# Supplementary material for: Hirshfeld atom like refinement with alternative electron density partitions
Source: IUCrJ. 2020 Oct 29;7(Pt 6):1199–215. doi: 10.1107/S2052252520013603 (PMC7642787; doi:10.1107/S2052252520013603)
Supplement: Supplementary file 2 [file m-07-01199-sup2.zip]

Archive with 42 entries (41 files):
- cifs/
- cifs/OXACDH_B_B3LYP_cc-pVTZ.cif
- cifs/OXACDH_H_B3LYP_cc-pVDZ.cif
- cifs/OXACDH_H_B3LYP_cc-pVDZ_no_charge.cif
- cifs/OXACDH_H_B3LYP_cc-pVQZ.cif
- cifs/OXACDH_H_B3LYP_cc-pVTZ.cif
- cifs/OXACDH_H_B3LYP_cc-pVTZ_cluster_3.5A.cif
- cifs/OXACDH_H_B3LYP_cc-pVTZ_cluster_hbond.cif
- cifs/OXACDH_H_B3LYP_cc-pVTZ_no_charge.cif
- cifs/OXACDH_H_BLYP_cc-pVTZ.cif
- cifs/OXACDH_H_CCSD_cc-pVTZ.cif
- cifs/OXACDH_H_HF_cc-pVDZ.cif
- cifs/OXACDH_H_HF_cc-pVDZ_no_charge.cif
- cifs/OXACDH_H_HF_cc-pVTZ.cif
- cifs/OXACDH_H_MP2_cc-pVTZ.cif
- cifs/OXACDH_IH_B3LYP_cc-pVTZ.cif
- cifs/OXACDH_IS_B3LYP_cc-pVTZ.cif
- cifs/OXACDH_MBIS_B3LYP_cc-pVTZ.cif
- cifs/OXACDH_TAAM.cif
- cifs/SPAnPS_B_B3LYP_cc-pVTZ.cif
- cifs/SPAnPS_H_B3LYP_cc-pVTZ.cif
- cifs/SPAnPS_IH_B3LYP_cc-pVTZ.cif
- cifs/SPAnPS_IS_B3LYP_cc-pVTZ.cif
- cifs/SPAnPS_MBIS_B3LYP_cc-pVTZ.cif
- cifs/UREA_B_B3LYP_cc-pVTZ.cif
- cifs/UREA_H_B3LYP_cc-pVDZ.cif
- cifs/UREA_H_B3LYP_cc-pVDZ_no_charge.cif
- cifs/UREA_H_B3LYP_cc-pVQZ.cif
- cifs/UREA_H_B3LYP_cc-pVTZ.cif
- cifs/UREA_H_B3LYP_cc-pVTZ_cluster_3.5A.cif
- cifs/UREA_H_B3LYP_cc-pVTZ_cluster_hbond.cif
- cifs/UREA_H_B3LYP_cc-pVTZ_no_charge.cif
- cifs/UREA_H_BLYP_cc-pVTZ.cif
- cifs/UREA_H_CCSD_cc-pVTZ.cif
- cifs/UREA_H_HF_cc-pVDZ.cif
- cifs/UREA_H_HF_cc-pVDZ_no_charge.cif
- cifs/UREA_H_HF_cc-pVTZ.cif
- cifs/UREA_H_MP2_cc-pVTZ.cif
- cifs/UREA_IH_B3LYP_cc-pVTZ.cif
- cifs/UREA_IS_B3LYP_cc-pVTZ.cif
- cifs/UREA_MBIS_B3LYP_cc-pVTZ.cif
- cifs/UREA_TAAM.cif
