# Supplementary material for: Hirshfeld atom like refinement with alternative electron density partitions
Source: IUCrJ. 2020 Oct 29;7(Pt 6):1199–215. doi: 10.1107/S2052252520013603 (PMC7642787; doi:10.1107/S2052252520013603)
Supplement: Supplementary file 2 [file m-07-01199-sup2.zip › cifs/OXACDH_B_B3LYP_cc-pVTZ.cif]

data_OXACDH_B_B3LYP_cc-pVTZ
_audit_creation_date               2019-12-14
_audit_creation_method
;
Olex2 1.2
(compiled 2018.05.29 svn.r3508 for OlexSys, GUI svn.r5506)
with development version of DiSCaMB library integrated with
the olex2.refine module
Chodkiewicz, M. L., Migacz, S., Rudnicki, W., Makal, A., Kalinowski,
J. A., Moriarty, N. W., Grosse-Kunstleve, R. W., Afonine, P. V., Adams,
P. D. & Dominiak, P. M. (2018). J. Appl. Cryst. 51, 193-199.
;

_publ_section_references
;
Bourhis, L.J., Dolomanov, O.V., Gildea, R.J., Howard, J.A.K., Puschmann, H.
 (2015). Acta Cryst. A71, 59-75.

Dolomanov, O.V., Bourhis, L.J., Gildea, R.J, Howard, J.A.K. & Puschmann, H.
 (2009), J. Appl. Cryst. 42, 339-341.
;
_chemical_formula_moiety           'C2 H6 O6'
_chemical_formula_sum              'C2 H6 O6'
_chemical_formula_weight           126.07
loop_
  _atom_type_symbol
  _atom_type_scat_dispersion_real
  _atom_type_scat_dispersion_imag
  _atom_type_scat_Cromer_Mann_a1
  _atom_type_scat_Cromer_Mann_a2
  _atom_type_scat_Cromer_Mann_a3
  _atom_type_scat_Cromer_Mann_a4
  _atom_type_scat_Cromer_Mann_b1
  _atom_type_scat_Cromer_Mann_b2
  _atom_type_scat_Cromer_Mann_b3
  _atom_type_scat_Cromer_Mann_b4
  _atom_type_scat_Cromer_Mann_c
  _atom_type_scat_source
  _atom_type_scat_dispersion_source
 H 0.00000 0.00000 0.49300 0.32291 0.14019 0.04081 10.51090 26.12570 3.14236
 57.79970 0.0030380000826
 'International Tables Volume C Table 6.1.1.4 (pp. 500-502)' custom
 C 0.00330 0.00160 2.31000 1.02000 1.58860 0.86500 20.84390 10.20750 0.56870
 51.65120 0.215599998832
 'International Tables Volume C Table 6.1.1.4 (pp. 500-502)' custom
 O 0.01060 0.00600 3.04850 2.28680 1.54630 0.86700 13.27710 5.70110 0.32390
 32.90890 0.250800013542
 'International Tables Volume C Table 6.1.1.4 (pp. 500-502)' custom

_space_group_crystal_system        'monoclinic'
_space_group_IT_number             14
_space_group_name_H-M_alt          'P 1 21/c 1'
_space_group_name_Hall             '-P 2ybc'
loop_
  _space_group_symop_id
  _space_group_symop_operation_xyz
 1 x,y,z
 2 -x,y+1/2,-z+1/2
 3 -x,-y,-z
 4 x,-y-1/2,z-1/2

_symmetry_Int_Tables_number        14
_cell_length_a                     6.0950(5)
_cell_length_b                     3.4881(3)
_cell_length_c                     11.8462(9)
_cell_angle_alpha                  90
_cell_angle_beta                   103.842(3)
_cell_angle_gamma                  90
_cell_volume                       244.54(4)
_cell_formula_units_Z              2
_cell_measurement_temperature     100(1)
_cell_measurement_reflns_used      8293
_cell_measurement_theta_min        3.5426
_cell_measurement_theta_max        55.9088
_exptl_absorpt_coefficient_mu      0.181
_exptl_crystal_description        unspecified
_exptl_crystal_density_diffrn      1.7120
_exptl_crystal_F_000               132.1295
_exptl_crystal_size_max            0.193
_exptl_crystal_size_mid            0.186
_exptl_crystal_size_min            0.139
_diffrn_reflns_av_r_equivalents    0.0224
_diffrn_reflns_av_sigmaI/netI      0.01783
_diffrn_reflns_limit_h_max         13
_diffrn_reflns_limit_h_min         -13
_diffrn_reflns_limit_k_max         7
_diffrn_reflns_limit_k_min         0
_diffrn_reflns_limit_l_max         26
_diffrn_reflns_limit_l_min         0
_diffrn_reflns_number              11034
_diffrn_reflns_theta_full          52.08
_diffrn_reflns_theta_max           54.811
_diffrn_reflns_theta_min           3.543
_diffrn_ambient_temperature        100.0(10)
_diffrn_measured_fraction_theta_full  0.949
_diffrn_measured_fraction_theta_max   0.985
_diffrn_radiation_type             'Mo K\a'
_diffrn_radiation_wavelength       0.71073
_diffrn_radiation_source               'TXS rotating anode'
_diffrn_radiation_monochromator        'multi-layer optics'
_diffrn_measurement_device
;
Bruker AXS Kappa APEX II Ultra diffractometer
;
_diffrn_measurement_device_type        'APEX II CCD detector'
_diffrn_measurement_method             '\w-scans'
_reflns_Friedel_coverage           0.0
_reflns_limit_h_max                13
_reflns_limit_h_min                -13
_reflns_limit_k_max                7
_reflns_limit_k_min                0
_reflns_limit_l_max                26
_reflns_limit_l_min                0
_reflns_number_gt                  2499
_reflns_number_total               2939
_reflns_threshold_expression       I>=2u(I)
_computing_molecular_graphics      'Olex2 (Dolomanov et al., 2009)'
_computing_publication_material    'Olex2 (Dolomanov et al., 2009)'
_computing_structure_refinement    'olex2.refine (Bourhis et al., 2015)'
_refine_diff_density_max           0.1233
_refine_diff_density_min           -0.1867
_refine_diff_density_rms           0.0396
_refine_ls_d_res_high              0.4348
_refine_ls_d_res_low               5.7511
_refine_ls_goodness_of_fit_ref     1.2074
_refine_ls_hydrogen_treatment      refall
_refine_ls_matrix_type             full
_refine_ls_number_constraints      0
_refine_ls_number_parameters       64
_refine_ls_number_reflns           2499
_refine_ls_number_restraints       0
_refine_ls_R_factor_all            0.0138
_refine_ls_R_factor_gt             0.0138
_refine_ls_restrained_S_all        1.2074
_refine_ls_shift/su_max            0.0000
_refine_ls_shift/su_mean           0.0000
_refine_ls_structure_factor_coef   Fsqd
_refine_ls_weighting_details      
 'w=1/[\s^2^(Fo^2^)+(0.0000P)^2^] where P=(Fo^2^+2Fc^2^)/3'
_refine_ls_weighting_scheme        calc
_refine_ls_wR_factor_gt            0.0379
_refine_ls_wR_factor_ref           0.0379
_refine_special_details          
;
Electron Density Partition Based Refinement (EDPBR):
  .  Aspherical atomic scattering factors obtained from 
     selected partitioning of molecular electron density
     derived from molecular wavefunction. Crystal field
     effect is modelled in the course of wavefunction
     calculations by embedding the system in a cluster of
	 Hirshfeld partition derived atomic multipoles for
	 molecules within certain radius from the system or
	 performing wave function calculations for a cluster of
	 molecules surrounding the system. Software used for
	 quantum mechanical calculations: Gaussian16. Software
	 used to partition electron density: HORTON.
  .  Partitioning of molecular electron density: Becke
  .  Level of theory: DFT(B3LYP)/cc-pVTZ 
  .  Cluster of multipoles: radius=8.0 angstrom, lmax=1
  .  Cluster of molecules: no
  .  H thermal motions refined anisotropically.
  .  Refinement based on Fsqd as implemented in olex2.refine
     with no use of additional ShelX type parameters in the
	 weighting scheme. DiSCaMB library used to obtain
	 aspherical atomic scattering factors.
;
loop_
  _atom_site_label
  _atom_site_type_symbol
  _atom_site_fract_x
  _atom_site_fract_y
  _atom_site_fract_z
  _atom_site_U_iso_or_equiv
  _atom_site_adp_type
  _atom_site_occupancy
  _atom_site_refinement_flags_posn
 O1 O 0.434895(18) 0.44405(4) 0.349897(8) 0.01350(2) Uani 1.000000 .
 O2 O 0.242395(17) 0.74247(3) 0.463702(8) 0.01328(2) Uani 1.000000 .
 C1 C 0.403023(19) 0.55876(4) 0.448006(9) 0.00967(2) Uani 1.000000 .
 H1 H 0.3030(7) 0.5164(13) 0.2799(3) 0.0273(10) Uani 1.000000 .
 O3 O 0.130148(16) 0.63107(4) 0.178587(8) 0.01315(2) Uani 1.000000 .
 H2 H 0.1904(6) 0.6964(11) 0.1139(3) 0.0247(7) Uani 1.000000 .
 H3 H 0.0101(5) 0.4595(10) 0.1507(3) 0.0255(7) Uani 1.000000 .

loop_
  _atom_site_aniso_label
  _atom_site_aniso_U_11
  _atom_site_aniso_U_22
  _atom_site_aniso_U_33
  _atom_site_aniso_U_12
  _atom_site_aniso_U_13
  _atom_site_aniso_U_23
 O1 0.01294(3) 0.01921(5) 0.00789(3) 0.00465(3) 0.00159(2) -0.00069(3)
 O2 0.01124(3) 0.01836(4) 0.00953(3) 0.00538(3) 0.00112(2) -0.00072(3)
 C1 0.00923(4) 0.01165(4) 0.00775(3) 0.00172(3) 0.00128(2) -0.00008(3)
 H1 0.026(2) 0.042(3) 0.0125(15) 0.006(2) 0.0013(13) 0.0011(17)
 O3 0.01082(3) 0.01849(5) 0.00931(3) -0.00188(3) 0.00073(2) 0.00100(3)
 H2 0.0268(17) 0.0300(19) 0.0190(12) -0.0047(15) 0.0089(11) 0.0038(13)
 H3 0.0200(14) 0.0311(17) 0.0241(15) -0.0111(13) 0.0029(12) -0.0011(14)

loop_
  _geom_bond_atom_site_label_1
  _geom_bond_atom_site_label_2
  _geom_bond_distance
  _geom_bond_site_symmetry_2
  _geom_bond_publ_flag
 O1 C1 1.28710(17) . ?
 O2 C1 1.22098(17) . ?
 C1 C1 1.5447(2) 3_666 ?

loop_
  _geom_angle_atom_site_label_1
  _geom_angle_atom_site_label_2
  _geom_angle_atom_site_label_3
  _geom_angle
  _geom_angle_site_symmetry_1
  _geom_angle_site_symmetry_3
  _geom_angle_publ_flag
 O2 C1 O1 126.900(10) . . ?
 C1 C1 O1 112.678(13) 3_666 . ?
 C1 C1 O2 120.421(13) 3_666 . ?
 O3 H1 O1 176.0(4) . . ?


loop_
  _refln_index_h
  _refln_index_k
  _refln_index_l
  _refln_F_squared_calc
  _refln_F_squared_meas
  _refln_F_squared_sigma
  _refln_F_squared_weight
  _refln_observed_status
-13 0 6 33.032 35.196 0.680 2.608 o
-13 0 8 3.378 3.240 0.230 22.793 o
-13 0 10 0.470 0.500 0.140 61.518 o
-13 0 12 11.101 11.309 0.350 9.843 o
-13 1 1 2.611 2.520 0.200 30.144 o
-13 1 2 13.931 13.338 0.390 7.927 o
-13 1 4 1.164 1.080 0.170 41.721 o
-13 1 8 3.567 3.710 0.150 53.589 o
-13 1 10 3.245 3.190 0.180 37.214 o
-13 1 12 3.218 3.240 0.130 71.346 o
-13 1 13 0.550 0.510 0.130 71.346 o
-13 2 1 4.011 4.090 0.220 24.912 o
-13 2 3 0.983 0.790 0.140 61.518 o
-13 2 4 0.785 0.870 0.150 53.589 o
-13 2 5 1.214 1.130 0.170 41.721 o
-13 2 6 0.473 0.470 0.140 61.518 o
-13 2 8 2.112 2.140 0.200 30.144 o
-13 2 9 1.278 1.360 0.180 37.214 o
-13 2 10 3.770 3.900 0.230 22.793 o
-13 2 12 0.988 1.070 0.170 41.721 o
-13 2 13 0.777 0.760 0.140 61.518 o
-13 3 6 4.107 3.660 0.210 27.341 o
-12 0 2 8.665 8.339 0.230 22.793 o
-12 0 4 40.599 42.255 0.760 2.088 o
-12 0 6 4.118 5.239 0.340 10.430 o
-12 0 10 2.435 2.310 0.120 83.732 o
-12 0 12 8.299 8.959 0.310 12.547 o
-12 0 16 17.230 16.838 0.440 6.228 o
-12 1 1 1.874 1.970 0.100 120.575 o
-12 1 2 0.996 1.110 0.080 188.398 o
-12 1 5 18.403 18.718 0.410 7.173 o
-12 1 6 4.355 4.399 0.130 71.346 o
-12 1 7 1.576 1.460 0.090 148.858 o
-12 1 8 11.489 11.819 0.280 15.379 o
-12 1 9 10.732 10.929 0.270 16.540 o
-12 1 10 2.695 2.570 0.100 120.575 o
-12 1 11 0.980 1.050 0.070 246.071 o
-12 1 12 6.570 6.749 0.260 17.837 o
-12 1 13 0.741 0.720 0.140 61.518 o
-12 1 15 13.015 12.928 0.280 15.379 o
-12 1 16 1.709 1.780 0.190 33.400 o
-12 1 17 0.763 0.590 0.140 61.518 o
-12 2 1 12.716 12.748 0.520 4.459 o
-12 2 2 5.074 4.999 0.200 30.144 o
-12 2 5 7.624 7.679 0.200 30.144 o
-12 2 6 0.254 0.270 0.080 188.398 o
-12 2 7 3.232 3.410 0.140 61.518 o
-12 2 8 4.101 4.449 0.200 30.144 o
-12 2 9 3.914 4.110 0.160 47.099 o
-12 2 11 8.362 8.599 0.330 11.072 o
-12 2 12 1.037 1.040 0.180 37.214 o
-12 2 13 4.694 4.579 0.250 19.292 o
-12 2 14 0.314 0.350 0.070 246.071 o
-12 3 1 1.525 1.540 0.170 41.721 o
-12 3 3 3.100 2.970 0.210 27.341 o
-12 3 6 0.843 0.930 0.160 47.099 o
-12 3 7 1.256 1.240 0.180 37.214 o
-12 3 11 1.545 1.490 0.190 33.400 o
-12 3 12 0.396 0.630 0.140 61.518 o
-12 3 14 3.401 3.470 0.220 24.912 o
-12 4 3 1.810 1.620 0.160 47.099 o
-12 4 4 1.483 1.640 0.170 41.721 o
-12 4 5 2.195 1.870 0.170 41.721 o
-12 4 6 5.115 4.969 0.240 20.933 o
-12 4 8 0.494 0.520 0.130 71.346 o
-12 4 9 1.293 1.230 0.170 41.721 o
-11 0 2 3.550 3.540 0.150 53.589 o
-11 0 4 9.070 8.979 0.220 24.912 o
-11 0 6 0.604 0.550 0.060 334.929 o
-11 0 8 83.169 83.520 3.450 0.101 o
-11 0 10 7.671 7.309 0.280 15.379 o
-11 0 12 2.533 2.590 0.130 71.346 o
-11 0 14 32.485 32.926 0.720 2.326 o
-11 0 16 1.354 1.350 0.190 33.400 o
-11 0 18 11.426 11.569 0.370 8.807 o
-11 0 20 1.978 1.810 0.180 37.214 o
-11 1 1 0.233 0.170 0.050 482.298 o
-11 1 2 5.573 5.779 0.160 47.099 o
-11 1 3 13.387 13.658 0.310 12.547 o
-11 1 4 34.722 35.256 0.870 1.593 o
-11 1 5 2.050 2.100 0.080 188.398 o
-11 1 6 0.214 0.150 0.040 753.591 o
-11 1 7 1.325 1.390 0.070 246.071 o
-11 1 8 1.258 1.290 0.080 188.398 o
-11 1 9 5.870 5.889 0.170 41.721 o
-11 1 10 3.574 3.810 0.130 71.346 o
-11 1 11 4.119 4.239 0.130 71.346 o
-11 1 12 12.808 13.098 0.300 13.397 o
-11 1 13 0.405 0.430 0.060 334.929 o
-11 1 14 6.037 5.959 0.170 41.721 o
-11 1 15 5.754 5.679 0.160 47.099 o
-11 1 16 2.389 2.310 0.090 148.858 o
-11 2 1 2.604 2.640 0.120 83.732 o
-11 2 2 0.325 0.300 0.060 334.929 o
-11 2 3 1.281 1.210 0.080 188.398 o
-11 2 4 10.570 10.599 0.270 16.540 o
-11 2 5 2.026 2.030 0.120 83.732 o
-11 2 6 6.008 6.069 0.190 33.400 o
-11 2 7 7.937 8.439 0.230 22.793 o
-11 2 10 1.033 0.910 0.090 148.858 o
-11 2 11 2.136 2.200 0.110 99.648 o
-11 2 12 2.417 2.450 0.110 99.648 o
-11 2 13 0.489 0.470 0.060 334.929 o
-11 2 14 1.371 1.200 0.090 148.858 o
-11 2 15 9.764 9.879 0.310 12.547 o
-11 2 17 0.706 0.690 0.140 61.518 o
-11 2 18 2.191 2.030 0.180 37.214 o
-11 3 1 0.971 1.110 0.100 120.575 o
-11 3 2 3.211 3.150 0.120 83.732 o
-11 3 3 0.355 0.360 0.060 334.929 o
-11 3 4 4.318 4.250 0.210 27.341 o
-11 3 5 6.026 6.209 0.170 41.721 o
-11 3 6 2.718 2.670 0.110 99.648 o
-11 3 7 3.346 3.520 0.160 47.099 o
-11 3 9 1.195 1.130 0.090 148.858 o
-11 3 10 11.733 11.429 0.330 11.072 o
-11 3 11 3.845 4.090 0.140 61.518 o
-11 3 12 1.010 0.970 0.090 148.858 o
-11 3 13 2.393 2.270 0.120 83.732 o
-11 3 14 0.407 0.340 0.070 246.071 o
-11 3 16 3.500 3.350 0.130 71.346 o
-11 4 1 1.258 1.280 0.180 37.214 o
-11 4 2 2.675 2.690 0.110 99.648 o
-11 4 3 5.145 5.269 0.180 37.214 o
-11 4 5 0.177 0.220 0.070 246.071 o
-11 4 6 6.488 6.189 0.280 15.379 o
-11 4 9 2.247 1.990 0.200 30.144 o
-11 4 10 3.383 3.360 0.230 22.793 o
-11 4 12 3.086 3.050 0.220 24.912 o
-11 4 13 5.332 5.409 0.260 17.837 o
-10 0 4 8.454 8.429 0.220 24.912 o
-10 0 6 11.649 11.839 0.700 2.461 o
-10 0 8 16.908 17.718 0.400 7.536 o
-10 0 10 11.607 12.229 0.290 14.337 o
-10 0 12 11.226 11.499 0.340 10.430 o
-10 0 16 2.759 2.880 0.210 27.341 o
-10 0 18 59.231 58.763 0.960 1.308 o
-10 0 20 1.722 1.940 0.130 71.346 o
-10 1 1 3.257 3.520 0.130 71.346 o
-10 1 2 0.494 0.540 0.050 482.298 o
-10 1 3 2.194 2.280 0.080 188.398 o
-10 1 4 0.741 0.750 0.050 482.298 o
-10 1 5 9.319 9.419 0.230 22.793 o
-10 1 7 45.667 46.065 1.020 1.159 o
-10 1 8 19.163 19.428 0.490 5.022 o
-10 1 9 9.676 9.749 0.260 17.837 o
-10 1 10 6.020 6.119 0.200 30.144 o
-10 1 11 1.759 1.920 0.090 148.858 o
-10 1 12 3.766 4.040 0.390 7.927 o
-10 1 13 11.130 11.449 0.360 9.304 o
-10 1 14 17.157 17.678 0.380 8.350 o
-10 1 16 0.928 0.760 0.070 246.071 o
-10 1 17 14.172 14.268 0.310 12.547 o
-10 1 18 2.259 2.190 0.110 99.648 o
-10 1 19 1.768 1.680 0.100 120.575 o
-10 1 21 0.491 0.440 0.130 71.346 o
-10 2 1 0.514 0.430 0.060 334.929 o
-10 2 2 10.818 10.639 0.420 6.835 o
-10 2 3 47.406 48.284 1.030 1.137 o
-10 2 4 27.302 27.937 0.660 2.768 o
-10 2 7 1.269 1.400 0.070 246.071 o
-10 2 8 8.626 8.889 0.220 24.912 o
-10 2 9 12.873 12.809 0.360 9.304 o
-10 2 10 0.828 0.760 0.060 334.929 o
-10 2 11 11.255 11.309 0.590 3.464 o
-10 2 12 4.839 5.059 0.170 41.721 o
-10 2 13 10.946 10.989 0.270 16.540 o
-10 2 14 12.955 13.149 0.300 13.397 o
-10 2 16 0.705 0.740 0.110 99.648 o
-10 2 17 3.583 3.730 0.220 24.912 o
-10 2 18 0.569 0.500 0.140 61.518 o
-10 3 1 2.508 2.840 0.110 99.648 o
-10 3 2 7.842 7.999 0.210 27.341 o
-10 3 3 3.570 3.650 0.130 71.346 o
-10 3 4 9.884 9.969 0.280 15.379 o
-10 3 6 10.604 10.559 0.270 16.540 o
-10 3 7 0.553 0.590 0.060 334.929 o
-10 3 8 5.731 5.629 0.170 41.721 o
-10 3 9 0.823 0.850 0.070 246.071 o
-10 3 10 7.396 7.159 0.190 33.400 o
-10 3 14 7.818 7.619 0.210 27.341 o
-10 3 15 2.472 2.760 0.110 99.648 o
-10 3 17 1.395 1.290 0.170 41.721 o
-10 3 18 0.339 0.380 0.120 83.732 o
-10 4 2 9.876 10.099 0.240 20.933 o
-10 4 3 5.966 5.819 0.170 41.721 o
-10 4 4 0.285 0.340 0.060 334.929 o
-10 4 5 1.042 0.990 0.070 246.071 o
-10 4 6 3.166 3.190 0.170 41.721 o
-10 4 8 2.969 2.750 0.210 27.341 o
-10 4 9 3.059 3.020 0.140 61.518 o
-10 4 10 6.820 6.959 0.310 12.547 o
-10 4 13 7.160 7.189 0.300 13.397 o
-10 4 16 9.945 10.209 0.330 11.072 o
-10 4 17 0.750 0.920 0.160 47.099 o
-10 5 2 6.370 5.799 0.270 16.540 o
-10 5 4 2.087 1.810 0.350 9.843 o
-10 5 5 2.815 2.580 0.210 27.341 o
-10 5 6 5.530 5.069 0.360 9.304 o
-10 5 10 0.635 0.740 0.090 148.858 o
-10 5 11 1.147 1.090 0.170 41.721 o
-10 5 12 13.299 13.178 0.380 8.350 o
-9 0 2 3.985 3.810 0.150 53.589 o
-9 0 4 56.417 57.013 1.190 0.851 o
-9 0 6 24.114 24.467 0.540 4.135 o
-9 0 8 4.251 4.210 0.140 61.518 o
-9 0 10 50.669 50.974 1.350 0.662 o
-9 0 16 20.192 20.798 0.500 4.823 o
-9 0 18 0.279 0.410 0.130 71.346 o
-9 0 20 0.925 0.790 0.100 120.575 o
-9 0 22 6.525 6.269 0.440 6.228 o
-9 1 1 0.485 0.500 0.040 753.591 o
-9 1 2 1.374 1.280 0.060 334.929 o
-9 1 3 0.140 0.130 0.030 1339.720 o
-9 1 4 10.201 10.089 0.230 22.793 o
-9 1 5 2.971 3.120 0.090 148.858 o
-9 1 6 21.953 22.107 0.490 5.022 o
-9 1 7 16.644 16.728 0.410 7.173 o
-9 1 8 4.674 4.739 0.140 61.518 o
-9 1 9 17.152 16.798 0.380 8.350 o
-9 1 10 1.079 1.120 0.070 246.071 o
-9 1 11 6.359 6.459 0.180 37.214 o
-9 1 13 0.327 0.380 0.110 99.648 o
-9 1 15 0.525 0.460 0.070 246.071 o
-9 1 16 2.498 2.490 0.130 71.346 o
-9 1 17 34.535 34.286 1.030 1.137 o
-9 1 18 6.482 6.359 0.190 33.400 o
-9 1 19 2.693 2.710 0.110 99.648 o
-9 1 20 4.072 4.040 0.150 53.589 o
-9 1 21 6.600 6.369 0.180 37.214 o
-9 1 23 2.061 2.030 0.190 33.400 o
-9 2 1 4.736 4.829 0.140 61.518 o
-9 2 3 0.675 0.590 0.050 482.298 o
-9 2 4 0.332 0.320 0.040 753.591 o
-9 2 5 5.929 5.919 0.150 53.589 o
-9 2 6 33.377 33.516 0.790 1.932 o
-9 2 7 9.688 9.709 0.230 22.793 o
-9 2 8 53.855 53.984 1.280 0.736 o
-9 2 9 1.344 1.370 0.070 246.071 o
-9 2 10 5.220 5.299 0.180 37.214 o
-9 2 12 3.241 3.150 0.120 83.732 o
-9 2 13 30.410 30.026 0.680 2.608 o
-9 2 14 4.528 4.829 0.150 53.589 o
-9 2 15 0.467 0.450 0.060 334.929 o
-9 2 16 9.329 9.219 0.240 20.933 o
-9 2 17 7.958 7.739 0.200 30.144 o
-9 2 18 13.896 13.758 0.410 7.173 o
-9 2 19 3.748 3.770 0.240 20.933 o
-9 2 21 6.791 6.889 0.290 14.337 o
-9 2 22 2.645 2.790 0.210 27.341 o
-9 3 1 2.565 2.400 0.190 33.400 o
-9 3 2 81.466 80.671 1.900 0.334 o
-9 3 3 12.300 12.799 0.300 13.397 o
-9 3 4 20.880 20.368 0.510 4.636 o
-9 3 6 1.002 1.110 0.060 334.929 o
-9 3 7 19.180 19.248 0.410 7.173 o
-9 3 8 6.429 6.409 0.190 33.400 o
-9 3 9 1.295 1.620 0.090 148.858 o
-9 3 10 4.822 4.709 0.160 47.099 o
-9 3 11 1.129 1.170 0.090 148.858 o
-9 3 12 39.716 40.655 1.130 0.944 o
-9 3 13 6.514 6.639 0.230 22.793 o
-9 3 14 5.835 6.099 0.170 41.721 o
-9 3 15 2.282 2.830 0.170 41.721 o
-9 3 16 2.937 2.890 0.110 99.648 o
-9 3 18 2.644 2.750 0.210 27.341 o
-9 4 1 11.210 11.209 0.260 17.837 o
-9 4 2 3.720 3.520 0.150 53.589 o
-9 4 3 20.050 19.378 0.410 7.173 o
-9 4 4 0.270 0.320 0.050 482.298 o
-9 4 6 7.485 7.409 0.240 20.933 o
-9 4 7 0.903 0.990 0.070 246.071 o
-9 4 8 4.209 4.030 0.160 47.099 o
-9 4 9 1.634 1.670 0.100 120.575 o
-9 4 10 0.552 0.400 0.060 334.929 o
-9 4 11 5.251 4.959 0.530 4.292 o
-9 4 12 5.546 5.429 0.830 1.750 o
-9 4 13 7.032 6.859 0.200 30.144 o
-9 4 14 0.256 0.320 0.080 188.398 o
-9 5 1 1.475 1.270 0.110 99.648 o
-9 5 6 0.708 0.830 0.070 246.071 o
-9 5 8 0.483 0.430 0.080 188.398 o
-9 5 9 3.432 3.380 0.140 61.518 o
-9 5 10 0.803 0.730 0.090 148.858 o
-9 5 12 2.871 2.860 0.220 24.912 o
-9 5 15 2.156 2.190 0.190 33.400 o
-9 6 1 1.478 1.270 0.170 41.721 o
-9 6 2 0.257 0.280 0.070 246.071 o
-9 6 3 3.681 3.430 0.130 71.346 o
-9 6 4 0.294 0.340 0.060 334.929 o
-9 6 5 3.187 2.630 0.210 27.341 o
-9 6 6 0.601 0.700 0.140 61.518 o
-8 0 2 3.403 3.670 0.120 83.732 o
-8 0 4 4.281 4.120 0.130 71.346 o
-8 0 8 49.277 48.094 1.410 0.606 o
-8 0 10 6.452 6.199 0.190 33.400 o
-8 0 12 2.938 2.940 0.390 7.927 o
-8 0 14 42.680 41.635 1.970 0.311 o
-8 0 16 11.650 12.229 0.370 8.807 o
-8 0 18 2.326 2.380 0.200 30.144 o
-8 0 20 39.778 38.365 2.000 0.301 o
-8 0 24 0.578 0.610 0.140 61.518 o
-8 1 1 29.082 29.057 0.630 3.038 o
-8 1 3 19.135 18.778 0.460 5.698 o
-8 1 4 29.524 29.237 0.680 2.608 o
-8 1 5 22.372 22.197 0.480 5.233 o
-8 1 6 1.664 1.650 0.060 334.929 o
-8 1 7 55.214 54.444 1.160 0.896 o
-8 1 8 5.800 5.839 0.150 53.589 o
-8 1 9 13.558 13.278 0.310 12.547 o
-8 1 10 35.581 34.676 0.870 1.593 o
-8 1 11 1.589 1.770 0.150 53.589 o
-8 1 12 1.773 1.690 0.110 99.648 o
-8 1 14 0.520 0.540 0.070 246.071 o
-8 1 15 15.482 15.268 0.380 8.350 o
-8 1 16 8.322 8.269 0.240 20.933 o
-8 1 17 6.711 6.809 0.320 11.775 o
-8 1 18 10.084 10.049 0.250 19.292 o
-8 1 20 1.060 1.050 0.070 246.071 o
-8 1 21 3.994 3.870 0.130 71.346 o
-8 1 23 0.997 0.880 0.100 120.575 o
-8 1 24 8.541 8.529 0.310 12.547 o
-8 2 1 38.914 37.936 0.920 1.425 o
-8 2 2 16.102 16.228 0.370 8.807 o
-8 2 3 6.838 6.679 0.180 37.214 o
-8 2 4 15.766 15.678 0.360 9.304 o
-8 2 5 33.661 33.106 0.720 2.326 o
-8 2 6 56.199 56.193 1.200 0.837 o
-8 2 7 6.239 6.329 0.160 47.099 o
-8 2 8 6.640 6.549 0.170 41.721 o
-8 2 9 1.311 1.290 0.070 246.071 o
-8 2 10 10.721 10.939 0.340 10.430 o
-8 2 11 19.605 19.068 0.440 6.228 o
-8 2 12 7.931 7.649 0.230 22.793 o
-8 2 13 1.961 1.990 0.100 120.575 o
-8 2 14 11.050 11.209 0.260 17.837 o
-8 2 15 0.151 0.200 0.060 334.929 o
-8 2 16 35.759 36.146 0.880 1.557 o
-8 2 17 2.015 1.920 0.170 41.721 o
-8 2 18 13.434 13.268 0.400 7.536 o
-8 2 19 3.533 3.070 0.220 24.912 o
-8 2 23 2.743 2.640 0.200 30.144 o
-8 3 1 0.264 0.210 0.040 753.591 o
-8 3 2 8.212 8.119 0.240 20.933 o
-8 3 3 6.780 6.949 0.180 37.214 o
-8 3 5 0.940 0.970 0.060 334.929 o
-8 3 6 32.279 31.946 0.860 1.630 o
-8 3 7 10.274 10.389 0.280 15.379 o
-8 3 8 21.568 21.547 0.470 5.458 o
-8 3 9 5.293 5.089 0.160 47.099 o
-8 3 10 9.254 9.189 0.230 22.793 o
-8 3 11 5.453 5.699 0.470 5.458 o
-8 3 12 49.101 49.514 1.160 0.896 o
-8 3 13 1.503 1.480 0.130 71.346 o
-8 3 14 1.351 1.240 0.100 120.575 o
-8 3 15 0.501 0.500 0.060 334.929 o
-8 3 16 16.859 17.048 0.380 8.350 o
-8 3 17 15.710 16.318 0.360 9.304 o
-8 3 19 0.964 1.120 0.170 41.721 o
-8 3 20 7.429 7.219 0.410 7.173 o
-8 4 1 20.726 20.578 0.530 4.292 o
-8 4 2 18.950 19.068 0.480 5.233 o
-8 4 3 15.402 15.948 0.340 10.430 o
-8 4 4 10.857 10.409 0.250 19.292 o
-8 4 5 2.875 3.060 0.100 120.575 o
-8 4 6 4.550 4.489 0.140 61.518 o
-8 4 7 2.758 2.790 0.110 99.648 o
-8 4 8 4.043 4.220 0.160 47.099 o
-8 4 10 0.330 0.360 0.080 188.398 o
-8 4 11 21.669 22.697 0.460 5.698 o
-8 4 12 16.488 16.728 0.440 6.228 o
-8 4 13 10.446 10.649 0.390 7.927 o
-8 4 15 2.647 2.830 0.230 22.793 o
-8 4 16 2.521 2.670 0.170 41.721 o
-8 4 18 4.666 4.429 0.290 14.337 o
-8 5 1 4.633 4.449 0.160 47.099 o
-8 5 2 25.521 25.357 0.490 5.022 o
-8 5 5 1.325 1.300 0.090 148.858 o
-8 5 6 0.447 0.510 0.060 334.929 o
-8 5 7 4.593 4.389 0.140 61.518 o
-8 5 8 7.441 6.839 0.720 2.326 o
-8 5 10 2.148 2.210 0.130 71.346 o
-8 5 12 0.919 0.860 0.090 148.858 o
-8 5 14 0.524 0.540 0.140 61.518 o
-8 5 15 0.649 0.700 0.140 61.518 o
-8 6 1 0.318 0.300 0.070 246.071 o
-8 6 2 0.571 0.500 0.080 188.398 o
-8 6 3 0.310 0.240 0.060 334.929 o
-8 6 4 0.618 0.560 0.060 334.929 o
-8 6 6 0.391 0.360 0.070 246.071 o
-8 6 7 1.047 0.970 0.090 148.858 o
-8 6 8 0.474 0.420 0.120 83.732 o
-8 6 11 0.607 0.630 0.110 99.648 o
-7 0 2 14.728 14.668 0.330 11.072 o
-7 0 4 40.124 39.495 0.790 1.932 o
-7 0 6 255.878 257.580 4.989 0.048 o
-7 0 10 1.414 0.960 0.260 17.837 o
-7 0 12 5.409 5.609 0.470 5.458 o
-7 0 14 10.213 11.469 0.300 13.397 o
-7 0 16 7.111 6.879 0.320 11.775 o
-7 0 18 7.541 7.139 0.280 15.379 o
-7 0 20 0.558 0.520 0.090 148.858 o
-7 0 22 0.493 0.410 0.090 148.858 o
-7 0 24 7.640 7.119 0.590 3.464 o
-7 1 1 18.117 18.298 0.520 4.459 o
-7 1 2 87.114 86.720 1.860 0.349 o
-7 1 3 3.718 3.890 0.110 99.648 o
-7 1 4 0.425 0.380 0.050 482.298 o
-7 1 5 2.090 2.190 0.080 188.398 o
-7 1 6 19.193 18.238 0.410 7.173 o
-7 1 7 52.025 50.694 1.530 0.515 o
-7 1 9 10.246 10.809 0.380 8.350 o
-7 1 10 29.107 28.467 0.730 2.263 o
-7 1 11 45.748 44.525 1.270 0.748 o
-7 1 12 2.952 2.960 0.130 71.346 o
-7 1 13 9.171 8.829 0.290 14.337 o
-7 1 14 14.885 14.908 0.350 9.843 o
-7 1 15 13.205 12.989 0.300 13.397 o
-7 1 16 5.525 5.779 0.170 41.721 o
-7 1 17 21.881 22.397 0.450 5.954 o
-7 1 18 0.212 0.180 0.060 334.929 o
-7 1 19 25.719 25.147 0.710 2.392 o
-7 1 20 4.321 4.339 0.130 71.346 o
-7 1 21 2.888 2.920 0.110 99.648 o
-7 1 22 1.318 1.150 0.080 188.398 o
-7 1 23 0.968 1.010 0.070 246.071 o
-7 1 24 0.776 0.860 0.150 53.589 o
-7 1 25 7.205 7.099 0.290 14.337 o
-7 2 2 0.316 0.330 0.030 1339.720 o
-7 2 3 22.657 22.247 0.500 4.823 o
-7 2 4 3.468 3.320 0.130 71.346 o
-7 2 5 9.830 9.779 0.240 20.933 o
-7 2 6 2.248 2.240 0.090 148.858 o
-7 2 7 19.261 19.098 0.410 7.173 o
-7 2 8 16.741 16.458 0.360 9.304 o
-7 2 9 17.120 16.698 0.370 8.807 o
-7 2 10 76.551 76.661 1.560 0.495 o
-7 2 11 21.965 21.797 0.480 5.233 o
-7 2 12 7.778 7.809 0.210 27.341 o
-7 2 13 4.952 4.969 0.140 61.518 o
-7 2 14 3.564 3.340 0.110 99.648 o
-7 2 15 40.483 40.025 0.850 1.669 o
-7 2 16 11.880 11.799 0.500 4.823 o
-7 2 17 2.026 2.170 0.200 30.144 o
-7 2 18 4.535 4.369 0.250 19.292 o
-7 2 20 22.233 21.538 1.210 0.824 o
-7 2 21 11.784 11.109 0.990 1.230 o
-7 2 22 4.384 4.160 0.370 8.807 o
-7 2 23 3.663 3.790 0.240 20.933 o
-7 2 24 4.505 4.559 0.240 20.933 o
-7 3 1 2.017 1.930 0.070 246.071 o
-7 3 2 1.895 1.810 0.070 246.071 o
-7 3 3 2.085 2.080 0.080 188.398 o
-7 3 4 75.188 73.661 1.840 0.356 o
-7 3 5 34.246 33.906 0.700 2.461 o
-7 3 6 15.820 15.708 0.350 9.843 o
-7 3 9 9.350 9.549 0.230 22.793 o
-7 3 10 11.104 11.019 0.370 8.807 o
-7 3 11 0.246 0.180 0.040 753.591 o
-7 3 12 0.985 0.940 0.070 246.071 o
-7 3 13 7.414 7.369 0.190 33.400 o
-7 3 14 21.984 22.097 0.550 3.986 o
-7 3 15 4.721 4.669 0.150 53.589 o
-7 3 16 21.525 21.558 0.860 1.630 o
-7 3 18 9.613 9.739 0.240 20.933 o
-7 3 20 2.465 2.360 0.150 53.589 o
-7 3 21 2.598 2.630 0.130 71.346 o
-7 3 22 2.695 2.650 0.200 30.144 o
-7 4 1 20.690 20.518 0.450 5.954 o
-7 4 2 6.316 6.479 0.170 41.721 o
-7 4 3 0.639 0.670 0.050 482.298 o
-7 4 4 2.156 2.150 0.080 188.398 o
-7 4 5 22.295 22.157 0.510 4.636 o
-7 4 6 4.124 4.449 0.140 61.518 o
-7 4 7 4.460 4.529 0.140 61.518 o
-7 4 8 25.183 25.917 0.510 4.636 o
-7 4 9 5.312 5.449 0.260 17.837 o
-7 4 10 0.271 0.200 0.070 246.071 o
-7 4 11 13.869 13.978 0.770 2.034 o
-7 4 12 3.323 3.380 0.140 61.518 o
-7 4 14 3.117 3.230 0.200 30.144 o
-7 4 15 12.008 11.999 0.290 14.337 o
-7 4 16 9.116 9.469 0.320 11.775 o
-7 4 17 3.442 3.310 0.350 9.843 o
-7 5 1 3.697 3.700 0.120 83.732 o
-7 5 2 18.404 18.068 0.660 2.768 o
-7 5 3 3.471 3.370 0.110 99.648 o
-7 5 4 1.693 1.590 0.140 61.518 o
-7 5 5 0.924 0.960 0.070 246.071 o
-7 5 6 7.256 7.739 0.230 22.793 o
-7 5 7 0.556 0.680 0.070 246.071 o
-7 5 10 5.113 5.459 0.180 37.214 o
-7 5 11 8.945 9.189 0.240 20.933 o
-7 5 12 23.303 24.067 1.510 0.529 o
-7 5 14 1.040 1.180 0.110 99.648 o
-7 5 17 2.325 2.240 0.190 33.400 o
-7 6 1 15.222 14.478 0.320 11.775 o
-7 6 2 2.850 2.740 0.130 71.346 o
-7 6 4 0.658 0.690 0.070 246.071 o
-7 6 5 1.111 1.000 0.200 30.144 o
-7 6 6 5.707 5.579 0.180 37.214 o
-7 6 7 2.255 1.910 0.120 83.732 o
-7 6 8 3.963 3.480 0.340 10.430 o
-7 6 9 1.922 1.880 0.130 71.346 o
-7 6 11 1.730 1.550 0.190 33.400 o
-6 0 2 183.255 186.678 4.100 0.072 o
-6 0 4 2.833 3.170 0.290 14.337 o
-6 0 6 164.511 166.940 3.600 0.093 o
-6 0 8 1.101 1.260 0.150 53.589 o
-6 0 10 288.926 290.436 8.249 0.018 o
-6 0 14 25.836 24.967 0.560 3.845 o
-6 0 16 127.210 127.695 3.820 0.083 o
-6 0 18 14.972 15.078 0.470 5.458 o
-6 0 20 9.494 9.429 0.250 19.292 o
-6 0 22 2.573 2.790 0.140 61.518 o
-6 0 24 12.089 11.769 0.420 6.835 o
-6 1 1 1.387 1.530 0.090 148.858 o
-6 1 2 6.839 6.749 0.180 37.214 o
-6 1 3 1.221 1.270 0.070 246.071 o
-6 1 4 31.861 31.676 0.680 2.608 o
-6 1 5 96.592 97.359 2.390 0.211 o
-6 1 6 153.295 154.352 3.440 0.102 o
-6 1 7 2.856 2.630 0.170 41.721 o
-6 1 8 2.931 3.130 0.180 37.214 o
-6 1 9 43.521 43.775 1.040 1.115 o
-6 1 10 50.421 50.564 1.290 0.725 o
-6 1 11 4.061 3.980 0.180 37.214 o
-6 1 12 41.806 41.235 0.950 1.336 o
-6 1 13 4.897 4.859 0.140 61.518 o
-6 1 14 21.921 21.087 0.470 5.458 o
-6 1 15 3.495 3.500 0.110 99.648 o
-6 1 16 0.603 0.540 0.050 482.298 o
-6 1 17 1.073 1.030 0.070 246.071 o
-6 1 18 0.689 0.650 0.060 334.929 o
-6 1 19 11.483 11.189 0.300 13.397 o
-6 1 20 26.862 26.497 0.910 1.456 o
-6 1 21 12.636 12.099 0.310 12.547 o
-6 1 22 1.350 1.440 0.080 188.398 o
-6 1 23 2.095 2.000 0.090 148.858 o
-6 1 24 0.265 0.220 0.070 246.071 o
-6 1 25 1.186 1.400 0.180 37.214 o
-6 2 1 71.317 68.542 1.540 0.508 o
-6 2 2 39.694 38.365 0.820 1.793 o
-6 2 3 60.987 59.853 1.860 0.349 o
-6 2 4 5.306 5.389 0.140 61.518 o
-6 2 5 4.286 4.309 0.130 71.346 o
-6 2 6 1.062 1.070 0.100 120.575 o
-6 2 7 0.234 0.200 0.040 753.591 o
-6 2 8 13.222 12.909 0.640 2.944 o
-6 2 9 31.363 31.266 0.760 2.088 o
-6 2 10 9.569 9.149 0.240 20.933 o
-6 2 11 0.202 0.190 0.040 753.591 o
-6 2 12 8.821 8.599 0.210 27.341 o
-6 2 13 0.226 0.170 0.040 753.591 o
-6 2 14 6.277 6.399 0.180 37.214 o
-6 2 15 2.753 2.660 0.110 99.648 o
-6 2 16 0.317 0.380 0.050 482.298 o
-6 2 17 9.074 9.229 0.300 13.397 o
-6 2 18 18.769 19.038 0.950 1.336 o
-6 2 19 2.577 2.370 0.120 83.732 o
-6 2 20 20.119 19.228 0.410 7.173 o
-6 2 21 1.550 1.560 0.100 120.575 o
-6 2 23 0.575 0.530 0.090 148.858 o
-6 3 1 12.934 12.959 0.300 13.397 o
-6 3 2 11.349 11.259 0.260 17.837 o
-6 3 3 1.347 1.680 0.060 334.929 o
-6 3 4 4.288 4.409 0.110 99.648 o
-6 3 5 0.622 0.650 0.040 753.591 o
-6 3 6 6.069 6.979 0.170 41.721 o
-6 3 7 7.303 7.299 0.180 37.214 o
-6 3 8 39.745 38.435 0.860 1.630 o
-6 3 9 30.996 30.566 0.590 3.464 o
-6 3 10 0.525 0.520 0.060 334.929 o
-6 3 11 4.357 4.290 0.130 71.346 o
-6 3 12 0.392 0.930 0.160 47.099 o
-6 3 13 6.138 6.419 0.170 41.721 o
-6 3 14 54.242 54.014 1.110 0.979 o
-6 3 15 12.128 12.729 0.310 12.547 o
-6 3 16 1.776 1.860 0.120 83.732 o
-6 3 17 0.625 0.600 0.070 246.071 o
-6 3 18 8.256 8.089 0.230 22.793 o
-6 3 19 14.700 14.898 0.580 3.584 o
-6 3 20 0.952 0.900 0.170 41.721 o
-6 3 21 0.359 0.400 0.080 188.398 o
-6 3 22 4.598 4.549 0.160 47.099 o
-6 3 23 0.879 0.750 0.140 61.518 o
-6 4 1 7.616 7.649 0.200 30.144 o
-6 4 3 7.093 7.139 0.180 37.214 o
-6 4 4 41.635 41.645 1.030 1.137 o
-6 4 5 37.911 37.576 0.800 1.884 o
-6 4 6 1.952 1.860 0.090 148.858 o
-6 4 8 6.712 6.809 0.200 30.144 o
-6 4 10 1.858 1.800 0.100 120.575 o
-6 4 11 6.310 6.319 0.460 5.698 o
-6 4 12 11.117 11.919 0.280 15.379 o
-6 4 13 13.194 13.828 0.850 1.669 o
-6 4 14 13.273 13.718 0.320 11.775 o
-6 4 15 21.626 21.547 0.440 6.228 o
-6 4 16 0.499 0.560 0.070 246.071 o
-6 4 18 6.230 6.299 0.200 30.144 o
-6 4 19 0.909 1.010 0.130 71.346 o
-6 5 2 0.629 0.740 0.060 334.929 o
-6 5 3 1.220 1.210 0.070 246.071 o
-6 5 4 35.237 34.236 0.840 1.709 o
-6 5 6 6.467 6.519 0.180 37.214 o
-6 5 7 2.600 2.610 0.110 99.648 o
-6 5 8 15.184 15.398 0.360 9.304 o
-6 5 9 1.388 1.300 0.180 37.214 o
-6 5 10 14.455 14.518 0.330 11.072 o
-6 5 11 0.496 0.530 0.080 188.398 o
-6 5 13 0.568 0.580 0.100 120.575 o
-6 5 14 2.241 2.380 0.130 71.346 o
-6 5 15 1.382 1.410 0.130 71.346 o
-6 5 16 7.289 7.469 0.210 27.341 o
-6 5 18 1.398 1.160 0.210 27.341 o
-6 6 1 1.665 1.710 0.080 188.398 o
-6 6 2 4.042 4.100 0.120 83.732 o
-6 6 3 0.349 0.560 0.060 334.929 o
-6 6 4 2.844 2.700 0.190 33.400 o
-6 6 5 8.634 8.649 0.570 3.711 o
-6 6 6 0.943 1.520 0.090 148.858 o
-6 6 7 0.798 0.630 0.060 334.929 o
-6 6 8 0.444 0.430 0.140 61.518 o
-6 6 10 4.851 4.969 0.270 16.540 o
-6 6 11 9.382 9.509 0.350 9.843 o
-6 6 12 3.973 4.309 0.250 19.292 o
-6 6 13 0.658 0.870 0.160 47.099 o
-6 6 14 0.818 0.670 0.150 53.589 o
-6 6 15 3.350 3.260 0.220 24.912 o
-6 6 16 1.932 1.830 0.180 37.214 o
-6 7 1 5.335 5.079 0.160 47.099 o
-6 7 4 0.427 0.320 0.080 188.398 o
-6 7 5 0.424 0.390 0.070 246.071 o
-6 7 6 1.142 1.020 0.090 148.858 o
-6 7 7 2.377 2.060 0.180 37.214 o
-6 7 9 2.304 2.320 0.190 33.400 o
-5 0 2 89.607 91.429 1.850 0.352 o
-5 0 4 18.419 18.768 0.470 5.458 o
-5 0 6 117.738 118.896 2.770 0.157 o
-5 0 8 281.873 287.916 7.699 0.020 o
-5 0 10 101.302 105.308 2.390 0.211 o
-5 0 12 44.158 43.015 1.010 1.182 o
-5 0 14 0.613 0.550 0.070 246.071 o
-5 0 18 26.413 25.797 0.720 2.326 o
-5 0 20 98.025 98.008 2.500 0.193 o
-5 0 22 0.188 0.350 0.080 188.398 o
-5 0 24 0.500 0.480 0.090 148.858 o
-5 0 26 13.495 13.388 0.380 8.350 o
-5 1 1 56.847 57.073 1.340 0.671 o
-5 1 2 255.047 260.300 6.579 0.028 o
-5 1 3 50.286 51.584 1.080 1.034 o
-5 1 4 93.001 96.079 2.490 0.194 o
-5 1 5 31.090 31.196 1.100 0.996 o
-5 1 6 4.130 4.150 0.320 11.775 o
-5 1 7 0.978 0.830 0.200 30.144 o
-5 1 8 16.864 16.988 0.500 4.823 o
-5 1 9 267.103 270.268 6.409 0.029 o
-5 1 10 26.006 25.657 0.650 2.854 o
-5 1 12 24.713 24.337 0.540 4.135 o
-5 1 13 8.965 8.819 0.210 27.341 o
-5 1 14 26.296 25.677 0.560 3.845 o
-5 1 15 39.789 38.636 0.880 1.557 o
-5 1 16 53.885 53.564 1.150 0.912 o
-5 1 17 16.181 15.598 0.360 9.304 o
-5 1 18 0.498 0.490 0.050 482.298 o
-5 1 19 40.042 40.195 0.880 1.557 o
-5 1 20 0.592 0.570 0.060 334.929 o
-5 1 21 0.929 0.900 0.070 246.071 o
-5 1 22 1.408 1.410 0.100 120.575 o
-5 1 23 0.222 0.230 0.060 334.929 o
-5 1 24 15.415 14.278 0.450 5.954 o
-5 1 25 0.998 0.960 0.160 47.099 o
-5 1 26 2.792 2.940 0.210 27.341 o
-5 2 1 9.201 9.189 0.210 27.341 o
-5 2 2 0.598 0.670 0.070 246.071 o
-5 2 3 4.245 4.200 0.130 71.346 o
-5 2 4 28.904 27.517 0.850 1.669 o
-5 2 5 177.094 177.009 3.640 0.091 o
-5 2 6 79.630 79.351 3.070 0.128 o
-5 2 7 21.503 21.558 0.770 2.034 o
-5 2 8 1.891 2.040 0.140 61.518 o
-5 2 11 40.592 39.575 0.880 1.557 o
-5 2 12 23.569 23.537 0.520 4.459 o
-5 2 13 72.722 71.822 1.520 0.522 o
-5 2 14 0.662 0.730 0.060 334.929 o
-5 2 15 11.936 11.969 0.280 15.379 o
-5 2 16 3.241 3.210 0.110 99.648 o
-5 2 17 7.673 7.869 0.210 27.341 o
-5 2 18 4.712 4.949 0.160 47.099 o
-5 2 19 10.991 10.759 0.350 9.843 o
-5 2 22 9.471 8.989 0.450 5.954 o
-5 2 23 7.224 6.309 0.200 30.144 o
-5 2 24 1.629 1.530 0.170 41.721 o
-5 3 1 20.096 19.708 0.420 6.835 o
-5 3 3 6.117 5.889 0.140 61.518 o
-5 3 4 11.414 11.059 0.250 19.292 o
-5 3 5 3.735 3.660 0.150 53.589 o
-5 3 6 4.792 4.659 0.120 83.732 o
-5 3 7 16.181 15.778 0.350 9.843 o
-5 3 8 2.228 2.190 0.090 148.858 o
-5 3 10 6.401 6.389 0.180 37.214 o
-5 3 11 0.544 0.480 0.050 482.298 o
-5 3 12 0.670 0.670 0.050 482.298 o
-5 3 14 0.808 0.920 0.090 148.858 o
-5 3 15 2.271 2.230 0.110 99.648 o
-5 3 18 12.411 12.739 0.300 13.397 o
-5 3 19 5.811 5.919 0.210 27.341 o
-5 3 20 0.280 0.240 0.080 188.398 o
-5 3 21 0.858 0.910 0.120 83.732 o
-5 3 23 3.656 3.810 0.140 61.518 o
-5 4 1 3.189 3.260 0.110 99.648 o
-5 4 3 23.059 23.537 0.520 4.459 o
-5 4 4 23.062 23.427 0.510 4.636 o
-5 4 5 13.324 13.168 0.280 15.379 o
-5 4 7 1.146 1.160 0.070 246.071 o
-5 4 8 24.103 25.417 0.520 4.459 o
-5 4 10 23.150 22.907 0.580 3.584 o
-5 4 11 0.329 0.270 0.060 334.929 o
-5 4 12 1.819 2.020 0.160 47.099 o
-5 4 13 14.585 14.518 0.340 10.430 o
-5 4 14 6.918 7.199 0.200 30.144 o
-5 4 15 12.768 13.149 0.400 7.536 o
-5 4 17 2.350 2.400 0.170 41.721 o
-5 4 18 15.761 16.688 1.060 1.073 o
-5 4 19 0.438 0.450 0.090 148.858 o
-5 5 1 2.614 2.640 0.090 148.858 o
-5 5 2 4.071 3.960 0.120 83.732 o
-5 5 3 3.061 2.960 0.110 99.648 o
-5 5 4 61.739 64.582 1.540 0.508 o
-5 5 5 0.231 0.310 0.050 482.298 o
-5 5 6 8.590 8.739 0.250 19.292 o
-5 5 7 2.528 2.460 0.100 120.575 o
-5 5 8 5.705 5.869 0.160 47.099 o
-5 5 9 2.724 2.610 0.170 41.721 o
-5 5 10 3.274 3.290 0.140 61.518 o
-5 5 12 10.823 11.529 0.620 3.137 o
-5 5 13 4.098 4.000 0.560 3.845 o
-5 5 14 46.120 47.215 3.350 0.107 o
-5 5 16 0.759 0.700 0.080 188.398 o
-5 5 17 0.541 0.600 0.110 99.648 o
-5 5 18 1.299 1.350 0.220 24.912 o
-5 6 2 0.315 0.450 0.050 482.298 o
-5 6 3 18.498 18.148 0.400 7.536 o
-5 6 4 2.600 2.510 0.110 99.648 o
-5 6 5 1.404 1.390 0.190 33.400 o
-5 6 6 0.863 0.820 0.070 246.071 o
-5 6 7 1.626 1.680 0.140 61.518 o
-5 6 8 10.710 11.389 0.270 16.540 o
-5 6 9 2.339 2.240 0.130 71.346 o
-5 6 10 8.866 9.019 0.350 9.843 o
-5 6 11 0.677 0.670 0.120 83.732 o
-5 6 13 1.471 1.230 0.130 71.346 o
-5 6 15 3.827 4.140 0.240 20.933 o
-5 6 17 0.768 0.820 0.140 61.518 o
-5 7 2 0.847 0.690 0.150 53.589 o
-5 7 3 0.530 0.500 0.070 246.071 o
-5 7 4 0.376 0.340 0.070 246.071 o
-5 7 7 2.193 1.940 0.340 10.430 o
-5 7 9 2.104 1.910 0.290 14.337 o
-5 7 10 1.875 1.810 0.190 33.400 o
-5 7 11 2.387 2.250 0.200 30.144 o
-4 0 2 973.351 872.918 129.825 0.000 o
-4 0 4 121.635 123.955 3.510 0.098 o
-4 0 6 44.816 45.095 1.030 1.137 o
-4 0 8 579.044 584.072 13.039 0.007 o
-4 0 10 1.792 1.780 0.190 33.400 o
-4 0 12 241.979 243.611 5.389 0.042 o
-4 0 14 1.927 1.950 0.140 61.518 o
-4 0 16 57.092 56.473 1.240 0.784 o
-4 0 18 130.811 131.135 2.660 0.170 o
-4 0 22 1.282 1.200 0.110 99.648 o
-4 0 24 1.861 1.880 0.230 22.793 o
-4 0 26 11.162 10.989 0.350 9.843 o
-4 1 1 90.251 91.709 2.300 0.228 o
-4 1 2 57.093 57.083 1.260 0.759 o
-4 1 3 1.686 1.760 0.100 120.575 o
-4 1 4 33.952 34.486 0.830 1.750 o
-4 1 5 0.092 0.130 0.040 753.591 o
-4 1 6 177.410 179.789 4.180 0.069 o
-4 1 7 87.180 89.799 2.040 0.290 o
-4 1 8 173.959 178.709 4.170 0.069 o
-4 1 9 46.069 46.764 1.090 1.015 o
-4 1 11 1.905 1.920 0.080 188.398 o
-4 1 12 82.023 81.510 1.790 0.376 o
-4 1 13 15.361 15.178 0.360 9.304 o
-4 1 14 16.672 16.478 0.370 8.807 o
-4 1 15 0.117 0.120 0.030 1339.720 o
-4 1 16 21.854 21.367 0.470 5.458 o
-4 1 17 4.504 4.509 0.120 83.732 o
-4 1 18 1.022 1.000 0.060 334.929 o
-4 1 19 52.655 52.264 1.250 0.772 o
-4 1 20 11.852 11.639 0.320 11.775 o
-4 1 21 1.517 1.340 0.110 99.648 o
-4 1 22 21.578 20.948 0.890 1.522 o
-4 1 23 9.247 9.019 0.260 17.837 o
-4 1 24 2.626 2.610 0.180 37.214 o
-4 1 25 4.309 4.369 0.140 61.518 o
-4 1 26 2.358 2.150 0.190 33.400 o
-4 2 1 53.409 52.734 1.230 0.797 o
-4 2 2 13.014 13.159 0.370 8.807 o
-4 2 3 79.061 80.061 2.400 0.209 o
-4 2 4 62.628 63.393 2.420 0.206 o
-4 2 5 5.607 5.919 0.380 8.350 o
-4 2 6 5.662 5.759 0.380 8.350 o
-4 2 7 6.826 6.579 0.180 37.214 o
-4 2 8 82.537 83.470 1.820 0.364 o
-4 2 9 13.979 14.068 0.340 10.430 o
-4 2 10 30.914 30.137 0.680 2.608 o
-4 2 11 7.672 7.429 0.200 30.144 o
-4 2 12 0.757 0.810 0.040 753.591 o
-4 2 13 3.312 3.260 0.100 120.575 o
-4 2 14 22.766 22.097 0.490 5.022 o
-4 2 15 34.692 34.376 0.770 2.034 o
-4 2 16 9.920 9.949 0.240 20.933 o
-4 2 17 7.376 7.309 0.180 37.214 o
-4 2 18 7.715 7.949 0.240 20.933 o
-4 2 19 5.925 5.969 0.200 30.144 o
-4 2 21 4.400 4.279 0.200 30.144 o
-4 2 22 3.821 3.910 0.140 61.518 o
-4 2 23 18.063 17.228 0.440 6.228 o
-4 2 24 2.328 2.290 0.100 120.575 o
-4 2 25 3.115 3.240 0.220 24.912 o
-4 3 1 4.985 4.909 0.120 83.732 o
-4 3 2 13.423 13.278 0.290 14.337 o
-4 3 3 21.925 21.497 0.610 3.240 o
-4 3 4 240.030 236.662 5.139 0.046 o
-4 3 5 28.114 27.697 0.580 3.584 o
-4 3 6 8.231 7.999 0.260 17.837 o
-4 3 7 5.175 5.189 0.140 61.518 o
-4 3 8 0.207 0.270 0.060 334.929 o
-4 3 9 36.412 36.436 0.900 1.489 o
-4 3 10 64.204 63.113 1.500 0.536 o
-4 3 11 20.260 20.108 0.460 5.698 o
-4 3 12 12.237 12.259 0.270 16.540 o
-4 3 13 0.976 1.070 0.060 334.929 o
-4 3 14 31.412 31.506 0.810 1.838 o
-4 3 15 5.650 6.079 0.170 41.721 o
-4 3 16 3.981 3.990 0.170 41.721 o
-4 3 17 14.085 14.618 0.330 11.072 o
-4 3 18 2.476 2.440 0.270 16.540 o
-4 3 20 5.912 5.979 0.190 33.400 o
-4 3 21 1.491 1.610 0.120 83.732 o
-4 3 22 1.095 1.180 0.130 71.346 o
-4 3 23 0.390 0.350 0.110 99.648 o
-4 4 1 0.152 0.150 0.030 1339.720 o
-4 4 2 5.097 5.109 0.140 61.518 o
-4 4 3 58.799 58.343 1.430 0.590 o
-4 4 4 0.724 1.070 0.060 334.929 o
-4 4 5 11.122 11.149 0.260 17.837 o
-4 4 6 28.865 28.537 0.620 3.137 o
-4 4 7 9.204 9.259 0.300 13.397 o
-4 4 8 4.311 4.459 0.130 71.346 o
-4 4 9 2.179 1.990 0.100 120.575 o
-4 4 10 2.861 2.760 0.110 99.648 o
-4 4 11 0.114 0.170 0.050 482.298 o
-4 4 12 0.276 0.330 0.060 334.929 o
-4 4 13 27.236 27.627 0.860 1.630 o
-4 4 14 21.682 22.137 0.850 1.669 o
-4 4 15 0.861 0.890 0.070 246.071 o
-4 4 16 1.811 1.960 0.150 53.589 o
-4 4 17 4.554 4.639 0.240 20.933 o
-4 4 18 2.060 2.120 0.130 71.346 o
-4 4 20 4.368 3.920 0.280 15.379 o
-4 5 2 21.470 21.567 0.470 5.458 o
-4 5 3 2.269 2.160 0.090 148.858 o
-4 5 4 0.552 0.530 0.060 334.929 o
-4 5 6 5.213 5.009 0.160 47.099 o
-4 5 8 7.619 7.989 0.200 30.144 o
-4 5 10 11.736 11.969 0.760 2.088 o
-4 5 11 1.274 1.380 0.110 99.648 o
-4 5 12 7.458 7.449 0.480 5.233 o
-4 5 13 0.517 0.540 0.080 188.398 o
-4 5 14 12.613 13.188 0.390 7.927 o
-4 5 15 0.220 0.280 0.070 246.071 o
-4 5 17 1.647 1.600 0.280 15.379 o
-4 5 18 11.226 11.339 0.420 6.835 o
-4 6 2 4.494 4.379 0.330 11.072 o
-4 6 3 12.181 12.269 0.280 15.379 o
-4 6 4 3.285 3.260 0.140 61.518 o
-4 6 5 5.389 5.439 0.230 22.793 o
-4 6 6 1.548 1.520 0.090 148.858 o
-4 6 7 8.832 8.589 0.230 22.793 o
-4 6 8 1.353 1.360 0.110 99.648 o
-4 6 11 0.525 0.620 0.090 148.858 o
-4 6 12 4.033 4.080 0.170 41.721 o
-4 6 13 18.612 18.898 0.430 6.521 o
-4 6 14 4.515 4.739 0.170 41.721 o
-4 6 16 0.994 1.040 0.170 41.721 o
-4 6 17 0.422 0.490 0.130 71.346 o
-4 7 2 4.288 3.860 0.240 20.933 o
-4 7 3 4.539 4.040 0.320 11.775 o
-4 7 4 2.493 2.360 0.160 47.099 o
-4 7 6 0.796 0.780 0.080 188.398 o
-4 7 7 2.550 2.550 0.290 14.337 o
-4 7 8 1.886 1.740 0.200 30.144 o
-4 7 9 6.900 6.709 0.290 14.337 o
-4 7 11 0.720 0.800 0.160 47.099 o
-3 0 2 14.709 14.668 0.320 11.775 o
-3 0 4 84.625 91.379 3.110 0.125 o
-3 0 6 12.350 14.998 0.650 2.854 o
-3 0 8 21.203 22.527 0.530 4.292 o
-3 0 10 3.959 4.170 0.120 83.732 o
-3 0 12 145.315 146.663 3.190 0.118 o
-3 0 14 18.059 17.788 0.390 7.927 o
-3 0 16 13.628 13.368 0.320 11.775 o
-3 0 18 33.449 33.706 0.750 2.144 o
-3 0 20 9.751 9.279 0.480 5.233 o
-3 0 22 95.142 92.879 3.760 0.085 o
-3 0 24 0.053 0.490 0.090 148.858 o
-3 0 26 4.227 4.020 0.230 22.793 o
-3 1 1 324.063 327.382 7.639 0.021 o
-3 1 2 33.896 33.906 0.780 1.982 o
-3 1 3 159.548 162.941 3.730 0.087 o
-3 1 4 226.386 234.623 5.329 0.042 o
-3 1 5 208.831 217.495 4.999 0.048 o
-3 1 6 0.361 0.330 0.040 753.591 o
-3 1 7 349.093 354.119 8.049 0.019 o
-3 1 8 8.762 8.309 0.230 22.793 o
-3 1 9 61.010 61.843 1.370 0.642 o
-3 1 10 3.706 3.600 0.110 99.648 o
-3 1 11 162.125 158.751 3.550 0.096 o
-3 1 12 53.724 53.344 1.180 0.866 o
-3 1 13 0.918 0.840 0.040 753.591 o
-3 1 14 0.307 0.330 0.030 1339.720 o
-3 1 15 0.137 0.140 0.030 1339.720 o
-3 1 16 31.894 31.496 0.690 2.533 o
-3 1 17 59.374 59.543 1.280 0.736 o
-3 1 18 38.009 38.336 0.840 1.709 o
-3 1 19 0.284 0.270 0.040 753.591 o
-3 1 20 2.045 1.960 0.080 188.398 o
-3 1 21 7.982 7.929 0.200 30.144 o
-3 1 22 2.156 1.960 0.090 148.858 o
-3 1 23 1.918 1.810 0.090 148.858 o
-3 1 24 0.215 0.230 0.060 334.929 o
-3 1 25 1.256 1.130 0.080 188.398 o
-3 1 26 16.750 16.458 0.430 6.521 o
-3 2 1 82.870 83.980 1.900 0.334 o
-3 2 2 176.365 181.349 4.220 0.068 o
-3 2 3 296.096 303.844 6.939 0.025 o
-3 2 4 27.805 27.647 0.690 2.533 o
-3 2 5 2.622 2.670 0.110 99.648 o
-3 2 6 138.941 139.174 3.620 0.092 o
-3 2 7 168.480 169.270 3.800 0.084 o
-3 2 8 285.444 290.086 6.589 0.028 o
-3 2 9 52.235 52.264 1.150 0.912 o
-3 2 10 11.293 10.969 0.260 17.837 o
-3 2 11 23.538 23.097 0.510 4.636 o
-3 2 12 2.064 2.110 0.070 246.071 o
-3 2 13 53.815 53.204 1.210 0.824 o
-3 2 14 0.805 0.890 0.050 482.298 o
-3 2 15 28.504 28.367 0.660 2.768 o
-3 2 16 14.399 14.628 0.330 11.072 o
-3 2 17 1.036 0.980 0.060 334.929 o
-3 2 18 43.291 43.205 1.000 1.206 o
-3 2 19 0.375 0.340 0.050 482.298 o
-3 2 20 3.430 3.540 0.110 99.648 o
-3 2 21 10.758 10.699 0.330 11.072 o
-3 2 24 2.716 2.600 0.150 53.589 o
-3 3 1 3.935 3.900 0.100 120.575 o
-3 3 2 250.267 249.511 5.539 0.039 o
-3 3 3 3.871 7.499 0.180 37.214 o
-3 3 4 45.498 45.385 0.930 1.394 o
-3 3 5 21.924 21.707 0.450 5.954 o
-3 3 6 0.051 0.270 0.050 482.298 o
-3 3 7 3.997 4.080 0.140 61.518 o
-3 3 8 17.525 17.918 0.430 6.521 o
-3 3 9 4.890 5.559 0.150 53.589 o
-3 3 10 20.360 20.038 0.450 5.954 o
-3 3 11 1.459 1.520 0.080 188.398 o
-3 3 12 41.569 42.015 0.910 1.456 o
-3 3 13 9.073 9.329 0.220 24.912 o
-3 3 14 69.202 69.922 1.580 0.483 o
-3 3 15 1.526 1.640 0.130 71.346 o
-3 3 17 1.178 1.160 0.080 188.398 o
-3 3 18 3.562 3.440 0.120 83.732 o
-3 3 19 10.060 10.329 0.250 19.292 o
-3 3 20 4.205 4.200 0.140 61.518 o
-3 3 21 6.172 6.829 0.230 22.793 o
-3 3 22 10.009 9.899 0.250 19.292 o
-3 3 24 10.861 10.909 0.340 10.430 o
-3 4 1 20.683 20.598 0.440 6.228 o
-3 4 2 10.466 10.509 0.400 7.536 o
-3 4 3 58.101 57.833 1.200 0.837 o
-3 4 4 28.411 28.547 0.690 2.533 o
-3 4 5 0.419 0.470 0.040 753.591 o
-3 4 6 24.883 24.497 0.710 2.392 o
-3 4 7 16.391 16.458 0.480 5.233 o
-3 4 8 0.561 0.500 0.050 482.298 o
-3 4 9 0.479 0.490 0.060 334.929 o
-3 4 10 37.215 37.446 0.800 1.884 o
-3 4 11 3.783 3.980 0.140 61.518 o
-3 4 12 2.889 2.850 0.120 83.732 o
-3 4 13 31.387 31.686 0.960 1.308 o
-3 4 14 5.675 5.719 0.190 33.400 o
-3 4 16 3.973 4.010 0.160 47.099 o
-3 4 17 10.244 10.619 0.260 17.837 o
-3 4 18 3.976 3.920 0.150 53.589 o
-3 4 20 8.791 8.669 0.370 8.807 o
-3 5 1 0.169 0.240 0.040 753.591 o
-3 5 2 2.285 2.350 0.080 188.398 o
-3 5 3 4.422 4.250 0.130 71.346 o
-3 5 4 9.208 8.979 0.250 19.292 o
-3 5 5 1.106 1.110 0.070 246.071 o
-3 5 6 34.977 35.466 0.910 1.456 o
-3 5 7 3.935 4.010 0.130 71.346 o
-3 5 8 0.577 0.580 0.070 246.071 o
-3 5 9 4.314 4.190 0.150 53.589 o
-3 5 10 4.193 4.279 0.170 41.721 o
-3 5 11 1.327 1.380 0.110 99.648 o
-3 5 12 12.068 12.479 0.290 14.337 o
-3 5 13 0.340 0.320 0.070 246.071 o
-3 5 14 1.481 1.640 0.100 120.575 o
-3 5 16 16.660 16.978 0.540 4.135 o
-3 5 17 0.984 0.980 0.100 120.575 o
-3 5 18 1.250 1.230 0.210 27.341 o
-3 6 1 7.930 7.769 0.370 8.807 o
-3 6 2 1.712 1.650 0.110 99.648 o
-3 6 3 0.862 1.230 0.240 20.933 o
-3 6 4 1.132 1.280 0.080 188.398 o
-3 6 5 0.728 0.790 0.070 246.071 o
-3 6 6 0.817 0.910 0.090 148.858 o
-3 6 7 0.725 0.810 0.130 71.346 o
-3 6 9 3.829 3.930 0.160 47.099 o
-3 6 10 2.812 2.880 0.140 61.518 o
-3 6 11 0.391 0.330 0.070 246.071 o
-3 6 12 3.527 3.950 0.160 47.099 o
-3 6 13 1.711 1.830 0.100 120.575 o
-3 6 15 0.181 0.600 0.110 99.648 o
-3 6 17 6.701 6.889 0.270 16.540 o
-3 7 2 5.103 5.209 0.250 19.292 o
-3 7 4 4.300 4.200 0.240 20.933 o
-3 7 5 1.648 1.630 0.190 33.400 o
-3 7 6 0.780 0.560 0.150 53.589 o
-3 7 12 5.887 5.799 0.270 16.540 o
-3 7 13 3.930 3.850 0.230 22.793 o
-2 0 6 172.384 175.769 4.140 0.070 o
-2 0 8 454.049 468.325 10.689 0.011 o
-2 0 10 191.778 187.528 4.389 0.063 o
-2 0 12 17.072 16.998 0.380 8.350 o
-2 0 14 56.700 56.153 1.250 0.772 o
-2 0 16 11.816 11.639 0.290 14.337 o
-2 0 18 4.849 4.809 0.130 71.346 o
-2 0 20 16.704 16.838 0.360 9.304 o
-2 0 22 4.499 4.469 0.170 41.721 o
-2 0 26 3.757 3.820 0.230 22.793 o
-2 1 1 184.206 196.457 4.419 0.062 o
-2 1 2 554.890 562.424 47.285 0.001 o
-2 1 3 20.756 21.168 0.460 5.698 o
-2 1 4 354.271 352.029 15.788 0.005 o
-2 1 5 20.598 20.977 0.530 4.292 o
-2 1 6 5.824 5.669 0.140 61.518 o
-2 1 7 33.898 34.566 0.780 1.982 o
-2 1 8 287.076 293.436 6.649 0.027 o
-2 1 9 22.562 22.747 0.530 4.292 o
-2 1 10 32.092 32.936 0.740 2.202 o
-2 1 11 83.081 83.000 1.830 0.360 o
-2 1 12 9.447 9.539 0.230 22.793 o
-2 1 13 32.963 32.096 0.710 2.392 o
-2 1 14 18.716 18.478 0.410 7.173 o
-2 1 15 11.549 11.129 0.260 17.837 o
-2 1 16 1.019 1.050 0.050 482.298 o
-2 1 17 30.771 30.596 0.680 2.608 o
-2 1 18 8.475 8.309 0.200 30.144 o
-2 1 19 1.703 1.790 0.070 246.071 o
-2 1 20 1.010 0.960 0.060 334.929 o
-2 1 21 57.498 56.933 1.230 0.797 o
-2 1 22 10.876 10.799 0.300 13.397 o
-2 1 24 2.191 2.290 0.150 53.589 o
-2 1 25 0.512 0.560 0.060 334.929 o
-2 1 26 1.570 1.460 0.180 37.214 o
-2 2 1 148.645 152.262 3.510 0.098 o
-2 2 2 479.140 487.013 10.929 0.010 o
-2 2 3 9.279 9.639 0.250 19.292 o
-2 2 4 23.171 22.607 0.530 4.292 o
-2 2 5 3.093 3.210 0.110 99.648 o
-2 2 6 71.724 72.401 1.610 0.465 o
-2 2 7 33.974 33.856 0.760 2.088 o
-2 2 8 29.339 28.587 0.640 2.944 o
-2 2 9 17.013 17.038 0.380 8.350 o
-2 2 10 91.367 90.189 1.980 0.308 o
-2 2 11 13.889 13.438 0.310 12.547 o
-2 2 12 108.806 108.617 2.390 0.211 o
-2 2 13 30.823 30.606 0.690 2.533 o
-2 2 14 13.712 13.458 0.300 13.397 o
-2 2 15 2.262 2.220 0.080 188.398 o
-2 2 16 37.402 36.936 0.820 1.793 o
-2 2 17 55.135 54.834 1.230 0.797 o
-2 2 18 27.431 27.367 0.660 2.768 o
-2 2 19 8.101 7.919 0.200 30.144 o
-2 2 20 6.887 6.749 0.190 33.400 o
-2 2 21 0.573 0.500 0.060 334.929 o
-2 2 22 9.433 9.639 0.240 20.933 o
-2 2 23 10.359 10.319 0.340 10.430 o
-2 2 24 0.491 0.400 0.070 246.071 o
-2 2 25 14.510 14.388 0.410 7.173 o
-2 3 1 141.470 142.363 3.220 0.116 o
-2 3 2 67.199 67.552 1.420 0.598 o
-2 3 3 1.630 1.570 0.120 83.732 o
-2 3 4 9.031 9.119 0.230 22.793 o
-2 3 5 6.328 6.509 0.210 27.341 o
-2 3 6 368.671 361.188 8.319 0.017 o
-2 3 7 81.083 81.880 1.780 0.381 o
-2 3 8 25.375 25.407 0.560 3.845 o
-2 3 9 7.867 8.109 0.200 30.144 o
-2 3 10 22.209 22.237 0.530 4.292 o
-2 3 11 19.938 20.238 0.470 5.458 o
-2 3 12 85.135 84.040 2.530 0.188 o
-2 3 13 3.746 3.860 0.110 99.648 o
-2 3 14 4.900 4.949 0.130 71.346 o
-2 3 15 11.198 11.449 0.320 11.775 o
-2 3 16 32.312 32.736 0.720 2.326 o
-2 3 17 4.481 4.639 0.160 47.099 o
-2 3 18 9.086 9.229 0.230 22.793 o
-2 3 19 1.347 1.430 0.100 120.575 o
-2 3 20 14.956 15.318 0.380 8.350 o
-2 3 22 10.662 10.809 0.260 17.837 o
-2 3 23 1.197 1.300 0.250 19.292 o
-2 3 24 1.598 1.580 0.170 41.721 o
-2 4 1 16.287 16.298 0.350 9.843 o
-2 4 2 60.913 60.213 1.360 0.652 o
-2 4 3 32.393 32.496 0.670 2.686 o
-2 4 4 0.502 0.460 0.050 482.298 o
-2 4 5 34.209 34.126 0.750 2.144 o
-2 4 6 3.773 3.850 0.120 83.732 o
-2 4 7 36.645 36.966 0.790 1.932 o
-2 4 8 0.579 0.540 0.050 482.298 o
-2 4 9 0.339 0.340 0.050 482.298 o
-2 4 10 23.798 23.537 0.510 4.636 o
-2 4 11 17.520 18.378 0.380 8.350 o
-2 4 13 10.665 10.499 0.250 19.292 o
-2 4 14 8.336 8.579 0.270 16.540 o
-2 4 15 10.039 10.369 0.250 19.292 o
-2 4 16 14.119 14.938 0.340 10.430 o
-2 4 17 10.779 10.779 0.260 17.837 o
-2 4 18 1.094 1.030 0.110 99.648 o
-2 4 20 2.564 2.580 0.140 61.518 o
-2 4 21 2.192 2.330 0.250 19.292 o
-2 5 1 0.329 0.280 0.040 753.591 o
-2 5 2 15.574 15.518 0.460 5.698 o
-2 5 3 3.257 3.210 0.110 99.648 o
-2 5 4 3.348 3.480 0.120 83.732 o
-2 5 5 4.177 4.070 0.130 71.346 o
-2 5 7 0.263 0.230 0.050 482.298 o
-2 5 8 1.125 1.090 0.090 148.858 o
-2 5 9 0.885 0.830 0.130 71.346 o
-2 5 10 3.042 3.180 0.540 4.135 o
-2 5 11 0.527 0.530 0.080 188.398 o
-2 5 12 0.872 0.840 0.170 41.721 o
-2 5 13 5.579 5.529 0.250 19.292 o
-2 5 14 2.361 2.300 0.110 99.648 o
-2 5 16 12.701 13.018 0.860 1.630 o
-2 5 17 0.604 0.620 0.090 148.858 o
-2 5 19 1.416 1.200 0.200 30.144 o
-2 6 1 0.570 0.600 0.060 334.929 o
-2 6 3 15.004 14.828 1.030 1.137 o
-2 6 5 8.413 8.549 0.360 9.304 o
-2 6 7 3.384 3.340 0.140 61.518 o
-2 6 8 1.841 1.970 0.120 83.732 o
-2 6 9 2.862 2.720 0.140 61.518 o
-2 6 11 5.793 6.009 0.310 12.547 o
-2 6 12 0.409 0.400 0.090 148.858 o
-2 6 14 1.431 1.530 0.170 41.721 o
-2 6 15 5.470 5.269 0.270 16.540 o
-2 6 16 0.583 0.530 0.140 61.518 o
-2 7 4 1.334 1.380 0.180 37.214 o
-2 7 6 3.013 2.860 0.220 24.912 o
-2 7 7 4.203 4.250 0.250 19.292 o
-2 7 8 3.435 3.420 0.230 22.793 o
-2 7 10 1.311 1.210 0.190 33.400 o
-2 7 11 2.862 2.980 0.230 22.793 o
-2 7 12 0.847 0.740 0.150 53.589 o
-1 0 2 766.236 717.986 15.958 0.005 o
-1 0 4 841.297 834.712 62.773 0.000 o
-1 0 6 198.271 205.786 4.769 0.053 o
-1 0 8 489.122 513.520 11.579 0.009 o
-1 0 10 3.176 3.110 0.110 99.648 o
-1 0 12 113.109 112.567 2.470 0.198 o
-1 0 14 49.492 48.394 1.070 1.053 o
-1 0 16 22.895 22.587 0.490 5.022 o
-1 0 18 60.363 61.023 1.310 0.703 o
-1 0 20 43.257 43.395 0.890 1.522 o
-1 0 22 0.655 0.580 0.070 246.071 o
-1 0 24 21.256 21.157 1.030 1.137 o
-1 0 26 6.060 5.889 0.260 17.837 o
-1 1 2 153.824 156.492 4.429 0.061 o
-1 1 3 338.457 352.879 11.229 0.010 o
-1 1 4 245.517 254.860 6.229 0.031 o
-1 1 5 1.070 1.080 0.040 753.591 o
-1 1 6 0.458 0.510 0.050 482.298 o
-1 1 7 420.985 423.010 9.809 0.013 o
-1 1 8 93.257 95.149 2.150 0.261 o
-1 1 9 176.497 172.130 3.950 0.077 o
-1 1 11 73.474 74.051 1.630 0.454 o
-1 1 12 87.551 88.480 1.950 0.317 o
-1 1 13 5.720 5.649 0.140 61.518 o
-1 1 14 46.031 45.585 1.000 1.206 o
-1 1 15 10.530 10.339 0.230 22.793 o
-1 1 16 6.392 6.349 0.150 53.589 o
-1 1 17 1.781 1.780 0.060 334.929 o
-1 1 18 14.907 14.748 0.330 11.072 o
-1 1 19 9.782 9.409 0.230 22.793 o
-1 1 20 2.731 2.880 0.090 148.858 o
-1 1 21 13.729 13.928 0.320 11.775 o
-1 1 22 12.127 12.099 0.300 13.397 o
-1 1 23 1.627 1.650 0.070 246.071 o
-1 1 24 0.593 0.530 0.050 482.298 o
-1 1 25 1.349 1.460 0.100 120.575 o
-1 2 1 140.940 141.793 3.240 0.115 o
-1 2 2 8.520 8.399 0.230 22.793 o
-1 2 3 172.170 173.740 3.980 0.076 o
-1 2 4 225.651 232.193 5.249 0.044 o
-1 2 5 495.114 499.641 11.289 0.009 o
-1 2 6 18.867 18.858 0.430 6.521 o
-1 2 7 1.332 1.440 0.070 246.071 o
-1 2 8 46.598 46.485 1.070 1.053 o
-1 2 9 7.991 7.889 0.190 33.400 o
-1 2 10 186.047 186.568 4.140 0.070 o
-1 2 11 73.775 73.471 1.610 0.465 o
-1 2 12 34.367 34.056 0.760 2.088 o
-1 2 13 13.019 12.618 0.290 14.337 o
-1 2 14 1.251 1.190 0.050 482.298 o
-1 2 15 12.466 12.059 0.290 14.337 o
-1 2 18 5.450 5.229 0.140 61.518 o
-1 2 19 4.008 4.010 0.120 83.732 o
-1 2 20 48.199 46.575 0.950 1.336 o
-1 2 21 1.047 1.090 0.070 246.071 o
-1 2 22 18.693 18.968 0.440 6.228 o
-1 2 24 0.365 0.380 0.070 246.071 o
-1 2 25 0.525 0.430 0.140 61.518 o
-1 3 2 31.836 32.536 0.780 1.982 o
-1 3 3 13.952 13.618 0.310 12.547 o
-1 3 4 56.653 55.973 1.380 0.633 o
-1 3 5 0.771 0.850 0.060 334.929 o
-1 3 6 105.386 105.728 2.310 0.226 o
-1 3 7 1.696 1.770 0.070 246.071 o
-1 3 8 6.850 6.519 0.180 37.214 o
-1 3 9 1.086 1.160 0.060 334.929 o
-1 3 10 32.038 32.246 0.700 2.461 o
-1 3 11 41.808 42.675 1.080 1.034 o
-1 3 12 0.201 0.270 0.040 753.591 o
-1 3 13 1.183 1.120 0.070 246.071 o
-1 3 14 26.432 26.857 0.630 3.038 o
-1 3 15 5.845 5.869 0.150 53.589 o
-1 3 16 114.126 114.577 2.390 0.211 o
-1 3 17 11.545 11.709 0.270 16.540 o
-1 3 18 1.107 1.090 0.100 120.575 o
-1 3 19 3.924 3.910 0.140 61.518 o
-1 3 20 0.237 0.320 0.070 246.071 o
-1 3 21 12.603 13.028 0.400 7.536 o
-1 3 22 5.179 5.349 0.160 47.099 o
-1 3 23 2.042 2.140 0.120 83.732 o
-1 4 1 5.934 6.069 0.150 53.589 o
-1 4 2 9.718 9.579 0.240 20.933 o
-1 4 4 0.419 0.460 0.040 753.591 o
-1 4 5 60.780 59.953 1.340 0.671 o
-1 4 6 81.169 80.501 2.130 0.266 o
-1 4 7 28.451 27.827 0.680 2.608 o
-1 4 8 7.922 7.999 0.230 22.793 o
-1 4 9 1.332 1.340 0.090 148.858 o
-1 4 11 2.885 2.970 0.110 99.648 o
-1 4 12 20.365 20.588 0.520 4.459 o
-1 4 13 0.314 0.250 0.040 753.591 o
-1 4 14 3.324 3.370 0.110 99.648 o
-1 4 15 37.107 37.226 0.700 2.461 o
-1 4 16 4.086 4.050 0.140 61.518 o
-1 4 17 10.251 9.999 0.250 19.292 o
-1 4 20 9.489 9.829 0.380 8.350 o
-1 4 21 2.286 2.310 0.240 20.933 o
-1 5 1 9.779 9.939 0.230 22.793 o
-1 5 2 69.026 68.272 2.090 0.276 o
-1 5 3 1.216 1.210 0.070 246.071 o
-1 5 4 4.668 4.909 0.140 61.518 o
-1 5 6 30.974 30.536 0.960 1.308 o
-1 5 7 0.924 0.980 0.080 188.398 o
-1 5 8 0.749 0.660 0.170 41.721 o
-1 5 9 6.771 6.929 0.200 30.144 o
-1 5 10 13.931 14.288 0.420 6.835 o
-1 5 11 1.533 1.540 0.090 148.858 o
-1 5 12 13.480 13.198 0.300 13.397 o
-1 5 14 1.754 1.800 0.110 99.648 o
-1 5 15 1.109 1.110 0.090 148.858 o
-1 5 17 0.465 0.290 0.080 188.398 o
-1 6 1 2.222 1.980 0.110 99.648 o
-1 6 2 6.330 6.279 0.270 16.540 o
-1 6 4 1.693 1.860 0.110 99.648 o
-1 6 5 0.749 0.720 0.090 148.858 o
-1 6 6 8.401 8.789 0.910 1.456 o
-1 6 7 8.570 9.019 0.240 20.933 o
-1 6 8 2.434 2.600 0.130 71.346 o
-1 6 10 0.470 0.460 0.090 148.858 o
-1 6 13 3.162 2.670 0.230 22.793 o
-1 6 15 4.908 5.149 0.260 17.837 o
-1 6 16 0.563 0.400 0.130 71.346 o
-1 7 1 1.412 1.510 0.180 37.214 o
-1 7 3 3.110 3.100 0.230 22.793 o
-1 7 4 3.168 3.240 0.230 22.793 o
-1 7 6 3.695 3.410 0.240 20.933 o
-1 7 11 4.105 4.479 0.250 19.292 o
0 0 2 140.143 144.353 4.589 0.057 o
0 0 4 67.511 71.092 1.620 0.459 o
0 0 6 1017.360 919.442 48.034 0.001 o
0 0 8 294.889 296.695 6.809 0.026 o
0 0 10 404.954 402.913 9.229 0.014 o
0 0 12 13.798 14.148 0.330 11.072 o
0 0 14 53.032 52.874 1.150 0.912 o
0 0 16 11.133 11.239 0.250 19.292 o
0 0 18 0.593 1.650 0.080 188.398 o
0 0 20 10.540 11.539 0.280 15.379 o
0 0 22 16.070 16.508 0.360 9.304 o
0 0 24 1.295 1.810 0.100 120.575 o
0 1 1 456.767 483.073 10.889 0.010 o
0 1 2 89.245 92.979 2.120 0.268 o
0 1 3 17.913 18.418 0.420 6.835 o
0 1 4 1528.310 1512.840 51.774 0.000 o
0 1 5 68.914 72.431 1.610 0.465 o
0 1 6 306.358 316.413 7.179 0.023 o
0 1 7 34.551 36.176 0.810 1.838 o
0 1 8 26.520 28.027 0.660 2.768 o
0 1 9 37.193 38.075 0.880 1.557 o
0 1 10 148.005 148.253 3.340 0.108 o
0 1 11 206.931 202.836 4.769 0.053 o
0 1 12 0.205 0.190 0.030 1339.720 o
0 1 13 26.358 25.567 0.560 3.845 o
0 1 14 9.136 8.869 0.200 30.144 o
0 1 15 3.544 3.560 0.090 148.858 o
0 1 16 3.611 3.620 0.100 120.575 o
0 1 17 19.966 19.878 0.440 6.228 o
0 1 18 25.370 25.297 0.570 3.711 o
0 1 19 50.530 50.974 1.110 0.979 o
0 1 20 3.029 3.060 0.090 148.858 o
0 1 21 15.917 15.928 0.360 9.304 o
0 1 22 4.116 4.200 0.130 71.346 o
0 1 23 10.477 10.259 0.240 20.933 o
0 1 24 3.979 4.070 0.130 71.346 o
0 1 25 0.926 0.950 0.090 148.858 o
0 2 0 13.326 13.848 0.340 10.430 o
0 2 1 73.640 74.201 1.670 0.432 o
0 2 2 126.974 132.654 3.070 0.128 o
0 2 4 185.146 188.358 4.300 0.065 o
0 2 5 48.432 49.684 1.130 0.944 o
0 2 6 5.414 5.399 0.140 61.518 o
0 2 7 139.634 140.204 3.160 0.121 o
0 2 8 0.284 0.490 0.040 753.591 o
0 2 9 55.398 54.864 1.200 0.837 o
0 2 10 26.297 26.047 0.590 3.464 o
0 2 11 1.397 1.400 0.060 334.929 o
0 2 12 16.928 16.718 0.370 8.807 o
0 2 13 10.227 9.879 0.230 22.793 o
0 2 14 58.313 57.343 1.270 0.748 o
0 2 15 97.075 97.019 2.090 0.276 o
0 2 16 2.682 2.700 0.080 188.398 o
0 2 18 11.674 11.749 0.290 14.337 o
0 2 19 12.222 11.939 0.300 13.397 o
0 2 20 25.347 25.177 0.560 3.845 o
0 2 21 12.985 12.879 0.310 12.547 o
0 2 22 0.379 0.430 0.070 246.071 o
0 2 23 4.013 3.920 0.140 61.518 o
0 2 24 7.117 7.399 0.200 30.144 o
0 3 1 50.599 50.014 1.130 0.944 o
0 3 2 114.469 116.206 2.630 0.174 o
0 3 3 84.684 86.960 1.910 0.331 o
0 3 4 57.692 56.843 1.230 0.797 o
0 3 5 15.350 15.938 0.370 8.807 o
0 3 6 0.141 0.260 0.030 1339.720 o
0 3 7 1.015 1.040 0.050 482.298 o
0 3 8 99.081 98.758 2.130 0.266 o
0 3 9 41.534 41.345 0.860 1.630 o
0 3 10 1.270 1.250 0.060 334.929 o
0 3 11 1.424 1.500 0.070 246.071 o
0 3 12 6.835 8.809 0.310 12.547 o
0 3 14 27.727 27.457 0.580 3.584 o
0 3 15 0.239 0.300 0.040 753.591 o
0 3 16 1.200 1.170 0.070 246.071 o
0 3 17 5.080 5.029 0.140 61.518 o
0 3 18 4.525 4.989 0.150 53.589 o
0 3 19 0.402 0.360 0.060 334.929 o
0 3 20 12.162 12.259 0.280 15.379 o
0 3 21 2.596 2.550 0.100 120.575 o
0 3 22 4.301 4.070 0.140 61.518 o
0 4 0 2.697 2.830 0.130 71.346 o
0 4 1 12.055 11.989 0.270 16.540 o
0 4 2 57.416 56.623 1.300 0.713 o
0 4 3 3.939 3.940 0.110 99.648 o
0 4 4 12.100 12.109 0.320 11.775 o
0 4 5 74.820 75.651 1.610 0.465 o
0 4 6 6.317 6.429 0.170 41.721 o
0 4 7 0.182 0.190 0.030 1339.720 o
0 4 8 5.548 5.539 0.180 37.214 o
0 4 9 6.334 6.159 0.170 41.721 o
0 4 10 16.217 16.388 0.350 9.843 o
0 4 11 0.596 0.570 0.050 482.298 o
0 4 12 23.726 24.067 0.510 4.636 o
0 4 13 6.012 6.019 0.160 47.099 o
0 4 15 25.841 25.617 0.530 4.292 o
0 4 16 16.214 16.218 0.370 8.807 o
0 4 17 0.791 0.750 0.230 22.793 o
0 4 18 2.273 2.090 0.130 71.346 o
0 4 19 3.424 3.350 0.310 12.547 o
0 4 20 3.877 3.580 0.280 15.379 o
0 5 2 7.112 7.139 0.180 37.214 o
0 5 3 1.102 1.180 0.120 83.732 o
0 5 4 23.589 23.887 0.500 4.823 o
0 5 5 3.053 3.210 0.130 71.346 o
0 5 6 71.390 71.362 3.290 0.111 o
0 5 8 6.214 5.989 0.160 47.099 o
0 5 11 3.628 3.770 0.150 53.589 o
0 5 12 7.682 8.169 0.230 22.793 o
0 5 13 0.951 0.980 0.080 188.398 o
0 5 14 13.431 13.768 0.310 12.547 o
0 5 15 1.638 1.550 0.100 120.575 o
0 5 16 22.856 23.127 0.610 3.240 o
0 5 18 0.879 0.950 0.180 37.214 o
0 6 0 16.518 16.508 0.410 7.173 o
0 6 1 5.505 5.239 0.250 19.292 o
0 6 2 9.062 9.079 0.230 22.793 o
0 6 3 3.771 4.020 0.200 30.144 o
0 6 4 0.678 0.810 0.100 120.575 o
0 6 5 26.942 27.417 0.600 3.349 o
0 6 8 0.800 0.930 0.090 148.858 o
0 6 9 0.488 0.510 0.080 188.398 o
0 6 10 11.046 11.289 0.530 4.292 o
0 6 11 1.296 1.140 0.100 120.575 o
0 6 12 4.478 4.849 0.280 15.379 o
0 6 13 4.331 4.549 0.170 41.721 o
0 6 15 1.632 1.750 0.190 33.400 o
0 7 1 7.951 7.839 0.300 13.397 o
0 7 3 0.577 0.600 0.150 53.589 o
0 7 5 0.837 0.770 0.160 47.099 o
0 7 8 0.975 0.910 0.170 41.721 o
0 7 9 6.358 6.329 0.300 13.397 o
0 7 10 1.720 1.600 0.200 30.144 o
0 7 11 0.784 0.780 0.160 47.099 o
1 0 2 9.596 10.919 0.300 13.397 o
1 0 6 222.314 229.473 5.299 0.043 o
1 0 8 68.736 72.112 1.700 0.417 o
1 0 10 682.543 694.349 15.658 0.005 o
1 0 12 6.233 5.959 0.140 61.518 o
1 0 14 86.633 86.020 1.920 0.327 o
1 0 16 12.625 12.539 0.290 14.337 o
1 0 18 87.533 87.590 2.080 0.279 o
1 0 20 89.173 90.929 2.080 0.279 o
1 0 22 4.207 4.090 0.150 53.589 o
1 0 24 1.168 1.120 0.090 148.858 o
1 1 0 1580.840 1425.170 31.156 0.001 o
1 1 1 37.732 39.335 0.860 1.630 o
1 1 2 426.395 445.128 17.798 0.004 o
1 1 3 794.749 745.893 16.748 0.004 o
1 1 4 64.839 68.462 1.530 0.515 o
1 1 5 115.272 117.286 2.660 0.170 o
1 1 6 211.341 216.915 4.929 0.050 o
1 1 7 19.043 18.778 0.440 6.228 o
1 1 8 92.316 93.459 2.120 0.268 o
1 1 9 191.174 192.307 4.379 0.063 o
1 1 10 73.066 73.761 1.640 0.448 o
1 1 12 1.861 1.970 0.060 334.929 o
1 1 13 7.045 6.749 0.160 47.099 o
1 1 14 127.364 126.745 2.780 0.156 o
1 1 15 4.057 4.260 0.110 99.648 o
1 1 16 23.457 23.217 0.510 4.636 o
1 1 17 3.740 3.610 0.090 148.858 o
1 1 18 4.244 4.100 0.100 120.575 o
1 1 19 11.651 11.739 0.270 16.540 o
1 1 20 5.124 5.189 0.130 71.346 o
1 1 21 9.797 9.899 0.230 22.793 o
1 1 22 2.997 2.950 0.090 148.858 o
1 1 23 8.287 8.269 0.200 30.144 o
1 1 24 13.986 13.728 0.300 13.397 o
1 2 0 321.199 324.942 7.339 0.022 o
1 2 1 266.419 271.478 6.129 0.032 o
1 2 2 0.095 0.120 0.020 3014.360 o
1 2 3 357.963 361.228 8.099 0.018 o
1 2 4 19.087 19.888 0.460 5.698 o
1 2 5 90.129 91.749 2.060 0.284 o
1 2 6 159.190 162.971 3.700 0.088 o
1 2 7 81.351 82.180 1.830 0.360 o
1 2 8 5.755 5.719 0.160 47.099 o
1 2 9 7.405 7.279 0.170 41.721 o
1 2 10 4.702 4.549 0.130 71.346 o
1 2 11 8.562 8.639 0.200 30.144 o
1 2 12 14.897 14.518 0.320 11.775 o
1 2 13 27.371 27.177 0.600 3.349 o
1 2 14 6.474 6.589 0.170 41.721 o
1 2 15 0.864 0.870 0.040 753.591 o
1 2 16 5.541 5.489 0.140 61.518 o
1 2 17 4.068 4.090 0.110 99.648 o
1 2 18 0.135 0.160 0.040 753.591 o
1 2 19 5.947 5.879 0.170 41.721 o
1 2 20 0.494 0.520 0.050 482.298 o
1 2 21 2.283 2.250 0.110 99.648 o
1 2 22 11.165 10.949 0.260 17.837 o
1 2 23 0.427 0.510 0.070 246.071 o
1 2 24 9.790 9.469 0.320 11.775 o
1 3 0 18.960 18.898 0.510 4.636 o
1 3 1 31.895 30.356 0.740 2.202 o
1 3 2 45.380 45.875 1.000 1.206 o
1 3 4 7.923 7.789 0.210 27.341 o
1 3 5 21.793 21.168 0.550 3.986 o
1 3 6 44.290 43.455 0.970 1.281 o
1 3 7 18.878 18.928 0.420 6.835 o
1 3 8 25.265 24.997 0.540 4.135 o
1 3 9 10.012 9.839 0.230 22.793 o
1 3 10 0.712 0.700 0.040 753.591 o
1 3 11 15.295 14.938 0.370 8.807 o
1 3 12 34.270 33.956 0.740 2.202 o
1 3 13 28.570 28.657 0.590 3.464 o
1 3 14 14.720 14.828 0.330 11.072 o
1 3 15 0.883 0.910 0.060 334.929 o
1 3 16 0.283 0.230 0.050 482.298 o
1 3 17 1.528 1.540 0.080 188.398 o
1 3 18 35.958 35.976 0.930 1.394 o
1 3 19 14.586 14.298 0.330 11.072 o
1 3 20 0.253 0.240 0.060 334.929 o
1 3 21 1.128 1.150 0.080 188.398 o
1 4 0 17.548 17.658 0.380 8.350 o
1 4 1 0.607 0.650 0.050 482.298 o
1 4 2 54.930 55.794 1.030 1.137 o
1 4 3 14.339 14.558 0.360 9.304 o
1 4 4 2.964 2.960 0.100 120.575 o
1 4 5 51.165 52.004 1.070 1.053 o
1 4 6 7.822 8.039 0.190 33.400 o
1 4 7 1.275 1.260 0.070 246.071 o
1 4 8 58.355 58.533 1.430 0.590 o
1 4 9 11.864 11.899 0.360 9.304 o
1 4 11 1.340 1.380 0.070 246.071 o
1 4 12 1.491 1.530 0.070 246.071 o
1 4 13 7.845 7.769 0.230 22.793 o
1 4 14 1.732 1.670 0.090 148.858 o
1 4 15 17.887 18.308 0.400 7.536 o
1 4 16 12.358 12.359 0.450 5.954 o
1 4 17 3.966 3.830 0.430 6.521 o
1 4 18 0.739 0.660 0.100 120.575 o
1 4 19 4.323 4.070 0.270 16.540 o
1 4 20 2.493 2.420 0.250 19.292 o
1 5 0 4.219 4.160 0.110 99.648 o
1 5 2 11.992 12.059 0.270 16.540 o
1 5 3 0.552 0.640 0.060 334.929 o
1 5 4 87.265 89.190 1.820 0.364 o
1 5 5 4.096 4.100 0.150 53.589 o
1 5 6 0.202 0.160 0.050 482.298 o
1 5 7 0.899 1.060 0.110 99.648 o
1 5 8 7.584 7.959 0.200 30.144 o
1 5 9 0.695 0.750 0.080 188.398 o
1 5 10 2.207 2.280 0.120 83.732 o
1 5 11 0.892 0.840 0.200 30.144 o
1 5 12 21.231 20.758 0.430 6.521 o
1 5 13 0.338 0.380 0.070 246.071 o
1 5 14 18.772 18.678 0.420 6.835 o
1 5 16 6.692 6.369 0.190 33.400 o
1 6 0 5.894 5.829 0.280 15.379 o
1 6 1 5.621 5.659 0.270 16.540 o
1 6 2 2.575 2.590 0.120 83.732 o
1 6 3 0.640 0.570 0.180 37.214 o
1 6 4 4.908 4.889 0.550 3.986 o
1 6 5 11.064 10.919 0.410 7.173 o
1 6 6 3.750 3.770 0.150 53.589 o
1 6 7 0.292 0.260 0.070 246.071 o
1 6 8 11.681 11.939 0.610 3.240 o
1 6 9 10.988 11.299 0.280 15.379 o
1 6 10 6.077 6.419 0.350 9.843 o
1 6 13 2.155 2.270 0.220 24.912 o
1 6 14 0.588 0.520 0.140 61.518 o
1 6 15 11.284 11.119 0.350 9.843 o
1 7 0 1.905 1.690 0.190 33.400 o
1 7 1 1.505 1.600 0.190 33.400 o
1 7 2 0.655 0.440 0.140 61.518 o
1 7 4 1.504 1.480 0.200 30.144 o
1 7 5 3.523 3.270 0.210 27.341 o
1 7 9 4.222 4.290 0.260 17.837 o
1 7 11 2.465 2.150 0.200 30.144 o
2 0 0 23.625 25.767 0.420 6.835 o
2 0 4 7.275 8.269 0.200 30.144 o
2 0 6 4.245 4.000 0.130 71.346 o
2 0 8 103.487 103.698 2.390 0.211 o
2 0 10 33.788 34.476 0.760 2.088 o
2 0 12 77.666 77.231 1.680 0.427 o
2 0 14 98.158 99.238 2.160 0.258 o
2 0 16 35.851 35.976 0.800 1.884 o
2 0 18 5.061 5.249 0.170 41.721 o
2 0 20 18.899 19.598 0.440 6.228 o
2 0 22 15.227 14.948 0.380 8.350 o
2 0 24 34.353 34.276 0.660 2.768 o
2 1 0 363.823 295.015 6.859 0.026 o
2 1 1 66.498 68.242 1.520 0.522 o
2 1 2 2.656 2.700 0.070 246.071 o
2 1 3 462.444 481.814 10.839 0.010 o
2 1 4 9.009 9.329 0.230 22.793 o
2 1 5 20.876 20.538 0.470 5.458 o
2 1 6 421.809 424.330 9.539 0.013 o
2 1 7 30.065 30.436 0.690 2.533 o
2 1 8 46.960 47.724 1.070 1.053 o
2 1 9 180.020 177.619 3.990 0.076 o
2 1 10 42.220 42.495 0.940 1.365 o
2 1 11 1.767 1.710 0.050 482.298 o
2 1 12 24.574 24.147 0.540 4.135 o
2 1 13 119.500 119.226 2.650 0.172 o
2 1 14 3.221 3.090 0.080 188.398 o
2 1 15 5.427 5.309 0.130 71.346 o
2 1 16 0.459 0.400 0.030 1339.720 o
2 1 17 4.509 4.439 0.110 99.648 o
2 1 18 21.172 21.488 0.480 5.233 o
2 1 19 33.481 33.926 0.750 2.144 o
2 1 20 25.084 25.107 0.570 3.711 o
2 1 21 9.297 9.289 0.240 20.933 o
2 1 22 0.662 0.620 0.040 753.591 o
2 1 23 7.030 6.869 0.170 41.721 o
2 1 24 8.356 8.509 0.230 22.793 o
2 2 0 517.251 516.290 11.569 0.009 o
2 2 1 1.814 1.710 0.070 246.071 o
2 2 2 2.775 3.110 0.090 148.858 o
2 2 3 17.017 17.338 0.400 7.536 o
2 2 4 1.233 1.260 0.060 334.929 o
2 2 5 152.867 152.822 3.460 0.101 o
2 2 6 10.176 10.309 0.260 17.837 o
2 2 7 56.835 56.473 1.270 0.748 o
2 2 8 55.849 56.163 1.240 0.784 o
2 2 9 78.077 77.991 1.750 0.394 o
2 2 10 76.141 75.071 1.680 0.427 o
2 2 11 32.246 31.746 0.710 2.392 o
2 2 12 0.433 0.460 0.030 1339.720 o
2 2 13 35.641 35.856 0.790 1.932 o
2 2 14 1.659 1.670 0.050 482.298 o
2 2 15 12.776 12.649 0.280 15.379 o
2 2 16 12.650 12.768 0.290 14.337 o
2 2 17 46.238 46.405 1.040 1.115 o
2 2 18 2.201 2.190 0.080 188.398 o
2 2 20 1.951 2.050 0.090 148.858 o
2 2 22 2.995 3.030 0.100 120.575 o
2 2 23 10.973 11.379 0.260 17.837 o
2 3 0 12.533 12.189 0.600 3.349 o
2 3 1 29.022 28.997 0.650 2.854 o
2 3 2 90.455 87.570 1.920 0.327 o
2 3 3 4.651 4.409 0.140 61.518 o
2 3 4 214.963 211.925 4.699 0.055 o
2 3 5 7.807 7.599 0.180 37.214 o
2 3 6 2.363 2.410 0.070 246.071 o
2 3 7 29.564 29.117 0.670 2.686 o
2 3 8 1.719 1.710 0.060 334.929 o
2 3 9 1.426 1.430 0.060 334.929 o
2 3 10 2.515 2.360 0.110 99.648 o
2 3 11 0.211 0.200 0.030 1339.720 o
2 3 12 3.748 3.780 0.100 120.575 o
2 3 13 0.116 0.110 0.030 1339.720 o
2 3 14 8.339 8.349 0.200 30.144 o
2 3 15 5.081 4.979 0.130 71.346 o
2 3 16 3.684 3.790 0.130 71.346 o
2 3 17 0.221 0.240 0.040 753.591 o
2 3 18 1.549 1.580 0.070 246.071 o
2 3 19 0.302 0.270 0.050 482.298 o
2 3 20 0.295 0.280 0.060 334.929 o
2 3 21 1.700 1.620 0.090 148.858 o
2 3 22 4.638 4.719 0.200 30.144 o
2 4 0 12.357 12.469 0.290 14.337 o
2 4 2 2.017 2.030 0.080 188.398 o
2 4 3 54.115 54.484 1.160 0.896 o
2 4 4 53.754 52.804 1.260 0.759 o
2 4 5 18.533 18.188 0.410 7.173 o
2 4 6 3.492 3.350 0.110 99.648 o
2 4 7 17.869 18.048 0.400 7.536 o
2 4 8 5.043 5.079 0.130 71.346 o
2 4 9 6.714 6.819 0.190 33.400 o
2 4 10 1.651 1.660 0.070 246.071 o
2 4 11 0.220 0.270 0.040 753.591 o
2 4 12 33.964 33.746 0.800 1.884 o
2 4 13 11.244 11.219 0.270 16.540 o
2 4 14 7.652 7.559 0.260 17.837 o
2 4 15 5.483 5.389 0.180 37.214 o
2 4 17 6.101 6.379 0.200 30.144 o
2 4 18 10.445 10.379 0.490 5.022 o
2 4 19 3.671 3.630 0.260 17.837 o
2 5 0 11.011 10.939 0.250 19.292 o
2 5 1 3.733 3.610 0.110 99.648 o
2 5 2 1.776 1.640 0.130 71.346 o
2 5 3 1.223 1.240 0.070 246.071 o
2 5 4 2.811 2.940 0.110 99.648 o
2 5 5 1.235 1.180 0.070 246.071 o
2 5 6 1.778 1.940 0.090 148.858 o
2 5 7 0.225 0.260 0.050 482.298 o
2 5 8 68.670 69.742 1.700 0.417 o
2 5 9 5.408 5.509 0.180 37.214 o
2 5 10 3.546 3.620 0.170 41.721 o
2 5 11 0.322 0.340 0.070 246.071 o
2 5 12 0.785 0.830 0.090 148.858 o
2 5 13 1.492 1.530 0.110 99.648 o
2 5 14 17.494 17.398 1.140 0.928 o
2 5 15 1.091 1.240 0.180 37.214 o
2 6 0 0.823 0.810 0.070 246.071 o
2 6 1 0.517 0.450 0.060 334.929 o
2 6 2 6.663 6.829 0.270 16.540 o
2 6 3 11.859 12.698 0.290 14.337 o
2 6 4 6.511 6.749 0.200 30.144 o
2 6 5 0.217 0.220 0.060 334.929 o
2 6 6 0.306 0.240 0.070 246.071 o
2 6 7 5.273 5.239 0.170 41.721 o
2 6 8 0.685 0.750 0.070 246.071 o
2 6 9 0.554 0.620 0.090 148.858 o
2 6 11 3.209 3.110 0.140 61.518 o
2 6 12 7.211 7.099 0.310 12.547 o
2 6 13 0.600 0.560 0.150 53.589 o
2 6 14 4.043 3.890 0.240 20.933 o
2 7 0 1.123 0.940 0.150 53.589 o
2 7 1 2.177 1.880 0.200 30.144 o
2 7 3 2.002 2.040 0.210 27.341 o
2 7 4 4.043 3.920 0.250 19.292 o
2 7 6 2.006 1.940 0.210 27.341 o
2 7 7 2.894 2.930 0.230 22.793 o
3 0 0 393.685 320.752 7.269 0.023 o
3 0 2 184.939 194.707 4.549 0.058 o
3 0 4 22.389 21.027 0.700 2.461 o
3 0 6 582.428 592.231 13.318 0.007 o
3 0 8 11.299 10.399 0.260 17.837 o
3 0 10 1.194 1.140 0.050 482.298 o
3 0 12 279.425 280.467 6.219 0.031 o
3 0 14 3.811 3.730 0.100 120.575 o
3 0 16 10.904 10.929 0.260 17.837 o
3 0 18 10.002 10.469 0.250 19.292 o
3 0 20 35.667 35.926 0.750 2.144 o
3 0 22 34.072 34.176 0.730 2.263 o
3 0 24 1.803 1.950 0.230 22.793 o
3 1 0 107.701 111.137 2.470 0.198 o
3 1 1 435.618 422.261 11.449 0.009 o
3 1 2 442.380 454.577 10.209 0.012 o
3 1 3 41.853 41.835 0.930 1.394 o
3 1 4 12.039 11.519 0.290 14.337 o
3 1 5 4.907 5.289 0.150 53.589 o
3 1 6 4.793 4.989 0.140 61.518 o
3 1 7 29.131 29.237 0.670 2.686 o
3 1 8 38.381 38.145 0.870 1.593 o
3 1 9 1.593 1.470 0.050 482.298 o
3 1 10 85.702 84.800 1.880 0.341 o
3 1 11 13.756 13.478 0.300 13.397 o
3 1 12 11.077 11.029 0.250 19.292 o
3 1 13 35.672 36.186 0.800 1.884 o
3 1 14 0.609 0.680 0.030 1339.720 o
3 1 15 3.081 2.970 0.080 188.398 o
3 1 16 58.370 58.853 1.310 0.703 o
3 1 17 1.352 1.380 0.060 334.929 o
3 1 18 2.873 2.850 0.100 120.575 o
3 1 19 7.653 7.719 0.190 33.400 o
3 1 20 0.454 0.450 0.040 753.591 o
3 1 21 4.270 4.300 0.110 99.648 o
3 1 22 0.906 0.900 0.060 334.929 o
3 1 23 22.563 22.267 0.490 5.022 o
3 2 0 1.923 1.900 0.070 246.071 o
3 2 1 8.220 7.749 0.200 30.144 o
3 2 2 276.299 276.918 6.289 0.030 o
3 2 3 101.900 101.848 2.310 0.226 o
3 2 4 90.955 91.479 2.030 0.293 o
3 2 5 61.859 61.013 1.420 0.598 o
3 2 6 44.905 44.505 1.060 1.073 o
3 2 7 3.690 3.730 0.100 120.575 o
3 2 8 103.705 102.318 2.470 0.198 o
3 2 9 2.262 2.240 0.060 334.929 o
3 2 10 11.141 11.179 0.250 19.292 o
3 2 11 9.303 9.249 0.210 27.341 o
3 2 12 21.460 21.457 0.480 5.233 o
3 2 13 2.902 2.930 0.080 188.398 o
3 2 14 8.039 7.819 0.190 33.400 o
3 2 15 1.252 1.200 0.060 334.929 o
3 2 16 1.918 1.910 0.070 246.071 o
3 2 17 6.925 7.019 0.170 41.721 o
3 2 18 20.433 20.788 0.500 4.823 o
3 2 19 14.365 14.418 0.330 11.072 o
3 2 20 6.364 6.339 0.170 41.721 o
3 2 21 5.191 5.269 0.150 53.589 o
3 2 22 1.846 1.700 0.090 148.858 o
3 2 23 1.119 0.920 0.190 33.400 o
3 3 0 70.277 71.892 1.500 0.536 o
3 3 1 2.031 2.050 0.080 188.398 o
3 3 2 20.616 20.648 0.480 5.233 o
3 3 3 98.938 96.489 2.090 0.276 o
3 3 4 107.218 105.088 2.270 0.234 o
3 3 5 0.143 0.130 0.030 1339.720 o
3 3 6 19.823 20.158 0.440 6.228 o
3 3 7 2.093 2.110 0.080 188.398 o
3 3 8 114.211 113.617 2.580 0.181 o
3 3 9 34.843 35.536 0.780 1.982 o
3 3 10 0.261 0.220 0.030 1339.720 o
3 3 11 15.850 15.728 0.350 9.843 o
3 3 12 32.062 32.036 0.710 2.392 o
3 3 13 11.999 11.849 0.270 16.540 o
3 3 14 48.247 48.544 1.040 1.115 o
3 3 15 4.416 4.579 0.120 83.732 o
3 3 16 7.978 8.159 0.200 30.144 o
3 3 17 6.872 7.039 0.170 41.721 o
3 3 18 2.072 2.170 0.080 188.398 o
3 3 19 0.764 0.720 0.060 334.929 o
3 3 20 0.459 0.510 0.060 334.929 o
3 3 21 3.610 3.690 0.120 83.732 o
3 3 22 5.832 6.009 0.280 15.379 o
3 4 0 6.055 6.049 0.170 41.721 o
3 4 1 0.334 0.280 0.040 753.591 o
3 4 2 2.215 2.130 0.090 148.858 o
3 4 3 17.973 17.848 0.470 5.458 o
3 4 4 37.411 37.136 1.190 0.851 o
3 4 5 0.247 0.230 0.040 753.591 o
3 4 6 0.288 0.300 0.040 753.591 o
3 4 7 54.265 54.634 1.240 0.784 o
3 4 8 19.727 20.228 0.430 6.521 o
3 4 9 9.706 9.609 0.230 22.793 o
3 4 10 10.905 10.579 0.260 17.837 o
3 4 12 1.680 1.720 0.090 148.858 o
3 4 13 13.018 12.758 0.300 13.397 o
3 4 14 3.091 3.030 0.120 83.732 o
3 4 16 2.268 2.290 0.110 99.648 o
3 4 17 15.659 15.618 0.340 10.430 o
3 4 18 9.215 8.999 0.350 9.843 o
3 5 0 16.494 16.078 0.360 9.304 o
3 5 1 8.729 8.569 0.260 17.837 o
3 5 2 2.839 2.960 0.130 71.346 o
3 5 5 1.912 1.790 0.080 188.398 o
3 5 6 14.856 14.498 0.330 11.072 o
3 5 7 4.474 4.539 0.140 61.518 o
3 5 8 1.613 1.540 0.090 148.858 o
3 5 9 0.365 0.390 0.060 334.929 o
3 5 12 1.570 1.480 0.110 99.648 o
3 5 13 0.330 0.340 0.080 188.398 o
3 5 14 1.508 1.460 0.190 33.400 o
3 6 0 0.059 0.380 0.100 120.575 o
3 6 1 0.974 0.750 0.070 246.071 o
3 6 2 1.193 1.150 0.070 246.071 o
3 6 3 0.573 0.890 0.090 148.858 o
3 6 4 1.019 1.070 0.110 99.648 o
3 6 5 3.087 3.080 0.160 47.099 o
3 6 6 0.691 0.780 0.070 246.071 o
3 6 7 13.670 14.048 0.380 8.350 o
3 6 8 0.228 0.200 0.060 334.929 o
3 6 9 0.641 0.960 0.100 120.575 o
3 6 10 1.955 2.070 0.120 83.732 o
3 6 11 2.410 2.190 0.220 24.912 o
3 6 12 2.528 2.610 0.220 24.912 o
3 6 13 3.591 3.520 0.230 22.793 o
3 7 0 1.132 1.110 0.180 37.214 o
3 7 2 3.381 3.400 0.230 22.793 o
3 7 3 4.380 4.120 0.250 19.292 o
3 7 4 0.683 0.650 0.160 47.099 o
3 7 6 0.561 0.560 0.150 53.589 o
3 7 8 1.107 1.010 0.170 41.721 o
3 7 9 1.764 1.930 0.200 30.144 o
3 7 10 1.360 1.360 0.180 37.214 o
4 0 0 46.140 45.585 1.140 0.928 o
4 0 4 36.767 38.806 0.920 1.425 o
4 0 6 12.827 12.688 0.320 11.775 o
4 0 8 1.117 1.020 0.050 482.298 o
4 0 10 4.415 4.379 0.110 99.648 o
4 0 12 2.726 2.920 0.080 188.398 o
4 0 16 48.326 49.204 1.100 0.996 o
4 0 18 0.171 0.170 0.050 482.298 o
4 0 22 29.312 29.857 0.730 2.263 o
4 1 0 2.353 2.380 0.080 188.398 o
4 1 1 153.634 154.032 3.490 0.099 o
4 1 2 185.172 186.118 4.290 0.066 o
4 1 3 208.646 210.675 4.989 0.048 o
4 1 4 2.891 2.990 0.100 120.575 o
4 1 5 89.669 87.830 2.200 0.249 o
4 1 6 40.073 39.895 0.900 1.489 o
4 1 7 8.573 8.379 0.200 30.144 o
4 1 8 28.351 28.007 0.640 2.944 o
4 1 9 20.757 20.638 0.470 5.458 o
4 1 10 0.256 0.240 0.020 3014.360 o
4 1 11 127.438 128.405 2.840 0.149 o
4 1 12 11.550 11.579 0.260 17.837 o
4 1 13 6.221 6.169 0.140 61.518 o
4 1 14 2.398 2.430 0.070 246.071 o
4 1 15 9.292 9.479 0.220 24.912 o
4 1 16 3.179 3.220 0.090 148.858 o
4 1 17 8.407 8.729 0.210 27.341 o
4 1 18 0.474 0.440 0.040 753.591 o
4 1 19 1.320 1.380 0.060 334.929 o
4 1 20 17.290 17.358 0.420 6.835 o
4 1 21 13.945 13.758 0.340 10.430 o
4 1 22 4.652 4.609 0.180 37.214 o
4 2 0 117.401 118.826 2.700 0.165 o
4 2 1 74.850 74.231 1.630 0.454 o
4 2 2 296.312 294.795 6.719 0.027 o
4 2 3 55.960 54.794 1.210 0.824 o
4 2 4 15.752 14.938 0.420 6.835 o
4 2 5 0.537 0.560 0.040 753.591 o
4 2 6 6.966 6.919 0.170 41.721 o
4 2 7 153.538 149.842 3.290 0.111 o
4 2 8 0.752 0.680 0.030 1339.720 o
4 2 9 14.290 14.228 0.320 11.775 o
4 2 10 40.846 40.665 0.890 1.522 o
4 2 11 1.256 1.170 0.050 482.298 o
4 2 12 100.368 101.318 2.180 0.254 o
4 2 13 26.946 27.247 0.600 3.349 o
4 2 14 10.830 10.679 0.250 19.292 o
4 2 15 25.915 26.407 0.570 3.711 o
4 2 16 2.216 2.220 0.090 148.858 o
4 2 17 5.222 5.059 0.140 61.518 o
4 2 18 5.396 5.339 0.140 61.518 o
4 2 19 2.777 2.720 0.100 120.575 o
4 2 20 2.958 2.990 0.180 37.214 o
4 2 21 2.243 2.150 0.100 120.575 o
4 2 22 12.642 13.278 0.420 6.835 o
4 3 0 5.574 5.559 0.130 71.346 o
4 3 1 36.734 36.416 0.790 1.932 o
4 3 2 0.928 1.020 0.050 482.298 o
4 3 3 1.422 1.310 0.050 482.298 o
4 3 4 48.355 47.764 1.040 1.115 o
4 3 5 3.514 3.640 0.120 83.732 o
4 3 6 105.212 103.798 2.300 0.228 o
4 3 7 0.302 0.330 0.030 1339.720 o
4 3 8 54.190 53.564 1.200 0.837 o
4 3 9 6.154 6.139 0.150 53.589 o
4 3 10 9.704 9.789 0.290 14.337 o
4 3 11 0.356 0.290 0.070 246.071 o
4 3 13 13.208 12.899 0.290 14.337 o
4 3 16 22.741 22.857 0.510 4.636 o
4 3 17 2.891 2.810 0.100 120.575 o
4 3 18 31.723 31.736 0.690 2.533 o
4 3 19 2.525 2.420 0.110 99.648 o
4 3 21 3.649 3.540 0.250 19.292 o
4 4 0 65.021 63.932 1.600 0.471 o
4 4 1 0.570 0.470 0.040 753.591 o
4 4 2 0.623 0.610 0.050 482.298 o
4 4 3 2.643 2.650 0.100 120.575 o
4 4 4 1.621 1.460 0.060 334.929 o
4 4 5 20.013 19.798 0.440 6.228 o
4 4 6 13.196 13.428 0.300 13.397 o
4 4 7 39.354 39.155 0.850 1.669 o
4 4 8 20.146 20.598 0.540 4.135 o
4 4 9 1.021 0.960 0.070 246.071 o
4 4 10 1.311 1.350 0.070 246.071 o
4 4 11 0.466 0.440 0.050 482.298 o
4 4 12 0.211 0.220 0.050 482.298 o
4 4 13 0.545 0.540 0.070 246.071 o
4 4 14 20.215 20.288 0.420 6.835 o
4 4 15 4.905 4.939 0.170 41.721 o
4 4 17 17.851 18.128 0.460 5.698 o
4 5 0 0.181 0.150 0.040 753.591 o
4 5 1 1.972 1.800 0.080 188.398 o
4 5 2 0.830 0.800 0.070 246.071 o
4 5 3 3.315 2.940 0.140 61.518 o
4 5 4 21.545 22.317 0.460 5.698 o
4 5 5 1.945 2.000 0.140 61.518 o
4 5 6 9.248 9.719 0.240 20.933 o
4 5 7 0.127 0.170 0.050 482.298 o
4 5 8 2.041 2.120 0.090 148.858 o
4 5 10 14.155 14.008 0.400 7.536 o
4 5 11 7.142 7.249 0.200 30.144 o
4 5 12 1.789 1.840 0.100 120.575 o
4 6 0 0.871 0.960 0.070 246.071 o
4 6 1 3.523 3.620 0.120 83.732 o
4 6 2 0.492 0.510 0.060 334.929 o
4 6 3 0.625 0.720 0.070 246.071 o
4 6 4 0.107 0.170 0.050 482.298 o
4 6 5 2.398 2.650 0.100 120.575 o
4 6 7 0.795 0.790 0.090 148.858 o
4 6 8 1.892 1.980 0.110 99.648 o
4 6 9 1.658 1.690 0.120 83.732 o
4 7 1 4.277 4.599 0.310 12.547 o
4 7 2 0.779 0.880 0.150 53.589 o
4 7 5 0.897 0.950 0.160 47.099 o
4 7 6 6.110 6.009 0.280 15.379 o
4 7 8 3.458 3.450 0.230 22.793 o
5 0 0 62.334 63.353 1.420 0.598 o
5 0 2 673.354 677.041 15.138 0.005 o
5 0 4 12.056 11.519 0.280 15.379 o
5 0 6 6.657 6.369 0.160 47.099 o
5 0 8 146.304 146.593 3.150 0.122 o
5 0 10 71.437 72.531 1.560 0.495 o
5 0 12 17.189 17.308 0.380 8.350 o
5 0 14 15.383 15.398 0.340 10.430 o
5 0 16 14.798 15.688 0.380 8.350 o
5 0 18 1.838 1.850 0.100 120.575 o
5 0 20 1.986 1.950 0.140 61.518 o
5 0 22 0.699 0.680 0.190 33.400 o
5 1 0 0.350 0.430 0.040 753.591 o
5 1 1 108.305 108.287 2.410 0.208 o
5 1 2 58.262 57.413 1.280 0.736 o
5 1 3 1.885 1.710 0.090 148.858 o
5 1 4 39.297 38.295 0.980 1.255 o
5 1 5 1.251 0.960 0.130 71.346 o
5 1 6 81.863 79.341 1.800 0.372 o
5 1 7 4.921 4.989 0.120 83.732 o
5 1 8 1.450 1.430 0.040 753.591 o
5 1 9 1.887 1.890 0.060 334.929 o
5 1 10 0.742 0.760 0.030 1339.720 o
5 1 11 28.580 29.227 0.640 2.944 o
5 1 12 55.206 55.434 1.210 0.824 o
5 1 13 16.808 16.758 0.390 7.927 o
5 1 14 0.275 0.260 0.030 1339.720 o
5 1 15 17.977 18.008 0.400 7.536 o
5 1 18 5.510 5.639 0.150 53.589 o
5 1 19 0.845 0.780 0.060 334.929 o
5 1 20 1.306 1.360 0.080 188.398 o
5 1 21 23.668 24.187 0.550 3.986 o
5 2 0 24.864 23.867 0.560 3.845 o
5 2 1 25.396 24.897 0.560 3.845 o
5 2 2 3.344 3.260 0.090 148.858 o
5 2 3 24.424 23.497 0.550 3.986 o
5 2 4 60.842 59.423 1.300 0.713 o
5 2 5 14.811 14.498 0.360 9.304 o
5 2 6 47.958 47.624 1.040 1.115 o
5 2 7 4.278 4.190 0.110 99.648 o
5 2 8 14.209 13.708 0.310 12.547 o
5 2 9 10.681 10.449 0.240 20.933 o
5 2 10 39.407 39.445 0.880 1.557 o
5 2 11 10.546 10.489 0.240 20.933 o
5 2 12 21.662 21.157 0.470 5.458 o
5 2 14 5.894 6.009 0.150 53.589 o
5 2 16 11.804 11.259 0.260 17.837 o
5 2 17 24.466 24.877 0.590 3.464 o
5 2 18 2.753 2.750 0.120 83.732 o
5 2 19 2.749 2.840 0.140 61.518 o
5 2 20 17.140 17.358 0.360 9.304 o
5 2 21 2.568 2.600 0.330 11.072 o
5 3 0 121.269 118.316 2.570 0.183 o
5 3 1 26.456 25.427 0.560 3.845 o
5 3 2 5.199 5.309 0.140 61.518 o
5 3 3 4.372 4.300 0.110 99.648 o
5 3 4 3.947 3.730 0.110 99.648 o
5 3 5 40.553 40.085 0.880 1.557 o
5 3 6 89.170 88.140 1.870 0.345 o
5 3 7 4.636 4.339 0.120 83.732 o
5 3 8 3.153 3.300 0.100 120.575 o
5 3 9 0.298 0.220 0.040 753.591 o
5 3 10 37.218 36.386 0.730 2.263 o
5 3 11 20.727 20.738 0.570 3.711 o
5 3 12 0.627 0.560 0.070 246.071 o
5 3 13 4.181 4.279 0.160 47.099 o
5 3 14 28.643 29.107 0.700 2.461 o
5 3 15 0.825 0.840 0.070 246.071 o
5 3 16 32.089 32.136 0.660 2.768 o
5 3 19 4.088 4.100 0.160 47.099 o
5 4 0 8.703 8.639 0.360 9.304 o
5 4 1 4.506 4.659 0.150 53.589 o
5 4 2 0.080 0.140 0.050 482.298 o
5 4 3 1.211 1.320 0.070 246.071 o
5 4 4 25.093 25.117 0.670 2.686 o
5 4 5 18.049 18.088 0.420 6.835 o
5 4 6 8.157 8.259 0.200 30.144 o
5 4 7 18.352 18.278 0.420 6.835 o
5 4 9 7.446 7.159 0.200 30.144 o
5 4 10 15.505 15.588 0.350 9.843 o
5 4 11 2.620 2.620 0.100 120.575 o
5 4 12 0.608 0.540 0.060 334.929 o
5 4 14 2.318 2.270 0.110 99.648 o
5 4 15 11.780 11.959 0.280 15.379 o
5 4 16 1.311 1.350 0.200 30.144 o
5 4 17 4.777 4.869 0.260 17.837 o
5 5 0 4.852 4.889 0.280 15.379 o
5 5 2 4.452 4.819 0.260 17.837 o
5 5 3 1.104 1.100 0.080 188.398 o
5 5 4 3.230 3.410 0.120 83.732 o
5 5 5 0.316 0.340 0.060 334.929 o
5 5 6 6.082 6.409 0.200 30.144 o
5 5 7 1.230 1.120 0.070 246.071 o
5 5 8 7.158 7.139 0.230 22.793 o
5 5 9 0.330 0.410 0.070 246.071 o
5 5 14 2.711 2.610 0.210 27.341 o
5 5 15 0.806 0.770 0.150 53.589 o
5 6 0 6.430 6.619 0.400 7.536 o
5 6 1 4.193 4.130 0.140 61.518 o
5 6 2 3.925 3.870 0.130 71.346 o
5 6 3 1.912 1.860 0.140 61.518 o
5 6 4 1.559 1.530 0.080 188.398 o
5 6 5 7.309 7.169 0.180 37.214 o
5 6 6 2.773 2.800 0.130 71.346 o
5 6 7 10.931 11.319 0.270 16.540 o
5 6 8 0.673 0.690 0.130 71.346 o
5 6 9 2.011 2.090 0.120 83.732 o
5 6 12 0.510 0.520 0.140 61.518 o
5 7 0 1.659 1.540 0.110 99.648 o
5 7 1 7.888 7.249 0.190 33.400 o
5 7 2 1.505 1.370 0.200 30.144 o
5 7 3 1.901 1.750 0.190 33.400 o
5 7 4 1.141 1.230 0.180 37.214 o
5 7 5 0.766 0.660 0.150 53.589 o
6 0 0 232.354 235.342 5.349 0.042 o
6 0 2 29.361 29.817 0.660 2.768 o
6 0 4 1.540 1.500 0.120 83.732 o
6 0 6 42.496 47.504 0.960 1.308 o
6 0 8 15.783 15.488 0.350 9.843 o
6 0 10 33.044 33.626 0.700 2.461 o
6 0 12 93.278 94.149 2.000 0.301 o
6 0 14 4.314 4.220 0.140 61.518 o
6 0 16 2.162 2.090 0.110 99.648 o
6 0 18 11.639 12.009 0.290 14.337 o
6 0 20 22.718 22.487 0.450 5.954 o
6 1 0 0.667 0.620 0.050 482.298 o
6 1 1 184.399 180.329 4.080 0.072 o
6 1 2 60.534 58.543 1.500 0.536 o
6 1 3 22.680 20.828 0.480 5.233 o
6 1 4 54.816 52.164 1.300 0.713 o
6 1 5 58.521 58.453 1.270 0.748 o
6 1 6 21.162 20.108 0.530 4.292 o
6 1 7 11.921 11.579 0.270 16.540 o
6 1 8 42.385 41.815 0.910 1.456 o
6 1 9 34.203 34.406 0.770 2.034 o
6 1 10 0.307 0.340 0.040 753.591 o
6 1 11 31.846 31.736 0.690 2.533 o
6 1 12 0.641 0.670 0.050 482.298 o
6 1 13 13.466 13.858 0.310 12.547 o
6 1 15 2.094 1.880 0.080 188.398 o
6 1 16 25.658 26.347 0.550 3.986 o
6 1 17 0.373 0.370 0.050 482.298 o
6 1 18 3.019 3.050 0.150 53.589 o
6 1 19 5.711 5.789 0.160 47.099 o
6 2 1 9.381 9.259 0.220 24.912 o
6 2 2 0.043 0.100 0.020 3014.360 o
6 2 3 13.646 12.909 0.310 12.547 o
6 2 4 47.887 46.035 0.990 1.230 o
6 2 5 96.752 94.869 2.310 0.226 o
6 2 6 2.166 2.180 0.090 148.858 o
6 2 7 1.098 1.060 0.060 334.929 o
6 2 8 5.231 5.139 0.140 61.518 o
6 2 9 34.133 33.326 0.690 2.533 o
6 2 10 1.430 1.480 0.080 188.398 o
6 2 11 5.586 5.619 0.160 47.099 o
6 2 12 3.167 3.270 0.120 83.732 o
6 2 13 6.946 7.019 0.200 30.144 o
6 2 14 33.093 33.806 0.710 2.392 o
6 2 15 15.249 15.098 0.340 10.430 o
6 2 16 7.695 7.629 0.200 30.144 o
6 2 17 1.347 1.340 0.070 246.071 o
6 2 18 0.707 0.700 0.080 188.398 o
6 2 20 2.768 2.540 0.260 17.837 o
6 3 2 0.708 0.720 0.060 334.929 o
6 3 3 0.737 0.710 0.050 482.298 o
6 3 4 0.302 0.280 0.040 753.591 o
6 3 5 0.140 0.150 0.040 753.591 o
6 3 6 0.190 0.220 0.040 753.591 o
6 3 7 5.057 4.959 0.140 61.518 o
6 3 8 6.074 5.819 0.150 53.589 o
6 3 9 3.191 3.740 0.130 71.346 o
6 3 10 32.257 32.466 0.700 2.461 o
6 3 11 1.776 1.630 0.080 188.398 o
6 3 12 1.236 1.280 0.090 148.858 o
6 3 13 0.617 0.570 0.070 246.071 o
6 3 15 12.282 12.059 0.300 13.397 o
6 3 16 5.516 5.649 0.190 33.400 o
6 3 17 0.566 0.570 0.170 41.721 o
6 3 18 8.039 8.729 0.500 4.823 o
6 4 0 16.490 16.148 0.440 6.228 o
6 4 2 25.223 25.297 0.590 3.464 o
6 4 3 0.249 0.300 0.050 482.298 o
6 4 4 6.094 5.939 0.200 30.144 o
6 4 5 13.657 13.928 0.310 12.547 o
6 4 6 0.772 0.820 0.050 482.298 o
6 4 7 1.955 1.870 0.090 148.858 o
6 4 9 7.308 7.559 0.190 33.400 o
6 4 10 17.545 18.128 0.390 7.927 o
6 4 11 1.813 1.650 0.080 188.398 o
6 4 12 0.292 0.300 0.060 334.929 o
6 4 14 2.942 2.900 0.140 61.518 o
6 4 15 4.612 4.769 0.160 47.099 o
6 4 16 3.658 3.720 0.150 53.589 o
6 5 0 25.761 25.677 1.110 0.979 o
6 5 1 3.976 3.920 0.140 61.518 o
6 5 2 0.201 0.270 0.060 334.929 o
6 5 3 0.637 0.640 0.070 246.071 o
6 5 4 14.553 14.268 0.320 11.775 o
6 5 6 43.199 43.085 1.150 0.912 o
6 5 7 2.812 2.900 0.210 27.341 o
6 5 8 0.550 0.540 0.090 148.858 o
6 5 9 1.294 1.380 0.090 148.858 o
6 5 10 0.417 0.420 0.070 246.071 o
6 5 12 0.511 0.550 0.080 188.398 o
6 5 13 1.510 1.590 0.190 33.400 o
6 6 0 10.742 11.089 0.290 14.337 o
6 6 1 2.156 2.050 0.090 148.858 o
6 6 2 4.422 4.639 0.270 16.540 o
6 6 3 5.082 5.149 0.160 47.099 o
6 6 4 0.233 0.260 0.060 334.929 o
6 6 5 1.152 1.130 0.080 188.398 o
6 6 7 1.946 1.810 0.120 83.732 o
6 6 8 0.826 0.840 0.090 148.858 o
6 6 9 0.483 0.520 0.080 188.398 o
6 6 10 6.542 6.679 0.280 15.379 o
6 7 0 1.725 1.540 0.100 120.575 o
6 7 1 0.540 0.460 0.140 61.518 o
7 0 0 108.775 108.847 3.570 0.095 o
7 0 2 35.351 35.276 1.290 0.725 o
7 0 4 268.191 262.369 11.589 0.009 o
7 0 6 1.193 1.120 0.070 246.071 o
7 0 8 43.201 44.005 0.870 1.593 o
7 0 10 59.209 59.443 1.290 0.725 o
7 0 12 17.255 17.698 0.410 7.173 o
7 0 14 12.074 12.199 0.370 8.807 o
7 0 16 8.259 8.189 0.230 22.793 o
7 0 18 16.008 16.538 0.350 9.843 o
7 1 0 82.456 80.811 1.850 0.352 o
7 1 1 1.076 1.050 0.060 334.929 o
7 1 2 0.190 0.230 0.030 1339.720 o
7 1 3 7.415 7.279 0.180 37.214 o
7 1 4 34.800 34.186 0.750 2.144 o
7 1 5 39.780 38.905 1.050 1.094 o
7 1 6 1.023 0.930 0.060 334.929 o
7 1 7 1.426 1.430 0.070 246.071 o
7 1 8 46.229 46.475 0.950 1.336 o
7 1 10 3.203 3.250 0.120 83.732 o
7 1 11 16.420 16.518 0.360 9.304 o
7 1 12 15.159 15.138 0.370 8.807 o
7 1 13 15.175 15.238 0.360 9.304 o
7 1 14 23.229 23.567 0.550 3.986 o
7 1 15 22.083 22.257 0.470 5.458 o
7 1 17 3.352 3.510 0.140 61.518 o
7 1 18 0.415 0.300 0.080 188.398 o
7 1 19 4.096 4.279 0.160 47.099 o
7 2 0 35.315 34.096 0.780 1.982 o
7 2 1 10.669 10.439 0.240 20.933 o
7 2 2 6.308 6.109 0.160 47.099 o
7 2 3 4.741 4.539 0.120 83.732 o
7 2 4 0.510 0.540 0.040 753.591 o
7 2 5 0.796 0.710 0.050 482.298 o
7 2 6 5.672 5.659 0.150 53.589 o
7 2 7 3.271 3.160 0.100 120.575 o
7 2 8 7.291 6.809 0.170 41.721 o
7 2 9 20.596 20.628 0.440 6.228 o
7 2 10 0.903 0.780 0.070 246.071 o
7 2 11 9.900 10.009 0.250 19.292 o
7 2 12 0.324 0.300 0.070 246.071 o
7 2 13 3.985 4.200 0.180 37.214 o
7 2 14 6.734 6.539 0.200 30.144 o
7 2 15 11.112 11.409 0.270 16.540 o
7 2 16 1.106 1.000 0.110 99.648 o
7 2 18 3.850 3.680 0.150 53.589 o
7 3 0 0.566 0.560 0.040 753.591 o
7 3 1 27.577 27.277 0.580 3.584 o
7 3 2 22.222 22.017 0.510 4.636 o
7 3 3 15.015 14.738 0.350 9.843 o
7 3 4 13.913 14.048 0.310 12.547 o
7 3 5 1.000 0.990 0.060 334.929 o
7 3 6 6.547 6.579 0.170 41.721 o
7 3 7 3.223 3.330 0.110 99.648 o
7 3 8 11.872 11.619 0.270 16.540 o
7 3 9 9.666 9.639 0.280 15.379 o
7 3 10 1.733 1.860 0.090 148.858 o
7 3 12 3.344 3.510 0.160 47.099 o
7 3 13 1.546 1.480 0.100 120.575 o
7 3 14 0.265 0.290 0.070 246.071 o
7 3 16 1.888 1.920 0.130 71.346 o
7 4 0 9.691 9.509 0.220 24.912 o
7 4 1 1.470 1.450 0.100 120.575 o
7 4 2 1.585 1.640 0.080 188.398 o
7 4 3 1.137 1.110 0.080 188.398 o
7 4 4 2.618 2.350 0.110 99.648 o
7 4 5 19.960 20.138 0.490 5.022 o
7 4 6 29.321 29.337 0.640 2.944 o
7 4 9 9.973 9.889 0.240 20.933 o
7 4 10 0.323 0.320 0.060 334.929 o
7 4 12 4.821 4.729 0.170 41.721 o
7 4 13 0.288 0.350 0.100 120.575 o
7 4 14 6.830 6.619 0.220 24.912 o
7 4 15 3.250 3.330 0.160 47.099 o
7 5 0 13.358 12.868 0.300 13.397 o
7 5 2 12.055 11.919 0.280 15.379 o
7 5 3 1.381 1.360 0.090 148.858 o
7 5 4 2.295 2.510 0.110 99.648 o
7 5 6 1.074 0.990 0.080 188.398 o
7 5 8 3.499 3.440 0.130 71.346 o
7 5 10 20.053 19.298 0.420 6.835 o
7 5 11 1.293 1.410 0.200 30.144 o
7 5 12 1.196 1.170 0.180 37.214 o
7 6 0 0.778 0.790 0.070 246.071 o
7 6 2 2.176 2.120 0.110 99.648 o
7 6 4 3.743 3.570 0.210 27.341 o
7 6 5 3.772 3.500 0.140 61.518 o
7 6 6 3.126 3.000 0.140 61.518 o
7 6 7 3.293 3.390 0.140 61.518 o
7 6 8 2.917 2.990 0.220 24.912 o
8 0 0 27.499 27.827 0.540 4.135 o
8 0 2 14.953 14.738 0.460 5.698 o
8 0 4 63.495 64.243 1.400 0.615 o
8 0 6 4.769 4.359 0.140 61.518 o
8 0 8 28.481 29.137 0.620 3.137 o
8 0 10 0.854 0.870 0.090 148.858 o
8 0 12 24.389 24.987 0.490 5.022 o
8 0 14 80.735 82.930 1.960 0.314 o
8 0 16 0.816 1.100 0.100 120.575 o
8 1 1 0.424 0.410 0.030 1339.720 o
8 1 2 2.071 2.050 0.070 246.071 o
8 1 3 83.193 83.680 1.960 0.314 o
8 1 4 32.962 32.296 0.770 2.034 o
8 1 6 4.158 4.040 0.120 83.732 o
8 1 7 0.329 0.340 0.040 753.591 o
8 1 8 19.328 19.508 0.420 6.835 o
8 1 9 9.304 9.439 0.230 22.793 o
8 1 10 18.256 18.108 0.390 7.927 o
8 1 11 5.790 6.109 0.190 33.400 o
8 1 12 4.241 4.339 0.200 30.144 o
8 1 13 10.992 11.039 0.270 16.540 o
8 1 15 1.568 1.550 0.130 71.346 o
8 1 16 0.645 0.570 0.110 99.648 o
8 2 0 41.265 40.705 0.950 1.336 o
8 2 1 21.272 21.117 0.510 4.636 o
8 2 3 4.961 4.899 0.160 47.099 o
8 2 4 13.969 14.188 0.320 11.775 o
8 2 5 7.369 7.209 0.190 33.400 o
8 2 7 34.568 34.646 0.820 1.793 o
8 2 8 4.168 4.000 0.120 83.732 o
8 2 9 0.133 0.150 0.050 482.298 o
8 2 10 14.983 14.978 0.340 10.430 o
8 2 13 3.805 3.910 0.210 27.341 o
8 2 14 0.344 0.320 0.090 148.858 o
8 2 15 2.603 2.820 0.280 15.379 o
8 2 16 1.935 1.930 0.130 71.346 o
8 3 0 17.280 17.028 0.420 6.835 o
8 3 1 0.188 0.190 0.040 753.591 o
8 3 2 9.388 9.229 0.230 22.793 o
8 3 3 0.610 0.570 0.050 482.298 o
8 3 4 10.610 10.589 0.250 19.292 o
8 3 5 17.841 17.398 0.470 5.458 o
8 3 6 14.042 13.718 0.420 6.835 o
8 3 8 3.717 3.660 0.120 83.732 o
8 3 10 2.574 2.610 0.120 83.732 o
8 3 11 5.739 5.479 0.170 41.721 o
8 3 12 3.184 3.270 0.130 71.346 o
8 3 13 6.452 6.239 0.200 30.144 o
8 3 14 5.520 5.709 0.180 37.214 o
8 3 15 1.333 1.370 0.160 47.099 o
8 4 1 2.269 2.270 0.090 148.858 o
8 4 2 13.734 13.149 0.320 11.775 o
8 4 3 2.444 2.380 0.150 53.589 o
8 4 4 2.260 2.230 0.090 148.858 o
8 4 5 2.614 2.680 0.110 99.648 o
8 4 6 3.484 3.440 0.110 99.648 o
8 4 7 4.123 4.170 0.120 83.732 o
8 4 9 12.465 11.859 0.280 15.379 o
8 4 10 5.719 5.729 0.220 24.912 o
8 4 12 5.399 5.449 0.170 41.721 o
8 4 13 0.260 0.310 0.090 148.858 o
8 5 0 1.028 0.950 0.080 188.398 o
8 5 1 0.224 0.220 0.060 334.929 o
8 5 2 6.195 6.069 0.170 41.721 o
8 5 3 3.610 3.470 0.130 71.346 o
8 5 4 0.797 0.830 0.080 188.398 o
8 5 6 6.607 6.659 0.190 33.400 o
8 5 7 2.131 2.400 0.230 22.793 o
8 5 8 19.416 19.288 0.690 2.533 o
8 5 9 2.679 2.820 0.130 71.346 o
8 5 10 0.839 0.790 0.140 61.518 o
8 6 1 0.485 0.450 0.080 188.398 o
8 6 2 4.635 4.459 0.350 9.843 o
8 6 3 1.410 1.210 0.100 120.575 o
8 6 4 2.569 2.530 0.150 53.589 o
9 0 0 17.404 18.288 0.820 1.793 o
9 0 2 46.068 45.905 1.640 0.448 o
9 0 4 4.507 4.549 0.240 20.933 o
9 0 6 26.724 26.667 0.520 4.459 o
9 0 10 13.364 13.868 0.420 6.835 o
9 0 12 8.419 8.479 0.330 11.072 o
9 1 0 32.629 32.766 0.690 2.533 o
9 1 1 0.233 0.200 0.040 753.591 o
9 1 2 4.748 4.609 0.140 61.518 o
9 1 3 25.822 25.687 0.530 4.292 o
9 1 4 2.482 2.460 0.120 83.732 o
9 1 5 6.056 6.009 0.180 37.214 o
9 1 6 7.624 7.389 0.280 15.379 o
9 1 7 12.770 12.579 0.290 14.337 o
9 1 8 1.678 1.670 0.080 188.398 o
9 1 9 2.011 1.950 0.090 148.858 o
9 1 10 8.951 8.829 0.230 22.793 o
9 1 12 0.956 1.050 0.090 148.858 o
9 1 13 26.420 27.137 0.510 4.636 o
9 1 14 8.864 9.029 0.260 17.837 o
9 1 15 1.030 1.140 0.100 120.575 o
9 2 0 1.748 1.710 0.090 148.858 o
9 2 1 3.586 3.630 0.120 83.732 o
9 2 2 35.398 35.126 0.810 1.838 o
9 2 3 4.957 4.919 0.170 41.721 o
9 2 4 35.668 34.696 0.770 2.034 o
9 2 5 3.263 3.210 0.130 71.346 o
9 2 6 3.003 3.070 0.110 99.648 o
9 2 7 1.686 1.730 0.090 148.858 o
9 2 8 2.046 2.120 0.090 148.858 o
9 2 9 14.816 14.608 0.350 9.843 o
9 2 10 2.086 2.030 0.110 99.648 o
9 2 11 8.528 8.769 0.230 22.793 o
9 2 12 6.265 6.249 0.240 20.933 o
9 2 14 7.150 7.249 0.200 30.144 o
9 3 0 2.067 2.230 0.120 83.732 o
9 3 1 6.450 6.299 0.160 47.099 o
9 3 2 2.513 2.490 0.110 99.648 o
9 3 3 13.654 14.628 0.360 9.304 o
9 3 4 6.363 6.439 0.310 12.547 o
9 3 5 1.289 1.240 0.090 148.858 o
9 3 6 15.480 16.108 0.380 8.350 o
9 3 7 0.298 0.330 0.060 334.929 o
9 3 8 15.651 15.468 0.340 10.430 o
9 3 10 2.978 2.820 0.230 22.793 o
9 3 11 3.723 3.770 0.150 53.589 o
9 3 12 4.554 4.429 0.320 11.775 o
9 4 1 2.290 2.400 0.120 83.732 o
9 4 2 12.509 12.119 0.290 14.337 o
9 4 5 0.317 0.290 0.060 334.929 o
9 4 6 4.961 4.809 0.140 61.518 o
9 4 7 17.434 17.838 0.390 7.927 o
9 4 8 12.129 11.799 0.270 16.540 o
9 4 9 5.028 5.109 0.170 41.721 o
9 4 10 0.989 1.060 0.100 120.575 o
9 5 1 0.822 0.770 0.090 148.858 o
9 5 2 4.173 3.910 0.130 71.346 o
9 5 3 1.509 1.370 0.090 148.858 o
9 5 4 1.038 1.140 0.180 37.214 o
9 5 5 0.874 0.960 0.170 41.721 o
10 0 0 7.165 8.059 0.460 5.698 o
10 0 2 2.716 2.940 0.130 71.346 o
10 0 4 13.861 13.828 0.440 6.228 o
10 0 6 17.155 16.418 0.350 9.843 o
10 0 8 0.987 1.010 0.100 120.575 o
10 1 0 9.481 9.509 0.230 22.793 o
10 1 1 31.423 31.526 0.660 2.768 o
10 1 3 8.325 8.119 0.210 27.341 o
10 1 4 9.291 9.309 0.240 20.933 o
10 1 5 3.530 3.440 0.130 71.346 o
10 1 6 7.594 7.469 0.210 27.341 o
10 1 8 1.300 1.270 0.110 99.648 o
10 1 9 1.106 1.120 0.110 99.648 o
10 1 10 5.188 5.089 0.290 14.337 o
10 1 11 3.687 3.470 0.260 17.837 o
10 1 12 0.665 0.520 0.170 41.721 o
10 1 13 1.675 1.660 0.230 22.793 o
10 2 0 9.173 9.119 0.250 19.292 o
10 2 1 1.583 1.580 0.090 148.858 o
10 2 2 28.061 27.637 1.020 1.159 o
10 2 3 7.648 7.479 0.350 9.843 o
10 2 4 1.477 1.410 0.190 33.400 o
10 2 5 9.973 9.649 0.250 19.292 o
10 2 6 7.145 7.199 0.210 27.341 o
10 2 7 3.683 3.600 0.120 83.732 o
10 2 8 3.112 3.010 0.110 99.648 o
10 2 9 0.415 0.430 0.090 148.858 o
10 2 10 6.223 6.119 0.300 13.397 o
10 2 11 1.219 1.250 0.110 99.648 o
10 2 12 14.912 15.738 0.450 5.954 o
10 3 0 0.785 0.760 0.060 334.929 o
10 3 1 1.339 1.140 0.080 188.398 o
10 3 2 18.149 18.088 0.430 6.521 o
10 3 3 3.732 3.810 0.130 71.346 o
10 3 4 3.179 3.290 0.120 83.732 o
10 3 5 0.247 0.220 0.060 334.929 o
10 3 6 13.545 13.258 0.300 13.397 o
10 3 7 11.428 11.489 0.280 15.379 o
10 3 8 23.750 24.087 0.460 5.698 o
10 3 9 0.523 0.350 0.100 120.575 o
10 3 10 1.054 0.970 0.160 47.099 o
10 3 11 0.844 0.930 0.200 30.144 o
10 4 0 2.342 2.400 0.110 99.648 o
10 4 1 4.935 4.919 0.150 53.589 o
10 4 3 1.493 1.430 0.090 148.858 o
10 4 4 3.138 3.250 0.150 53.589 o
10 4 5 0.991 1.150 0.110 99.648 o
10 4 6 0.788 0.800 0.130 71.346 o
10 4 7 6.514 6.499 0.190 33.400 o
10 5 0 1.773 1.670 0.200 30.144 o
10 5 1 2.459 2.480 0.120 83.732 o
11 0 0 32.043 32.816 1.030 1.137 o
11 0 2 24.195 23.867 0.500 4.823 o
11 0 6 2.395 2.210 0.200 30.144 o
11 1 1 3.752 3.950 0.120 83.732 o
11 1 2 8.011 7.729 0.200 30.144 o
11 1 3 10.907 10.899 0.260 17.837 o
11 1 4 1.665 1.700 0.100 120.575 o
11 1 5 12.289 12.539 0.290 14.337 o
11 1 6 3.420 3.630 0.140 61.518 o
11 1 7 4.590 4.449 0.160 47.099 o
11 1 9 1.291 1.410 0.230 22.793 o
11 1 10 5.384 5.329 0.290 14.337 o
11 2 1 11.779 11.739 0.270 16.540 o
11 2 3 0.903 0.800 0.090 148.858 o
11 2 4 6.718 6.819 0.230 22.793 o
11 2 6 18.836 18.418 0.900 1.489 o
11 2 7 15.722 16.358 0.470 5.458 o
11 2 8 2.687 2.820 0.250 19.292 o
11 2 9 0.792 0.700 0.190 33.400 o
11 3 0 18.477 18.628 0.400 7.536 o
11 3 1 1.928 2.070 0.170 41.721 o
11 3 2 1.174 1.220 0.180 37.214 o
11 3 3 1.419 1.460 0.120 83.732 o
11 3 4 3.019 3.070 0.140 61.518 o
11 3 5 0.708 0.830 0.200 30.144 o
11 3 6 2.058 2.020 0.230 22.793 o
11 4 0 1.506 1.190 0.180 37.214 o
11 4 1 3.290 3.430 0.220 24.912 o
11 4 2 3.262 3.140 0.140 61.518 o
11 4 4 5.988 5.759 0.290 14.337 o
12 0 0 1.401 1.510 0.090 148.858 o
12 0 2 19.370 19.608 0.510 4.636 o
12 0 4 7.453 7.609 0.310 12.547 o
12 1 0 8.282 8.369 0.220 24.912 o
12 1 1 3.120 3.170 0.120 83.732 o
12 1 2 8.014 7.939 0.200 30.144 o
12 1 3 3.302 3.250 0.140 61.518 o
12 1 4 0.495 0.400 0.080 188.398 o
12 1 5 3.553 3.470 0.250 19.292 o
12 1 6 11.794 12.279 0.380 8.350 o
12 1 7 2.393 2.690 0.240 20.933 o
12 2 0 0.653 0.680 0.080 188.398 o
12 2 3 2.083 2.000 0.230 22.793 o
12 2 4 3.845 3.850 0.270 16.540 o
12 2 5 2.503 2.470 0.250 19.292 o
12 2 6 0.963 0.970 0.200 30.144 o
12 3 3 2.453 2.450 0.250 19.292 o
13 1 0 1.261 1.300 0.100 120.575 o
13 1 1 2.031 2.140 0.170 41.721 o
13 2 0 0.923 0.910 0.190 33.400 o
13 2 1 2.804 2.780 0.250 19.292 o

_iucr_refine_instructions_details
;
TITL OXA07 OLEX2: imported from CIF
CELL 0.71073 6.095 3.4881 11.8462 90 103.842 90
ZERR 2 0.0005 0.0003 0.0009 0 0.003 0
LATT 1
SYMM -X,0.5+Y,0.5-Z
SFAC C H O
DISP C 0.0033 0.0016
DISP H 0 0
DISP O 0.0106 0.006
UNIT 4 12 12

SIZE 0.193 0.186 0.139
TEMP -173.1(10)
ACTA 
WGHT 0 0
FVAR 1.000059
REM <olex2.extras>
REM </olex2.extras>

O1    3     0.43490  0.44405  0.34990  11.00000  0.01294  0.01921  0.00789 =
 -0.00069  0.00159  0.00465 
O2    3     0.24240  0.74247  0.46370  11.00000  0.01124  0.01836  0.00953 =
 -0.00072  0.00112  0.00538 
C1    1     0.40302  0.55876  0.44801  11.00000  0.00923  0.01165  0.00775 =
 -0.00008  0.00128  0.00172 
H1    2     0.30298  0.51636  0.27992  11.00000  0.02575  0.04182  0.01254 =
 0.00109  0.00131  0.00648 
O3    3     0.13015  0.63107  0.17859  11.00000  0.01082  0.01849  0.00931 =
 0.00100  0.00073 -0.00188 
H2    2     0.19041  0.69640  0.11393  11.00000  0.02680  0.02998  0.01897 =
 0.00379  0.00890 -0.00468 
H3    2     0.01005  0.45946  0.15074  11.00000  0.02001  0.03114  0.02408 =
 -0.00109  0.00294 -0.01110 
HKLF 4

END
Q1 1 0.333333 0.708333 0.458333 11 0.05 0.12
Q2 1 0.611111 0.125 0.402778 11 0.05 0.12
Q3 1 0.194444 1.166667 0.111111 11 0.05 0.12
Q4 1 0.222222 0.375 0.236111 11 0.05 0.11
Q5 1 -0.083333 0.666667 0.097222 11 0.05 0.11
Q6 1 0.333333 0.5 0.305556 11 0.05 0.1
Q7 1 -0.027778 0.916667 0.166667 11 0.05 0.1
Q8 1 0.305556 0.25 0.416667 11 0.05 0.1
Q9 1 0.472222 0.375 0.388889 11 0.05 0.09
Q10 1 0.361111 0.5 0.555556 11 0.05 0.09
Q11 1 0.138889 0.291667 0.513889 11 0.05 0.08
Q12 1 0 0.208333 0.194444 11 0.05 0.07
Q13 1 0.25 0.833333 0.097222 11 0.05 0.07
Q14 1 0.305556 0.041667 0.291667 11 0.05 0.07
Q15 1 -0.111111 0.666667 0.194444 11 0.05 0.07
Q16 1 0.611111 0.791667 0.402778 11 0.05 0.06
Q17 1 0.472222 0.166667 0.263889 11 0.05 0.06
Q18 1 0.527778 0.458333 0.319444 11 0.05 0.06
Q19 1 0.25 0.958333 0.472222 11 0.05 0.05
Q20 1 0.333333 0.416667 0.166667 11 0.05 0.05

  REM The information below was added by Olex2.
  REM
  REM R1 = 0.0138 for 2499 Fo > 4sig(Fo) and 0.0138 for all 2499 data
  REM 64 parameters refined using 0 restraints
  REM Highest difference peak 0.1233, deepest hole -0.1867
  REM Mean Shift 0.0000, Max Shift 0.0000.

  REM +++ Tabular Listing of Refinement Information +++
  REM R1_all = 0.0138
  REM R1_gt = 0.0138
  REM wR_ref = 0.0379
  REM GOOF = 1.2074
  REM Shift_max = 0.0000
  REM Shift_mean = 0.0000
  REM Reflections_all = 2499
  REM Reflections_gt = 2499
  REM Parameters = 64
  REM Hole = -0.1867
  REM Peak = 0.1233
  REM Flack = n/a

  
;
_olex2_submission_special_instructions  'No special instructions were received'

# start Validation Reply Form
_vrf_PLAT940_OXACDH_B_B3LYP_cc-pVTZ
;
PROBLEM: Fsqd Refinement With I > n * Sigma(I) Only .....     Please Check 
RESPONSE: Refinement was performed on reflections fulfilling the threshold
expression I>=2u(I).
;
_vrf_PLAT417_OXACDH_B_B3LYP_cc-pVTZ
;
PROBLEM: Short Inter D-H..H-D
RESPONSE: This is a very strong hydrogen bond and this is the reason why
the distance is so short.
;
# end Validation Reply Form
