# Supplementary material for: Hirshfeld atom like refinement with alternative electron density partitions
Source: IUCrJ. 2020 Oct 29;7(Pt 6):1199–215. doi: 10.1107/S2052252520013603 (PMC7642787; doi:10.1107/S2052252520013603)
Supplement: Supplementary file 2 [file m-07-01199-sup2.zip › cifs/OXACDH_H_B3LYP_cc-pVDZ.cif]

data_OXACDH_H_B3LYP_cc-pVDZ
_audit_creation_date               2019-12-21
_audit_creation_method
;
Olex2 1.2
(compiled 2018.05.29 svn.r3508 for OlexSys, GUI svn.r5506)
with development version of DiSCaMB library integrated with
the olex2.refine module
Chodkiewicz, M. L., Migacz, S., Rudnicki, W., Makal, A., Kalinowski,
J. A., Moriarty, N. W., Grosse-Kunstleve, R. W., Afonine, P. V., Adams,
P. D. & Dominiak, P. M. (2018). J. Appl. Cryst. 51, 193-199.
;

_publ_section_references
;
Bourhis, L.J., Dolomanov, O.V., Gildea, R.J., Howard, J.A.K., Puschmann, H.
 (2015). Acta Cryst. A71, 59-75.

Dolomanov, O.V., Bourhis, L.J., Gildea, R.J, Howard, J.A.K. & Puschmann, H.
 (2009), J. Appl. Cryst. 42, 339-341.
;
_chemical_formula_moiety           'C2 H6 O6'
_chemical_formula_sum              'C2 H6 O6'
_chemical_formula_weight           126.07
loop_
  _atom_type_symbol
  _atom_type_scat_dispersion_real
  _atom_type_scat_dispersion_imag
  _atom_type_scat_Cromer_Mann_a1
  _atom_type_scat_Cromer_Mann_a2
  _atom_type_scat_Cromer_Mann_a3
  _atom_type_scat_Cromer_Mann_a4
  _atom_type_scat_Cromer_Mann_b1
  _atom_type_scat_Cromer_Mann_b2
  _atom_type_scat_Cromer_Mann_b3
  _atom_type_scat_Cromer_Mann_b4
  _atom_type_scat_Cromer_Mann_c
  _atom_type_scat_source
  _atom_type_scat_dispersion_source
 H 0.00000 0.00000 0.49300 0.32291 0.14019 0.04081 10.51090 26.12570 3.14236
 57.79970 0.0030380000826
 'International Tables Volume C Table 6.1.1.4 (pp. 500-502)' custom
 C 0.00330 0.00160 2.31000 1.02000 1.58860 0.86500 20.84390 10.20750 0.56870
 51.65120 0.215599998832
 'International Tables Volume C Table 6.1.1.4 (pp. 500-502)' custom
 O 0.01060 0.00600 3.04850 2.28680 1.54630 0.86700 13.27710 5.70110 0.32390
 32.90890 0.250800013542
 'International Tables Volume C Table 6.1.1.4 (pp. 500-502)' custom

_space_group_crystal_system        'monoclinic'
_space_group_IT_number             14
_space_group_name_H-M_alt          'P 1 21/c 1'
_space_group_name_Hall             '-P 2ybc'
loop_
  _space_group_symop_id
  _space_group_symop_operation_xyz
 1 x,y,z
 2 -x,y+1/2,-z+1/2
 3 -x,-y,-z
 4 x,-y-1/2,z-1/2

_symmetry_Int_Tables_number        14
_cell_length_a                     6.0950(5)
_cell_length_b                     3.4881(3)
_cell_length_c                     11.8462(9)
_cell_angle_alpha                  90
_cell_angle_beta                   103.842(3)
_cell_angle_gamma                  90
_cell_volume                       244.54(4)
_cell_formula_units_Z              2
_cell_measurement_temperature     100(1)
_cell_measurement_reflns_used      8293
_cell_measurement_theta_min        3.5426
_cell_measurement_theta_max        55.9088
_exptl_absorpt_coefficient_mu      0.181
_exptl_crystal_description        unspecified
_exptl_crystal_density_diffrn      1.7120
_exptl_crystal_F_000               132.1295
_exptl_crystal_size_max            0.193
_exptl_crystal_size_mid            0.186
_exptl_crystal_size_min            0.139
_diffrn_reflns_av_r_equivalents    0.0224
_diffrn_reflns_av_sigmaI/netI      0.01783
_diffrn_reflns_limit_h_max         13
_diffrn_reflns_limit_h_min         -13
_diffrn_reflns_limit_k_max         7
_diffrn_reflns_limit_k_min         0
_diffrn_reflns_limit_l_max         26
_diffrn_reflns_limit_l_min         0
_diffrn_reflns_number              11034
_diffrn_reflns_theta_full          52.08
_diffrn_reflns_theta_max           54.811
_diffrn_reflns_theta_min           3.543
_diffrn_ambient_temperature        100.0(10)
_diffrn_measured_fraction_theta_full  0.949
_diffrn_measured_fraction_theta_max   0.985
_diffrn_radiation_type             'Mo K\a'
_diffrn_radiation_wavelength       0.71073
_diffrn_radiation_source               'TXS rotating anode'
_diffrn_radiation_monochromator        'multi-layer optics'
_diffrn_measurement_device
;
Bruker AXS Kappa APEX II Ultra diffractometer
;
_diffrn_measurement_device_type        'APEX II CCD detector'
_diffrn_measurement_method             '\w-scans'
_reflns_Friedel_coverage           0.0
_reflns_limit_h_max                13
_reflns_limit_h_min                -13
_reflns_limit_k_max                7
_reflns_limit_k_min                0
_reflns_limit_l_max                26
_reflns_limit_l_min                0
_reflns_number_gt                  2499
_reflns_number_total               2939
_reflns_threshold_expression       I>=2u(I)
_computing_molecular_graphics      'Olex2 (Dolomanov et al., 2009)'
_computing_publication_material    'Olex2 (Dolomanov et al., 2009)'
_computing_structure_refinement    'olex2.refine (Bourhis et al., 2015)'
_refine_diff_density_max           0.1899
_refine_diff_density_min           -0.2187
_refine_diff_density_rms           0.0436
_refine_ls_d_res_high              0.4348
_refine_ls_d_res_low               5.7511
_refine_ls_goodness_of_fit_ref     1.2747
_refine_ls_hydrogen_treatment      refall
_refine_ls_matrix_type             full
_refine_ls_number_constraints      0
_refine_ls_number_parameters       64
_refine_ls_number_reflns           2499
_refine_ls_number_restraints       0
_refine_ls_R_factor_all            0.0141
_refine_ls_R_factor_gt             0.0141
_refine_ls_restrained_S_all        1.2747
_refine_ls_shift/su_max            0.0000
_refine_ls_shift/su_mean           0.0000
_refine_ls_structure_factor_coef   Fsqd
_refine_ls_weighting_details      
 'w=1/[\s^2^(Fo^2^)+(0.0000P)^2^] where P=(Fo^2^+2Fc^2^)/3'
_refine_ls_weighting_scheme        calc
_refine_ls_wR_factor_gt            0.0401
_refine_ls_wR_factor_ref           0.0401
_refine_special_details          
;
Electron Density Partition Based Refinement (EDPBR):
  .  Aspherical atomic scattering factors obtained from 
     selected partitioning of molecular electron density
     derived from molecular wavefunction. Crystal field
     effect is modelled in the course of wavefunction
     calculations by embedding the system in a cluster of
	 Hirshfeld partition derived atomic multipoles for
	 molecules within certain radius from the system or
	 performing wave function calculations for a cluster of
	 molecules surrounding the system. Software used for
	 quantum mechanical calculations: Gaussian16. Software
	 used to partition electron density: HORTON.
  .  Partitioning of molecular electron density: Hirshfeld
     (Hirshfeld atom refinement, HAR)
  .  Level of theory: DFT(B3LYP)/cc-pVDZ 
  .  Cluster of multipoles: radius=8.0 angstrom, lmax=1
  .  Cluster of molecules: no
  .  H thermal motions refined anisotropically.
  .  Refinement based on Fsqd as implemented in olex2.refine
     with no use of additional ShelX type parameters in the
	 weighting scheme. DiSCaMB library used to obtain
	 aspherical atomic scattering factors.
;
loop_
  _atom_site_label
  _atom_site_type_symbol
  _atom_site_fract_x
  _atom_site_fract_y
  _atom_site_fract_z
  _atom_site_U_iso_or_equiv
  _atom_site_adp_type
  _atom_site_occupancy
  _atom_site_refinement_flags_posn
 O1 O 0.434883(19) 0.44409(4) 0.349893(8) 0.01359(2) Uani 1.000000 .
 O2 O 0.242430(18) 0.74247(4) 0.463707(8) 0.01333(2) Uani 1.000000 .
 C1 C 0.40299(2) 0.55879(4) 0.448003(10) 0.00983(2) Uani 1.000000 .
 H1 H 0.3021(12) 0.519(2) 0.2794(5) 0.0313(16) Uani 1.000000 .
 O3 O 0.130121(17) 0.63103(4) 0.178558(9) 0.01321(2) Uani 1.000000 .
 H2 H 0.1922(9) 0.6941(17) 0.1133(5) 0.0256(12) Uani 1.000000 .
 H3 H 0.0076(9) 0.4592(17) 0.1500(4) 0.0243(12) Uani 1.000000 .

loop_
  _atom_site_aniso_label
  _atom_site_aniso_U_11
  _atom_site_aniso_U_22
  _atom_site_aniso_U_33
  _atom_site_aniso_U_12
  _atom_site_aniso_U_13
  _atom_site_aniso_U_23
 O1 0.01303(4) 0.01924(5) 0.00805(3) 0.00460(3) 0.00165(2) -0.00067(3)
 O2 0.01133(3) 0.01845(5) 0.00952(3) 0.00532(3) 0.00111(2) -0.00072(3)
 C1 0.00939(4) 0.01178(4) 0.00792(3) 0.00164(3) 0.00130(3) -0.00005(3)
 H1 0.037(4) 0.044(4) 0.017(3) 0.004(4) 0.013(3) -0.002(3)
 O3 0.01092(3) 0.01842(5) 0.00942(3) -0.00174(3) 0.00076(2) 0.00100(3)
 H2 0.029(3) 0.027(3) 0.021(2) -0.004(3) 0.006(2) 0.005(2)
 H3 0.022(3) 0.028(3) 0.024(3) -0.008(2) 0.008(2) -0.001(2)

loop_
  _geom_bond_atom_site_label_1
  _geom_bond_atom_site_label_2
  _geom_bond_distance
  _geom_bond_site_symmetry_2
  _geom_bond_publ_flag
 O1 C1 1.28715(18) . ?
 O2 C1 1.22062(18) . ?
 C1 C1 1.5450(2) 3_666 ?

loop_
  _geom_angle_atom_site_label_1
  _geom_angle_atom_site_label_2
  _geom_angle_atom_site_label_3
  _geom_angle
  _geom_angle_site_symmetry_1
  _geom_angle_site_symmetry_3
  _geom_angle_publ_flag
 O2 C1 O1 126.909(11) . . ?
 C1 C1 O1 112.665(13) 3_666 . ?
 C1 C1 O2 120.425(13) 3_666 . ?
 O3 H1 O1 176.3(6) . . ?


loop_
  _refln_index_h
  _refln_index_k
  _refln_index_l
  _refln_F_squared_calc
  _refln_F_squared_meas
  _refln_F_squared_sigma
  _refln_F_squared_weight
  _refln_observed_status
-13 0 6 32.516 34.642 0.669 2.608 o
-13 0 8 3.298 3.189 0.226 22.793 o
-13 0 10 0.463 0.492 0.138 61.518 o
-13 0 12 10.958 11.131 0.344 9.843 o
-13 1 1 2.580 2.480 0.197 30.144 o
-13 1 2 13.654 13.129 0.384 7.927 o
-13 1 4 1.140 1.063 0.167 41.721 o
-13 1 8 3.503 3.651 0.148 53.589 o
-13 1 10 3.202 3.139 0.177 37.214 o
-13 1 12 3.187 3.189 0.128 71.346 o
-13 1 13 0.527 0.502 0.128 71.346 o
-13 2 1 3.905 4.025 0.217 24.912 o
-13 2 3 0.940 0.777 0.138 61.518 o
-13 2 4 0.744 0.856 0.148 53.589 o
-13 2 5 1.209 1.112 0.167 41.721 o
-13 2 6 0.473 0.463 0.138 61.518 o
-13 2 8 2.096 2.106 0.197 30.144 o
-13 2 9 1.254 1.338 0.177 37.214 o
-13 2 10 3.675 3.838 0.226 22.793 o
-13 2 12 0.948 1.053 0.167 41.721 o
-13 2 13 0.771 0.748 0.138 61.518 o
-13 3 6 3.927 3.602 0.207 27.341 o
-12 0 2 8.454 8.208 0.226 22.793 o
-12 0 4 39.989 41.590 0.748 2.088 o
-12 0 6 4.024 5.157 0.335 10.430 o
-12 0 10 2.377 2.273 0.118 83.732 o
-12 0 12 8.155 8.818 0.305 12.547 o
-12 0 16 16.829 16.573 0.433 6.228 o
-12 1 1 1.822 1.939 0.098 120.575 o
-12 1 2 0.982 1.092 0.079 188.398 o
-12 1 5 18.198 18.423 0.404 7.173 o
-12 1 6 4.287 4.330 0.128 71.346 o
-12 1 7 1.540 1.437 0.089 148.858 o
-12 1 8 11.316 11.633 0.276 15.379 o
-12 1 9 10.582 10.757 0.266 16.540 o
-12 1 10 2.637 2.529 0.098 120.575 o
-12 1 11 0.992 1.033 0.069 246.071 o
-12 1 12 6.451 6.643 0.256 17.837 o
-12 1 13 0.712 0.709 0.138 61.518 o
-12 1 15 12.787 12.725 0.276 15.379 o
-12 1 16 1.681 1.752 0.187 33.400 o
-12 1 17 0.738 0.581 0.138 61.518 o
-12 2 1 12.556 12.548 0.512 4.459 o
-12 2 2 4.987 4.921 0.197 30.144 o
-12 2 5 7.468 7.558 0.197 30.144 o
-12 2 6 0.246 0.266 0.079 188.398 o
-12 2 7 3.225 3.356 0.138 61.518 o
-12 2 8 3.998 4.379 0.197 30.144 o
-12 2 9 3.892 4.045 0.157 47.099 o
-12 2 11 8.266 8.464 0.325 11.072 o
-12 2 12 1.057 1.024 0.177 37.214 o
-12 2 13 4.611 4.507 0.246 19.292 o
-12 2 14 0.299 0.344 0.069 246.071 o
-12 3 1 1.502 1.516 0.167 41.721 o
-12 3 3 2.986 2.923 0.207 27.341 o
-12 3 6 0.823 0.915 0.157 47.099 o
-12 3 7 1.233 1.220 0.177 37.214 o
-12 3 11 1.494 1.466 0.187 33.400 o
-12 3 12 0.368 0.620 0.138 61.518 o
-12 3 14 3.309 3.415 0.217 24.912 o
-12 4 3 1.778 1.594 0.157 47.099 o
-12 4 4 1.440 1.614 0.167 41.721 o
-12 4 5 2.097 1.840 0.167 41.721 o
-12 4 6 4.950 4.891 0.236 20.933 o
-12 4 8 0.508 0.512 0.128 71.346 o
-12 4 9 1.287 1.211 0.167 41.721 o
-11 0 2 3.608 3.484 0.148 53.589 o
-11 0 4 8.965 8.838 0.217 24.912 o
-11 0 6 0.593 0.541 0.059 334.929 o
-11 0 8 82.148 82.206 3.395 0.101 o
-11 0 10 7.423 7.194 0.276 15.379 o
-11 0 12 2.418 2.549 0.128 71.346 o
-11 0 14 32.170 32.408 0.709 2.326 o
-11 0 16 1.312 1.329 0.187 33.400 o
-11 0 18 11.316 11.387 0.364 8.807 o
-11 0 20 1.921 1.781 0.177 37.214 o
-11 1 1 0.207 0.167 0.049 482.298 o
-11 1 2 5.492 5.688 0.157 47.099 o
-11 1 3 13.242 13.444 0.305 12.547 o
-11 1 4 34.221 34.701 0.856 1.593 o
-11 1 5 2.018 2.067 0.079 188.398 o
-11 1 6 0.198 0.148 0.039 753.591 o
-11 1 7 1.294 1.368 0.069 246.071 o
-11 1 8 1.242 1.270 0.079 188.398 o
-11 1 9 5.747 5.797 0.167 41.721 o
-11 1 10 3.551 3.750 0.128 71.346 o
-11 1 11 4.010 4.173 0.128 71.346 o
-11 1 12 12.713 12.892 0.295 13.397 o
-11 1 13 0.386 0.423 0.059 334.929 o
-11 1 14 5.972 5.866 0.167 41.721 o
-11 1 15 5.656 5.590 0.157 47.099 o
-11 1 16 2.293 2.273 0.089 148.858 o
-11 2 1 2.566 2.598 0.118 83.732 o
-11 2 2 0.301 0.295 0.059 334.929 o
-11 2 3 1.229 1.191 0.079 188.398 o
-11 2 4 10.530 10.432 0.266 16.540 o
-11 2 5 1.975 1.998 0.118 83.732 o
-11 2 6 5.959 5.974 0.187 33.400 o
-11 2 7 7.812 8.306 0.226 22.793 o
-11 2 10 1.037 0.896 0.089 148.858 o
-11 2 11 2.118 2.165 0.108 99.648 o
-11 2 12 2.394 2.411 0.108 99.648 o
-11 2 13 0.462 0.463 0.059 334.929 o
-11 2 14 1.325 1.181 0.089 148.858 o
-11 2 15 9.572 9.723 0.305 12.547 o
-11 2 17 0.678 0.679 0.138 61.518 o
-11 2 18 2.090 1.998 0.177 37.214 o
-11 3 1 0.961 1.092 0.098 120.575 o
-11 3 2 3.143 3.100 0.118 83.732 o
-11 3 3 0.342 0.354 0.059 334.929 o
-11 3 4 4.264 4.183 0.207 27.341 o
-11 3 5 5.932 6.112 0.167 41.721 o
-11 3 6 2.757 2.628 0.108 99.648 o
-11 3 7 3.290 3.464 0.157 47.099 o
-11 3 9 1.176 1.112 0.089 148.858 o
-11 3 10 11.649 11.249 0.325 11.072 o
-11 3 11 3.836 4.025 0.138 61.518 o
-11 3 12 0.976 0.955 0.089 148.858 o
-11 3 13 2.324 2.234 0.118 83.732 o
-11 3 14 0.382 0.335 0.069 246.071 o
-11 3 16 3.421 3.297 0.128 71.346 o
-11 4 1 1.248 1.260 0.177 37.214 o
-11 4 2 2.597 2.647 0.108 99.648 o
-11 4 3 4.945 5.186 0.177 37.214 o
-11 4 5 0.180 0.217 0.069 246.071 o
-11 4 6 6.376 6.092 0.276 15.379 o
-11 4 9 2.223 1.958 0.197 30.144 o
-11 4 10 3.337 3.307 0.226 22.793 o
-11 4 12 2.969 3.002 0.217 24.912 o
-11 4 13 5.215 5.324 0.256 17.837 o
-10 0 4 8.213 8.296 0.217 24.912 o
-10 0 6 11.406 11.652 0.689 2.461 o
-10 0 8 16.611 17.439 0.394 7.536 o
-10 0 10 11.357 12.036 0.285 14.337 o
-10 0 12 11.232 11.318 0.335 10.430 o
-10 0 16 2.633 2.834 0.207 27.341 o
-10 0 18 57.981 57.839 0.945 1.308 o
-10 0 20 1.717 1.909 0.128 71.346 o
-10 1 1 3.279 3.464 0.128 71.346 o
-10 1 2 0.478 0.531 0.049 482.298 o
-10 1 3 2.214 2.244 0.079 188.398 o
-10 1 4 0.756 0.738 0.049 482.298 o
-10 1 5 9.276 9.271 0.226 22.793 o
-10 1 7 45.008 45.340 1.004 1.159 o
-10 1 8 18.907 19.122 0.482 5.022 o
-10 1 9 9.427 9.595 0.256 17.837 o
-10 1 10 5.897 6.023 0.197 30.144 o
-10 1 11 1.794 1.890 0.089 148.858 o
-10 1 12 3.651 3.976 0.384 7.927 o
-10 1 13 11.057 11.269 0.354 9.304 o
-10 1 14 16.960 17.400 0.374 8.350 o
-10 1 16 0.897 0.748 0.069 246.071 o
-10 1 17 13.945 14.044 0.305 12.547 o
-10 1 18 2.280 2.155 0.108 99.648 o
-10 1 19 1.720 1.653 0.098 120.575 o
-10 1 21 0.462 0.433 0.128 71.346 o
-10 2 1 0.534 0.423 0.059 334.929 o
-10 2 2 10.743 10.471 0.413 6.835 o
-10 2 3 46.841 47.525 1.014 1.137 o
-10 2 4 26.986 27.497 0.650 2.768 o
-10 2 7 1.237 1.378 0.069 246.071 o
-10 2 8 8.506 8.749 0.217 24.912 o
-10 2 9 12.886 12.607 0.354 9.304 o
-10 2 10 0.798 0.748 0.059 334.929 o
-10 2 11 11.113 11.131 0.581 3.464 o
-10 2 12 4.770 4.980 0.167 41.721 o
-10 2 13 10.767 10.816 0.266 16.540 o
-10 2 14 12.922 12.942 0.295 13.397 o
-10 2 16 0.692 0.728 0.108 99.648 o
-10 2 17 3.522 3.671 0.217 24.912 o
-10 2 18 0.559 0.492 0.138 61.518 o
-10 3 1 2.444 2.795 0.108 99.648 o
-10 3 2 7.632 7.873 0.207 27.341 o
-10 3 3 3.514 3.592 0.128 71.346 o
-10 3 4 9.762 9.812 0.276 15.379 o
-10 3 6 10.532 10.393 0.266 16.540 o
-10 3 7 0.547 0.581 0.059 334.929 o
-10 3 8 5.675 5.541 0.167 41.721 o
-10 3 9 0.823 0.837 0.069 246.071 o
-10 3 10 7.396 7.047 0.187 33.400 o
-10 3 14 7.664 7.499 0.207 27.341 o
-10 3 15 2.433 2.716 0.108 99.648 o
-10 3 17 1.324 1.270 0.167 41.721 o
-10 3 18 0.356 0.374 0.118 83.732 o
-10 4 2 9.763 9.940 0.236 20.933 o
-10 4 3 5.963 5.728 0.167 41.721 o
-10 4 4 0.286 0.335 0.059 334.929 o
-10 4 5 0.992 0.974 0.069 246.071 o
-10 4 6 3.161 3.139 0.167 41.721 o
-10 4 8 2.916 2.706 0.207 27.341 o
-10 4 9 3.058 2.972 0.138 61.518 o
-10 4 10 6.799 6.850 0.305 12.547 o
-10 4 13 6.968 7.076 0.295 13.397 o
-10 4 16 9.751 10.048 0.325 11.072 o
-10 4 17 0.723 0.905 0.157 47.099 o
-10 5 2 6.194 5.708 0.266 16.540 o
-10 5 4 2.047 1.781 0.344 9.843 o
-10 5 5 2.766 2.539 0.207 27.341 o
-10 5 6 5.441 4.990 0.354 9.304 o
-10 5 10 0.599 0.728 0.089 148.858 o
-10 5 11 1.073 1.073 0.167 41.721 o
-10 5 12 13.006 12.971 0.374 8.350 o
-9 0 2 3.785 3.750 0.148 53.589 o
-9 0 4 55.509 56.117 1.171 0.851 o
-9 0 6 23.631 24.082 0.531 4.135 o
-9 0 8 4.177 4.143 0.138 61.518 o
-9 0 10 49.907 50.172 1.329 0.662 o
-9 0 16 19.984 20.470 0.492 4.823 o
-9 0 18 0.247 0.404 0.128 71.346 o
-9 0 20 0.981 0.777 0.098 120.575 o
-9 0 22 6.347 6.171 0.433 6.228 o
-9 1 1 0.511 0.492 0.039 753.591 o
-9 1 2 1.360 1.260 0.059 334.929 o
-9 1 3 0.117 0.128 0.030 1339.720 o
-9 1 4 9.961 9.930 0.226 22.793 o
-9 1 5 2.904 3.071 0.089 148.858 o
-9 1 6 21.450 21.760 0.482 5.022 o
-9 1 7 16.470 16.465 0.404 7.173 o
-9 1 8 4.636 4.665 0.138 61.518 o
-9 1 9 16.916 16.534 0.374 8.350 o
-9 1 10 1.063 1.102 0.069 246.071 o
-9 1 11 6.280 6.358 0.177 37.214 o
-9 1 13 0.309 0.374 0.108 99.648 o
-9 1 15 0.562 0.453 0.069 246.071 o
-9 1 16 2.456 2.451 0.128 71.346 o
-9 1 17 33.850 33.747 1.014 1.137 o
-9 1 18 6.267 6.259 0.187 33.400 o
-9 1 19 2.644 2.667 0.108 99.648 o
-9 1 20 4.051 3.976 0.148 53.589 o
-9 1 21 6.474 6.269 0.177 37.214 o
-9 1 23 2.005 1.998 0.187 33.400 o
-9 2 1 4.673 4.753 0.138 61.518 o
-9 2 3 0.668 0.581 0.049 482.298 o
-9 2 4 0.325 0.315 0.039 753.591 o
-9 2 5 5.888 5.826 0.148 53.589 o
-9 2 6 32.983 32.989 0.777 1.932 o
-9 2 7 9.422 9.556 0.226 22.793 o
-9 2 8 53.156 53.135 1.260 0.736 o
-9 2 9 1.268 1.348 0.069 246.071 o
-9 2 10 5.125 5.216 0.177 37.214 o
-9 2 12 3.179 3.100 0.118 83.732 o
-9 2 13 30.079 29.554 0.669 2.608 o
-9 2 14 4.533 4.753 0.148 53.589 o
-9 2 15 0.450 0.443 0.059 334.929 o
-9 2 16 9.053 9.074 0.236 20.933 o
-9 2 17 7.872 7.617 0.197 30.144 o
-9 2 18 13.782 13.542 0.404 7.173 o
-9 2 19 3.703 3.710 0.236 20.933 o
-9 2 21 6.556 6.781 0.285 14.337 o
-9 2 22 2.558 2.746 0.207 27.341 o
-9 3 1 2.576 2.362 0.187 33.400 o
-9 3 2 80.848 79.402 1.870 0.334 o
-9 3 3 12.131 12.597 0.295 13.397 o
-9 3 4 20.485 20.047 0.502 4.636 o
-9 3 6 0.970 1.092 0.059 334.929 o
-9 3 7 18.967 18.945 0.404 7.173 o
-9 3 8 6.499 6.308 0.187 33.400 o
-9 3 9 1.315 1.594 0.089 148.858 o
-9 3 10 4.749 4.635 0.157 47.099 o
-9 3 11 1.090 1.151 0.089 148.858 o
-9 3 12 39.215 40.016 1.112 0.944 o
-9 3 13 6.479 6.535 0.226 22.793 o
-9 3 14 5.774 6.003 0.167 41.721 o
-9 3 15 2.286 2.785 0.167 41.721 o
-9 3 16 2.910 2.844 0.108 99.648 o
-9 3 18 2.615 2.706 0.207 27.341 o
-9 4 1 10.972 11.032 0.256 17.837 o
-9 4 2 3.616 3.464 0.148 53.589 o
-9 4 3 19.786 19.073 0.404 7.173 o
-9 4 4 0.279 0.315 0.049 482.298 o
-9 4 6 7.502 7.293 0.236 20.933 o
-9 4 7 0.880 0.974 0.069 246.071 o
-9 4 8 4.137 3.966 0.157 47.099 o
-9 4 9 1.647 1.644 0.098 120.575 o
-9 4 10 0.550 0.394 0.059 334.929 o
-9 4 11 5.196 4.881 0.522 4.292 o
-9 4 12 5.578 5.344 0.817 1.750 o
-9 4 13 6.939 6.751 0.197 30.144 o
-9 4 14 0.250 0.315 0.079 188.398 o
-9 5 1 1.474 1.250 0.108 99.648 o
-9 5 6 0.693 0.817 0.069 246.071 o
-9 5 8 0.469 0.423 0.079 188.398 o
-9 5 9 3.442 3.326 0.138 61.518 o
-9 5 10 0.804 0.718 0.089 148.858 o
-9 5 12 2.782 2.815 0.217 24.912 o
-9 5 15 2.095 2.155 0.187 33.400 o
-9 6 1 1.452 1.250 0.167 41.721 o
-9 6 2 0.229 0.276 0.069 246.071 o
-9 6 3 3.600 3.376 0.128 71.346 o
-9 6 4 0.295 0.335 0.059 334.929 o
-9 6 5 3.149 2.588 0.207 27.341 o
-9 6 6 0.570 0.689 0.138 61.518 o
-8 0 2 3.371 3.612 0.118 83.732 o
-8 0 4 4.026 4.055 0.128 71.346 o
-8 0 8 48.560 47.338 1.388 0.606 o
-8 0 10 6.286 6.102 0.187 33.400 o
-8 0 12 2.823 2.893 0.384 7.927 o
-8 0 14 42.699 40.980 1.939 0.311 o
-8 0 16 11.314 12.036 0.364 8.807 o
-8 0 18 2.338 2.342 0.197 30.144 o
-8 0 20 39.205 37.762 1.968 0.301 o
-8 0 24 0.598 0.600 0.138 61.518 o
-8 1 1 28.054 28.599 0.620 3.038 o
-8 1 3 18.486 18.482 0.453 5.698 o
-8 1 4 28.894 28.777 0.669 2.608 o
-8 1 5 22.116 21.848 0.472 5.233 o
-8 1 6 1.666 1.624 0.059 334.929 o
-8 1 7 54.607 53.587 1.142 0.896 o
-8 1 8 5.739 5.747 0.148 53.589 o
-8 1 9 13.100 13.070 0.305 12.547 o
-8 1 10 34.749 34.130 0.856 1.593 o
-8 1 11 1.519 1.742 0.148 53.589 o
-8 1 12 1.796 1.663 0.108 99.648 o
-8 1 14 0.503 0.531 0.069 246.071 o
-8 1 15 15.204 15.028 0.374 8.350 o
-8 1 16 8.314 8.139 0.236 20.933 o
-8 1 17 6.574 6.702 0.315 11.775 o
-8 1 18 10.053 9.891 0.246 19.292 o
-8 1 20 1.130 1.033 0.069 246.071 o
-8 1 21 3.891 3.809 0.128 71.346 o
-8 1 23 0.958 0.866 0.098 120.575 o
-8 1 24 8.334 8.395 0.305 12.547 o
-8 2 1 38.484 37.339 0.905 1.425 o
-8 2 2 15.688 15.973 0.364 8.807 o
-8 2 3 6.839 6.574 0.177 37.214 o
-8 2 4 15.481 15.431 0.354 9.304 o
-8 2 5 32.687 32.585 0.709 2.326 o
-8 2 6 55.403 55.309 1.181 0.837 o
-8 2 7 6.136 6.230 0.157 47.099 o
-8 2 8 6.602 6.446 0.167 41.721 o
-8 2 9 1.319 1.270 0.069 246.071 o
-8 2 10 10.522 10.767 0.335 10.430 o
-8 2 11 19.392 18.768 0.433 6.228 o
-8 2 12 7.776 7.529 0.226 22.793 o
-8 2 13 1.959 1.958 0.098 120.575 o
-8 2 14 10.936 11.032 0.256 17.837 o
-8 2 15 0.136 0.197 0.059 334.929 o
-8 2 16 35.344 35.577 0.866 1.557 o
-8 2 17 1.894 1.890 0.167 41.721 o
-8 2 18 13.098 13.060 0.394 7.536 o
-8 2 19 3.475 3.021 0.217 24.912 o
-8 2 23 2.644 2.598 0.197 30.144 o
-8 3 1 0.272 0.207 0.039 753.591 o
-8 3 2 8.181 7.991 0.236 20.933 o
-8 3 3 6.689 6.840 0.177 37.214 o
-8 3 5 0.909 0.955 0.059 334.929 o
-8 3 6 31.747 31.444 0.846 1.630 o
-8 3 7 10.074 10.225 0.276 15.379 o
-8 3 8 21.111 21.209 0.463 5.458 o
-8 3 9 5.180 5.009 0.157 47.099 o
-8 3 10 9.115 9.044 0.226 22.793 o
-8 3 11 5.495 5.610 0.463 5.458 o
-8 3 12 48.666 48.735 1.142 0.896 o
-8 3 13 1.485 1.457 0.128 71.346 o
-8 3 14 1.335 1.220 0.098 120.575 o
-8 3 15 0.450 0.492 0.059 334.929 o
-8 3 16 16.535 16.780 0.374 8.350 o
-8 3 17 15.543 16.061 0.354 9.304 o
-8 3 19 0.932 1.102 0.167 41.721 o
-8 3 20 7.333 7.106 0.404 7.173 o
-8 4 1 20.549 20.254 0.522 4.292 o
-8 4 2 18.809 18.768 0.472 5.233 o
-8 4 3 15.083 15.697 0.335 10.430 o
-8 4 4 10.708 10.245 0.246 19.292 o
-8 4 5 2.847 3.012 0.098 120.575 o
-8 4 6 4.510 4.419 0.138 61.518 o
-8 4 7 2.666 2.746 0.108 99.648 o
-8 4 8 4.088 4.153 0.157 47.099 o
-8 4 10 0.313 0.354 0.079 188.398 o
-8 4 11 21.296 22.340 0.453 5.698 o
-8 4 12 16.307 16.465 0.433 6.228 o
-8 4 13 10.336 10.481 0.384 7.927 o
-8 4 15 2.613 2.785 0.226 22.793 o
-8 4 16 2.498 2.628 0.167 41.721 o
-8 4 18 4.624 4.360 0.285 14.337 o
-8 5 1 4.510 4.379 0.157 47.099 o
-8 5 2 25.188 24.958 0.482 5.022 o
-8 5 5 1.354 1.279 0.089 148.858 o
-8 5 6 0.442 0.502 0.059 334.929 o
-8 5 7 4.490 4.320 0.138 61.518 o
-8 5 8 7.409 6.732 0.709 2.326 o
-8 5 10 2.118 2.175 0.128 71.346 o
-8 5 12 0.903 0.846 0.089 148.858 o
-8 5 14 0.530 0.531 0.138 61.518 o
-8 5 15 0.642 0.689 0.138 61.518 o
-8 6 1 0.307 0.295 0.069 246.071 o
-8 6 2 0.548 0.492 0.079 188.398 o
-8 6 3 0.319 0.236 0.059 334.929 o
-8 6 4 0.621 0.551 0.059 334.929 o
-8 6 6 0.391 0.354 0.069 246.071 o
-8 6 7 1.044 0.955 0.089 148.858 o
-8 6 8 0.486 0.413 0.118 83.732 o
-8 6 11 0.589 0.620 0.108 99.648 o
-7 0 2 13.893 14.438 0.325 11.072 o
-7 0 4 39.772 38.874 0.777 1.932 o
-7 0 6 251.771 253.528 4.911 0.048 o
-7 0 10 1.353 0.945 0.256 17.837 o
-7 0 12 5.137 5.521 0.463 5.458 o
-7 0 14 10.050 11.288 0.295 13.397 o
-7 0 16 6.905 6.771 0.315 11.775 o
-7 0 18 7.383 7.027 0.276 15.379 o
-7 0 20 0.474 0.512 0.089 148.858 o
-7 0 22 0.446 0.404 0.089 148.858 o
-7 0 24 7.499 7.007 0.581 3.464 o
-7 1 1 17.680 18.010 0.512 4.459 o
-7 1 2 84.857 85.356 1.831 0.349 o
-7 1 3 3.831 3.828 0.108 99.648 o
-7 1 4 0.406 0.374 0.049 482.298 o
-7 1 5 2.243 2.155 0.079 188.398 o
-7 1 6 18.427 17.951 0.404 7.173 o
-7 1 7 51.120 49.897 1.506 0.515 o
-7 1 9 9.974 10.639 0.374 8.350 o
-7 1 10 28.436 28.019 0.718 2.263 o
-7 1 11 44.749 43.824 1.250 0.748 o
-7 1 12 2.898 2.913 0.128 71.346 o
-7 1 13 9.023 8.690 0.285 14.337 o
-7 1 14 14.825 14.674 0.344 9.843 o
-7 1 15 13.011 12.784 0.295 13.397 o
-7 1 16 5.609 5.688 0.167 41.721 o
-7 1 17 21.675 22.045 0.443 5.954 o
-7 1 18 0.202 0.177 0.059 334.929 o
-7 1 19 25.327 24.752 0.699 2.392 o
-7 1 20 4.246 4.271 0.128 71.346 o
-7 1 21 2.849 2.874 0.108 99.648 o
-7 1 22 1.244 1.132 0.079 188.398 o
-7 1 23 0.970 0.994 0.069 246.071 o
-7 1 24 0.784 0.846 0.148 53.589 o
-7 1 25 6.967 6.987 0.285 14.337 o
-7 2 2 0.338 0.325 0.030 1339.720 o
-7 2 3 22.036 21.897 0.492 4.823 o
-7 2 4 3.289 3.267 0.128 71.346 o
-7 2 5 9.651 9.625 0.236 20.933 o
-7 2 6 2.312 2.205 0.089 148.858 o
-7 2 7 18.936 18.797 0.404 7.173 o
-7 2 8 16.270 16.199 0.354 9.304 o
-7 2 9 16.389 16.435 0.364 8.807 o
-7 2 10 75.023 75.455 1.535 0.495 o
-7 2 11 21.899 21.455 0.472 5.233 o
-7 2 12 7.629 7.686 0.207 27.341 o
-7 2 13 4.900 4.891 0.138 61.518 o
-7 2 14 3.435 3.287 0.108 99.648 o
-7 2 15 40.062 39.396 0.837 1.669 o
-7 2 16 11.766 11.613 0.492 4.823 o
-7 2 17 2.044 2.136 0.197 30.144 o
-7 2 18 4.470 4.301 0.246 19.292 o
-7 2 20 22.196 21.199 1.191 0.824 o
-7 2 21 11.641 10.934 0.974 1.230 o
-7 2 22 4.340 4.094 0.364 8.807 o
-7 2 23 3.529 3.730 0.236 20.933 o
-7 2 24 4.358 4.488 0.236 20.933 o
-7 3 1 1.943 1.899 0.069 246.071 o
-7 3 2 1.896 1.781 0.069 246.071 o
-7 3 3 2.068 2.047 0.079 188.398 o
-7 3 4 73.390 72.503 1.811 0.356 o
-7 3 5 33.598 33.373 0.689 2.461 o
-7 3 6 15.525 15.461 0.344 9.843 o
-7 3 9 9.213 9.399 0.226 22.793 o
-7 3 10 11.050 10.845 0.364 8.807 o
-7 3 11 0.253 0.177 0.039 753.591 o
-7 3 12 0.972 0.925 0.069 246.071 o
-7 3 13 7.296 7.253 0.187 33.400 o
-7 3 14 21.697 21.750 0.541 3.986 o
-7 3 15 4.624 4.596 0.148 53.589 o
-7 3 16 21.221 21.218 0.846 1.630 o
-7 3 18 9.400 9.586 0.236 20.933 o
-7 3 20 2.422 2.323 0.148 53.589 o
-7 3 21 2.520 2.588 0.128 71.346 o
-7 3 22 2.661 2.608 0.197 30.144 o
-7 4 1 20.513 20.195 0.443 5.954 o
-7 4 2 6.295 6.377 0.167 41.721 o
-7 4 3 0.617 0.659 0.049 482.298 o
-7 4 4 2.071 2.116 0.079 188.398 o
-7 4 5 21.994 21.809 0.502 4.636 o
-7 4 6 4.024 4.379 0.138 61.518 o
-7 4 7 4.294 4.458 0.138 61.518 o
-7 4 8 24.909 25.509 0.502 4.636 o
-7 4 9 5.171 5.364 0.256 17.837 o
-7 4 10 0.247 0.197 0.069 246.071 o
-7 4 11 13.734 13.758 0.758 2.034 o
-7 4 12 3.269 3.326 0.138 61.518 o
-7 4 14 3.168 3.179 0.197 30.144 o
-7 4 15 11.740 11.810 0.285 14.337 o
-7 4 16 8.951 9.320 0.315 11.775 o
-7 4 17 3.340 3.258 0.344 9.843 o
-7 5 1 3.663 3.641 0.118 83.732 o
-7 5 2 18.156 17.784 0.650 2.768 o
-7 5 3 3.390 3.317 0.108 99.648 o
-7 5 4 1.675 1.565 0.138 61.518 o
-7 5 5 0.934 0.945 0.069 246.071 o
-7 5 6 7.170 7.617 0.226 22.793 o
-7 5 7 0.584 0.669 0.069 246.071 o
-7 5 10 4.973 5.373 0.177 37.214 o
-7 5 11 8.773 9.044 0.236 20.933 o
-7 5 12 23.063 23.689 1.486 0.529 o
-7 5 14 1.015 1.161 0.108 99.648 o
-7 5 17 2.267 2.205 0.187 33.400 o
-7 6 1 15.023 14.251 0.315 11.775 o
-7 6 2 2.746 2.697 0.128 71.346 o
-7 6 4 0.668 0.679 0.069 246.071 o
-7 6 5 1.098 0.984 0.197 30.144 o
-7 6 6 5.618 5.492 0.177 37.214 o
-7 6 7 2.227 1.880 0.118 83.732 o
-7 6 8 3.909 3.425 0.335 10.430 o
-7 6 9 1.913 1.850 0.128 71.346 o
-7 6 11 1.686 1.525 0.187 33.400 o
-6 0 2 181.036 183.742 4.035 0.072 o
-6 0 4 2.852 3.120 0.285 14.337 o
-6 0 6 161.312 164.314 3.543 0.093 o
-6 0 8 1.148 1.240 0.148 53.589 o
-6 0 10 282.626 285.867 8.119 0.018 o
-6 0 14 25.638 24.574 0.551 3.845 o
-6 0 16 125.545 125.686 3.759 0.083 o
-6 0 18 14.746 14.841 0.463 5.458 o
-6 0 20 9.413 9.281 0.246 19.292 o
-6 0 22 2.629 2.746 0.138 61.518 o
-6 0 24 11.775 11.584 0.413 6.835 o
-6 1 1 1.448 1.506 0.089 148.858 o
-6 1 2 6.695 6.643 0.177 37.214 o
-6 1 3 1.210 1.250 0.069 246.071 o
-6 1 4 31.712 31.178 0.669 2.608 o
-6 1 5 95.536 95.827 2.352 0.211 o
-6 1 6 150.908 151.924 3.385 0.102 o
-6 1 7 2.701 2.588 0.167 41.721 o
-6 1 8 2.967 3.080 0.177 37.214 o
-6 1 9 42.909 43.086 1.024 1.115 o
-6 1 10 49.401 49.769 1.270 0.725 o
-6 1 11 4.197 3.917 0.177 37.214 o
-6 1 12 40.510 40.587 0.935 1.336 o
-6 1 13 4.819 4.783 0.138 61.518 o
-6 1 14 21.616 20.756 0.463 5.458 o
-6 1 15 3.384 3.445 0.108 99.648 o
-6 1 16 0.572 0.531 0.049 482.298 o
-6 1 17 1.046 1.014 0.069 246.071 o
-6 1 18 0.639 0.640 0.059 334.929 o
-6 1 19 11.165 11.013 0.295 13.397 o
-6 1 20 26.872 26.080 0.896 1.456 o
-6 1 21 12.389 11.908 0.305 12.547 o
-6 1 22 1.417 1.417 0.079 188.398 o
-6 1 23 2.058 1.968 0.089 148.858 o
-6 1 24 0.262 0.217 0.069 246.071 o
-6 1 25 1.146 1.378 0.177 37.214 o
-6 2 1 69.059 67.464 1.516 0.508 o
-6 2 2 38.235 37.762 0.807 1.793 o
-6 2 3 59.470 58.911 1.831 0.349 o
-6 2 4 4.923 5.305 0.138 61.518 o
-6 2 5 4.361 4.242 0.128 71.346 o
-6 2 6 1.081 1.053 0.098 120.575 o
-6 2 7 0.176 0.197 0.039 753.591 o
-6 2 8 12.870 12.705 0.630 2.944 o
-6 2 9 30.791 30.774 0.748 2.088 o
-6 2 10 9.472 9.005 0.236 20.933 o
-6 2 11 0.198 0.187 0.039 753.591 o
-6 2 12 8.579 8.464 0.207 27.341 o
-6 2 13 0.217 0.167 0.039 753.591 o
-6 2 14 6.208 6.299 0.177 37.214 o
-6 2 15 2.684 2.618 0.108 99.648 o
-6 2 16 0.349 0.374 0.049 482.298 o
-6 2 17 9.020 9.084 0.295 13.397 o
-6 2 18 18.523 18.738 0.935 1.336 o
-6 2 19 2.516 2.332 0.118 83.732 o
-6 2 20 19.713 18.925 0.404 7.173 o
-6 2 21 1.489 1.535 0.098 120.575 o
-6 2 23 0.580 0.522 0.089 148.858 o
-6 3 1 12.578 12.755 0.295 13.397 o
-6 3 2 10.953 11.082 0.256 17.837 o
-6 3 3 1.298 1.653 0.059 334.929 o
-6 3 4 4.301 4.340 0.108 99.648 o
-6 3 5 0.567 0.640 0.039 753.591 o
-6 3 6 6.044 6.869 0.167 41.721 o
-6 3 7 7.194 7.184 0.177 37.214 o
-6 3 8 38.498 37.831 0.846 1.630 o
-6 3 9 30.277 30.086 0.581 3.464 o
-6 3 10 0.475 0.512 0.059 334.929 o
-6 3 11 4.256 4.222 0.128 71.346 o
-6 3 12 0.387 0.915 0.157 47.099 o
-6 3 13 6.196 6.318 0.167 41.721 o
-6 3 14 53.534 53.164 1.092 0.979 o
-6 3 15 11.945 12.528 0.305 12.547 o
-6 3 16 1.720 1.831 0.118 83.732 o
-6 3 17 0.599 0.590 0.069 246.071 o
-6 3 18 8.220 7.962 0.226 22.793 o
-6 3 19 14.671 14.664 0.571 3.584 o
-6 3 20 0.907 0.886 0.167 41.721 o
-6 3 21 0.351 0.394 0.079 188.398 o
-6 3 22 4.544 4.478 0.157 47.099 o
-6 3 23 0.808 0.738 0.138 61.518 o
-6 4 1 7.548 7.529 0.197 30.144 o
-6 4 3 6.922 7.027 0.177 37.214 o
-6 4 4 40.862 40.990 1.014 1.137 o
-6 4 5 37.167 36.984 0.787 1.884 o
-6 4 6 1.901 1.831 0.089 148.858 o
-6 4 8 6.643 6.702 0.197 30.144 o
-6 4 10 1.861 1.771 0.098 120.575 o
-6 4 11 6.279 6.220 0.453 5.698 o
-6 4 12 10.974 11.731 0.276 15.379 o
-6 4 13 12.938 13.611 0.837 1.669 o
-6 4 14 13.068 13.503 0.315 11.775 o
-6 4 15 21.336 21.209 0.433 6.228 o
-6 4 16 0.474 0.551 0.069 246.071 o
-6 4 18 6.134 6.200 0.197 30.144 o
-6 4 19 0.867 0.994 0.128 71.346 o
-6 5 2 0.624 0.728 0.059 334.929 o
-6 5 3 1.167 1.191 0.069 246.071 o
-6 5 4 34.838 33.697 0.827 1.709 o
-6 5 6 6.276 6.417 0.177 37.214 o
-6 5 7 2.558 2.569 0.108 99.648 o
-6 5 8 14.931 15.156 0.354 9.304 o
-6 5 9 1.314 1.279 0.177 37.214 o
-6 5 10 14.294 14.290 0.325 11.072 o
-6 5 11 0.476 0.522 0.079 188.398 o
-6 5 13 0.575 0.571 0.098 120.575 o
-6 5 14 2.172 2.342 0.128 71.346 o
-6 5 15 1.335 1.388 0.128 71.346 o
-6 5 16 7.114 7.352 0.207 27.341 o
-6 5 18 1.386 1.142 0.207 27.341 o
-6 6 1 1.622 1.683 0.079 188.398 o
-6 6 2 3.966 4.035 0.118 83.732 o
-6 6 3 0.349 0.551 0.059 334.929 o
-6 6 4 2.798 2.657 0.187 33.400 o
-6 6 5 8.616 8.513 0.561 3.711 o
-6 6 6 0.961 1.496 0.089 148.858 o
-6 6 7 0.767 0.620 0.059 334.929 o
-6 6 8 0.433 0.423 0.138 61.518 o
-6 6 10 4.735 4.891 0.266 16.540 o
-6 6 11 9.254 9.359 0.344 9.843 o
-6 6 12 3.886 4.242 0.246 19.292 o
-6 6 13 0.655 0.856 0.157 47.099 o
-6 6 14 0.834 0.659 0.148 53.589 o
-6 6 15 3.318 3.208 0.217 24.912 o
-6 6 16 1.897 1.801 0.177 37.214 o
-6 7 1 5.229 5.000 0.157 47.099 o
-6 7 4 0.420 0.315 0.079 188.398 o
-6 7 5 0.413 0.384 0.069 246.071 o
-6 7 6 1.127 1.004 0.089 148.858 o
-6 7 7 2.348 2.027 0.177 37.214 o
-6 7 9 2.262 2.283 0.187 33.400 o
-5 0 2 89.741 89.991 1.821 0.352 o
-5 0 4 18.160 18.473 0.463 5.458 o
-5 0 6 117.017 117.026 2.726 0.157 o
-5 0 8 277.816 283.387 7.578 0.020 o
-5 0 10 100.629 103.651 2.352 0.211 o
-5 0 12 42.972 42.338 0.994 1.182 o
-5 0 14 0.656 0.541 0.069 246.071 o
-5 0 18 25.633 25.391 0.709 2.326 o
-5 0 20 96.970 96.467 2.460 0.193 o
-5 0 22 0.224 0.344 0.079 188.398 o
-5 0 24 0.490 0.472 0.089 148.858 o
-5 0 26 13.180 13.178 0.374 8.350 o
-5 1 1 55.891 56.175 1.319 0.671 o
-5 1 2 254.145 256.205 6.476 0.028 o
-5 1 3 49.215 50.773 1.063 1.034 o
-5 1 4 91.402 94.567 2.451 0.194 o
-5 1 5 30.715 30.706 1.083 0.996 o
-5 1 6 4.157 4.084 0.315 11.775 o
-5 1 7 0.974 0.817 0.197 30.144 o
-5 1 8 16.409 16.721 0.492 4.823 o
-5 1 9 262.399 266.017 6.308 0.029 o
-5 1 10 25.611 25.253 0.640 2.854 o
-5 1 12 24.046 23.954 0.531 4.135 o
-5 1 13 8.650 8.680 0.207 27.341 o
-5 1 14 25.885 25.273 0.551 3.845 o
-5 1 15 38.717 38.028 0.866 1.557 o
-5 1 16 53.270 52.721 1.132 0.912 o
-5 1 17 16.044 15.353 0.354 9.304 o
-5 1 18 0.510 0.482 0.049 482.298 o
-5 1 19 39.511 39.563 0.866 1.557 o
-5 1 20 0.555 0.561 0.059 334.929 o
-5 1 21 0.949 0.886 0.069 246.071 o
-5 1 22 1.422 1.388 0.098 120.575 o
-5 1 23 0.206 0.226 0.059 334.929 o
-5 1 24 14.999 14.054 0.443 5.954 o
-5 1 25 0.988 0.945 0.157 47.099 o
-5 1 26 2.816 2.893 0.207 27.341 o
-5 2 1 8.849 9.044 0.207 27.341 o
-5 2 2 0.658 0.659 0.069 246.071 o
-5 2 3 4.261 4.133 0.128 71.346 o
-5 2 4 28.989 27.084 0.837 1.669 o
-5 2 5 174.241 174.225 3.582 0.091 o
-5 2 6 78.806 78.103 3.021 0.128 o
-5 2 7 20.752 21.218 0.758 2.034 o
-5 2 8 1.908 2.008 0.138 61.518 o
-5 2 11 39.025 38.953 0.866 1.557 o
-5 2 12 22.913 23.167 0.512 4.459 o
-5 2 13 71.557 70.692 1.496 0.522 o
-5 2 14 0.626 0.718 0.059 334.929 o
-5 2 15 11.692 11.780 0.276 15.379 o
-5 2 16 3.163 3.159 0.108 99.648 o
-5 2 17 7.693 7.745 0.207 27.341 o
-5 2 18 4.654 4.872 0.157 47.099 o
-5 2 19 10.975 10.589 0.344 9.843 o
-5 2 22 9.572 8.848 0.443 5.954 o
-5 2 23 7.126 6.210 0.197 30.144 o
-5 2 24 1.626 1.506 0.167 41.721 o
-5 3 1 19.352 19.398 0.413 6.835 o
-5 3 3 6.104 5.797 0.138 61.518 o
-5 3 4 11.438 10.885 0.246 19.292 o
-5 3 5 3.762 3.602 0.148 53.589 o
-5 3 6 4.468 4.586 0.118 83.732 o
-5 3 7 15.662 15.530 0.344 9.843 o
-5 3 8 2.235 2.155 0.089 148.858 o
-5 3 10 6.187 6.289 0.177 37.214 o
-5 3 11 0.525 0.472 0.049 482.298 o
-5 3 12 0.641 0.659 0.049 482.298 o
-5 3 14 0.781 0.905 0.089 148.858 o
-5 3 15 2.300 2.195 0.108 99.648 o
-5 3 18 12.310 12.538 0.295 13.397 o
-5 3 19 5.617 5.826 0.207 27.341 o
-5 3 20 0.271 0.236 0.079 188.398 o
-5 3 21 0.864 0.896 0.118 83.732 o
-5 3 23 3.613 3.750 0.138 61.518 o
-5 4 1 3.124 3.208 0.108 99.648 o
-5 4 3 22.725 23.167 0.512 4.459 o
-5 4 4 22.512 23.059 0.502 4.636 o
-5 4 5 13.149 12.961 0.276 15.379 o
-5 4 7 1.108 1.142 0.069 246.071 o
-5 4 8 23.633 25.017 0.512 4.459 o
-5 4 10 22.789 22.547 0.571 3.584 o
-5 4 11 0.336 0.266 0.059 334.929 o
-5 4 12 1.860 1.988 0.157 47.099 o
-5 4 13 14.303 14.290 0.335 10.430 o
-5 4 14 6.762 7.086 0.197 30.144 o
-5 4 15 12.507 12.942 0.394 7.536 o
-5 4 17 2.303 2.362 0.167 41.721 o
-5 4 18 15.625 16.425 1.043 1.073 o
-5 4 19 0.442 0.443 0.089 148.858 o
-5 5 1 2.652 2.598 0.089 148.858 o
-5 5 2 3.950 3.897 0.118 83.732 o
-5 5 3 3.004 2.913 0.108 99.648 o
-5 5 4 60.878 63.566 1.516 0.508 o
-5 5 5 0.210 0.305 0.049 482.298 o
-5 5 6 8.437 8.602 0.246 19.292 o
-5 5 7 2.533 2.421 0.098 120.575 o
-5 5 8 5.729 5.777 0.157 47.099 o
-5 5 9 2.715 2.569 0.167 41.721 o
-5 5 10 3.281 3.238 0.138 61.518 o
-5 5 12 10.601 11.347 0.610 3.137 o
-5 5 13 3.966 3.937 0.551 3.845 o
-5 5 14 45.619 46.472 3.297 0.107 o
-5 5 16 0.728 0.689 0.079 188.398 o
-5 5 17 0.525 0.590 0.108 99.648 o
-5 5 18 1.254 1.329 0.217 24.912 o
-5 6 2 0.305 0.443 0.049 482.298 o
-5 6 3 18.269 17.862 0.394 7.536 o
-5 6 4 2.528 2.470 0.108 99.648 o
-5 6 5 1.329 1.368 0.187 33.400 o
-5 6 6 0.834 0.807 0.069 246.071 o
-5 6 7 1.584 1.653 0.138 61.518 o
-5 6 8 10.495 11.210 0.266 16.540 o
-5 6 9 2.271 2.205 0.128 71.346 o
-5 6 10 8.748 8.877 0.344 9.843 o
-5 6 11 0.686 0.659 0.118 83.732 o
-5 6 13 1.424 1.211 0.128 71.346 o
-5 6 15 3.744 4.074 0.236 20.933 o
-5 6 17 0.746 0.807 0.138 61.518 o
-5 7 2 0.848 0.679 0.148 53.589 o
-5 7 3 0.527 0.492 0.069 246.071 o
-5 7 4 0.385 0.335 0.069 246.071 o
-5 7 7 2.160 1.909 0.335 10.430 o
-5 7 9 2.037 1.880 0.285 14.337 o
-5 7 10 1.843 1.781 0.187 33.400 o
-5 7 11 2.331 2.214 0.197 30.144 o
-4 0 2 972.702 859.186 127.783 0.000 o
-4 0 4 119.326 122.006 3.454 0.098 o
-4 0 6 44.547 44.385 1.014 1.137 o
-4 0 8 576.651 574.884 12.833 0.007 o
-4 0 10 1.764 1.752 0.187 33.400 o
-4 0 12 236.715 239.779 5.305 0.042 o
-4 0 14 1.760 1.919 0.138 61.518 o
-4 0 16 56.732 55.585 1.220 0.784 o
-4 0 18 129.296 129.072 2.618 0.170 o
-4 0 22 1.291 1.181 0.108 99.648 o
-4 0 24 1.784 1.850 0.226 22.793 o
-4 0 26 11.031 10.816 0.344 9.843 o
-4 1 1 91.031 90.267 2.264 0.228 o
-4 1 2 56.399 56.185 1.240 0.759 o
-4 1 3 1.807 1.732 0.098 120.575 o
-4 1 4 34.051 33.944 0.817 1.750 o
-4 1 5 0.059 0.128 0.039 753.591 o
-4 1 6 179.241 176.961 4.114 0.069 o
-4 1 7 86.029 88.387 2.008 0.290 o
-4 1 8 172.623 175.898 4.104 0.069 o
-4 1 9 45.568 46.029 1.073 1.015 o
-4 1 11 1.814 1.890 0.079 188.398 o
-4 1 12 80.282 80.228 1.762 0.376 o
-4 1 13 15.364 14.940 0.354 9.304 o
-4 1 14 16.268 16.219 0.364 8.807 o
-4 1 15 0.143 0.118 0.030 1339.720 o
-4 1 16 21.459 21.031 0.463 5.458 o
-4 1 17 4.387 4.439 0.118 83.732 o
-4 1 18 0.969 0.984 0.059 334.929 o
-4 1 19 51.850 51.442 1.230 0.772 o
-4 1 20 11.695 11.456 0.315 11.775 o
-4 1 21 1.476 1.319 0.108 99.648 o
-4 1 22 21.643 20.618 0.876 1.522 o
-4 1 23 9.149 8.877 0.256 17.837 o
-4 1 24 2.617 2.569 0.177 37.214 o
-4 1 25 4.193 4.301 0.138 61.518 o
-4 1 26 2.296 2.116 0.187 33.400 o
-4 2 1 52.929 51.904 1.211 0.797 o
-4 2 2 13.740 12.951 0.364 8.807 o
-4 2 3 77.699 78.801 2.362 0.209 o
-4 2 4 62.178 62.395 2.382 0.206 o
-4 2 5 5.634 5.826 0.374 8.350 o
-4 2 6 5.693 5.669 0.374 8.350 o
-4 2 7 6.558 6.476 0.177 37.214 o
-4 2 8 80.867 82.157 1.791 0.364 o
-4 2 9 13.983 13.847 0.335 10.430 o
-4 2 10 30.364 29.662 0.669 2.608 o
-4 2 11 7.657 7.312 0.197 30.144 o
-4 2 12 0.686 0.797 0.039 753.591 o
-4 2 13 3.361 3.208 0.098 120.575 o
-4 2 14 22.020 21.750 0.482 5.022 o
-4 2 15 34.058 33.835 0.758 2.034 o
-4 2 16 9.807 9.792 0.236 20.933 o
-4 2 17 7.281 7.194 0.177 37.214 o
-4 2 18 7.453 7.824 0.236 20.933 o
-4 2 19 5.926 5.875 0.197 30.144 o
-4 2 21 4.399 4.212 0.197 30.144 o
-4 2 22 3.783 3.848 0.138 61.518 o
-4 2 23 17.545 16.957 0.433 6.228 o
-4 2 24 2.252 2.254 0.098 120.575 o
-4 2 25 3.081 3.189 0.217 24.912 o
-4 3 1 4.852 4.832 0.118 83.732 o
-4 3 2 13.188 13.070 0.285 14.337 o
-4 3 3 20.690 21.159 0.600 3.240 o
-4 3 4 234.028 232.939 5.059 0.046 o
-4 3 5 27.870 27.261 0.571 3.584 o
-4 3 6 8.224 7.873 0.256 17.837 o
-4 3 7 5.059 5.108 0.138 61.518 o
-4 3 8 0.190 0.266 0.059 334.929 o
-4 3 9 35.552 35.863 0.886 1.489 o
-4 3 10 61.994 62.120 1.476 0.536 o
-4 3 11 19.727 19.791 0.453 5.698 o
-4 3 12 12.106 12.066 0.266 16.540 o
-4 3 13 0.938 1.053 0.059 334.929 o
-4 3 14 30.846 31.011 0.797 1.838 o
-4 3 15 5.561 5.984 0.167 41.721 o
-4 3 16 3.963 3.927 0.167 41.721 o
-4 3 17 13.956 14.388 0.325 11.072 o
-4 3 18 2.475 2.401 0.266 16.540 o
-4 3 20 5.942 5.885 0.187 33.400 o
-4 3 21 1.529 1.584 0.118 83.732 o
-4 3 22 1.018 1.161 0.128 71.346 o
-4 3 23 0.384 0.344 0.108 99.648 o
-4 4 1 0.133 0.148 0.030 1339.720 o
-4 4 2 4.947 5.029 0.138 61.518 o
-4 4 3 57.790 57.425 1.407 0.590 o
-4 4 4 0.656 1.053 0.059 334.929 o
-4 4 5 10.990 10.973 0.256 17.837 o
-4 4 6 27.990 28.088 0.610 3.137 o
-4 4 7 8.928 9.113 0.295 13.397 o
-4 4 8 4.226 4.389 0.128 71.346 o
-4 4 9 2.143 1.958 0.098 120.575 o
-4 4 10 2.825 2.716 0.108 99.648 o
-4 4 11 0.108 0.167 0.049 482.298 o
-4 4 12 0.290 0.325 0.059 334.929 o
-4 4 13 26.861 27.192 0.846 1.630 o
-4 4 14 21.656 21.789 0.837 1.669 o
-4 4 15 0.828 0.876 0.069 246.071 o
-4 4 16 1.797 1.929 0.148 53.589 o
-4 4 17 4.505 4.566 0.236 20.933 o
-4 4 18 2.012 2.086 0.128 71.346 o
-4 4 20 4.321 3.858 0.276 15.379 o
-4 5 2 21.191 21.228 0.463 5.458 o
-4 5 3 2.269 2.126 0.089 148.858 o
-4 5 4 0.534 0.522 0.059 334.929 o
-4 5 6 5.171 4.931 0.157 47.099 o
-4 5 8 7.480 7.863 0.197 30.144 o
-4 5 10 11.578 11.780 0.748 2.088 o
-4 5 11 1.306 1.358 0.108 99.648 o
-4 5 12 7.277 7.332 0.472 5.233 o
-4 5 13 0.488 0.531 0.079 188.398 o
-4 5 14 12.355 12.981 0.384 7.927 o
-4 5 15 0.211 0.276 0.069 246.071 o
-4 5 17 1.611 1.575 0.276 15.379 o
-4 5 18 11.096 11.160 0.413 6.835 o
-4 6 2 4.423 4.311 0.325 11.072 o
-4 6 3 12.007 12.076 0.276 15.379 o
-4 6 4 3.188 3.208 0.138 61.518 o
-4 6 5 5.308 5.354 0.226 22.793 o
-4 6 6 1.515 1.496 0.089 148.858 o
-4 6 7 8.879 8.454 0.226 22.793 o
-4 6 8 1.336 1.338 0.108 99.648 o
-4 6 11 0.496 0.610 0.089 148.858 o
-4 6 12 3.907 4.015 0.167 41.721 o
-4 6 13 18.325 18.601 0.423 6.521 o
-4 6 14 4.411 4.665 0.167 41.721 o
-4 6 16 0.985 1.024 0.167 41.721 o
-4 6 17 0.428 0.482 0.128 71.346 o
-4 7 2 4.221 3.799 0.236 20.933 o
-4 7 3 4.469 3.976 0.315 11.775 o
-4 7 4 2.409 2.323 0.157 47.099 o
-4 7 6 0.777 0.768 0.079 188.398 o
-4 7 7 2.483 2.510 0.285 14.337 o
-4 7 8 1.828 1.712 0.197 30.144 o
-4 7 9 6.806 6.604 0.285 14.337 o
-4 7 11 0.717 0.787 0.157 47.099 o
-3 0 2 14.514 14.438 0.315 11.775 o
-3 0 4 83.771 89.942 3.061 0.125 o
-3 0 6 13.402 14.762 0.640 2.854 o
-3 0 8 21.642 22.173 0.522 4.292 o
-3 0 10 3.992 4.104 0.118 83.732 o
-3 0 12 144.474 144.356 3.139 0.118 o
-3 0 14 18.094 17.508 0.384 7.927 o
-3 0 16 13.172 13.158 0.315 11.775 o
-3 0 18 32.950 33.176 0.738 2.144 o
-3 0 20 9.593 9.133 0.472 5.233 o
-3 0 22 94.591 91.418 3.700 0.085 o
-3 0 24 0.039 0.482 0.089 148.858 o
-3 0 26 4.075 3.956 0.226 22.793 o
-3 1 1 320.220 322.232 7.519 0.021 o
-3 1 2 34.634 33.373 0.768 1.982 o
-3 1 3 155.985 160.378 3.671 0.087 o
-3 1 4 228.692 230.932 5.246 0.042 o
-3 1 5 209.693 214.073 4.921 0.048 o
-3 1 6 0.424 0.325 0.039 753.591 o
-3 1 7 348.313 348.548 7.922 0.019 o
-3 1 8 9.357 8.178 0.226 22.793 o
-3 1 9 60.414 60.870 1.348 0.642 o
-3 1 10 3.633 3.543 0.108 99.648 o
-3 1 11 160.672 156.254 3.494 0.096 o
-3 1 12 52.021 52.505 1.161 0.866 o
-3 1 13 0.764 0.827 0.039 753.591 o
-3 1 14 0.281 0.325 0.030 1339.720 o
-3 1 15 0.168 0.138 0.030 1339.720 o
-3 1 16 31.503 31.001 0.679 2.533 o
-3 1 17 58.358 58.606 1.260 0.736 o
-3 1 18 37.811 37.733 0.827 1.709 o
-3 1 19 0.261 0.266 0.039 753.591 o
-3 1 20 2.053 1.929 0.079 188.398 o
-3 1 21 7.908 7.804 0.197 30.144 o
-3 1 22 2.056 1.929 0.089 148.858 o
-3 1 23 1.855 1.781 0.089 148.858 o
-3 1 24 0.216 0.226 0.059 334.929 o
-3 1 25 1.225 1.112 0.079 188.398 o
-3 1 26 16.443 16.199 0.423 6.521 o
-3 2 1 83.149 82.659 1.870 0.334 o
-3 2 2 173.506 178.496 4.153 0.068 o
-3 2 3 290.793 299.065 6.830 0.025 o
-3 2 4 26.166 27.212 0.679 2.533 o
-3 2 5 2.761 2.628 0.108 99.648 o
-3 2 6 137.982 136.984 3.563 0.092 o
-3 2 7 167.360 166.607 3.740 0.084 o
-3 2 8 281.174 285.523 6.486 0.028 o
-3 2 9 50.719 51.442 1.132 0.912 o
-3 2 10 10.961 10.796 0.256 17.837 o
-3 2 11 22.977 22.734 0.502 4.636 o
-3 2 12 2.098 2.077 0.069 246.071 o
-3 2 13 52.370 52.367 1.191 0.824 o
-3 2 14 0.723 0.876 0.049 482.298 o
-3 2 15 28.056 27.921 0.650 2.768 o
-3 2 16 14.159 14.398 0.325 11.072 o
-3 2 17 0.998 0.964 0.059 334.929 o
-3 2 18 42.522 42.525 0.984 1.206 o
-3 2 19 0.351 0.335 0.049 482.298 o
-3 2 20 3.402 3.484 0.108 99.648 o
-3 2 21 10.678 10.530 0.325 11.072 o
-3 2 24 2.727 2.559 0.148 53.589 o
-3 3 1 3.633 3.838 0.098 120.575 o
-3 3 2 245.596 245.586 5.452 0.039 o
-3 3 3 3.969 7.381 0.177 37.214 o
-3 3 4 44.255 44.671 0.915 1.394 o
-3 3 5 21.179 21.366 0.443 5.954 o
-3 3 6 0.064 0.266 0.049 482.298 o
-3 3 7 4.030 4.015 0.138 61.518 o
-3 3 8 17.227 17.636 0.423 6.521 o
-3 3 9 4.919 5.472 0.148 53.589 o
-3 3 10 20.034 19.723 0.443 5.954 o
-3 3 11 1.375 1.496 0.079 188.398 o
-3 3 12 40.759 41.354 0.896 1.456 o
-3 3 13 8.962 9.182 0.217 24.912 o
-3 3 14 67.852 68.822 1.555 0.483 o
-3 3 15 1.530 1.614 0.128 71.346 o
-3 3 17 1.116 1.142 0.079 188.398 o
-3 3 18 3.443 3.385 0.118 83.732 o
-3 3 19 10.038 10.166 0.246 19.292 o
-3 3 20 4.192 4.133 0.138 61.518 o
-3 3 21 6.078 6.722 0.226 22.793 o
-3 3 22 9.789 9.743 0.246 19.292 o
-3 3 24 10.639 10.737 0.335 10.430 o
-3 4 1 20.348 20.274 0.433 6.228 o
-3 4 2 9.872 10.344 0.394 7.536 o
-3 4 3 56.883 56.923 1.181 0.837 o
-3 4 4 27.697 28.098 0.679 2.533 o
-3 4 5 0.445 0.463 0.039 753.591 o
-3 4 6 24.203 24.112 0.699 2.392 o
-3 4 7 15.968 16.199 0.472 5.233 o
-3 4 8 0.540 0.492 0.049 482.298 o
-3 4 9 0.485 0.482 0.059 334.929 o
-3 4 10 36.581 36.857 0.787 1.884 o
-3 4 11 3.728 3.917 0.138 61.518 o
-3 4 12 2.885 2.805 0.118 83.732 o
-3 4 13 30.887 31.188 0.945 1.308 o
-3 4 14 5.612 5.629 0.187 33.400 o
-3 4 16 3.910 3.946 0.157 47.099 o
-3 4 17 10.111 10.452 0.256 17.837 o
-3 4 18 3.968 3.858 0.148 53.589 o
-3 4 20 8.768 8.533 0.364 8.807 o
-3 5 1 0.165 0.236 0.039 753.591 o
-3 5 2 2.262 2.313 0.079 188.398 o
-3 5 3 4.378 4.183 0.128 71.346 o
-3 5 4 9.139 8.838 0.246 19.292 o
-3 5 5 1.080 1.092 0.069 246.071 o
-3 5 6 34.498 34.908 0.896 1.456 o
-3 5 7 3.919 3.946 0.128 71.346 o
-3 5 8 0.551 0.571 0.069 246.071 o
-3 5 9 4.265 4.124 0.148 53.589 o
-3 5 10 4.245 4.212 0.167 41.721 o
-3 5 11 1.284 1.358 0.108 99.648 o
-3 5 12 11.912 12.282 0.285 14.337 o
-3 5 13 0.356 0.315 0.069 246.071 o
-3 5 14 1.495 1.614 0.098 120.575 o
-3 5 16 16.531 16.711 0.531 4.135 o
-3 5 17 0.989 0.964 0.098 120.575 o
-3 5 18 1.209 1.211 0.207 27.341 o
-3 6 1 7.867 7.647 0.364 8.807 o
-3 6 2 1.680 1.624 0.108 99.648 o
-3 6 3 0.826 1.211 0.236 20.933 o
-3 6 4 1.137 1.260 0.079 188.398 o
-3 6 5 0.723 0.777 0.069 246.071 o
-3 6 6 0.820 0.896 0.089 148.858 o
-3 6 7 0.703 0.797 0.128 71.346 o
-3 6 9 3.781 3.868 0.157 47.099 o
-3 6 10 2.757 2.834 0.138 61.518 o
-3 6 11 0.360 0.325 0.069 246.071 o
-3 6 12 3.455 3.887 0.157 47.099 o
-3 6 13 1.654 1.801 0.098 120.575 o
-3 6 15 0.183 0.590 0.108 99.648 o
-3 6 17 6.605 6.781 0.266 16.540 o
-3 7 2 5.011 5.127 0.246 19.292 o
-3 7 4 4.240 4.133 0.236 20.933 o
-3 7 5 1.631 1.604 0.187 33.400 o
-3 7 6 0.796 0.551 0.148 53.589 o
-3 7 12 5.769 5.708 0.266 16.540 o
-3 7 13 3.842 3.789 0.226 22.793 o
-2 0 6 177.060 173.004 4.074 0.070 o
-2 0 8 446.604 460.958 10.521 0.011 o
-2 0 10 194.016 184.578 4.320 0.063 o
-2 0 12 15.822 16.731 0.374 8.350 o
-2 0 14 54.200 55.270 1.230 0.772 o
-2 0 16 11.542 11.456 0.285 14.337 o
-2 0 18 4.991 4.734 0.128 71.346 o
-2 0 20 16.515 16.573 0.354 9.304 o
-2 0 22 4.302 4.399 0.167 41.721 o
-2 0 26 3.719 3.759 0.226 22.793 o
-2 1 1 184.011 193.367 4.350 0.062 o
-2 1 2 553.386 553.577 46.541 0.001 o
-2 1 3 20.373 20.834 0.453 5.698 o
-2 1 4 349.618 346.491 15.540 0.005 o
-2 1 5 20.591 20.648 0.522 4.292 o
-2 1 6 5.750 5.580 0.138 61.518 o
-2 1 7 33.564 34.022 0.768 1.982 o
-2 1 8 288.149 288.820 6.545 0.027 o
-2 1 9 22.096 22.390 0.522 4.292 o
-2 1 10 31.976 32.418 0.728 2.202 o
-2 1 11 82.825 81.695 1.801 0.360 o
-2 1 12 9.130 9.389 0.226 22.793 o
-2 1 13 32.616 31.591 0.699 2.392 o
-2 1 14 18.455 18.187 0.404 7.173 o
-2 1 15 11.137 10.954 0.256 17.837 o
-2 1 16 0.975 1.033 0.049 482.298 o
-2 1 17 30.117 30.115 0.669 2.608 o
-2 1 18 8.349 8.178 0.197 30.144 o
-2 1 19 1.685 1.762 0.069 246.071 o
-2 1 20 0.999 0.945 0.059 334.929 o
-2 1 21 56.749 56.038 1.211 0.797 o
-2 1 22 10.924 10.629 0.295 13.397 o
-2 1 24 2.256 2.254 0.148 53.589 o
-2 1 25 0.521 0.551 0.059 334.929 o
-2 1 26 1.517 1.437 0.177 37.214 o
-2 2 1 147.612 149.867 3.454 0.098 o
-2 2 2 474.453 479.352 10.757 0.010 o
-2 2 3 9.575 9.487 0.246 19.292 o
-2 2 4 22.706 22.252 0.522 4.292 o
-2 2 5 2.913 3.159 0.108 99.648 o
-2 2 6 70.719 71.263 1.584 0.465 o
-2 2 7 33.564 33.324 0.748 2.088 o
-2 2 8 29.903 28.137 0.630 2.944 o
-2 2 9 16.431 16.770 0.374 8.350 o
-2 2 10 89.579 88.771 1.949 0.308 o
-2 2 11 13.675 13.227 0.305 12.547 o
-2 2 12 106.652 106.909 2.352 0.211 o
-2 2 13 29.770 30.125 0.679 2.533 o
-2 2 14 13.410 13.247 0.295 13.397 o
-2 2 15 2.307 2.185 0.079 188.398 o
-2 2 16 36.766 36.355 0.807 1.793 o
-2 2 17 54.431 53.971 1.211 0.797 o
-2 2 18 27.257 26.936 0.650 2.768 o
-2 2 19 8.105 7.795 0.197 30.144 o
-2 2 20 6.759 6.643 0.187 33.400 o
-2 2 21 0.536 0.492 0.059 334.929 o
-2 2 22 9.374 9.487 0.236 20.933 o
-2 2 23 10.235 10.156 0.335 10.430 o
-2 2 24 0.480 0.394 0.069 246.071 o
-2 2 25 14.129 14.162 0.404 7.173 o
-2 3 1 137.479 140.124 3.169 0.116 o
-2 3 2 64.260 66.490 1.397 0.598 o
-2 3 3 1.538 1.545 0.118 83.732 o
-2 3 4 8.730 8.975 0.226 22.793 o
-2 3 5 5.874 6.407 0.207 27.341 o
-2 3 6 359.900 355.506 8.188 0.017 o
-2 3 7 79.790 80.592 1.752 0.381 o
-2 3 8 25.134 25.007 0.551 3.845 o
-2 3 9 7.567 7.981 0.197 30.144 o
-2 3 10 21.686 21.888 0.522 4.292 o
-2 3 11 19.516 19.919 0.463 5.458 o
-2 3 12 82.968 82.718 2.490 0.188 o
-2 3 13 3.591 3.799 0.108 99.648 o
-2 3 14 4.839 4.872 0.128 71.346 o
-2 3 15 11.044 11.269 0.315 11.775 o
-2 3 16 31.814 32.221 0.709 2.326 o
-2 3 17 4.357 4.566 0.157 47.099 o
-2 3 18 8.925 9.084 0.226 22.793 o
-2 3 19 1.353 1.407 0.098 120.575 o
-2 3 20 14.797 15.077 0.374 8.350 o
-2 3 22 10.579 10.639 0.256 17.837 o
-2 3 23 1.165 1.279 0.246 19.292 o
-2 3 24 1.593 1.555 0.167 41.721 o
-2 4 1 16.203 16.042 0.344 9.843 o
-2 4 2 59.422 59.266 1.338 0.652 o
-2 4 3 31.620 31.985 0.659 2.686 o
-2 4 4 0.453 0.453 0.049 482.298 o
-2 4 5 33.322 33.589 0.738 2.144 o
-2 4 6 3.580 3.789 0.118 83.732 o
-2 4 7 35.815 36.384 0.777 1.932 o
-2 4 8 0.529 0.531 0.049 482.298 o
-2 4 9 0.346 0.335 0.049 482.298 o
-2 4 10 23.138 23.167 0.502 4.636 o
-2 4 11 17.281 18.089 0.374 8.350 o
-2 4 13 10.508 10.334 0.246 19.292 o
-2 4 14 8.314 8.444 0.266 16.540 o
-2 4 15 9.881 10.206 0.246 19.292 o
-2 4 16 14.202 14.703 0.335 10.430 o
-2 4 17 10.532 10.609 0.256 17.837 o
-2 4 18 1.075 1.014 0.108 99.648 o
-2 4 20 2.526 2.539 0.138 61.518 o
-2 4 21 2.165 2.293 0.246 19.292 o
-2 5 1 0.334 0.276 0.039 753.591 o
-2 5 2 15.397 15.274 0.453 5.698 o
-2 5 3 3.214 3.159 0.108 99.648 o
-2 5 4 3.304 3.425 0.118 83.732 o
-2 5 5 4.116 4.006 0.128 71.346 o
-2 5 7 0.249 0.226 0.049 482.298 o
-2 5 8 1.103 1.073 0.089 148.858 o
-2 5 9 0.899 0.817 0.128 71.346 o
-2 5 10 3.063 3.130 0.531 4.135 o
-2 5 11 0.511 0.522 0.079 188.398 o
-2 5 12 0.836 0.827 0.167 41.721 o
-2 5 13 5.512 5.442 0.246 19.292 o
-2 5 14 2.379 2.264 0.108 99.648 o
-2 5 16 12.497 12.814 0.846 1.630 o
-2 5 17 0.608 0.610 0.089 148.858 o
-2 5 19 1.393 1.181 0.197 30.144 o
-2 6 1 0.547 0.590 0.059 334.929 o
-2 6 3 14.975 14.595 1.014 1.137 o
-2 6 5 8.385 8.415 0.354 9.304 o
-2 6 7 3.329 3.287 0.138 61.518 o
-2 6 8 1.826 1.939 0.118 83.732 o
-2 6 9 2.905 2.677 0.138 61.518 o
-2 6 11 5.735 5.915 0.305 12.547 o
-2 6 12 0.390 0.394 0.089 148.858 o
-2 6 14 1.405 1.506 0.167 41.721 o
-2 6 15 5.398 5.186 0.266 16.540 o
-2 6 16 0.573 0.522 0.138 61.518 o
-2 7 4 1.316 1.358 0.177 37.214 o
-2 7 6 2.958 2.815 0.217 24.912 o
-2 7 7 4.207 4.183 0.246 19.292 o
-2 7 8 3.393 3.366 0.226 22.793 o
-2 7 10 1.263 1.191 0.187 33.400 o
-2 7 11 2.811 2.933 0.226 22.793 o
-2 7 12 0.819 0.728 0.148 53.589 o
-1 0 2 774.153 706.692 15.707 0.005 o
-1 0 4 846.105 821.582 61.785 0.000 o
-1 0 6 199.848 202.549 4.694 0.053 o
-1 0 8 490.001 505.442 11.396 0.009 o
-1 0 10 3.449 3.061 0.108 99.648 o
-1 0 12 111.143 110.796 2.431 0.198 o
-1 0 14 48.611 47.633 1.053 1.053 o
-1 0 16 22.225 22.232 0.482 5.022 o
-1 0 18 59.250 60.063 1.289 0.703 o
-1 0 20 42.562 42.712 0.876 1.522 o
-1 0 22 0.684 0.571 0.069 246.071 o
-1 0 24 21.263 20.825 1.014 1.137 o
-1 0 26 5.862 5.797 0.256 17.837 o
-1 1 2 155.590 154.030 4.360 0.061 o
-1 1 3 343.784 347.328 11.052 0.010 o
-1 1 4 246.802 250.851 6.131 0.031 o
-1 1 5 1.131 1.063 0.039 753.591 o
-1 1 6 0.480 0.502 0.049 482.298 o
-1 1 7 420.768 416.356 9.655 0.013 o
-1 1 8 90.290 93.652 2.116 0.261 o
-1 1 9 175.466 169.422 3.887 0.077 o
-1 1 11 73.167 72.886 1.604 0.454 o
-1 1 12 84.575 87.088 1.919 0.317 o
-1 1 13 5.516 5.560 0.138 61.518 o
-1 1 14 44.016 44.868 0.984 1.206 o
-1 1 15 10.191 10.176 0.226 22.793 o
-1 1 16 6.301 6.249 0.148 53.589 o
-1 1 17 1.671 1.752 0.059 334.929 o
-1 1 18 14.949 14.516 0.325 11.072 o
-1 1 19 9.595 9.261 0.226 22.793 o
-1 1 20 2.750 2.834 0.089 148.858 o
-1 1 21 13.436 13.709 0.315 11.775 o
-1 1 22 12.082 11.908 0.295 13.397 o
-1 1 23 1.586 1.624 0.069 246.071 o
-1 1 24 0.556 0.522 0.049 482.298 o
-1 1 25 1.310 1.437 0.098 120.575 o
-1 2 1 137.568 139.563 3.189 0.115 o
-1 2 2 7.784 8.267 0.226 22.793 o
-1 2 3 171.570 171.007 3.917 0.076 o
-1 2 4 223.887 228.540 5.167 0.044 o
-1 2 5 487.436 491.782 11.111 0.009 o
-1 2 6 18.156 18.561 0.423 6.521 o
-1 2 7 1.420 1.417 0.069 246.071 o
-1 2 8 45.714 45.753 1.053 1.053 o
-1 2 9 8.295 7.765 0.187 33.400 o
-1 2 10 183.122 183.633 4.074 0.070 o
-1 2 11 71.294 72.316 1.584 0.465 o
-1 2 12 33.936 33.520 0.748 2.088 o
-1 2 13 12.844 12.420 0.285 14.337 o
-1 2 14 1.159 1.171 0.049 482.298 o
-1 2 15 12.245 11.869 0.285 14.337 o
-1 2 18 5.415 5.147 0.138 61.518 o
-1 2 19 3.971 3.946 0.118 83.732 o
-1 2 20 47.575 45.842 0.935 1.336 o
-1 2 21 1.036 1.073 0.069 246.071 o
-1 2 22 18.559 18.669 0.433 6.228 o
-1 2 24 0.380 0.374 0.069 246.071 o
-1 2 25 0.488 0.423 0.138 61.518 o
-1 3 2 31.492 32.024 0.768 1.982 o
-1 3 3 13.477 13.404 0.305 12.547 o
-1 3 4 55.829 55.093 1.358 0.633 o
-1 3 5 0.729 0.837 0.059 334.929 o
-1 3 6 102.547 104.064 2.273 0.226 o
-1 3 7 1.468 1.742 0.069 246.071 o
-1 3 8 6.653 6.417 0.177 37.214 o
-1 3 9 0.991 1.142 0.059 334.929 o
-1 3 10 30.915 31.739 0.689 2.461 o
-1 3 11 41.364 42.004 1.063 1.034 o
-1 3 12 0.197 0.266 0.039 753.591 o
-1 3 13 1.181 1.102 0.069 246.071 o
-1 3 14 26.029 26.434 0.620 3.038 o
-1 3 15 5.791 5.777 0.148 53.589 o
-1 3 16 112.652 112.774 2.352 0.211 o
-1 3 17 11.480 11.524 0.266 16.540 o
-1 3 18 1.098 1.073 0.098 120.575 o
-1 3 19 3.837 3.848 0.138 61.518 o
-1 3 20 0.233 0.315 0.069 246.071 o
-1 3 21 12.544 12.823 0.394 7.536 o
-1 3 22 5.058 5.265 0.157 47.099 o
-1 3 23 2.027 2.106 0.118 83.732 o
-1 4 1 5.797 5.974 0.148 53.589 o
-1 4 2 9.484 9.428 0.236 20.933 o
-1 4 4 0.357 0.453 0.039 753.591 o
-1 4 5 59.400 59.010 1.319 0.671 o
-1 4 6 78.824 79.234 2.096 0.266 o
-1 4 7 28.148 27.389 0.669 2.608 o
-1 4 8 7.672 7.873 0.226 22.793 o
-1 4 9 1.244 1.319 0.089 148.858 o
-1 4 11 2.840 2.923 0.108 99.648 o
-1 4 12 20.048 20.264 0.512 4.459 o
-1 4 13 0.320 0.246 0.039 753.591 o
-1 4 14 3.295 3.317 0.108 99.648 o
-1 4 15 36.559 36.640 0.689 2.461 o
-1 4 16 4.007 3.986 0.138 61.518 o
-1 4 17 10.072 9.842 0.246 19.292 o
-1 4 20 9.424 9.674 0.374 8.350 o
-1 4 21 2.245 2.273 0.236 20.933 o
-1 5 1 9.672 9.782 0.226 22.793 o
-1 5 2 67.855 67.198 2.057 0.276 o
-1 5 3 1.156 1.191 0.069 246.071 o
-1 5 4 4.602 4.832 0.138 61.518 o
-1 5 6 30.546 30.056 0.945 1.308 o
-1 5 7 0.913 0.964 0.079 188.398 o
-1 5 8 0.755 0.650 0.167 41.721 o
-1 5 9 6.651 6.820 0.197 30.144 o
-1 5 10 13.806 14.064 0.413 6.835 o
-1 5 11 1.475 1.516 0.089 148.858 o
-1 5 12 13.382 12.991 0.295 13.397 o
-1 5 14 1.715 1.771 0.108 99.648 o
-1 5 15 1.131 1.092 0.089 148.858 o
-1 5 17 0.459 0.285 0.079 188.398 o
-1 6 1 2.182 1.949 0.108 99.648 o
-1 6 2 6.291 6.180 0.266 16.540 o
-1 6 4 1.660 1.831 0.108 99.648 o
-1 6 5 0.717 0.709 0.089 148.858 o
-1 6 6 8.372 8.651 0.896 1.456 o
-1 6 7 8.494 8.877 0.236 20.933 o
-1 6 8 2.442 2.559 0.128 71.346 o
-1 6 10 0.460 0.453 0.089 148.858 o
-1 6 13 3.170 2.628 0.226 22.793 o
-1 6 15 4.820 5.068 0.256 17.837 o
-1 6 16 0.570 0.394 0.128 71.346 o
-1 7 1 1.369 1.486 0.177 37.214 o
-1 7 3 3.093 3.051 0.226 22.793 o
-1 7 4 3.139 3.189 0.226 22.793 o
-1 7 6 3.644 3.356 0.236 20.933 o
-1 7 11 4.038 4.409 0.246 19.292 o
0 0 2 143.440 142.082 4.517 0.057 o
0 0 4 66.909 69.973 1.594 0.459 o
0 0 6 1020.100 904.979 47.279 0.001 o
0 0 8 290.612 292.028 6.702 0.026 o
0 0 10 399.483 396.575 9.084 0.014 o
0 0 12 12.955 13.926 0.325 11.072 o
0 0 14 50.689 52.042 1.132 0.912 o
0 0 16 10.551 11.062 0.246 19.292 o
0 0 18 0.534 1.624 0.079 188.398 o
0 0 20 10.242 11.357 0.276 15.379 o
0 0 22 15.855 16.248 0.354 9.304 o
0 0 24 1.206 1.781 0.098 120.575 o
0 1 1 454.785 475.474 10.717 0.010 o
0 1 2 89.411 91.516 2.086 0.268 o
0 1 3 17.730 18.128 0.413 6.835 o
0 1 4 1534.190 1489.050 50.959 0.000 o
0 1 5 67.414 71.292 1.584 0.465 o
0 1 6 305.022 311.436 7.066 0.023 o
0 1 7 35.071 35.607 0.797 1.838 o
0 1 8 25.387 27.586 0.650 2.768 o
0 1 9 37.068 37.477 0.866 1.557 o
0 1 10 145.171 145.921 3.287 0.108 o
0 1 11 203.515 199.646 4.694 0.053 o
0 1 12 0.195 0.187 0.030 1339.720 o
0 1 13 25.880 25.165 0.551 3.845 o
0 1 14 8.817 8.729 0.197 30.144 o
0 1 15 3.525 3.504 0.089 148.858 o
0 1 16 3.526 3.563 0.098 120.575 o
0 1 17 19.530 19.565 0.433 6.228 o
0 1 18 25.077 24.899 0.561 3.711 o
0 1 19 49.758 50.172 1.092 0.979 o
0 1 20 3.043 3.012 0.089 148.858 o
0 1 21 15.695 15.678 0.354 9.304 o
0 1 22 4.105 4.133 0.128 71.346 o
0 1 23 10.386 10.097 0.236 20.933 o
0 1 24 4.026 4.006 0.128 71.346 o
0 1 25 0.912 0.935 0.089 148.858 o
0 2 0 12.390 13.630 0.335 10.430 o
0 2 1 72.657 73.034 1.644 0.432 o
0 2 2 128.892 130.568 3.021 0.128 o
0 2 4 185.925 185.395 4.232 0.065 o
0 2 5 47.108 48.903 1.112 0.944 o
0 2 6 5.600 5.314 0.138 61.518 o
0 2 7 135.977 137.998 3.110 0.121 o
0 2 8 0.305 0.482 0.039 753.591 o
0 2 9 54.822 54.001 1.181 0.837 o
0 2 10 26.735 25.637 0.581 3.464 o
0 2 11 1.351 1.378 0.059 334.929 o
0 2 12 15.967 16.455 0.364 8.807 o
0 2 13 9.827 9.723 0.226 22.793 o
0 2 14 56.710 56.441 1.250 0.748 o
0 2 15 95.078 95.493 2.057 0.276 o
0 2 16 2.701 2.657 0.079 188.398 o
0 2 18 11.534 11.564 0.285 14.337 o
0 2 19 12.089 11.751 0.295 13.397 o
0 2 20 25.114 24.781 0.551 3.845 o
0 2 21 12.896 12.676 0.305 12.547 o
0 2 22 0.395 0.423 0.069 246.071 o
0 2 23 3.926 3.858 0.138 61.518 o
0 2 24 7.051 7.283 0.197 30.144 o
0 3 1 49.176 49.227 1.112 0.944 o
0 3 2 113.673 114.378 2.588 0.174 o
0 3 3 82.451 85.592 1.880 0.331 o
0 3 4 55.193 55.949 1.211 0.797 o
0 3 5 15.117 15.687 0.364 8.807 o
0 3 6 0.119 0.256 0.030 1339.720 o
0 3 7 0.959 1.024 0.049 482.298 o
0 3 8 95.926 97.205 2.096 0.266 o
0 3 9 41.189 40.695 0.846 1.630 o
0 3 10 1.279 1.230 0.059 334.929 o
0 3 11 1.284 1.476 0.069 246.071 o
0 3 12 6.765 8.670 0.305 12.547 o
0 3 14 27.247 27.025 0.571 3.584 o
0 3 15 0.220 0.295 0.039 753.591 o
0 3 16 1.151 1.151 0.069 246.071 o
0 3 17 5.019 4.950 0.138 61.518 o
0 3 18 4.540 4.911 0.148 53.589 o
0 3 19 0.377 0.354 0.059 334.929 o
0 3 20 12.025 12.066 0.276 15.379 o
0 3 21 2.549 2.510 0.098 120.575 o
0 3 22 4.319 4.006 0.138 61.518 o
0 4 0 2.705 2.785 0.128 71.346 o
0 4 1 11.583 11.800 0.266 16.540 o
0 4 2 55.662 55.733 1.279 0.713 o
0 4 3 3.961 3.878 0.108 99.648 o
0 4 4 11.743 11.918 0.315 11.775 o
0 4 5 73.356 74.461 1.584 0.465 o
0 4 6 5.996 6.328 0.167 41.721 o
0 4 7 0.205 0.187 0.030 1339.720 o
0 4 8 5.313 5.452 0.177 37.214 o
0 4 9 6.113 6.062 0.167 41.721 o
0 4 10 16.125 16.130 0.344 9.843 o
0 4 11 0.584 0.561 0.049 482.298 o
0 4 12 23.421 23.689 0.502 4.636 o
0 4 13 5.918 5.925 0.157 47.099 o
0 4 15 25.439 25.214 0.522 4.292 o
0 4 16 16.126 15.963 0.364 8.807 o
0 4 17 0.767 0.738 0.226 22.793 o
0 4 18 2.314 2.057 0.128 71.346 o
0 4 19 3.355 3.297 0.305 12.547 o
0 4 20 3.854 3.523 0.276 15.379 o
0 5 2 7.052 7.027 0.177 37.214 o
0 5 3 1.085 1.161 0.118 83.732 o
0 5 4 23.241 23.511 0.492 4.823 o
0 5 5 3.003 3.159 0.128 71.346 o
0 5 6 70.391 70.239 3.238 0.111 o
0 5 8 6.142 5.895 0.157 47.099 o
0 5 11 3.617 3.710 0.148 53.589 o
0 5 12 7.725 8.041 0.226 22.793 o
0 5 13 0.948 0.964 0.079 188.398 o
0 5 14 13.193 13.552 0.305 12.547 o
0 5 15 1.595 1.525 0.098 120.575 o
0 5 16 22.600 22.764 0.600 3.240 o
0 5 18 0.873 0.935 0.177 37.214 o
0 6 0 16.343 16.248 0.404 7.173 o
0 6 1 5.537 5.157 0.246 19.292 o
0 6 2 8.988 8.936 0.226 22.793 o
0 6 3 3.710 3.956 0.197 30.144 o
0 6 4 0.681 0.797 0.098 120.575 o
0 6 5 26.697 26.985 0.590 3.349 o
0 6 8 0.784 0.915 0.089 148.858 o
0 6 9 0.484 0.502 0.079 188.398 o
0 6 10 10.889 11.111 0.522 4.292 o
0 6 11 1.290 1.122 0.098 120.575 o
0 6 12 4.435 4.773 0.276 15.379 o
0 6 13 4.290 4.478 0.167 41.721 o
0 6 15 1.576 1.722 0.187 33.400 o
0 7 1 7.882 7.716 0.295 13.397 o
0 7 3 0.593 0.590 0.148 53.589 o
0 7 5 0.841 0.758 0.157 47.099 o
0 7 8 0.967 0.896 0.167 41.721 o
0 7 9 6.296 6.230 0.295 13.397 o
0 7 10 1.722 1.575 0.197 30.144 o
0 7 11 0.756 0.768 0.157 47.099 o
1 0 2 9.146 10.747 0.295 13.397 o
1 0 6 220.222 225.863 5.216 0.043 o
1 0 8 66.821 70.977 1.673 0.417 o
1 0 10 674.222 683.426 15.412 0.005 o
1 0 12 6.225 5.866 0.138 61.518 o
1 0 14 84.617 84.667 1.890 0.327 o
1 0 16 12.310 12.341 0.285 14.337 o
1 0 18 86.396 86.212 2.047 0.279 o
1 0 20 88.422 89.499 2.047 0.279 o
1 0 22 4.134 4.025 0.148 53.589 o
1 0 24 1.214 1.102 0.089 148.858 o
1 1 0 1597.910 1402.750 30.666 0.001 o
1 1 1 38.125 38.717 0.846 1.630 o
1 1 2 427.134 438.126 17.518 0.004 o
1 1 3 796.308 734.159 16.485 0.004 o
1 1 4 64.679 67.385 1.506 0.515 o
1 1 5 115.033 115.441 2.618 0.170 o
1 1 6 211.585 213.502 4.852 0.050 o
1 1 7 17.519 18.482 0.433 6.228 o
1 1 8 91.487 91.989 2.086 0.268 o
1 1 9 189.728 189.282 4.311 0.063 o
1 1 10 70.741 72.601 1.614 0.448 o
1 1 12 1.674 1.939 0.059 334.929 o
1 1 13 6.893 6.643 0.157 47.099 o
1 1 14 123.527 124.751 2.736 0.156 o
1 1 15 4.140 4.192 0.108 99.648 o
1 1 16 22.859 22.852 0.502 4.636 o
1 1 17 3.598 3.553 0.089 148.858 o
1 1 18 4.112 4.035 0.098 120.575 o
1 1 19 11.474 11.554 0.266 16.540 o
1 1 20 5.152 5.108 0.128 71.346 o
1 1 21 9.601 9.743 0.226 22.793 o
1 1 22 2.982 2.903 0.089 148.858 o
1 1 23 8.075 8.139 0.197 30.144 o
1 1 24 13.823 13.512 0.295 13.397 o
1 2 0 317.148 319.830 7.224 0.022 o
1 2 1 268.633 267.208 6.033 0.032 o
1 2 2 0.075 0.118 0.020 3014.360 o
1 2 3 351.123 355.545 7.972 0.018 o
1 2 4 19.740 19.575 0.453 5.698 o
1 2 5 89.151 90.306 2.027 0.284 o
1 2 6 158.830 160.407 3.641 0.088 o
1 2 7 80.303 80.888 1.801 0.360 o
1 2 8 5.206 5.629 0.157 47.099 o
1 2 9 7.235 7.165 0.167 41.721 o
1 2 10 4.874 4.478 0.128 71.346 o
1 2 11 8.257 8.503 0.197 30.144 o
1 2 12 14.448 14.290 0.315 11.775 o
1 2 13 26.539 26.749 0.590 3.349 o
1 2 14 6.496 6.486 0.167 41.721 o
1 2 15 0.849 0.856 0.039 753.591 o
1 2 16 5.450 5.403 0.138 61.518 o
1 2 17 4.002 4.025 0.108 99.648 o
1 2 18 0.158 0.157 0.039 753.591 o
1 2 19 5.821 5.787 0.167 41.721 o
1 2 20 0.467 0.512 0.049 482.298 o
1 2 21 2.269 2.214 0.108 99.648 o
1 2 22 11.132 10.777 0.256 17.837 o
1 2 23 0.427 0.502 0.069 246.071 o
1 2 24 9.650 9.320 0.315 11.775 o
1 3 0 19.069 18.601 0.502 4.636 o
1 3 1 31.286 29.879 0.728 2.202 o
1 3 2 45.607 45.153 0.984 1.206 o
1 3 4 7.570 7.667 0.207 27.341 o
1 3 5 21.152 20.834 0.541 3.986 o
1 3 6 42.928 42.771 0.955 1.281 o
1 3 7 17.983 18.630 0.413 6.835 o
1 3 8 24.551 24.604 0.531 4.135 o
1 3 9 10.177 9.684 0.226 22.793 o
1 3 10 0.666 0.689 0.039 753.591 o
1 3 11 15.052 14.703 0.364 8.807 o
1 3 12 33.233 33.422 0.728 2.202 o
1 3 13 28.153 28.206 0.581 3.464 o
1 3 14 14.511 14.595 0.325 11.072 o
1 3 15 0.849 0.896 0.059 334.929 o
1 3 16 0.308 0.226 0.049 482.298 o
1 3 17 1.552 1.516 0.079 188.398 o
1 3 18 35.607 35.410 0.915 1.394 o
1 3 19 14.477 14.073 0.325 11.072 o
1 3 20 0.255 0.236 0.059 334.929 o
1 3 21 1.129 1.132 0.079 188.398 o
1 4 0 16.806 17.380 0.374 8.350 o
1 4 1 0.536 0.640 0.049 482.298 o
1 4 2 53.146 54.916 1.014 1.137 o
1 4 3 14.234 14.329 0.354 9.304 o
1 4 4 2.899 2.913 0.098 120.575 o
1 4 5 50.073 51.186 1.053 1.053 o
1 4 6 7.699 7.913 0.187 33.400 o
1 4 7 1.216 1.240 0.069 246.071 o
1 4 8 57.212 57.612 1.407 0.590 o
1 4 9 11.749 11.711 0.354 9.304 o
1 4 11 1.300 1.358 0.069 246.071 o
1 4 12 1.509 1.506 0.069 246.071 o
1 4 13 7.711 7.647 0.226 22.793 o
1 4 14 1.685 1.644 0.089 148.858 o
1 4 15 17.652 18.020 0.394 7.536 o
1 4 16 12.306 12.164 0.443 5.954 o
1 4 17 3.945 3.769 0.423 6.521 o
1 4 18 0.727 0.650 0.098 120.575 o
1 4 19 4.217 4.006 0.266 16.540 o
1 4 20 2.475 2.382 0.246 19.292 o
1 5 0 4.170 4.094 0.108 99.648 o
1 5 2 11.846 11.869 0.266 16.540 o
1 5 3 0.543 0.630 0.059 334.929 o
1 5 4 86.048 87.787 1.791 0.364 o
1 5 5 3.989 4.035 0.148 53.589 o
1 5 6 0.195 0.157 0.049 482.298 o
1 5 7 0.906 1.043 0.108 99.648 o
1 5 8 7.499 7.834 0.197 30.144 o
1 5 9 0.679 0.738 0.079 188.398 o
1 5 10 2.169 2.244 0.118 83.732 o
1 5 11 0.898 0.827 0.197 30.144 o
1 5 12 21.023 20.431 0.423 6.521 o
1 5 13 0.354 0.374 0.069 246.071 o
1 5 14 18.504 18.384 0.413 6.835 o
1 5 16 6.580 6.269 0.187 33.400 o
1 6 0 5.876 5.738 0.276 15.379 o
1 6 1 5.569 5.570 0.266 16.540 o
1 6 2 2.579 2.549 0.118 83.732 o
1 6 3 0.601 0.561 0.177 37.214 o
1 6 4 4.882 4.813 0.541 3.986 o
1 6 5 10.936 10.747 0.404 7.173 o
1 6 6 3.689 3.710 0.148 53.589 o
1 6 7 0.296 0.256 0.069 246.071 o
1 6 8 11.557 11.751 0.600 3.240 o
1 6 9 10.970 11.121 0.276 15.379 o
1 6 10 6.018 6.318 0.344 9.843 o
1 6 13 2.087 2.234 0.217 24.912 o
1 6 14 0.568 0.512 0.138 61.518 o
1 6 15 11.153 10.944 0.344 9.843 o
1 7 0 1.907 1.663 0.187 33.400 o
1 7 1 1.493 1.575 0.187 33.400 o
1 7 2 0.660 0.433 0.138 61.518 o
1 7 4 1.496 1.457 0.197 30.144 o
1 7 5 3.507 3.218 0.207 27.341 o
1 7 9 4.143 4.222 0.256 17.837 o
1 7 11 2.442 2.116 0.197 30.144 o
2 0 0 24.159 25.362 0.413 6.835 o
2 0 4 7.464 8.139 0.197 30.144 o
2 0 6 3.547 3.937 0.128 71.346 o
2 0 8 104.447 102.067 2.352 0.211 o
2 0 10 32.486 33.934 0.748 2.088 o
2 0 12 74.733 76.016 1.653 0.427 o
2 0 14 96.408 97.677 2.126 0.258 o
2 0 16 34.964 35.410 0.787 1.884 o
2 0 18 5.081 5.167 0.167 41.721 o
2 0 20 18.637 19.289 0.433 6.228 o
2 0 22 14.969 14.713 0.374 8.350 o
2 0 24 33.674 33.737 0.650 2.768 o
2 1 0 369.803 290.375 6.751 0.026 o
2 1 1 66.556 67.168 1.496 0.522 o
2 1 2 2.590 2.657 0.069 246.071 o
2 1 3 459.659 474.234 10.668 0.010 o
2 1 4 8.614 9.182 0.226 22.793 o
2 1 5 19.656 20.215 0.463 5.458 o
2 1 6 419.525 417.655 9.389 0.013 o
2 1 7 30.272 29.958 0.679 2.533 o
2 1 8 45.011 46.974 1.053 1.053 o
2 1 9 179.066 174.825 3.927 0.076 o
2 1 10 40.558 41.827 0.925 1.365 o
2 1 11 1.690 1.683 0.049 482.298 o
2 1 12 23.812 23.767 0.531 4.135 o
2 1 13 117.055 117.351 2.608 0.172 o
2 1 14 3.079 3.041 0.079 188.398 o
2 1 15 5.265 5.226 0.128 71.346 o
2 1 16 0.451 0.394 0.030 1339.720 o
2 1 17 4.387 4.370 0.108 99.648 o
2 1 18 21.006 21.149 0.472 5.233 o
2 1 19 33.190 33.392 0.738 2.144 o
2 1 20 24.949 24.712 0.561 3.711 o
2 1 21 9.254 9.143 0.236 20.933 o
2 1 22 0.680 0.610 0.039 753.591 o
2 1 23 6.811 6.761 0.167 41.721 o
2 1 24 8.214 8.375 0.226 22.793 o
2 2 0 512.954 508.168 11.387 0.009 o
2 2 1 1.493 1.683 0.069 246.071 o
2 2 2 3.048 3.061 0.089 148.858 o
2 2 3 17.186 17.065 0.394 7.536 o
2 2 4 1.221 1.240 0.059 334.929 o
2 2 5 152.198 150.418 3.405 0.101 o
2 2 6 10.311 10.147 0.256 17.837 o
2 2 7 55.164 55.585 1.250 0.748 o
2 2 8 54.953 55.280 1.220 0.784 o
2 2 9 75.618 76.764 1.722 0.394 o
2 2 10 74.081 73.890 1.653 0.427 o
2 2 11 31.242 31.247 0.699 2.392 o
2 2 12 0.453 0.453 0.030 1339.720 o
2 2 13 35.062 35.292 0.777 1.932 o
2 2 14 1.519 1.644 0.049 482.298 o
2 2 15 12.464 12.450 0.276 15.379 o
2 2 16 12.683 12.568 0.285 14.337 o
2 2 17 45.547 45.675 1.024 1.115 o
2 2 18 2.162 2.155 0.079 188.398 o
2 2 20 1.884 2.018 0.089 148.858 o
2 2 22 2.914 2.982 0.098 120.575 o
2 2 23 10.759 11.200 0.256 17.837 o
2 3 0 12.650 11.997 0.590 3.349 o
2 3 1 28.544 28.541 0.640 2.854 o
2 3 2 88.311 86.192 1.890 0.327 o
2 3 3 4.697 4.340 0.138 61.518 o
2 3 4 209.828 208.592 4.626 0.055 o
2 3 5 7.563 7.480 0.177 37.214 o
2 3 6 2.370 2.372 0.069 246.071 o
2 3 7 29.273 28.659 0.659 2.686 o
2 3 8 1.562 1.683 0.059 334.929 o
2 3 9 1.409 1.407 0.059 334.929 o
2 3 10 2.346 2.323 0.108 99.648 o
2 3 11 0.206 0.197 0.030 1339.720 o
2 3 12 3.653 3.720 0.098 120.575 o
2 3 13 0.094 0.108 0.030 1339.720 o
2 3 14 8.218 8.218 0.197 30.144 o
2 3 15 5.050 4.901 0.128 71.346 o
2 3 16 3.661 3.730 0.128 71.346 o
2 3 17 0.236 0.236 0.039 753.591 o
2 3 18 1.447 1.555 0.069 246.071 o
2 3 19 0.300 0.266 0.049 482.298 o
2 3 20 0.304 0.276 0.059 334.929 o
2 3 21 1.665 1.594 0.089 148.858 o
2 3 22 4.600 4.645 0.197 30.144 o
2 4 0 12.023 12.272 0.285 14.337 o
2 4 2 2.039 1.998 0.079 188.398 o
2 4 3 52.853 53.627 1.142 0.896 o
2 4 4 52.229 51.973 1.240 0.759 o
2 4 5 18.003 17.902 0.404 7.173 o
2 4 6 3.351 3.297 0.108 99.648 o
2 4 7 17.613 17.764 0.394 7.536 o
2 4 8 4.859 5.000 0.128 71.346 o
2 4 9 6.670 6.712 0.187 33.400 o
2 4 10 1.644 1.634 0.069 246.071 o
2 4 11 0.213 0.266 0.039 753.591 o
2 4 12 33.807 33.215 0.787 1.884 o
2 4 13 11.124 11.042 0.266 16.540 o
2 4 14 7.685 7.440 0.256 17.837 o
2 4 15 5.367 5.305 0.177 37.214 o
2 4 17 5.998 6.279 0.197 30.144 o
2 4 18 10.408 10.216 0.482 5.022 o
2 4 19 3.563 3.572 0.256 17.837 o
2 5 0 10.938 10.767 0.246 19.292 o
2 5 1 3.655 3.553 0.108 99.648 o
2 5 2 1.745 1.614 0.128 71.346 o
2 5 3 1.245 1.220 0.069 246.071 o
2 5 4 2.745 2.893 0.108 99.648 o
2 5 5 1.228 1.161 0.069 246.071 o
2 5 6 1.740 1.909 0.089 148.858 o
2 5 7 0.238 0.256 0.049 482.298 o
2 5 8 68.130 68.645 1.673 0.417 o
2 5 9 5.384 5.423 0.177 37.214 o
2 5 10 3.481 3.563 0.167 41.721 o
2 5 11 0.313 0.335 0.069 246.071 o
2 5 12 0.747 0.817 0.089 148.858 o
2 5 13 1.477 1.506 0.108 99.648 o
2 5 14 17.326 17.124 1.122 0.928 o
2 5 15 1.097 1.220 0.177 37.214 o
2 6 0 0.820 0.797 0.069 246.071 o
2 6 1 0.539 0.443 0.059 334.929 o
2 6 2 6.615 6.722 0.266 16.540 o
2 6 3 11.819 12.499 0.285 14.337 o
2 6 4 6.469 6.643 0.197 30.144 o
2 6 5 0.224 0.217 0.059 334.929 o
2 6 6 0.302 0.236 0.069 246.071 o
2 6 7 5.231 5.157 0.167 41.721 o
2 6 8 0.673 0.738 0.069 246.071 o
2 6 9 0.524 0.610 0.089 148.858 o
2 6 11 3.178 3.061 0.138 61.518 o
2 6 12 7.105 6.987 0.305 12.547 o
2 6 13 0.586 0.551 0.148 53.589 o
2 6 14 3.966 3.828 0.236 20.933 o
2 7 0 1.107 0.925 0.148 53.589 o
2 7 1 2.187 1.850 0.197 30.144 o
2 7 3 1.985 2.008 0.207 27.341 o
2 7 4 3.970 3.858 0.246 19.292 o
2 7 6 2.002 1.909 0.207 27.341 o
2 7 7 2.872 2.884 0.226 22.793 o
3 0 0 398.403 315.707 7.155 0.023 o
3 0 2 183.110 191.644 4.478 0.058 o
3 0 4 21.941 20.697 0.689 2.461 o
3 0 6 580.746 582.915 13.109 0.007 o
3 0 8 12.241 10.235 0.256 17.837 o
3 0 10 1.005 1.122 0.049 482.298 o
3 0 12 273.150 276.055 6.121 0.031 o
3 0 14 3.610 3.671 0.098 120.575 o
3 0 16 10.853 10.757 0.256 17.837 o
3 0 18 9.887 10.304 0.246 19.292 o
3 0 20 35.658 35.361 0.738 2.144 o
3 0 22 33.428 33.638 0.718 2.263 o
3 0 24 1.781 1.919 0.226 22.793 o
3 1 0 107.908 109.389 2.431 0.198 o
3 1 1 428.592 415.618 11.269 0.009 o
3 1 2 443.118 447.426 10.048 0.012 o
3 1 3 41.430 41.177 0.915 1.394 o
3 1 4 12.804 11.338 0.285 14.337 o
3 1 5 5.059 5.206 0.148 53.589 o
3 1 6 4.538 4.911 0.138 61.518 o
3 1 7 29.405 28.777 0.659 2.686 o
3 1 8 37.843 37.545 0.856 1.593 o
3 1 9 1.622 1.447 0.049 482.298 o
3 1 10 82.809 83.466 1.850 0.341 o
3 1 11 13.330 13.266 0.295 13.397 o
3 1 12 10.547 10.855 0.246 19.292 o
3 1 13 35.575 35.617 0.787 1.884 o
3 1 14 0.595 0.669 0.030 1339.720 o
3 1 15 2.950 2.923 0.079 188.398 o
3 1 16 57.603 57.927 1.289 0.703 o
3 1 17 1.298 1.358 0.059 334.929 o
3 1 18 2.812 2.805 0.098 120.575 o
3 1 19 7.540 7.598 0.187 33.400 o
3 1 20 0.437 0.443 0.039 753.591 o
3 1 21 4.209 4.232 0.108 99.648 o
3 1 22 0.877 0.886 0.059 334.929 o
3 1 23 21.881 21.917 0.482 5.022 o
3 2 0 1.836 1.870 0.069 246.071 o
3 2 1 8.261 7.627 0.197 30.144 o
3 2 2 274.650 272.562 6.190 0.030 o
3 2 3 101.986 100.246 2.273 0.226 o
3 2 4 88.118 90.040 1.998 0.293 o
3 2 5 59.821 60.053 1.397 0.598 o
3 2 6 43.983 43.805 1.043 1.073 o
3 2 7 3.567 3.671 0.098 120.575 o
3 2 8 100.974 100.709 2.431 0.198 o
3 2 9 2.297 2.205 0.059 334.929 o
3 2 10 10.699 11.003 0.246 19.292 o
3 2 11 9.104 9.103 0.207 27.341 o
3 2 12 21.306 21.120 0.472 5.233 o
3 2 13 2.772 2.884 0.079 188.398 o
3 2 14 7.963 7.696 0.187 33.400 o
3 2 15 1.249 1.181 0.059 334.929 o
3 2 16 1.861 1.880 0.069 246.071 o
3 2 17 6.747 6.909 0.167 41.721 o
3 2 18 20.477 20.461 0.492 4.823 o
3 2 19 14.149 14.191 0.325 11.072 o
3 2 20 6.296 6.240 0.167 41.721 o
3 2 21 5.078 5.186 0.148 53.589 o
3 2 22 1.728 1.673 0.089 148.858 o
3 2 23 1.064 0.905 0.187 33.400 o
3 3 0 68.442 70.761 1.476 0.536 o
3 3 1 1.872 2.018 0.079 188.398 o
3 3 2 20.242 20.323 0.472 5.233 o
3 3 3 96.200 94.971 2.057 0.276 o
3 3 4 104.535 103.435 2.234 0.234 o
3 3 5 0.124 0.128 0.030 1339.720 o
3 3 6 19.295 19.841 0.433 6.228 o
3 3 7 1.987 2.077 0.079 188.398 o
3 3 8 111.364 111.829 2.539 0.181 o
3 3 9 33.809 34.977 0.768 1.982 o
3 3 10 0.261 0.217 0.030 1339.720 o
3 3 11 15.637 15.481 0.344 9.843 o
3 3 12 31.864 31.532 0.699 2.392 o
3 3 13 12.016 11.662 0.266 16.540 o
3 3 14 47.686 47.781 1.024 1.115 o
3 3 15 4.494 4.507 0.118 83.732 o
3 3 16 7.838 8.031 0.197 30.144 o
3 3 17 6.833 6.928 0.167 41.721 o
3 3 18 1.946 2.136 0.079 188.398 o
3 3 19 0.754 0.709 0.059 334.929 o
3 3 20 0.452 0.502 0.059 334.929 o
3 3 21 3.562 3.632 0.118 83.732 o
3 3 22 5.753 5.915 0.276 15.379 o
3 4 0 5.993 5.954 0.167 41.721 o
3 4 1 0.359 0.276 0.039 753.591 o
3 4 2 2.157 2.096 0.089 148.858 o
3 4 3 17.399 17.567 0.463 5.458 o
3 4 4 36.491 36.551 1.171 0.851 o
3 4 5 0.232 0.226 0.039 753.591 o
3 4 6 0.260 0.295 0.039 753.591 o
3 4 7 53.415 53.774 1.220 0.784 o
3 4 8 19.468 19.909 0.423 6.521 o
3 4 9 9.569 9.458 0.226 22.793 o
3 4 10 10.744 10.412 0.256 17.837 o
3 4 12 1.653 1.693 0.089 148.858 o
3 4 13 12.864 12.558 0.295 13.397 o
3 4 14 3.089 2.982 0.118 83.732 o
3 4 16 2.273 2.254 0.108 99.648 o
3 4 17 15.293 15.373 0.335 10.430 o
3 4 18 9.145 8.857 0.344 9.843 o
3 5 0 16.271 15.825 0.354 9.304 o
3 5 1 8.659 8.434 0.256 17.837 o
3 5 2 2.800 2.913 0.128 71.346 o
3 5 5 1.880 1.762 0.079 188.398 o
3 5 6 14.738 14.270 0.325 11.072 o
3 5 7 4.441 4.468 0.138 61.518 o
3 5 8 1.563 1.516 0.089 148.858 o
3 5 9 0.385 0.384 0.059 334.929 o
3 5 12 1.562 1.457 0.108 99.648 o
3 5 13 0.304 0.335 0.079 188.398 o
3 5 14 1.525 1.437 0.187 33.400 o
3 6 0 0.062 0.374 0.098 120.575 o
3 6 1 0.996 0.738 0.069 246.071 o
3 6 2 1.197 1.132 0.069 246.071 o
3 6 3 0.544 0.876 0.089 148.858 o
3 6 4 1.008 1.053 0.108 99.648 o
3 6 5 3.125 3.031 0.157 47.099 o
3 6 6 0.703 0.768 0.069 246.071 o
3 6 7 13.570 13.827 0.374 8.350 o
3 6 8 0.228 0.197 0.059 334.929 o
3 6 9 0.635 0.945 0.098 120.575 o
3 6 10 1.936 2.037 0.118 83.732 o
3 6 11 2.435 2.155 0.217 24.912 o
3 6 12 2.496 2.569 0.217 24.912 o
3 6 13 3.559 3.464 0.226 22.793 o
3 7 0 1.078 1.092 0.177 37.214 o
3 7 2 3.360 3.346 0.226 22.793 o
3 7 3 4.357 4.055 0.246 19.292 o
3 7 4 0.676 0.640 0.157 47.099 o
3 7 6 0.560 0.551 0.148 53.589 o
3 7 8 1.064 0.994 0.167 41.721 o
3 7 9 1.739 1.899 0.197 30.144 o
3 7 10 1.333 1.338 0.177 37.214 o
4 0 0 44.099 44.868 1.122 0.928 o
4 0 4 36.446 38.195 0.905 1.425 o
4 0 6 13.370 12.489 0.315 11.775 o
4 0 8 1.077 1.004 0.049 482.298 o
4 0 10 4.212 4.311 0.108 99.648 o
4 0 12 2.949 2.874 0.079 188.398 o
4 0 16 47.553 48.430 1.083 0.996 o
4 0 18 0.170 0.167 0.049 482.298 o
4 0 22 28.279 29.387 0.718 2.263 o
4 1 0 2.324 2.342 0.079 188.398 o
4 1 1 152.929 151.609 3.435 0.099 o
4 1 2 186.906 183.190 4.222 0.066 o
4 1 3 205.723 207.361 4.911 0.048 o
4 1 4 2.918 2.943 0.098 120.575 o
4 1 5 88.155 86.448 2.165 0.249 o
4 1 6 39.022 39.268 0.886 1.489 o
4 1 7 8.685 8.247 0.197 30.144 o
4 1 8 26.982 27.566 0.630 2.944 o
4 1 9 20.205 20.313 0.463 5.458 o
4 1 10 0.218 0.236 0.020 3014.360 o
4 1 11 125.115 126.385 2.795 0.149 o
4 1 12 11.183 11.396 0.256 17.837 o
4 1 13 6.254 6.072 0.138 61.518 o
4 1 14 2.382 2.392 0.069 246.071 o
4 1 15 9.259 9.330 0.217 24.912 o
4 1 16 3.203 3.169 0.089 148.858 o
4 1 17 8.478 8.592 0.207 27.341 o
4 1 18 0.436 0.433 0.039 753.591 o
4 1 19 1.345 1.358 0.059 334.929 o
4 1 20 17.148 17.085 0.413 6.835 o
4 1 21 13.565 13.542 0.335 10.430 o
4 1 22 4.657 4.537 0.177 37.214 o
4 2 0 115.290 116.957 2.657 0.165 o
4 2 1 72.883 73.064 1.604 0.454 o
4 2 2 288.278 290.158 6.614 0.027 o
4 2 3 55.381 53.932 1.191 0.824 o
4 2 4 15.485 14.703 0.413 6.835 o
4 2 5 0.526 0.551 0.039 753.591 o
4 2 6 6.572 6.810 0.167 41.721 o
4 2 7 149.919 147.485 3.238 0.111 o
4 2 8 0.720 0.669 0.030 1339.720 o
4 2 9 13.723 14.005 0.315 11.775 o
4 2 10 39.805 40.026 0.876 1.522 o
4 2 11 1.144 1.151 0.049 482.298 o
4 2 12 99.552 99.724 2.145 0.254 o
4 2 13 26.548 26.818 0.590 3.349 o
4 2 14 10.555 10.511 0.246 19.292 o
4 2 15 25.669 25.991 0.561 3.711 o
4 2 16 2.259 2.185 0.089 148.858 o
4 2 17 5.038 4.980 0.138 61.518 o
4 2 18 5.385 5.255 0.138 61.518 o
4 2 19 2.740 2.677 0.098 120.575 o
4 2 20 2.924 2.943 0.177 37.214 o
4 2 21 2.214 2.116 0.098 120.575 o
4 2 22 12.284 13.070 0.413 6.835 o
4 3 0 5.147 5.472 0.128 71.346 o
4 3 1 35.982 35.843 0.777 1.932 o
4 3 2 0.905 1.004 0.049 482.298 o
4 3 3 1.403 1.289 0.049 482.298 o
4 3 4 46.921 47.013 1.024 1.115 o
4 3 5 3.461 3.582 0.118 83.732 o
4 3 6 102.802 102.165 2.264 0.228 o
4 3 7 0.307 0.325 0.030 1339.720 o
4 3 8 53.335 52.721 1.181 0.837 o
4 3 9 6.002 6.043 0.148 53.589 o
4 3 10 9.515 9.635 0.285 14.337 o
4 3 11 0.359 0.285 0.069 246.071 o
4 3 13 13.072 12.696 0.285 14.337 o
4 3 16 22.284 22.498 0.502 4.636 o
4 3 17 2.812 2.765 0.098 120.575 o
4 3 18 31.341 31.237 0.679 2.533 o
4 3 19 2.455 2.382 0.108 99.648 o
4 3 21 3.537 3.484 0.246 19.292 o
4 4 0 63.316 62.927 1.575 0.471 o
4 4 1 0.559 0.463 0.039 753.591 o
4 4 2 0.595 0.600 0.049 482.298 o
4 4 3 2.529 2.608 0.098 120.575 o
4 4 4 1.587 1.437 0.059 334.929 o
4 4 5 19.674 19.486 0.433 6.228 o
4 4 6 13.009 13.217 0.295 13.397 o
4 4 7 38.802 38.539 0.837 1.669 o
4 4 8 19.970 20.274 0.531 4.135 o
4 4 9 0.961 0.945 0.069 246.071 o
4 4 10 1.325 1.329 0.069 246.071 o
4 4 11 0.450 0.433 0.049 482.298 o
4 4 12 0.189 0.217 0.049 482.298 o
4 4 13 0.550 0.531 0.069 246.071 o
4 4 14 20.293 19.968 0.413 6.835 o
4 4 15 4.867 4.862 0.167 41.721 o
4 4 17 17.411 17.843 0.453 5.698 o
4 5 0 0.192 0.148 0.039 753.591 o
4 5 1 1.960 1.771 0.079 188.398 o
4 5 2 0.784 0.787 0.069 246.071 o
4 5 3 3.356 2.893 0.138 61.518 o
4 5 4 21.455 21.966 0.453 5.698 o
4 5 5 1.980 1.968 0.138 61.518 o
4 5 6 9.104 9.566 0.236 20.933 o
4 5 7 0.123 0.167 0.049 482.298 o
4 5 8 2.006 2.086 0.089 148.858 o
4 5 10 14.164 13.788 0.394 7.536 o
4 5 11 7.097 7.135 0.197 30.144 o
4 5 12 1.770 1.811 0.098 120.575 o
4 6 0 0.851 0.945 0.069 246.071 o
4 6 1 3.504 3.563 0.118 83.732 o
4 6 2 0.488 0.502 0.059 334.929 o
4 6 3 0.628 0.709 0.069 246.071 o
4 6 4 0.113 0.167 0.049 482.298 o
4 6 5 2.394 2.608 0.098 120.575 o
4 6 7 0.756 0.777 0.089 148.858 o
4 6 8 1.843 1.949 0.108 99.648 o
4 6 9 1.612 1.663 0.118 83.732 o
4 7 1 4.222 4.527 0.305 12.547 o
4 7 2 0.777 0.866 0.148 53.589 o
4 7 5 0.873 0.935 0.157 47.099 o
4 7 6 5.982 5.915 0.276 15.379 o
4 7 8 3.421 3.395 0.226 22.793 o
5 0 0 61.053 62.356 1.397 0.598 o
5 0 2 663.446 666.391 14.900 0.005 o
5 0 4 11.555 11.338 0.276 15.379 o
5 0 6 6.551 6.269 0.157 47.099 o
5 0 8 141.207 144.287 3.100 0.122 o
5 0 10 70.540 71.391 1.535 0.495 o
5 0 12 17.169 17.036 0.374 8.350 o
5 0 14 15.276 15.156 0.335 10.430 o
5 0 16 15.023 15.441 0.374 8.350 o
5 0 18 1.811 1.821 0.098 120.575 o
5 0 20 1.862 1.919 0.138 61.518 o
5 0 22 0.749 0.669 0.187 33.400 o
5 1 0 0.429 0.423 0.039 753.591 o
5 1 1 105.459 106.584 2.372 0.208 o
5 1 2 57.098 56.510 1.260 0.736 o
5 1 3 1.871 1.683 0.089 148.858 o
5 1 4 38.230 37.693 0.964 1.255 o
5 1 5 1.083 0.945 0.128 71.346 o
5 1 6 80.128 78.093 1.771 0.372 o
5 1 7 4.896 4.911 0.118 83.732 o
5 1 8 1.427 1.407 0.039 753.591 o
5 1 9 1.854 1.860 0.059 334.929 o
5 1 10 0.753 0.748 0.030 1339.720 o
5 1 11 28.789 28.767 0.630 2.944 o
5 1 12 54.438 54.562 1.191 0.824 o
5 1 13 16.331 16.494 0.384 7.927 o
5 1 14 0.279 0.256 0.030 1339.720 o
5 1 15 17.647 17.725 0.394 7.536 o
5 1 18 5.474 5.551 0.148 53.589 o
5 1 19 0.801 0.768 0.059 334.929 o
5 1 20 1.283 1.338 0.079 188.398 o
5 1 21 22.905 23.807 0.541 3.986 o
5 2 0 24.729 23.492 0.551 3.845 o
5 2 1 24.897 24.505 0.551 3.845 o
5 2 2 3.247 3.208 0.089 148.858 o
5 2 3 23.765 23.128 0.541 3.986 o
5 2 4 58.748 58.488 1.279 0.713 o
5 2 5 14.654 14.270 0.354 9.304 o
5 2 6 46.569 46.875 1.024 1.115 o
5 2 7 4.382 4.124 0.108 99.648 o
5 2 8 13.877 13.493 0.305 12.547 o
5 2 9 10.481 10.284 0.236 20.933 o
5 2 10 38.836 38.825 0.866 1.557 o
5 2 11 10.326 10.324 0.236 20.933 o
5 2 12 21.455 20.825 0.463 5.458 o
5 2 14 5.941 5.915 0.148 53.589 o
5 2 16 11.506 11.082 0.256 17.837 o
5 2 17 24.030 24.486 0.581 3.464 o
5 2 18 2.815 2.706 0.118 83.732 o
5 2 19 2.665 2.795 0.138 61.518 o
5 2 20 16.902 17.085 0.354 9.304 o
5 2 21 2.532 2.559 0.325 11.072 o
5 3 0 117.537 116.455 2.529 0.183 o
5 3 1 25.433 25.027 0.551 3.845 o
5 3 2 5.139 5.226 0.138 61.518 o
5 3 3 4.227 4.232 0.108 99.648 o
5 3 4 3.959 3.671 0.108 99.648 o
5 3 5 39.360 39.455 0.866 1.557 o
5 3 6 87.698 86.753 1.840 0.345 o
5 3 7 4.525 4.271 0.118 83.732 o
5 3 8 3.145 3.248 0.098 120.575 o
5 3 9 0.273 0.217 0.039 753.591 o
5 3 10 36.623 35.813 0.718 2.263 o
5 3 11 20.793 20.411 0.561 3.711 o
5 3 12 0.601 0.551 0.069 246.071 o
5 3 13 4.228 4.212 0.157 47.099 o
5 3 14 28.568 28.649 0.689 2.461 o
5 3 15 0.814 0.827 0.069 246.071 o
5 3 16 31.569 31.631 0.650 2.768 o
5 3 19 4.048 4.035 0.157 47.099 o
5 4 0 8.439 8.503 0.354 9.304 o
5 4 1 4.499 4.586 0.148 53.589 o
5 4 2 0.095 0.138 0.049 482.298 o
5 4 3 1.175 1.299 0.069 246.071 o
5 4 4 24.854 24.722 0.659 2.686 o
5 4 5 17.783 17.803 0.413 6.835 o
5 4 6 8.098 8.129 0.197 30.144 o
5 4 7 18.094 17.990 0.413 6.835 o
5 4 9 7.387 7.047 0.197 30.144 o
5 4 10 15.407 15.343 0.344 9.843 o
5 4 11 2.569 2.578 0.098 120.575 o
5 4 12 0.597 0.531 0.059 334.929 o
5 4 14 2.296 2.234 0.108 99.648 o
5 4 15 11.493 11.771 0.276 15.379 o
5 4 16 1.271 1.329 0.197 30.144 o
5 4 17 4.665 4.793 0.256 17.837 o
5 5 0 4.784 4.813 0.276 15.379 o
5 5 2 4.427 4.744 0.256 17.837 o
5 5 3 1.134 1.083 0.079 188.398 o
5 5 4 3.166 3.356 0.118 83.732 o
5 5 5 0.325 0.335 0.059 334.929 o
5 5 6 5.974 6.308 0.197 30.144 o
5 5 7 1.244 1.102 0.069 246.071 o
5 5 8 6.981 7.027 0.226 22.793 o
5 5 9 0.353 0.404 0.069 246.071 o
5 5 14 2.668 2.569 0.207 27.341 o
5 5 15 0.776 0.758 0.148 53.589 o
5 6 0 6.295 6.515 0.394 7.536 o
5 6 1 4.187 4.065 0.138 61.518 o
5 6 2 3.882 3.809 0.128 71.346 o
5 6 3 1.957 1.831 0.138 61.518 o
5 6 4 1.512 1.506 0.079 188.398 o
5 6 5 7.122 7.056 0.177 37.214 o
5 6 6 2.688 2.756 0.128 71.346 o
5 6 7 10.822 11.141 0.266 16.540 o
5 6 8 0.671 0.679 0.128 71.346 o
5 6 9 2.020 2.057 0.118 83.732 o
5 6 12 0.501 0.512 0.138 61.518 o
5 7 0 1.613 1.516 0.108 99.648 o
5 7 1 7.739 7.135 0.187 33.400 o
5 7 2 1.434 1.348 0.197 30.144 o
5 7 3 1.850 1.722 0.187 33.400 o
5 7 4 1.133 1.211 0.177 37.214 o
5 7 5 0.769 0.650 0.148 53.589 o
6 0 0 228.452 231.640 5.265 0.042 o
6 0 2 28.615 29.348 0.650 2.768 o
6 0 4 1.575 1.476 0.118 83.732 o
6 0 6 41.941 46.757 0.945 1.308 o
6 0 8 15.377 15.245 0.344 9.843 o
6 0 10 33.322 33.097 0.689 2.461 o
6 0 12 91.799 92.668 1.968 0.301 o
6 0 14 4.175 4.153 0.138 61.518 o
6 0 16 2.008 2.057 0.108 99.648 o
6 0 18 11.342 11.820 0.285 14.337 o
6 0 20 21.993 22.134 0.443 5.954 o
6 1 0 0.671 0.610 0.049 482.298 o
6 1 1 179.594 177.492 4.015 0.072 o
6 1 2 58.901 57.622 1.476 0.536 o
6 1 3 21.752 20.500 0.472 5.233 o
6 1 4 53.571 51.343 1.279 0.713 o
6 1 5 56.935 57.534 1.250 0.748 o
6 1 6 20.814 19.791 0.522 4.292 o
6 1 7 11.382 11.396 0.266 16.540 o
6 1 8 41.411 41.157 0.896 1.456 o
6 1 9 33.812 33.865 0.758 2.034 o
6 1 10 0.300 0.335 0.039 753.591 o
6 1 11 31.575 31.237 0.679 2.533 o
6 1 12 0.638 0.659 0.049 482.298 o
6 1 13 13.500 13.640 0.305 12.547 o
6 1 15 1.938 1.850 0.079 188.398 o
6 1 16 25.332 25.933 0.541 3.986 o
6 1 17 0.383 0.364 0.049 482.298 o
6 1 18 3.045 3.002 0.148 53.589 o
6 1 19 5.613 5.698 0.157 47.099 o
6 2 1 9.303 9.113 0.217 24.912 o
6 2 2 0.040 0.098 0.020 3014.360 o
6 2 3 12.898 12.705 0.305 12.547 o
6 2 4 46.218 45.310 0.974 1.230 o
6 2 5 94.992 93.377 2.273 0.226 o
6 2 6 2.185 2.145 0.089 148.858 o
6 2 7 1.054 1.043 0.059 334.929 o
6 2 8 5.223 5.059 0.138 61.518 o
6 2 9 33.500 32.802 0.679 2.533 o
6 2 10 1.497 1.457 0.079 188.398 o
6 2 11 5.634 5.531 0.157 47.099 o
6 2 12 3.235 3.218 0.118 83.732 o
6 2 13 6.910 6.909 0.197 30.144 o
6 2 14 32.845 33.274 0.699 2.392 o
6 2 15 14.978 14.861 0.335 10.430 o
6 2 16 7.555 7.509 0.197 30.144 o
6 2 17 1.346 1.319 0.069 246.071 o
6 2 18 0.723 0.689 0.079 188.398 o
6 2 20 2.667 2.500 0.256 17.837 o
6 3 2 0.642 0.709 0.059 334.929 o
6 3 3 0.751 0.699 0.049 482.298 o
6 3 4 0.283 0.276 0.039 753.591 o
6 3 5 0.141 0.148 0.039 753.591 o
6 3 6 0.183 0.217 0.039 753.591 o
6 3 7 4.955 4.881 0.138 61.518 o
6 3 8 6.005 5.728 0.148 53.589 o
6 3 9 3.138 3.681 0.128 71.346 o
6 3 10 31.748 31.956 0.689 2.461 o
6 3 11 1.770 1.604 0.079 188.398 o
6 3 12 1.260 1.260 0.089 148.858 o
6 3 13 0.588 0.561 0.069 246.071 o
6 3 15 11.954 11.869 0.295 13.397 o
6 3 16 5.326 5.560 0.187 33.400 o
6 3 17 0.537 0.561 0.167 41.721 o
6 3 18 7.853 8.592 0.492 4.823 o
6 4 0 16.137 15.894 0.433 6.228 o
6 4 2 24.989 24.899 0.581 3.464 o
6 4 3 0.232 0.295 0.049 482.298 o
6 4 4 6.028 5.846 0.197 30.144 o
6 4 5 13.549 13.709 0.305 12.547 o
6 4 6 0.769 0.807 0.049 482.298 o
6 4 7 1.891 1.840 0.089 148.858 o
6 4 9 7.297 7.440 0.187 33.400 o
6 4 10 17.654 17.843 0.384 7.927 o
6 4 11 1.730 1.624 0.079 188.398 o
6 4 12 0.292 0.295 0.059 334.929 o
6 4 14 2.880 2.854 0.138 61.518 o
6 4 15 4.527 4.694 0.157 47.099 o
6 4 16 3.686 3.661 0.148 53.589 o
6 5 0 25.558 25.273 1.092 0.979 o
6 5 1 3.962 3.858 0.138 61.518 o
6 5 2 0.181 0.266 0.059 334.929 o
6 5 3 0.652 0.630 0.069 246.071 o
6 5 4 14.263 14.044 0.315 11.775 o
6 5 6 42.727 42.407 1.132 0.912 o
6 5 7 2.797 2.854 0.207 27.341 o
6 5 8 0.547 0.531 0.089 148.858 o
6 5 9 1.268 1.358 0.089 148.858 o
6 5 10 0.398 0.413 0.069 246.071 o
6 5 12 0.504 0.541 0.079 188.398 o
6 5 13 1.511 1.565 0.187 33.400 o
6 6 0 10.600 10.914 0.285 14.337 o
6 6 1 2.054 2.018 0.089 148.858 o
6 6 2 4.273 4.566 0.266 16.540 o
6 6 3 5.005 5.068 0.157 47.099 o
6 6 4 0.231 0.256 0.059 334.929 o
6 6 5 1.133 1.112 0.079 188.398 o
6 6 7 1.893 1.781 0.118 83.732 o
6 6 8 0.838 0.827 0.089 148.858 o
6 6 9 0.456 0.512 0.079 188.398 o
6 6 10 6.346 6.574 0.276 15.379 o
6 7 0 1.703 1.516 0.098 120.575 o
6 7 1 0.523 0.453 0.138 61.518 o
7 0 0 105.461 107.135 3.513 0.095 o
7 0 2 34.208 34.721 1.270 0.725 o
7 0 4 261.449 258.242 11.406 0.009 o
7 0 6 1.242 1.102 0.069 246.071 o
7 0 8 42.748 43.313 0.856 1.593 o
7 0 10 58.761 58.508 1.270 0.725 o
7 0 12 17.337 17.419 0.404 7.173 o
7 0 14 11.626 12.007 0.364 8.807 o
7 0 16 8.204 8.060 0.226 22.793 o
7 0 18 15.917 16.278 0.344 9.843 o
7 1 0 80.784 79.539 1.821 0.352 o
7 1 1 1.024 1.033 0.059 334.929 o
7 1 2 0.164 0.226 0.030 1339.720 o
7 1 3 7.187 7.165 0.177 37.214 o
7 1 4 34.094 33.648 0.738 2.144 o
7 1 5 39.440 38.293 1.033 1.094 o
7 1 6 0.978 0.915 0.059 334.929 o
7 1 7 1.343 1.407 0.069 246.071 o
7 1 8 45.549 45.743 0.935 1.336 o
7 1 10 3.143 3.199 0.118 83.732 o
7 1 11 16.167 16.258 0.354 9.304 o
7 1 12 15.111 14.900 0.364 8.807 o
7 1 13 14.998 14.998 0.354 9.304 o
7 1 14 23.039 23.197 0.541 3.986 o
7 1 15 21.529 21.907 0.463 5.458 o
7 1 17 3.228 3.454 0.138 61.518 o
7 1 18 0.413 0.295 0.079 188.398 o
7 1 19 3.948 4.212 0.157 47.099 o
7 2 0 34.170 33.560 0.768 1.982 o
7 2 1 10.660 10.275 0.236 20.933 o
7 2 2 6.180 6.013 0.157 47.099 o
7 2 3 4.675 4.468 0.118 83.732 o
7 2 4 0.509 0.531 0.039 753.591 o
7 2 5 0.764 0.699 0.049 482.298 o
7 2 6 5.612 5.570 0.148 53.589 o
7 2 7 3.218 3.110 0.098 120.575 o
7 2 8 7.184 6.702 0.167 41.721 o
7 2 9 20.171 20.303 0.433 6.228 o
7 2 10 0.919 0.768 0.069 246.071 o
7 2 11 9.862 9.851 0.246 19.292 o
7 2 12 0.358 0.295 0.069 246.071 o
7 2 13 3.971 4.133 0.177 37.214 o
7 2 14 6.447 6.436 0.197 30.144 o
7 2 15 10.825 11.229 0.266 16.540 o
7 2 16 1.099 0.984 0.108 99.648 o
7 2 18 3.770 3.622 0.148 53.589 o
7 3 0 0.595 0.551 0.039 753.591 o
7 3 1 27.038 26.848 0.571 3.584 o
7 3 2 21.849 21.671 0.502 4.636 o
7 3 3 14.704 14.506 0.344 9.843 o
7 3 4 13.828 13.827 0.305 12.547 o
7 3 5 1.002 0.974 0.059 334.929 o
7 3 6 6.443 6.476 0.167 41.721 o
7 3 7 3.308 3.277 0.108 99.648 o
7 3 8 11.864 11.436 0.266 16.540 o
7 3 9 9.682 9.487 0.276 15.379 o
7 3 10 1.813 1.831 0.089 148.858 o
7 3 12 3.351 3.454 0.157 47.099 o
7 3 13 1.546 1.457 0.098 120.575 o
7 3 14 0.257 0.285 0.069 246.071 o
7 3 16 1.919 1.890 0.128 71.346 o
7 4 0 9.633 9.359 0.217 24.912 o
7 4 1 1.425 1.427 0.098 120.575 o
7 4 2 1.540 1.614 0.079 188.398 o
7 4 3 1.095 1.092 0.079 188.398 o
7 4 4 2.517 2.313 0.108 99.648 o
7 4 5 19.575 19.821 0.482 5.022 o
7 4 6 29.031 28.875 0.630 2.944 o
7 4 9 9.704 9.733 0.236 20.933 o
7 4 10 0.324 0.315 0.059 334.929 o
7 4 12 4.750 4.655 0.167 41.721 o
7 4 13 0.274 0.344 0.098 120.575 o
7 4 14 6.633 6.515 0.217 24.912 o
7 4 15 3.113 3.277 0.157 47.099 o
7 5 0 13.148 12.666 0.295 13.397 o
7 5 2 11.805 11.731 0.276 15.379 o
7 5 3 1.352 1.338 0.089 148.858 o
7 5 4 2.273 2.470 0.108 99.648 o
7 5 6 1.060 0.974 0.079 188.398 o
7 5 8 3.456 3.385 0.128 71.346 o
7 5 10 19.605 18.994 0.413 6.835 o
7 5 11 1.228 1.388 0.197 30.144 o
7 5 12 1.177 1.151 0.177 37.214 o
7 6 0 0.753 0.777 0.069 246.071 o
7 6 2 2.120 2.086 0.108 99.648 o
7 6 4 3.732 3.513 0.207 27.341 o
7 6 5 3.772 3.445 0.138 61.518 o
7 6 6 3.067 2.952 0.138 61.518 o
7 6 7 3.216 3.336 0.138 61.518 o
7 6 8 2.818 2.943 0.217 24.912 o
8 0 0 27.186 27.389 0.531 4.135 o
8 0 2 14.636 14.506 0.453 5.698 o
8 0 4 62.928 63.232 1.378 0.615 o
8 0 6 4.537 4.291 0.138 61.518 o
8 0 8 27.938 28.678 0.610 3.137 o
8 0 10 0.831 0.856 0.089 148.858 o
8 0 12 24.248 24.594 0.482 5.022 o
8 0 14 79.287 81.626 1.929 0.314 o
8 0 16 0.749 1.083 0.098 120.575 o
8 1 1 0.397 0.404 0.030 1339.720 o
8 1 2 2.026 2.018 0.069 246.071 o
8 1 3 81.732 82.364 1.929 0.314 o
8 1 4 32.435 31.788 0.758 2.034 o
8 1 6 4.150 3.976 0.118 83.732 o
8 1 7 0.322 0.335 0.039 753.591 o
8 1 8 19.071 19.201 0.413 6.835 o
8 1 9 9.375 9.290 0.226 22.793 o
8 1 10 18.108 17.823 0.384 7.927 o
8 1 11 5.899 6.013 0.187 33.400 o
8 1 12 4.175 4.271 0.197 30.144 o
8 1 13 10.634 10.865 0.266 16.540 o
8 1 15 1.516 1.525 0.128 71.346 o
8 1 16 0.643 0.561 0.108 99.648 o
8 2 0 40.377 40.065 0.935 1.336 o
8 2 1 20.894 20.785 0.502 4.636 o
8 2 3 4.918 4.822 0.157 47.099 o
8 2 4 13.906 13.965 0.315 11.775 o
8 2 5 7.264 7.096 0.187 33.400 o
8 2 7 34.379 34.101 0.807 1.793 o
8 2 8 4.179 3.937 0.118 83.732 o
8 2 9 0.119 0.148 0.049 482.298 o
8 2 10 14.910 14.743 0.335 10.430 o
8 2 13 3.765 3.848 0.207 27.341 o
8 2 14 0.311 0.315 0.089 148.858 o
8 2 15 2.572 2.775 0.276 15.379 o
8 2 16 1.903 1.899 0.128 71.346 o
8 3 0 17.083 16.760 0.413 6.835 o
8 3 1 0.172 0.187 0.039 753.591 o
8 3 2 9.250 9.084 0.226 22.793 o
8 3 3 0.583 0.561 0.049 482.298 o
8 3 4 10.389 10.422 0.246 19.292 o
8 3 5 17.497 17.124 0.463 5.458 o
8 3 6 13.864 13.503 0.413 6.835 o
8 3 8 3.507 3.602 0.118 83.732 o
8 3 10 2.559 2.569 0.118 83.732 o
8 3 11 5.568 5.393 0.167 41.721 o
8 3 12 3.139 3.218 0.128 71.346 o
8 3 13 6.242 6.141 0.197 30.144 o
8 3 14 5.300 5.620 0.177 37.214 o
8 3 15 1.290 1.348 0.157 47.099 o
8 4 1 2.153 2.234 0.089 148.858 o
8 4 2 13.501 12.942 0.315 11.775 o
8 4 3 2.390 2.342 0.148 53.589 o
8 4 4 2.300 2.195 0.089 148.858 o
8 4 5 2.639 2.638 0.108 99.648 o
8 4 6 3.522 3.385 0.108 99.648 o
8 4 7 4.122 4.104 0.118 83.732 o
8 4 9 12.142 11.672 0.276 15.379 o
8 4 10 5.539 5.639 0.217 24.912 o
8 4 12 5.378 5.364 0.167 41.721 o
8 4 13 0.262 0.305 0.089 148.858 o
8 5 0 1.002 0.935 0.079 188.398 o
8 5 1 0.206 0.217 0.059 334.929 o
8 5 2 6.124 5.974 0.167 41.721 o
8 5 3 3.600 3.415 0.128 71.346 o
8 5 4 0.791 0.817 0.079 188.398 o
8 5 6 6.519 6.554 0.187 33.400 o
8 5 7 2.026 2.362 0.226 22.793 o
8 5 8 18.974 18.984 0.679 2.533 o
8 5 9 2.624 2.775 0.128 71.346 o
8 5 10 0.824 0.777 0.138 61.518 o
8 6 1 0.479 0.443 0.079 188.398 o
8 6 2 4.591 4.389 0.344 9.843 o
8 6 3 1.359 1.191 0.098 120.575 o
8 6 4 2.472 2.490 0.148 53.589 o
9 0 0 17.036 18.000 0.807 1.793 o
9 0 2 45.359 45.182 1.614 0.448 o
9 0 4 4.548 4.478 0.236 20.933 o
9 0 6 26.660 26.247 0.512 4.459 o
9 0 10 13.462 13.650 0.413 6.835 o
9 0 12 8.216 8.346 0.325 11.072 o
9 1 0 32.290 32.251 0.679 2.533 o
9 1 1 0.210 0.197 0.039 753.591 o
9 1 2 4.726 4.537 0.138 61.518 o
9 1 3 25.627 25.283 0.522 4.292 o
9 1 4 2.447 2.421 0.118 83.732 o
9 1 5 5.875 5.915 0.177 37.214 o
9 1 6 7.560 7.273 0.276 15.379 o
9 1 7 12.616 12.381 0.285 14.337 o
9 1 8 1.687 1.644 0.079 188.398 o
9 1 9 1.998 1.919 0.089 148.858 o
9 1 10 8.908 8.690 0.226 22.793 o
9 1 12 0.967 1.033 0.089 148.858 o
9 1 13 25.784 26.710 0.502 4.636 o
9 1 14 8.764 8.887 0.256 17.837 o
9 1 15 0.985 1.122 0.098 120.575 o
9 2 0 1.698 1.683 0.089 148.858 o
9 2 1 3.511 3.572 0.118 83.732 o
9 2 2 35.001 34.573 0.797 1.838 o
9 2 3 4.968 4.842 0.167 41.721 o
9 2 4 35.109 34.150 0.758 2.034 o
9 2 5 3.165 3.159 0.128 71.346 o
9 2 6 2.950 3.021 0.108 99.648 o
9 2 7 1.596 1.703 0.089 148.858 o
9 2 8 2.159 2.086 0.089 148.858 o
9 2 9 14.589 14.379 0.344 9.843 o
9 2 10 2.003 1.998 0.108 99.648 o
9 2 11 8.342 8.631 0.226 22.793 o
9 2 12 6.102 6.151 0.236 20.933 o
9 2 14 6.914 7.135 0.197 30.144 o
9 3 0 1.988 2.195 0.118 83.732 o
9 3 1 6.260 6.200 0.157 47.099 o
9 3 2 2.438 2.451 0.108 99.648 o
9 3 3 13.588 14.398 0.354 9.304 o
9 3 4 6.425 6.338 0.305 12.547 o
9 3 5 1.288 1.220 0.089 148.858 o
9 3 6 15.374 15.855 0.374 8.350 o
9 3 7 0.301 0.325 0.059 334.929 o
9 3 8 15.375 15.225 0.335 10.430 o
9 3 10 2.865 2.775 0.226 22.793 o
9 3 11 3.643 3.710 0.148 53.589 o
9 3 12 4.528 4.360 0.315 11.775 o
9 4 1 2.233 2.362 0.118 83.732 o
9 4 2 12.373 11.928 0.285 14.337 o
9 4 5 0.322 0.285 0.059 334.929 o
9 4 6 4.838 4.734 0.138 61.518 o
9 4 7 16.883 17.557 0.384 7.927 o
9 4 8 11.847 11.613 0.266 16.540 o
9 4 9 4.933 5.029 0.167 41.721 o
9 4 10 0.951 1.043 0.098 120.575 o
9 5 1 0.832 0.758 0.089 148.858 o
9 5 2 4.123 3.848 0.128 71.346 o
9 5 3 1.420 1.348 0.089 148.858 o
9 5 4 1.003 1.122 0.177 37.214 o
9 5 5 0.879 0.945 0.167 41.721 o
10 0 0 7.301 7.932 0.453 5.698 o
10 0 2 2.650 2.893 0.128 71.346 o
10 0 4 13.558 13.611 0.433 6.228 o
10 0 6 16.964 16.160 0.344 9.843 o
10 0 8 0.985 0.994 0.098 120.575 o
10 1 0 9.327 9.359 0.226 22.793 o
10 1 1 31.001 31.030 0.650 2.768 o
10 1 3 8.142 7.991 0.207 27.341 o
10 1 4 9.166 9.162 0.236 20.933 o
10 1 5 3.593 3.385 0.128 71.346 o
10 1 6 7.600 7.352 0.207 27.341 o
10 1 8 1.237 1.250 0.108 99.648 o
10 1 9 1.119 1.102 0.108 99.648 o
10 1 10 5.105 5.009 0.285 14.337 o
10 1 11 3.633 3.415 0.256 17.837 o
10 1 12 0.666 0.512 0.167 41.721 o
10 1 13 1.577 1.634 0.226 22.793 o
10 2 0 8.968 8.975 0.246 19.292 o
10 2 1 1.621 1.555 0.089 148.858 o
10 2 2 27.773 27.202 1.004 1.159 o
10 2 3 7.638 7.361 0.344 9.843 o
10 2 4 1.473 1.388 0.187 33.400 o
10 2 5 9.826 9.497 0.246 19.292 o
10 2 6 7.024 7.086 0.207 27.341 o
10 2 7 3.609 3.543 0.118 83.732 o
10 2 8 3.062 2.962 0.108 99.648 o
10 2 9 0.430 0.423 0.089 148.858 o
10 2 10 6.108 6.023 0.295 13.397 o
10 2 11 1.185 1.230 0.108 99.648 o
10 2 12 14.602 15.491 0.443 5.954 o
10 3 0 0.764 0.748 0.059 334.929 o
10 3 1 1.299 1.122 0.079 188.398 o
10 3 2 17.885 17.803 0.423 6.521 o
10 3 3 3.698 3.750 0.128 71.346 o
10 3 4 3.218 3.238 0.118 83.732 o
10 3 5 0.248 0.217 0.059 334.929 o
10 3 6 13.152 13.050 0.295 13.397 o
10 3 7 11.026 11.308 0.276 15.379 o
10 3 8 23.273 23.708 0.453 5.698 o
10 3 9 0.503 0.344 0.098 120.575 o
10 3 10 0.990 0.955 0.157 47.099 o
10 3 11 0.839 0.915 0.197 30.144 o
10 4 0 2.364 2.362 0.108 99.648 o
10 4 1 4.949 4.842 0.148 53.589 o
10 4 3 1.421 1.407 0.089 148.858 o
10 4 4 3.093 3.199 0.148 53.589 o
10 4 5 0.981 1.132 0.108 99.648 o
10 4 6 0.766 0.787 0.128 71.346 o
10 4 7 6.443 6.397 0.187 33.400 o
10 5 0 1.750 1.644 0.197 30.144 o
10 5 1 2.422 2.441 0.118 83.732 o
11 0 0 31.504 32.300 1.014 1.137 o
11 0 2 23.846 23.492 0.492 4.823 o
11 0 6 2.456 2.175 0.197 30.144 o
11 1 1 3.653 3.887 0.118 83.732 o
11 1 2 7.962 7.608 0.197 30.144 o
11 1 3 10.749 10.727 0.256 17.837 o
11 1 4 1.612 1.673 0.098 120.575 o
11 1 5 12.060 12.341 0.285 14.337 o
11 1 6 3.341 3.572 0.138 61.518 o
11 1 7 4.509 4.379 0.157 47.099 o
11 1 9 1.267 1.388 0.226 22.793 o
11 1 10 5.273 5.246 0.285 14.337 o
11 2 1 11.536 11.554 0.266 16.540 o
11 2 3 0.905 0.787 0.089 148.858 o
11 2 4 6.751 6.712 0.226 22.793 o
11 2 6 18.320 18.128 0.886 1.489 o
11 2 7 15.266 16.101 0.463 5.458 o
11 2 8 2.646 2.775 0.246 19.292 o
11 2 9 0.758 0.689 0.187 33.400 o
11 3 0 18.444 18.335 0.394 7.536 o
11 3 1 1.905 2.037 0.167 41.721 o
11 3 2 1.137 1.201 0.177 37.214 o
11 3 3 1.379 1.437 0.118 83.732 o
11 3 4 2.949 3.021 0.138 61.518 o
11 3 5 0.694 0.817 0.197 30.144 o
11 3 6 2.051 1.988 0.226 22.793 o
11 4 0 1.467 1.171 0.177 37.214 o
11 4 1 3.208 3.376 0.217 24.912 o
11 4 2 3.188 3.090 0.138 61.518 o
11 4 4 5.868 5.669 0.285 14.337 o
12 0 0 1.362 1.486 0.089 148.858 o
12 0 2 19.066 19.299 0.502 4.636 o
12 0 4 7.255 7.489 0.305 12.547 o
12 1 0 8.105 8.237 0.217 24.912 o
12 1 1 3.114 3.120 0.118 83.732 o
12 1 2 7.869 7.814 0.197 30.144 o
12 1 3 3.314 3.199 0.138 61.518 o
12 1 4 0.488 0.394 0.079 188.398 o
12 1 5 3.434 3.415 0.246 19.292 o
12 1 6 11.512 12.085 0.374 8.350 o
12 1 7 2.302 2.647 0.236 20.933 o
12 2 0 0.662 0.669 0.079 188.398 o
12 2 3 2.014 1.968 0.226 22.793 o
12 2 4 3.749 3.789 0.266 16.540 o
12 2 5 2.456 2.431 0.246 19.292 o
12 2 6 0.958 0.955 0.197 30.144 o
12 3 3 2.344 2.411 0.246 19.292 o
13 1 0 1.246 1.279 0.098 120.575 o
13 1 1 1.974 2.106 0.167 41.721 o
13 2 0 0.931 0.896 0.187 33.400 o
13 2 1 2.759 2.736 0.246 19.292 o

_iucr_refine_instructions_details
;
TITL OXA07 OLEX2: imported from CIF
CELL 0.71073 6.095 3.4881 11.8462 90 103.842 90
ZERR 2 0.0005 0.0003 0.0009 0 0.003 0
LATT 1
SYMM -X,0.5+Y,0.5-Z
SFAC C H O
DISP C 0.0033 0.0016
DISP H 0 0
DISP O 0.0106 0.006
UNIT 4 12 12

SIZE 0.193 0.186 0.139
TEMP -173.1(10)
ACTA 
WGHT 0 0
FVAR 1.008018
REM <olex2.extras>
REM </olex2.extras>

O1    3     0.43488  0.44409  0.34989  11.00000  0.01303  0.01924  0.00805 =
 -0.00067  0.00165  0.00460 
O2    3     0.24243  0.74247  0.46371  11.00000  0.01133  0.01845  0.00952 =
 -0.00072  0.00111  0.00532 
C1    1     0.40299  0.55879  0.44800  11.00000  0.00939  0.01178  0.00792 =
 -0.00005  0.00130  0.00164 
H1    2     0.30206  0.51889  0.27937  11.00000  0.03715  0.04374  0.01663 =
 -0.00169  0.01350  0.00371 
O3    3     0.13012  0.63103  0.17856  11.00000  0.01092  0.01842  0.00942 =
 0.00100  0.00076 -0.00174 
H2    2     0.19216  0.69412  0.11326  11.00000  0.02911  0.02672  0.02123 =
 0.00457  0.00634 -0.00370 
H3    2     0.00758  0.45920  0.15002  11.00000  0.02235  0.02784  0.02393 =
 -0.00103  0.00766 -0.00758 
HKLF 4

END
Q1 1 0.333333 0.666667 0.458333 11 0.05 0.19
Q2 1 0.611111 0.125 0.402778 11 0.05 0.13
Q3 1 0.222222 1.125 0.083333 11 0.05 0.12
Q4 1 0.222222 0.375 0.236111 11 0.05 0.12
Q5 1 -0.083333 0.708333 0.069444 11 0.05 0.11
Q6 1 0.361111 0.5 0.555556 11 0.05 0.1
Q7 1 0.305556 0.25 0.416667 11 0.05 0.1
Q8 1 -0.027778 0.75 0.222222 11 0.05 0.1
Q9 1 0.055556 0.25 0.111111 11 0.05 0.09
Q10 1 0.083333 0.958333 0.097222 11 0.05 0.08
Q11 1 0.361111 0.458333 0.319444 11 0.05 0.08
Q12 1 0.305556 0.041667 0.291667 11 0.05 0.07
Q13 1 0.611111 0.791667 0.402778 11 0.05 0.07
Q14 1 0.083333 1.125 0.513889 11 0.05 0.07
Q15 1 0.472222 0.166667 0.263889 11 0.05 0.06
Q16 1 0.333333 0.75 0.319444 11 0.05 0.06
Q17 1 0.5 0.5 0.5 11 0.05 0.06
Q18 1 0.416667 -0.041667 0.375 11 0.05 0.06
Q19 1 0.444444 0.375 0.194444 11 0.05 0.05
Q20 1 0.25 0.708333 0.236111 11 0.05 0.04

  REM The information below was added by Olex2.
  REM
  REM R1 = 0.0141 for 2499 Fo > 4sig(Fo) and 0.0141 for all 2499 data
  REM 64 parameters refined using 0 restraints
  REM Highest difference peak 0.1899, deepest hole -0.2187
  REM Mean Shift 0.0000, Max Shift 0.0000.

  REM +++ Tabular Listing of Refinement Information +++
  REM R1_all = 0.0141
  REM R1_gt = 0.0141
  REM wR_ref = 0.0401
  REM GOOF = 1.2747
  REM Shift_max = 0.0000
  REM Shift_mean = 0.0000
  REM Reflections_all = 2499
  REM Reflections_gt = 2499
  REM Parameters = 64
  REM Hole = -0.2187
  REM Peak = 0.1899
  REM Flack = n/a

  
;
_olex2_submission_special_instructions  'No special instructions were received'

# start Validation Reply Form
_vrf_PLAT940_OXACDH_H_B3LYP_cc-pVDZ
;
PROBLEM: Fsqd Refinement With I > n * Sigma(I) Only .....     Please Check 
RESPONSE: Refinement was performed on reflections fulfilling the threshold
expression I>=2u(I).
;
_vrf_PLAT417_OXACDH_H_B3LYP_cc-pVDZ
;
PROBLEM: Short Inter D-H..H-D
RESPONSE: This is a very strong hydrogen bond and this is the reason why
the distance is so short.
;
# end Validation Reply Form
