# Supplementary material for: Hirshfeld atom like refinement with alternative electron density partitions
Source: IUCrJ. 2020 Oct 29;7(Pt 6):1199–215. doi: 10.1107/S2052252520013603 (PMC7642787; doi:10.1107/S2052252520013603)
Supplement: Supplementary file 2 [file m-07-01199-sup2.zip › cifs/OXACDH_H_B3LYP_cc-pVDZ_no_charge.cif]

data_OXACDH_H_B3LYP_cc-pVDZ_no_charge
_audit_creation_date               2019-12-21
_audit_creation_method
;
Olex2 1.2
(compiled 2018.05.29 svn.r3508 for OlexSys, GUI svn.r5506)
with development version of DiSCaMB library integrated with
the olex2.refine module
Chodkiewicz, M. L., Migacz, S., Rudnicki, W., Makal, A., Kalinowski,
J. A., Moriarty, N. W., Grosse-Kunstleve, R. W., Afonine, P. V., Adams,
P. D. & Dominiak, P. M. (2018). J. Appl. Cryst. 51, 193-199.
;

_publ_section_references
;
Bourhis, L.J., Dolomanov, O.V., Gildea, R.J., Howard, J.A.K., Puschmann, H.
 (2015). Acta Cryst. A71, 59-75.

Dolomanov, O.V., Bourhis, L.J., Gildea, R.J, Howard, J.A.K. & Puschmann, H.
 (2009), J. Appl. Cryst. 42, 339-341.
;
_chemical_formula_moiety           'C2 H6 O6'
_chemical_formula_sum              'C2 H6 O6'
_chemical_formula_weight           126.07
loop_
  _atom_type_symbol
  _atom_type_scat_dispersion_real
  _atom_type_scat_dispersion_imag
  _atom_type_scat_Cromer_Mann_a1
  _atom_type_scat_Cromer_Mann_a2
  _atom_type_scat_Cromer_Mann_a3
  _atom_type_scat_Cromer_Mann_a4
  _atom_type_scat_Cromer_Mann_b1
  _atom_type_scat_Cromer_Mann_b2
  _atom_type_scat_Cromer_Mann_b3
  _atom_type_scat_Cromer_Mann_b4
  _atom_type_scat_Cromer_Mann_c
  _atom_type_scat_source
  _atom_type_scat_dispersion_source
 H 0.00000 0.00000 0.49300 0.32291 0.14019 0.04081 10.51090 26.12570 3.14236
 57.79970 0.0030380000826
 'International Tables Volume C Table 6.1.1.4 (pp. 500-502)' custom
 C 0.00330 0.00160 2.31000 1.02000 1.58860 0.86500 20.84390 10.20750 0.56870
 51.65120 0.215599998832
 'International Tables Volume C Table 6.1.1.4 (pp. 500-502)' custom
 O 0.01060 0.00600 3.04850 2.28680 1.54630 0.86700 13.27710 5.70110 0.32390
 32.90890 0.250800013542
 'International Tables Volume C Table 6.1.1.4 (pp. 500-502)' custom

_space_group_crystal_system        'monoclinic'
_space_group_IT_number             14
_space_group_name_H-M_alt          'P 1 21/c 1'
_space_group_name_Hall             '-P 2ybc'
loop_
  _space_group_symop_id
  _space_group_symop_operation_xyz
 1 x,y,z
 2 -x,y+1/2,-z+1/2
 3 -x,-y,-z
 4 x,-y-1/2,z-1/2

_symmetry_Int_Tables_number        14
_cell_length_a                     6.0950(5)
_cell_length_b                     3.4881(3)
_cell_length_c                     11.8462(9)
_cell_angle_alpha                  90
_cell_angle_beta                   103.842(3)
_cell_angle_gamma                  90
_cell_volume                       244.54(4)
_cell_formula_units_Z              2
_cell_measurement_temperature     100(1)
_cell_measurement_reflns_used      8293
_cell_measurement_theta_min        3.5426
_cell_measurement_theta_max        55.9088
_exptl_absorpt_coefficient_mu      0.181
_exptl_crystal_description        unspecified
_exptl_crystal_density_diffrn      1.7120
_exptl_crystal_F_000               132.1295
_exptl_crystal_size_max            0.193
_exptl_crystal_size_mid            0.186
_exptl_crystal_size_min            0.139
_diffrn_reflns_av_r_equivalents    0.0224
_diffrn_reflns_av_sigmaI/netI      0.01783
_diffrn_reflns_limit_h_max         13
_diffrn_reflns_limit_h_min         -13
_diffrn_reflns_limit_k_max         7
_diffrn_reflns_limit_k_min         0
_diffrn_reflns_limit_l_max         26
_diffrn_reflns_limit_l_min         0
_diffrn_reflns_number              11034
_diffrn_reflns_theta_full          52.08
_diffrn_reflns_theta_max           54.811
_diffrn_reflns_theta_min           3.543
_diffrn_ambient_temperature        100.0(10)
_diffrn_measured_fraction_theta_full  0.949
_diffrn_measured_fraction_theta_max   0.985
_diffrn_radiation_type             'Mo K\a'
_diffrn_radiation_wavelength       0.71073
_diffrn_radiation_source               'TXS rotating anode'
_diffrn_radiation_monochromator        'multi-layer optics'
_diffrn_measurement_device
;
Bruker AXS Kappa APEX II Ultra diffractometer
;
_diffrn_measurement_device_type        'APEX II CCD detector'
_diffrn_measurement_method             '\w-scans'
_reflns_Friedel_coverage           0.0
_reflns_limit_h_max                13
_reflns_limit_h_min                -13
_reflns_limit_k_max                7
_reflns_limit_k_min                0
_reflns_limit_l_max                26
_reflns_limit_l_min                0
_reflns_number_gt                  2499
_reflns_number_total               2939
_reflns_threshold_expression       I>=2u(I)
_computing_molecular_graphics      'Olex2 (Dolomanov et al., 2009)'
_computing_publication_material    'Olex2 (Dolomanov et al., 2009)'
_computing_structure_refinement    'olex2.refine (Bourhis et al., 2015)'
_refine_diff_density_max           0.1795
_refine_diff_density_min           -0.2214
_refine_diff_density_rms           0.0434
_refine_ls_d_res_high              0.4348
_refine_ls_d_res_low               5.7511
_refine_ls_goodness_of_fit_ref     1.3234
_refine_ls_hydrogen_treatment      refall
_refine_ls_matrix_type             full
_refine_ls_number_constraints      0
_refine_ls_number_parameters       64
_refine_ls_number_reflns           2499
_refine_ls_number_restraints       0
_refine_ls_R_factor_all            0.0146
_refine_ls_R_factor_gt             0.0146
_refine_ls_restrained_S_all        1.3234
_refine_ls_shift/su_max            0.0000
_refine_ls_shift/su_mean           0.0000
_refine_ls_structure_factor_coef   Fsqd
_refine_ls_weighting_details      
 'w=1/[\s^2^(Fo^2^)+(0.0000P)^2^] where P=(Fo^2^+2Fc^2^)/3'
_refine_ls_weighting_scheme        calc
_refine_ls_wR_factor_gt            0.0416
_refine_ls_wR_factor_ref           0.0416
_refine_special_details          
;
Electron Density Partition Based Refinement (EDPBR):
  .  Aspherical atomic scattering factors obtained from 
     selected partitioning of molecular electron density
     derived from molecular wavefunction. Crystal field
     effect is modelled in the course of wavefunction
     calculations by embedding the system in a cluster of
	 Hirshfeld partition derived atomic multipoles for
	 molecules within certain radius from the system or
	 performing wave function calculations for a cluster of
	 molecules surrounding the system. Software used for
	 quantum mechanical calculations: Gaussian16. Software
	 used to partition electron density: HORTON.
  .  Partitioning of molecular electron density: Hirshfeld
     (Hirshfeld atom refinement, HAR)
  .  Level of theory: DFT(B3LYP)/cc-pVDZ 
  .  Cluster of multipoles: no
  .  Cluster of molecules: no
  .  H thermal motions refined anisotropically.
  .  Refinement based on Fsqd as implemented in olex2.refine
     with no use of additional ShelX type parameters in the
	 weighting scheme. DiSCaMB library used to obtain
	 aspherical atomic scattering factors.
;
loop_
  _atom_site_label
  _atom_site_type_symbol
  _atom_site_fract_x
  _atom_site_fract_y
  _atom_site_fract_z
  _atom_site_U_iso_or_equiv
  _atom_site_adp_type
  _atom_site_occupancy
  _atom_site_refinement_flags_posn
 O1 O 0.43485(2) 0.44409(4) 0.349876(9) 0.01356(2) Uani 1.000000 .
 O2 O 0.242446(19) 0.74243(4) 0.463697(9) 0.01333(2) Uani 1.000000 .
 C1 C 0.40299(2) 0.55878(4) 0.447998(10) 0.00982(2) Uani 1.000000 .
 H1 H 0.3001(12) 0.522(2) 0.2800(6) 0.0349(18) Uani 1.000000 .
 O3 O 0.130093(18) 0.63101(4) 0.178528(9) 0.01320(2) Uani 1.000000 .
 H2 H 0.1918(10) 0.6912(18) 0.1143(5) 0.0294(13) Uani 1.000000 .
 H3 H 0.0086(10) 0.4612(18) 0.1506(4) 0.0273(13) Uani 1.000000 .

loop_
  _atom_site_aniso_label
  _atom_site_aniso_U_11
  _atom_site_aniso_U_22
  _atom_site_aniso_U_33
  _atom_site_aniso_U_12
  _atom_site_aniso_U_13
  _atom_site_aniso_U_23
 O1 0.01307(4) 0.01914(5) 0.00808(3) 0.00453(3) 0.00174(3) -0.00070(3)
 O2 0.01132(4) 0.01855(5) 0.00942(3) 0.00540(3) 0.00107(3) -0.00073(3)
 C1 0.00937(4) 0.01176(5) 0.00795(4) 0.00164(3) 0.00131(3) -0.00005(3)
 H1 0.040(4) 0.048(5) 0.023(3) 0.001(4) 0.020(3) -0.001(3)
 O3 0.01090(4) 0.01838(5) 0.00944(3) -0.00168(3) 0.00070(3) 0.00103(3)
 H2 0.031(3) 0.030(3) 0.028(3) -0.005(3) 0.009(2) 0.005(3)
 H3 0.027(3) 0.029(3) 0.028(3) -0.010(2) 0.010(2) -0.001(2)

loop_
  _geom_bond_atom_site_label_1
  _geom_bond_atom_site_label_2
  _geom_bond_distance
  _geom_bond_site_symmetry_2
  _geom_bond_publ_flag
 O1 C1 1.28719(18) . ?
 O2 C1 1.22047(19) . ?
 C1 C1 1.5451(2) 3_666 ?

loop_
  _geom_angle_atom_site_label_1
  _geom_angle_atom_site_label_2
  _geom_angle_atom_site_label_3
  _geom_angle
  _geom_angle_site_symmetry_1
  _geom_angle_site_symmetry_3
  _geom_angle_publ_flag
 O2 C1 O1 126.900(11) . . ?
 C1 C1 O1 112.678(14) 3_666 . ?
 C1 C1 O2 120.421(14) 3_666 . ?
 O3 H1 O1 175.0(6) . . ?


loop_
  _refln_index_h
  _refln_index_k
  _refln_index_l
  _refln_F_squared_calc
  _refln_F_squared_meas
  _refln_F_squared_sigma
  _refln_F_squared_weight
  _refln_observed_status
-13 0 6 32.610 34.681 0.670 2.608 o
-13 0 8 3.309 3.192 0.227 22.793 o
-13 0 10 0.468 0.493 0.138 61.518 o
-13 0 12 10.926 11.143 0.345 9.843 o
-13 1 1 2.578 2.483 0.197 30.144 o
-13 1 2 13.675 13.143 0.384 7.927 o
-13 1 4 1.139 1.064 0.167 41.721 o
-13 1 8 3.481 3.655 0.148 53.589 o
-13 1 10 3.217 3.143 0.177 37.214 o
-13 1 12 3.201 3.192 0.128 71.346 o
-13 1 13 0.518 0.502 0.128 71.346 o
-13 2 1 3.883 4.030 0.217 24.912 o
-13 2 3 0.933 0.778 0.138 61.518 o
-13 2 4 0.733 0.857 0.148 53.589 o
-13 2 5 1.221 1.113 0.167 41.721 o
-13 2 6 0.478 0.463 0.138 61.518 o
-13 2 8 2.099 2.108 0.197 30.144 o
-13 2 9 1.245 1.340 0.177 37.214 o
-13 2 10 3.691 3.843 0.227 22.793 o
-13 2 12 0.943 1.054 0.167 41.721 o
-13 2 13 0.761 0.749 0.138 61.518 o
-13 3 6 3.913 3.606 0.207 27.341 o
-12 0 2 8.510 8.217 0.227 22.793 o
-12 0 4 39.967 41.637 0.749 2.088 o
-12 0 6 4.029 5.163 0.335 10.430 o
-12 0 10 2.407 2.276 0.118 83.732 o
-12 0 12 8.148 8.828 0.305 12.547 o
-12 0 16 16.845 16.592 0.434 6.228 o
-12 1 1 1.841 1.941 0.099 120.575 o
-12 1 2 0.989 1.094 0.079 188.398 o
-12 1 5 18.241 18.444 0.404 7.173 o
-12 1 6 4.304 4.335 0.128 71.346 o
-12 1 7 1.551 1.438 0.089 148.858 o
-12 1 8 11.331 11.646 0.276 15.379 o
-12 1 9 10.591 10.769 0.266 16.540 o
-12 1 10 2.645 2.532 0.099 120.575 o
-12 1 11 0.988 1.035 0.069 246.071 o
-12 1 12 6.425 6.651 0.256 17.837 o
-12 1 13 0.709 0.709 0.138 61.518 o
-12 1 15 12.806 12.739 0.276 15.379 o
-12 1 16 1.681 1.754 0.187 33.400 o
-12 1 17 0.730 0.581 0.138 61.518 o
-12 2 1 12.612 12.562 0.512 4.459 o
-12 2 2 4.969 4.926 0.197 30.144 o
-12 2 5 7.445 7.567 0.197 30.144 o
-12 2 6 0.253 0.266 0.079 188.398 o
-12 2 7 3.221 3.360 0.138 61.518 o
-12 2 8 3.977 4.384 0.197 30.144 o
-12 2 9 3.912 4.049 0.158 47.099 o
-12 2 11 8.277 8.473 0.325 11.072 o
-12 2 12 1.070 1.025 0.177 37.214 o
-12 2 13 4.590 4.513 0.246 19.292 o
-12 2 14 0.296 0.345 0.069 246.071 o
-12 3 1 1.486 1.517 0.167 41.721 o
-12 3 3 2.964 2.926 0.207 27.341 o
-12 3 6 0.818 0.916 0.158 47.099 o
-12 3 7 1.238 1.222 0.177 37.214 o
-12 3 11 1.506 1.468 0.187 33.400 o
-12 3 12 0.364 0.621 0.138 61.518 o
-12 3 14 3.326 3.419 0.217 24.912 o
-12 4 3 1.803 1.596 0.158 47.099 o
-12 4 4 1.434 1.616 0.167 41.721 o
-12 4 5 2.113 1.842 0.167 41.721 o
-12 4 6 4.958 4.897 0.236 20.933 o
-12 4 8 0.513 0.512 0.128 71.346 o
-12 4 9 1.296 1.212 0.167 41.721 o
-11 0 2 3.615 3.488 0.148 53.589 o
-11 0 4 8.946 8.848 0.217 24.912 o
-11 0 6 0.590 0.542 0.059 334.929 o
-11 0 8 82.222 82.299 3.399 0.101 o
-11 0 10 7.450 7.202 0.276 15.379 o
-11 0 12 2.409 2.552 0.128 71.346 o
-11 0 14 32.106 32.445 0.709 2.326 o
-11 0 16 1.304 1.330 0.187 33.400 o
-11 0 18 11.432 11.399 0.365 8.807 o
-11 0 20 1.940 1.783 0.177 37.214 o
-11 1 1 0.216 0.167 0.049 482.298 o
-11 1 2 5.509 5.695 0.158 47.099 o
-11 1 3 13.245 13.459 0.305 12.547 o
-11 1 4 34.208 34.740 0.857 1.593 o
-11 1 5 2.025 2.069 0.079 188.398 o
-11 1 6 0.195 0.148 0.039 753.591 o
-11 1 7 1.293 1.370 0.069 246.071 o
-11 1 8 1.240 1.271 0.079 188.398 o
-11 1 9 5.791 5.803 0.167 41.721 o
-11 1 10 3.534 3.754 0.128 71.346 o
-11 1 11 4.003 4.178 0.128 71.346 o
-11 1 12 12.735 12.907 0.296 13.397 o
-11 1 13 0.392 0.424 0.059 334.929 o
-11 1 14 6.008 5.872 0.167 41.721 o
-11 1 15 5.685 5.596 0.158 47.099 o
-11 1 16 2.289 2.276 0.089 148.858 o
-11 2 1 2.577 2.601 0.118 83.732 o
-11 2 2 0.303 0.296 0.059 334.929 o
-11 2 3 1.227 1.192 0.079 188.398 o
-11 2 4 10.544 10.444 0.266 16.540 o
-11 2 5 1.995 2.000 0.118 83.732 o
-11 2 6 5.987 5.981 0.187 33.400 o
-11 2 7 7.839 8.316 0.227 22.793 o
-11 2 10 1.029 0.897 0.089 148.858 o
-11 2 11 2.126 2.168 0.108 99.648 o
-11 2 12 2.386 2.414 0.108 99.648 o
-11 2 13 0.469 0.463 0.059 334.929 o
-11 2 14 1.334 1.182 0.089 148.858 o
-11 2 15 9.550 9.734 0.305 12.547 o
-11 2 17 0.670 0.680 0.138 61.518 o
-11 2 18 2.090 2.000 0.177 37.214 o
-11 3 1 0.966 1.094 0.099 120.575 o
-11 3 2 3.130 3.104 0.118 83.732 o
-11 3 3 0.354 0.355 0.059 334.929 o
-11 3 4 4.275 4.187 0.207 27.341 o
-11 3 5 5.924 6.118 0.167 41.721 o
-11 3 6 2.751 2.631 0.108 99.648 o
-11 3 7 3.279 3.468 0.158 47.099 o
-11 3 9 1.187 1.113 0.089 148.858 o
-11 3 10 11.672 11.262 0.325 11.072 o
-11 3 11 3.846 4.030 0.138 61.518 o
-11 3 12 0.972 0.956 0.089 148.858 o
-11 3 13 2.287 2.237 0.118 83.732 o
-11 3 14 0.383 0.335 0.069 246.071 o
-11 3 16 3.432 3.301 0.128 71.346 o
-11 4 1 1.250 1.261 0.177 37.214 o
-11 4 2 2.584 2.650 0.108 99.648 o
-11 4 3 4.915 5.192 0.177 37.214 o
-11 4 5 0.182 0.217 0.069 246.071 o
-11 4 6 6.362 6.099 0.276 15.379 o
-11 4 9 2.200 1.961 0.197 30.144 o
-11 4 10 3.351 3.310 0.227 22.793 o
-11 4 12 2.952 3.005 0.217 24.912 o
-11 4 13 5.265 5.330 0.256 17.837 o
-10 0 4 8.207 8.306 0.217 24.912 o
-10 0 6 11.387 11.665 0.690 2.461 o
-10 0 8 16.663 17.459 0.394 7.536 o
-10 0 10 11.321 12.050 0.286 14.337 o
-10 0 12 11.254 11.331 0.335 10.430 o
-10 0 16 2.651 2.838 0.207 27.341 o
-10 0 18 58.033 57.904 0.946 1.308 o
-10 0 20 1.709 1.911 0.128 71.346 o
-10 1 1 3.270 3.468 0.128 71.346 o
-10 1 2 0.476 0.532 0.049 482.298 o
-10 1 3 2.204 2.246 0.079 188.398 o
-10 1 4 0.757 0.739 0.049 482.298 o
-10 1 5 9.264 9.281 0.227 22.793 o
-10 1 7 45.044 45.391 1.005 1.159 o
-10 1 8 18.930 19.144 0.483 5.022 o
-10 1 9 9.456 9.606 0.256 17.837 o
-10 1 10 5.896 6.030 0.197 30.144 o
-10 1 11 1.786 1.892 0.089 148.858 o
-10 1 12 3.654 3.980 0.384 7.927 o
-10 1 13 11.024 11.281 0.355 9.304 o
-10 1 14 16.916 17.419 0.374 8.350 o
-10 1 16 0.902 0.749 0.069 246.071 o
-10 1 17 14.002 14.060 0.305 12.547 o
-10 1 18 2.291 2.158 0.108 99.648 o
-10 1 19 1.748 1.655 0.099 120.575 o
-10 1 21 0.445 0.434 0.128 71.346 o
-10 2 1 0.524 0.424 0.059 334.929 o
-10 2 2 10.734 10.483 0.414 6.835 o
-10 2 3 46.915 47.578 1.015 1.137 o
-10 2 4 26.966 27.528 0.650 2.768 o
-10 2 7 1.229 1.379 0.069 246.071 o
-10 2 8 8.564 8.759 0.217 24.912 o
-10 2 9 12.868 12.621 0.355 9.304 o
-10 2 10 0.805 0.749 0.059 334.929 o
-10 2 11 11.135 11.143 0.581 3.464 o
-10 2 12 4.766 4.985 0.167 41.721 o
-10 2 13 10.836 10.828 0.266 16.540 o
-10 2 14 12.965 12.956 0.296 13.397 o
-10 2 16 0.693 0.729 0.108 99.648 o
-10 2 17 3.508 3.675 0.217 24.912 o
-10 2 18 0.574 0.493 0.138 61.518 o
-10 3 1 2.455 2.798 0.108 99.648 o
-10 3 2 7.628 7.882 0.207 27.341 o
-10 3 3 3.504 3.596 0.128 71.346 o
-10 3 4 9.810 9.823 0.276 15.379 o
-10 3 6 10.557 10.404 0.266 16.540 o
-10 3 7 0.555 0.581 0.059 334.929 o
-10 3 8 5.673 5.547 0.167 41.721 o
-10 3 9 0.822 0.837 0.069 246.071 o
-10 3 10 7.407 7.054 0.187 33.400 o
-10 3 14 7.694 7.508 0.207 27.341 o
-10 3 15 2.430 2.719 0.108 99.648 o
-10 3 17 1.315 1.271 0.167 41.721 o
-10 3 18 0.366 0.374 0.118 83.732 o
-10 4 2 9.797 9.951 0.236 20.933 o
-10 4 3 5.961 5.734 0.167 41.721 o
-10 4 4 0.289 0.335 0.059 334.929 o
-10 4 5 0.982 0.975 0.069 246.071 o
-10 4 6 3.139 3.143 0.167 41.721 o
-10 4 8 2.908 2.709 0.207 27.341 o
-10 4 9 3.070 2.975 0.138 61.518 o
-10 4 10 6.797 6.857 0.305 12.547 o
-10 4 13 6.953 7.084 0.296 13.397 o
-10 4 16 9.736 10.059 0.325 11.072 o
-10 4 17 0.738 0.906 0.158 47.099 o
-10 5 2 6.172 5.715 0.266 16.540 o
-10 5 4 2.057 1.783 0.345 9.843 o
-10 5 5 2.772 2.542 0.207 27.341 o
-10 5 6 5.454 4.995 0.355 9.304 o
-10 5 10 0.590 0.729 0.089 148.858 o
-10 5 11 1.076 1.074 0.167 41.721 o
-10 5 12 13.023 12.986 0.374 8.350 o
-9 0 2 3.792 3.754 0.148 53.589 o
-9 0 4 55.463 56.180 1.172 0.851 o
-9 0 6 23.651 24.109 0.532 4.135 o
-9 0 8 4.141 4.148 0.138 61.518 o
-9 0 10 49.852 50.229 1.330 0.662 o
-9 0 16 19.972 20.494 0.493 4.823 o
-9 0 18 0.255 0.404 0.128 71.346 o
-9 0 20 1.029 0.778 0.099 120.575 o
-9 0 22 6.350 6.178 0.434 6.228 o
-9 1 1 0.504 0.493 0.039 753.591 o
-9 1 2 1.363 1.261 0.059 334.929 o
-9 1 3 0.116 0.128 0.030 1339.720 o
-9 1 4 9.988 9.941 0.227 22.793 o
-9 1 5 2.893 3.074 0.089 148.858 o
-9 1 6 21.430 21.784 0.483 5.022 o
-9 1 7 16.514 16.483 0.404 7.173 o
-9 1 8 4.641 4.670 0.138 61.518 o
-9 1 9 16.907 16.552 0.374 8.350 o
-9 1 10 1.064 1.103 0.069 246.071 o
-9 1 11 6.293 6.365 0.177 37.214 o
-9 1 13 0.314 0.374 0.108 99.648 o
-9 1 15 0.561 0.453 0.069 246.071 o
-9 1 16 2.477 2.453 0.128 71.346 o
-9 1 17 33.940 33.785 1.015 1.137 o
-9 1 18 6.237 6.266 0.187 33.400 o
-9 1 19 2.646 2.670 0.108 99.648 o
-9 1 20 4.043 3.980 0.148 53.589 o
-9 1 21 6.509 6.276 0.177 37.214 o
-9 1 23 1.999 2.000 0.187 33.400 o
-9 2 1 4.674 4.759 0.138 61.518 o
-9 2 3 0.668 0.581 0.049 482.298 o
-9 2 4 0.327 0.315 0.039 753.591 o
-9 2 5 5.894 5.833 0.148 53.589 o
-9 2 6 32.991 33.026 0.778 1.932 o
-9 2 7 9.455 9.567 0.227 22.793 o
-9 2 8 53.214 53.194 1.261 0.736 o
-9 2 9 1.272 1.350 0.069 246.071 o
-9 2 10 5.136 5.222 0.177 37.214 o
-9 2 12 3.154 3.104 0.118 83.732 o
-9 2 13 30.086 29.587 0.670 2.608 o
-9 2 14 4.515 4.759 0.148 53.589 o
-9 2 15 0.455 0.443 0.059 334.929 o
-9 2 16 9.071 9.084 0.236 20.933 o
-9 2 17 7.883 7.626 0.197 30.144 o
-9 2 18 13.866 13.557 0.404 7.173 o
-9 2 19 3.672 3.714 0.236 20.933 o
-9 2 21 6.560 6.788 0.286 14.337 o
-9 2 22 2.562 2.749 0.207 27.341 o
-9 3 1 2.572 2.365 0.187 33.400 o
-9 3 2 80.970 79.491 1.872 0.334 o
-9 3 3 12.129 12.611 0.296 13.397 o
-9 3 4 20.442 20.070 0.502 4.636 o
-9 3 6 0.974 1.094 0.059 334.929 o
-9 3 7 18.984 18.966 0.404 7.173 o
-9 3 8 6.480 6.316 0.187 33.400 o
-9 3 9 1.299 1.596 0.089 148.858 o
-9 3 10 4.764 4.641 0.158 47.099 o
-9 3 11 1.089 1.153 0.089 148.858 o
-9 3 12 39.331 40.061 1.113 0.944 o
-9 3 13 6.498 6.542 0.227 22.793 o
-9 3 14 5.790 6.010 0.167 41.721 o
-9 3 15 2.255 2.788 0.167 41.721 o
-9 3 16 2.884 2.847 0.108 99.648 o
-9 3 18 2.626 2.709 0.207 27.341 o
-9 4 1 10.961 11.045 0.256 17.837 o
-9 4 2 3.597 3.468 0.148 53.589 o
-9 4 3 19.861 19.094 0.404 7.173 o
-9 4 4 0.276 0.315 0.049 482.298 o
-9 4 6 7.536 7.301 0.236 20.933 o
-9 4 7 0.881 0.975 0.069 246.071 o
-9 4 8 4.118 3.971 0.158 47.099 o
-9 4 9 1.669 1.645 0.099 120.575 o
-9 4 10 0.547 0.394 0.059 334.929 o
-9 4 11 5.197 4.887 0.522 4.292 o
-9 4 12 5.565 5.350 0.818 1.750 o
-9 4 13 6.975 6.759 0.197 30.144 o
-9 4 14 0.253 0.315 0.079 188.398 o
-9 5 1 1.497 1.251 0.108 99.648 o
-9 5 6 0.689 0.818 0.069 246.071 o
-9 5 8 0.463 0.424 0.079 188.398 o
-9 5 9 3.444 3.330 0.138 61.518 o
-9 5 10 0.810 0.719 0.089 148.858 o
-9 5 12 2.788 2.818 0.217 24.912 o
-9 5 15 2.110 2.158 0.187 33.400 o
-9 6 1 1.454 1.251 0.167 41.721 o
-9 6 2 0.219 0.276 0.069 246.071 o
-9 6 3 3.609 3.379 0.128 71.346 o
-9 6 4 0.297 0.335 0.059 334.929 o
-9 6 5 3.169 2.591 0.207 27.341 o
-9 6 6 0.564 0.690 0.138 61.518 o
-8 0 2 3.410 3.616 0.118 83.732 o
-8 0 4 4.091 4.059 0.128 71.346 o
-8 0 8 48.566 47.391 1.389 0.606 o
-8 0 10 6.286 6.109 0.187 33.400 o
-8 0 12 2.861 2.897 0.384 7.927 o
-8 0 14 42.813 41.026 1.941 0.311 o
-8 0 16 11.319 12.050 0.365 8.807 o
-8 0 18 2.348 2.345 0.197 30.144 o
-8 0 20 39.286 37.805 1.971 0.301 o
-8 0 24 0.626 0.601 0.138 61.518 o
-8 1 1 28.047 28.632 0.621 3.038 o
-8 1 3 18.492 18.503 0.453 5.698 o
-8 1 4 28.914 28.809 0.670 2.608 o
-8 1 5 22.180 21.873 0.473 5.233 o
-8 1 6 1.653 1.626 0.059 334.929 o
-8 1 7 54.480 53.648 1.143 0.896 o
-8 1 8 5.754 5.754 0.148 53.589 o
-8 1 9 13.069 13.084 0.305 12.547 o
-8 1 10 34.822 34.169 0.857 1.593 o
-8 1 11 1.518 1.744 0.148 53.589 o
-8 1 12 1.802 1.665 0.108 99.648 o
-8 1 14 0.506 0.532 0.069 246.071 o
-8 1 15 15.164 15.045 0.374 8.350 o
-8 1 16 8.303 8.148 0.236 20.933 o
-8 1 17 6.618 6.710 0.315 11.775 o
-8 1 18 10.053 9.902 0.246 19.292 o
-8 1 20 1.152 1.035 0.069 246.071 o
-8 1 21 3.914 3.813 0.128 71.346 o
-8 1 23 0.942 0.867 0.099 120.575 o
-8 1 24 8.336 8.404 0.305 12.547 o
-8 2 1 38.549 37.381 0.906 1.425 o
-8 2 2 15.699 15.991 0.365 8.807 o
-8 2 3 6.841 6.582 0.177 37.214 o
-8 2 4 15.490 15.449 0.355 9.304 o
-8 2 5 32.680 32.622 0.709 2.326 o
-8 2 6 55.421 55.372 1.182 0.837 o
-8 2 7 6.138 6.237 0.158 47.099 o
-8 2 8 6.587 6.453 0.167 41.721 o
-8 2 9 1.318 1.271 0.069 246.071 o
-8 2 10 10.500 10.779 0.335 10.430 o
-8 2 11 19.417 18.789 0.434 6.228 o
-8 2 12 7.821 7.537 0.227 22.793 o
-8 2 13 1.969 1.961 0.099 120.575 o
-8 2 14 10.932 11.045 0.256 17.837 o
-8 2 15 0.145 0.197 0.059 334.929 o
-8 2 16 35.410 35.617 0.867 1.557 o
-8 2 17 1.893 1.892 0.167 41.721 o
-8 2 18 13.102 13.075 0.394 7.536 o
-8 2 19 3.462 3.025 0.217 24.912 o
-8 2 23 2.615 2.601 0.197 30.144 o
-8 3 1 0.269 0.207 0.039 753.591 o
-8 3 2 8.177 8.000 0.236 20.933 o
-8 3 3 6.705 6.848 0.177 37.214 o
-8 3 5 0.906 0.956 0.059 334.929 o
-8 3 6 31.788 31.479 0.847 1.630 o
-8 3 7 10.109 10.237 0.276 15.379 o
-8 3 8 21.141 21.232 0.463 5.458 o
-8 3 9 5.199 5.015 0.158 47.099 o
-8 3 10 9.121 9.055 0.227 22.793 o
-8 3 11 5.503 5.616 0.463 5.458 o
-8 3 12 48.663 48.790 1.143 0.896 o
-8 3 13 1.479 1.458 0.128 71.346 o
-8 3 14 1.315 1.222 0.099 120.575 o
-8 3 15 0.449 0.493 0.059 334.929 o
-8 3 16 16.579 16.799 0.374 8.350 o
-8 3 17 15.590 16.079 0.355 9.304 o
-8 3 19 0.916 1.103 0.167 41.721 o
-8 3 20 7.347 7.114 0.404 7.173 o
-8 4 1 20.638 20.277 0.522 4.292 o
-8 4 2 18.775 18.789 0.473 5.233 o
-8 4 3 15.105 15.715 0.335 10.430 o
-8 4 4 10.689 10.257 0.246 19.292 o
-8 4 5 2.852 3.015 0.099 120.575 o
-8 4 6 4.518 4.424 0.138 61.518 o
-8 4 7 2.674 2.749 0.108 99.648 o
-8 4 8 4.056 4.158 0.158 47.099 o
-8 4 10 0.316 0.355 0.079 188.398 o
-8 4 11 21.385 22.366 0.453 5.698 o
-8 4 12 16.292 16.483 0.434 6.228 o
-8 4 13 10.393 10.493 0.384 7.927 o
-8 4 15 2.616 2.788 0.227 22.793 o
-8 4 16 2.487 2.631 0.167 41.721 o
-8 4 18 4.614 4.365 0.286 14.337 o
-8 5 1 4.489 4.384 0.158 47.099 o
-8 5 2 25.274 24.986 0.483 5.022 o
-8 5 5 1.382 1.281 0.089 148.858 o
-8 5 6 0.435 0.502 0.059 334.929 o
-8 5 7 4.499 4.325 0.138 61.518 o
-8 5 8 7.409 6.739 0.709 2.326 o
-8 5 10 2.125 2.177 0.128 71.346 o
-8 5 12 0.930 0.847 0.089 148.858 o
-8 5 14 0.532 0.532 0.138 61.518 o
-8 5 15 0.643 0.690 0.138 61.518 o
-8 6 1 0.301 0.296 0.069 246.071 o
-8 6 2 0.542 0.493 0.079 188.398 o
-8 6 3 0.324 0.236 0.059 334.929 o
-8 6 4 0.618 0.552 0.059 334.929 o
-8 6 6 0.401 0.355 0.069 246.071 o
-8 6 7 1.052 0.956 0.089 148.858 o
-8 6 8 0.494 0.414 0.118 83.732 o
-8 6 11 0.589 0.621 0.108 99.648 o
-7 0 2 14.056 14.454 0.325 11.072 o
-7 0 4 39.896 38.918 0.778 1.932 o
-7 0 6 251.185 253.814 4.916 0.048 o
-7 0 10 1.428 0.946 0.256 17.837 o
-7 0 12 5.066 5.527 0.463 5.458 o
-7 0 14 9.998 11.301 0.296 13.397 o
-7 0 16 6.927 6.779 0.315 11.775 o
-7 0 18 7.330 7.035 0.276 15.379 o
-7 0 20 0.475 0.512 0.089 148.858 o
-7 0 22 0.422 0.404 0.089 148.858 o
-7 0 24 7.482 7.015 0.581 3.464 o
-7 1 1 17.629 18.030 0.512 4.459 o
-7 1 2 85.122 85.452 1.833 0.349 o
-7 1 3 3.794 3.833 0.108 99.648 o
-7 1 4 0.391 0.374 0.049 482.298 o
-7 1 5 2.255 2.158 0.079 188.398 o
-7 1 6 18.482 17.971 0.404 7.173 o
-7 1 7 51.072 49.953 1.507 0.515 o
-7 1 9 9.891 10.651 0.374 8.350 o
-7 1 10 28.412 28.050 0.719 2.263 o
-7 1 11 44.955 43.874 1.251 0.748 o
-7 1 12 2.870 2.916 0.128 71.346 o
-7 1 13 9.051 8.700 0.286 14.337 o
-7 1 14 14.854 14.690 0.345 9.843 o
-7 1 15 12.993 12.799 0.296 13.397 o
-7 1 16 5.619 5.695 0.167 41.721 o
-7 1 17 21.705 22.070 0.443 5.954 o
-7 1 18 0.205 0.177 0.059 334.929 o
-7 1 19 25.407 24.779 0.700 2.392 o
-7 1 20 4.220 4.276 0.128 71.346 o
-7 1 21 2.871 2.877 0.108 99.648 o
-7 1 22 1.243 1.133 0.079 188.398 o
-7 1 23 0.993 0.995 0.069 246.071 o
-7 1 24 0.787 0.847 0.148 53.589 o
-7 1 25 6.948 6.995 0.286 14.337 o
-7 2 2 0.335 0.325 0.030 1339.720 o
-7 2 3 22.037 21.922 0.493 4.823 o
-7 2 4 3.281 3.271 0.128 71.346 o
-7 2 5 9.685 9.636 0.236 20.933 o
-7 2 6 2.303 2.207 0.089 148.858 o
-7 2 7 19.012 18.819 0.404 7.173 o
-7 2 8 16.294 16.217 0.355 9.304 o
-7 2 9 16.409 16.454 0.365 8.807 o
-7 2 10 75.100 75.540 1.537 0.495 o
-7 2 11 21.929 21.479 0.473 5.233 o
-7 2 12 7.664 7.695 0.207 27.341 o
-7 2 13 4.875 4.897 0.138 61.518 o
-7 2 14 3.411 3.291 0.108 99.648 o
-7 2 15 40.049 39.440 0.837 1.669 o
-7 2 16 11.796 11.626 0.493 4.823 o
-7 2 17 2.041 2.138 0.197 30.144 o
-7 2 18 4.496 4.306 0.246 19.292 o
-7 2 20 22.315 21.223 1.192 0.824 o
-7 2 21 11.627 10.946 0.975 1.230 o
-7 2 22 4.341 4.099 0.365 8.807 o
-7 2 23 3.523 3.734 0.236 20.933 o
-7 2 24 4.359 4.493 0.236 20.933 o
-7 3 1 1.943 1.902 0.069 246.071 o
-7 3 2 1.899 1.783 0.069 246.071 o
-7 3 3 2.067 2.049 0.079 188.398 o
-7 3 4 73.448 72.584 1.813 0.356 o
-7 3 5 33.570 33.410 0.690 2.461 o
-7 3 6 15.559 15.479 0.345 9.843 o
-7 3 9 9.185 9.409 0.227 22.793 o
-7 3 10 11.071 10.858 0.365 8.807 o
-7 3 11 0.246 0.177 0.039 753.591 o
-7 3 12 0.971 0.926 0.069 246.071 o
-7 3 13 7.317 7.261 0.187 33.400 o
-7 3 14 21.793 21.774 0.542 3.986 o
-7 3 15 4.645 4.601 0.148 53.589 o
-7 3 16 21.250 21.242 0.847 1.630 o
-7 3 18 9.342 9.596 0.236 20.933 o
-7 3 20 2.429 2.325 0.148 53.589 o
-7 3 21 2.510 2.591 0.128 71.346 o
-7 3 22 2.653 2.611 0.197 30.144 o
-7 4 1 20.509 20.218 0.443 5.954 o
-7 4 2 6.327 6.385 0.167 41.721 o
-7 4 3 0.617 0.660 0.049 482.298 o
-7 4 4 2.060 2.118 0.079 188.398 o
-7 4 5 22.048 21.834 0.502 4.636 o
-7 4 6 4.034 4.384 0.138 61.518 o
-7 4 7 4.321 4.463 0.138 61.518 o
-7 4 8 24.937 25.538 0.502 4.636 o
-7 4 9 5.177 5.370 0.256 17.837 o
-7 4 10 0.244 0.197 0.069 246.071 o
-7 4 11 13.778 13.774 0.759 2.034 o
-7 4 12 3.242 3.330 0.138 61.518 o
-7 4 14 3.155 3.182 0.197 30.144 o
-7 4 15 11.800 11.823 0.286 14.337 o
-7 4 16 8.964 9.330 0.315 11.775 o
-7 4 17 3.345 3.261 0.345 9.843 o
-7 5 1 3.676 3.645 0.118 83.732 o
-7 5 2 18.170 17.804 0.650 2.768 o
-7 5 3 3.386 3.320 0.108 99.648 o
-7 5 4 1.658 1.567 0.138 61.518 o
-7 5 5 0.929 0.946 0.069 246.071 o
-7 5 6 7.228 7.626 0.227 22.793 o
-7 5 7 0.584 0.670 0.069 246.071 o
-7 5 10 4.994 5.380 0.177 37.214 o
-7 5 11 8.791 9.055 0.236 20.933 o
-7 5 12 23.122 23.715 1.488 0.529 o
-7 5 14 1.024 1.163 0.108 99.648 o
-7 5 17 2.280 2.207 0.187 33.400 o
-7 6 1 15.071 14.267 0.315 11.775 o
-7 6 2 2.744 2.700 0.128 71.346 o
-7 6 4 0.677 0.680 0.069 246.071 o
-7 6 5 1.099 0.985 0.197 30.144 o
-7 6 6 5.615 5.498 0.177 37.214 o
-7 6 7 2.236 1.882 0.118 83.732 o
-7 6 8 3.894 3.429 0.335 10.430 o
-7 6 9 1.900 1.852 0.128 71.346 o
-7 6 11 1.697 1.527 0.187 33.400 o
-6 0 2 180.707 183.949 4.040 0.072 o
-6 0 4 2.928 3.123 0.286 14.337 o
-6 0 6 161.597 164.500 3.547 0.093 o
-6 0 8 1.069 1.241 0.148 53.589 o
-6 0 10 283.252 286.190 8.128 0.018 o
-6 0 14 25.645 24.602 0.552 3.845 o
-6 0 16 125.767 125.828 3.764 0.083 o
-6 0 18 14.787 14.858 0.463 5.458 o
-6 0 20 9.475 9.291 0.246 19.292 o
-6 0 22 2.656 2.749 0.138 61.518 o
-6 0 24 11.756 11.597 0.414 6.835 o
-6 1 1 1.393 1.507 0.089 148.858 o
-6 1 2 6.752 6.651 0.177 37.214 o
-6 1 3 1.214 1.251 0.069 246.071 o
-6 1 4 31.704 31.213 0.670 2.608 o
-6 1 5 95.278 95.935 2.355 0.211 o
-6 1 6 151.211 152.095 3.389 0.102 o
-6 1 7 2.747 2.591 0.167 41.721 o
-6 1 8 2.963 3.084 0.177 37.214 o
-6 1 9 42.524 43.135 1.025 1.115 o
-6 1 10 49.705 49.825 1.271 0.725 o
-6 1 11 4.280 3.921 0.177 37.214 o
-6 1 12 40.528 40.632 0.936 1.336 o
-6 1 13 4.811 4.788 0.138 61.518 o
-6 1 14 21.598 20.779 0.463 5.458 o
-6 1 15 3.384 3.448 0.108 99.648 o
-6 1 16 0.566 0.532 0.049 482.298 o
-6 1 17 1.037 1.015 0.069 246.071 o
-6 1 18 0.633 0.640 0.059 334.929 o
-6 1 19 11.199 11.025 0.296 13.397 o
-6 1 20 26.922 26.110 0.897 1.456 o
-6 1 21 12.309 11.922 0.305 12.547 o
-6 1 22 1.445 1.419 0.079 188.398 o
-6 1 23 2.062 1.971 0.089 148.858 o
-6 1 24 0.257 0.217 0.069 246.071 o
-6 1 25 1.147 1.379 0.177 37.214 o
-6 2 1 69.219 67.540 1.517 0.508 o
-6 2 2 38.501 37.805 0.808 1.793 o
-6 2 3 59.391 58.978 1.833 0.349 o
-6 2 4 4.930 5.311 0.138 61.518 o
-6 2 5 4.415 4.246 0.128 71.346 o
-6 2 6 1.032 1.054 0.099 120.575 o
-6 2 7 0.171 0.197 0.039 753.591 o
-6 2 8 12.770 12.720 0.631 2.944 o
-6 2 9 30.821 30.809 0.749 2.088 o
-6 2 10 9.505 9.015 0.236 20.933 o
-6 2 11 0.209 0.187 0.039 753.591 o
-6 2 12 8.521 8.473 0.207 27.341 o
-6 2 13 0.215 0.167 0.039 753.591 o
-6 2 14 6.256 6.306 0.177 37.214 o
-6 2 15 2.686 2.621 0.108 99.648 o
-6 2 16 0.348 0.374 0.049 482.298 o
-6 2 17 8.988 9.094 0.296 13.397 o
-6 2 18 18.563 18.759 0.936 1.336 o
-6 2 19 2.512 2.335 0.118 83.732 o
-6 2 20 19.725 18.947 0.404 7.173 o
-6 2 21 1.489 1.537 0.099 120.575 o
-6 2 23 0.575 0.522 0.089 148.858 o
-6 3 1 12.555 12.769 0.296 13.397 o
-6 3 2 10.907 11.094 0.256 17.837 o
-6 3 3 1.299 1.655 0.059 334.929 o
-6 3 4 4.279 4.345 0.108 99.648 o
-6 3 5 0.558 0.640 0.039 753.591 o
-6 3 6 6.050 6.877 0.167 41.721 o
-6 3 7 7.218 7.192 0.177 37.214 o
-6 3 8 38.531 37.874 0.847 1.630 o
-6 3 9 30.287 30.119 0.581 3.464 o
-6 3 10 0.482 0.512 0.059 334.929 o
-6 3 11 4.268 4.227 0.128 71.346 o
-6 3 12 0.381 0.916 0.158 47.099 o
-6 3 13 6.216 6.325 0.167 41.721 o
-6 3 14 53.510 53.224 1.094 0.979 o
-6 3 15 11.940 12.542 0.305 12.547 o
-6 3 16 1.722 1.833 0.118 83.732 o
-6 3 17 0.600 0.591 0.069 246.071 o
-6 3 18 8.285 7.971 0.227 22.793 o
-6 3 19 14.769 14.680 0.571 3.584 o
-6 3 20 0.902 0.887 0.167 41.721 o
-6 3 21 0.342 0.394 0.079 188.398 o
-6 3 22 4.538 4.483 0.158 47.099 o
-6 3 23 0.802 0.739 0.138 61.518 o
-6 4 1 7.565 7.537 0.197 30.144 o
-6 4 3 6.918 7.035 0.177 37.214 o
-6 4 4 40.848 41.036 1.015 1.137 o
-6 4 5 37.234 37.026 0.788 1.884 o
-6 4 6 1.888 1.833 0.089 148.858 o
-6 4 8 6.642 6.710 0.197 30.144 o
-6 4 10 1.852 1.773 0.099 120.575 o
-6 4 11 6.279 6.227 0.453 5.698 o
-6 4 12 10.994 11.744 0.276 15.379 o
-6 4 13 13.014 13.626 0.837 1.669 o
-6 4 14 13.076 13.518 0.315 11.775 o
-6 4 15 21.446 21.232 0.434 6.228 o
-6 4 16 0.475 0.552 0.069 246.071 o
-6 4 18 6.095 6.207 0.197 30.144 o
-6 4 19 0.863 0.995 0.128 71.346 o
-6 5 2 0.625 0.729 0.059 334.929 o
-6 5 3 1.166 1.192 0.069 246.071 o
-6 5 4 34.898 33.735 0.828 1.709 o
-6 5 6 6.293 6.424 0.177 37.214 o
-6 5 7 2.580 2.572 0.108 99.648 o
-6 5 8 14.887 15.173 0.355 9.304 o
-6 5 9 1.320 1.281 0.177 37.214 o
-6 5 10 14.298 14.306 0.325 11.072 o
-6 5 11 0.473 0.522 0.079 188.398 o
-6 5 13 0.571 0.571 0.099 120.575 o
-6 5 14 2.213 2.345 0.128 71.346 o
-6 5 15 1.335 1.389 0.128 71.346 o
-6 5 16 7.124 7.360 0.207 27.341 o
-6 5 18 1.385 1.143 0.207 27.341 o
-6 6 1 1.642 1.685 0.079 188.398 o
-6 6 2 3.933 4.040 0.118 83.732 o
-6 6 3 0.352 0.552 0.059 334.929 o
-6 6 4 2.781 2.660 0.187 33.400 o
-6 6 5 8.672 8.523 0.562 3.711 o
-6 6 6 0.960 1.498 0.089 148.858 o
-6 6 7 0.766 0.621 0.059 334.929 o
-6 6 8 0.442 0.424 0.138 61.518 o
-6 6 10 4.758 4.897 0.266 16.540 o
-6 6 11 9.310 9.370 0.345 9.843 o
-6 6 12 3.871 4.246 0.246 19.292 o
-6 6 13 0.652 0.857 0.158 47.099 o
-6 6 14 0.832 0.660 0.148 53.589 o
-6 6 15 3.331 3.212 0.217 24.912 o
-6 6 16 1.899 1.803 0.177 37.214 o
-6 7 1 5.237 5.005 0.158 47.099 o
-6 7 4 0.424 0.315 0.079 188.398 o
-6 7 5 0.418 0.384 0.069 246.071 o
-6 7 6 1.116 1.005 0.089 148.858 o
-6 7 7 2.363 2.030 0.177 37.214 o
-6 7 9 2.270 2.286 0.187 33.400 o
-5 0 2 89.953 90.093 1.823 0.352 o
-5 0 4 18.214 18.493 0.463 5.458 o
-5 0 6 117.525 117.158 2.729 0.157 o
-5 0 8 275.788 283.707 7.587 0.020 o
-5 0 10 101.547 103.768 2.355 0.211 o
-5 0 12 43.414 42.386 0.995 1.182 o
-5 0 14 0.661 0.542 0.069 246.071 o
-5 0 18 25.655 25.420 0.709 2.326 o
-5 0 20 96.885 96.576 2.463 0.193 o
-5 0 22 0.231 0.345 0.079 188.398 o
-5 0 24 0.496 0.473 0.089 148.858 o
-5 0 26 13.162 13.193 0.374 8.350 o
-5 1 1 55.347 56.239 1.320 0.671 o
-5 1 2 253.612 256.494 6.483 0.028 o
-5 1 3 48.877 50.830 1.064 1.034 o
-5 1 4 92.047 94.674 2.453 0.194 o
-5 1 5 30.584 30.740 1.084 0.996 o
-5 1 6 4.282 4.089 0.315 11.775 o
-5 1 7 1.046 0.818 0.197 30.144 o
-5 1 8 16.584 16.740 0.493 4.823 o
-5 1 9 262.770 266.317 6.316 0.029 o
-5 1 10 25.805 25.282 0.640 2.854 o
-5 1 12 23.878 23.981 0.532 4.135 o
-5 1 13 8.682 8.690 0.207 27.341 o
-5 1 14 25.901 25.302 0.552 3.845 o
-5 1 15 38.770 38.071 0.867 1.557 o
-5 1 16 53.436 52.781 1.133 0.912 o
-5 1 17 16.084 15.370 0.355 9.304 o
-5 1 18 0.508 0.483 0.049 482.298 o
-5 1 19 39.586 39.608 0.867 1.557 o
-5 1 20 0.554 0.562 0.059 334.929 o
-5 1 21 0.962 0.887 0.069 246.071 o
-5 1 22 1.410 1.389 0.099 120.575 o
-5 1 23 0.199 0.227 0.059 334.929 o
-5 1 24 14.999 14.070 0.443 5.954 o
-5 1 25 1.015 0.946 0.158 47.099 o
-5 1 26 2.855 2.897 0.207 27.341 o
-5 2 1 8.826 9.055 0.207 27.341 o
-5 2 2 0.677 0.660 0.069 246.071 o
-5 2 3 4.185 4.138 0.128 71.346 o
-5 2 4 29.074 27.114 0.837 1.669 o
-5 2 5 174.077 174.421 3.586 0.091 o
-5 2 6 78.883 78.191 3.025 0.128 o
-5 2 7 20.857 21.242 0.759 2.034 o
-5 2 8 1.827 2.010 0.138 61.518 o
-5 2 11 38.843 38.997 0.867 1.557 o
-5 2 12 23.004 23.193 0.512 4.459 o
-5 2 13 71.607 70.772 1.498 0.522 o
-5 2 14 0.623 0.719 0.059 334.929 o
-5 2 15 11.681 11.794 0.276 15.379 o
-5 2 16 3.147 3.163 0.108 99.648 o
-5 2 17 7.722 7.754 0.207 27.341 o
-5 2 18 4.686 4.877 0.158 47.099 o
-5 2 19 10.995 10.601 0.345 9.843 o
-5 2 22 9.645 8.858 0.443 5.954 o
-5 2 23 7.168 6.217 0.197 30.144 o
-5 2 24 1.630 1.507 0.167 41.721 o
-5 3 1 19.374 19.420 0.414 6.835 o
-5 3 3 6.172 5.803 0.138 61.518 o
-5 3 4 11.438 10.897 0.246 19.292 o
-5 3 5 3.746 3.606 0.148 53.589 o
-5 3 6 4.494 4.591 0.118 83.732 o
-5 3 7 15.609 15.547 0.345 9.843 o
-5 3 8 2.231 2.158 0.089 148.858 o
-5 3 10 6.145 6.296 0.177 37.214 o
-5 3 11 0.541 0.473 0.049 482.298 o
-5 3 12 0.637 0.660 0.049 482.298 o
-5 3 14 0.782 0.906 0.089 148.858 o
-5 3 15 2.310 2.197 0.108 99.648 o
-5 3 18 12.331 12.552 0.296 13.397 o
-5 3 19 5.619 5.833 0.207 27.341 o
-5 3 20 0.265 0.236 0.079 188.398 o
-5 3 21 0.858 0.897 0.118 83.732 o
-5 3 23 3.617 3.754 0.138 61.518 o
-5 4 1 3.110 3.212 0.108 99.648 o
-5 4 3 22.706 23.193 0.512 4.459 o
-5 4 4 22.508 23.085 0.502 4.636 o
-5 4 5 13.141 12.976 0.276 15.379 o
-5 4 7 1.110 1.143 0.069 246.071 o
-5 4 8 23.649 25.045 0.512 4.459 o
-5 4 10 22.838 22.572 0.571 3.584 o
-5 4 11 0.334 0.266 0.059 334.929 o
-5 4 12 1.865 1.990 0.158 47.099 o
-5 4 13 14.318 14.306 0.335 10.430 o
-5 4 14 6.723 7.094 0.197 30.144 o
-5 4 15 12.518 12.956 0.394 7.536 o
-5 4 17 2.342 2.365 0.167 41.721 o
-5 4 18 15.679 16.444 1.044 1.073 o
-5 4 19 0.450 0.443 0.089 148.858 o
-5 5 1 2.632 2.601 0.089 148.858 o
-5 5 2 3.937 3.902 0.118 83.732 o
-5 5 3 3.007 2.916 0.108 99.648 o
-5 5 4 60.957 63.638 1.517 0.508 o
-5 5 5 0.206 0.305 0.049 482.298 o
-5 5 6 8.414 8.611 0.246 19.292 o
-5 5 7 2.539 2.424 0.099 120.575 o
-5 5 8 5.768 5.784 0.158 47.099 o
-5 5 9 2.713 2.572 0.167 41.721 o
-5 5 10 3.284 3.242 0.138 61.518 o
-5 5 12 10.606 11.360 0.611 3.137 o
-5 5 13 3.997 3.941 0.552 3.845 o
-5 5 14 45.739 46.524 3.301 0.107 o
-5 5 16 0.721 0.690 0.079 188.398 o
-5 5 17 0.523 0.591 0.108 99.648 o
-5 5 18 1.228 1.330 0.217 24.912 o
-5 6 2 0.307 0.443 0.049 482.298 o
-5 6 3 18.327 17.883 0.394 7.536 o
-5 6 4 2.523 2.473 0.108 99.648 o
-5 6 5 1.349 1.370 0.187 33.400 o
-5 6 6 0.829 0.808 0.069 246.071 o
-5 6 7 1.585 1.655 0.138 61.518 o
-5 6 8 10.481 11.222 0.266 16.540 o
-5 6 9 2.282 2.207 0.128 71.346 o
-5 6 10 8.726 8.887 0.345 9.843 o
-5 6 11 0.682 0.660 0.118 83.732 o
-5 6 13 1.443 1.212 0.128 71.346 o
-5 6 15 3.755 4.079 0.236 20.933 o
-5 6 17 0.745 0.808 0.138 61.518 o
-5 7 2 0.843 0.680 0.148 53.589 o
-5 7 3 0.526 0.493 0.069 246.071 o
-5 7 4 0.402 0.335 0.069 246.071 o
-5 7 7 2.167 1.911 0.335 10.430 o
-5 7 9 2.056 1.882 0.286 14.337 o
-5 7 10 1.854 1.783 0.187 33.400 o
-5 7 11 2.332 2.217 0.197 30.144 o
-4 0 2 965.396 860.155 127.927 0.000 o
-4 0 4 118.888 122.143 3.458 0.098 o
-4 0 6 45.278 44.435 1.015 1.137 o
-4 0 8 579.577 575.532 12.848 0.007 o
-4 0 10 1.721 1.754 0.187 33.400 o
-4 0 12 236.514 240.050 5.311 0.042 o
-4 0 14 1.786 1.921 0.138 61.518 o
-4 0 16 57.088 55.648 1.222 0.784 o
-4 0 18 129.437 129.217 2.621 0.170 o
-4 0 22 1.325 1.182 0.108 99.648 o
-4 0 24 1.764 1.852 0.227 22.793 o
-4 0 26 11.096 10.828 0.345 9.843 o
-4 1 1 91.386 90.368 2.266 0.228 o
-4 1 2 56.754 56.249 1.241 0.759 o
-4 1 3 1.905 1.734 0.099 120.575 o
-4 1 4 34.207 33.982 0.818 1.750 o
-4 1 5 0.056 0.128 0.039 753.591 o
-4 1 6 179.296 177.160 4.118 0.069 o
-4 1 7 84.624 88.487 2.010 0.290 o
-4 1 8 172.751 176.096 4.109 0.069 o
-4 1 9 45.633 46.081 1.074 1.015 o
-4 1 11 1.880 1.892 0.079 188.398 o
-4 1 12 80.885 80.319 1.764 0.376 o
-4 1 13 15.448 14.956 0.355 9.304 o
-4 1 14 16.305 16.237 0.365 8.807 o
-4 1 15 0.143 0.118 0.030 1339.720 o
-4 1 16 21.402 21.055 0.463 5.458 o
-4 1 17 4.407 4.444 0.118 83.732 o
-4 1 18 0.957 0.985 0.059 334.929 o
-4 1 19 51.826 51.500 1.232 0.772 o
-4 1 20 11.673 11.469 0.315 11.775 o
-4 1 21 1.477 1.320 0.108 99.648 o
-4 1 22 21.756 20.641 0.877 1.522 o
-4 1 23 9.145 8.887 0.256 17.837 o
-4 1 24 2.639 2.572 0.177 37.214 o
-4 1 25 4.193 4.306 0.138 61.518 o
-4 1 26 2.270 2.118 0.187 33.400 o
-4 2 1 51.971 51.963 1.212 0.797 o
-4 2 2 14.101 12.966 0.365 8.807 o
-4 2 3 77.883 78.890 2.365 0.209 o
-4 2 4 62.611 62.466 2.384 0.206 o
-4 2 5 5.588 5.833 0.374 8.350 o
-4 2 6 5.809 5.675 0.374 8.350 o
-4 2 7 6.650 6.483 0.177 37.214 o
-4 2 8 80.377 82.250 1.793 0.364 o
-4 2 9 14.227 13.863 0.335 10.430 o
-4 2 10 30.442 29.696 0.670 2.608 o
-4 2 11 7.612 7.321 0.197 30.144 o
-4 2 12 0.668 0.798 0.039 753.591 o
-4 2 13 3.334 3.212 0.099 120.575 o
-4 2 14 22.009 21.774 0.483 5.022 o
-4 2 15 34.205 33.873 0.759 2.034 o
-4 2 16 9.837 9.803 0.236 20.933 o
-4 2 17 7.316 7.202 0.177 37.214 o
-4 2 18 7.465 7.833 0.236 20.933 o
-4 2 19 5.925 5.882 0.197 30.144 o
-4 2 21 4.389 4.217 0.197 30.144 o
-4 2 22 3.786 3.852 0.138 61.518 o
-4 2 23 17.511 16.976 0.434 6.228 o
-4 2 24 2.280 2.256 0.099 120.575 o
-4 2 25 3.104 3.192 0.217 24.912 o
-4 3 1 4.820 4.838 0.118 83.732 o
-4 3 2 13.144 13.084 0.286 14.337 o
-4 3 3 20.666 21.183 0.601 3.240 o
-4 3 4 233.589 233.202 5.064 0.046 o
-4 3 5 27.770 27.292 0.571 3.584 o
-4 3 6 8.287 7.882 0.256 17.837 o
-4 3 7 5.049 5.114 0.138 61.518 o
-4 3 8 0.208 0.266 0.059 334.929 o
-4 3 9 35.587 35.903 0.887 1.489 o
-4 3 10 61.940 62.190 1.478 0.536 o
-4 3 11 19.713 19.814 0.453 5.698 o
-4 3 12 12.074 12.079 0.266 16.540 o
-4 3 13 0.937 1.054 0.059 334.929 o
-4 3 14 30.878 31.046 0.798 1.838 o
-4 3 15 5.566 5.990 0.167 41.721 o
-4 3 16 3.996 3.931 0.167 41.721 o
-4 3 17 13.976 14.405 0.325 11.072 o
-4 3 18 2.464 2.404 0.266 16.540 o
-4 3 20 6.020 5.892 0.187 33.400 o
-4 3 21 1.564 1.586 0.118 83.732 o
-4 3 22 1.023 1.163 0.128 71.346 o
-4 3 23 0.382 0.345 0.108 99.648 o
-4 4 1 0.139 0.148 0.030 1339.720 o
-4 4 2 4.997 5.035 0.138 61.518 o
-4 4 3 57.886 57.490 1.409 0.590 o
-4 4 4 0.665 1.054 0.059 334.929 o
-4 4 5 11.014 10.986 0.256 17.837 o
-4 4 6 28.016 28.119 0.611 3.137 o
-4 4 7 8.929 9.124 0.296 13.397 o
-4 4 8 4.244 4.394 0.128 71.346 o
-4 4 9 2.137 1.961 0.099 120.575 o
-4 4 10 2.806 2.719 0.108 99.648 o
-4 4 11 0.107 0.167 0.049 482.298 o
-4 4 12 0.290 0.325 0.059 334.929 o
-4 4 13 26.835 27.223 0.847 1.630 o
-4 4 14 21.665 21.814 0.837 1.669 o
-4 4 15 0.819 0.877 0.069 246.071 o
-4 4 16 1.809 1.931 0.148 53.589 o
-4 4 17 4.548 4.572 0.236 20.933 o
-4 4 18 2.000 2.089 0.128 71.346 o
-4 4 20 4.300 3.862 0.276 15.379 o
-4 5 2 21.198 21.252 0.463 5.458 o
-4 5 3 2.278 2.128 0.089 148.858 o
-4 5 4 0.541 0.522 0.059 334.929 o
-4 5 6 5.182 4.936 0.158 47.099 o
-4 5 8 7.484 7.872 0.197 30.144 o
-4 5 10 11.547 11.794 0.749 2.088 o
-4 5 11 1.300 1.360 0.108 99.648 o
-4 5 12 7.278 7.340 0.473 5.233 o
-4 5 13 0.482 0.532 0.079 188.398 o
-4 5 14 12.355 12.996 0.384 7.927 o
-4 5 15 0.210 0.276 0.069 246.071 o
-4 5 17 1.625 1.576 0.276 15.379 o
-4 5 18 11.125 11.173 0.414 6.835 o
-4 6 2 4.418 4.315 0.325 11.072 o
-4 6 3 12.066 12.089 0.276 15.379 o
-4 6 4 3.160 3.212 0.138 61.518 o
-4 6 5 5.322 5.360 0.227 22.793 o
-4 6 6 1.499 1.498 0.089 148.858 o
-4 6 7 8.933 8.463 0.227 22.793 o
-4 6 8 1.339 1.340 0.108 99.648 o
-4 6 11 0.497 0.611 0.089 148.858 o
-4 6 12 3.921 4.020 0.167 41.721 o
-4 6 13 18.439 18.622 0.424 6.521 o
-4 6 14 4.397 4.670 0.167 41.721 o
-4 6 16 0.971 1.025 0.167 41.721 o
-4 6 17 0.439 0.483 0.128 71.346 o
-4 7 2 4.234 3.803 0.236 20.933 o
-4 7 3 4.487 3.980 0.315 11.775 o
-4 7 4 2.417 2.325 0.158 47.099 o
-4 7 6 0.768 0.769 0.079 188.398 o
-4 7 7 2.495 2.512 0.286 14.337 o
-4 7 8 1.810 1.714 0.197 30.144 o
-4 7 9 6.848 6.611 0.286 14.337 o
-4 7 11 0.725 0.788 0.158 47.099 o
-3 0 2 14.916 14.454 0.315 11.775 o
-3 0 4 84.048 90.043 3.064 0.125 o
-3 0 6 13.589 14.779 0.640 2.854 o
-3 0 8 21.703 22.198 0.522 4.292 o
-3 0 10 3.906 4.109 0.118 83.732 o
-3 0 12 145.592 144.519 3.143 0.118 o
-3 0 14 18.286 17.528 0.384 7.927 o
-3 0 16 13.075 13.173 0.315 11.775 o
-3 0 18 33.087 33.213 0.739 2.144 o
-3 0 20 9.615 9.143 0.473 5.233 o
-3 0 22 94.778 91.521 3.705 0.085 o
-3 0 24 0.036 0.483 0.089 148.858 o
-3 0 26 4.046 3.961 0.227 22.793 o
-3 1 1 316.039 322.595 7.527 0.021 o
-3 1 2 33.188 33.410 0.769 1.982 o
-3 1 3 154.578 160.559 3.675 0.087 o
-3 1 4 226.554 231.192 5.251 0.042 o
-3 1 5 211.169 214.315 4.926 0.048 o
-3 1 6 0.392 0.325 0.039 753.591 o
-3 1 7 349.378 348.941 7.931 0.019 o
-3 1 8 9.740 8.188 0.227 22.793 o
-3 1 9 60.783 60.939 1.350 0.642 o
-3 1 10 3.514 3.547 0.108 99.648 o
-3 1 11 160.815 156.430 3.498 0.096 o
-3 1 12 52.057 52.564 1.163 0.866 o
-3 1 13 0.778 0.828 0.039 753.591 o
-3 1 14 0.262 0.325 0.030 1339.720 o
-3 1 15 0.182 0.138 0.030 1339.720 o
-3 1 16 31.695 31.036 0.680 2.533 o
-3 1 17 58.392 58.672 1.261 0.736 o
-3 1 18 37.879 37.775 0.828 1.709 o
-3 1 19 0.256 0.266 0.039 753.591 o
-3 1 20 2.056 1.931 0.079 188.398 o
-3 1 21 7.957 7.813 0.197 30.144 o
-3 1 22 2.032 1.931 0.089 148.858 o
-3 1 23 1.835 1.783 0.089 148.858 o
-3 1 24 0.213 0.227 0.059 334.929 o
-3 1 25 1.222 1.113 0.079 188.398 o
-3 1 26 16.510 16.217 0.424 6.521 o
-3 2 1 83.481 82.752 1.872 0.334 o
-3 2 2 172.671 178.697 4.158 0.068 o
-3 2 3 290.561 299.402 6.838 0.025 o
-3 2 4 26.225 27.243 0.680 2.533 o
-3 2 5 2.670 2.631 0.108 99.648 o
-3 2 6 137.407 137.139 3.567 0.092 o
-3 2 7 166.418 166.795 3.744 0.084 o
-3 2 8 281.671 285.845 6.493 0.028 o
-3 2 9 50.559 51.500 1.133 0.912 o
-3 2 10 11.189 10.808 0.256 17.837 o
-3 2 11 23.134 22.760 0.502 4.636 o
-3 2 12 2.067 2.079 0.069 246.071 o
-3 2 13 52.323 52.426 1.192 0.824 o
-3 2 14 0.730 0.877 0.049 482.298 o
-3 2 15 28.103 27.952 0.650 2.768 o
-3 2 16 14.153 14.414 0.325 11.072 o
-3 2 17 1.004 0.966 0.059 334.929 o
-3 2 18 42.462 42.573 0.985 1.206 o
-3 2 19 0.343 0.335 0.049 482.298 o
-3 2 20 3.396 3.488 0.108 99.648 o
-3 2 21 10.735 10.542 0.325 11.072 o
-3 2 24 2.758 2.562 0.148 53.589 o
-3 3 1 3.690 3.843 0.099 120.575 o
-3 3 2 246.346 245.863 5.458 0.039 o
-3 3 3 4.018 7.389 0.177 37.214 o
-3 3 4 44.547 44.721 0.916 1.394 o
-3 3 5 21.266 21.390 0.443 5.954 o
-3 3 6 0.054 0.266 0.049 482.298 o
-3 3 7 3.962 4.020 0.138 61.518 o
-3 3 8 17.335 17.656 0.424 6.521 o
-3 3 9 4.955 5.478 0.148 53.589 o
-3 3 10 20.041 19.745 0.443 5.954 o
-3 3 11 1.365 1.498 0.079 188.398 o
-3 3 12 40.583 41.401 0.897 1.456 o
-3 3 13 8.972 9.193 0.217 24.912 o
-3 3 14 67.944 68.900 1.557 0.483 o
-3 3 15 1.544 1.616 0.128 71.346 o
-3 3 17 1.117 1.143 0.079 188.398 o
-3 3 18 3.445 3.389 0.118 83.732 o
-3 3 19 10.024 10.178 0.246 19.292 o
-3 3 20 4.187 4.138 0.138 61.518 o
-3 3 21 6.062 6.729 0.227 22.793 o
-3 3 22 9.792 9.754 0.246 19.292 o
-3 3 24 10.690 10.749 0.335 10.430 o
-3 4 1 20.382 20.296 0.434 6.228 o
-3 4 2 9.825 10.355 0.394 7.536 o
-3 4 3 56.692 56.988 1.182 0.837 o
-3 4 4 27.633 28.129 0.680 2.533 o
-3 4 5 0.441 0.463 0.039 753.591 o
-3 4 6 24.250 24.139 0.700 2.392 o
-3 4 7 15.920 16.217 0.473 5.233 o
-3 4 8 0.530 0.493 0.049 482.298 o
-3 4 9 0.490 0.483 0.059 334.929 o
-3 4 10 36.561 36.898 0.788 1.884 o
-3 4 11 3.723 3.921 0.138 61.518 o
-3 4 12 2.898 2.808 0.118 83.732 o
-3 4 13 30.972 31.223 0.946 1.308 o
-3 4 14 5.632 5.636 0.187 33.400 o
-3 4 16 3.911 3.951 0.158 47.099 o
-3 4 17 10.143 10.463 0.256 17.837 o
-3 4 18 3.956 3.862 0.148 53.589 o
-3 4 20 8.835 8.542 0.365 8.807 o
-3 5 1 0.161 0.236 0.039 753.591 o
-3 5 2 2.262 2.315 0.079 188.398 o
-3 5 3 4.379 4.187 0.128 71.346 o
-3 5 4 9.156 8.848 0.246 19.292 o
-3 5 5 1.080 1.094 0.069 246.071 o
-3 5 6 34.516 34.947 0.897 1.456 o
-3 5 7 3.930 3.951 0.128 71.346 o
-3 5 8 0.553 0.571 0.069 246.071 o
-3 5 9 4.268 4.128 0.148 53.589 o
-3 5 10 4.258 4.217 0.167 41.721 o
-3 5 11 1.284 1.360 0.108 99.648 o
-3 5 12 11.941 12.296 0.286 14.337 o
-3 5 13 0.361 0.315 0.069 246.071 o
-3 5 14 1.484 1.616 0.099 120.575 o
-3 5 16 16.605 16.730 0.532 4.135 o
-3 5 17 0.990 0.966 0.099 120.575 o
-3 5 18 1.197 1.212 0.207 27.341 o
-3 6 1 7.870 7.655 0.365 8.807 o
-3 6 2 1.683 1.626 0.108 99.648 o
-3 6 3 0.835 1.212 0.236 20.933 o
-3 6 4 1.141 1.261 0.079 188.398 o
-3 6 5 0.730 0.778 0.069 246.071 o
-3 6 6 0.815 0.897 0.089 148.858 o
-3 6 7 0.716 0.798 0.128 71.346 o
-3 6 9 3.784 3.872 0.158 47.099 o
-3 6 10 2.749 2.838 0.138 61.518 o
-3 6 11 0.363 0.325 0.069 246.071 o
-3 6 12 3.446 3.892 0.158 47.099 o
-3 6 13 1.660 1.803 0.099 120.575 o
-3 6 15 0.179 0.591 0.108 99.648 o
-3 6 17 6.639 6.788 0.266 16.540 o
-3 7 2 5.005 5.133 0.246 19.292 o
-3 7 4 4.239 4.138 0.236 20.933 o
-3 7 5 1.625 1.606 0.187 33.400 o
-3 7 6 0.814 0.552 0.148 53.589 o
-3 7 12 5.788 5.715 0.266 16.540 o
-3 7 13 3.859 3.793 0.227 22.793 o
-2 0 6 180.196 173.200 4.079 0.070 o
-2 0 8 448.876 461.478 10.533 0.011 o
-2 0 10 196.055 184.786 4.325 0.063 o
-2 0 12 15.755 16.750 0.374 8.350 o
-2 0 14 53.691 55.332 1.232 0.772 o
-2 0 16 11.506 11.469 0.286 14.337 o
-2 0 18 5.059 4.739 0.128 71.346 o
-2 0 20 16.564 16.592 0.355 9.304 o
-2 0 22 4.249 4.404 0.167 41.721 o
-2 0 26 3.711 3.764 0.227 22.793 o
-2 1 1 181.720 193.585 4.355 0.062 o
-2 1 2 552.779 554.201 46.593 0.001 o
-2 1 3 20.106 20.858 0.453 5.698 o
-2 1 4 350.207 346.882 15.557 0.005 o
-2 1 5 20.956 20.671 0.522 4.292 o
-2 1 6 5.819 5.586 0.138 61.518 o
-2 1 7 33.934 34.061 0.769 1.982 o
-2 1 8 288.293 289.145 6.552 0.027 o
-2 1 9 22.422 22.415 0.522 4.292 o
-2 1 10 32.105 32.455 0.729 2.202 o
-2 1 11 83.187 81.787 1.803 0.360 o
-2 1 12 9.015 9.399 0.227 22.793 o
-2 1 13 32.767 31.627 0.700 2.392 o
-2 1 14 18.632 18.208 0.404 7.173 o
-2 1 15 11.137 10.966 0.256 17.837 o
-2 1 16 0.956 1.035 0.049 482.298 o
-2 1 17 30.173 30.149 0.670 2.608 o
-2 1 18 8.319 8.188 0.197 30.144 o
-2 1 19 1.679 1.764 0.069 246.071 o
-2 1 20 0.999 0.946 0.059 334.929 o
-2 1 21 56.834 56.101 1.212 0.797 o
-2 1 22 10.944 10.641 0.296 13.397 o
-2 1 24 2.300 2.256 0.148 53.589 o
-2 1 25 0.533 0.552 0.059 334.929 o
-2 1 26 1.511 1.438 0.177 37.214 o
-2 2 1 149.243 150.036 3.458 0.098 o
-2 2 2 471.663 479.893 10.769 0.010 o
-2 2 3 9.485 9.498 0.246 19.292 o
-2 2 4 22.623 22.277 0.522 4.292 o
-2 2 5 3.039 3.163 0.108 99.648 o
-2 2 6 70.661 71.343 1.586 0.465 o
-2 2 7 33.896 33.361 0.749 2.088 o
-2 2 8 30.123 28.169 0.631 2.944 o
-2 2 9 16.729 16.789 0.374 8.350 o
-2 2 10 89.304 88.871 1.951 0.308 o
-2 2 11 13.813 13.242 0.305 12.547 o
-2 2 12 106.475 107.029 2.355 0.211 o
-2 2 13 29.932 30.159 0.680 2.533 o
-2 2 14 13.421 13.262 0.296 13.397 o
-2 2 15 2.350 2.187 0.079 188.398 o
-2 2 16 36.872 36.396 0.808 1.793 o
-2 2 17 54.501 54.032 1.212 0.797 o
-2 2 18 27.244 26.967 0.650 2.768 o
-2 2 19 8.116 7.803 0.197 30.144 o
-2 2 20 6.787 6.651 0.187 33.400 o
-2 2 21 0.523 0.493 0.059 334.929 o
-2 2 22 9.387 9.498 0.236 20.933 o
-2 2 23 10.239 10.168 0.335 10.430 o
-2 2 24 0.483 0.394 0.069 246.071 o
-2 2 25 14.126 14.178 0.404 7.173 o
-2 3 1 137.023 140.282 3.173 0.116 o
-2 3 2 63.713 66.564 1.399 0.598 o
-2 3 3 1.547 1.547 0.118 83.732 o
-2 3 4 8.803 8.986 0.227 22.793 o
-2 3 5 5.953 6.414 0.207 27.341 o
-2 3 6 359.148 355.907 8.197 0.017 o
-2 3 7 79.506 80.683 1.754 0.381 o
-2 3 8 25.369 25.036 0.552 3.845 o
-2 3 9 7.513 7.990 0.197 30.144 o
-2 3 10 21.849 21.912 0.522 4.292 o
-2 3 11 19.512 19.942 0.463 5.458 o
-2 3 12 83.070 82.811 2.493 0.188 o
-2 3 13 3.581 3.803 0.108 99.648 o
-2 3 14 4.857 4.877 0.128 71.346 o
-2 3 15 11.056 11.281 0.315 11.775 o
-2 3 16 31.924 32.258 0.709 2.326 o
-2 3 17 4.362 4.572 0.158 47.099 o
-2 3 18 8.857 9.094 0.227 22.793 o
-2 3 19 1.356 1.409 0.099 120.575 o
-2 3 20 14.818 15.094 0.374 8.350 o
-2 3 22 10.658 10.651 0.256 17.837 o
-2 3 23 1.141 1.281 0.246 19.292 o
-2 3 24 1.575 1.557 0.167 41.721 o
-2 4 1 16.164 16.060 0.345 9.843 o
-2 4 2 59.712 59.333 1.340 0.652 o
-2 4 3 31.547 32.021 0.660 2.686 o
-2 4 4 0.439 0.453 0.049 482.298 o
-2 4 5 33.295 33.627 0.739 2.144 o
-2 4 6 3.604 3.793 0.118 83.732 o
-2 4 7 35.867 36.425 0.778 1.932 o
-2 4 8 0.517 0.532 0.049 482.298 o
-2 4 9 0.349 0.335 0.049 482.298 o
-2 4 10 23.126 23.193 0.502 4.636 o
-2 4 11 17.218 18.109 0.374 8.350 o
-2 4 13 10.542 10.345 0.246 19.292 o
-2 4 14 8.294 8.454 0.266 16.540 o
-2 4 15 9.878 10.217 0.246 19.292 o
-2 4 16 14.198 14.720 0.335 10.430 o
-2 4 17 10.536 10.621 0.256 17.837 o
-2 4 18 1.070 1.015 0.108 99.648 o
-2 4 20 2.503 2.542 0.138 61.518 o
-2 4 21 2.172 2.296 0.246 19.292 o
-2 5 1 0.339 0.276 0.039 753.591 o
-2 5 2 15.434 15.291 0.453 5.698 o
-2 5 3 3.189 3.163 0.108 99.648 o
-2 5 4 3.298 3.429 0.118 83.732 o
-2 5 5 4.108 4.010 0.128 71.346 o
-2 5 7 0.244 0.227 0.049 482.298 o
-2 5 8 1.104 1.074 0.089 148.858 o
-2 5 9 0.897 0.818 0.128 71.346 o
-2 5 10 3.064 3.133 0.532 4.135 o
-2 5 11 0.508 0.522 0.079 188.398 o
-2 5 12 0.850 0.828 0.167 41.721 o
-2 5 13 5.528 5.449 0.246 19.292 o
-2 5 14 2.382 2.266 0.108 99.648 o
-2 5 16 12.537 12.828 0.847 1.630 o
-2 5 17 0.605 0.611 0.089 148.858 o
-2 5 19 1.419 1.182 0.197 30.144 o
-2 6 1 0.545 0.591 0.059 334.929 o
-2 6 3 15.023 14.611 1.015 1.137 o
-2 6 5 8.406 8.424 0.355 9.304 o
-2 6 7 3.346 3.291 0.138 61.518 o
-2 6 8 1.836 1.941 0.118 83.732 o
-2 6 9 2.928 2.680 0.138 61.518 o
-2 6 11 5.743 5.921 0.305 12.547 o
-2 6 12 0.396 0.394 0.089 148.858 o
-2 6 14 1.411 1.507 0.167 41.721 o
-2 6 15 5.464 5.192 0.266 16.540 o
-2 6 16 0.570 0.522 0.138 61.518 o
-2 7 4 1.309 1.360 0.177 37.214 o
-2 7 6 2.958 2.818 0.217 24.912 o
-2 7 7 4.229 4.187 0.246 19.292 o
-2 7 8 3.375 3.370 0.227 22.793 o
-2 7 10 1.253 1.192 0.187 33.400 o
-2 7 11 2.836 2.936 0.227 22.793 o
-2 7 12 0.816 0.729 0.148 53.589 o
-1 0 2 771.912 707.489 15.725 0.005 o
-1 0 4 849.131 822.508 61.855 0.000 o
-1 0 6 203.051 202.777 4.700 0.053 o
-1 0 8 490.100 506.012 11.409 0.009 o
-1 0 10 3.456 3.064 0.108 99.648 o
-1 0 12 111.291 110.921 2.434 0.198 o
-1 0 14 48.975 47.687 1.054 1.053 o
-1 0 16 22.207 22.257 0.483 5.022 o
-1 0 18 59.139 60.131 1.291 0.703 o
-1 0 20 42.619 42.761 0.877 1.522 o
-1 0 22 0.692 0.571 0.069 246.071 o
-1 0 24 21.440 20.848 1.015 1.137 o
-1 0 26 5.869 5.803 0.256 17.837 o
-1 1 2 151.438 154.204 4.365 0.061 o
-1 1 3 341.582 347.719 11.065 0.010 o
-1 1 4 240.549 251.134 6.138 0.031 o
-1 1 5 1.191 1.064 0.039 753.591 o
-1 1 6 0.517 0.502 0.049 482.298 o
-1 1 7 423.471 416.826 9.665 0.013 o
-1 1 8 91.033 93.758 2.118 0.261 o
-1 1 9 176.679 169.613 3.892 0.077 o
-1 1 11 73.237 72.969 1.606 0.454 o
-1 1 12 84.362 87.186 1.921 0.317 o
-1 1 13 5.430 5.567 0.138 61.518 o
-1 1 14 43.765 44.918 0.985 1.206 o
-1 1 15 10.205 10.188 0.227 22.793 o
-1 1 16 6.298 6.256 0.148 53.589 o
-1 1 17 1.639 1.754 0.059 334.929 o
-1 1 18 15.013 14.533 0.325 11.072 o
-1 1 19 9.619 9.271 0.227 22.793 o
-1 1 20 2.760 2.838 0.089 148.858 o
-1 1 21 13.389 13.725 0.315 11.775 o
-1 1 22 12.125 11.922 0.296 13.397 o
-1 1 23 1.559 1.626 0.069 246.071 o
-1 1 24 0.538 0.522 0.049 482.298 o
-1 1 25 1.285 1.438 0.099 120.575 o
-1 2 1 137.245 139.720 3.192 0.115 o
-1 2 2 7.637 8.276 0.227 22.793 o
-1 2 3 171.903 171.200 3.921 0.076 o
-1 2 4 223.537 228.798 5.173 0.044 o
-1 2 5 487.406 492.337 11.124 0.009 o
-1 2 6 18.265 18.582 0.424 6.521 o
-1 2 7 1.378 1.419 0.069 246.071 o
-1 2 8 45.658 45.805 1.054 1.053 o
-1 2 9 8.265 7.774 0.187 33.400 o
-1 2 10 183.975 183.840 4.079 0.070 o
-1 2 11 71.246 72.397 1.586 0.465 o
-1 2 12 34.184 33.558 0.749 2.088 o
-1 2 13 12.909 12.434 0.286 14.337 o
-1 2 14 1.152 1.172 0.049 482.298 o
-1 2 15 12.302 11.882 0.286 14.337 o
-1 2 18 5.399 5.153 0.138 61.518 o
-1 2 19 3.952 3.951 0.118 83.732 o
-1 2 20 47.652 45.894 0.936 1.336 o
-1 2 21 1.026 1.074 0.069 246.071 o
-1 2 22 18.585 18.691 0.434 6.228 o
-1 2 24 0.382 0.374 0.069 246.071 o
-1 2 25 0.481 0.424 0.138 61.518 o
-1 3 2 32.055 32.060 0.769 1.982 o
-1 3 3 13.472 13.419 0.305 12.547 o
-1 3 4 55.906 55.155 1.360 0.633 o
-1 3 5 0.757 0.837 0.059 334.929 o
-1 3 6 102.529 104.182 2.276 0.226 o
-1 3 7 1.457 1.744 0.069 246.071 o
-1 3 8 6.710 6.424 0.177 37.214 o
-1 3 9 1.018 1.143 0.059 334.929 o
-1 3 10 31.074 31.775 0.690 2.461 o
-1 3 11 41.356 42.051 1.064 1.034 o
-1 3 12 0.189 0.266 0.039 753.591 o
-1 3 13 1.183 1.103 0.069 246.071 o
-1 3 14 26.036 26.464 0.621 3.038 o
-1 3 15 5.740 5.784 0.148 53.589 o
-1 3 16 112.761 112.901 2.355 0.211 o
-1 3 17 11.465 11.537 0.266 16.540 o
-1 3 18 1.097 1.074 0.099 120.575 o
-1 3 19 3.844 3.852 0.138 61.518 o
-1 3 20 0.242 0.315 0.069 246.071 o
-1 3 21 12.581 12.838 0.394 7.536 o
-1 3 22 5.047 5.271 0.158 47.099 o
-1 3 23 2.031 2.108 0.118 83.732 o
-1 4 1 5.755 5.981 0.148 53.589 o
-1 4 2 9.590 9.439 0.236 20.933 o
-1 4 4 0.340 0.453 0.039 753.591 o
-1 4 5 59.166 59.076 1.320 0.671 o
-1 4 6 78.706 79.324 2.099 0.266 o
-1 4 7 28.190 27.420 0.670 2.608 o
-1 4 8 7.725 7.882 0.227 22.793 o
-1 4 9 1.243 1.320 0.089 148.858 o
-1 4 11 2.844 2.926 0.108 99.648 o
-1 4 12 20.036 20.287 0.512 4.459 o
-1 4 13 0.318 0.246 0.039 753.591 o
-1 4 14 3.307 3.320 0.108 99.648 o
-1 4 15 36.709 36.681 0.690 2.461 o
-1 4 16 4.038 3.990 0.138 61.518 o
-1 4 17 10.040 9.853 0.246 19.292 o
-1 4 20 9.413 9.685 0.374 8.350 o
-1 4 21 2.274 2.276 0.236 20.933 o
-1 5 1 9.663 9.794 0.227 22.793 o
-1 5 2 67.893 67.274 2.059 0.276 o
-1 5 3 1.160 1.192 0.069 246.071 o
-1 5 4 4.593 4.838 0.138 61.518 o
-1 5 6 30.598 30.090 0.946 1.308 o
-1 5 7 0.904 0.966 0.079 188.398 o
-1 5 8 0.752 0.650 0.167 41.721 o
-1 5 9 6.649 6.828 0.197 30.144 o
-1 5 10 13.779 14.079 0.414 6.835 o
-1 5 11 1.479 1.517 0.089 148.858 o
-1 5 12 13.404 13.005 0.296 13.397 o
-1 5 14 1.737 1.773 0.108 99.648 o
-1 5 15 1.136 1.094 0.089 148.858 o
-1 5 17 0.452 0.286 0.079 188.398 o
-1 6 1 2.198 1.951 0.108 99.648 o
-1 6 2 6.279 6.187 0.266 16.540 o
-1 6 4 1.640 1.833 0.108 99.648 o
-1 6 5 0.727 0.709 0.089 148.858 o
-1 6 6 8.363 8.660 0.897 1.456 o
-1 6 7 8.496 8.887 0.236 20.933 o
-1 6 8 2.432 2.562 0.128 71.346 o
-1 6 10 0.469 0.453 0.089 148.858 o
-1 6 13 3.180 2.631 0.227 22.793 o
-1 6 15 4.835 5.074 0.256 17.837 o
-1 6 16 0.568 0.394 0.128 71.346 o
-1 7 1 1.375 1.488 0.177 37.214 o
-1 7 3 3.086 3.054 0.227 22.793 o
-1 7 4 3.134 3.192 0.227 22.793 o
-1 7 6 3.662 3.360 0.236 20.933 o
-1 7 11 4.057 4.414 0.246 19.292 o
0 0 2 140.386 142.243 4.522 0.057 o
0 0 4 71.433 70.052 1.596 0.459 o
0 0 6 1025.240 906.000 47.332 0.001 o
0 0 8 292.936 292.357 6.710 0.026 o
0 0 10 399.606 397.022 9.094 0.014 o
0 0 12 12.857 13.941 0.325 11.072 o
0 0 14 50.565 52.101 1.133 0.912 o
0 0 16 10.464 11.074 0.246 19.292 o
0 0 18 0.528 1.626 0.079 188.398 o
0 0 20 10.221 11.370 0.276 15.379 o
0 0 22 15.789 16.267 0.355 9.304 o
0 0 24 1.149 1.783 0.099 120.575 o
0 1 1 454.088 476.011 10.729 0.010 o
0 1 2 90.157 91.620 2.089 0.268 o
0 1 3 18.253 18.149 0.414 6.835 o
0 1 4 1529.820 1490.720 51.017 0.000 o
0 1 5 65.884 71.373 1.586 0.465 o
0 1 6 305.886 311.787 7.074 0.023 o
0 1 7 35.016 35.647 0.798 1.838 o
0 1 8 25.217 27.617 0.650 2.768 o
0 1 9 37.405 37.519 0.867 1.557 o
0 1 10 145.968 146.085 3.291 0.108 o
0 1 11 204.371 199.871 4.700 0.053 o
0 1 12 0.184 0.187 0.030 1339.720 o
0 1 13 26.078 25.193 0.552 3.845 o
0 1 14 8.801 8.739 0.197 30.144 o
0 1 15 3.538 3.508 0.089 148.858 o
0 1 16 3.525 3.567 0.099 120.575 o
0 1 17 19.548 19.587 0.434 6.228 o
0 1 18 24.996 24.927 0.562 3.711 o
0 1 19 49.771 50.229 1.094 0.979 o
0 1 20 3.061 3.015 0.089 148.858 o
0 1 21 15.710 15.695 0.355 9.304 o
0 1 22 4.111 4.138 0.128 71.346 o
0 1 23 10.463 10.109 0.236 20.933 o
0 1 24 4.063 4.010 0.128 71.346 o
0 1 25 0.922 0.936 0.089 148.858 o
0 2 0 12.507 13.646 0.335 10.430 o
0 2 1 73.873 73.117 1.645 0.432 o
0 2 2 128.713 130.715 3.025 0.128 o
0 2 4 186.534 185.604 4.237 0.065 o
0 2 5 46.706 48.958 1.113 0.944 o
0 2 6 5.614 5.320 0.138 61.518 o
0 2 7 136.363 138.154 3.113 0.121 o
0 2 8 0.317 0.483 0.039 753.591 o
0 2 9 55.343 54.061 1.182 0.837 o
0 2 10 26.752 25.666 0.581 3.464 o
0 2 11 1.354 1.379 0.059 334.929 o
0 2 12 15.807 16.474 0.365 8.807 o
0 2 13 9.782 9.734 0.227 22.793 o
0 2 14 56.463 56.505 1.251 0.748 o
0 2 15 95.061 95.600 2.059 0.276 o
0 2 16 2.732 2.660 0.079 188.398 o
0 2 18 11.581 11.577 0.286 14.337 o
0 2 19 12.124 11.764 0.296 13.397 o
0 2 20 25.093 24.809 0.552 3.845 o
0 2 21 12.921 12.690 0.305 12.547 o
0 2 22 0.415 0.424 0.069 246.071 o
0 2 23 3.891 3.862 0.138 61.518 o
0 2 24 7.063 7.291 0.197 30.144 o
0 3 1 49.038 49.283 1.113 0.944 o
0 3 2 113.894 114.507 2.591 0.174 o
0 3 3 82.263 85.688 1.882 0.331 o
0 3 4 54.655 56.012 1.212 0.797 o
0 3 5 15.012 15.705 0.365 8.807 o
0 3 6 0.127 0.256 0.030 1339.720 o
0 3 7 0.975 1.025 0.049 482.298 o
0 3 8 96.047 97.314 2.099 0.266 o
0 3 9 41.258 40.741 0.847 1.630 o
0 3 10 1.316 1.232 0.059 334.929 o
0 3 11 1.261 1.478 0.069 246.071 o
0 3 12 6.782 8.680 0.305 12.547 o
0 3 14 27.304 27.055 0.571 3.584 o
0 3 15 0.217 0.296 0.039 753.591 o
0 3 16 1.140 1.153 0.069 246.071 o
0 3 17 5.020 4.956 0.138 61.518 o
0 3 18 4.577 4.916 0.148 53.589 o
0 3 19 0.385 0.355 0.059 334.929 o
0 3 20 11.989 12.079 0.276 15.379 o
0 3 21 2.535 2.512 0.099 120.575 o
0 3 22 4.373 4.010 0.138 61.518 o
0 4 0 2.738 2.788 0.128 71.346 o
0 4 1 11.523 11.813 0.266 16.540 o
0 4 2 55.979 55.795 1.281 0.713 o
0 4 3 3.953 3.882 0.108 99.648 o
0 4 4 11.769 11.931 0.315 11.775 o
0 4 5 73.186 74.545 1.586 0.465 o
0 4 6 5.979 6.335 0.167 41.721 o
0 4 7 0.205 0.187 0.030 1339.720 o
0 4 8 5.297 5.458 0.177 37.214 o
0 4 9 6.139 6.069 0.167 41.721 o
0 4 10 16.165 16.148 0.345 9.843 o
0 4 11 0.588 0.562 0.049 482.298 o
0 4 12 23.414 23.715 0.502 4.636 o
0 4 13 5.921 5.931 0.158 47.099 o
0 4 15 25.512 25.242 0.522 4.292 o
0 4 16 16.089 15.981 0.365 8.807 o
0 4 17 0.764 0.739 0.227 22.793 o
0 4 18 2.321 2.059 0.128 71.346 o
0 4 19 3.378 3.301 0.305 12.547 o
0 4 20 3.888 3.527 0.276 15.379 o
0 5 2 7.063 7.035 0.177 37.214 o
0 5 3 1.071 1.163 0.118 83.732 o
0 5 4 23.266 23.538 0.493 4.823 o
0 5 5 2.986 3.163 0.128 71.346 o
0 5 6 70.433 70.318 3.242 0.111 o
0 5 8 6.115 5.902 0.158 47.099 o
0 5 11 3.621 3.714 0.148 53.589 o
0 5 12 7.730 8.050 0.227 22.793 o
0 5 13 0.952 0.966 0.079 188.398 o
0 5 14 13.253 13.567 0.305 12.547 o
0 5 15 1.620 1.527 0.099 120.575 o
0 5 16 22.635 22.789 0.601 3.240 o
0 5 18 0.886 0.936 0.177 37.214 o
0 6 0 16.317 16.267 0.404 7.173 o
0 6 1 5.561 5.163 0.246 19.292 o
0 6 2 8.955 8.946 0.227 22.793 o
0 6 3 3.712 3.961 0.197 30.144 o
0 6 4 0.671 0.798 0.099 120.575 o
0 6 5 26.814 27.016 0.591 3.349 o
0 6 8 0.779 0.916 0.089 148.858 o
0 6 9 0.480 0.502 0.079 188.398 o
0 6 10 10.900 11.124 0.522 4.292 o
0 6 11 1.308 1.123 0.099 120.575 o
0 6 12 4.414 4.779 0.276 15.379 o
0 6 13 4.316 4.483 0.167 41.721 o
0 6 15 1.586 1.724 0.187 33.400 o
0 7 1 7.916 7.724 0.296 13.397 o
0 7 3 0.604 0.591 0.148 53.589 o
0 7 5 0.843 0.759 0.158 47.099 o
0 7 8 0.958 0.897 0.167 41.721 o
0 7 9 6.320 6.237 0.296 13.397 o
0 7 10 1.712 1.576 0.197 30.144 o
0 7 11 0.759 0.769 0.158 47.099 o
1 0 2 8.978 10.759 0.296 13.397 o
1 0 6 219.563 226.118 5.222 0.043 o
1 0 8 67.202 71.057 1.675 0.417 o
1 0 10 678.529 684.197 15.429 0.005 o
1 0 12 6.275 5.872 0.138 61.518 o
1 0 14 84.718 84.762 1.892 0.327 o
1 0 16 12.335 12.355 0.286 14.337 o
1 0 18 86.287 86.309 2.049 0.279 o
1 0 20 88.603 89.600 2.049 0.279 o
1 0 22 4.157 4.030 0.148 53.589 o
1 0 24 1.242 1.103 0.089 148.858 o
1 1 0 1585.690 1404.340 30.701 0.001 o
1 1 1 37.942 38.760 0.847 1.630 o
1 1 2 426.728 438.620 17.538 0.004 o
1 1 3 803.772 734.987 16.503 0.004 o
1 1 4 64.432 67.461 1.507 0.515 o
1 1 5 115.965 115.571 2.621 0.170 o
1 1 6 211.193 213.743 4.857 0.050 o
1 1 7 17.613 18.503 0.434 6.228 o
1 1 8 92.131 92.093 2.089 0.268 o
1 1 9 189.812 189.496 4.315 0.063 o
1 1 10 70.600 72.683 1.616 0.448 o
1 1 12 1.632 1.941 0.059 334.929 o
1 1 13 6.853 6.651 0.158 47.099 o
1 1 14 123.296 124.892 2.739 0.156 o
1 1 15 4.181 4.197 0.108 99.648 o
1 1 16 22.821 22.878 0.502 4.636 o
1 1 17 3.592 3.557 0.089 148.858 o
1 1 18 4.103 4.040 0.099 120.575 o
1 1 19 11.482 11.567 0.266 16.540 o
1 1 20 5.151 5.114 0.128 71.346 o
1 1 21 9.509 9.754 0.227 22.793 o
1 1 22 2.988 2.907 0.089 148.858 o
1 1 23 7.994 8.148 0.197 30.144 o
1 1 24 13.932 13.528 0.296 13.397 o
1 2 0 314.530 320.191 7.232 0.022 o
1 2 1 268.638 267.509 6.040 0.032 o
1 2 2 0.089 0.118 0.020 3014.360 o
1 2 3 351.824 355.946 7.981 0.018 o
1 2 4 19.598 19.597 0.453 5.698 o
1 2 5 89.350 90.408 2.030 0.284 o
1 2 6 159.335 160.588 3.645 0.088 o
1 2 7 80.659 80.979 1.803 0.360 o
1 2 8 5.219 5.636 0.158 47.099 o
1 2 9 7.266 7.173 0.167 41.721 o
1 2 10 4.931 4.483 0.128 71.346 o
1 2 11 8.201 8.513 0.197 30.144 o
1 2 12 14.525 14.306 0.315 11.775 o
1 2 13 26.489 26.779 0.591 3.349 o
1 2 14 6.548 6.493 0.167 41.721 o
1 2 15 0.859 0.857 0.039 753.591 o
1 2 16 5.469 5.409 0.138 61.518 o
1 2 17 3.968 4.030 0.108 99.648 o
1 2 18 0.159 0.158 0.039 753.591 o
1 2 19 5.785 5.793 0.167 41.721 o
1 2 20 0.464 0.512 0.049 482.298 o
1 2 21 2.287 2.217 0.108 99.648 o
1 2 22 11.232 10.789 0.256 17.837 o
1 2 23 0.429 0.502 0.069 246.071 o
1 2 24 9.647 9.330 0.315 11.775 o
1 3 0 19.045 18.622 0.502 4.636 o
1 3 1 31.471 29.913 0.729 2.202 o
1 3 2 45.870 45.204 0.985 1.206 o
1 3 4 7.377 7.675 0.207 27.341 o
1 3 5 21.351 20.858 0.542 3.986 o
1 3 6 42.905 42.820 0.956 1.281 o
1 3 7 18.028 18.651 0.414 6.835 o
1 3 8 24.616 24.632 0.532 4.135 o
1 3 9 10.198 9.695 0.227 22.793 o
1 3 10 0.682 0.690 0.039 753.591 o
1 3 11 15.092 14.720 0.365 8.807 o
1 3 12 33.207 33.460 0.729 2.202 o
1 3 13 28.061 28.238 0.581 3.464 o
1 3 14 14.563 14.611 0.325 11.072 o
1 3 15 0.832 0.897 0.059 334.929 o
1 3 16 0.309 0.227 0.049 482.298 o
1 3 17 1.546 1.517 0.079 188.398 o
1 3 18 35.705 35.450 0.916 1.394 o
1 3 19 14.501 14.089 0.325 11.072 o
1 3 20 0.259 0.236 0.059 334.929 o
1 3 21 1.149 1.133 0.079 188.398 o
1 4 0 16.768 17.400 0.374 8.350 o
1 4 1 0.533 0.640 0.049 482.298 o
1 4 2 53.195 54.978 1.015 1.137 o
1 4 3 14.148 14.345 0.355 9.304 o
1 4 4 2.959 2.916 0.099 120.575 o
1 4 5 50.077 51.244 1.054 1.053 o
1 4 6 7.737 7.922 0.187 33.400 o
1 4 7 1.213 1.241 0.069 246.071 o
1 4 8 57.247 57.677 1.409 0.590 o
1 4 9 11.831 11.725 0.355 9.304 o
1 4 11 1.303 1.360 0.069 246.071 o
1 4 12 1.509 1.507 0.069 246.071 o
1 4 13 7.716 7.655 0.227 22.793 o
1 4 14 1.690 1.645 0.089 148.858 o
1 4 15 17.634 18.040 0.394 7.536 o
1 4 16 12.339 12.178 0.443 5.954 o
1 4 17 3.980 3.774 0.424 6.521 o
1 4 18 0.748 0.650 0.099 120.575 o
1 4 19 4.199 4.010 0.266 16.540 o
1 4 20 2.457 2.384 0.246 19.292 o
1 5 0 4.168 4.099 0.108 99.648 o
1 5 2 11.854 11.882 0.266 16.540 o
1 5 3 0.542 0.631 0.059 334.929 o
1 5 4 86.121 87.886 1.793 0.364 o
1 5 5 4.000 4.040 0.148 53.589 o
1 5 6 0.194 0.158 0.049 482.298 o
1 5 7 0.892 1.044 0.108 99.648 o
1 5 8 7.535 7.843 0.197 30.144 o
1 5 9 0.676 0.739 0.079 188.398 o
1 5 10 2.159 2.246 0.118 83.732 o
1 5 11 0.901 0.828 0.197 30.144 o
1 5 12 21.018 20.454 0.424 6.521 o
1 5 13 0.351 0.374 0.069 246.071 o
1 5 14 18.539 18.405 0.414 6.835 o
1 5 16 6.540 6.276 0.187 33.400 o
1 6 0 5.892 5.744 0.276 15.379 o
1 6 1 5.578 5.577 0.266 16.540 o
1 6 2 2.582 2.552 0.118 83.732 o
1 6 3 0.607 0.562 0.177 37.214 o
1 6 4 4.869 4.818 0.542 3.986 o
1 6 5 10.963 10.759 0.404 7.173 o
1 6 6 3.664 3.714 0.148 53.589 o
1 6 7 0.295 0.256 0.069 246.071 o
1 6 8 11.512 11.764 0.601 3.240 o
1 6 9 10.999 11.133 0.276 15.379 o
1 6 10 6.010 6.325 0.345 9.843 o
1 6 13 2.093 2.237 0.217 24.912 o
1 6 14 0.577 0.512 0.138 61.518 o
1 6 15 11.213 10.956 0.345 9.843 o
1 7 0 1.895 1.665 0.187 33.400 o
1 7 1 1.498 1.576 0.187 33.400 o
1 7 2 0.653 0.434 0.138 61.518 o
1 7 4 1.528 1.458 0.197 30.144 o
1 7 5 3.514 3.222 0.207 27.341 o
1 7 9 4.158 4.227 0.256 17.837 o
1 7 11 2.453 2.118 0.197 30.144 o
2 0 0 23.203 25.390 0.414 6.835 o
2 0 4 7.358 8.148 0.197 30.144 o
2 0 6 3.505 3.941 0.128 71.346 o
2 0 8 104.624 102.182 2.355 0.211 o
2 0 10 32.441 33.972 0.749 2.088 o
2 0 12 74.396 76.102 1.655 0.427 o
2 0 14 96.374 97.787 2.128 0.258 o
2 0 16 34.868 35.450 0.788 1.884 o
2 0 18 5.123 5.173 0.167 41.721 o
2 0 20 18.471 19.311 0.434 6.228 o
2 0 22 14.927 14.730 0.374 8.350 o
2 0 24 33.735 33.775 0.650 2.768 o
2 1 0 367.300 290.702 6.759 0.026 o
2 1 1 65.282 67.244 1.498 0.522 o
2 1 2 2.799 2.660 0.069 246.071 o
2 1 3 461.158 474.769 10.680 0.010 o
2 1 4 8.214 9.193 0.227 22.793 o
2 1 5 19.562 20.237 0.463 5.458 o
2 1 6 420.447 418.126 9.399 0.013 o
2 1 7 30.560 29.991 0.680 2.533 o
2 1 8 44.965 47.027 1.054 1.053 o
2 1 9 180.838 175.022 3.931 0.076 o
2 1 10 40.512 41.874 0.926 1.365 o
2 1 11 1.684 1.685 0.049 482.298 o
2 1 12 23.823 23.794 0.532 4.135 o
2 1 13 117.332 117.483 2.611 0.172 o
2 1 14 3.042 3.044 0.079 188.398 o
2 1 15 5.251 5.232 0.128 71.346 o
2 1 16 0.461 0.394 0.030 1339.720 o
2 1 17 4.347 4.375 0.108 99.648 o
2 1 18 21.004 21.173 0.473 5.233 o
2 1 19 33.273 33.430 0.739 2.144 o
2 1 20 25.029 24.740 0.562 3.711 o
2 1 21 9.324 9.153 0.236 20.933 o
2 1 22 0.694 0.611 0.039 753.591 o
2 1 23 6.785 6.769 0.167 41.721 o
2 1 24 8.199 8.385 0.227 22.793 o
2 2 0 511.896 508.741 11.399 0.009 o
2 2 1 1.498 1.685 0.069 246.071 o
2 2 2 3.086 3.064 0.089 148.858 o
2 2 3 17.174 17.084 0.394 7.536 o
2 2 4 1.233 1.241 0.059 334.929 o
2 2 5 152.674 150.588 3.409 0.101 o
2 2 6 10.280 10.158 0.256 17.837 o
2 2 7 55.555 55.648 1.251 0.748 o
2 2 8 54.960 55.342 1.222 0.784 o
2 2 9 75.369 76.851 1.724 0.394 o
2 2 10 74.228 73.974 1.655 0.427 o
2 2 11 31.371 31.282 0.700 2.392 o
2 2 12 0.446 0.453 0.030 1339.720 o
2 2 13 35.110 35.332 0.778 1.932 o
2 2 14 1.476 1.645 0.049 482.298 o
2 2 15 12.485 12.464 0.276 15.379 o
2 2 16 12.673 12.582 0.286 14.337 o
2 2 17 45.578 45.726 1.025 1.115 o
2 2 18 2.170 2.158 0.079 188.398 o
2 2 20 1.853 2.020 0.089 148.858 o
2 2 22 2.884 2.985 0.099 120.575 o
2 2 23 10.813 11.212 0.256 17.837 o
2 3 0 12.607 12.010 0.591 3.349 o
2 3 1 28.425 28.573 0.640 2.854 o
2 3 2 88.684 86.289 1.892 0.327 o
2 3 3 4.732 4.345 0.138 61.518 o
2 3 4 209.965 208.827 4.631 0.055 o
2 3 5 7.529 7.488 0.177 37.214 o
2 3 6 2.401 2.374 0.069 246.071 o
2 3 7 29.194 28.691 0.660 2.686 o
2 3 8 1.540 1.685 0.059 334.929 o
2 3 9 1.393 1.409 0.059 334.929 o
2 3 10 2.342 2.325 0.108 99.648 o
2 3 11 0.207 0.197 0.030 1339.720 o
2 3 12 3.619 3.724 0.099 120.575 o
2 3 13 0.092 0.108 0.030 1339.720 o
2 3 14 8.240 8.227 0.197 30.144 o
2 3 15 5.040 4.907 0.128 71.346 o
2 3 16 3.647 3.734 0.128 71.346 o
2 3 17 0.231 0.236 0.039 753.591 o
2 3 18 1.414 1.557 0.069 246.071 o
2 3 19 0.298 0.266 0.049 482.298 o
2 3 20 0.305 0.276 0.059 334.929 o
2 3 21 1.650 1.596 0.089 148.858 o
2 3 22 4.613 4.650 0.197 30.144 o
2 4 0 11.976 12.286 0.286 14.337 o
2 4 2 2.061 2.000 0.079 188.398 o
2 4 3 52.754 53.687 1.143 0.896 o
2 4 4 52.444 52.032 1.241 0.759 o
2 4 5 17.982 17.922 0.404 7.173 o
2 4 6 3.346 3.301 0.108 99.648 o
2 4 7 17.641 17.784 0.394 7.536 o
2 4 8 4.864 5.005 0.128 71.346 o
2 4 9 6.661 6.720 0.187 33.400 o
2 4 10 1.634 1.636 0.069 246.071 o
2 4 11 0.211 0.266 0.039 753.591 o
2 4 12 33.766 33.253 0.788 1.884 o
2 4 13 11.154 11.055 0.266 16.540 o
2 4 14 7.706 7.449 0.256 17.837 o
2 4 15 5.361 5.311 0.177 37.214 o
2 4 17 6.023 6.286 0.197 30.144 o
2 4 18 10.460 10.227 0.483 5.022 o
2 4 19 3.547 3.577 0.256 17.837 o
2 5 0 10.946 10.779 0.246 19.292 o
2 5 1 3.669 3.557 0.108 99.648 o
2 5 2 1.755 1.616 0.128 71.346 o
2 5 3 1.239 1.222 0.069 246.071 o
2 5 4 2.751 2.897 0.108 99.648 o
2 5 5 1.231 1.163 0.069 246.071 o
2 5 6 1.733 1.911 0.089 148.858 o
2 5 7 0.243 0.256 0.049 482.298 o
2 5 8 68.206 68.722 1.675 0.417 o
2 5 9 5.375 5.429 0.177 37.214 o
2 5 10 3.468 3.567 0.167 41.721 o
2 5 11 0.320 0.335 0.069 246.071 o
2 5 12 0.742 0.818 0.089 148.858 o
2 5 13 1.487 1.507 0.108 99.648 o
2 5 14 17.362 17.144 1.123 0.928 o
2 5 15 1.100 1.222 0.177 37.214 o
2 6 0 0.809 0.798 0.069 246.071 o
2 6 1 0.545 0.443 0.059 334.929 o
2 6 2 6.608 6.729 0.266 16.540 o
2 6 3 11.880 12.513 0.286 14.337 o
2 6 4 6.463 6.651 0.197 30.144 o
2 6 5 0.224 0.217 0.059 334.929 o
2 6 6 0.295 0.236 0.069 246.071 o
2 6 7 5.285 5.163 0.167 41.721 o
2 6 8 0.676 0.739 0.069 246.071 o
2 6 9 0.519 0.611 0.089 148.858 o
2 6 11 3.181 3.064 0.138 61.518 o
2 6 12 7.106 6.995 0.305 12.547 o
2 6 13 0.598 0.552 0.148 53.589 o
2 6 14 3.949 3.833 0.236 20.933 o
2 7 0 1.106 0.926 0.148 53.589 o
2 7 1 2.197 1.852 0.197 30.144 o
2 7 3 1.997 2.010 0.207 27.341 o
2 7 4 3.959 3.862 0.246 19.292 o
2 7 6 1.987 1.911 0.207 27.341 o
2 7 7 2.873 2.887 0.227 22.793 o
3 0 0 394.076 316.063 7.163 0.023 o
3 0 2 185.961 191.861 4.483 0.058 o
3 0 4 22.092 20.720 0.690 2.461 o
3 0 6 583.884 583.572 13.124 0.007 o
3 0 8 12.792 10.247 0.256 17.837 o
3 0 10 0.966 1.123 0.049 482.298 o
3 0 12 273.772 276.367 6.128 0.031 o
3 0 14 3.549 3.675 0.099 120.575 o
3 0 16 10.979 10.769 0.256 17.837 o
3 0 18 9.905 10.316 0.246 19.292 o
3 0 20 35.873 35.401 0.739 2.144 o
3 0 22 33.506 33.676 0.719 2.263 o
3 0 24 1.750 1.921 0.227 22.793 o
3 1 0 107.866 109.512 2.434 0.198 o
3 1 1 429.868 416.087 11.281 0.009 o
3 1 2 441.807 447.931 10.059 0.012 o
3 1 3 41.535 41.224 0.916 1.394 o
3 1 4 12.943 11.350 0.286 14.337 o
3 1 5 4.990 5.212 0.148 53.589 o
3 1 6 4.667 4.916 0.138 61.518 o
3 1 7 29.384 28.809 0.660 2.686 o
3 1 8 37.696 37.588 0.857 1.593 o
3 1 9 1.643 1.448 0.049 482.298 o
3 1 10 83.120 83.560 1.852 0.341 o
3 1 11 13.246 13.281 0.296 13.397 o
3 1 12 10.490 10.867 0.246 19.292 o
3 1 13 35.751 35.657 0.788 1.884 o
3 1 14 0.576 0.670 0.030 1339.720 o
3 1 15 2.933 2.926 0.079 188.398 o
3 1 16 57.586 57.993 1.291 0.703 o
3 1 17 1.276 1.360 0.059 334.929 o
3 1 18 2.822 2.808 0.099 120.575 o
3 1 19 7.453 7.606 0.187 33.400 o
3 1 20 0.446 0.443 0.039 753.591 o
3 1 21 4.194 4.237 0.108 99.648 o
3 1 22 0.872 0.887 0.059 334.929 o
3 1 23 21.766 21.942 0.483 5.022 o
3 2 0 1.796 1.872 0.069 246.071 o
3 2 1 8.375 7.636 0.197 30.144 o
3 2 2 276.028 272.869 6.197 0.030 o
3 2 3 101.934 100.359 2.276 0.226 o
3 2 4 88.738 90.142 2.000 0.293 o
3 2 5 59.986 60.121 1.399 0.598 o
3 2 6 43.601 43.854 1.044 1.073 o
3 2 7 3.601 3.675 0.099 120.575 o
3 2 8 100.963 100.822 2.434 0.198 o
3 2 9 2.354 2.207 0.059 334.929 o
3 2 10 10.730 11.015 0.246 19.292 o
3 2 11 9.062 9.114 0.207 27.341 o
3 2 12 21.351 21.144 0.473 5.233 o
3 2 13 2.744 2.887 0.079 188.398 o
3 2 14 7.993 7.705 0.187 33.400 o
3 2 15 1.234 1.182 0.059 334.929 o
3 2 16 1.860 1.882 0.069 246.071 o
3 2 17 6.701 6.917 0.167 41.721 o
3 2 18 20.581 20.484 0.493 4.823 o
3 2 19 14.163 14.207 0.325 11.072 o
3 2 20 6.285 6.247 0.167 41.721 o
3 2 21 5.056 5.192 0.148 53.589 o
3 2 22 1.699 1.675 0.089 148.858 o
3 2 23 1.031 0.906 0.187 33.400 o
3 3 0 68.172 70.841 1.478 0.536 o
3 3 1 1.957 2.020 0.079 188.398 o
3 3 2 20.254 20.346 0.473 5.233 o
3 3 3 96.343 95.078 2.059 0.276 o
3 3 4 104.884 103.551 2.237 0.234 o
3 3 5 0.126 0.128 0.030 1339.720 o
3 3 6 19.452 19.863 0.434 6.228 o
3 3 7 2.004 2.079 0.079 188.398 o
3 3 8 111.493 111.956 2.542 0.181 o
3 3 9 33.764 35.016 0.769 1.982 o
3 3 10 0.256 0.217 0.030 1339.720 o
3 3 11 15.605 15.498 0.345 9.843 o
3 3 12 31.879 31.568 0.700 2.392 o
3 3 13 12.075 11.675 0.266 16.540 o
3 3 14 47.714 47.835 1.025 1.115 o
3 3 15 4.513 4.513 0.118 83.732 o
3 3 16 7.867 8.040 0.197 30.144 o
3 3 17 6.871 6.936 0.167 41.721 o
3 3 18 1.942 2.138 0.079 188.398 o
3 3 19 0.754 0.709 0.059 334.929 o
3 3 20 0.464 0.502 0.059 334.929 o
3 3 21 3.592 3.636 0.118 83.732 o
3 3 22 5.817 5.921 0.276 15.379 o
3 4 0 5.984 5.961 0.167 41.721 o
3 4 1 0.363 0.276 0.039 753.591 o
3 4 2 2.184 2.099 0.089 148.858 o
3 4 3 17.346 17.587 0.463 5.458 o
3 4 4 36.532 36.593 1.172 0.851 o
3 4 5 0.236 0.227 0.039 753.591 o
3 4 6 0.257 0.296 0.039 753.591 o
3 4 7 53.485 53.835 1.222 0.784 o
3 4 8 19.462 19.932 0.424 6.521 o
3 4 9 9.573 9.468 0.227 22.793 o
3 4 10 10.763 10.424 0.256 17.837 o
3 4 12 1.659 1.695 0.089 148.858 o
3 4 13 12.889 12.572 0.296 13.397 o
3 4 14 3.073 2.985 0.118 83.732 o
3 4 16 2.249 2.256 0.108 99.648 o
3 4 17 15.253 15.390 0.335 10.430 o
3 4 18 9.191 8.867 0.345 9.843 o
3 5 0 16.291 15.843 0.355 9.304 o
3 5 1 8.660 8.444 0.256 17.837 o
3 5 2 2.815 2.916 0.128 71.346 o
3 5 5 1.868 1.764 0.079 188.398 o
3 5 6 14.788 14.286 0.325 11.072 o
3 5 7 4.449 4.473 0.138 61.518 o
3 5 8 1.564 1.517 0.089 148.858 o
3 5 9 0.382 0.384 0.059 334.929 o
3 5 12 1.543 1.458 0.108 99.648 o
3 5 13 0.299 0.335 0.079 188.398 o
3 5 14 1.532 1.438 0.187 33.400 o
3 6 0 0.062 0.374 0.099 120.575 o
3 6 1 1.001 0.739 0.069 246.071 o
3 6 2 1.204 1.133 0.069 246.071 o
3 6 3 0.546 0.877 0.089 148.858 o
3 6 4 0.995 1.054 0.108 99.648 o
3 6 5 3.138 3.035 0.158 47.099 o
3 6 6 0.702 0.769 0.069 246.071 o
3 6 7 13.609 13.843 0.374 8.350 o
3 6 8 0.226 0.197 0.059 334.929 o
3 6 9 0.638 0.946 0.099 120.575 o
3 6 10 1.914 2.039 0.118 83.732 o
3 6 11 2.455 2.158 0.217 24.912 o
3 6 12 2.499 2.572 0.217 24.912 o
3 6 13 3.580 3.468 0.227 22.793 o
3 7 0 1.059 1.094 0.177 37.214 o
3 7 2 3.366 3.350 0.227 22.793 o
3 7 3 4.380 4.059 0.246 19.292 o
3 7 4 0.679 0.640 0.158 47.099 o
3 7 6 0.575 0.552 0.148 53.589 o
3 7 8 1.055 0.995 0.167 41.721 o
3 7 9 1.753 1.902 0.197 30.144 o
3 7 10 1.320 1.340 0.177 37.214 o
4 0 0 44.445 44.918 1.123 0.928 o
4 0 4 36.294 38.238 0.906 1.425 o
4 0 6 13.251 12.503 0.315 11.775 o
4 0 8 1.110 1.005 0.049 482.298 o
4 0 10 4.288 4.315 0.108 99.648 o
4 0 12 3.029 2.877 0.079 188.398 o
4 0 16 47.377 48.485 1.084 0.996 o
4 0 18 0.158 0.167 0.049 482.298 o
4 0 22 28.014 29.420 0.719 2.263 o
4 1 0 2.337 2.345 0.079 188.398 o
4 1 1 153.624 151.780 3.439 0.099 o
4 1 2 187.619 183.397 4.227 0.066 o
4 1 3 206.844 207.595 4.916 0.048 o
4 1 4 2.958 2.946 0.099 120.575 o
4 1 5 89.389 86.546 2.168 0.249 o
4 1 6 38.922 39.312 0.887 1.489 o
4 1 7 8.726 8.257 0.197 30.144 o
4 1 8 26.688 27.597 0.631 2.944 o
4 1 9 20.290 20.336 0.463 5.458 o
4 1 10 0.218 0.236 0.020 3014.360 o
4 1 11 125.279 126.528 2.798 0.149 o
4 1 12 11.155 11.409 0.256 17.837 o
4 1 13 6.341 6.079 0.138 61.518 o
4 1 14 2.371 2.394 0.069 246.071 o
4 1 15 9.334 9.340 0.217 24.912 o
4 1 16 3.240 3.173 0.089 148.858 o
4 1 17 8.530 8.601 0.207 27.341 o
4 1 18 0.424 0.434 0.039 753.591 o
4 1 19 1.364 1.360 0.059 334.929 o
4 1 20 17.176 17.104 0.414 6.835 o
4 1 21 13.576 13.557 0.335 10.430 o
4 1 22 4.735 4.542 0.177 37.214 o
4 2 0 114.642 117.089 2.660 0.165 o
4 2 1 73.387 73.146 1.606 0.454 o
4 2 2 288.089 290.485 6.621 0.027 o
4 2 3 55.771 53.992 1.192 0.824 o
4 2 4 15.586 14.720 0.414 6.835 o
4 2 5 0.473 0.552 0.039 753.591 o
4 2 6 6.656 6.818 0.167 41.721 o
4 2 7 150.316 147.652 3.242 0.111 o
4 2 8 0.701 0.670 0.030 1339.720 o
4 2 9 13.838 14.020 0.315 11.775 o
4 2 10 39.734 40.071 0.877 1.522 o
4 2 11 1.145 1.153 0.049 482.298 o
4 2 12 99.780 99.837 2.148 0.254 o
4 2 13 26.640 26.848 0.591 3.349 o
4 2 14 10.500 10.523 0.246 19.292 o
4 2 15 25.690 26.021 0.562 3.711 o
4 2 16 2.282 2.187 0.089 148.858 o
4 2 17 5.050 4.985 0.138 61.518 o
4 2 18 5.369 5.261 0.138 61.518 o
4 2 19 2.781 2.680 0.099 120.575 o
4 2 20 2.953 2.946 0.177 37.214 o
4 2 21 2.236 2.118 0.099 120.575 o
4 2 22 12.243 13.084 0.414 6.835 o
4 3 0 5.112 5.478 0.128 71.346 o
4 3 1 35.917 35.883 0.778 1.932 o
4 3 2 0.846 1.005 0.049 482.298 o
4 3 3 1.371 1.291 0.049 482.298 o
4 3 4 47.078 47.066 1.025 1.115 o
4 3 5 3.470 3.586 0.118 83.732 o
4 3 6 102.714 102.280 2.266 0.228 o
4 3 7 0.317 0.325 0.030 1339.720 o
4 3 8 53.441 52.781 1.182 0.837 o
4 3 9 5.979 6.050 0.148 53.589 o
4 3 10 9.447 9.646 0.286 14.337 o
4 3 11 0.354 0.286 0.069 246.071 o
4 3 13 13.062 12.710 0.286 14.337 o
4 3 16 22.223 22.523 0.502 4.636 o
4 3 17 2.803 2.769 0.099 120.575 o
4 3 18 31.389 31.272 0.680 2.533 o
4 3 19 2.425 2.384 0.108 99.648 o
4 3 21 3.538 3.488 0.246 19.292 o
4 4 0 63.396 62.998 1.576 0.471 o
4 4 1 0.559 0.463 0.039 753.591 o
4 4 2 0.604 0.601 0.049 482.298 o
4 4 3 2.556 2.611 0.099 120.575 o
4 4 4 1.581 1.438 0.059 334.929 o
4 4 5 19.676 19.508 0.434 6.228 o
4 4 6 12.997 13.232 0.296 13.397 o
4 4 7 38.872 38.583 0.837 1.669 o
4 4 8 19.966 20.296 0.532 4.135 o
4 4 9 0.954 0.946 0.069 246.071 o
4 4 10 1.329 1.330 0.069 246.071 o
4 4 11 0.452 0.434 0.049 482.298 o
4 4 12 0.181 0.217 0.049 482.298 o
4 4 13 0.549 0.532 0.069 246.071 o
4 4 14 20.383 19.991 0.414 6.835 o
4 4 15 4.896 4.867 0.167 41.721 o
4 4 17 17.422 17.863 0.453 5.698 o
4 5 0 0.195 0.148 0.039 753.591 o
4 5 1 1.955 1.773 0.079 188.398 o
4 5 2 0.782 0.788 0.069 246.071 o
4 5 3 3.373 2.897 0.138 61.518 o
4 5 4 21.468 21.991 0.453 5.698 o
4 5 5 1.995 1.971 0.138 61.518 o
4 5 6 9.149 9.577 0.236 20.933 o
4 5 7 0.117 0.167 0.049 482.298 o
4 5 8 2.021 2.089 0.089 148.858 o
4 5 10 14.195 13.804 0.394 7.536 o
4 5 11 7.095 7.143 0.197 30.144 o
4 5 12 1.784 1.813 0.099 120.575 o
4 6 0 0.845 0.946 0.069 246.071 o
4 6 1 3.524 3.567 0.118 83.732 o
4 6 2 0.497 0.502 0.059 334.929 o
4 6 3 0.638 0.709 0.069 246.071 o
4 6 4 0.115 0.167 0.049 482.298 o
4 6 5 2.423 2.611 0.099 120.575 o
4 6 7 0.755 0.778 0.089 148.858 o
4 6 8 1.844 1.951 0.108 99.648 o
4 6 9 1.598 1.665 0.118 83.732 o
4 7 1 4.238 4.532 0.305 12.547 o
4 7 2 0.770 0.867 0.148 53.589 o
4 7 5 0.874 0.936 0.158 47.099 o
4 7 6 5.978 5.921 0.276 15.379 o
4 7 8 3.424 3.399 0.227 22.793 o
5 0 0 61.078 62.426 1.399 0.598 o
5 0 2 666.750 667.142 14.917 0.005 o
5 0 4 11.796 11.350 0.276 15.379 o
5 0 6 6.502 6.276 0.158 47.099 o
5 0 8 141.058 144.450 3.104 0.122 o
5 0 10 70.630 71.471 1.537 0.495 o
5 0 12 17.337 17.055 0.374 8.350 o
5 0 14 15.374 15.173 0.335 10.430 o
5 0 16 15.151 15.459 0.374 8.350 o
5 0 18 1.824 1.823 0.099 120.575 o
5 0 20 1.860 1.921 0.138 61.518 o
5 0 22 0.814 0.670 0.187 33.400 o
5 1 0 0.403 0.424 0.039 753.591 o
5 1 1 104.967 106.704 2.374 0.208 o
5 1 2 57.377 56.574 1.261 0.736 o
5 1 3 1.906 1.685 0.089 148.858 o
5 1 4 37.952 37.736 0.966 1.255 o
5 1 5 1.149 0.946 0.128 71.346 o
5 1 6 80.496 78.181 1.773 0.372 o
5 1 7 4.938 4.916 0.118 83.732 o
5 1 8 1.414 1.409 0.039 753.591 o
5 1 9 1.803 1.862 0.059 334.929 o
5 1 10 0.751 0.749 0.030 1339.720 o
5 1 11 28.962 28.799 0.631 2.944 o
5 1 12 54.548 54.623 1.192 0.824 o
5 1 13 16.279 16.513 0.384 7.927 o
5 1 14 0.279 0.256 0.030 1339.720 o
5 1 15 17.567 17.745 0.394 7.536 o
5 1 18 5.517 5.557 0.148 53.589 o
5 1 19 0.792 0.769 0.059 334.929 o
5 1 20 1.301 1.340 0.079 188.398 o
5 1 21 22.758 23.834 0.542 3.986 o
5 2 0 24.522 23.518 0.552 3.845 o
5 2 1 24.792 24.533 0.552 3.845 o
5 2 2 3.261 3.212 0.089 148.858 o
5 2 3 23.784 23.154 0.542 3.986 o
5 2 4 59.073 58.554 1.281 0.713 o
5 2 5 14.526 14.286 0.355 9.304 o
5 2 6 46.749 46.928 1.025 1.115 o
5 2 7 4.448 4.128 0.108 99.648 o
5 2 8 13.802 13.508 0.305 12.547 o
5 2 9 10.412 10.296 0.236 20.933 o
5 2 10 38.691 38.869 0.867 1.557 o
5 2 11 10.348 10.335 0.236 20.933 o
5 2 12 21.492 20.848 0.463 5.458 o
5 2 14 5.968 5.921 0.148 53.589 o
5 2 16 11.486 11.094 0.256 17.837 o
5 2 17 23.985 24.513 0.581 3.464 o
5 2 18 2.866 2.709 0.118 83.732 o
5 2 19 2.615 2.798 0.138 61.518 o
5 2 20 17.032 17.104 0.355 9.304 o
5 2 21 2.557 2.562 0.325 11.072 o
5 3 0 117.882 116.586 2.532 0.183 o
5 3 1 25.488 25.055 0.552 3.845 o
5 3 2 5.049 5.232 0.138 61.518 o
5 3 3 4.270 4.237 0.108 99.648 o
5 3 4 3.950 3.675 0.108 99.648 o
5 3 5 39.291 39.499 0.867 1.557 o
5 3 6 87.879 86.851 1.842 0.345 o
5 3 7 4.513 4.276 0.118 83.732 o
5 3 8 3.174 3.251 0.099 120.575 o
5 3 9 0.271 0.217 0.039 753.591 o
5 3 10 36.737 35.854 0.719 2.263 o
5 3 11 20.873 20.434 0.562 3.711 o
5 3 12 0.594 0.552 0.069 246.071 o
5 3 13 4.279 4.217 0.158 47.099 o
5 3 14 28.608 28.681 0.690 2.461 o
5 3 15 0.816 0.828 0.069 246.071 o
5 3 16 31.638 31.666 0.650 2.768 o
5 3 19 4.116 4.040 0.158 47.099 o
5 4 0 8.446 8.513 0.355 9.304 o
5 4 1 4.524 4.591 0.148 53.589 o
5 4 2 0.094 0.138 0.049 482.298 o
5 4 3 1.171 1.301 0.069 246.071 o
5 4 4 24.920 24.750 0.660 2.686 o
5 4 5 17.759 17.823 0.414 6.835 o
5 4 6 8.113 8.138 0.197 30.144 o
5 4 7 18.091 18.011 0.414 6.835 o
5 4 9 7.411 7.054 0.197 30.144 o
5 4 10 15.370 15.360 0.345 9.843 o
5 4 11 2.559 2.581 0.099 120.575 o
5 4 12 0.584 0.532 0.059 334.929 o
5 4 14 2.317 2.237 0.108 99.648 o
5 4 15 11.489 11.784 0.276 15.379 o
5 4 16 1.260 1.330 0.197 30.144 o
5 4 17 4.626 4.798 0.256 17.837 o
5 5 0 4.771 4.818 0.276 15.379 o
5 5 2 4.434 4.749 0.256 17.837 o
5 5 3 1.142 1.084 0.079 188.398 o
5 5 4 3.180 3.360 0.118 83.732 o
5 5 5 0.325 0.335 0.059 334.929 o
5 5 6 5.989 6.316 0.197 30.144 o
5 5 7 1.246 1.103 0.069 246.071 o
5 5 8 6.952 7.035 0.227 22.793 o
5 5 9 0.356 0.404 0.069 246.071 o
5 5 14 2.655 2.572 0.207 27.341 o
5 5 15 0.775 0.759 0.148 53.589 o
5 6 0 6.260 6.522 0.394 7.536 o
5 6 1 4.191 4.069 0.138 61.518 o
5 6 2 3.879 3.813 0.128 71.346 o
5 6 3 1.963 1.833 0.138 61.518 o
5 6 4 1.507 1.507 0.079 188.398 o
5 6 5 7.158 7.064 0.177 37.214 o
5 6 6 2.655 2.759 0.128 71.346 o
5 6 7 10.885 11.153 0.266 16.540 o
5 6 8 0.673 0.680 0.128 71.346 o
5 6 9 2.035 2.059 0.118 83.732 o
5 6 12 0.509 0.512 0.138 61.518 o
5 7 0 1.607 1.517 0.108 99.648 o
5 7 1 7.784 7.143 0.187 33.400 o
5 7 2 1.414 1.350 0.197 30.144 o
5 7 3 1.858 1.724 0.187 33.400 o
5 7 4 1.149 1.212 0.177 37.214 o
5 7 5 0.776 0.650 0.148 53.589 o
6 0 0 228.105 231.902 5.271 0.042 o
6 0 2 28.762 29.381 0.650 2.768 o
6 0 4 1.476 1.478 0.118 83.732 o
6 0 6 42.208 46.810 0.946 1.308 o
6 0 8 15.207 15.262 0.345 9.843 o
6 0 10 33.505 33.134 0.690 2.461 o
6 0 12 91.771 92.772 1.971 0.301 o
6 0 14 4.129 4.158 0.138 61.518 o
6 0 16 2.014 2.059 0.108 99.648 o
6 0 18 11.301 11.833 0.286 14.337 o
6 0 20 21.898 22.159 0.443 5.954 o
6 1 0 0.653 0.611 0.049 482.298 o
6 1 1 180.062 177.692 4.020 0.072 o
6 1 2 59.102 57.687 1.478 0.536 o
6 1 3 21.830 20.523 0.473 5.233 o
6 1 4 53.553 51.401 1.281 0.713 o
6 1 5 57.041 57.599 1.251 0.748 o
6 1 6 20.917 19.814 0.522 4.292 o
6 1 7 11.366 11.409 0.266 16.540 o
6 1 8 41.266 41.204 0.897 1.456 o
6 1 9 33.700 33.903 0.759 2.034 o
6 1 10 0.309 0.335 0.039 753.591 o
6 1 11 31.655 31.272 0.680 2.533 o
6 1 12 0.651 0.660 0.049 482.298 o
6 1 13 13.585 13.656 0.305 12.547 o
6 1 15 1.906 1.852 0.079 188.398 o
6 1 16 25.344 25.962 0.542 3.986 o
6 1 17 0.384 0.365 0.049 482.298 o
6 1 18 3.116 3.005 0.148 53.589 o
6 1 19 5.699 5.705 0.158 47.099 o
6 2 1 9.157 9.124 0.217 24.912 o
6 2 2 0.033 0.099 0.020 3014.360 o
6 2 3 12.970 12.720 0.305 12.547 o
6 2 4 46.172 45.362 0.975 1.230 o
6 2 5 95.161 93.482 2.276 0.226 o
6 2 6 2.203 2.148 0.089 148.858 o
6 2 7 1.041 1.044 0.059 334.929 o
6 2 8 5.274 5.064 0.138 61.518 o
6 2 9 33.610 32.839 0.680 2.533 o
6 2 10 1.512 1.458 0.079 188.398 o
6 2 11 5.662 5.537 0.158 47.099 o
6 2 12 3.277 3.222 0.118 83.732 o
6 2 13 6.917 6.917 0.197 30.144 o
6 2 14 32.851 33.312 0.700 2.392 o
6 2 15 15.058 14.877 0.335 10.430 o
6 2 16 7.542 7.518 0.197 30.144 o
6 2 17 1.374 1.320 0.069 246.071 o
6 2 18 0.745 0.690 0.079 188.398 o
6 2 20 2.644 2.503 0.256 17.837 o
6 3 2 0.639 0.709 0.059 334.929 o
6 3 3 0.757 0.700 0.049 482.298 o
6 3 4 0.299 0.276 0.039 753.591 o
6 3 5 0.143 0.148 0.039 753.591 o
6 3 6 0.182 0.217 0.039 753.591 o
6 3 7 4.967 4.887 0.138 61.518 o
6 3 8 5.998 5.734 0.148 53.589 o
6 3 9 3.137 3.685 0.128 71.346 o
6 3 10 31.677 31.991 0.690 2.461 o
6 3 11 1.760 1.606 0.079 188.398 o
6 3 12 1.286 1.261 0.089 148.858 o
6 3 13 0.586 0.562 0.069 246.071 o
6 3 15 11.918 11.882 0.296 13.397 o
6 3 16 5.252 5.567 0.187 33.400 o
6 3 17 0.535 0.562 0.167 41.721 o
6 3 18 7.823 8.601 0.493 4.823 o
6 4 0 16.163 15.912 0.434 6.228 o
6 4 2 24.971 24.927 0.581 3.464 o
6 4 3 0.228 0.296 0.049 482.298 o
6 4 4 6.037 5.852 0.197 30.144 o
6 4 5 13.590 13.725 0.305 12.547 o
6 4 6 0.771 0.808 0.049 482.298 o
6 4 7 1.892 1.842 0.089 148.858 o
6 4 9 7.320 7.449 0.187 33.400 o
6 4 10 17.780 17.863 0.384 7.927 o
6 4 11 1.718 1.626 0.079 188.398 o
6 4 12 0.286 0.296 0.059 334.929 o
6 4 14 2.860 2.857 0.138 61.518 o
6 4 15 4.521 4.700 0.158 47.099 o
6 4 16 3.767 3.665 0.148 53.589 o
6 5 0 25.541 25.302 1.094 0.979 o
6 5 1 3.964 3.862 0.138 61.518 o
6 5 2 0.178 0.266 0.059 334.929 o
6 5 3 0.642 0.631 0.069 246.071 o
6 5 4 14.275 14.060 0.315 11.775 o
6 5 6 42.758 42.455 1.133 0.912 o
6 5 7 2.822 2.857 0.207 27.341 o
6 5 8 0.558 0.532 0.089 148.858 o
6 5 9 1.240 1.360 0.089 148.858 o
6 5 10 0.393 0.414 0.069 246.071 o
6 5 12 0.507 0.542 0.079 188.398 o
6 5 13 1.518 1.567 0.187 33.400 o
6 6 0 10.603 10.927 0.286 14.337 o
6 6 1 2.050 2.020 0.089 148.858 o
6 6 2 4.270 4.572 0.266 16.540 o
6 6 3 5.046 5.074 0.158 47.099 o
6 6 4 0.232 0.256 0.059 334.929 o
6 6 5 1.148 1.113 0.079 188.398 o
6 6 7 1.875 1.783 0.118 83.732 o
6 6 8 0.838 0.828 0.089 148.858 o
6 6 9 0.451 0.512 0.079 188.398 o
6 6 10 6.313 6.582 0.276 15.379 o
6 7 0 1.719 1.517 0.099 120.575 o
6 7 1 0.525 0.453 0.138 61.518 o
7 0 0 105.407 107.256 3.517 0.095 o
7 0 2 34.302 34.760 1.271 0.725 o
7 0 4 261.638 258.533 11.419 0.009 o
7 0 6 1.260 1.103 0.069 246.071 o
7 0 8 42.620 43.361 0.857 1.593 o
7 0 10 58.789 58.574 1.271 0.725 o
7 0 12 17.483 17.439 0.404 7.173 o
7 0 14 11.563 12.020 0.365 8.807 o
7 0 16 8.198 8.069 0.227 22.793 o
7 0 18 16.214 16.296 0.345 9.843 o
7 1 0 80.749 79.629 1.823 0.352 o
7 1 1 1.069 1.035 0.059 334.929 o
7 1 2 0.174 0.227 0.030 1339.720 o
7 1 3 7.213 7.173 0.177 37.214 o
7 1 4 34.045 33.686 0.739 2.144 o
7 1 5 39.610 38.337 1.035 1.094 o
7 1 6 0.971 0.916 0.059 334.929 o
7 1 7 1.308 1.409 0.069 246.071 o
7 1 8 45.646 45.795 0.936 1.336 o
7 1 10 3.143 3.202 0.118 83.732 o
7 1 11 16.118 16.277 0.355 9.304 o
7 1 12 15.139 14.917 0.365 8.807 o
7 1 13 14.969 15.015 0.355 9.304 o
7 1 14 23.153 23.223 0.542 3.986 o
7 1 15 21.529 21.932 0.463 5.458 o
7 1 17 3.193 3.458 0.138 61.518 o
7 1 18 0.419 0.296 0.079 188.398 o
7 1 19 3.929 4.217 0.158 47.099 o
7 2 0 34.214 33.597 0.769 1.982 o
7 2 1 10.697 10.286 0.236 20.933 o
7 2 2 6.211 6.020 0.158 47.099 o
7 2 3 4.634 4.473 0.118 83.732 o
7 2 4 0.505 0.532 0.039 753.591 o
7 2 5 0.757 0.700 0.049 482.298 o
7 2 6 5.596 5.577 0.148 53.589 o
7 2 7 3.215 3.113 0.099 120.575 o
7 2 8 7.176 6.710 0.167 41.721 o
7 2 9 20.136 20.326 0.434 6.228 o
7 2 10 0.927 0.769 0.069 246.071 o
7 2 11 9.941 9.862 0.246 19.292 o
7 2 12 0.368 0.296 0.069 246.071 o
7 2 13 3.986 4.138 0.177 37.214 o
7 2 14 6.396 6.444 0.197 30.144 o
7 2 15 10.736 11.242 0.266 16.540 o
7 2 16 1.123 0.985 0.108 99.648 o
7 2 18 3.753 3.626 0.148 53.589 o
7 3 0 0.595 0.552 0.039 753.591 o
7 3 1 27.042 26.878 0.571 3.584 o
7 3 2 21.892 21.695 0.502 4.636 o
7 3 3 14.711 14.523 0.345 9.843 o
7 3 4 13.872 13.843 0.305 12.547 o
7 3 5 1.009 0.975 0.059 334.929 o
7 3 6 6.468 6.483 0.167 41.721 o
7 3 7 3.318 3.281 0.108 99.648 o
7 3 8 11.920 11.449 0.266 16.540 o
7 3 9 9.765 9.498 0.276 15.379 o
7 3 10 1.829 1.833 0.089 148.858 o
7 3 12 3.376 3.458 0.158 47.099 o
7 3 13 1.557 1.458 0.099 120.575 o
7 3 14 0.261 0.286 0.069 246.071 o
7 3 16 1.969 1.892 0.128 71.346 o
7 4 0 9.607 9.370 0.217 24.912 o
7 4 1 1.428 1.429 0.099 120.575 o
7 4 2 1.549 1.616 0.079 188.398 o
7 4 3 1.103 1.094 0.079 188.398 o
7 4 4 2.501 2.315 0.108 99.648 o
7 4 5 19.595 19.843 0.483 5.022 o
7 4 6 29.044 28.908 0.631 2.944 o
7 4 9 9.629 9.744 0.236 20.933 o
7 4 10 0.319 0.315 0.059 334.929 o
7 4 12 4.749 4.660 0.167 41.721 o
7 4 13 0.280 0.345 0.099 120.575 o
7 4 14 6.625 6.522 0.217 24.912 o
7 4 15 3.077 3.281 0.158 47.099 o
7 5 0 13.146 12.680 0.296 13.397 o
7 5 2 11.815 11.744 0.276 15.379 o
7 5 3 1.369 1.340 0.089 148.858 o
7 5 4 2.292 2.473 0.108 99.648 o
7 5 6 1.059 0.975 0.079 188.398 o
7 5 8 3.452 3.389 0.128 71.346 o
7 5 10 19.594 19.016 0.414 6.835 o
7 5 11 1.234 1.389 0.197 30.144 o
7 5 12 1.188 1.153 0.177 37.214 o
7 6 0 0.758 0.778 0.069 246.071 o
7 6 2 2.089 2.089 0.108 99.648 o
7 6 4 3.736 3.517 0.207 27.341 o
7 6 5 3.791 3.448 0.138 61.518 o
7 6 6 3.074 2.956 0.138 61.518 o
7 6 7 3.256 3.340 0.138 61.518 o
7 6 8 2.796 2.946 0.217 24.912 o
8 0 0 27.040 27.420 0.532 4.135 o
8 0 2 14.616 14.523 0.453 5.698 o
8 0 4 63.057 63.303 1.379 0.615 o
8 0 6 4.491 4.296 0.138 61.518 o
8 0 8 27.942 28.711 0.611 3.137 o
8 0 10 0.813 0.857 0.089 148.858 o
8 0 12 24.259 24.622 0.483 5.022 o
8 0 14 79.373 81.718 1.931 0.314 o
8 0 16 0.729 1.084 0.099 120.575 o
8 1 1 0.396 0.404 0.030 1339.720 o
8 1 2 2.043 2.020 0.069 246.071 o
8 1 3 81.684 82.457 1.931 0.314 o
8 1 4 32.451 31.824 0.759 2.034 o
8 1 6 4.161 3.980 0.118 83.732 o
8 1 7 0.323 0.335 0.039 753.591 o
8 1 8 19.033 19.223 0.414 6.835 o
8 1 9 9.412 9.301 0.227 22.793 o
8 1 10 18.155 17.843 0.384 7.927 o
8 1 11 5.983 6.020 0.187 33.400 o
8 1 12 4.180 4.276 0.197 30.144 o
8 1 13 10.594 10.877 0.266 16.540 o
8 1 15 1.475 1.527 0.128 71.346 o
8 1 16 0.645 0.562 0.108 99.648 o
8 2 0 40.446 40.110 0.936 1.336 o
8 2 1 20.930 20.809 0.502 4.636 o
8 2 3 4.913 4.828 0.158 47.099 o
8 2 4 13.973 13.981 0.315 11.775 o
8 2 5 7.297 7.104 0.187 33.400 o
8 2 7 34.440 34.139 0.808 1.793 o
8 2 8 4.212 3.941 0.118 83.732 o
8 2 9 0.116 0.148 0.049 482.298 o
8 2 10 14.892 14.759 0.335 10.430 o
8 2 13 3.797 3.852 0.207 27.341 o
8 2 14 0.293 0.315 0.089 148.858 o
8 2 15 2.628 2.778 0.276 15.379 o
8 2 16 1.904 1.902 0.128 71.346 o
8 3 0 17.091 16.779 0.414 6.835 o
8 3 1 0.177 0.187 0.039 753.591 o
8 3 2 9.259 9.094 0.227 22.793 o
8 3 3 0.585 0.562 0.049 482.298 o
8 3 4 10.377 10.434 0.246 19.292 o
8 3 5 17.511 17.144 0.463 5.458 o
8 3 6 13.842 13.518 0.414 6.835 o
8 3 8 3.456 3.606 0.118 83.732 o
8 3 10 2.582 2.572 0.118 83.732 o
8 3 11 5.550 5.399 0.167 41.721 o
8 3 12 3.119 3.222 0.128 71.346 o
8 3 13 6.237 6.148 0.197 30.144 o
8 3 14 5.242 5.626 0.177 37.214 o
8 3 15 1.283 1.350 0.158 47.099 o
8 4 1 2.165 2.237 0.089 148.858 o
8 4 2 13.548 12.956 0.315 11.775 o
8 4 3 2.402 2.345 0.148 53.589 o
8 4 4 2.314 2.197 0.089 148.858 o
8 4 5 2.653 2.641 0.108 99.648 o
8 4 6 3.556 3.389 0.108 99.648 o
8 4 7 4.146 4.109 0.118 83.732 o
8 4 9 12.153 11.685 0.276 15.379 o
8 4 10 5.531 5.646 0.217 24.912 o
8 4 12 5.484 5.370 0.167 41.721 o
8 4 13 0.276 0.305 0.089 148.858 o
8 5 0 1.008 0.936 0.079 188.398 o
8 5 1 0.198 0.217 0.059 334.929 o
8 5 2 6.096 5.981 0.167 41.721 o
8 5 3 3.621 3.419 0.128 71.346 o
8 5 4 0.803 0.818 0.079 188.398 o
8 5 6 6.560 6.562 0.187 33.400 o
8 5 7 2.018 2.365 0.227 22.793 o
8 5 8 18.997 19.006 0.680 2.533 o
8 5 9 2.648 2.778 0.128 71.346 o
8 5 10 0.817 0.778 0.138 61.518 o
8 6 1 0.473 0.443 0.079 188.398 o
8 6 2 4.594 4.394 0.345 9.843 o
8 6 3 1.351 1.192 0.099 120.575 o
8 6 4 2.473 2.493 0.148 53.589 o
9 0 0 17.019 18.020 0.808 1.793 o
9 0 2 45.342 45.233 1.616 0.448 o
9 0 4 4.557 4.483 0.236 20.933 o
9 0 6 26.699 26.277 0.512 4.459 o
9 0 10 13.605 13.666 0.414 6.835 o
9 0 12 8.215 8.355 0.325 11.072 o
9 1 0 32.302 32.287 0.680 2.533 o
9 1 1 0.209 0.197 0.039 753.591 o
9 1 2 4.736 4.542 0.138 61.518 o
9 1 3 25.673 25.311 0.522 4.292 o
9 1 4 2.462 2.424 0.118 83.732 o
9 1 5 5.874 5.921 0.177 37.214 o
9 1 6 7.566 7.281 0.276 15.379 o
9 1 7 12.585 12.395 0.286 14.337 o
9 1 8 1.695 1.645 0.079 188.398 o
9 1 9 1.981 1.921 0.089 148.858 o
9 1 10 8.957 8.700 0.227 22.793 o
9 1 12 0.964 1.035 0.089 148.858 o
9 1 13 25.703 26.740 0.502 4.636 o
9 1 14 8.853 8.897 0.256 17.837 o
9 1 15 0.984 1.123 0.099 120.575 o
9 2 0 1.707 1.685 0.089 148.858 o
9 2 1 3.525 3.577 0.118 83.732 o
9 2 2 35.027 34.612 0.798 1.838 o
9 2 3 4.967 4.848 0.167 41.721 o
9 2 4 35.099 34.189 0.759 2.034 o
9 2 5 3.153 3.163 0.128 71.346 o
9 2 6 2.964 3.025 0.108 99.648 o
9 2 7 1.558 1.705 0.089 148.858 o
9 2 8 2.195 2.089 0.089 148.858 o
9 2 9 14.610 14.395 0.345 9.843 o
9 2 10 1.977 2.000 0.108 99.648 o
9 2 11 8.315 8.641 0.227 22.793 o
9 2 12 6.122 6.158 0.236 20.933 o
9 2 14 6.853 7.143 0.197 30.144 o
9 3 0 1.997 2.197 0.118 83.732 o
9 3 1 6.309 6.207 0.158 47.099 o
9 3 2 2.430 2.453 0.108 99.648 o
9 3 3 13.642 14.414 0.355 9.304 o
9 3 4 6.456 6.345 0.305 12.547 o
9 3 5 1.304 1.222 0.089 148.858 o
9 3 6 15.414 15.873 0.374 8.350 o
9 3 7 0.310 0.325 0.059 334.929 o
9 3 8 15.379 15.242 0.335 10.430 o
9 3 10 2.852 2.778 0.227 22.793 o
9 3 11 3.723 3.714 0.148 53.589 o
9 3 12 4.610 4.365 0.315 11.775 o
9 4 1 2.223 2.365 0.118 83.732 o
9 4 2 12.342 11.941 0.286 14.337 o
9 4 5 0.341 0.286 0.059 334.929 o
9 4 6 4.824 4.739 0.138 61.518 o
9 4 7 16.894 17.577 0.384 7.927 o
9 4 8 11.866 11.626 0.266 16.540 o
9 4 9 4.948 5.035 0.167 41.721 o
9 4 10 0.940 1.044 0.099 120.575 o
9 5 1 0.839 0.759 0.089 148.858 o
9 5 2 4.122 3.852 0.128 71.346 o
9 5 3 1.413 1.350 0.089 148.858 o
9 5 4 1.013 1.123 0.177 37.214 o
9 5 5 0.906 0.946 0.167 41.721 o
10 0 0 7.295 7.941 0.453 5.698 o
10 0 2 2.647 2.897 0.128 71.346 o
10 0 4 13.571 13.626 0.434 6.228 o
10 0 6 16.913 16.178 0.345 9.843 o
10 0 8 0.973 0.995 0.099 120.575 o
10 1 0 9.338 9.370 0.227 22.793 o
10 1 1 31.076 31.065 0.650 2.768 o
10 1 3 8.138 8.000 0.207 27.341 o
10 1 4 9.146 9.173 0.236 20.933 o
10 1 5 3.605 3.389 0.128 71.346 o
10 1 6 7.657 7.360 0.207 27.341 o
10 1 8 1.232 1.251 0.108 99.648 o
10 1 9 1.139 1.103 0.108 99.648 o
10 1 10 5.093 5.015 0.286 14.337 o
10 1 11 3.671 3.419 0.256 17.837 o
10 1 12 0.676 0.512 0.167 41.721 o
10 1 13 1.518 1.636 0.227 22.793 o
10 2 0 9.015 8.986 0.246 19.292 o
10 2 1 1.624 1.557 0.089 148.858 o
10 2 2 27.821 27.233 1.005 1.159 o
10 2 3 7.671 7.370 0.345 9.843 o
10 2 4 1.466 1.389 0.187 33.400 o
10 2 5 9.849 9.508 0.246 19.292 o
10 2 6 6.991 7.094 0.207 27.341 o
10 2 7 3.616 3.547 0.118 83.732 o
10 2 8 3.072 2.966 0.108 99.648 o
10 2 9 0.438 0.424 0.089 148.858 o
10 2 10 6.177 6.030 0.296 13.397 o
10 2 11 1.225 1.232 0.108 99.648 o
10 2 12 14.617 15.508 0.443 5.954 o
10 3 0 0.751 0.749 0.059 334.929 o
10 3 1 1.288 1.123 0.079 188.398 o
10 3 2 17.860 17.823 0.424 6.521 o
10 3 3 3.667 3.754 0.128 71.346 o
10 3 4 3.270 3.242 0.118 83.732 o
10 3 5 0.255 0.217 0.059 334.929 o
10 3 6 13.117 13.065 0.296 13.397 o
10 3 7 11.030 11.321 0.276 15.379 o
10 3 8 23.298 23.735 0.453 5.698 o
10 3 9 0.492 0.345 0.099 120.575 o
10 3 10 0.960 0.956 0.158 47.099 o
10 3 11 0.858 0.916 0.197 30.144 o
10 4 0 2.363 2.365 0.108 99.648 o
10 4 1 4.990 4.848 0.148 53.589 o
10 4 3 1.430 1.409 0.089 148.858 o
10 4 4 3.148 3.202 0.148 53.589 o
10 4 5 0.996 1.133 0.108 99.648 o
10 4 6 0.764 0.788 0.128 71.346 o
10 4 7 6.447 6.404 0.187 33.400 o
10 5 0 1.764 1.645 0.197 30.144 o
10 5 1 2.400 2.443 0.118 83.732 o
11 0 0 31.590 32.336 1.015 1.137 o
11 0 2 23.856 23.518 0.493 4.823 o
11 0 6 2.519 2.177 0.197 30.144 o
11 1 1 3.660 3.892 0.118 83.732 o
11 1 2 7.984 7.616 0.197 30.144 o
11 1 3 10.744 10.739 0.256 17.837 o
11 1 4 1.615 1.675 0.099 120.575 o
11 1 5 12.014 12.355 0.286 14.337 o
11 1 6 3.346 3.577 0.138 61.518 o
11 1 7 4.533 4.384 0.158 47.099 o
11 1 9 1.252 1.389 0.227 22.793 o
11 1 10 5.336 5.251 0.286 14.337 o
11 2 1 11.531 11.567 0.266 16.540 o
11 2 3 0.935 0.788 0.089 148.858 o
11 2 4 6.810 6.720 0.227 22.793 o
11 2 6 18.282 18.149 0.887 1.489 o
11 2 7 15.281 16.119 0.463 5.458 o
11 2 8 2.665 2.778 0.246 19.292 o
11 2 9 0.734 0.690 0.187 33.400 o
11 3 0 18.511 18.355 0.394 7.536 o
11 3 1 1.912 2.039 0.167 41.721 o
11 3 2 1.141 1.202 0.177 37.214 o
11 3 3 1.411 1.438 0.118 83.732 o
11 3 4 2.976 3.025 0.138 61.518 o
11 3 5 0.698 0.818 0.197 30.144 o
11 3 6 2.067 1.990 0.227 22.793 o
11 4 0 1.456 1.172 0.177 37.214 o
11 4 1 3.177 3.379 0.217 24.912 o
11 4 2 3.173 3.094 0.138 61.518 o
11 4 4 5.868 5.675 0.286 14.337 o
12 0 0 1.368 1.488 0.089 148.858 o
12 0 2 19.056 19.321 0.502 4.636 o
12 0 4 7.216 7.498 0.305 12.547 o
12 1 0 8.086 8.247 0.217 24.912 o
12 1 1 3.126 3.123 0.118 83.732 o
12 1 2 7.910 7.823 0.197 30.144 o
12 1 3 3.373 3.202 0.138 61.518 o
12 1 4 0.489 0.394 0.079 188.398 o
12 1 5 3.412 3.419 0.246 19.292 o
12 1 6 11.526 12.099 0.374 8.350 o
12 1 7 2.300 2.650 0.236 20.933 o
12 2 0 0.659 0.670 0.079 188.398 o
12 2 3 2.034 1.971 0.227 22.793 o
12 2 4 3.758 3.793 0.266 16.540 o
12 2 5 2.475 2.434 0.246 19.292 o
12 2 6 0.951 0.956 0.197 30.144 o
12 3 3 2.340 2.414 0.246 19.292 o
13 1 0 1.251 1.281 0.099 120.575 o
13 1 1 1.949 2.108 0.167 41.721 o
13 2 0 0.943 0.897 0.187 33.400 o
13 2 1 2.778 2.739 0.246 19.292 o

_iucr_refine_instructions_details
;
TITL OXA07 OLEX2: imported from CIF
CELL 0.71073 6.095 3.4881 11.8462 90 103.842 90
ZERR 2 0.0005 0.0003 0.0009 0 0.003 0
LATT 1
SYMM -X,0.5+Y,0.5-Z
SFAC C H O
DISP C 0.0033 0.0016
DISP H 0 0
DISP O 0.0106 0.006
UNIT 4 12 12

SIZE 0.193 0.186 0.139
TEMP -173.1(10)
ACTA 
WGHT 0 0
FVAR 1.00745
REM <olex2.extras>
REM </olex2.extras>

O1    3     0.43485  0.44409  0.34988  11.00000  0.01307  0.01914  0.00808 =
 -0.00070  0.00174  0.00453 
O2    3     0.24245  0.74243  0.46370  11.00000  0.01132  0.01855  0.00942 =
 -0.00073  0.00107  0.00540 
C1    1     0.40299  0.55878  0.44800  11.00000  0.00937  0.01176  0.00795 =
 -0.00005  0.00131  0.00164 
H1    2     0.30007  0.52175  0.27999  11.00000  0.03952  0.04808  0.02312 =
 -0.00132  0.01956  0.00098 
O3    3     0.13009  0.63101  0.17853  11.00000  0.01090  0.01838  0.00944 =
 0.00103  0.00070 -0.00168 
H2    2     0.19182  0.69123  0.11433  11.00000  0.03086  0.03035  0.02789 =
 0.00467  0.00893 -0.00512 
H3    2     0.00862  0.46123  0.15063  11.00000  0.02659  0.02907  0.02813 =
 -0.00107  0.01023 -0.00965 
HKLF 4

END
Q1 1 0.333333 0.666667 0.458333 11 0.05 0.18
Q2 1 0.222222 1.125 0.083333 11 0.05 0.12
Q3 1 0.222222 0.375 0.236111 11 0.05 0.12
Q4 1 0.611111 0.125 0.402778 11 0.05 0.12
Q5 1 0.361111 0.458333 0.319444 11 0.05 0.1
Q6 1 -0.083333 0.708333 0.069444 11 0.05 0.1
Q7 1 0.5 0.416667 0.388889 11 0.05 0.1
Q8 1 0.305556 0.25 0.416667 11 0.05 0.1
Q9 1 -0.027778 0.75 0.222222 11 0.05 0.1
Q10 1 0.055556 0.25 0.111111 11 0.05 0.09
Q11 1 0.083333 0.958333 0.097222 11 0.05 0.08
Q12 1 0.25 0.833333 0.069444 11 0.05 0.08
Q13 1 0.305556 0.041667 0.291667 11 0.05 0.08
Q14 1 0.5 0.5 0.5 11 0.05 0.07
Q15 1 0.083333 0.375 0.013889 11 0.05 0.07
Q16 1 0.611111 0.791667 0.402778 11 0.05 0.07
Q17 1 0.444444 0.166667 0.263889 11 0.05 0.06
Q18 1 0.333333 0.75 0.319444 11 0.05 0.06
Q19 1 0.277778 0.958333 0.472222 11 0.05 0.05
Q20 1 0.444444 0.375 0.194444 11 0.05 0.04

  REM The information below was added by Olex2.
  REM
  REM R1 = 0.0146 for 2499 Fo > 4sig(Fo) and 0.0146 for all 2499 data
  REM 64 parameters refined using 0 restraints
  REM Highest difference peak 0.1795, deepest hole -0.2214
  REM Mean Shift 0.0000, Max Shift 0.0000.

  REM +++ Tabular Listing of Refinement Information +++
  REM R1_all = 0.0146
  REM R1_gt = 0.0146
  REM wR_ref = 0.0416
  REM GOOF = 1.3234
  REM Shift_max = 0.0000
  REM Shift_mean = 0.0000
  REM Reflections_all = 2499
  REM Reflections_gt = 2499
  REM Parameters = 64
  REM Hole = -0.2214
  REM Peak = 0.1795
  REM Flack = n/a

  
;
_olex2_submission_special_instructions  'No special instructions were received'

# start Validation Reply Form
_vrf_PLAT940_OXACDH_H_B3LYP_cc-pVDZ_no_charge
;
PROBLEM: Fsqd Refinement With I > n * Sigma(I) Only .....     Please Check 
RESPONSE: Refinement was performed on reflections fulfilling the threshold
expression I>=2u(I).
;
_vrf_PLAT417_OXACDH_H_B3LYP_cc-pVDZ_no_charge
;
PROBLEM: Short Inter D-H..H-D
RESPONSE: This is a very strong hydrogen bond and this is the reason why
the distance is so short.
;
# end Validation Reply Form
