# Supplementary material for: Hirshfeld atom like refinement with alternative electron density partitions
Source: IUCrJ. 2020 Oct 29;7(Pt 6):1199–215. doi: 10.1107/S2052252520013603 (PMC7642787; doi:10.1107/S2052252520013603)
Supplement: Supplementary file 2 [file m-07-01199-sup2.zip › cifs/OXACDH_H_B3LYP_cc-pVQZ.cif]

data_OXACDH_H_B3LYP_cc-pVQZ
_audit_creation_date               2019-12-21
_audit_creation_method
;
Olex2 1.2
(compiled 2018.05.29 svn.r3508 for OlexSys, GUI svn.r5506)
with development version of DiSCaMB library integrated with
the olex2.refine module
Chodkiewicz, M. L., Migacz, S., Rudnicki, W., Makal, A., Kalinowski,
J. A., Moriarty, N. W., Grosse-Kunstleve, R. W., Afonine, P. V., Adams,
P. D. & Dominiak, P. M. (2018). J. Appl. Cryst. 51, 193-199.
;

_publ_section_references
;
Bourhis, L.J., Dolomanov, O.V., Gildea, R.J., Howard, J.A.K., Puschmann, H.
 (2015). Acta Cryst. A71, 59-75.

Dolomanov, O.V., Bourhis, L.J., Gildea, R.J, Howard, J.A.K. & Puschmann, H.
 (2009), J. Appl. Cryst. 42, 339-341.
;
_chemical_formula_moiety           'C2 H6 O6'
_chemical_formula_sum              'C2 H6 O6'
_chemical_formula_weight           126.07
loop_
  _atom_type_symbol
  _atom_type_scat_dispersion_real
  _atom_type_scat_dispersion_imag
  _atom_type_scat_Cromer_Mann_a1
  _atom_type_scat_Cromer_Mann_a2
  _atom_type_scat_Cromer_Mann_a3
  _atom_type_scat_Cromer_Mann_a4
  _atom_type_scat_Cromer_Mann_b1
  _atom_type_scat_Cromer_Mann_b2
  _atom_type_scat_Cromer_Mann_b3
  _atom_type_scat_Cromer_Mann_b4
  _atom_type_scat_Cromer_Mann_c
  _atom_type_scat_source
  _atom_type_scat_dispersion_source
 H 0.00000 0.00000 0.49300 0.32291 0.14019 0.04081 10.51090 26.12570 3.14236
 57.79970 0.0030380000826
 'International Tables Volume C Table 6.1.1.4 (pp. 500-502)' custom
 C 0.00330 0.00160 2.31000 1.02000 1.58860 0.86500 20.84390 10.20750 0.56870
 51.65120 0.215599998832
 'International Tables Volume C Table 6.1.1.4 (pp. 500-502)' custom
 O 0.01060 0.00600 3.04850 2.28680 1.54630 0.86700 13.27710 5.70110 0.32390
 32.90890 0.250800013542
 'International Tables Volume C Table 6.1.1.4 (pp. 500-502)' custom

_space_group_crystal_system        'monoclinic'
_space_group_IT_number             14
_space_group_name_H-M_alt          'P 1 21/c 1'
_space_group_name_Hall             '-P 2ybc'
loop_
  _space_group_symop_id
  _space_group_symop_operation_xyz
 1 x,y,z
 2 -x,y+1/2,-z+1/2
 3 -x,-y,-z
 4 x,-y-1/2,z-1/2

_symmetry_Int_Tables_number        14
_cell_length_a                     6.0950(5)
_cell_length_b                     3.4881(3)
_cell_length_c                     11.8462(9)
_cell_angle_alpha                  90
_cell_angle_beta                   103.842(3)
_cell_angle_gamma                  90
_cell_volume                       244.54(4)
_cell_formula_units_Z              2
_cell_measurement_temperature     100(1)
_cell_measurement_reflns_used      8293
_cell_measurement_theta_min        3.5426
_cell_measurement_theta_max        55.9088
_exptl_absorpt_coefficient_mu      0.181
_exptl_crystal_description        unspecified
_exptl_crystal_density_diffrn      1.7120
_exptl_crystal_F_000               132.1295
_exptl_crystal_size_max            0.193
_exptl_crystal_size_mid            0.186
_exptl_crystal_size_min            0.139
_diffrn_reflns_av_r_equivalents    0.0224
_diffrn_reflns_av_sigmaI/netI      0.01783
_diffrn_reflns_limit_h_max         13
_diffrn_reflns_limit_h_min         -13
_diffrn_reflns_limit_k_max         7
_diffrn_reflns_limit_k_min         0
_diffrn_reflns_limit_l_max         26
_diffrn_reflns_limit_l_min         0
_diffrn_reflns_number              11034
_diffrn_reflns_theta_full          52.08
_diffrn_reflns_theta_max           54.811
_diffrn_reflns_theta_min           3.543
_diffrn_ambient_temperature        100.0(10)
_diffrn_measured_fraction_theta_full  0.949
_diffrn_measured_fraction_theta_max   0.985
_diffrn_radiation_type             'Mo K\a'
_diffrn_radiation_wavelength       0.71073
_diffrn_radiation_source               'TXS rotating anode'
_diffrn_radiation_monochromator        'multi-layer optics'
_diffrn_measurement_device
;
Bruker AXS Kappa APEX II Ultra diffractometer
;
_diffrn_measurement_device_type        'APEX II CCD detector'
_diffrn_measurement_method             '\w-scans'
_reflns_Friedel_coverage           0.0
_reflns_limit_h_max                13
_reflns_limit_h_min                -13
_reflns_limit_k_max                7
_reflns_limit_k_min                0
_reflns_limit_l_max                26
_reflns_limit_l_min                0
_reflns_number_gt                  2499
_reflns_number_total               2939
_reflns_threshold_expression       I>=2u(I)
_computing_molecular_graphics      'Olex2 (Dolomanov et al., 2009)'
_computing_publication_material    'Olex2 (Dolomanov et al., 2009)'
_computing_structure_refinement    'olex2.refine (Bourhis et al., 2015)'
_refine_diff_density_max           0.1193
_refine_diff_density_min           -0.1768
_refine_diff_density_rms           0.0386
_refine_ls_d_res_high              0.4348
_refine_ls_d_res_low               5.7511
_refine_ls_goodness_of_fit_ref     1.1802
_refine_ls_hydrogen_treatment      refall
_refine_ls_matrix_type             full
_refine_ls_number_constraints      0
_refine_ls_number_parameters       64
_refine_ls_number_reflns           2499
_refine_ls_number_restraints       0
_refine_ls_R_factor_all            0.0135
_refine_ls_R_factor_gt             0.0135
_refine_ls_restrained_S_all        1.1802
_refine_ls_shift/su_max            0.0000
_refine_ls_shift/su_mean           0.0000
_refine_ls_structure_factor_coef   Fsqd
_refine_ls_weighting_details      
 'w=1/[\s^2^(Fo^2^)+(0.0000P)^2^] where P=(Fo^2^+2Fc^2^)/3'
_refine_ls_weighting_scheme        calc
_refine_ls_wR_factor_gt            0.0371
_refine_ls_wR_factor_ref           0.0371
_refine_special_details          
;
Electron Density Partition Based Refinement (EDPBR):
  .  Aspherical atomic scattering factors obtained from 
     selected partitioning of molecular electron density
     derived from molecular wavefunction. Crystal field
     effect is modelled in the course of wavefunction
     calculations by embedding the system in a cluster of
	 Hirshfeld partition derived atomic multipoles for
	 molecules within certain radius from the system or
	 performing wave function calculations for a cluster of
	 molecules surrounding the system. Software used for
	 quantum mechanical calculations: Gaussian16. Software
	 used to partition electron density: HORTON.
  .  Partitioning of molecular electron density: Hirshfeld
     (Hirshfeld atom refinement, HAR)
  .  Level of theory: DFT(B3LYP)/cc-pVQZ 
  .  Cluster of multipoles: radius=8.0 angstrom, lmax=1
  .  Cluster of molecules: no
  .  H thermal motions refined anisotropically.
  .  Refinement based on Fsqd as implemented in olex2.refine
     with no use of additional ShelX type parameters in the
	 weighting scheme. DiSCaMB library used to obtain
	 aspherical atomic scattering factors.
;
loop_
  _atom_site_label
  _atom_site_type_symbol
  _atom_site_fract_x
  _atom_site_fract_y
  _atom_site_fract_z
  _atom_site_U_iso_or_equiv
  _atom_site_adp_type
  _atom_site_occupancy
  _atom_site_refinement_flags_posn
 O1 O 0.434897(18) 0.44404(3) 0.349896(8) 0.01353(2) Uani 1.000000 .
 O2 O 0.242378(16) 0.74249(3) 0.463702(8) 0.01331(2) Uani 1.000000 .
 C1 C 0.403031(19) 0.55876(4) 0.448015(9) 0.00968(2) Uani 1.000000 .
 H1 H 0.2993(11) 0.518(2) 0.2784(5) 0.0331(15) Uani 1.000000 .
 O3 O 0.130149(16) 0.63105(3) 0.178583(8) 0.01318(2) Uani 1.000000 .
 H2 H 0.1923(9) 0.6960(17) 0.1130(4) 0.0299(11) Uani 1.000000 .
 H3 H 0.0088(9) 0.4571(17) 0.1498(4) 0.0318(12) Uani 1.000000 .

loop_
  _atom_site_aniso_label
  _atom_site_aniso_U_11
  _atom_site_aniso_U_22
  _atom_site_aniso_U_33
  _atom_site_aniso_U_12
  _atom_site_aniso_U_13
  _atom_site_aniso_U_23
 O1 0.01298(3) 0.01926(5) 0.00791(3) 0.00464(3) 0.00159(2) -0.00069(3)
 O2 0.01127(3) 0.01838(4) 0.00958(3) 0.00536(3) 0.00114(2) -0.00073(3)
 C1 0.00924(3) 0.01166(4) 0.00777(3) 0.00172(3) 0.00129(2) -0.00008(3)
 H1 0.036(4) 0.046(4) 0.018(3) 0.006(3) 0.009(3) -0.000(3)
 O3 0.01085(3) 0.01851(5) 0.00934(3) -0.00188(3) 0.00074(2) 0.00101(3)
 H2 0.035(3) 0.034(3) 0.022(2) -0.005(2) 0.0088(19) 0.004(2)
 H3 0.026(3) 0.035(3) 0.034(3) -0.014(2) 0.006(2) -0.003(2)

loop_
  _geom_bond_atom_site_label_1
  _geom_bond_atom_site_label_2
  _geom_bond_distance
  _geom_bond_site_symmetry_2
  _geom_bond_publ_flag
 O1 C1 1.28720(17) . ?
 O2 C1 1.22111(17) . ?
 C1 C1 1.5446(2) 3_666 ?

loop_
  _geom_angle_atom_site_label_1
  _geom_angle_atom_site_label_2
  _geom_angle_atom_site_label_3
  _geom_angle
  _geom_angle_site_symmetry_1
  _geom_angle_site_symmetry_3
  _geom_angle_publ_flag
 O2 C1 O1 126.892(10) . . ?
 C1 C1 O1 112.677(12) 3_666 . ?
 C1 C1 O2 120.431(12) 3_666 . ?
 O3 H1 O1 175.5(6) . . ?


loop_
  _refln_index_h
  _refln_index_k
  _refln_index_l
  _refln_F_squared_calc
  _refln_F_squared_meas
  _refln_F_squared_sigma
  _refln_F_squared_weight
  _refln_observed_status
-13 0 6 32.964 35.178 0.680 2.608 o
-13 0 8 3.360 3.238 0.230 22.793 o
-13 0 10 0.480 0.500 0.140 61.518 o
-13 0 12 11.040 11.303 0.350 9.843 o
-13 1 1 2.599 2.518 0.200 30.144 o
-13 1 2 13.856 13.332 0.390 7.927 o
-13 1 4 1.153 1.079 0.170 41.721 o
-13 1 8 3.564 3.708 0.150 53.589 o
-13 1 10 3.240 3.188 0.180 37.214 o
-13 1 12 3.207 3.238 0.130 71.346 o
-13 1 13 0.562 0.510 0.130 71.346 o
-13 2 1 3.979 4.087 0.220 24.912 o
-13 2 3 0.973 0.790 0.140 61.518 o
-13 2 4 0.779 0.869 0.150 53.589 o
-13 2 5 1.202 1.129 0.170 41.721 o
-13 2 6 0.480 0.470 0.140 61.518 o
-13 2 8 2.084 2.139 0.200 30.144 o
-13 2 9 1.281 1.359 0.180 37.214 o
-13 2 10 3.759 3.898 0.230 22.793 o
-13 2 12 0.998 1.069 0.170 41.721 o
-13 2 13 0.772 0.760 0.140 61.518 o
-13 3 6 4.101 3.658 0.210 27.341 o
-12 0 2 8.617 8.335 0.230 22.793 o
-12 0 4 40.642 42.234 0.760 2.088 o
-12 0 6 4.083 5.237 0.340 10.430 o
-12 0 10 2.426 2.309 0.120 83.732 o
-12 0 12 8.340 8.954 0.310 12.547 o
-12 0 16 17.074 16.829 0.440 6.228 o
-12 1 1 1.887 1.969 0.100 120.575 o
-12 1 2 0.988 1.109 0.080 188.398 o
-12 1 5 18.372 18.708 0.410 7.173 o
-12 1 6 4.367 4.397 0.130 71.346 o
-12 1 7 1.572 1.459 0.090 148.858 o
-12 1 8 11.454 11.813 0.280 15.379 o
-12 1 9 10.761 10.923 0.270 16.540 o
-12 1 10 2.664 2.568 0.100 120.575 o
-12 1 11 0.969 1.049 0.070 246.071 o
-12 1 12 6.563 6.746 0.260 17.837 o
-12 1 13 0.730 0.720 0.140 61.518 o
-12 1 15 12.989 12.922 0.280 15.379 o
-12 1 16 1.710 1.779 0.190 33.400 o
-12 1 17 0.751 0.590 0.140 61.518 o
-12 2 1 12.678 12.742 0.520 4.459 o
-12 2 2 5.060 4.997 0.200 30.144 o
-12 2 5 7.612 7.675 0.200 30.144 o
-12 2 6 0.244 0.270 0.080 188.398 o
-12 2 7 3.247 3.408 0.140 61.518 o
-12 2 8 4.117 4.447 0.200 30.144 o
-12 2 9 3.917 4.107 0.160 47.099 o
-12 2 11 8.343 8.595 0.330 11.072 o
-12 2 12 1.029 1.039 0.180 37.214 o
-12 2 13 4.711 4.577 0.250 19.292 o
-12 2 14 0.320 0.350 0.070 246.071 o
-12 3 1 1.504 1.539 0.170 41.721 o
-12 3 3 3.080 2.968 0.210 27.341 o
-12 3 6 0.829 0.929 0.160 47.099 o
-12 3 7 1.233 1.239 0.180 37.214 o
-12 3 11 1.557 1.489 0.190 33.400 o
-12 3 12 0.399 0.630 0.140 61.518 o
-12 3 14 3.390 3.468 0.220 24.912 o
-12 4 3 1.803 1.619 0.160 47.099 o
-12 4 4 1.488 1.639 0.170 41.721 o
-12 4 5 2.200 1.869 0.170 41.721 o
-12 4 6 5.097 4.967 0.240 20.933 o
-12 4 8 0.488 0.520 0.130 71.346 o
-12 4 9 1.296 1.229 0.170 41.721 o
-11 0 2 3.570 3.538 0.150 53.589 o
-11 0 4 9.026 8.974 0.220 24.912 o
-11 0 6 0.594 0.550 0.060 334.929 o
-11 0 8 83.193 83.478 3.448 0.101 o
-11 0 10 7.652 7.305 0.280 15.379 o
-11 0 12 2.501 2.588 0.130 71.346 o
-11 0 14 32.564 32.910 0.720 2.326 o
-11 0 16 1.335 1.349 0.190 33.400 o
-11 0 18 11.476 11.563 0.370 8.807 o
-11 0 20 1.982 1.809 0.180 37.214 o
-11 1 1 0.215 0.170 0.050 482.298 o
-11 1 2 5.586 5.776 0.160 47.099 o
-11 1 3 13.458 13.652 0.310 12.547 o
-11 1 4 34.707 35.238 0.869 1.593 o
-11 1 5 2.036 2.099 0.080 188.398 o
-11 1 6 0.209 0.150 0.040 753.591 o
-11 1 7 1.338 1.389 0.070 246.071 o
-11 1 8 1.275 1.289 0.080 188.398 o
-11 1 9 5.852 5.886 0.170 41.721 o
-11 1 10 3.583 3.808 0.130 71.346 o
-11 1 11 4.117 4.237 0.130 71.346 o
-11 1 12 12.880 13.092 0.300 13.397 o
-11 1 13 0.404 0.430 0.060 334.929 o
-11 1 14 6.045 5.956 0.170 41.721 o
-11 1 15 5.712 5.676 0.160 47.099 o
-11 1 16 2.346 2.309 0.090 148.858 o
-11 2 1 2.605 2.638 0.120 83.732 o
-11 2 2 0.314 0.300 0.060 334.929 o
-11 2 3 1.276 1.209 0.080 188.398 o
-11 2 4 10.544 10.593 0.270 16.540 o
-11 2 5 2.027 2.029 0.120 83.732 o
-11 2 6 6.033 6.066 0.190 33.400 o
-11 2 7 7.915 8.435 0.230 22.793 o
-11 2 10 1.009 0.909 0.090 148.858 o
-11 2 11 2.132 2.199 0.110 99.648 o
-11 2 12 2.430 2.448 0.110 99.648 o
-11 2 13 0.475 0.470 0.060 334.929 o
-11 2 14 1.344 1.199 0.090 148.858 o
-11 2 15 9.761 9.874 0.310 12.547 o
-11 2 17 0.690 0.690 0.140 61.518 o
-11 2 18 2.168 2.029 0.180 37.214 o
-11 3 1 0.976 1.109 0.100 120.575 o
-11 3 2 3.190 3.148 0.120 83.732 o
-11 3 3 0.340 0.360 0.060 334.929 o
-11 3 4 4.340 4.247 0.210 27.341 o
-11 3 5 5.998 6.206 0.170 41.721 o
-11 3 6 2.752 2.668 0.110 99.648 o
-11 3 7 3.374 3.518 0.160 47.099 o
-11 3 9 1.189 1.129 0.090 148.858 o
-11 3 10 11.719 11.423 0.330 11.072 o
-11 3 11 3.842 4.087 0.140 61.518 o
-11 3 12 1.012 0.969 0.090 148.858 o
-11 3 13 2.407 2.269 0.120 83.732 o
-11 3 14 0.414 0.340 0.070 246.071 o
-11 3 16 3.471 3.348 0.130 71.346 o
-11 4 1 1.245 1.279 0.180 37.214 o
-11 4 2 2.673 2.688 0.110 99.648 o
-11 4 3 5.127 5.267 0.180 37.214 o
-11 4 5 0.180 0.220 0.070 246.071 o
-11 4 6 6.443 6.186 0.280 15.379 o
-11 4 9 2.240 1.989 0.200 30.144 o
-11 4 10 3.394 3.358 0.230 22.793 o
-11 4 12 3.084 3.048 0.220 24.912 o
-11 4 13 5.320 5.407 0.260 17.837 o
-10 0 4 8.391 8.425 0.220 24.912 o
-10 0 6 11.699 11.833 0.700 2.461 o
-10 0 8 17.014 17.709 0.400 7.536 o
-10 0 10 11.596 12.222 0.290 14.337 o
-10 0 12 11.324 11.493 0.340 10.430 o
-10 0 16 2.717 2.878 0.210 27.341 o
-10 0 18 59.009 58.733 0.959 1.308 o
-10 0 20 1.756 1.939 0.130 71.346 o
-10 1 1 3.260 3.518 0.130 71.346 o
-10 1 2 0.502 0.540 0.050 482.298 o
-10 1 3 2.173 2.279 0.080 188.398 o
-10 1 4 0.739 0.750 0.050 482.298 o
-10 1 5 9.283 9.414 0.230 22.793 o
-10 1 7 45.553 46.041 1.019 1.159 o
-10 1 8 19.233 19.418 0.490 5.022 o
-10 1 9 9.688 9.744 0.260 17.837 o
-10 1 10 5.983 6.116 0.200 30.144 o
-10 1 11 1.773 1.919 0.090 148.858 o
-10 1 12 3.730 4.037 0.390 7.927 o
-10 1 13 11.134 11.443 0.360 9.304 o
-10 1 14 17.254 17.669 0.380 8.350 o
-10 1 16 0.908 0.760 0.070 246.071 o
-10 1 17 14.182 14.261 0.310 12.547 o
-10 1 18 2.293 2.189 0.110 99.648 o
-10 1 19 1.774 1.679 0.100 120.575 o
-10 1 21 0.487 0.440 0.130 71.346 o
-10 2 1 0.519 0.430 0.060 334.929 o
-10 2 2 10.896 10.633 0.420 6.835 o
-10 2 3 47.471 48.260 1.029 1.137 o
-10 2 4 27.306 27.923 0.660 2.768 o
-10 2 7 1.260 1.399 0.070 246.071 o
-10 2 8 8.580 8.884 0.220 24.912 o
-10 2 9 12.920 12.802 0.360 9.304 o
-10 2 10 0.812 0.760 0.060 334.929 o
-10 2 11 11.302 11.303 0.590 3.464 o
-10 2 12 4.873 5.057 0.170 41.721 o
-10 2 13 10.957 10.983 0.270 16.540 o
-10 2 14 12.992 13.142 0.300 13.397 o
-10 2 16 0.689 0.740 0.110 99.648 o
-10 2 17 3.566 3.728 0.220 24.912 o
-10 2 18 0.573 0.500 0.140 61.518 o
-10 3 1 2.497 2.838 0.110 99.648 o
-10 3 2 7.807 7.995 0.210 27.341 o
-10 3 3 3.555 3.648 0.130 71.346 o
-10 3 4 9.860 9.964 0.280 15.379 o
-10 3 6 10.629 10.553 0.270 16.540 o
-10 3 7 0.557 0.590 0.060 334.929 o
-10 3 8 5.711 5.626 0.170 41.721 o
-10 3 9 0.849 0.849 0.070 246.071 o
-10 3 10 7.364 7.156 0.190 33.400 o
-10 3 14 7.777 7.615 0.210 27.341 o
-10 3 15 2.469 2.758 0.110 99.648 o
-10 3 17 1.372 1.289 0.170 41.721 o
-10 3 18 0.340 0.380 0.120 83.732 o
-10 4 2 9.828 10.094 0.240 20.933 o
-10 4 3 6.016 5.816 0.170 41.721 o
-10 4 4 0.287 0.340 0.060 334.929 o
-10 4 5 1.026 0.989 0.070 246.071 o
-10 4 6 3.194 3.188 0.170 41.721 o
-10 4 8 2.981 2.748 0.210 27.341 o
-10 4 9 3.055 3.018 0.140 61.518 o
-10 4 10 6.815 6.956 0.310 12.547 o
-10 4 13 7.173 7.186 0.300 13.397 o
-10 4 16 9.899 10.204 0.330 11.072 o
-10 4 17 0.743 0.919 0.160 47.099 o
-10 5 2 6.361 5.796 0.270 16.540 o
-10 5 4 2.087 1.809 0.350 9.843 o
-10 5 5 2.796 2.578 0.210 27.341 o
-10 5 6 5.477 5.067 0.360 9.304 o
-10 5 10 0.640 0.740 0.090 148.858 o
-10 5 11 1.147 1.089 0.170 41.721 o
-10 5 12 13.261 13.172 0.380 8.350 o
-9 0 2 4.015 3.808 0.150 53.589 o
-9 0 4 55.873 56.984 1.189 0.851 o
-9 0 6 23.855 24.455 0.540 4.135 o
-9 0 8 4.215 4.207 0.140 61.518 o
-9 0 10 50.419 50.948 1.349 0.662 o
-9 0 16 20.312 20.787 0.500 4.823 o
-9 0 18 0.271 0.410 0.130 71.346 o
-9 0 20 0.950 0.790 0.100 120.575 o
-9 0 22 6.450 6.266 0.440 6.228 o
-9 1 1 0.485 0.500 0.040 753.591 o
-9 1 2 1.363 1.279 0.060 334.929 o
-9 1 3 0.130 0.130 0.030 1339.720 o
-9 1 4 10.180 10.084 0.230 22.793 o
-9 1 5 2.997 3.118 0.090 148.858 o
-9 1 6 21.872 22.096 0.490 5.022 o
-9 1 7 16.796 16.720 0.410 7.173 o
-9 1 8 4.626 4.737 0.140 61.518 o
-9 1 9 17.127 16.790 0.380 8.350 o
-9 1 10 1.101 1.119 0.070 246.071 o
-9 1 11 6.402 6.456 0.180 37.214 o
-9 1 13 0.323 0.380 0.110 99.648 o
-9 1 15 0.541 0.460 0.070 246.071 o
-9 1 16 2.489 2.488 0.130 71.346 o
-9 1 17 34.493 34.269 1.029 1.137 o
-9 1 18 6.401 6.356 0.190 33.400 o
-9 1 19 2.712 2.708 0.110 99.648 o
-9 1 20 4.097 4.037 0.150 53.589 o
-9 1 21 6.558 6.366 0.180 37.214 o
-9 1 23 2.043 2.029 0.190 33.400 o
-9 2 1 4.764 4.827 0.140 61.518 o
-9 2 3 0.678 0.590 0.050 482.298 o
-9 2 4 0.341 0.320 0.040 753.591 o
-9 2 5 5.895 5.916 0.150 53.589 o
-9 2 6 33.345 33.499 0.790 1.932 o
-9 2 7 9.698 9.704 0.230 22.793 o
-9 2 8 54.020 53.956 1.279 0.736 o
-9 2 9 1.329 1.369 0.070 246.071 o
-9 2 10 5.224 5.297 0.180 37.214 o
-9 2 12 3.203 3.148 0.120 83.732 o
-9 2 13 30.511 30.011 0.680 2.608 o
-9 2 14 4.570 4.827 0.150 53.589 o
-9 2 15 0.456 0.450 0.060 334.929 o
-9 2 16 9.242 9.214 0.240 20.933 o
-9 2 17 8.008 7.735 0.200 30.144 o
-9 2 18 13.949 13.751 0.410 7.173 o
-9 2 19 3.723 3.768 0.240 20.933 o
-9 2 21 6.721 6.886 0.290 14.337 o
-9 2 22 2.619 2.788 0.210 27.341 o
-9 3 1 2.563 2.399 0.190 33.400 o
-9 3 2 81.725 80.630 1.899 0.334 o
-9 3 3 12.309 12.792 0.300 13.397 o
-9 3 4 20.813 20.357 0.510 4.636 o
-9 3 6 1.007 1.109 0.060 334.929 o
-9 3 7 19.146 19.238 0.410 7.173 o
-9 3 8 6.486 6.406 0.190 33.400 o
-9 3 9 1.315 1.619 0.090 148.858 o
-9 3 10 4.801 4.707 0.160 47.099 o
-9 3 11 1.139 1.169 0.090 148.858 o
-9 3 12 39.813 40.635 1.129 0.944 o
-9 3 13 6.552 6.636 0.230 22.793 o
-9 3 14 5.837 6.096 0.170 41.721 o
-9 3 15 2.318 2.828 0.170 41.721 o
-9 3 16 2.911 2.888 0.110 99.648 o
-9 3 18 2.641 2.748 0.210 27.341 o
-9 4 1 11.186 11.203 0.260 17.837 o
-9 4 2 3.708 3.518 0.150 53.589 o
-9 4 3 19.996 19.368 0.410 7.173 o
-9 4 4 0.278 0.320 0.050 482.298 o
-9 4 6 7.531 7.405 0.240 20.933 o
-9 4 7 0.897 0.989 0.070 246.071 o
-9 4 8 4.186 4.027 0.160 47.099 o
-9 4 9 1.609 1.669 0.100 120.575 o
-9 4 10 0.542 0.400 0.060 334.929 o
-9 4 11 5.244 4.957 0.530 4.292 o
-9 4 12 5.585 5.427 0.829 1.750 o
-9 4 13 6.986 6.856 0.200 30.144 o
-9 4 14 0.251 0.320 0.080 188.398 o
-9 5 1 1.463 1.269 0.110 99.648 o
-9 5 6 0.717 0.829 0.070 246.071 o
-9 5 8 0.487 0.430 0.080 188.398 o
-9 5 9 3.424 3.378 0.140 61.518 o
-9 5 10 0.799 0.730 0.090 148.858 o
-9 5 12 2.874 2.858 0.220 24.912 o
-9 5 15 2.131 2.189 0.190 33.400 o
-9 6 1 1.483 1.269 0.170 41.721 o
-9 6 2 0.257 0.280 0.070 246.071 o
-9 6 3 3.674 3.428 0.130 71.346 o
-9 6 4 0.289 0.340 0.060 334.929 o
-9 6 5 3.155 2.628 0.210 27.341 o
-9 6 6 0.586 0.700 0.140 61.518 o
-8 0 2 3.459 3.668 0.120 83.732 o
-8 0 4 4.269 4.117 0.130 71.346 o
-8 0 8 49.136 48.070 1.409 0.606 o
-8 0 10 6.598 6.196 0.190 33.400 o
-8 0 12 2.908 2.938 0.390 7.927 o
-8 0 14 43.106 41.614 1.969 0.311 o
-8 0 16 11.641 12.222 0.370 8.807 o
-8 0 18 2.392 2.379 0.200 30.144 o
-8 0 20 39.755 38.346 1.999 0.301 o
-8 0 24 0.577 0.610 0.140 61.518 o
-8 1 1 28.946 29.042 0.630 3.038 o
-8 1 3 18.719 18.768 0.460 5.698 o
-8 1 4 29.290 29.222 0.680 2.608 o
-8 1 5 22.247 22.186 0.480 5.233 o
-8 1 6 1.675 1.649 0.060 334.929 o
-8 1 7 55.035 54.416 1.159 0.896 o
-8 1 8 5.873 5.836 0.150 53.589 o
-8 1 9 13.376 13.272 0.310 12.547 o
-8 1 10 35.485 34.658 0.869 1.593 o
-8 1 11 1.584 1.769 0.150 53.589 o
-8 1 12 1.813 1.689 0.110 99.648 o
-8 1 14 0.520 0.540 0.070 246.071 o
-8 1 15 15.492 15.261 0.380 8.350 o
-8 1 16 8.443 8.265 0.240 20.933 o
-8 1 17 6.692 6.806 0.320 11.775 o
-8 1 18 10.102 10.044 0.250 19.292 o
-8 1 20 1.102 1.049 0.070 246.071 o
-8 1 21 3.958 3.868 0.130 71.346 o
-8 1 23 0.988 0.879 0.100 120.575 o
-8 1 24 8.437 8.525 0.310 12.547 o
-8 2 1 38.883 37.916 0.919 1.425 o
-8 2 2 16.133 16.220 0.370 8.807 o
-8 2 3 6.821 6.676 0.180 37.214 o
-8 2 4 15.787 15.670 0.360 9.304 o
-8 2 5 33.586 33.089 0.720 2.326 o
-8 2 6 56.291 56.165 1.199 0.837 o
-8 2 7 6.141 6.326 0.160 47.099 o
-8 2 8 6.692 6.546 0.170 41.721 o
-8 2 9 1.331 1.289 0.070 246.071 o
-8 2 10 10.681 10.933 0.340 10.430 o
-8 2 11 19.571 19.058 0.440 6.228 o
-8 2 12 7.922 7.645 0.230 22.793 o
-8 2 13 1.982 1.989 0.100 120.575 o
-8 2 14 11.110 11.203 0.260 17.837 o
-8 2 15 0.148 0.200 0.060 334.929 o
-8 2 16 35.841 36.127 0.879 1.557 o
-8 2 17 1.976 1.919 0.170 41.721 o
-8 2 18 13.365 13.262 0.400 7.536 o
-8 2 19 3.543 3.068 0.220 24.912 o
-8 2 23 2.724 2.638 0.200 30.144 o
-8 3 1 0.278 0.210 0.040 753.591 o
-8 3 2 8.247 8.115 0.240 20.933 o
-8 3 3 6.819 6.946 0.180 37.214 o
-8 3 5 0.943 0.969 0.060 334.929 o
-8 3 6 32.311 31.930 0.859 1.630 o
-8 3 7 10.298 10.383 0.280 15.379 o
-8 3 8 21.621 21.537 0.470 5.458 o
-8 3 9 5.298 5.087 0.160 47.099 o
-8 3 10 9.242 9.184 0.230 22.793 o
-8 3 11 5.503 5.696 0.470 5.458 o
-8 3 12 49.107 49.489 1.159 0.896 o
-8 3 13 1.514 1.479 0.130 71.346 o
-8 3 14 1.366 1.239 0.100 120.575 o
-8 3 15 0.479 0.500 0.060 334.929 o
-8 3 16 16.816 17.039 0.380 8.350 o
-8 3 17 15.761 16.310 0.360 9.304 o
-8 3 19 0.942 1.119 0.170 41.721 o
-8 3 20 7.431 7.215 0.410 7.173 o
-8 4 1 20.800 20.567 0.530 4.292 o
-8 4 2 19.016 19.058 0.480 5.233 o
-8 4 3 15.341 15.940 0.340 10.430 o
-8 4 4 10.843 10.403 0.250 19.292 o
-8 4 5 2.902 3.058 0.100 120.575 o
-8 4 6 4.565 4.487 0.140 61.518 o
-8 4 7 2.735 2.788 0.110 99.648 o
-8 4 8 4.077 4.217 0.160 47.099 o
-8 4 10 0.325 0.360 0.080 188.398 o
-8 4 11 21.704 22.686 0.460 5.698 o
-8 4 12 16.548 16.720 0.440 6.228 o
-8 4 13 10.473 10.643 0.390 7.927 o
-8 4 15 2.672 2.828 0.230 22.793 o
-8 4 16 2.497 2.668 0.170 41.721 o
-8 4 18 4.661 4.427 0.290 14.337 o
-8 5 1 4.631 4.447 0.160 47.099 o
-8 5 2 25.449 25.344 0.490 5.022 o
-8 5 5 1.337 1.299 0.090 148.858 o
-8 5 6 0.449 0.510 0.060 334.929 o
-8 5 7 4.576 4.387 0.140 61.518 o
-8 5 8 7.408 6.836 0.720 2.326 o
-8 5 10 2.153 2.209 0.130 71.346 o
-8 5 12 0.909 0.859 0.090 148.858 o
-8 5 14 0.526 0.540 0.140 61.518 o
-8 5 15 0.648 0.700 0.140 61.518 o
-8 6 1 0.322 0.300 0.070 246.071 o
-8 6 2 0.560 0.500 0.080 188.398 o
-8 6 3 0.316 0.240 0.060 334.929 o
-8 6 4 0.615 0.560 0.060 334.929 o
-8 6 6 0.385 0.360 0.070 246.071 o
-8 6 7 1.058 0.969 0.090 148.858 o
-8 6 8 0.469 0.420 0.120 83.732 o
-8 6 11 0.608 0.630 0.110 99.648 o
-7 0 2 14.350 14.661 0.330 11.072 o
-7 0 4 39.883 39.475 0.790 1.932 o
-7 0 6 255.043 257.450 4.987 0.048 o
-7 0 10 1.433 0.959 0.260 17.837 o
-7 0 12 5.227 5.607 0.470 5.458 o
-7 0 14 10.255 11.463 0.300 13.397 o
-7 0 16 7.024 6.876 0.320 11.775 o
-7 0 18 7.489 7.136 0.280 15.379 o
-7 0 20 0.514 0.520 0.090 148.858 o
-7 0 22 0.478 0.410 0.090 148.858 o
-7 0 24 7.518 7.116 0.590 3.464 o
-7 1 1 18.172 18.289 0.520 4.459 o
-7 1 2 87.061 86.676 1.859 0.349 o
-7 1 3 3.674 3.888 0.110 99.648 o
-7 1 4 0.411 0.380 0.050 482.298 o
-7 1 5 2.142 2.189 0.080 188.398 o
-7 1 6 19.017 18.229 0.410 7.173 o
-7 1 7 51.935 50.668 1.529 0.515 o
-7 1 9 10.396 10.803 0.380 8.350 o
-7 1 10 28.855 28.452 0.730 2.263 o
-7 1 11 45.708 44.502 1.269 0.748 o
-7 1 12 2.953 2.958 0.130 71.346 o
-7 1 13 9.272 8.825 0.290 14.337 o
-7 1 14 15.011 14.901 0.350 9.843 o
-7 1 15 13.269 12.982 0.300 13.397 o
-7 1 16 5.591 5.776 0.170 41.721 o
-7 1 17 22.040 22.386 0.450 5.954 o
-7 1 18 0.201 0.180 0.060 334.929 o
-7 1 19 25.735 25.134 0.710 2.392 o
-7 1 20 4.291 4.337 0.130 71.346 o
-7 1 21 2.904 2.918 0.110 99.648 o
-7 1 22 1.284 1.149 0.080 188.398 o
-7 1 23 0.970 1.009 0.070 246.071 o
-7 1 24 0.769 0.859 0.150 53.589 o
-7 1 25 7.176 7.096 0.290 14.337 o
-7 2 2 0.352 0.330 0.030 1339.720 o
-7 2 3 22.431 22.236 0.500 4.823 o
-7 2 4 3.389 3.318 0.130 71.346 o
-7 2 5 9.815 9.774 0.240 20.933 o
-7 2 6 2.224 2.239 0.090 148.858 o
-7 2 7 19.141 19.088 0.410 7.173 o
-7 2 8 16.729 16.450 0.360 9.304 o
-7 2 9 17.002 16.690 0.370 8.807 o
-7 2 10 76.463 76.622 1.559 0.495 o
-7 2 11 22.056 21.786 0.480 5.233 o
-7 2 12 7.798 7.805 0.210 27.341 o
-7 2 13 4.914 4.967 0.140 61.518 o
-7 2 14 3.550 3.338 0.110 99.648 o
-7 2 15 40.663 40.005 0.849 1.669 o
-7 2 16 11.959 11.793 0.500 4.823 o
-7 2 17 2.041 2.169 0.200 30.144 o
-7 2 18 4.507 4.367 0.250 19.292 o
-7 2 20 22.311 21.527 1.209 0.824 o
-7 2 21 11.804 11.103 0.989 1.230 o
-7 2 22 4.384 4.157 0.370 8.807 o
-7 2 23 3.608 3.788 0.240 20.933 o
-7 2 24 4.468 4.557 0.240 20.933 o
-7 3 1 2.051 1.929 0.070 246.071 o
-7 3 2 1.865 1.809 0.070 246.071 o
-7 3 3 2.067 2.079 0.080 188.398 o
-7 3 4 75.106 73.624 1.839 0.356 o
-7 3 5 34.230 33.889 0.700 2.461 o
-7 3 6 15.870 15.700 0.350 9.843 o
-7 3 9 9.312 9.544 0.230 22.793 o
-7 3 10 11.140 11.013 0.370 8.807 o
-7 3 11 0.243 0.180 0.040 753.591 o
-7 3 12 0.980 0.939 0.070 246.071 o
-7 3 13 7.444 7.365 0.190 33.400 o
-7 3 14 22.056 22.086 0.550 3.986 o
-7 3 15 4.736 4.667 0.150 53.589 o
-7 3 16 21.544 21.547 0.859 1.630 o
-7 3 18 9.566 9.734 0.240 20.933 o
-7 3 20 2.472 2.359 0.150 53.589 o
-7 3 21 2.553 2.628 0.130 71.346 o
-7 3 22 2.709 2.648 0.200 30.144 o
-7 4 1 20.725 20.507 0.450 5.954 o
-7 4 2 6.360 6.476 0.170 41.721 o
-7 4 3 0.635 0.670 0.050 482.298 o
-7 4 4 2.149 2.149 0.080 188.398 o
-7 4 5 22.326 22.146 0.510 4.636 o
-7 4 6 4.112 4.447 0.140 61.518 o
-7 4 7 4.480 4.527 0.140 61.518 o
-7 4 8 25.278 25.904 0.510 4.636 o
-7 4 9 5.287 5.447 0.260 17.837 o
-7 4 10 0.267 0.200 0.070 246.071 o
-7 4 11 13.833 13.971 0.770 2.034 o
-7 4 12 3.308 3.378 0.140 61.518 o
-7 4 14 3.150 3.228 0.200 30.144 o
-7 4 15 11.938 11.992 0.290 14.337 o
-7 4 16 9.098 9.464 0.320 11.775 o
-7 4 17 3.441 3.308 0.350 9.843 o
-7 5 1 3.711 3.698 0.120 83.732 o
-7 5 2 18.402 18.059 0.660 2.768 o
-7 5 3 3.455 3.368 0.110 99.648 o
-7 5 4 1.685 1.589 0.140 61.518 o
-7 5 5 0.943 0.959 0.070 246.071 o
-7 5 6 7.268 7.735 0.230 22.793 o
-7 5 7 0.563 0.680 0.070 246.071 o
-7 5 10 5.092 5.457 0.180 37.214 o
-7 5 11 8.961 9.184 0.240 20.933 o
-7 5 12 23.336 24.055 1.509 0.529 o
-7 5 14 1.040 1.179 0.110 99.648 o
-7 5 17 2.306 2.239 0.190 33.400 o
-7 6 1 15.184 14.471 0.320 11.775 o
-7 6 2 2.816 2.738 0.130 71.346 o
-7 6 4 0.658 0.690 0.070 246.071 o
-7 6 5 1.108 0.999 0.200 30.144 o
-7 6 6 5.695 5.577 0.180 37.214 o
-7 6 7 2.241 1.909 0.120 83.732 o
-7 6 8 3.925 3.478 0.340 10.430 o
-7 6 9 1.940 1.879 0.130 71.346 o
-7 6 11 1.725 1.549 0.190 33.400 o
-6 0 2 182.586 186.584 4.097 0.072 o
-6 0 4 2.850 3.168 0.290 14.337 o
-6 0 6 164.255 166.856 3.598 0.093 o
-6 0 8 1.131 1.259 0.150 53.589 o
-6 0 10 288.949 290.289 8.245 0.018 o
-6 0 14 26.089 24.954 0.560 3.845 o
-6 0 16 127.907 127.630 3.818 0.083 o
-6 0 18 15.028 15.071 0.470 5.458 o
-6 0 20 9.601 9.424 0.250 19.292 o
-6 0 22 2.626 2.788 0.140 61.518 o
-6 0 24 12.005 11.763 0.420 6.835 o
-6 1 1 1.425 1.529 0.090 148.858 o
-6 1 2 6.843 6.746 0.180 37.214 o
-6 1 3 1.247 1.269 0.070 246.071 o
-6 1 4 31.676 31.660 0.680 2.608 o
-6 1 5 96.113 97.309 2.389 0.211 o
-6 1 6 153.093 154.274 3.438 0.102 o
-6 1 7 2.856 2.628 0.170 41.721 o
-6 1 8 2.978 3.128 0.180 37.214 o
-6 1 9 43.346 43.753 1.039 1.115 o
-6 1 10 50.514 50.538 1.289 0.725 o
-6 1 11 4.166 3.978 0.180 37.214 o
-6 1 12 41.571 41.214 0.949 1.336 o
-6 1 13 4.906 4.857 0.140 61.518 o
-6 1 14 22.041 21.077 0.470 5.458 o
-6 1 15 3.464 3.498 0.110 99.648 o
-6 1 16 0.586 0.540 0.050 482.298 o
-6 1 17 1.070 1.029 0.070 246.071 o
-6 1 18 0.657 0.650 0.060 334.929 o
-6 1 19 11.364 11.183 0.300 13.397 o
-6 1 20 27.053 26.483 0.909 1.456 o
-6 1 21 12.590 12.092 0.310 12.547 o
-6 1 22 1.392 1.439 0.080 188.398 o
-6 1 23 2.062 1.999 0.090 148.858 o
-6 1 24 0.253 0.220 0.070 246.071 o
-6 1 25 1.190 1.399 0.180 37.214 o
-6 2 1 71.038 68.507 1.539 0.508 o
-6 2 2 39.684 38.346 0.819 1.793 o
-6 2 3 60.756 59.823 1.859 0.349 o
-6 2 4 5.347 5.387 0.140 61.518 o
-6 2 5 4.299 4.307 0.130 71.346 o
-6 2 6 1.079 1.069 0.100 120.575 o
-6 2 7 0.241 0.200 0.040 753.591 o
-6 2 8 13.284 12.902 0.640 2.944 o
-6 2 9 31.045 31.250 0.760 2.088 o
-6 2 10 9.715 9.144 0.240 20.933 o
-6 2 11 0.194 0.190 0.040 753.591 o
-6 2 12 8.836 8.595 0.210 27.341 o
-6 2 13 0.210 0.170 0.040 753.591 o
-6 2 14 6.275 6.396 0.180 37.214 o
-6 2 15 2.760 2.658 0.110 99.648 o
-6 2 16 0.323 0.380 0.050 482.298 o
-6 2 17 9.133 9.224 0.300 13.397 o
-6 2 18 18.732 19.028 0.949 1.336 o
-6 2 19 2.567 2.369 0.120 83.732 o
-6 2 20 20.034 19.218 0.410 7.173 o
-6 2 21 1.526 1.559 0.100 120.575 o
-6 2 23 0.575 0.530 0.090 148.858 o
-6 3 1 13.013 12.952 0.300 13.397 o
-6 3 2 11.248 11.253 0.260 17.837 o
-6 3 3 1.293 1.679 0.060 334.929 o
-6 3 4 4.338 4.407 0.110 99.648 o
-6 3 5 0.630 0.650 0.040 753.591 o
-6 3 6 6.087 6.976 0.170 41.721 o
-6 3 7 7.223 7.295 0.180 37.214 o
-6 3 8 39.662 38.416 0.859 1.630 o
-6 3 9 30.907 30.551 0.590 3.464 o
-6 3 10 0.515 0.520 0.060 334.929 o
-6 3 11 4.358 4.287 0.130 71.346 o
-6 3 12 0.391 0.929 0.160 47.099 o
-6 3 13 6.128 6.416 0.170 41.721 o
-6 3 14 54.296 53.986 1.109 0.979 o
-6 3 15 12.204 12.722 0.310 12.547 o
-6 3 16 1.774 1.859 0.120 83.732 o
-6 3 17 0.615 0.600 0.070 246.071 o
-6 3 18 8.270 8.085 0.230 22.793 o
-6 3 19 14.771 14.891 0.580 3.584 o
-6 3 20 0.946 0.899 0.170 41.721 o
-6 3 21 0.357 0.400 0.080 188.398 o
-6 3 22 4.578 4.547 0.160 47.099 o
-6 3 23 0.862 0.750 0.140 61.518 o
-6 4 1 7.570 7.645 0.200 30.144 o
-6 4 3 7.109 7.136 0.180 37.214 o
-6 4 4 41.586 41.624 1.029 1.137 o
-6 4 5 37.896 37.557 0.800 1.884 o
-6 4 6 1.968 1.859 0.090 148.858 o
-6 4 8 6.717 6.806 0.200 30.144 o
-6 4 10 1.860 1.799 0.100 120.575 o
-6 4 11 6.328 6.316 0.460 5.698 o
-6 4 12 11.113 11.913 0.280 15.379 o
-6 4 13 13.217 13.821 0.849 1.669 o
-6 4 14 13.330 13.711 0.320 11.775 o
-6 4 15 21.652 21.537 0.440 6.228 o
-6 4 16 0.497 0.560 0.070 246.071 o
-6 4 18 6.212 6.296 0.200 30.144 o
-6 4 19 0.907 1.009 0.130 71.346 o
-6 5 2 0.635 0.740 0.060 334.929 o
-6 5 3 1.218 1.209 0.070 246.071 o
-6 5 4 35.254 34.219 0.839 1.709 o
-6 5 6 6.456 6.516 0.180 37.214 o
-6 5 7 2.624 2.608 0.110 99.648 o
-6 5 8 15.183 15.390 0.360 9.304 o
-6 5 9 1.379 1.299 0.180 37.214 o
-6 5 10 14.452 14.511 0.330 11.072 o
-6 5 11 0.482 0.530 0.080 188.398 o
-6 5 13 0.571 0.580 0.100 120.575 o
-6 5 14 2.223 2.379 0.130 71.346 o
-6 5 15 1.366 1.409 0.130 71.346 o
-6 5 16 7.262 7.465 0.210 27.341 o
-6 5 18 1.410 1.159 0.210 27.341 o
-6 6 1 1.657 1.709 0.080 188.398 o
-6 6 2 4.039 4.097 0.120 83.732 o
-6 6 3 0.349 0.560 0.060 334.929 o
-6 6 4 2.825 2.698 0.190 33.400 o
-6 6 5 8.671 8.645 0.570 3.711 o
-6 6 6 0.940 1.519 0.090 148.858 o
-6 6 7 0.796 0.630 0.060 334.929 o
-6 6 8 0.437 0.430 0.140 61.518 o
-6 6 10 4.839 4.967 0.270 16.540 o
-6 6 11 9.371 9.504 0.350 9.843 o
-6 6 12 3.970 4.307 0.250 19.292 o
-6 6 13 0.654 0.869 0.160 47.099 o
-6 6 14 0.813 0.670 0.150 53.589 o
-6 6 15 3.358 3.258 0.220 24.912 o
-6 6 16 1.914 1.829 0.180 37.214 o
-6 7 1 5.305 5.077 0.160 47.099 o
-6 7 4 0.427 0.320 0.080 188.398 o
-6 7 5 0.422 0.390 0.070 246.071 o
-6 7 6 1.135 1.019 0.090 148.858 o
-6 7 7 2.353 2.059 0.180 37.214 o
-6 7 9 2.304 2.319 0.190 33.400 o
-5 0 2 89.498 91.383 1.849 0.352 o
-5 0 4 18.551 18.758 0.470 5.458 o
-5 0 6 118.671 118.836 2.768 0.157 o
-5 0 8 281.618 287.771 7.695 0.020 o
-5 0 10 101.423 105.254 2.389 0.211 o
-5 0 12 44.094 42.993 1.009 1.182 o
-5 0 14 0.628 0.550 0.070 246.071 o
-5 0 18 26.124 25.784 0.720 2.326 o
-5 0 20 98.092 97.959 2.498 0.193 o
-5 0 22 0.214 0.350 0.080 188.398 o
-5 0 24 0.497 0.480 0.090 148.858 o
-5 0 26 13.376 13.382 0.380 8.350 o
-5 1 1 56.313 57.044 1.339 0.671 o
-5 1 2 254.967 260.168 6.576 0.028 o
-5 1 3 50.375 51.558 1.079 1.034 o
-5 1 4 92.694 96.030 2.488 0.194 o
-5 1 5 30.919 31.181 1.099 0.996 o
-5 1 6 4.063 4.147 0.320 11.775 o
-5 1 7 1.010 0.829 0.200 30.144 o
-5 1 8 16.848 16.979 0.500 4.823 o
-5 1 9 267.204 270.132 6.406 0.029 o
-5 1 10 25.918 25.644 0.650 2.854 o
-5 1 12 24.617 24.325 0.540 4.135 o
-5 1 13 8.852 8.815 0.210 27.341 o
-5 1 14 26.429 25.664 0.560 3.845 o
-5 1 15 39.938 38.616 0.879 1.557 o
-5 1 16 54.150 53.537 1.149 0.912 o
-5 1 17 16.220 15.590 0.360 9.304 o
-5 1 18 0.500 0.490 0.050 482.298 o
-5 1 19 40.139 40.175 0.879 1.557 o
-5 1 20 0.564 0.570 0.060 334.929 o
-5 1 21 0.946 0.899 0.070 246.071 o
-5 1 22 1.430 1.409 0.100 120.575 o
-5 1 23 0.220 0.230 0.060 334.929 o
-5 1 24 15.284 14.271 0.450 5.954 o
-5 1 25 1.010 0.959 0.160 47.099 o
-5 1 26 2.804 2.938 0.210 27.341 o
-5 2 1 9.217 9.184 0.210 27.341 o
-5 2 2 0.628 0.670 0.070 246.071 o
-5 2 3 4.147 4.197 0.130 71.346 o
-5 2 4 28.703 27.503 0.849 1.669 o
-5 2 5 176.735 176.920 3.638 0.091 o
-5 2 6 79.312 79.311 3.068 0.128 o
-5 2 7 21.442 21.547 0.770 2.034 o
-5 2 8 1.844 2.039 0.140 61.518 o
-5 2 11 40.375 39.555 0.879 1.557 o
-5 2 12 23.393 23.525 0.520 4.459 o
-5 2 13 72.802 71.785 1.519 0.522 o
-5 2 14 0.677 0.730 0.060 334.929 o
-5 2 15 11.847 11.963 0.280 15.379 o
-5 2 16 3.230 3.208 0.110 99.648 o
-5 2 17 7.750 7.865 0.210 27.341 o
-5 2 18 4.740 4.947 0.160 47.099 o
-5 2 19 11.106 10.753 0.350 9.843 o
-5 2 22 9.517 8.984 0.450 5.954 o
-5 2 23 7.262 6.306 0.200 30.144 o
-5 2 24 1.605 1.529 0.170 41.721 o
-5 3 1 20.000 19.698 0.420 6.835 o
-5 3 3 6.030 5.886 0.140 61.518 o
-5 3 4 11.411 11.053 0.250 19.292 o
-5 3 5 3.756 3.658 0.150 53.589 o
-5 3 6 4.735 4.657 0.120 83.732 o
-5 3 7 16.186 15.770 0.350 9.843 o
-5 3 8 2.203 2.189 0.090 148.858 o
-5 3 10 6.353 6.386 0.180 37.214 o
-5 3 11 0.535 0.480 0.050 482.298 o
-5 3 12 0.678 0.670 0.050 482.298 o
-5 3 14 0.809 0.919 0.090 148.858 o
-5 3 15 2.277 2.229 0.110 99.648 o
-5 3 18 12.408 12.732 0.300 13.397 o
-5 3 19 5.757 5.916 0.210 27.341 o
-5 3 20 0.276 0.240 0.080 188.398 o
-5 3 21 0.874 0.909 0.120 83.732 o
-5 3 23 3.611 3.808 0.140 61.518 o
-5 4 1 3.161 3.258 0.110 99.648 o
-5 4 3 23.149 23.525 0.520 4.459 o
-5 4 4 23.072 23.415 0.510 4.636 o
-5 4 5 13.369 13.162 0.280 15.379 o
-5 4 7 1.164 1.159 0.070 246.071 o
-5 4 8 24.046 25.404 0.520 4.459 o
-5 4 10 23.166 22.896 0.580 3.584 o
-5 4 11 0.338 0.270 0.060 334.929 o
-5 4 12 1.823 2.019 0.160 47.099 o
-5 4 13 14.596 14.511 0.340 10.430 o
-5 4 14 6.919 7.196 0.200 30.144 o
-5 4 15 12.786 13.142 0.400 7.536 o
-5 4 17 2.338 2.399 0.170 41.721 o
-5 4 18 15.764 16.680 1.059 1.073 o
-5 4 19 0.440 0.450 0.090 148.858 o
-5 5 1 2.626 2.638 0.090 148.858 o
-5 5 2 4.058 3.958 0.120 83.732 o
-5 5 3 3.063 2.958 0.110 99.648 o
-5 5 4 61.756 64.550 1.539 0.508 o
-5 5 5 0.231 0.310 0.050 482.298 o
-5 5 6 8.610 8.735 0.250 19.292 o
-5 5 7 2.547 2.458 0.100 120.575 o
-5 5 8 5.732 5.866 0.160 47.099 o
-5 5 9 2.734 2.608 0.170 41.721 o
-5 5 10 3.285 3.288 0.140 61.518 o
-5 5 12 10.799 11.523 0.620 3.137 o
-5 5 13 4.116 3.998 0.560 3.845 o
-5 5 14 46.161 47.191 3.348 0.107 o
-5 5 16 0.758 0.700 0.080 188.398 o
-5 5 17 0.533 0.600 0.110 99.648 o
-5 5 18 1.293 1.349 0.220 24.912 o
-5 6 2 0.320 0.450 0.050 482.298 o
-5 6 3 18.506 18.139 0.400 7.536 o
-5 6 4 2.585 2.508 0.110 99.648 o
-5 6 5 1.390 1.389 0.190 33.400 o
-5 6 6 0.865 0.819 0.070 246.071 o
-5 6 7 1.626 1.679 0.140 61.518 o
-5 6 8 10.706 11.383 0.270 16.540 o
-5 6 9 2.336 2.239 0.130 71.346 o
-5 6 10 8.832 9.014 0.350 9.843 o
-5 6 11 0.685 0.670 0.120 83.732 o
-5 6 13 1.466 1.229 0.130 71.346 o
-5 6 15 3.805 4.137 0.240 20.933 o
-5 6 17 0.770 0.819 0.140 61.518 o
-5 7 2 0.849 0.690 0.150 53.589 o
-5 7 3 0.528 0.500 0.070 246.071 o
-5 7 4 0.379 0.340 0.070 246.071 o
-5 7 7 2.185 1.939 0.340 10.430 o
-5 7 9 2.091 1.909 0.290 14.337 o
-5 7 10 1.865 1.809 0.190 33.400 o
-5 7 11 2.380 2.249 0.200 30.144 o
-4 0 2 970.852 872.476 129.759 0.000 o
-4 0 4 121.440 123.893 3.508 0.098 o
-4 0 6 45.144 45.072 1.029 1.137 o
-4 0 8 579.017 583.776 13.032 0.007 o
-4 0 10 1.779 1.779 0.190 33.400 o
-4 0 12 241.980 243.488 5.387 0.042 o
-4 0 14 1.938 1.949 0.140 61.518 o
-4 0 16 57.336 56.445 1.239 0.784 o
-4 0 18 131.267 131.068 2.658 0.170 o
-4 0 22 1.284 1.199 0.110 99.648 o
-4 0 24 1.802 1.879 0.230 22.793 o
-4 0 26 11.102 10.983 0.350 9.843 o
-4 1 1 90.803 91.663 2.299 0.228 o
-4 1 2 56.517 57.054 1.259 0.759 o
-4 1 3 1.774 1.759 0.100 120.575 o
-4 1 4 34.182 34.468 0.829 1.750 o
-4 1 5 0.111 0.130 0.040 753.591 o
-4 1 6 177.911 179.698 4.177 0.069 o
-4 1 7 86.950 89.754 2.039 0.290 o
-4 1 8 174.257 178.619 4.167 0.069 o
-4 1 9 45.899 46.741 1.089 1.015 o
-4 1 11 1.897 1.919 0.080 188.398 o
-4 1 12 81.971 81.469 1.789 0.376 o
-4 1 13 15.271 15.171 0.360 9.304 o
-4 1 14 16.588 16.470 0.370 8.807 o
-4 1 15 0.116 0.120 0.030 1339.720 o
-4 1 16 21.950 21.357 0.470 5.458 o
-4 1 17 4.490 4.507 0.120 83.732 o
-4 1 18 0.982 0.999 0.060 334.929 o
-4 1 19 52.664 52.237 1.249 0.772 o
-4 1 20 11.793 11.633 0.320 11.775 o
-4 1 21 1.482 1.339 0.110 99.648 o
-4 1 22 21.772 20.937 0.889 1.522 o
-4 1 23 9.237 9.014 0.260 17.837 o
-4 1 24 2.633 2.608 0.180 37.214 o
-4 1 25 4.291 4.367 0.140 61.518 o
-4 1 26 2.317 2.149 0.190 33.400 o
-4 2 1 53.325 52.707 1.229 0.797 o
-4 2 2 13.073 13.152 0.370 8.807 o
-4 2 3 78.730 80.020 2.399 0.209 o
-4 2 4 62.277 63.361 2.418 0.206 o
-4 2 5 5.706 5.916 0.380 8.350 o
-4 2 6 5.699 5.756 0.380 8.350 o
-4 2 7 6.843 6.576 0.180 37.214 o
-4 2 8 82.688 83.428 1.819 0.364 o
-4 2 9 13.888 14.061 0.340 10.430 o
-4 2 10 30.876 30.121 0.680 2.608 o
-4 2 11 7.601 7.425 0.200 30.144 o
-4 2 12 0.754 0.809 0.040 753.591 o
-4 2 13 3.404 3.258 0.100 120.575 o
-4 2 14 22.811 22.086 0.490 5.022 o
-4 2 15 34.858 34.359 0.770 2.034 o
-4 2 16 9.974 9.944 0.240 20.933 o
-4 2 17 7.377 7.305 0.180 37.214 o
-4 2 18 7.685 7.945 0.240 20.933 o
-4 2 19 5.992 5.966 0.200 30.144 o
-4 2 21 4.453 4.277 0.200 30.144 o
-4 2 22 3.803 3.908 0.140 61.518 o
-4 2 23 17.946 17.219 0.440 6.228 o
-4 2 24 2.299 2.289 0.100 120.575 o
-4 2 25 3.136 3.238 0.220 24.912 o
-4 3 1 4.983 4.907 0.120 83.732 o
-4 3 2 13.318 13.272 0.290 14.337 o
-4 3 3 21.984 21.487 0.610 3.240 o
-4 3 4 239.626 236.543 5.137 0.046 o
-4 3 5 27.953 27.683 0.580 3.584 o
-4 3 6 8.203 7.995 0.260 17.837 o
-4 3 7 5.099 5.187 0.140 61.518 o
-4 3 8 0.211 0.270 0.060 334.929 o
-4 3 9 36.253 36.417 0.899 1.489 o
-4 3 10 64.076 63.081 1.499 0.536 o
-4 3 11 20.098 20.098 0.460 5.698 o
-4 3 12 12.329 12.252 0.270 16.540 o
-4 3 13 0.991 1.069 0.060 334.929 o
-4 3 14 31.455 31.490 0.809 1.838 o
-4 3 15 5.612 6.076 0.170 41.721 o
-4 3 16 4.005 3.988 0.170 41.721 o
-4 3 17 14.161 14.611 0.330 11.072 o
-4 3 18 2.490 2.438 0.270 16.540 o
-4 3 20 5.974 5.976 0.190 33.400 o
-4 3 21 1.510 1.609 0.120 83.732 o
-4 3 22 1.089 1.179 0.130 71.346 o
-4 3 23 0.397 0.350 0.110 99.648 o
-4 4 1 0.147 0.150 0.030 1339.720 o
-4 4 2 5.141 5.107 0.140 61.518 o
-4 4 3 58.692 58.314 1.429 0.590 o
-4 4 4 0.707 1.069 0.060 334.929 o
-4 4 5 11.204 11.143 0.260 17.837 o
-4 4 6 28.721 28.522 0.620 3.137 o
-4 4 7 9.164 9.254 0.300 13.397 o
-4 4 8 4.236 4.457 0.130 71.346 o
-4 4 9 2.130 1.989 0.100 120.575 o
-4 4 10 2.871 2.758 0.110 99.648 o
-4 4 11 0.113 0.170 0.050 482.298 o
-4 4 12 0.282 0.330 0.060 334.929 o
-4 4 13 27.161 27.613 0.859 1.630 o
-4 4 14 21.710 22.126 0.849 1.669 o
-4 4 15 0.855 0.889 0.070 246.071 o
-4 4 16 1.820 1.959 0.150 53.589 o
-4 4 17 4.528 4.637 0.240 20.933 o
-4 4 18 2.042 2.119 0.130 71.346 o
-4 4 20 4.366 3.918 0.280 15.379 o
-4 5 2 21.548 21.557 0.470 5.458 o
-4 5 3 2.284 2.159 0.090 148.858 o
-4 5 4 0.558 0.530 0.060 334.929 o
-4 5 6 5.251 5.007 0.160 47.099 o
-4 5 8 7.614 7.985 0.200 30.144 o
-4 5 10 11.704 11.963 0.760 2.088 o
-4 5 11 1.285 1.379 0.110 99.648 o
-4 5 12 7.457 7.445 0.480 5.233 o
-4 5 13 0.511 0.540 0.080 188.398 o
-4 5 14 12.605 13.182 0.390 7.927 o
-4 5 15 0.223 0.280 0.070 246.071 o
-4 5 17 1.635 1.599 0.280 15.379 o
-4 5 18 11.188 11.333 0.420 6.835 o
-4 6 2 4.495 4.377 0.330 11.072 o
-4 6 3 12.166 12.262 0.280 15.379 o
-4 6 4 3.289 3.258 0.140 61.518 o
-4 6 5 5.402 5.437 0.230 22.793 o
-4 6 6 1.542 1.519 0.090 148.858 o
-4 6 7 8.867 8.585 0.230 22.793 o
-4 6 8 1.349 1.359 0.110 99.648 o
-4 6 11 0.518 0.620 0.090 148.858 o
-4 6 12 4.027 4.077 0.170 41.721 o
-4 6 13 18.591 18.888 0.430 6.521 o
-4 6 14 4.509 4.737 0.170 41.721 o
-4 6 16 0.991 1.039 0.170 41.721 o
-4 6 17 0.421 0.490 0.130 71.346 o
-4 7 2 4.289 3.858 0.240 20.933 o
-4 7 3 4.525 4.037 0.320 11.775 o
-4 7 4 2.481 2.359 0.160 47.099 o
-4 7 6 0.795 0.780 0.080 188.398 o
-4 7 7 2.547 2.548 0.290 14.337 o
-4 7 8 1.884 1.739 0.200 30.144 o
-4 7 9 6.875 6.706 0.290 14.337 o
-4 7 11 0.718 0.800 0.160 47.099 o
-3 0 2 14.250 14.661 0.320 11.775 o
-3 0 4 82.809 91.333 3.108 0.125 o
-3 0 6 12.543 14.991 0.650 2.854 o
-3 0 8 21.778 22.516 0.530 4.292 o
-3 0 10 3.938 4.167 0.120 83.732 o
-3 0 12 144.564 146.589 3.188 0.118 o
-3 0 14 17.826 17.779 0.390 7.927 o
-3 0 16 13.616 13.362 0.320 11.775 o
-3 0 18 33.605 33.689 0.750 2.144 o
-3 0 20 9.610 9.274 0.480 5.233 o
-3 0 22 95.470 92.832 3.758 0.085 o
-3 0 24 0.050 0.490 0.090 148.858 o
-3 0 26 4.159 4.018 0.230 22.793 o
-3 1 1 322.020 327.216 7.635 0.021 o
-3 1 2 34.090 33.889 0.780 1.982 o
-3 1 3 159.173 162.858 3.728 0.087 o
-3 1 4 226.480 234.504 5.327 0.042 o
-3 1 5 208.651 217.385 4.997 0.048 o
-3 1 6 0.316 0.330 0.040 753.591 o
-3 1 7 348.487 353.939 8.045 0.019 o
-3 1 8 8.688 8.305 0.230 22.793 o
-3 1 9 61.087 61.812 1.369 0.642 o
-3 1 10 3.728 3.598 0.110 99.648 o
-3 1 11 161.623 158.671 3.548 0.096 o
-3 1 12 53.657 53.317 1.179 0.866 o
-3 1 13 0.906 0.839 0.040 753.591 o
-3 1 14 0.297 0.330 0.030 1339.720 o
-3 1 15 0.145 0.140 0.030 1339.720 o
-3 1 16 31.964 31.480 0.690 2.533 o
-3 1 17 59.556 59.513 1.279 0.736 o
-3 1 18 38.257 38.316 0.839 1.709 o
-3 1 19 0.276 0.270 0.040 753.591 o
-3 1 20 2.097 1.959 0.080 188.398 o
-3 1 21 7.954 7.925 0.200 30.144 o
-3 1 22 2.118 1.959 0.090 148.858 o
-3 1 23 1.888 1.809 0.090 148.858 o
-3 1 24 0.229 0.230 0.060 334.929 o
-3 1 25 1.245 1.129 0.080 188.398 o
-3 1 26 16.640 16.450 0.430 6.521 o
-3 2 1 82.847 83.938 1.899 0.334 o
-3 2 2 175.197 181.257 4.217 0.068 o
-3 2 3 295.810 303.691 6.936 0.025 o
-3 2 4 27.673 27.633 0.690 2.533 o
-3 2 5 2.655 2.668 0.110 99.648 o
-3 2 6 138.862 139.103 3.618 0.092 o
-3 2 7 168.515 169.185 3.798 0.084 o
-3 2 8 285.449 289.939 6.586 0.028 o
-3 2 9 52.289 52.237 1.149 0.912 o
-3 2 10 11.309 10.963 0.260 17.837 o
-3 2 11 23.529 23.086 0.510 4.636 o
-3 2 12 2.045 2.109 0.070 246.071 o
-3 2 13 53.815 53.177 1.209 0.824 o
-3 2 14 0.782 0.889 0.050 482.298 o
-3 2 15 28.503 28.352 0.660 2.768 o
-3 2 16 14.505 14.621 0.330 11.072 o
-3 2 17 1.011 0.979 0.060 334.929 o
-3 2 18 43.173 43.183 0.999 1.206 o
-3 2 19 0.359 0.340 0.050 482.298 o
-3 2 20 3.443 3.538 0.110 99.648 o
-3 2 21 10.842 10.693 0.330 11.072 o
-3 2 24 2.724 2.598 0.150 53.589 o
-3 3 1 3.928 3.898 0.100 120.575 o
-3 3 2 250.261 249.385 5.537 0.039 o
-3 3 3 3.856 7.495 0.180 37.214 o
-3 3 4 45.383 45.362 0.929 1.394 o
-3 3 5 21.791 21.697 0.450 5.954 o
-3 3 6 0.051 0.270 0.050 482.298 o
-3 3 7 4.089 4.077 0.140 61.518 o
-3 3 8 17.633 17.909 0.430 6.521 o
-3 3 9 4.881 5.557 0.150 53.589 o
-3 3 10 20.325 20.027 0.450 5.954 o
-3 3 11 1.413 1.519 0.080 188.398 o
-3 3 12 41.553 41.994 0.909 1.456 o
-3 3 13 8.994 9.324 0.220 24.912 o
-3 3 14 69.220 69.886 1.579 0.483 o
-3 3 15 1.553 1.639 0.130 71.346 o
-3 3 17 1.168 1.159 0.080 188.398 o
-3 3 18 3.561 3.438 0.120 83.732 o
-3 3 19 10.142 10.324 0.250 19.292 o
-3 3 20 4.210 4.197 0.140 61.518 o
-3 3 21 6.145 6.826 0.230 22.793 o
-3 3 22 9.978 9.894 0.250 19.292 o
-3 3 24 10.835 10.903 0.340 10.430 o
-3 4 1 20.735 20.587 0.440 6.228 o
-3 4 2 10.445 10.504 0.400 7.536 o
-3 4 3 58.183 57.804 1.199 0.837 o
-3 4 4 28.183 28.532 0.690 2.533 o
-3 4 5 0.412 0.470 0.040 753.591 o
-3 4 6 24.843 24.485 0.710 2.392 o
-3 4 7 16.368 16.450 0.480 5.233 o
-3 4 8 0.549 0.500 0.050 482.298 o
-3 4 9 0.462 0.490 0.060 334.929 o
-3 4 10 37.137 37.427 0.800 1.884 o
-3 4 11 3.823 3.978 0.140 61.518 o
-3 4 12 2.875 2.848 0.120 83.732 o
-3 4 13 31.512 31.670 0.959 1.308 o
-3 4 14 5.678 5.716 0.190 33.400 o
-3 4 16 3.980 4.008 0.160 47.099 o
-3 4 17 10.269 10.613 0.260 17.837 o
-3 4 18 3.985 3.918 0.150 53.589 o
-3 4 20 8.793 8.665 0.370 8.807 o
-3 5 1 0.162 0.240 0.040 753.591 o
-3 5 2 2.268 2.349 0.080 188.398 o
-3 5 3 4.429 4.247 0.130 71.346 o
-3 5 4 9.255 8.974 0.250 19.292 o
-3 5 5 1.089 1.109 0.070 246.071 o
-3 5 6 34.905 35.448 0.909 1.456 o
-3 5 7 3.924 4.008 0.130 71.346 o
-3 5 8 0.587 0.580 0.070 246.071 o
-3 5 9 4.312 4.187 0.150 53.589 o
-3 5 10 4.207 4.277 0.170 41.721 o
-3 5 11 1.324 1.379 0.110 99.648 o
-3 5 12 12.035 12.472 0.290 14.337 o
-3 5 13 0.342 0.320 0.070 246.071 o
-3 5 14 1.486 1.639 0.100 120.575 o
-3 5 16 16.623 16.969 0.540 4.135 o
-3 5 17 0.992 0.979 0.100 120.575 o
-3 5 18 1.242 1.229 0.210 27.341 o
-3 6 1 7.957 7.765 0.370 8.807 o
-3 6 2 1.714 1.649 0.110 99.648 o
-3 6 3 0.864 1.229 0.240 20.933 o
-3 6 4 1.140 1.279 0.080 188.398 o
-3 6 5 0.734 0.790 0.070 246.071 o
-3 6 6 0.823 0.909 0.090 148.858 o
-3 6 7 0.725 0.809 0.130 71.346 o
-3 6 9 3.820 3.928 0.160 47.099 o
-3 6 10 2.809 2.878 0.140 61.518 o
-3 6 11 0.388 0.330 0.070 246.071 o
-3 6 12 3.518 3.948 0.160 47.099 o
-3 6 13 1.705 1.829 0.100 120.575 o
-3 6 15 0.184 0.600 0.110 99.648 o
-3 6 17 6.658 6.886 0.270 16.540 o
-3 7 2 5.087 5.207 0.250 19.292 o
-3 7 4 4.306 4.197 0.240 20.933 o
-3 7 5 1.648 1.629 0.190 33.400 o
-3 7 6 0.780 0.560 0.150 53.589 o
-3 7 12 5.867 5.796 0.270 16.540 o
-3 7 13 3.917 3.848 0.230 22.793 o
-2 0 6 173.604 175.680 4.137 0.070 o
-2 0 8 453.063 468.088 10.683 0.011 o
-2 0 10 189.828 187.433 4.387 0.063 o
-2 0 12 17.172 16.989 0.380 8.350 o
-2 0 14 56.519 56.125 1.249 0.772 o
-2 0 16 11.946 11.633 0.290 14.337 o
-2 0 18 4.960 4.807 0.130 71.346 o
-2 0 20 16.582 16.829 0.360 9.304 o
-2 0 22 4.408 4.467 0.170 41.721 o
-2 0 26 3.691 3.818 0.230 22.793 o
-2 1 1 184.142 196.358 4.417 0.062 o
-2 1 2 550.239 562.140 47.261 0.001 o
-2 1 3 21.187 21.157 0.460 5.698 o
-2 1 4 351.755 351.851 15.780 0.005 o
-2 1 5 20.468 20.967 0.530 4.292 o
-2 1 6 5.655 5.666 0.140 61.518 o
-2 1 7 33.697 34.548 0.780 1.982 o
-2 1 8 288.244 293.287 6.646 0.027 o
-2 1 9 22.525 22.736 0.530 4.292 o
-2 1 10 32.019 32.919 0.740 2.202 o
-2 1 11 82.835 82.958 1.829 0.360 o
-2 1 12 9.576 9.534 0.230 22.793 o
-2 1 13 32.643 32.080 0.710 2.392 o
-2 1 14 18.626 18.468 0.410 7.173 o
-2 1 15 11.425 11.123 0.260 17.837 o
-2 1 16 1.045 1.049 0.050 482.298 o
-2 1 17 30.859 30.581 0.680 2.608 o
-2 1 18 8.488 8.305 0.200 30.144 o
-2 1 19 1.745 1.789 0.070 246.071 o
-2 1 20 0.985 0.959 0.060 334.929 o
-2 1 21 57.575 56.904 1.229 0.797 o
-2 1 22 10.908 10.793 0.300 13.397 o
-2 1 24 2.216 2.289 0.150 53.589 o
-2 1 25 0.524 0.560 0.060 334.929 o
-2 1 26 1.548 1.459 0.180 37.214 o
-2 2 1 148.805 152.185 3.508 0.098 o
-2 2 2 479.727 486.767 10.923 0.010 o
-2 2 3 9.317 9.634 0.250 19.292 o
-2 2 4 23.141 22.596 0.530 4.292 o
-2 2 5 3.118 3.208 0.110 99.648 o
-2 2 6 71.385 72.365 1.609 0.465 o
-2 2 7 33.943 33.839 0.760 2.088 o
-2 2 8 29.270 28.572 0.640 2.944 o
-2 2 9 16.945 17.029 0.380 8.350 o
-2 2 10 91.146 90.144 1.979 0.308 o
-2 2 11 13.771 13.432 0.310 12.547 o
-2 2 12 108.744 108.562 2.389 0.211 o
-2 2 13 30.782 30.591 0.690 2.533 o
-2 2 14 13.652 13.452 0.300 13.397 o
-2 2 15 2.271 2.219 0.080 188.398 o
-2 2 16 37.558 36.917 0.819 1.793 o
-2 2 17 55.312 54.806 1.229 0.797 o
-2 2 18 27.554 27.353 0.660 2.768 o
-2 2 19 8.174 7.915 0.200 30.144 o
-2 2 20 6.874 6.746 0.190 33.400 o
-2 2 21 0.559 0.500 0.060 334.929 o
-2 2 22 9.469 9.634 0.240 20.933 o
-2 2 23 10.439 10.314 0.340 10.430 o
-2 2 24 0.479 0.400 0.070 246.071 o
-2 2 25 14.424 14.381 0.410 7.173 o
-2 3 1 141.129 142.291 3.218 0.116 o
-2 3 2 66.949 67.518 1.419 0.598 o
-2 3 3 1.650 1.569 0.120 83.732 o
-2 3 4 8.980 9.114 0.230 22.793 o
-2 3 5 6.283 6.506 0.210 27.341 o
-2 3 6 368.515 361.005 8.315 0.017 o
-2 3 7 81.022 81.839 1.779 0.381 o
-2 3 8 25.354 25.394 0.560 3.845 o
-2 3 9 7.795 8.105 0.200 30.144 o
-2 3 10 22.206 22.226 0.530 4.292 o
-2 3 11 19.837 20.227 0.470 5.458 o
-2 3 12 85.208 83.998 2.528 0.188 o
-2 3 13 3.686 3.858 0.110 99.648 o
-2 3 14 4.909 4.947 0.130 71.346 o
-2 3 15 11.248 11.443 0.320 11.775 o
-2 3 16 32.393 32.720 0.720 2.326 o
-2 3 17 4.422 4.637 0.160 47.099 o
-2 3 18 9.014 9.224 0.230 22.793 o
-2 3 19 1.347 1.429 0.100 120.575 o
-2 3 20 14.945 15.310 0.380 8.350 o
-2 3 22 10.721 10.803 0.260 17.837 o
-2 3 23 1.187 1.299 0.250 19.292 o
-2 3 24 1.591 1.579 0.170 41.721 o
-2 4 1 16.293 16.290 0.350 9.843 o
-2 4 2 60.733 60.182 1.359 0.652 o
-2 4 3 32.370 32.480 0.670 2.686 o
-2 4 4 0.471 0.460 0.050 482.298 o
-2 4 5 34.064 34.109 0.750 2.144 o
-2 4 6 3.697 3.848 0.120 83.732 o
-2 4 7 36.825 36.947 0.790 1.932 o
-2 4 8 0.564 0.540 0.050 482.298 o
-2 4 9 0.354 0.340 0.050 482.298 o
-2 4 10 23.598 23.525 0.510 4.636 o
-2 4 11 17.447 18.369 0.380 8.350 o
-2 4 13 10.651 10.493 0.250 19.292 o
-2 4 14 8.369 8.575 0.270 16.540 o
-2 4 15 9.925 10.364 0.250 19.292 o
-2 4 16 14.195 14.931 0.340 10.430 o
-2 4 17 10.755 10.773 0.260 17.837 o
-2 4 18 1.096 1.029 0.110 99.648 o
-2 4 20 2.537 2.578 0.140 61.518 o
-2 4 21 2.193 2.329 0.250 19.292 o
-2 5 1 0.336 0.280 0.040 753.591 o
-2 5 2 15.653 15.510 0.460 5.698 o
-2 5 3 3.241 3.208 0.110 99.648 o
-2 5 4 3.317 3.478 0.120 83.732 o
-2 5 5 4.165 4.067 0.130 71.346 o
-2 5 7 0.257 0.230 0.050 482.298 o
-2 5 8 1.104 1.089 0.090 148.858 o
-2 5 9 0.898 0.829 0.130 71.346 o
-2 5 10 3.052 3.178 0.540 4.135 o
-2 5 11 0.530 0.530 0.080 188.398 o
-2 5 12 0.881 0.839 0.170 41.721 o
-2 5 13 5.600 5.527 0.250 19.292 o
-2 5 14 2.377 2.299 0.110 99.648 o
-2 5 16 12.700 13.012 0.859 1.630 o
-2 5 17 0.602 0.620 0.090 148.858 o
-2 5 19 1.411 1.199 0.200 30.144 o
-2 6 1 0.560 0.600 0.060 334.929 o
-2 6 3 15.045 14.821 1.029 1.137 o
-2 6 5 8.405 8.545 0.360 9.304 o
-2 6 7 3.384 3.338 0.140 61.518 o
-2 6 8 1.837 1.969 0.120 83.732 o
-2 6 9 2.869 2.718 0.140 61.518 o
-2 6 11 5.795 6.006 0.310 12.547 o
-2 6 12 0.406 0.400 0.090 148.858 o
-2 6 14 1.429 1.529 0.170 41.721 o
-2 6 15 5.448 5.267 0.270 16.540 o
-2 6 16 0.578 0.530 0.140 61.518 o
-2 7 4 1.333 1.379 0.180 37.214 o
-2 7 6 3.010 2.858 0.220 24.912 o
-2 7 7 4.201 4.247 0.250 19.292 o
-2 7 8 3.432 3.418 0.230 22.793 o
-2 7 10 1.308 1.209 0.190 33.400 o
-2 7 11 2.854 2.978 0.230 22.793 o
-2 7 12 0.844 0.740 0.150 53.589 o
-1 0 2 763.296 717.623 15.950 0.005 o
-1 0 4 835.124 834.290 62.741 0.000 o
-1 0 6 198.783 205.682 4.767 0.053 o
-1 0 8 490.965 513.260 11.573 0.009 o
-1 0 10 3.244 3.108 0.110 99.648 o
-1 0 12 112.450 112.510 2.468 0.198 o
-1 0 14 49.237 48.370 1.069 1.053 o
-1 0 16 23.183 22.576 0.490 5.022 o
-1 0 18 60.645 60.992 1.309 0.703 o
-1 0 20 43.423 43.373 0.889 1.522 o
-1 0 22 0.645 0.580 0.070 246.071 o
-1 0 24 21.431 21.147 1.029 1.137 o
-1 0 26 6.090 5.886 0.260 17.837 o
-1 1 2 155.537 156.413 4.427 0.061 o
-1 1 3 336.236 352.700 11.223 0.010 o
-1 1 4 245.197 254.731 6.226 0.031 o
-1 1 5 1.109 1.079 0.040 753.591 o
-1 1 6 0.545 0.510 0.050 482.298 o
-1 1 7 417.766 422.796 9.804 0.013 o
-1 1 8 93.198 95.101 2.149 0.261 o
-1 1 9 174.376 172.043 3.948 0.077 o
-1 1 11 73.431 74.014 1.629 0.454 o
-1 1 12 87.756 88.435 1.949 0.317 o
-1 1 13 5.721 5.646 0.140 61.518 o
-1 1 14 45.787 45.562 0.999 1.206 o
-1 1 15 10.666 10.334 0.230 22.793 o
-1 1 16 6.431 6.346 0.150 53.589 o
-1 1 17 1.747 1.779 0.060 334.929 o
-1 1 18 15.039 14.741 0.330 11.072 o
-1 1 19 9.712 9.404 0.230 22.793 o
-1 1 20 2.741 2.878 0.090 148.858 o
-1 1 21 13.675 13.921 0.320 11.775 o
-1 1 22 12.257 12.092 0.300 13.397 o
-1 1 23 1.624 1.649 0.070 246.071 o
-1 1 24 0.591 0.530 0.050 482.298 o
-1 1 25 1.328 1.459 0.100 120.575 o
-1 2 1 140.021 141.722 3.238 0.115 o
-1 2 2 8.524 8.395 0.230 22.793 o
-1 2 3 171.245 173.652 3.978 0.076 o
-1 2 4 224.677 232.075 5.247 0.044 o
-1 2 5 493.353 499.389 11.283 0.009 o
-1 2 6 18.850 18.848 0.430 6.521 o
-1 2 7 1.347 1.439 0.070 246.071 o
-1 2 8 46.563 46.461 1.069 1.053 o
-1 2 9 8.037 7.885 0.190 33.400 o
-1 2 10 185.914 186.474 4.137 0.070 o
-1 2 11 73.828 73.434 1.609 0.465 o
-1 2 12 34.244 34.039 0.760 2.088 o
-1 2 13 12.885 12.612 0.290 14.337 o
-1 2 14 1.220 1.189 0.050 482.298 o
-1 2 15 12.472 12.053 0.290 14.337 o
-1 2 18 5.416 5.227 0.140 61.518 o
-1 2 19 4.031 4.008 0.120 83.732 o
-1 2 20 48.057 46.551 0.949 1.336 o
-1 2 21 1.038 1.089 0.070 246.071 o
-1 2 22 18.742 18.958 0.440 6.228 o
-1 2 24 0.363 0.380 0.070 246.071 o
-1 2 25 0.520 0.430 0.140 61.518 o
-1 3 2 31.952 32.520 0.780 1.982 o
-1 3 3 13.841 13.611 0.310 12.547 o
-1 3 4 56.525 55.945 1.379 0.633 o
-1 3 5 0.766 0.849 0.060 334.929 o
-1 3 6 105.316 105.674 2.309 0.226 o
-1 3 7 1.673 1.769 0.070 246.071 o
-1 3 8 6.845 6.516 0.180 37.214 o
-1 3 9 1.048 1.159 0.060 334.929 o
-1 3 10 31.885 32.230 0.700 2.461 o
-1 3 11 41.691 42.653 1.079 1.034 o
-1 3 12 0.209 0.270 0.040 753.591 o
-1 3 13 1.157 1.119 0.070 246.071 o
-1 3 14 26.299 26.843 0.630 3.038 o
-1 3 15 5.801 5.866 0.150 53.589 o
-1 3 16 114.204 114.519 2.389 0.211 o
-1 3 17 11.612 11.703 0.270 16.540 o
-1 3 18 1.120 1.089 0.100 120.575 o
-1 3 19 3.908 3.908 0.140 61.518 o
-1 3 20 0.240 0.320 0.070 246.071 o
-1 3 21 12.655 13.022 0.400 7.536 o
-1 3 22 5.179 5.347 0.160 47.099 o
-1 3 23 2.056 2.139 0.120 83.732 o
-1 4 1 5.938 6.066 0.150 53.589 o
-1 4 2 9.762 9.574 0.240 20.933 o
-1 4 4 0.411 0.460 0.040 753.591 o
-1 4 5 60.928 59.923 1.339 0.671 o
-1 4 6 80.805 80.460 2.129 0.266 o
-1 4 7 28.463 27.813 0.680 2.608 o
-1 4 8 7.865 7.995 0.230 22.793 o
-1 4 9 1.314 1.339 0.090 148.858 o
-1 4 11 2.916 2.968 0.110 99.648 o
-1 4 12 20.366 20.577 0.520 4.459 o
-1 4 13 0.316 0.250 0.040 753.591 o
-1 4 14 3.351 3.368 0.110 99.648 o
-1 4 15 37.205 37.207 0.700 2.461 o
-1 4 16 4.066 4.047 0.140 61.518 o
-1 4 17 10.202 9.994 0.250 19.292 o
-1 4 20 9.501 9.824 0.380 8.350 o
-1 4 21 2.309 2.309 0.240 20.933 o
-1 5 1 9.726 9.934 0.230 22.793 o
-1 5 2 68.885 68.237 2.089 0.276 o
-1 5 3 1.181 1.209 0.070 246.071 o
-1 5 4 4.651 4.907 0.140 61.518 o
-1 5 6 31.019 30.521 0.959 1.308 o
-1 5 7 0.905 0.979 0.080 188.398 o
-1 5 8 0.738 0.660 0.170 41.721 o
-1 5 9 6.750 6.926 0.200 30.144 o
-1 5 10 13.926 14.281 0.420 6.835 o
-1 5 11 1.525 1.539 0.090 148.858 o
-1 5 12 13.476 13.192 0.300 13.397 o
-1 5 14 1.727 1.799 0.110 99.648 o
-1 5 15 1.122 1.109 0.090 148.858 o
-1 5 17 0.462 0.290 0.080 188.398 o
-1 6 1 2.235 1.979 0.110 99.648 o
-1 6 2 6.338 6.276 0.270 16.540 o
-1 6 4 1.680 1.859 0.110 99.648 o
-1 6 5 0.753 0.720 0.090 148.858 o
-1 6 6 8.415 8.785 0.909 1.456 o
-1 6 7 8.567 9.014 0.240 20.933 o
-1 6 8 2.456 2.598 0.130 71.346 o
-1 6 10 0.470 0.460 0.090 148.858 o
-1 6 13 3.179 2.668 0.230 22.793 o
-1 6 15 4.900 5.147 0.260 17.837 o
-1 6 16 0.563 0.400 0.130 71.346 o
-1 7 1 1.402 1.509 0.180 37.214 o
-1 7 3 3.115 3.098 0.230 22.793 o
-1 7 4 3.165 3.238 0.230 22.793 o
-1 7 6 3.688 3.408 0.240 20.933 o
-1 7 11 4.095 4.477 0.250 19.292 o
0 0 2 141.595 144.280 4.587 0.057 o
0 0 4 66.939 71.056 1.619 0.459 o
0 0 6 1003.820 918.977 48.010 0.001 o
0 0 8 291.673 296.545 6.806 0.026 o
0 0 10 405.255 402.709 9.224 0.014 o
0 0 12 13.796 14.141 0.330 11.072 o
0 0 14 53.316 52.847 1.149 0.912 o
0 0 16 10.983 11.233 0.250 19.292 o
0 0 18 0.563 1.649 0.080 188.398 o
0 0 20 10.518 11.533 0.280 15.379 o
0 0 22 16.136 16.500 0.360 9.304 o
0 0 24 1.278 1.809 0.100 120.575 o
0 1 1 455.256 482.829 10.883 0.010 o
0 1 2 88.133 92.932 2.119 0.268 o
0 1 3 17.872 18.409 0.420 6.835 o
0 1 4 1521.840 1512.080 51.748 0.000 o
0 1 5 68.674 72.395 1.609 0.465 o
0 1 6 306.234 316.253 7.176 0.023 o
0 1 7 35.030 36.157 0.809 1.838 o
0 1 8 26.773 28.012 0.660 2.768 o
0 1 9 37.457 38.056 0.879 1.557 o
0 1 10 147.837 148.178 3.338 0.108 o
0 1 11 206.271 202.734 4.767 0.053 o
0 1 12 0.198 0.190 0.030 1339.720 o
0 1 13 26.221 25.554 0.560 3.845 o
0 1 14 9.139 8.864 0.200 30.144 o
0 1 15 3.518 3.558 0.090 148.858 o
0 1 16 3.695 3.618 0.100 120.575 o
0 1 17 20.029 19.868 0.440 6.228 o
0 1 18 25.473 25.284 0.570 3.711 o
0 1 19 50.497 50.948 1.109 0.979 o
0 1 20 3.024 3.058 0.090 148.858 o
0 1 21 16.050 15.920 0.360 9.304 o
0 1 22 4.107 4.197 0.130 71.346 o
0 1 23 10.566 10.254 0.240 20.933 o
0 1 24 3.996 4.067 0.130 71.346 o
0 1 25 0.935 0.949 0.090 148.858 o
0 2 0 13.298 13.841 0.340 10.430 o
0 2 1 73.198 74.164 1.669 0.432 o
0 2 2 127.208 132.587 3.068 0.128 o
0 2 4 184.464 188.263 4.297 0.065 o
0 2 5 48.798 49.659 1.129 0.944 o
0 2 6 5.288 5.397 0.140 61.518 o
0 2 7 139.179 140.133 3.158 0.121 o
0 2 8 0.328 0.490 0.040 753.591 o
0 2 9 54.946 54.836 1.199 0.837 o
0 2 10 26.241 26.034 0.590 3.464 o
0 2 11 1.380 1.399 0.060 334.929 o
0 2 12 17.037 16.710 0.370 8.807 o
0 2 13 10.091 9.874 0.230 22.793 o
0 2 14 57.866 57.314 1.269 0.748 o
0 2 15 97.052 96.970 2.089 0.276 o
0 2 16 2.681 2.698 0.080 188.398 o
0 2 18 11.671 11.743 0.290 14.337 o
0 2 19 12.218 11.933 0.300 13.397 o
0 2 20 25.416 25.164 0.560 3.845 o
0 2 21 13.083 12.872 0.310 12.547 o
0 2 22 0.393 0.430 0.070 246.071 o
0 2 23 4.004 3.918 0.140 61.518 o
0 2 24 7.081 7.395 0.200 30.144 o
0 3 1 50.417 49.989 1.129 0.944 o
0 3 2 114.728 116.148 2.628 0.174 o
0 3 3 84.418 86.916 1.909 0.331 o
0 3 4 57.477 56.815 1.229 0.797 o
0 3 5 15.384 15.930 0.370 8.807 o
0 3 6 0.130 0.260 0.030 1339.720 o
0 3 7 1.018 1.039 0.050 482.298 o
0 3 8 98.871 98.709 2.129 0.266 o
0 3 9 41.489 41.324 0.859 1.630 o
0 3 10 1.287 1.249 0.060 334.929 o
0 3 11 1.418 1.499 0.070 246.071 o
0 3 12 6.786 8.805 0.310 12.547 o
0 3 14 27.781 27.443 0.580 3.584 o
0 3 15 0.218 0.300 0.040 753.591 o
0 3 16 1.195 1.169 0.070 246.071 o
0 3 17 5.048 5.027 0.140 61.518 o
0 3 18 4.566 4.987 0.150 53.589 o
0 3 19 0.381 0.360 0.060 334.929 o
0 3 20 12.086 12.252 0.280 15.379 o
0 3 21 2.614 2.548 0.100 120.575 o
0 3 22 4.288 4.067 0.140 61.518 o
0 4 0 2.750 2.828 0.130 71.346 o
0 4 1 11.989 11.982 0.270 16.540 o
0 4 2 57.139 56.595 1.299 0.713 o
0 4 3 3.949 3.938 0.110 99.648 o
0 4 4 12.029 12.102 0.320 11.775 o
0 4 5 74.818 75.613 1.609 0.465 o
0 4 6 6.223 6.426 0.170 41.721 o
0 4 7 0.187 0.190 0.030 1339.720 o
0 4 8 5.483 5.537 0.180 37.214 o
0 4 9 6.310 6.156 0.170 41.721 o
0 4 10 16.200 16.380 0.350 9.843 o
0 4 11 0.582 0.570 0.050 482.298 o
0 4 12 23.657 24.055 0.510 4.636 o
0 4 13 5.961 6.016 0.160 47.099 o
0 4 15 25.821 25.604 0.530 4.292 o
0 4 16 16.262 16.210 0.370 8.807 o
0 4 17 0.799 0.750 0.230 22.793 o
0 4 18 2.301 2.089 0.130 71.346 o
0 4 19 3.411 3.348 0.310 12.547 o
0 4 20 3.893 3.578 0.280 15.379 o
0 5 2 7.104 7.136 0.180 37.214 o
0 5 3 1.092 1.179 0.120 83.732 o
0 5 4 23.642 23.875 0.500 4.823 o
0 5 5 3.057 3.208 0.130 71.346 o
0 5 6 71.370 71.326 3.288 0.111 o
0 5 8 6.205 5.986 0.160 47.099 o
0 5 11 3.660 3.768 0.150 53.589 o
0 5 12 7.752 8.165 0.230 22.793 o
0 5 13 0.968 0.979 0.080 188.398 o
0 5 14 13.428 13.761 0.310 12.547 o
0 5 15 1.632 1.549 0.100 120.575 o
0 5 16 22.876 23.116 0.610 3.240 o
0 5 18 0.882 0.949 0.180 37.214 o
0 6 0 16.477 16.500 0.410 7.173 o
0 6 1 5.524 5.237 0.250 19.292 o
0 6 2 9.082 9.074 0.230 22.793 o
0 6 3 3.772 4.018 0.200 30.144 o
0 6 4 0.687 0.809 0.100 120.575 o
0 6 5 26.955 27.403 0.600 3.349 o
0 6 8 0.798 0.929 0.090 148.858 o
0 6 9 0.494 0.510 0.080 188.398 o
0 6 10 11.023 11.283 0.530 4.292 o
0 6 11 1.293 1.139 0.100 120.575 o
0 6 12 4.477 4.847 0.280 15.379 o
0 6 13 4.325 4.547 0.170 41.721 o
0 6 15 1.618 1.749 0.190 33.400 o
0 7 1 7.958 7.835 0.300 13.397 o
0 7 3 0.581 0.600 0.150 53.589 o
0 7 5 0.837 0.770 0.160 47.099 o
0 7 8 0.973 0.909 0.170 41.721 o
0 7 9 6.348 6.326 0.300 13.397 o
0 7 10 1.719 1.599 0.200 30.144 o
0 7 11 0.783 0.780 0.160 47.099 o
1 0 2 9.734 10.913 0.300 13.397 o
1 0 6 219.855 229.357 5.297 0.043 o
1 0 8 69.542 72.075 1.699 0.417 o
1 0 10 681.313 693.997 15.650 0.005 o
1 0 12 6.219 5.956 0.140 61.518 o
1 0 14 86.395 85.976 1.919 0.327 o
1 0 16 12.509 12.532 0.290 14.337 o
1 0 18 87.566 87.545 2.079 0.279 o
1 0 20 89.692 90.883 2.079 0.279 o
1 0 22 4.284 4.087 0.150 53.589 o
1 0 24 1.183 1.119 0.090 148.858 o
1 1 0 1575.540 1424.450 31.141 0.001 o
1 1 1 37.871 39.316 0.859 1.630 o
1 1 2 424.055 444.903 17.789 0.004 o
1 1 3 788.758 745.515 16.740 0.004 o
1 1 4 65.748 68.427 1.529 0.515 o
1 1 5 112.316 117.227 2.658 0.170 o
1 1 6 210.325 216.805 4.927 0.050 o
1 1 7 18.484 18.768 0.440 6.228 o
1 1 8 91.977 93.412 2.119 0.268 o
1 1 9 191.533 192.210 4.377 0.063 o
1 1 10 73.196 73.724 1.639 0.448 o
1 1 12 1.951 1.969 0.060 334.929 o
1 1 13 6.963 6.746 0.160 47.099 o
1 1 14 127.142 126.681 2.778 0.156 o
1 1 15 4.097 4.257 0.110 99.648 o
1 1 16 23.333 23.206 0.510 4.636 o
1 1 17 3.690 3.608 0.090 148.858 o
1 1 18 4.209 4.097 0.100 120.575 o
1 1 19 11.723 11.733 0.270 16.540 o
1 1 20 5.184 5.187 0.130 71.346 o
1 1 21 9.795 9.894 0.230 22.793 o
1 1 22 3.016 2.948 0.090 148.858 o
1 1 23 8.260 8.265 0.200 30.144 o
1 1 24 13.975 13.721 0.300 13.397 o
1 2 0 319.771 324.778 7.335 0.022 o
1 2 1 265.790 271.341 6.126 0.032 o
1 2 2 0.113 0.120 0.020 3014.360 o
1 2 3 357.219 361.045 8.095 0.018 o
1 2 4 19.161 19.878 0.460 5.698 o
1 2 5 90.038 91.703 2.059 0.284 o
1 2 6 159.737 162.888 3.698 0.088 o
1 2 7 81.199 82.139 1.829 0.360 o
1 2 8 5.714 5.716 0.160 47.099 o
1 2 9 7.290 7.275 0.170 41.721 o
1 2 10 4.667 4.547 0.130 71.346 o
1 2 11 8.526 8.635 0.200 30.144 o
1 2 12 14.779 14.511 0.320 11.775 o
1 2 13 27.367 27.163 0.600 3.349 o
1 2 14 6.562 6.586 0.170 41.721 o
1 2 15 0.910 0.869 0.040 753.591 o
1 2 16 5.579 5.487 0.140 61.518 o
1 2 17 4.066 4.087 0.110 99.648 o
1 2 18 0.156 0.160 0.040 753.591 o
1 2 19 5.946 5.876 0.170 41.721 o
1 2 20 0.517 0.520 0.050 482.298 o
1 2 21 2.282 2.249 0.110 99.648 o
1 2 22 11.169 10.943 0.260 17.837 o
1 2 23 0.432 0.510 0.070 246.071 o
1 2 24 9.739 9.464 0.320 11.775 o
1 3 0 18.918 18.888 0.510 4.636 o
1 3 1 31.892 30.341 0.740 2.202 o
1 3 2 45.618 45.851 0.999 1.206 o
1 3 4 7.910 7.785 0.210 27.341 o
1 3 5 21.772 21.157 0.550 3.986 o
1 3 6 44.172 43.433 0.969 1.281 o
1 3 7 18.921 18.918 0.420 6.835 o
1 3 8 25.091 24.984 0.540 4.135 o
1 3 9 9.957 9.834 0.230 22.793 o
1 3 10 0.690 0.700 0.040 753.591 o
1 3 11 15.173 14.931 0.370 8.807 o
1 3 12 34.108 33.939 0.740 2.202 o
1 3 13 28.429 28.642 0.590 3.464 o
1 3 14 14.745 14.821 0.330 11.072 o
1 3 15 0.890 0.909 0.060 334.929 o
1 3 16 0.287 0.230 0.050 482.298 o
1 3 17 1.551 1.539 0.080 188.398 o
1 3 18 35.968 35.958 0.929 1.394 o
1 3 19 14.667 14.291 0.330 11.072 o
1 3 20 0.259 0.240 0.060 334.929 o
1 3 21 1.144 1.149 0.080 188.398 o
1 4 0 17.467 17.649 0.380 8.350 o
1 4 1 0.613 0.650 0.050 482.298 o
1 4 2 54.919 55.765 1.029 1.137 o
1 4 3 14.350 14.551 0.360 9.304 o
1 4 4 2.923 2.958 0.100 120.575 o
1 4 5 51.225 51.978 1.069 1.053 o
1 4 6 7.814 8.035 0.190 33.400 o
1 4 7 1.245 1.259 0.070 246.071 o
1 4 8 58.194 58.504 1.429 0.590 o
1 4 9 11.931 11.893 0.360 9.304 o
1 4 11 1.344 1.379 0.070 246.071 o
1 4 12 1.524 1.529 0.070 246.071 o
1 4 13 7.814 7.765 0.230 22.793 o
1 4 14 1.712 1.669 0.090 148.858 o
1 4 15 17.909 18.299 0.400 7.536 o
1 4 16 12.386 12.352 0.450 5.954 o
1 4 17 3.986 3.828 0.430 6.521 o
1 4 18 0.724 0.660 0.100 120.575 o
1 4 19 4.287 4.067 0.270 16.540 o
1 4 20 2.489 2.418 0.250 19.292 o
1 5 0 4.198 4.157 0.110 99.648 o
1 5 2 12.029 12.053 0.270 16.540 o
1 5 3 0.537 0.640 0.060 334.929 o
1 5 4 87.311 89.144 1.819 0.364 o
1 5 5 4.058 4.097 0.150 53.589 o
1 5 6 0.199 0.160 0.050 482.298 o
1 5 7 0.903 1.059 0.110 99.648 o
1 5 8 7.571 7.955 0.200 30.144 o
1 5 9 0.686 0.750 0.080 188.398 o
1 5 10 2.205 2.279 0.120 83.732 o
1 5 11 0.895 0.839 0.200 30.144 o
1 5 12 21.217 20.747 0.430 6.521 o
1 5 13 0.346 0.380 0.070 246.071 o
1 5 14 18.751 18.668 0.420 6.835 o
1 5 16 6.681 6.366 0.190 33.400 o
1 6 0 5.922 5.826 0.280 15.379 o
1 6 1 5.619 5.656 0.270 16.540 o
1 6 2 2.589 2.588 0.120 83.732 o
1 6 3 0.634 0.570 0.180 37.214 o
1 6 4 4.932 4.887 0.550 3.986 o
1 6 5 11.090 10.913 0.410 7.173 o
1 6 6 3.724 3.768 0.150 53.589 o
1 6 7 0.295 0.260 0.070 246.071 o
1 6 8 11.683 11.933 0.610 3.240 o
1 6 9 11.020 11.293 0.280 15.379 o
1 6 10 6.103 6.416 0.350 9.843 o
1 6 13 2.143 2.269 0.220 24.912 o
1 6 14 0.586 0.520 0.140 61.518 o
1 6 15 11.288 11.113 0.350 9.843 o
1 7 0 1.909 1.689 0.190 33.400 o
1 7 1 1.505 1.599 0.190 33.400 o
1 7 2 0.652 0.440 0.140 61.518 o
1 7 4 1.504 1.479 0.200 30.144 o
1 7 5 3.528 3.268 0.210 27.341 o
1 7 9 4.206 4.287 0.260 17.837 o
1 7 11 2.461 2.149 0.200 30.144 o
2 0 0 23.886 25.754 0.420 6.835 o
2 0 4 8.137 8.265 0.200 30.144 o
2 0 6 4.037 3.998 0.130 71.346 o
2 0 8 104.391 103.645 2.389 0.211 o
2 0 10 34.483 34.459 0.760 2.088 o
2 0 12 77.869 77.192 1.679 0.427 o
2 0 14 98.245 99.188 2.159 0.258 o
2 0 16 35.540 35.958 0.800 1.884 o
2 0 18 5.171 5.247 0.170 41.721 o
2 0 20 18.965 19.588 0.440 6.228 o
2 0 22 15.258 14.941 0.380 8.350 o
2 0 24 34.145 34.259 0.660 2.768 o
2 1 0 361.382 294.866 6.856 0.026 o
2 1 1 66.861 68.207 1.519 0.522 o
2 1 2 2.683 2.698 0.070 246.071 o
2 1 3 464.601 481.570 10.833 0.010 o
2 1 4 9.120 9.324 0.230 22.793 o
2 1 5 20.477 20.527 0.470 5.458 o
2 1 6 421.817 424.116 9.534 0.013 o
2 1 7 30.108 30.421 0.690 2.533 o
2 1 8 47.034 47.700 1.069 1.053 o
2 1 9 179.468 177.529 3.988 0.076 o
2 1 10 42.250 42.474 0.939 1.365 o
2 1 11 1.755 1.709 0.050 482.298 o
2 1 12 24.552 24.135 0.540 4.135 o
2 1 13 119.465 119.166 2.648 0.172 o
2 1 14 3.146 3.088 0.080 188.398 o
2 1 15 5.321 5.307 0.130 71.346 o
2 1 16 0.463 0.400 0.030 1339.720 o
2 1 17 4.424 4.437 0.110 99.648 o
2 1 18 21.296 21.477 0.480 5.233 o
2 1 19 33.771 33.909 0.750 2.144 o
2 1 20 25.115 25.094 0.570 3.711 o
2 1 21 9.352 9.284 0.240 20.933 o
2 1 22 0.649 0.620 0.040 753.591 o
2 1 23 6.979 6.866 0.170 41.721 o
2 1 24 8.324 8.505 0.230 22.793 o
2 2 0 516.101 516.028 11.563 0.009 o
2 2 1 1.699 1.709 0.070 246.071 o
2 2 2 2.930 3.108 0.090 148.858 o
2 2 3 16.977 17.329 0.400 7.536 o
2 2 4 1.286 1.259 0.060 334.929 o
2 2 5 152.716 152.745 3.458 0.101 o
2 2 6 10.371 10.304 0.260 17.837 o
2 2 7 56.650 56.445 1.269 0.748 o
2 2 8 55.864 56.135 1.239 0.784 o
2 2 9 78.331 77.951 1.749 0.394 o
2 2 10 75.720 75.033 1.679 0.427 o
2 2 11 31.877 31.730 0.710 2.392 o
2 2 12 0.418 0.460 0.030 1339.720 o
2 2 13 35.607 35.838 0.790 1.932 o
2 2 14 1.637 1.669 0.050 482.298 o
2 2 15 12.682 12.642 0.280 15.379 o
2 2 16 12.783 12.762 0.290 14.337 o
2 2 17 46.197 46.381 1.039 1.115 o
2 2 18 2.244 2.189 0.080 188.398 o
2 2 20 1.936 2.049 0.090 148.858 o
2 2 22 2.993 3.028 0.100 120.575 o
2 2 23 10.956 11.373 0.260 17.837 o
2 3 0 12.658 12.182 0.600 3.349 o
2 3 1 29.083 28.982 0.650 2.854 o
2 3 2 90.526 87.525 1.919 0.327 o
2 3 3 4.613 4.407 0.140 61.518 o
2 3 4 214.946 211.818 4.697 0.055 o
2 3 5 7.880 7.595 0.180 37.214 o
2 3 6 2.396 2.409 0.070 246.071 o
2 3 7 29.734 29.102 0.670 2.686 o
2 3 8 1.648 1.709 0.060 334.929 o
2 3 9 1.399 1.429 0.060 334.929 o
2 3 10 2.470 2.359 0.110 99.648 o
2 3 11 0.199 0.200 0.030 1339.720 o
2 3 12 3.716 3.778 0.100 120.575 o
2 3 13 0.109 0.110 0.030 1339.720 o
2 3 14 8.400 8.345 0.200 30.144 o
2 3 15 5.071 4.977 0.130 71.346 o
2 3 16 3.696 3.788 0.130 71.346 o
2 3 17 0.241 0.240 0.040 753.591 o
2 3 18 1.525 1.579 0.070 246.071 o
2 3 19 0.313 0.270 0.050 482.298 o
2 3 20 0.294 0.280 0.060 334.929 o
2 3 21 1.695 1.619 0.090 148.858 o
2 3 22 4.609 4.717 0.200 30.144 o
2 4 0 12.221 12.462 0.290 14.337 o
2 4 2 2.039 2.029 0.080 188.398 o
2 4 3 54.230 54.456 1.159 0.896 o
2 4 4 53.628 52.777 1.259 0.759 o
2 4 5 18.449 18.179 0.410 7.173 o
2 4 6 3.491 3.348 0.110 99.648 o
2 4 7 17.827 18.039 0.400 7.536 o
2 4 8 5.046 5.077 0.130 71.346 o
2 4 9 6.704 6.816 0.190 33.400 o
2 4 10 1.657 1.659 0.070 246.071 o
2 4 11 0.215 0.270 0.040 753.591 o
2 4 12 34.020 33.729 0.800 1.884 o
2 4 13 11.302 11.213 0.270 16.540 o
2 4 14 7.680 7.555 0.260 17.837 o
2 4 15 5.469 5.387 0.180 37.214 o
2 4 17 6.094 6.376 0.200 30.144 o
2 4 18 10.490 10.373 0.490 5.022 o
2 4 19 3.645 3.628 0.260 17.837 o
2 5 0 11.047 10.933 0.250 19.292 o
2 5 1 3.756 3.608 0.110 99.648 o
2 5 2 1.780 1.639 0.130 71.346 o
2 5 3 1.248 1.239 0.070 246.071 o
2 5 4 2.816 2.938 0.110 99.648 o
2 5 5 1.229 1.179 0.070 246.071 o
2 5 6 1.744 1.939 0.090 148.858 o
2 5 7 0.232 0.260 0.050 482.298 o
2 5 8 68.836 69.707 1.699 0.417 o
2 5 9 5.471 5.507 0.180 37.214 o
2 5 10 3.536 3.618 0.170 41.721 o
2 5 11 0.313 0.340 0.070 246.071 o
2 5 12 0.765 0.829 0.090 148.858 o
2 5 13 1.494 1.529 0.110 99.648 o
2 5 14 17.536 17.389 1.139 0.928 o
2 5 15 1.103 1.239 0.180 37.214 o
2 6 0 0.830 0.809 0.070 246.071 o
2 6 1 0.518 0.450 0.060 334.929 o
2 6 2 6.641 6.826 0.270 16.540 o
2 6 3 11.913 12.692 0.290 14.337 o
2 6 4 6.518 6.746 0.200 30.144 o
2 6 5 0.222 0.220 0.060 334.929 o
2 6 6 0.308 0.240 0.070 246.071 o
2 6 7 5.270 5.237 0.170 41.721 o
2 6 8 0.679 0.750 0.070 246.071 o
2 6 9 0.547 0.620 0.090 148.858 o
2 6 11 3.214 3.108 0.140 61.518 o
2 6 12 7.175 7.096 0.310 12.547 o
2 6 13 0.601 0.560 0.150 53.589 o
2 6 14 4.027 3.888 0.240 20.933 o
2 7 0 1.126 0.939 0.150 53.589 o
2 7 1 2.178 1.879 0.200 30.144 o
2 7 3 2.006 2.039 0.210 27.341 o
2 7 4 4.040 3.918 0.250 19.292 o
2 7 6 2.011 1.939 0.210 27.341 o
2 7 7 2.891 2.928 0.230 22.793 o
3 0 0 394.050 320.590 7.265 0.023 o
3 0 2 187.085 194.609 4.547 0.058 o
3 0 4 22.014 21.017 0.700 2.461 o
3 0 6 583.866 591.931 13.312 0.007 o
3 0 8 11.093 10.393 0.260 17.837 o
3 0 10 1.197 1.139 0.050 482.298 o
3 0 12 278.798 280.325 6.216 0.031 o
3 0 14 3.640 3.728 0.100 120.575 o
3 0 16 11.064 10.923 0.260 17.837 o
3 0 18 10.097 10.463 0.250 19.292 o
3 0 20 35.807 35.908 0.750 2.144 o
3 0 22 33.855 34.159 0.730 2.263 o
3 0 24 1.791 1.949 0.230 22.793 o
3 1 0 108.538 111.081 2.468 0.198 o
3 1 1 431.202 422.047 11.443 0.009 o
3 1 2 441.524 454.347 10.204 0.012 o
3 1 3 42.273 41.814 0.929 1.394 o
3 1 4 11.941 11.513 0.290 14.337 o
3 1 5 5.116 5.287 0.150 53.589 o
3 1 6 4.808 4.987 0.140 61.518 o
3 1 7 29.527 29.222 0.670 2.686 o
3 1 8 38.604 38.126 0.869 1.593 o
3 1 9 1.487 1.469 0.050 482.298 o
3 1 10 85.218 84.757 1.879 0.341 o
3 1 11 13.865 13.472 0.300 13.397 o
3 1 12 11.134 11.023 0.250 19.292 o
3 1 13 35.828 36.167 0.800 1.884 o
3 1 14 0.624 0.680 0.030 1339.720 o
3 1 15 2.960 2.968 0.080 188.398 o
3 1 16 58.339 58.823 1.309 0.703 o
3 1 17 1.300 1.379 0.060 334.929 o
3 1 18 2.846 2.848 0.100 120.575 o
3 1 19 7.703 7.715 0.190 33.400 o
3 1 20 0.447 0.450 0.040 753.591 o
3 1 21 4.306 4.297 0.110 99.648 o
3 1 22 0.905 0.899 0.060 334.929 o
3 1 23 22.387 22.256 0.490 5.022 o
3 2 0 1.833 1.899 0.070 246.071 o
3 2 1 8.251 7.745 0.200 30.144 o
3 2 2 276.336 276.777 6.286 0.030 o
3 2 3 101.829 101.797 2.309 0.226 o
3 2 4 90.737 91.433 2.029 0.293 o
3 2 5 61.966 60.982 1.419 0.598 o
3 2 6 44.954 44.482 1.059 1.073 o
3 2 7 3.680 3.728 0.100 120.575 o
3 2 8 103.210 102.266 2.468 0.198 o
3 2 9 2.277 2.239 0.060 334.929 o
3 2 10 11.135 11.173 0.250 19.292 o
3 2 11 9.268 9.244 0.210 27.341 o
3 2 12 21.441 21.447 0.480 5.233 o
3 2 13 2.858 2.928 0.080 188.398 o
3 2 14 8.094 7.815 0.190 33.400 o
3 2 15 1.246 1.199 0.060 334.929 o
3 2 16 1.869 1.909 0.070 246.071 o
3 2 17 6.917 7.016 0.170 41.721 o
3 2 18 20.641 20.777 0.500 4.823 o
3 2 19 14.386 14.411 0.330 11.072 o
3 2 20 6.338 6.336 0.170 41.721 o
3 2 21 5.195 5.267 0.150 53.589 o
3 2 22 1.837 1.699 0.090 148.858 o
3 2 23 1.116 0.919 0.190 33.400 o
3 3 0 70.195 71.855 1.499 0.536 o
3 3 1 2.006 2.049 0.080 188.398 o
3 3 2 20.572 20.637 0.480 5.233 o
3 3 3 99.005 96.440 2.089 0.276 o
3 3 4 107.043 105.035 2.269 0.234 o
3 3 5 0.144 0.130 0.030 1339.720 o
3 3 6 19.724 20.147 0.440 6.228 o
3 3 7 2.110 2.109 0.080 188.398 o
3 3 8 114.258 113.559 2.578 0.181 o
3 3 9 34.831 35.518 0.780 1.982 o
3 3 10 0.263 0.220 0.030 1339.720 o
3 3 11 15.755 15.720 0.350 9.843 o
3 3 12 32.238 32.020 0.710 2.392 o
3 3 13 12.121 11.843 0.270 16.540 o
3 3 14 48.220 48.520 1.039 1.115 o
3 3 15 4.529 4.577 0.120 83.732 o
3 3 16 7.997 8.155 0.200 30.144 o
3 3 17 6.933 7.036 0.170 41.721 o
3 3 18 2.033 2.169 0.080 188.398 o
3 3 19 0.764 0.720 0.060 334.929 o
3 3 20 0.453 0.510 0.060 334.929 o
3 3 21 3.621 3.688 0.120 83.732 o
3 3 22 5.820 6.006 0.280 15.379 o
3 4 0 6.143 6.046 0.170 41.721 o
3 4 1 0.345 0.280 0.040 753.591 o
3 4 2 2.233 2.129 0.090 148.858 o
3 4 3 17.917 17.839 0.470 5.458 o
3 4 4 37.451 37.117 1.189 0.851 o
3 4 5 0.258 0.230 0.040 753.591 o
3 4 6 0.267 0.300 0.040 753.591 o
3 4 7 54.392 54.606 1.239 0.784 o
3 4 8 19.830 20.217 0.430 6.521 o
3 4 9 9.777 9.604 0.230 22.793 o
3 4 10 10.859 10.573 0.260 17.837 o
3 4 12 1.694 1.719 0.090 148.858 o
3 4 13 13.050 12.752 0.300 13.397 o
3 4 14 3.108 3.028 0.120 83.732 o
3 4 16 2.291 2.289 0.110 99.648 o
3 4 17 15.592 15.610 0.340 10.430 o
3 4 18 9.191 8.994 0.350 9.843 o
3 5 0 16.446 16.070 0.360 9.304 o
3 5 1 8.716 8.565 0.260 17.837 o
3 5 2 2.884 2.958 0.130 71.346 o
3 5 5 1.917 1.789 0.080 188.398 o
3 5 6 14.885 14.491 0.330 11.072 o
3 5 7 4.495 4.537 0.140 61.518 o
3 5 8 1.592 1.539 0.090 148.858 o
3 5 9 0.373 0.390 0.060 334.929 o
3 5 12 1.554 1.479 0.110 99.648 o
3 5 13 0.321 0.340 0.080 188.398 o
3 5 14 1.512 1.459 0.190 33.400 o
3 6 0 0.057 0.380 0.100 120.575 o
3 6 1 0.988 0.750 0.070 246.071 o
3 6 2 1.202 1.149 0.070 246.071 o
3 6 3 0.565 0.889 0.090 148.858 o
3 6 4 1.024 1.069 0.110 99.648 o
3 6 5 3.127 3.078 0.160 47.099 o
3 6 6 0.704 0.780 0.070 246.071 o
3 6 7 13.693 14.041 0.380 8.350 o
3 6 8 0.221 0.200 0.060 334.929 o
3 6 9 0.647 0.959 0.100 120.575 o
3 6 10 1.955 2.069 0.120 83.732 o
3 6 11 2.421 2.189 0.220 24.912 o
3 6 12 2.528 2.608 0.220 24.912 o
3 6 13 3.594 3.518 0.230 22.793 o
3 7 0 1.128 1.109 0.180 37.214 o
3 7 2 3.392 3.398 0.230 22.793 o
3 7 3 4.376 4.117 0.250 19.292 o
3 7 4 0.676 0.650 0.160 47.099 o
3 7 6 0.563 0.560 0.150 53.589 o
3 7 8 1.100 1.009 0.170 41.721 o
3 7 9 1.754 1.929 0.200 30.144 o
3 7 10 1.359 1.359 0.180 37.214 o
4 0 0 44.467 45.562 1.139 0.928 o
4 0 4 37.394 38.786 0.919 1.425 o
4 0 6 13.066 12.682 0.320 11.775 o
4 0 8 1.021 1.019 0.050 482.298 o
4 0 10 4.288 4.377 0.110 99.648 o
4 0 12 2.802 2.918 0.080 188.398 o
4 0 16 48.062 49.179 1.099 0.996 o
4 0 18 0.188 0.170 0.050 482.298 o
4 0 22 29.101 29.841 0.730 2.263 o
4 1 0 2.351 2.379 0.080 188.398 o
4 1 1 153.620 153.954 3.488 0.099 o
4 1 2 184.840 186.024 4.287 0.066 o
4 1 3 208.382 210.569 4.987 0.048 o
4 1 4 2.848 2.988 0.100 120.575 o
4 1 5 89.851 87.785 2.199 0.249 o
4 1 6 40.273 39.875 0.899 1.489 o
4 1 7 8.421 8.375 0.200 30.144 o
4 1 8 28.362 27.993 0.640 2.944 o
4 1 9 20.659 20.627 0.470 5.458 o
4 1 10 0.247 0.240 0.020 3014.360 o
4 1 11 126.897 128.340 2.838 0.149 o
4 1 12 11.516 11.573 0.260 17.837 o
4 1 13 6.358 6.166 0.140 61.518 o
4 1 14 2.381 2.428 0.070 246.071 o
4 1 15 9.416 9.474 0.220 24.912 o
4 1 16 3.204 3.218 0.090 148.858 o
4 1 17 8.525 8.725 0.210 27.341 o
4 1 18 0.472 0.440 0.040 753.591 o
4 1 19 1.342 1.379 0.060 334.929 o
4 1 20 17.293 17.349 0.420 6.835 o
4 1 21 13.840 13.751 0.340 10.430 o
4 1 22 4.625 4.607 0.180 37.214 o
4 2 0 117.300 118.766 2.698 0.165 o
4 2 1 74.662 74.194 1.629 0.454 o
4 2 2 296.158 294.646 6.716 0.027 o
4 2 3 55.904 54.766 1.209 0.824 o
4 2 4 15.566 14.931 0.420 6.835 o
4 2 5 0.556 0.560 0.040 753.591 o
4 2 6 6.893 6.916 0.170 41.721 o
4 2 7 153.887 149.767 3.288 0.111 o
4 2 8 0.745 0.680 0.030 1339.720 o
4 2 9 14.219 14.221 0.320 11.775 o
4 2 10 40.673 40.645 0.889 1.522 o
4 2 11 1.252 1.169 0.050 482.298 o
4 2 12 101.061 101.267 2.179 0.254 o
4 2 13 26.932 27.233 0.600 3.349 o
4 2 14 10.621 10.673 0.250 19.292 o
4 2 15 25.964 26.393 0.570 3.711 o
4 2 16 2.252 2.219 0.090 148.858 o
4 2 17 5.171 5.057 0.140 61.518 o
4 2 18 5.448 5.337 0.140 61.518 o
4 2 19 2.762 2.718 0.100 120.575 o
4 2 20 2.985 2.988 0.180 37.214 o
4 2 21 2.241 2.149 0.100 120.575 o
4 2 22 12.529 13.272 0.420 6.835 o
4 3 0 5.501 5.557 0.130 71.346 o
4 3 1 36.723 36.397 0.790 1.932 o
4 3 2 0.933 1.019 0.050 482.298 o
4 3 3 1.446 1.309 0.050 482.298 o
4 3 4 48.311 47.740 1.039 1.115 o
4 3 5 3.584 3.638 0.120 83.732 o
4 3 6 105.260 103.745 2.299 0.228 o
4 3 7 0.323 0.330 0.030 1339.720 o
4 3 8 54.300 53.537 1.199 0.837 o
4 3 9 6.166 6.136 0.150 53.589 o
4 3 10 9.655 9.784 0.290 14.337 o
4 3 11 0.346 0.290 0.070 246.071 o
4 3 13 13.220 12.892 0.290 14.337 o
4 3 16 22.644 22.846 0.510 4.636 o
4 3 17 2.855 2.808 0.100 120.575 o
4 3 18 31.763 31.720 0.690 2.533 o
4 3 19 2.505 2.418 0.110 99.648 o
4 3 21 3.611 3.538 0.250 19.292 o
4 4 0 64.821 63.900 1.599 0.471 o
4 4 1 0.556 0.470 0.040 753.591 o
4 4 2 0.634 0.610 0.050 482.298 o
4 4 3 2.610 2.648 0.100 120.575 o
4 4 4 1.609 1.459 0.060 334.929 o
4 4 5 20.015 19.788 0.440 6.228 o
4 4 6 13.279 13.422 0.300 13.397 o
4 4 7 39.395 39.136 0.849 1.669 o
4 4 8 20.232 20.587 0.540 4.135 o
4 4 9 0.992 0.959 0.070 246.071 o
4 4 10 1.342 1.349 0.070 246.071 o
4 4 11 0.446 0.440 0.050 482.298 o
4 4 12 0.194 0.220 0.050 482.298 o
4 4 13 0.552 0.540 0.070 246.071 o
4 4 14 20.406 20.277 0.420 6.835 o
4 4 15 4.930 4.937 0.170 41.721 o
4 4 17 17.717 18.119 0.460 5.698 o
4 5 0 0.182 0.150 0.040 753.591 o
4 5 1 1.979 1.799 0.080 188.398 o
4 5 2 0.816 0.800 0.070 246.071 o
4 5 3 3.359 2.938 0.140 61.518 o
4 5 4 21.691 22.306 0.460 5.698 o
4 5 5 1.984 1.999 0.140 61.518 o
4 5 6 9.235 9.714 0.240 20.933 o
4 5 7 0.132 0.170 0.050 482.298 o
4 5 8 2.065 2.119 0.090 148.858 o
4 5 10 14.232 14.001 0.400 7.536 o
4 5 11 7.167 7.245 0.200 30.144 o
4 5 12 1.792 1.839 0.100 120.575 o
4 6 0 0.873 0.959 0.070 246.071 o
4 6 1 3.548 3.618 0.120 83.732 o
4 6 2 0.487 0.510 0.060 334.929 o
4 6 3 0.627 0.720 0.070 246.071 o
4 6 4 0.107 0.170 0.050 482.298 o
4 6 5 2.411 2.648 0.100 120.575 o
4 6 7 0.788 0.790 0.090 148.858 o
4 6 8 1.883 1.979 0.110 99.648 o
4 6 9 1.646 1.689 0.120 83.732 o
4 7 1 4.271 4.597 0.310 12.547 o
4 7 2 0.784 0.879 0.150 53.589 o
4 7 5 0.890 0.949 0.160 47.099 o
4 7 6 6.087 6.006 0.280 15.379 o
4 7 8 3.456 3.448 0.230 22.793 o
5 0 0 62.430 63.321 1.419 0.598 o
5 0 2 671.846 676.698 15.131 0.005 o
5 0 4 12.012 11.513 0.280 15.379 o
5 0 6 6.573 6.366 0.160 47.099 o
5 0 8 145.593 146.519 3.148 0.122 o
5 0 10 71.049 72.495 1.559 0.495 o
5 0 12 17.382 17.299 0.380 8.350 o
5 0 14 15.538 15.390 0.340 10.430 o
5 0 16 15.020 15.680 0.380 8.350 o
5 0 18 1.808 1.849 0.100 120.575 o
5 0 20 1.954 1.949 0.140 61.518 o
5 0 22 0.692 0.680 0.190 33.400 o
5 1 0 0.379 0.430 0.040 753.591 o
5 1 1 108.759 108.233 2.409 0.208 o
5 1 2 58.215 57.384 1.279 0.736 o
5 1 3 1.801 1.709 0.090 148.858 o
5 1 4 39.334 38.276 0.979 1.255 o
5 1 5 1.222 0.959 0.130 71.346 o
5 1 6 81.928 79.301 1.799 0.372 o
5 1 7 5.013 4.987 0.120 83.732 o
5 1 8 1.443 1.429 0.040 753.591 o
5 1 9 1.869 1.889 0.060 334.929 o
5 1 10 0.724 0.760 0.030 1339.720 o
5 1 11 29.014 29.212 0.640 2.944 o
5 1 12 55.310 55.406 1.209 0.824 o
5 1 13 16.494 16.750 0.390 7.927 o
5 1 14 0.279 0.260 0.030 1339.720 o
5 1 15 17.933 17.999 0.400 7.536 o
5 1 18 5.496 5.636 0.150 53.589 o
5 1 19 0.820 0.780 0.060 334.929 o
5 1 20 1.302 1.359 0.080 188.398 o
5 1 21 23.504 24.175 0.550 3.986 o
5 2 0 24.871 23.855 0.560 3.845 o
5 2 1 25.405 24.884 0.560 3.845 o
5 2 2 3.334 3.258 0.090 148.858 o
5 2 3 24.495 23.485 0.550 3.986 o
5 2 4 60.444 59.393 1.299 0.713 o
5 2 5 14.851 14.491 0.360 9.304 o
5 2 6 48.236 47.600 1.039 1.115 o
5 2 7 4.287 4.187 0.110 99.648 o
5 2 8 14.309 13.701 0.310 12.547 o
5 2 9 10.727 10.444 0.240 20.933 o
5 2 10 39.229 39.425 0.879 1.557 o
5 2 11 10.521 10.483 0.240 20.933 o
5 2 12 21.682 21.147 0.470 5.458 o
5 2 14 5.954 6.006 0.150 53.589 o
5 2 16 11.675 11.253 0.260 17.837 o
5 2 17 24.486 24.864 0.590 3.464 o
5 2 18 2.794 2.748 0.120 83.732 o
5 2 19 2.736 2.838 0.140 61.518 o
5 2 20 17.021 17.349 0.360 9.304 o
5 2 21 2.575 2.598 0.330 11.072 o
5 3 0 120.831 118.256 2.568 0.183 o
5 3 1 26.472 25.414 0.560 3.845 o
5 3 2 5.251 5.307 0.140 61.518 o
5 3 3 4.353 4.297 0.110 99.648 o
5 3 4 3.925 3.728 0.110 99.648 o
5 3 5 40.589 40.065 0.879 1.557 o
5 3 6 89.389 88.095 1.869 0.345 o
5 3 7 4.640 4.337 0.120 83.732 o
5 3 8 3.193 3.298 0.100 120.575 o
5 3 9 0.269 0.220 0.040 753.591 o
5 3 10 37.178 36.367 0.730 2.263 o
5 3 11 21.094 20.727 0.570 3.711 o
5 3 12 0.610 0.560 0.070 246.071 o
5 3 13 4.274 4.277 0.160 47.099 o
5 3 14 28.772 29.092 0.700 2.461 o
5 3 15 0.829 0.839 0.070 246.071 o
5 3 16 31.957 32.120 0.660 2.768 o
5 3 19 4.099 4.097 0.160 47.099 o
5 4 0 8.703 8.635 0.360 9.304 o
5 4 1 4.516 4.657 0.150 53.589 o
5 4 2 0.088 0.140 0.050 482.298 o
5 4 3 1.218 1.319 0.070 246.071 o
5 4 4 25.265 25.104 0.670 2.686 o
5 4 5 18.045 18.079 0.420 6.835 o
5 4 6 8.142 8.255 0.200 30.144 o
5 4 7 18.425 18.269 0.420 6.835 o
5 4 9 7.475 7.156 0.200 30.144 o
5 4 10 15.563 15.580 0.350 9.843 o
5 4 11 2.614 2.618 0.100 120.575 o
5 4 12 0.607 0.540 0.060 334.929 o
5 4 14 2.319 2.269 0.110 99.648 o
5 4 15 11.706 11.953 0.280 15.379 o
5 4 16 1.298 1.349 0.200 30.144 o
5 4 17 4.790 4.867 0.260 17.837 o
5 5 0 4.877 4.887 0.280 15.379 o
5 5 2 4.468 4.817 0.260 17.837 o
5 5 3 1.120 1.099 0.080 188.398 o
5 5 4 3.231 3.408 0.120 83.732 o
5 5 5 0.328 0.340 0.060 334.929 o
5 5 6 6.101 6.406 0.200 30.144 o
5 5 7 1.233 1.119 0.070 246.071 o
5 5 8 7.107 7.136 0.230 22.793 o
5 5 9 0.342 0.410 0.070 246.071 o
5 5 14 2.671 2.608 0.210 27.341 o
5 5 15 0.795 0.770 0.150 53.589 o
5 6 0 6.408 6.616 0.400 7.536 o
5 6 1 4.213 4.127 0.140 61.518 o
5 6 2 3.948 3.868 0.130 71.346 o
5 6 3 1.930 1.859 0.140 61.518 o
5 6 4 1.546 1.529 0.080 188.398 o
5 6 5 7.269 7.166 0.180 37.214 o
5 6 6 2.771 2.798 0.130 71.346 o
5 6 7 10.947 11.313 0.270 16.540 o
5 6 8 0.677 0.690 0.130 71.346 o
5 6 9 2.013 2.089 0.120 83.732 o
5 6 12 0.511 0.520 0.140 61.518 o
5 7 0 1.646 1.539 0.110 99.648 o
5 7 1 7.851 7.245 0.190 33.400 o
5 7 2 1.494 1.369 0.200 30.144 o
5 7 3 1.895 1.749 0.190 33.400 o
5 7 4 1.144 1.229 0.180 37.214 o
5 7 5 0.759 0.660 0.150 53.589 o
6 0 0 233.309 235.223 5.347 0.042 o
6 0 2 29.278 29.801 0.660 2.768 o
6 0 4 1.536 1.499 0.120 83.732 o
6 0 6 42.861 47.480 0.959 1.308 o
6 0 8 15.548 15.480 0.350 9.843 o
6 0 10 33.467 33.609 0.700 2.461 o
6 0 12 92.900 94.101 1.999 0.301 o
6 0 14 4.311 4.217 0.140 61.518 o
6 0 16 2.093 2.089 0.110 99.648 o
6 0 18 11.529 12.002 0.290 14.337 o
6 0 20 22.562 22.476 0.450 5.954 o
6 1 0 0.670 0.620 0.050 482.298 o
6 1 1 183.515 180.238 4.077 0.072 o
6 1 2 60.524 58.514 1.499 0.536 o
6 1 3 22.508 20.817 0.480 5.233 o
6 1 4 54.762 52.138 1.299 0.713 o
6 1 5 58.626 58.424 1.269 0.748 o
6 1 6 21.099 20.098 0.530 4.292 o
6 1 7 11.736 11.573 0.270 16.540 o
6 1 8 42.458 41.794 0.909 1.456 o
6 1 9 34.115 34.389 0.770 2.034 o
6 1 10 0.302 0.340 0.040 753.591 o
6 1 11 31.920 31.720 0.690 2.533 o
6 1 12 0.664 0.670 0.050 482.298 o
6 1 13 13.628 13.851 0.310 12.547 o
6 1 15 2.001 1.879 0.080 188.398 o
6 1 16 25.659 26.334 0.550 3.986 o
6 1 17 0.390 0.370 0.050 482.298 o
6 1 18 3.029 3.048 0.150 53.589 o
6 1 19 5.675 5.786 0.160 47.099 o
6 2 1 9.441 9.254 0.220 24.912 o
6 2 2 0.044 0.100 0.020 3014.360 o
6 2 3 13.621 12.902 0.310 12.547 o
6 2 4 47.865 46.011 0.989 1.230 o
6 2 5 96.925 94.821 2.309 0.226 o
6 2 6 2.211 2.179 0.090 148.858 o
6 2 7 1.077 1.059 0.060 334.929 o
6 2 8 5.394 5.137 0.140 61.518 o
6 2 9 34.239 33.309 0.690 2.533 o
6 2 10 1.530 1.479 0.080 188.398 o
6 2 11 5.683 5.617 0.160 47.099 o
6 2 12 3.240 3.268 0.120 83.732 o
6 2 13 6.964 7.016 0.200 30.144 o
6 2 14 33.230 33.789 0.710 2.392 o
6 2 15 15.227 15.091 0.340 10.430 o
6 2 16 7.584 7.625 0.200 30.144 o
6 2 17 1.346 1.339 0.070 246.071 o
6 2 18 0.714 0.700 0.080 188.398 o
6 2 20 2.742 2.538 0.260 17.837 o
6 3 2 0.704 0.720 0.060 334.929 o
6 3 3 0.781 0.710 0.050 482.298 o
6 3 4 0.296 0.280 0.040 753.591 o
6 3 5 0.145 0.150 0.040 753.591 o
6 3 6 0.189 0.220 0.040 753.591 o
6 3 7 5.093 4.957 0.140 61.518 o
6 3 8 6.070 5.816 0.150 53.589 o
6 3 9 3.202 3.738 0.130 71.346 o
6 3 10 32.166 32.450 0.700 2.461 o
6 3 11 1.768 1.629 0.080 188.398 o
6 3 12 1.254 1.279 0.090 148.858 o
6 3 13 0.610 0.570 0.070 246.071 o
6 3 15 12.153 12.053 0.300 13.397 o
6 3 16 5.514 5.646 0.190 33.400 o
6 3 17 0.542 0.570 0.170 41.721 o
6 3 18 7.951 8.725 0.500 4.823 o
6 4 0 16.505 16.140 0.440 6.228 o
6 4 2 25.285 25.284 0.590 3.464 o
6 4 3 0.242 0.300 0.050 482.298 o
6 4 4 6.151 5.936 0.200 30.144 o
6 4 5 13.758 13.921 0.310 12.547 o
6 4 6 0.759 0.819 0.050 482.298 o
6 4 7 1.936 1.869 0.090 148.858 o
6 4 9 7.319 7.555 0.190 33.400 o
6 4 10 17.756 18.119 0.390 7.927 o
6 4 11 1.776 1.649 0.080 188.398 o
6 4 12 0.287 0.300 0.060 334.929 o
6 4 14 2.903 2.898 0.140 61.518 o
6 4 15 4.599 4.767 0.160 47.099 o
6 4 16 3.668 3.718 0.150 53.589 o
6 5 0 25.811 25.664 1.109 0.979 o
6 5 1 4.015 3.918 0.140 61.518 o
6 5 2 0.197 0.270 0.060 334.929 o
6 5 3 0.647 0.640 0.070 246.071 o
6 5 4 14.512 14.261 0.320 11.775 o
6 5 6 43.282 43.063 1.149 0.912 o
6 5 7 2.829 2.898 0.210 27.341 o
6 5 8 0.549 0.540 0.090 148.858 o
6 5 9 1.295 1.379 0.090 148.858 o
6 5 10 0.416 0.420 0.070 246.071 o
6 5 12 0.502 0.550 0.080 188.398 o
6 5 13 1.498 1.589 0.190 33.400 o
6 6 0 10.732 11.083 0.290 14.337 o
6 6 1 2.137 2.049 0.090 148.858 o
6 6 2 4.395 4.637 0.270 16.540 o
6 6 3 5.073 5.147 0.160 47.099 o
6 6 4 0.229 0.260 0.060 334.929 o
6 6 5 1.157 1.129 0.080 188.398 o
6 6 7 1.930 1.809 0.120 83.732 o
6 6 8 0.837 0.839 0.090 148.858 o
6 6 9 0.478 0.520 0.080 188.398 o
6 6 10 6.492 6.676 0.280 15.379 o
6 7 0 1.722 1.539 0.100 120.575 o
6 7 1 0.543 0.460 0.140 61.518 o
7 0 0 108.077 108.792 3.568 0.095 o
7 0 2 35.300 35.258 1.289 0.725 o
7 0 4 267.646 262.237 11.583 0.009 o
7 0 6 1.220 1.119 0.070 246.071 o
7 0 8 43.248 43.983 0.869 1.593 o
7 0 10 59.401 59.413 1.289 0.725 o
7 0 12 17.552 17.689 0.410 7.173 o
7 0 14 11.822 12.192 0.370 8.807 o
7 0 16 8.306 8.185 0.230 22.793 o
7 0 18 15.980 16.530 0.350 9.843 o
7 1 0 82.402 80.770 1.849 0.352 o
7 1 1 1.089 1.049 0.060 334.929 o
7 1 2 0.191 0.230 0.030 1339.720 o
7 1 3 7.407 7.275 0.180 37.214 o
7 1 4 34.854 34.169 0.750 2.144 o
7 1 5 40.227 38.886 1.049 1.094 o
7 1 6 1.013 0.929 0.060 334.929 o
7 1 7 1.325 1.429 0.070 246.071 o
7 1 8 46.365 46.451 0.949 1.336 o
7 1 10 3.165 3.248 0.120 83.732 o
7 1 11 16.422 16.510 0.360 9.304 o
7 1 12 15.178 15.131 0.370 8.807 o
7 1 13 15.242 15.230 0.360 9.304 o
7 1 14 23.261 23.555 0.550 3.986 o
7 1 15 21.916 22.246 0.470 5.458 o
7 1 17 3.319 3.508 0.140 61.518 o
7 1 18 0.408 0.300 0.080 188.398 o
7 1 19 4.052 4.277 0.160 47.099 o
7 2 0 35.051 34.079 0.780 1.982 o
7 2 1 10.668 10.434 0.240 20.933 o
7 2 2 6.370 6.106 0.160 47.099 o
7 2 3 4.727 4.537 0.120 83.732 o
7 2 4 0.513 0.540 0.040 753.591 o
7 2 5 0.804 0.710 0.050 482.298 o
7 2 6 5.647 5.656 0.150 53.589 o
7 2 7 3.283 3.158 0.100 120.575 o
7 2 8 7.283 6.806 0.170 41.721 o
7 2 9 20.454 20.617 0.440 6.228 o
7 2 10 0.910 0.780 0.070 246.071 o
7 2 11 10.008 10.004 0.250 19.292 o
7 2 12 0.344 0.300 0.070 246.071 o
7 2 13 4.041 4.197 0.180 37.214 o
7 2 14 6.578 6.536 0.200 30.144 o
7 2 15 11.069 11.403 0.270 16.540 o
7 2 16 1.078 0.999 0.110 99.648 o
7 2 18 3.811 3.678 0.150 53.589 o
7 3 0 0.580 0.560 0.040 753.591 o
7 3 1 27.604 27.263 0.580 3.584 o
7 3 2 22.248 22.006 0.510 4.636 o
7 3 3 15.051 14.731 0.350 9.843 o
7 3 4 14.044 14.041 0.310 12.547 o
7 3 5 1.040 0.989 0.060 334.929 o
7 3 6 6.562 6.576 0.170 41.721 o
7 3 7 3.341 3.328 0.110 99.648 o
7 3 8 11.940 11.613 0.270 16.540 o
7 3 9 9.808 9.634 0.280 15.379 o
7 3 10 1.792 1.859 0.090 148.858 o
7 3 12 3.341 3.508 0.160 47.099 o
7 3 13 1.579 1.479 0.100 120.575 o
7 3 14 0.268 0.290 0.070 246.071 o
7 3 16 1.875 1.919 0.130 71.346 o
7 4 0 9.778 9.504 0.220 24.912 o
7 4 1 1.465 1.449 0.100 120.575 o
7 4 2 1.576 1.639 0.080 188.398 o
7 4 3 1.133 1.109 0.080 188.398 o
7 4 4 2.614 2.349 0.110 99.648 o
7 4 5 19.985 20.128 0.490 5.022 o
7 4 6 29.404 29.322 0.640 2.944 o
7 4 9 9.912 9.884 0.240 20.933 o
7 4 10 0.319 0.320 0.060 334.929 o
7 4 12 4.774 4.727 0.170 41.721 o
7 4 13 0.285 0.350 0.100 120.575 o
7 4 14 6.755 6.616 0.220 24.912 o
7 4 15 3.227 3.328 0.160 47.099 o
7 5 0 13.358 12.862 0.300 13.397 o
7 5 2 12.002 11.913 0.280 15.379 o
7 5 3 1.385 1.359 0.090 148.858 o
7 5 4 2.312 2.508 0.110 99.648 o
7 5 6 1.070 0.989 0.080 188.398 o
7 5 8 3.508 3.438 0.130 71.346 o
7 5 10 19.931 19.288 0.420 6.835 o
7 5 11 1.280 1.409 0.200 30.144 o
7 5 12 1.201 1.169 0.180 37.214 o
7 6 0 0.781 0.790 0.070 246.071 o
7 6 2 2.162 2.119 0.110 99.648 o
7 6 4 3.738 3.568 0.210 27.341 o
7 6 5 3.771 3.498 0.140 61.518 o
7 6 6 3.111 2.998 0.140 61.518 o
7 6 7 3.270 3.388 0.140 61.518 o
7 6 8 2.898 2.988 0.220 24.912 o
8 0 0 27.369 27.813 0.540 4.135 o
8 0 2 14.801 14.731 0.460 5.698 o
8 0 4 64.191 64.210 1.399 0.615 o
8 0 6 4.603 4.357 0.140 61.518 o
8 0 8 28.470 29.122 0.620 3.137 o
8 0 10 0.872 0.869 0.090 148.858 o
8 0 12 24.439 24.974 0.490 5.022 o
8 0 14 80.488 82.888 1.959 0.314 o
8 0 16 0.801 1.099 0.100 120.575 o
8 1 1 0.414 0.410 0.030 1339.720 o
8 1 2 2.070 2.049 0.070 246.071 o
8 1 3 83.063 83.638 1.959 0.314 o
8 1 4 33.004 32.280 0.770 2.034 o
8 1 6 4.161 4.037 0.120 83.732 o
8 1 7 0.323 0.340 0.040 753.591 o
8 1 8 19.241 19.498 0.420 6.835 o
8 1 9 9.428 9.434 0.230 22.793 o
8 1 10 18.345 18.099 0.390 7.927 o
8 1 11 5.945 6.106 0.190 33.400 o
8 1 12 4.266 4.337 0.200 30.144 o
8 1 13 10.793 11.033 0.270 16.540 o
8 1 15 1.572 1.549 0.130 71.346 o
8 1 16 0.631 0.570 0.110 99.648 o
8 2 0 41.304 40.685 0.949 1.336 o
8 2 1 21.325 21.107 0.510 4.636 o
8 2 3 5.018 4.897 0.160 47.099 o
8 2 4 14.229 14.181 0.320 11.775 o
8 2 5 7.417 7.206 0.190 33.400 o
8 2 7 34.733 34.628 0.819 1.793 o
8 2 8 4.213 3.998 0.120 83.732 o
8 2 9 0.123 0.150 0.050 482.298 o
8 2 10 15.085 14.971 0.340 10.430 o
8 2 13 3.820 3.908 0.210 27.341 o
8 2 14 0.338 0.320 0.090 148.858 o
8 2 15 2.583 2.818 0.280 15.379 o
8 2 16 1.904 1.929 0.130 71.346 o
8 3 0 17.312 17.019 0.420 6.835 o
8 3 1 0.186 0.190 0.040 753.591 o
8 3 2 9.415 9.224 0.230 22.793 o
8 3 3 0.610 0.570 0.050 482.298 o
8 3 4 10.637 10.583 0.250 19.292 o
8 3 5 17.843 17.389 0.470 5.458 o
8 3 6 14.056 13.711 0.420 6.835 o
8 3 8 3.643 3.658 0.120 83.732 o
8 3 10 2.609 2.608 0.120 83.732 o
8 3 11 5.652 5.477 0.170 41.721 o
8 3 12 3.172 3.268 0.130 71.346 o
8 3 13 6.363 6.236 0.200 30.144 o
8 3 14 5.467 5.706 0.180 37.214 o
8 3 15 1.335 1.369 0.160 47.099 o
8 4 1 2.237 2.269 0.090 148.858 o
8 4 2 13.717 13.142 0.320 11.775 o
8 4 3 2.458 2.379 0.150 53.589 o
8 4 4 2.307 2.229 0.090 148.858 o
8 4 5 2.638 2.678 0.110 99.648 o
8 4 6 3.547 3.438 0.110 99.648 o
8 4 7 4.152 4.167 0.120 83.732 o
8 4 9 12.384 11.853 0.280 15.379 o
8 4 10 5.676 5.726 0.220 24.912 o
8 4 12 5.406 5.447 0.170 41.721 o
8 4 13 0.260 0.310 0.090 148.858 o
8 5 0 1.027 0.949 0.080 188.398 o
8 5 1 0.218 0.220 0.060 334.929 o
8 5 2 6.187 6.066 0.170 41.721 o
8 5 3 3.603 3.468 0.130 71.346 o
8 5 4 0.799 0.829 0.080 188.398 o
8 5 6 6.595 6.656 0.190 33.400 o
8 5 7 2.113 2.399 0.230 22.793 o
8 5 8 19.293 19.278 0.690 2.533 o
8 5 9 2.660 2.818 0.130 71.346 o
8 5 10 0.842 0.790 0.140 61.518 o
8 6 1 0.486 0.450 0.080 188.398 o
8 6 2 4.610 4.457 0.350 9.843 o
8 6 3 1.388 1.209 0.100 120.575 o
8 6 4 2.537 2.528 0.150 53.589 o
9 0 0 17.287 18.279 0.819 1.793 o
9 0 2 46.104 45.881 1.639 0.448 o
9 0 4 4.593 4.547 0.240 20.933 o
9 0 6 26.806 26.653 0.520 4.459 o
9 0 10 13.577 13.861 0.420 6.835 o
9 0 12 8.306 8.475 0.330 11.072 o
9 1 0 32.706 32.750 0.690 2.533 o
9 1 1 0.208 0.200 0.040 753.591 o
9 1 2 4.728 4.607 0.140 61.518 o
9 1 3 26.169 25.674 0.530 4.292 o
9 1 4 2.515 2.458 0.120 83.732 o
9 1 5 5.992 6.006 0.180 37.214 o
9 1 6 7.649 7.385 0.280 15.379 o
9 1 7 12.828 12.572 0.290 14.337 o
9 1 8 1.698 1.669 0.080 188.398 o
9 1 9 2.047 1.949 0.090 148.858 o
9 1 10 8.972 8.825 0.230 22.793 o
9 1 12 0.951 1.049 0.090 148.858 o
9 1 13 26.332 27.123 0.510 4.636 o
9 1 14 8.809 9.024 0.260 17.837 o
9 1 15 1.003 1.139 0.100 120.575 o
9 2 0 1.757 1.709 0.090 148.858 o
9 2 1 3.600 3.628 0.120 83.732 o
9 2 2 35.498 35.108 0.809 1.838 o
9 2 3 4.952 4.917 0.170 41.721 o
9 2 4 35.616 34.678 0.770 2.034 o
9 2 5 3.251 3.208 0.130 71.346 o
9 2 6 3.000 3.068 0.110 99.648 o
9 2 7 1.642 1.729 0.090 148.858 o
9 2 8 2.111 2.119 0.090 148.858 o
9 2 9 14.864 14.601 0.350 9.843 o
9 2 10 2.015 2.029 0.110 99.648 o
9 2 11 8.479 8.765 0.230 22.793 o
9 2 12 6.200 6.246 0.240 20.933 o
9 2 14 7.106 7.245 0.200 30.144 o
9 3 0 2.049 2.229 0.120 83.732 o
9 3 1 6.395 6.296 0.160 47.099 o
9 3 2 2.519 2.488 0.110 99.648 o
9 3 3 13.794 14.621 0.360 9.304 o
9 3 4 6.434 6.436 0.310 12.547 o
9 3 5 1.315 1.239 0.090 148.858 o
9 3 6 15.554 16.100 0.380 8.350 o
9 3 7 0.295 0.330 0.060 334.929 o
9 3 8 15.610 15.460 0.340 10.430 o
9 3 10 2.964 2.818 0.230 22.793 o
9 3 11 3.722 3.768 0.150 53.589 o
9 3 12 4.539 4.427 0.320 11.775 o
9 4 1 2.278 2.399 0.120 83.732 o
9 4 2 12.502 12.113 0.290 14.337 o
9 4 5 0.320 0.290 0.060 334.929 o
9 4 6 4.952 4.807 0.140 61.518 o
9 4 7 17.302 17.829 0.390 7.927 o
9 4 8 12.036 11.793 0.270 16.540 o
9 4 9 5.021 5.107 0.170 41.721 o
9 4 10 0.967 1.059 0.100 120.575 o
9 5 1 0.823 0.770 0.090 148.858 o
9 5 2 4.145 3.908 0.130 71.346 o
9 5 3 1.481 1.369 0.090 148.858 o
9 5 4 1.023 1.139 0.180 37.214 o
9 5 5 0.877 0.959 0.170 41.721 o
10 0 0 7.362 8.055 0.460 5.698 o
10 0 2 2.774 2.938 0.130 71.346 o
10 0 4 13.898 13.821 0.440 6.228 o
10 0 6 17.220 16.410 0.350 9.843 o
10 0 8 1.001 1.009 0.100 120.575 o
10 1 0 9.501 9.504 0.230 22.793 o
10 1 1 31.547 31.510 0.660 2.768 o
10 1 3 8.277 8.115 0.210 27.341 o
10 1 4 9.289 9.304 0.240 20.933 o
10 1 5 3.581 3.438 0.130 71.346 o
10 1 6 7.644 7.465 0.210 27.341 o
10 1 8 1.299 1.269 0.110 99.648 o
10 1 9 1.145 1.119 0.110 99.648 o
10 1 10 5.147 5.087 0.290 14.337 o
10 1 11 3.674 3.468 0.260 17.837 o
10 1 12 0.666 0.520 0.170 41.721 o
10 1 13 1.647 1.659 0.230 22.793 o
10 2 0 9.074 9.114 0.250 19.292 o
10 2 1 1.589 1.579 0.090 148.858 o
10 2 2 28.207 27.623 1.019 1.159 o
10 2 3 7.721 7.475 0.350 9.843 o
10 2 4 1.477 1.409 0.190 33.400 o
10 2 5 9.995 9.644 0.250 19.292 o
10 2 6 7.181 7.196 0.210 27.341 o
10 2 7 3.679 3.598 0.120 83.732 o
10 2 8 3.097 3.008 0.110 99.648 o
10 2 9 0.415 0.430 0.090 148.858 o
10 2 10 6.207 6.116 0.300 13.397 o
10 2 11 1.211 1.249 0.110 99.648 o
10 2 12 14.809 15.730 0.450 5.954 o
10 3 0 0.780 0.760 0.060 334.929 o
10 3 1 1.326 1.139 0.080 188.398 o
10 3 2 18.091 18.079 0.430 6.521 o
10 3 3 3.728 3.808 0.130 71.346 o
10 3 4 3.206 3.288 0.120 83.732 o
10 3 5 0.252 0.220 0.060 334.929 o
10 3 6 13.454 13.252 0.300 13.397 o
10 3 7 11.293 11.483 0.280 15.379 o
10 3 8 23.663 24.075 0.460 5.698 o
10 3 9 0.506 0.350 0.100 120.575 o
10 3 10 1.033 0.969 0.160 47.099 o
10 3 11 0.840 0.929 0.200 30.144 o
10 4 0 2.357 2.399 0.110 99.648 o
10 4 1 4.929 4.917 0.150 53.589 o
10 4 3 1.468 1.429 0.090 148.858 o
10 4 4 3.127 3.248 0.150 53.589 o
10 4 5 0.997 1.149 0.110 99.648 o
10 4 6 0.779 0.800 0.130 71.346 o
10 4 7 6.502 6.496 0.190 33.400 o
10 5 0 1.750 1.669 0.200 30.144 o
10 5 1 2.441 2.478 0.120 83.732 o
11 0 0 32.166 32.800 1.029 1.137 o
11 0 2 24.202 23.855 0.500 4.823 o
11 0 6 2.465 2.209 0.200 30.144 o
11 1 1 3.762 3.948 0.120 83.732 o
11 1 2 8.037 7.725 0.200 30.144 o
11 1 3 10.957 10.893 0.260 17.837 o
11 1 4 1.667 1.699 0.100 120.575 o
11 1 5 12.297 12.532 0.290 14.337 o
11 1 6 3.423 3.628 0.140 61.518 o
11 1 7 4.583 4.447 0.160 47.099 o
11 1 9 1.282 1.409 0.230 22.793 o
11 1 10 5.349 5.327 0.290 14.337 o
11 2 1 11.715 11.733 0.270 16.540 o
11 2 3 0.910 0.800 0.090 148.858 o
11 2 4 6.776 6.816 0.230 22.793 o
11 2 6 18.632 18.409 0.899 1.489 o
11 2 7 15.630 16.350 0.470 5.458 o
11 2 8 2.696 2.818 0.250 19.292 o
11 2 9 0.777 0.700 0.190 33.400 o
11 3 0 18.476 18.618 0.400 7.536 o
11 3 1 1.934 2.069 0.170 41.721 o
11 3 2 1.157 1.219 0.180 37.214 o
11 3 3 1.405 1.459 0.120 83.732 o
11 3 4 3.010 3.068 0.140 61.518 o
11 3 5 0.709 0.829 0.200 30.144 o
11 3 6 2.057 2.019 0.230 22.793 o
11 4 0 1.485 1.189 0.180 37.214 o
11 4 1 3.258 3.428 0.220 24.912 o
11 4 2 3.249 3.138 0.140 61.518 o
11 4 4 5.911 5.756 0.290 14.337 o
12 0 0 1.397 1.509 0.090 148.858 o
12 0 2 19.383 19.598 0.510 4.636 o
12 0 4 7.435 7.605 0.310 12.547 o
12 1 0 8.251 8.365 0.220 24.912 o
12 1 1 3.143 3.168 0.120 83.732 o
12 1 2 8.002 7.935 0.200 30.144 o
12 1 3 3.342 3.248 0.140 61.518 o
12 1 4 0.495 0.400 0.080 188.398 o
12 1 5 3.499 3.468 0.250 19.292 o
12 1 6 11.714 12.272 0.380 8.350 o
12 1 7 2.386 2.688 0.240 20.933 o
12 2 0 0.653 0.680 0.080 188.398 o
12 2 3 2.077 1.999 0.230 22.793 o
12 2 4 3.824 3.848 0.270 16.540 o
12 2 5 2.495 2.468 0.250 19.292 o
12 2 6 0.963 0.969 0.200 30.144 o
12 3 3 2.401 2.448 0.250 19.292 o
13 1 0 1.256 1.299 0.100 120.575 o
13 1 1 2.023 2.139 0.170 41.721 o
13 2 0 0.935 0.909 0.190 33.400 o
13 2 1 2.797 2.778 0.250 19.292 o

_iucr_refine_instructions_details
;
TITL OXA07 OLEX2: imported from CIF
CELL 0.71073 6.095 3.4881 11.8462 90 103.842 90
ZERR 2 0.0005 0.0003 0.0009 0 0.003 0
LATT 1
SYMM -X,0.5+Y,0.5-Z
SFAC C H O
DISP C 0.0033 0.0016
DISP H 0 0
DISP O 0.0106 0.006
UNIT 4 12 12

SIZE 0.193 0.186 0.139
TEMP -173.1(10)
ACTA 
WGHT 0 0
FVAR 1.000312
REM <olex2.extras>
REM </olex2.extras>

O1    3     0.43490  0.44404  0.34990  11.00000  0.01298  0.01926  0.00791 =
 -0.00069  0.00159  0.00464 
O2    3     0.24238  0.74249  0.46370  11.00000  0.01127  0.01838  0.00958 =
 -0.00073  0.00114  0.00536 
C1    1     0.40303  0.55876  0.44801  11.00000  0.00924  0.01166  0.00777 =
 -0.00008  0.00129  0.00172 
H1    2     0.29930  0.51755  0.27838  11.00000  0.03563  0.04613  0.01846 =
 -0.00048  0.00857  0.00553 
O3    3     0.13015  0.63105  0.17858  11.00000  0.01085  0.01851  0.00934 =
 0.00101  0.00074 -0.00188 
H2    2     0.19227  0.69599  0.11295  11.00000  0.03456  0.03438  0.02193 =
 0.00417  0.00884 -0.00531 
H3    2     0.00877  0.45708  0.14980  11.00000  0.02564  0.03516  0.03396 =
 -0.00260  0.00612 -0.01427 
HKLF 4

END
Q1 1 0.611111 0.125 0.402778 11 0.05 0.12
Q2 1 0.222222 1.125 0.083333 11 0.05 0.12
Q3 1 0.333333 0.708333 0.458333 11 0.05 0.12
Q4 1 0.222222 0.375 0.236111 11 0.05 0.11
Q5 1 -0.083333 0.666667 0.111111 11 0.05 0.1
Q6 1 0.361111 0.5 0.555556 11 0.05 0.09
Q7 1 0.277778 1.125 0.402778 11 0.05 0.09
Q8 1 -0.027778 0.916667 0.166667 11 0.05 0.09
Q9 1 0.472222 0.375 0.388889 11 0.05 0.09
Q10 1 -0.055556 0.583333 0.027778 11 0.05 0.09
Q11 1 0.083333 0.958333 0.097222 11 0.05 0.08
Q12 1 0.055556 0.25 0.111111 11 0.05 0.08
Q13 1 0.305556 0.041667 0.291667 11 0.05 0.07
Q14 1 -0.111111 0.666667 0.194444 11 0.05 0.07
Q15 1 0 0.208333 0.194444 11 0.05 0.07
Q16 1 0.611111 0.791667 0.402778 11 0.05 0.06
Q17 1 0.333333 0.583333 0.277778 11 0.05 0.06
Q18 1 0.25 0.833333 0.097222 11 0.05 0.06
Q19 1 0.472222 0.166667 0.263889 11 0.05 0.06
Q20 1 -0.055556 0.875 0.027778 11 0.05 0.06

  REM The information below was added by Olex2.
  REM
  REM R1 = 0.0135 for 2499 Fo > 4sig(Fo) and 0.0135 for all 2499 data
  REM 64 parameters refined using 0 restraints
  REM Highest difference peak 0.1193, deepest hole -0.1768
  REM Mean Shift 0.0000, Max Shift 0.0000.

  REM +++ Tabular Listing of Refinement Information +++
  REM R1_all = 0.0135
  REM R1_gt = 0.0135
  REM wR_ref = 0.0371
  REM GOOF = 1.1802
  REM Shift_max = 0.0000
  REM Shift_mean = 0.0000
  REM Reflections_all = 2499
  REM Reflections_gt = 2499
  REM Parameters = 64
  REM Hole = -0.1768
  REM Peak = 0.1193
  REM Flack = n/a

  
;
_olex2_submission_special_instructions  'No special instructions were received'

# start Validation Reply Form
_vrf_PLAT940_OXACDH_H_B3LYP_cc-pVQZ
;
PROBLEM: Fsqd Refinement With I > n * Sigma(I) Only .....     Please Check 
RESPONSE: Refinement was performed on reflections fulfilling the threshold
expression I>=2u(I).
;
_vrf_PLAT417_OXACDH_H_B3LYP_cc-pVQZ
;
PROBLEM: Short Inter D-H..H-D
RESPONSE: This is a very strong hydrogen bond and this is the reason why
the distance is so short.
;
# end Validation Reply Form
