# Supplementary material for: Hirshfeld atom like refinement with alternative electron density partitions
Source: IUCrJ. 2020 Oct 29;7(Pt 6):1199–215. doi: 10.1107/S2052252520013603 (PMC7642787; doi:10.1107/S2052252520013603)
Supplement: Supplementary file 2 [file m-07-01199-sup2.zip › cifs/OXACDH_H_B3LYP_cc-pVTZ.cif]

data_OXACDH_H_B3LYP_cc-pVTZ
_audit_creation_date               2019-12-14
_audit_creation_method
;
Olex2 1.2
(compiled 2018.05.29 svn.r3508 for OlexSys, GUI svn.r5506)
with development version of DiSCaMB library integrated with
the olex2.refine module
Chodkiewicz, M. L., Migacz, S., Rudnicki, W., Makal, A., Kalinowski,
J. A., Moriarty, N. W., Grosse-Kunstleve, R. W., Afonine, P. V., Adams,
P. D. & Dominiak, P. M. (2018). J. Appl. Cryst. 51, 193-199.
;

_publ_section_references
;
Bourhis, L.J., Dolomanov, O.V., Gildea, R.J., Howard, J.A.K., Puschmann, H.
 (2015). Acta Cryst. A71, 59-75.

Dolomanov, O.V., Bourhis, L.J., Gildea, R.J, Howard, J.A.K. & Puschmann, H.
 (2009), J. Appl. Cryst. 42, 339-341.
;
_chemical_formula_moiety           'C2 H6 O6'
_chemical_formula_sum              'C2 H6 O6'
_chemical_formula_weight           126.07
loop_
  _atom_type_symbol
  _atom_type_scat_dispersion_real
  _atom_type_scat_dispersion_imag
  _atom_type_scat_Cromer_Mann_a1
  _atom_type_scat_Cromer_Mann_a2
  _atom_type_scat_Cromer_Mann_a3
  _atom_type_scat_Cromer_Mann_a4
  _atom_type_scat_Cromer_Mann_b1
  _atom_type_scat_Cromer_Mann_b2
  _atom_type_scat_Cromer_Mann_b3
  _atom_type_scat_Cromer_Mann_b4
  _atom_type_scat_Cromer_Mann_c
  _atom_type_scat_source
  _atom_type_scat_dispersion_source
 H 0.00000 0.00000 0.49300 0.32291 0.14019 0.04081 10.51090 26.12570 3.14236
 57.79970 0.0030380000826
 'International Tables Volume C Table 6.1.1.4 (pp. 500-502)' custom
 C 0.00330 0.00160 2.31000 1.02000 1.58860 0.86500 20.84390 10.20750 0.56870
 51.65120 0.215599998832
 'International Tables Volume C Table 6.1.1.4 (pp. 500-502)' custom
 O 0.01060 0.00600 3.04850 2.28680 1.54630 0.86700 13.27710 5.70110 0.32390
 32.90890 0.250800013542
 'International Tables Volume C Table 6.1.1.4 (pp. 500-502)' custom

_space_group_crystal_system        'monoclinic'
_space_group_IT_number             14
_space_group_name_H-M_alt          'P 1 21/c 1'
_space_group_name_Hall             '-P 2ybc'
loop_
  _space_group_symop_id
  _space_group_symop_operation_xyz
 1 x,y,z
 2 -x,y+1/2,-z+1/2
 3 -x,-y,-z
 4 x,-y-1/2,z-1/2

_symmetry_Int_Tables_number        14
_cell_length_a                     6.0950(5)
_cell_length_b                     3.4881(3)
_cell_length_c                     11.8462(9)
_cell_angle_alpha                  90
_cell_angle_beta                   103.842(3)
_cell_angle_gamma                  90
_cell_volume                       244.54(4)
_cell_formula_units_Z              2
_cell_measurement_temperature     100(1)
_cell_measurement_reflns_used      8293
_cell_measurement_theta_min        3.5426
_cell_measurement_theta_max        55.9088
_exptl_absorpt_coefficient_mu      0.181
_exptl_crystal_description        unspecified
_exptl_crystal_density_diffrn      1.7120
_exptl_crystal_F_000               132.1295
_exptl_crystal_size_max            0.193
_exptl_crystal_size_mid            0.186
_exptl_crystal_size_min            0.139
_diffrn_reflns_av_r_equivalents    0.0224
_diffrn_reflns_av_sigmaI/netI      0.01783
_diffrn_reflns_limit_h_max         13
_diffrn_reflns_limit_h_min         -13
_diffrn_reflns_limit_k_max         7
_diffrn_reflns_limit_k_min         0
_diffrn_reflns_limit_l_max         26
_diffrn_reflns_limit_l_min         0
_diffrn_reflns_number              11034
_diffrn_reflns_theta_full          52.08
_diffrn_reflns_theta_max           54.811
_diffrn_reflns_theta_min           3.543
_diffrn_ambient_temperature        100.0(10)
_diffrn_measured_fraction_theta_full  0.949
_diffrn_measured_fraction_theta_max   0.985
_diffrn_radiation_type             'Mo K\a'
_diffrn_radiation_wavelength       0.71073
_diffrn_radiation_source               'TXS rotating anode'
_diffrn_radiation_monochromator        'multi-layer optics'
_diffrn_measurement_device
;
Bruker AXS Kappa APEX II Ultra diffractometer
;
_diffrn_measurement_device_type        'APEX II CCD detector'
_diffrn_measurement_method             '\w-scans'
_reflns_Friedel_coverage           0.0
_reflns_limit_h_max                13
_reflns_limit_h_min                -13
_reflns_limit_k_max                7
_reflns_limit_k_min                0
_reflns_limit_l_max                26
_reflns_limit_l_min                0
_reflns_number_gt                  2499
_reflns_number_total               2939
_reflns_threshold_expression       I>=2u(I)
_computing_molecular_graphics      'Olex2 (Dolomanov et al., 2009)'
_computing_publication_material    'Olex2 (Dolomanov et al., 2009)'
_computing_structure_refinement    'olex2.refine (Bourhis et al., 2015)'
_refine_diff_density_max           0.1400
_refine_diff_density_min           -0.1752
_refine_diff_density_rms           0.0391
_refine_ls_d_res_high              0.4348
_refine_ls_d_res_low               5.7511
_refine_ls_goodness_of_fit_ref     1.1871
_refine_ls_hydrogen_treatment      refall
_refine_ls_matrix_type             full
_refine_ls_number_constraints      0
_refine_ls_number_parameters       64
_refine_ls_number_reflns           2499
_refine_ls_number_restraints       0
_refine_ls_R_factor_all            0.0136
_refine_ls_R_factor_gt             0.0136
_refine_ls_restrained_S_all        1.1871
_refine_ls_shift/su_max            0.0000
_refine_ls_shift/su_mean           0.0000
_refine_ls_structure_factor_coef   Fsqd
_refine_ls_weighting_details      
 'w=1/[\s^2^(Fo^2^)+(0.0000P)^2^] where P=(Fo^2^+2Fc^2^)/3'
_refine_ls_weighting_scheme        calc
_refine_ls_wR_factor_gt            0.0373
_refine_ls_wR_factor_ref           0.0373
_refine_special_details          
;
Electron Density Partition Based Refinement (EDPBR):
  .  Aspherical atomic scattering factors obtained from 
     selected partitioning of molecular electron density
     derived from molecular wavefunction. Crystal field
     effect is modelled in the course of wavefunction
     calculations by embedding the system in a cluster of
	 Hirshfeld partition derived atomic multipoles for
	 molecules within certain radius from the system or
	 performing wave function calculations for a cluster of
	 molecules surrounding the system. Software used for
	 quantum mechanical calculations: Gaussian16. Software
	 used to partition electron density: HORTON.
  .  Partitioning of molecular electron density: Hirshfeld
     (Hirshfeld atom refinement, HAR)
  .  Level of theory: DFT(B3LYP)/cc-pVTZ 
  .  Cluster of multipoles: radius=8.0 angstrom, lmax=1
  .  Cluster of molecules: no
  .  H thermal motions refined anisotropically.
  .  Refinement based on Fsqd as implemented in olex2.refine
     with no use of additional ShelX type parameters in the
	 weighting scheme. DiSCaMB library used to obtain
	 aspherical atomic scattering factors.
;
loop_
  _atom_site_label
  _atom_site_type_symbol
  _atom_site_fract_x
  _atom_site_fract_y
  _atom_site_fract_z
  _atom_site_U_iso_or_equiv
  _atom_site_adp_type
  _atom_site_occupancy
  _atom_site_refinement_flags_posn
 O1 O 0.434895(18) 0.44404(3) 0.349894(8) 0.01350(2) Uani 1.000000 .
 O2 O 0.242389(17) 0.74249(3) 0.463705(8) 0.01328(2) Uani 1.000000 .
 C1 C 0.403023(19) 0.55877(4) 0.448011(9) 0.00967(2) Uani 1.000000 .
 H1 H 0.2994(11) 0.517(2) 0.2783(5) 0.0340(15) Uani 1.000000 .
 O3 O 0.130144(16) 0.63104(4) 0.178577(8) 0.01315(2) Uani 1.000000 .
 H2 H 0.1922(9) 0.6960(17) 0.1131(4) 0.0300(11) Uani 1.000000 .
 H3 H 0.0083(9) 0.4578(17) 0.1500(4) 0.0312(12) Uani 1.000000 .

loop_
  _atom_site_aniso_label
  _atom_site_aniso_U_11
  _atom_site_aniso_U_22
  _atom_site_aniso_U_33
  _atom_site_aniso_U_12
  _atom_site_aniso_U_13
  _atom_site_aniso_U_23
 O1 0.01295(3) 0.01922(5) 0.00788(3) 0.00465(3) 0.00160(2) -0.00069(3)
 O2 0.01125(3) 0.01837(4) 0.00953(3) 0.00537(3) 0.00113(2) -0.00073(3)
 C1 0.00922(3) 0.01164(4) 0.00776(3) 0.00171(3) 0.00128(2) -0.00008(3)
 H1 0.038(4) 0.046(4) 0.020(3) 0.004(4) 0.012(3) -0.002(3)
 O3 0.01082(3) 0.01846(5) 0.00932(3) -0.00186(3) 0.00073(2) 0.00101(3)
 H2 0.034(3) 0.034(3) 0.022(2) -0.005(2) 0.0082(19) 0.003(2)
 H3 0.026(3) 0.035(3) 0.033(3) -0.013(2) 0.008(2) -0.002(2)

loop_
  _geom_bond_atom_site_label_1
  _geom_bond_atom_site_label_2
  _geom_bond_distance
  _geom_bond_site_symmetry_2
  _geom_bond_publ_flag
 O1 C1 1.28719(17) . ?
 O2 C1 1.22102(17) . ?
 C1 C1 1.5447(2) 3_666 ?

loop_
  _geom_angle_atom_site_label_1
  _geom_angle_atom_site_label_2
  _geom_angle_atom_site_label_3
  _geom_angle
  _geom_angle_site_symmetry_1
  _geom_angle_site_symmetry_3
  _geom_angle_publ_flag
 O2 C1 O1 126.897(10) . . ?
 C1 C1 O1 112.675(12) 3_666 . ?
 C1 C1 O2 120.427(12) 3_666 . ?
 O3 H1 O1 175.6(6) . . ?

loop_
  _refln_index_h
  _refln_index_k
  _refln_index_l
  _refln_F_squared_calc
  _refln_F_squared_meas
  _refln_F_squared_sigma
  _refln_F_squared_weight
  _refln_observed_status
-13 0 6 33.037 35.192 0.680 2.608 o
-13 0 8 3.370 3.239 0.230 22.793 o
-13 0 10 0.476 0.500 0.140 61.518 o
-13 0 12 11.110 11.307 0.350 9.843 o
-13 1 1 2.618 2.519 0.200 30.144 o
-13 1 2 13.905 13.337 0.390 7.927 o
-13 1 4 1.159 1.080 0.170 41.721 o
-13 1 8 3.577 3.709 0.150 53.589 o
-13 1 10 3.248 3.189 0.180 37.214 o
-13 1 12 3.223 3.239 0.130 71.346 o
-13 1 13 0.555 0.510 0.130 71.346 o
-13 2 1 3.992 4.089 0.220 24.912 o
-13 2 3 0.973 0.790 0.140 61.518 o
-13 2 4 0.779 0.870 0.150 53.589 o
-13 2 5 1.212 1.130 0.170 41.721 o
-13 2 6 0.481 0.470 0.140 61.518 o
-13 2 8 2.102 2.140 0.200 30.144 o
-13 2 9 1.279 1.360 0.180 37.214 o
-13 2 10 3.767 3.899 0.230 22.793 o
-13 2 12 0.994 1.070 0.170 41.721 o
-13 2 13 0.775 0.760 0.140 61.518 o
-13 3 6 4.099 3.659 0.210 27.341 o
-12 0 2 8.618 8.338 0.230 22.793 o
-12 0 4 40.671 42.251 0.760 2.088 o
-12 0 6 4.106 5.239 0.340 10.430 o
-12 0 10 2.422 2.309 0.120 83.732 o
-12 0 12 8.326 8.958 0.310 12.547 o
-12 0 16 17.139 16.836 0.440 6.228 o
-12 1 1 1.882 1.970 0.100 120.575 o
-12 1 2 0.985 1.110 0.080 188.398 o
-12 1 5 18.407 18.716 0.410 7.173 o
-12 1 6 4.359 4.399 0.130 71.346 o
-12 1 7 1.579 1.460 0.090 148.858 o
-12 1 8 11.460 11.817 0.280 15.379 o
-12 1 9 10.737 10.928 0.270 16.540 o
-12 1 10 2.675 2.569 0.100 120.575 o
-12 1 11 0.977 1.050 0.070 246.071 o
-12 1 12 6.578 6.748 0.260 17.837 o
-12 1 13 0.732 0.720 0.140 61.518 o
-12 1 15 13.025 12.927 0.280 15.379 o
-12 1 16 1.709 1.780 0.190 33.400 o
-12 1 17 0.756 0.590 0.140 61.518 o
-12 2 1 12.729 12.747 0.520 4.459 o
-12 2 2 5.061 4.999 0.200 30.144 o
-12 2 5 7.607 7.678 0.200 30.144 o
-12 2 6 0.246 0.270 0.080 188.398 o
-12 2 7 3.250 3.409 0.140 61.518 o
-12 2 8 4.109 4.449 0.200 30.144 o
-12 2 9 3.930 4.109 0.160 47.099 o
-12 2 11 8.375 8.598 0.330 11.072 o
-12 2 12 1.038 1.040 0.180 37.214 o
-12 2 13 4.709 4.579 0.250 19.292 o
-12 2 14 0.319 0.350 0.070 246.071 o
-12 3 1 1.514 1.540 0.170 41.721 o
-12 3 3 3.083 2.969 0.210 27.341 o
-12 3 6 0.833 0.930 0.160 47.099 o
-12 3 7 1.245 1.240 0.180 37.214 o
-12 3 11 1.554 1.490 0.190 33.400 o
-12 3 12 0.396 0.630 0.140 61.518 o
-12 3 14 3.404 3.469 0.220 24.912 o
-12 4 3 1.818 1.620 0.160 47.099 o
-12 4 4 1.493 1.640 0.170 41.721 o
-12 4 5 2.199 1.870 0.170 41.721 o
-12 4 6 5.103 4.969 0.240 20.933 o
-12 4 8 0.495 0.520 0.130 71.346 o
-12 4 9 1.303 1.230 0.170 41.721 o
-11 0 2 3.534 3.539 0.150 53.589 o
-11 0 4 9.058 8.978 0.220 24.912 o
-11 0 6 0.601 0.550 0.060 334.929 o
-11 0 8 82.992 83.511 3.449 0.101 o
-11 0 10 7.643 7.308 0.280 15.379 o
-11 0 12 2.518 2.589 0.130 71.346 o
-11 0 14 32.611 32.923 0.720 2.326 o
-11 0 16 1.334 1.350 0.190 33.400 o
-11 0 18 11.497 11.567 0.370 8.807 o
-11 0 20 1.976 1.810 0.180 37.214 o
-11 1 1 0.220 0.170 0.050 482.298 o
-11 1 2 5.558 5.779 0.160 47.099 o
-11 1 3 13.479 13.657 0.310 12.547 o
-11 1 4 34.652 35.252 0.870 1.593 o
-11 1 5 2.048 2.100 0.080 188.398 o
-11 1 6 0.211 0.150 0.040 753.591 o
-11 1 7 1.324 1.390 0.070 246.071 o
-11 1 8 1.278 1.290 0.080 188.398 o
-11 1 9 5.858 5.889 0.170 41.721 o
-11 1 10 3.587 3.809 0.130 71.346 o
-11 1 11 4.124 4.239 0.130 71.346 o
-11 1 12 12.848 13.097 0.300 13.397 o
-11 1 13 0.407 0.430 0.060 334.929 o
-11 1 14 6.043 5.959 0.170 41.721 o
-11 1 15 5.732 5.679 0.160 47.099 o
-11 1 16 2.350 2.309 0.090 148.858 o
-11 2 1 2.594 2.639 0.120 83.732 o
-11 2 2 0.319 0.300 0.060 334.929 o
-11 2 3 1.272 1.210 0.080 188.398 o
-11 2 4 10.565 10.598 0.270 16.540 o
-11 2 5 2.030 2.030 0.120 83.732 o
-11 2 6 6.023 6.069 0.190 33.400 o
-11 2 7 7.934 8.438 0.230 22.793 o
-11 2 10 1.012 0.910 0.090 148.858 o
-11 2 11 2.142 2.200 0.110 99.648 o
-11 2 12 2.422 2.449 0.110 99.648 o
-11 2 13 0.475 0.470 0.060 334.929 o
-11 2 14 1.350 1.200 0.090 148.858 o
-11 2 15 9.762 9.878 0.310 12.547 o
-11 2 17 0.694 0.690 0.140 61.518 o
-11 2 18 2.172 2.030 0.180 37.214 o
-11 3 1 0.978 1.110 0.100 120.575 o
-11 3 2 3.193 3.149 0.120 83.732 o
-11 3 3 0.342 0.360 0.060 334.929 o
-11 3 4 4.342 4.249 0.210 27.341 o
-11 3 5 5.996 6.209 0.170 41.721 o
-11 3 6 2.746 2.669 0.110 99.648 o
-11 3 7 3.368 3.519 0.160 47.099 o
-11 3 9 1.189 1.130 0.090 148.858 o
-11 3 10 11.752 11.427 0.330 11.072 o
-11 3 11 3.854 4.089 0.140 61.518 o
-11 3 12 1.009 0.970 0.090 148.858 o
-11 3 13 2.404 2.269 0.120 83.732 o
-11 3 14 0.411 0.340 0.070 246.071 o
-11 3 16 3.495 3.349 0.130 71.346 o
-11 4 1 1.252 1.280 0.180 37.214 o
-11 4 2 2.674 2.689 0.110 99.648 o
-11 4 3 5.119 5.269 0.180 37.214 o
-11 4 5 0.180 0.220 0.070 246.071 o
-11 4 6 6.471 6.189 0.280 15.379 o
-11 4 9 2.247 1.990 0.200 30.144 o
-11 4 10 3.396 3.359 0.230 22.793 o
-11 4 12 3.088 3.049 0.220 24.912 o
-11 4 13 5.344 5.409 0.260 17.837 o
-10 0 4 8.352 8.428 0.220 24.912 o
-10 0 6 11.634 11.837 0.700 2.461 o
-10 0 8 17.000 17.716 0.400 7.536 o
-10 0 10 11.628 12.227 0.290 14.337 o
-10 0 12 11.265 11.497 0.340 10.430 o
-10 0 16 2.719 2.879 0.210 27.341 o
-10 0 18 59.041 58.757 0.960 1.308 o
-10 0 20 1.752 1.940 0.130 71.346 o
-10 1 1 3.232 3.519 0.130 71.346 o
-10 1 2 0.499 0.540 0.050 482.298 o
-10 1 3 2.193 2.279 0.080 188.398 o
-10 1 4 0.740 0.750 0.050 482.298 o
-10 1 5 9.284 9.418 0.230 22.793 o
-10 1 7 45.511 46.060 1.020 1.159 o
-10 1 8 19.151 19.426 0.490 5.022 o
-10 1 9 9.686 9.748 0.260 17.837 o
-10 1 10 5.960 6.119 0.200 30.144 o
-10 1 11 1.755 1.920 0.090 148.858 o
-10 1 12 3.728 4.039 0.390 7.927 o
-10 1 13 11.156 11.447 0.360 9.304 o
-10 1 14 17.242 17.676 0.380 8.350 o
-10 1 16 0.904 0.760 0.070 246.071 o
-10 1 17 14.202 14.267 0.310 12.547 o
-10 1 18 2.288 2.190 0.110 99.648 o
-10 1 19 1.771 1.680 0.100 120.575 o
-10 1 21 0.482 0.440 0.130 71.346 o
-10 2 1 0.521 0.430 0.060 334.929 o
-10 2 2 10.882 10.638 0.420 6.835 o
-10 2 3 47.441 48.279 1.030 1.137 o
-10 2 4 27.252 27.934 0.660 2.768 o
-10 2 7 1.246 1.400 0.070 246.071 o
-10 2 8 8.593 8.888 0.220 24.912 o
-10 2 9 12.908 12.807 0.360 9.304 o
-10 2 10 0.820 0.760 0.060 334.929 o
-10 2 11 11.282 11.307 0.590 3.464 o
-10 2 12 4.870 5.059 0.170 41.721 o
-10 2 13 10.959 10.988 0.270 16.540 o
-10 2 14 12.982 13.147 0.300 13.397 o
-10 2 16 0.687 0.740 0.110 99.648 o
-10 2 17 3.574 3.729 0.220 24.912 o
-10 2 18 0.572 0.500 0.140 61.518 o
-10 3 1 2.498 2.839 0.110 99.648 o
-10 3 2 7.805 7.998 0.210 27.341 o
-10 3 3 3.560 3.649 0.130 71.346 o
-10 3 4 9.879 9.968 0.280 15.379 o
-10 3 6 10.651 10.558 0.270 16.540 o
-10 3 7 0.556 0.590 0.060 334.929 o
-10 3 8 5.720 5.629 0.170 41.721 o
-10 3 9 0.843 0.850 0.070 246.071 o
-10 3 10 7.372 7.158 0.190 33.400 o
-10 3 14 7.788 7.618 0.210 27.341 o
-10 3 15 2.462 2.759 0.110 99.648 o
-10 3 17 1.375 1.290 0.170 41.721 o
-10 3 18 0.345 0.380 0.120 83.732 o
-10 4 2 9.838 10.098 0.240 20.933 o
-10 4 3 6.019 5.819 0.170 41.721 o
-10 4 4 0.287 0.340 0.060 334.929 o
-10 4 5 1.027 0.990 0.070 246.071 o
-10 4 6 3.193 3.189 0.170 41.721 o
-10 4 8 2.973 2.749 0.210 27.341 o
-10 4 9 3.068 3.019 0.140 61.518 o
-10 4 10 6.836 6.958 0.310 12.547 o
-10 4 13 7.171 7.188 0.300 13.397 o
-10 4 16 9.954 10.208 0.330 11.072 o
-10 4 17 0.751 0.920 0.160 47.099 o
-10 5 2 6.365 5.799 0.270 16.540 o
-10 5 4 2.088 1.810 0.350 9.843 o
-10 5 5 2.814 2.579 0.210 27.341 o
-10 5 6 5.506 5.069 0.360 9.304 o
-10 5 10 0.636 0.740 0.090 148.858 o
-10 5 11 1.147 1.090 0.170 41.721 o
-10 5 12 13.313 13.177 0.380 8.350 o
-9 0 2 3.967 3.809 0.150 53.589 o
-9 0 4 56.110 57.007 1.190 0.851 o
-9 0 6 23.885 24.465 0.540 4.135 o
-9 0 8 4.234 4.209 0.140 61.518 o
-9 0 10 50.361 50.968 1.350 0.662 o
-9 0 16 20.346 20.795 0.500 4.823 o
-9 0 18 0.273 0.410 0.130 71.346 o
-9 0 20 0.959 0.790 0.100 120.575 o
-9 0 22 6.461 6.269 0.440 6.228 o
-9 1 1 0.496 0.500 0.040 753.591 o
-9 1 2 1.380 1.280 0.060 334.929 o
-9 1 3 0.130 0.130 0.030 1339.720 o
-9 1 4 10.147 10.088 0.230 22.793 o
-9 1 5 2.971 3.119 0.090 148.858 o
-9 1 6 21.824 22.105 0.490 5.022 o
-9 1 7 16.768 16.726 0.410 7.173 o
-9 1 8 4.651 4.739 0.140 61.518 o
-9 1 9 17.167 16.796 0.380 8.350 o
-9 1 10 1.095 1.120 0.070 246.071 o
-9 1 11 6.379 6.459 0.180 37.214 o
-9 1 13 0.325 0.380 0.110 99.648 o
-9 1 15 0.534 0.460 0.070 246.071 o
-9 1 16 2.475 2.489 0.130 71.346 o
-9 1 17 34.480 34.282 1.030 1.137 o
-9 1 18 6.393 6.359 0.190 33.400 o
-9 1 19 2.707 2.709 0.110 99.648 o
-9 1 20 4.103 4.039 0.150 53.589 o
-9 1 21 6.574 6.369 0.180 37.214 o
-9 1 23 2.058 2.030 0.190 33.400 o
-9 2 1 4.764 4.829 0.140 61.518 o
-9 2 3 0.675 0.590 0.050 482.298 o
-9 2 4 0.343 0.320 0.040 753.591 o
-9 2 5 5.921 5.919 0.150 53.589 o
-9 2 6 33.351 33.512 0.790 1.932 o
-9 2 7 9.655 9.708 0.230 22.793 o
-9 2 8 53.952 53.978 1.280 0.736 o
-9 2 9 1.324 1.370 0.070 246.071 o
-9 2 10 5.206 5.299 0.180 37.214 o
-9 2 12 3.206 3.149 0.120 83.732 o
-9 2 13 30.508 30.023 0.680 2.608 o
-9 2 14 4.551 4.829 0.150 53.589 o
-9 2 15 0.452 0.450 0.060 334.929 o
-9 2 16 9.257 9.218 0.240 20.933 o
-9 2 17 7.989 7.738 0.200 30.144 o
-9 2 18 13.940 13.757 0.410 7.173 o
-9 2 19 3.730 3.769 0.240 20.933 o
-9 2 21 6.737 6.888 0.290 14.337 o
-9 2 22 2.631 2.789 0.210 27.341 o
-9 3 1 2.561 2.399 0.190 33.400 o
-9 3 2 81.638 80.662 1.900 0.334 o
-9 3 3 12.282 12.797 0.300 13.397 o
-9 3 4 20.812 20.365 0.510 4.636 o
-9 3 6 0.996 1.110 0.060 334.929 o
-9 3 7 19.129 19.246 0.410 7.173 o
-9 3 8 6.469 6.409 0.190 33.400 o
-9 3 9 1.305 1.620 0.090 148.858 o
-9 3 10 4.812 4.709 0.160 47.099 o
-9 3 11 1.137 1.170 0.090 148.858 o
-9 3 12 39.792 40.651 1.130 0.944 o
-9 3 13 6.537 6.638 0.230 22.793 o
-9 3 14 5.844 6.099 0.170 41.721 o
-9 3 15 2.316 2.829 0.170 41.721 o
-9 3 16 2.917 2.889 0.110 99.648 o
-9 3 18 2.653 2.749 0.210 27.341 o
-9 4 1 11.188 11.207 0.260 17.837 o
-9 4 2 3.704 3.519 0.150 53.589 o
-9 4 3 20.015 19.376 0.410 7.173 o
-9 4 4 0.277 0.320 0.050 482.298 o
-9 4 6 7.525 7.408 0.240 20.933 o
-9 4 7 0.900 0.990 0.070 246.071 o
-9 4 8 4.187 4.029 0.160 47.099 o
-9 4 9 1.615 1.670 0.100 120.575 o
-9 4 10 0.545 0.400 0.060 334.929 o
-9 4 11 5.250 4.959 0.530 4.292 o
-9 4 12 5.579 5.429 0.830 1.750 o
-9 4 13 7.002 6.858 0.200 30.144 o
-9 4 14 0.250 0.320 0.080 188.398 o
-9 5 1 1.474 1.270 0.110 99.648 o
-9 5 6 0.713 0.830 0.070 246.071 o
-9 5 8 0.484 0.430 0.080 188.398 o
-9 5 9 3.445 3.379 0.140 61.518 o
-9 5 10 0.803 0.730 0.090 148.858 o
-9 5 12 2.874 2.859 0.220 24.912 o
-9 5 15 2.153 2.190 0.190 33.400 o
-9 6 1 1.488 1.270 0.170 41.721 o
-9 6 2 0.254 0.280 0.070 246.071 o
-9 6 3 3.679 3.429 0.130 71.346 o
-9 6 4 0.294 0.340 0.060 334.929 o
-9 6 5 3.184 2.629 0.210 27.341 o
-9 6 6 0.591 0.700 0.140 61.518 o
-8 0 2 3.459 3.669 0.120 83.732 o
-8 0 4 4.278 4.119 0.130 71.346 o
-8 0 8 49.311 48.089 1.410 0.606 o
-8 0 10 6.548 6.199 0.190 33.400 o
-8 0 12 2.919 2.939 0.390 7.927 o
-8 0 14 43.000 41.631 1.970 0.311 o
-8 0 16 11.649 12.227 0.370 8.807 o
-8 0 18 2.390 2.379 0.200 30.144 o
-8 0 20 39.745 38.361 2.000 0.301 o
-8 0 24 0.587 0.610 0.140 61.518 o
-8 1 1 28.899 29.053 0.630 3.038 o
-8 1 3 18.897 18.776 0.460 5.698 o
-8 1 4 29.442 29.233 0.680 2.608 o
-8 1 5 22.279 22.195 0.480 5.233 o
-8 1 6 1.698 1.650 0.060 334.929 o
-8 1 7 55.196 54.438 1.160 0.896 o
-8 1 8 5.879 5.839 0.150 53.589 o
-8 1 9 13.424 13.277 0.310 12.547 o
-8 1 10 35.485 34.672 0.870 1.593 o
-8 1 11 1.573 1.770 0.150 53.589 o
-8 1 12 1.828 1.690 0.110 99.648 o
-8 1 14 0.514 0.540 0.070 246.071 o
-8 1 15 15.524 15.267 0.380 8.350 o
-8 1 16 8.428 8.268 0.240 20.933 o
-8 1 17 6.697 6.808 0.320 11.775 o
-8 1 18 10.075 10.048 0.250 19.292 o
-8 1 20 1.098 1.050 0.070 246.071 o
-8 1 21 3.966 3.869 0.130 71.346 o
-8 1 23 0.981 0.880 0.100 120.575 o
-8 1 24 8.476 8.528 0.310 12.547 o
-8 2 1 39.012 37.931 0.920 1.425 o
-8 2 2 16.110 16.226 0.370 8.807 o
-8 2 3 6.853 6.678 0.180 37.214 o
-8 2 4 15.713 15.677 0.360 9.304 o
-8 2 5 33.537 33.102 0.720 2.326 o
-8 2 6 56.211 56.187 1.200 0.837 o
-8 2 7 6.191 6.329 0.160 47.099 o
-8 2 8 6.678 6.549 0.170 41.721 o
-8 2 9 1.327 1.290 0.070 246.071 o
-8 2 10 10.695 10.938 0.340 10.430 o
-8 2 11 19.577 19.066 0.440 6.228 o
-8 2 12 7.944 7.648 0.230 22.793 o
-8 2 13 1.972 1.990 0.100 120.575 o
-8 2 14 11.115 11.207 0.260 17.837 o
-8 2 15 0.146 0.200 0.060 334.929 o
-8 2 16 35.771 36.142 0.880 1.557 o
-8 2 17 1.976 1.920 0.170 41.721 o
-8 2 18 13.339 13.267 0.400 7.536 o
-8 2 19 3.547 3.069 0.220 24.912 o
-8 2 23 2.729 2.639 0.200 30.144 o
-8 3 1 0.278 0.210 0.040 753.591 o
-8 3 2 8.231 8.118 0.240 20.933 o
-8 3 3 6.819 6.948 0.180 37.214 o
-8 3 5 0.937 0.970 0.060 334.929 o
-8 3 6 32.271 31.943 0.860 1.630 o
-8 3 7 10.279 10.388 0.280 15.379 o
-8 3 8 21.590 21.545 0.470 5.458 o
-8 3 9 5.269 5.089 0.160 47.099 o
-8 3 10 9.234 9.188 0.230 22.793 o
-8 3 11 5.494 5.699 0.470 5.458 o
-8 3 12 49.085 49.509 1.160 0.896 o
-8 3 13 1.510 1.480 0.130 71.346 o
-8 3 14 1.367 1.240 0.100 120.575 o
-8 3 15 0.483 0.500 0.060 334.929 o
-8 3 16 16.797 17.046 0.380 8.350 o
-8 3 17 15.738 16.316 0.360 9.304 o
-8 3 19 0.948 1.120 0.170 41.721 o
-8 3 20 7.446 7.218 0.410 7.173 o
-8 4 1 20.787 20.575 0.530 4.292 o
-8 4 2 18.978 19.066 0.480 5.233 o
-8 4 3 15.344 15.946 0.340 10.430 o
-8 4 4 10.834 10.408 0.250 19.292 o
-8 4 5 2.880 3.059 0.100 120.575 o
-8 4 6 4.551 4.489 0.140 61.518 o
-8 4 7 2.734 2.789 0.110 99.648 o
-8 4 8 4.069 4.219 0.160 47.099 o
-8 4 10 0.325 0.360 0.080 188.398 o
-8 4 11 21.706 22.695 0.460 5.698 o
-8 4 12 16.520 16.726 0.440 6.228 o
-8 4 13 10.473 10.648 0.390 7.927 o
-8 4 15 2.666 2.829 0.230 22.793 o
-8 4 16 2.505 2.669 0.170 41.721 o
-8 4 18 4.689 4.429 0.290 14.337 o
-8 5 1 4.621 4.449 0.160 47.099 o
-8 5 2 25.466 25.354 0.490 5.022 o
-8 5 5 1.343 1.300 0.090 148.858 o
-8 5 6 0.450 0.510 0.060 334.929 o
-8 5 7 4.583 4.389 0.140 61.518 o
-8 5 8 7.414 6.838 0.720 2.326 o
-8 5 10 2.156 2.209 0.130 71.346 o
-8 5 12 0.913 0.860 0.090 148.858 o
-8 5 14 0.531 0.540 0.140 61.518 o
-8 5 15 0.647 0.700 0.140 61.518 o
-8 6 1 0.319 0.300 0.070 246.071 o
-8 6 2 0.561 0.500 0.080 188.398 o
-8 6 3 0.315 0.240 0.060 334.929 o
-8 6 4 0.620 0.560 0.060 334.929 o
-8 6 6 0.387 0.360 0.070 246.071 o
-8 6 7 1.058 0.970 0.090 148.858 o
-8 6 8 0.476 0.420 0.120 83.732 o
-8 6 11 0.608 0.630 0.110 99.648 o
-7 0 2 14.488 14.667 0.330 11.072 o
-7 0 4 40.062 39.491 0.790 1.932 o
-7 0 6 256.167 257.552 4.989 0.048 o
-7 0 10 1.427 0.960 0.260 17.837 o
-7 0 12 5.251 5.609 0.470 5.458 o
-7 0 14 10.289 11.467 0.300 13.397 o
-7 0 16 7.017 6.878 0.320 11.775 o
-7 0 18 7.453 7.138 0.280 15.379 o
-7 0 20 0.522 0.520 0.090 148.858 o
-7 0 22 0.474 0.410 0.090 148.858 o
-7 0 24 7.556 7.118 0.590 3.464 o
-7 1 1 18.172 18.296 0.520 4.459 o
-7 1 2 87.150 86.710 1.860 0.349 o
-7 1 3 3.691 3.889 0.110 99.648 o
-7 1 4 0.417 0.380 0.050 482.298 o
-7 1 5 2.166 2.190 0.080 188.398 o
-7 1 6 19.046 18.236 0.410 7.173 o
-7 1 7 52.055 50.689 1.530 0.515 o
-7 1 9 10.347 10.808 0.380 8.350 o
-7 1 10 28.987 28.464 0.730 2.263 o
-7 1 11 45.767 44.520 1.270 0.748 o
-7 1 12 2.958 2.959 0.130 71.346 o
-7 1 13 9.248 8.828 0.290 14.337 o
-7 1 14 15.035 14.907 0.350 9.843 o
-7 1 15 13.237 12.987 0.300 13.397 o
-7 1 16 5.576 5.779 0.170 41.721 o
-7 1 17 21.990 22.395 0.450 5.954 o
-7 1 18 0.197 0.180 0.060 334.929 o
-7 1 19 25.714 25.144 0.710 2.392 o
-7 1 20 4.280 4.339 0.130 71.346 o
-7 1 21 2.913 2.919 0.110 99.648 o
-7 1 22 1.281 1.150 0.080 188.398 o
-7 1 23 0.976 1.010 0.070 246.071 o
-7 1 24 0.770 0.860 0.150 53.589 o
-7 1 25 7.189 7.098 0.290 14.337 o
-7 2 2 0.334 0.330 0.030 1339.720 o
-7 2 3 22.535 22.245 0.500 4.823 o
-7 2 4 3.451 3.319 0.130 71.346 o
-7 2 5 9.799 9.778 0.240 20.933 o
-7 2 6 2.225 2.239 0.090 148.858 o
-7 2 7 19.175 19.096 0.410 7.173 o
-7 2 8 16.781 16.456 0.360 9.304 o
-7 2 9 17.009 16.696 0.370 8.807 o
-7 2 10 76.527 76.653 1.560 0.495 o
-7 2 11 22.127 21.795 0.480 5.233 o
-7 2 12 7.767 7.808 0.210 27.341 o
-7 2 13 4.940 4.969 0.140 61.518 o
-7 2 14 3.547 3.339 0.110 99.648 o
-7 2 15 40.629 40.021 0.850 1.669 o
-7 2 16 11.945 11.797 0.500 4.823 o
-7 2 17 2.024 2.170 0.200 30.144 o
-7 2 18 4.517 4.369 0.250 19.292 o
-7 2 20 22.328 21.535 1.210 0.824 o
-7 2 21 11.807 11.107 0.990 1.230 o
-7 2 22 4.381 4.159 0.370 8.807 o
-7 2 23 3.618 3.789 0.240 20.933 o
-7 2 24 4.478 4.559 0.240 20.933 o
-7 3 1 2.021 1.930 0.070 246.071 o
-7 3 2 1.872 1.810 0.070 246.071 o
-7 3 3 2.106 2.080 0.080 188.398 o
-7 3 4 75.055 73.653 1.840 0.356 o
-7 3 5 34.164 33.902 0.700 2.461 o
-7 3 6 15.815 15.707 0.350 9.843 o
-7 3 9 9.326 9.548 0.230 22.793 o
-7 3 10 11.133 11.018 0.370 8.807 o
-7 3 11 0.242 0.180 0.040 753.591 o
-7 3 12 0.982 0.940 0.070 246.071 o
-7 3 13 7.443 7.368 0.190 33.400 o
-7 3 14 22.014 22.095 0.550 3.986 o
-7 3 15 4.717 4.669 0.150 53.589 o
-7 3 16 21.517 21.555 0.860 1.630 o
-7 3 18 9.570 9.738 0.240 20.933 o
-7 3 20 2.483 2.359 0.150 53.589 o
-7 3 21 2.552 2.629 0.130 71.346 o
-7 3 22 2.721 2.649 0.200 30.144 o
-7 4 1 20.718 20.515 0.450 5.954 o
-7 4 2 6.346 6.479 0.170 41.721 o
-7 4 3 0.636 0.670 0.050 482.298 o
-7 4 4 2.139 2.150 0.080 188.398 o
-7 4 5 22.283 22.155 0.510 4.636 o
-7 4 6 4.113 4.449 0.140 61.518 o
-7 4 7 4.469 4.529 0.140 61.518 o
-7 4 8 25.209 25.914 0.510 4.636 o
-7 4 9 5.287 5.449 0.260 17.837 o
-7 4 10 0.266 0.200 0.070 246.071 o
-7 4 11 13.841 13.977 0.770 2.034 o
-7 4 12 3.309 3.379 0.140 61.518 o
-7 4 14 3.144 3.229 0.200 30.144 o
-7 4 15 11.941 11.997 0.290 14.337 o
-7 4 16 9.082 9.468 0.320 11.775 o
-7 4 17 3.436 3.309 0.350 9.843 o
-7 5 1 3.710 3.699 0.120 83.732 o
-7 5 2 18.390 18.066 0.660 2.768 o
-7 5 3 3.462 3.369 0.110 99.648 o
-7 5 4 1.689 1.590 0.140 61.518 o
-7 5 5 0.933 0.960 0.070 246.071 o
-7 5 6 7.258 7.738 0.230 22.793 o
-7 5 7 0.567 0.680 0.070 246.071 o
-7 5 10 5.100 5.459 0.180 37.214 o
-7 5 11 8.961 9.188 0.240 20.933 o
-7 5 12 23.333 24.065 1.510 0.529 o
-7 5 14 1.042 1.180 0.110 99.648 o
-7 5 17 2.325 2.239 0.190 33.400 o
-7 6 1 15.206 14.477 0.320 11.775 o
-7 6 2 2.821 2.739 0.130 71.346 o
-7 6 4 0.663 0.690 0.070 246.071 o
-7 6 5 1.106 1.000 0.200 30.144 o
-7 6 6 5.709 5.579 0.180 37.214 o
-7 6 7 2.253 1.910 0.120 83.732 o
-7 6 8 3.946 3.479 0.340 10.430 o
-7 6 9 1.940 1.880 0.130 71.346 o
-7 6 11 1.725 1.550 0.190 33.400 o
-6 0 2 182.924 186.658 4.099 0.072 o
-6 0 4 2.935 3.169 0.290 14.337 o
-6 0 6 164.314 166.922 3.599 0.093 o
-6 0 8 1.138 1.260 0.150 53.589 o
-6 0 10 289.107 290.404 8.248 0.018 o
-6 0 14 26.041 24.964 0.560 3.845 o
-6 0 16 127.767 127.681 3.819 0.083 o
-6 0 18 15.033 15.077 0.470 5.458 o
-6 0 20 9.625 9.428 0.250 19.292 o
-6 0 22 2.625 2.789 0.140 61.518 o
-6 0 24 12.007 11.767 0.420 6.835 o
-6 1 1 1.417 1.530 0.090 148.858 o
-6 1 2 6.849 6.748 0.180 37.214 o
-6 1 3 1.236 1.270 0.070 246.071 o
-6 1 4 31.861 31.673 0.680 2.608 o
-6 1 5 96.685 97.348 2.389 0.211 o
-6 1 6 153.475 154.335 3.439 0.102 o
-6 1 7 2.829 2.629 0.170 41.721 o
-6 1 8 3.000 3.129 0.180 37.214 o
-6 1 9 43.558 43.770 1.040 1.115 o
-6 1 10 50.603 50.559 1.290 0.725 o
-6 1 11 4.169 3.979 0.180 37.214 o
-6 1 12 41.664 41.231 0.950 1.336 o
-6 1 13 4.899 4.859 0.140 61.518 o
-6 1 14 22.070 21.085 0.470 5.458 o
-6 1 15 3.450 3.499 0.110 99.648 o
-6 1 16 0.590 0.540 0.050 482.298 o
-6 1 17 1.060 1.030 0.070 246.071 o
-6 1 18 0.659 0.650 0.060 334.929 o
-6 1 19 11.396 11.188 0.300 13.397 o
-6 1 20 27.002 26.494 0.910 1.456 o
-6 1 21 12.582 12.097 0.310 12.547 o
-6 1 22 1.390 1.440 0.080 188.398 o
-6 1 23 2.071 2.000 0.090 148.858 o
-6 1 24 0.255 0.220 0.070 246.071 o
-6 1 25 1.195 1.400 0.180 37.214 o
-6 2 1 71.003 68.534 1.540 0.508 o
-6 2 2 39.793 38.361 0.820 1.793 o
-6 2 3 60.950 59.846 1.860 0.349 o
-6 2 4 5.294 5.389 0.140 61.518 o
-6 2 5 4.330 4.309 0.130 71.346 o
-6 2 6 1.085 1.070 0.100 120.575 o
-6 2 7 0.233 0.200 0.040 753.591 o
-6 2 8 13.268 12.907 0.640 2.944 o
-6 2 9 31.228 31.263 0.760 2.088 o
-6 2 10 9.667 9.148 0.240 20.933 o
-6 2 11 0.197 0.190 0.040 753.591 o
-6 2 12 8.852 8.598 0.210 27.341 o
-6 2 13 0.211 0.170 0.040 753.591 o
-6 2 14 6.314 6.399 0.180 37.214 o
-6 2 15 2.760 2.659 0.110 99.648 o
-6 2 16 0.327 0.380 0.050 482.298 o
-6 2 17 9.151 9.228 0.300 13.397 o
-6 2 18 18.711 19.036 0.950 1.336 o
-6 2 19 2.553 2.369 0.120 83.732 o
-6 2 20 20.045 19.226 0.410 7.173 o
-6 2 21 1.522 1.560 0.100 120.575 o
-6 2 23 0.573 0.530 0.090 148.858 o
-6 3 1 12.951 12.957 0.300 13.397 o
-6 3 2 11.290 11.258 0.260 17.837 o
-6 3 3 1.335 1.680 0.060 334.929 o
-6 3 4 4.310 4.409 0.110 99.648 o
-6 3 5 0.630 0.650 0.040 753.591 o
-6 3 6 6.045 6.978 0.170 41.721 o
-6 3 7 7.275 7.298 0.180 37.214 o
-6 3 8 39.775 38.431 0.860 1.630 o
-6 3 9 30.893 30.563 0.590 3.464 o
-6 3 10 0.513 0.520 0.060 334.929 o
-6 3 11 4.333 4.289 0.130 71.346 o
-6 3 12 0.396 0.930 0.160 47.099 o
-6 3 13 6.145 6.419 0.170 41.721 o
-6 3 14 54.263 54.008 1.110 0.979 o
-6 3 15 12.178 12.727 0.310 12.547 o
-6 3 16 1.787 1.860 0.120 83.732 o
-6 3 17 0.618 0.600 0.070 246.071 o
-6 3 18 8.245 8.088 0.230 22.793 o
-6 3 19 14.778 14.897 0.580 3.584 o
-6 3 20 0.946 0.900 0.170 41.721 o
-6 3 21 0.358 0.400 0.080 188.398 o
-6 3 22 4.591 4.549 0.160 47.099 o
-6 3 23 0.860 0.750 0.140 61.518 o
-6 4 1 7.599 7.648 0.200 30.144 o
-6 4 3 7.056 7.138 0.180 37.214 o
-6 4 4 41.555 41.641 1.030 1.137 o
-6 4 5 37.830 37.572 0.800 1.884 o
-6 4 6 1.962 1.860 0.090 148.858 o
-6 4 8 6.707 6.808 0.200 30.144 o
-6 4 10 1.863 1.800 0.100 120.575 o
-6 4 11 6.314 6.319 0.460 5.698 o
-6 4 12 11.106 11.917 0.280 15.379 o
-6 4 13 13.206 13.827 0.850 1.669 o
-6 4 14 13.290 13.717 0.320 11.775 o
-6 4 15 21.636 21.545 0.440 6.228 o
-6 4 16 0.492 0.560 0.070 246.071 o
-6 4 18 6.208 6.299 0.200 30.144 o
-6 4 19 0.909 1.010 0.130 71.346 o
-6 5 2 0.633 0.740 0.060 334.929 o
-6 5 3 1.207 1.210 0.070 246.071 o
-6 5 4 35.180 34.232 0.840 1.709 o
-6 5 6 6.451 6.519 0.180 37.214 o
-6 5 7 2.613 2.609 0.110 99.648 o
-6 5 8 15.177 15.396 0.360 9.304 o
-6 5 9 1.377 1.300 0.180 37.214 o
-6 5 10 14.448 14.517 0.330 11.072 o
-6 5 11 0.487 0.530 0.080 188.398 o
-6 5 13 0.574 0.580 0.100 120.575 o
-6 5 14 2.226 2.379 0.130 71.346 o
-6 5 15 1.364 1.410 0.130 71.346 o
-6 5 16 7.260 7.468 0.210 27.341 o
-6 5 18 1.408 1.160 0.210 27.341 o
-6 6 1 1.661 1.710 0.080 188.398 o
-6 6 2 4.047 4.099 0.120 83.732 o
-6 6 3 0.352 0.560 0.060 334.929 o
-6 6 4 2.834 2.699 0.190 33.400 o
-6 6 5 8.662 8.648 0.570 3.711 o
-6 6 6 0.947 1.520 0.090 148.858 o
-6 6 7 0.794 0.630 0.060 334.929 o
-6 6 8 0.437 0.430 0.140 61.518 o
-6 6 10 4.848 4.969 0.270 16.540 o
-6 6 11 9.393 9.508 0.350 9.843 o
-6 6 12 3.973 4.309 0.250 19.292 o
-6 6 13 0.657 0.870 0.160 47.099 o
-6 6 14 0.818 0.670 0.150 53.589 o
-6 6 15 3.361 3.259 0.220 24.912 o
-6 6 16 1.932 1.830 0.180 37.214 o
-6 7 1 5.322 5.079 0.160 47.099 o
-6 7 4 0.427 0.320 0.080 188.398 o
-6 7 5 0.425 0.390 0.070 246.071 o
-6 7 6 1.145 1.020 0.090 148.858 o
-6 7 7 2.375 2.060 0.180 37.214 o
-6 7 9 2.308 2.319 0.190 33.400 o
-5 0 2 89.745 91.419 1.850 0.352 o
-5 0 4 18.578 18.766 0.470 5.458 o
-5 0 6 118.458 118.883 2.769 0.157 o
-5 0 8 282.452 287.885 7.698 0.020 o
-5 0 10 101.797 105.296 2.389 0.211 o
-5 0 12 44.097 43.010 1.010 1.182 o
-5 0 14 0.647 0.550 0.070 246.071 o
-5 0 18 26.130 25.794 0.720 2.326 o
-5 0 20 97.993 97.998 2.499 0.193 o
-5 0 22 0.211 0.350 0.080 188.398 o
-5 0 24 0.501 0.480 0.090 148.858 o
-5 0 26 13.438 13.387 0.380 8.350 o
-5 1 1 56.448 57.067 1.340 0.671 o
-5 1 2 255.389 260.271 6.579 0.028 o
-5 1 3 50.000 51.578 1.080 1.034 o
-5 1 4 92.865 96.068 2.489 0.194 o
-5 1 5 30.973 31.193 1.100 0.996 o
-5 1 6 4.099 4.149 0.320 11.775 o
-5 1 7 0.965 0.830 0.200 30.144 o
-5 1 8 16.936 16.986 0.500 4.823 o
-5 1 9 267.420 270.239 6.409 0.029 o
-5 1 10 25.932 25.654 0.650 2.854 o
-5 1 12 24.651 24.334 0.540 4.135 o
-5 1 13 8.909 8.818 0.210 27.341 o
-5 1 14 26.414 25.674 0.560 3.845 o
-5 1 15 39.835 38.631 0.880 1.557 o
-5 1 16 54.221 53.558 1.150 0.912 o
-5 1 17 16.203 15.597 0.360 9.304 o
-5 1 18 0.500 0.490 0.050 482.298 o
-5 1 19 40.156 40.191 0.880 1.557 o
-5 1 20 0.560 0.570 0.060 334.929 o
-5 1 21 0.943 0.900 0.070 246.071 o
-5 1 22 1.423 1.410 0.100 120.575 o
-5 1 23 0.217 0.230 0.060 334.929 o
-5 1 24 15.300 14.277 0.450 5.954 o
-5 1 25 1.015 0.960 0.160 47.099 o
-5 1 26 2.815 2.939 0.210 27.341 o
-5 2 1 9.199 9.188 0.210 27.341 o
-5 2 2 0.633 0.670 0.070 246.071 o
-5 2 3 4.249 4.199 0.130 71.346 o
-5 2 4 28.928 27.514 0.850 1.669 o
-5 2 5 177.241 176.990 3.639 0.091 o
-5 2 6 79.749 79.342 3.069 0.128 o
-5 2 7 21.427 21.555 0.770 2.034 o
-5 2 8 1.852 2.040 0.140 61.518 o
-5 2 11 40.397 39.571 0.880 1.557 o
-5 2 12 23.523 23.535 0.520 4.459 o
-5 2 13 72.878 71.814 1.520 0.522 o
-5 2 14 0.667 0.730 0.060 334.929 o
-5 2 15 11.875 11.967 0.280 15.379 o
-5 2 16 3.223 3.209 0.110 99.648 o
-5 2 17 7.732 7.868 0.210 27.341 o
-5 2 18 4.755 4.949 0.160 47.099 o
-5 2 19 11.063 10.758 0.350 9.843 o
-5 2 22 9.540 8.988 0.450 5.954 o
-5 2 23 7.273 6.309 0.200 30.144 o
-5 2 24 1.612 1.530 0.170 41.721 o
-5 3 1 20.073 19.706 0.420 6.835 o
-5 3 3 6.119 5.889 0.140 61.518 o
-5 3 4 11.425 11.057 0.250 19.292 o
-5 3 5 3.806 3.659 0.150 53.589 o
-5 3 6 4.758 4.659 0.120 83.732 o
-5 3 7 16.142 15.776 0.350 9.843 o
-5 3 8 2.215 2.190 0.090 148.858 o
-5 3 10 6.368 6.389 0.180 37.214 o
-5 3 11 0.536 0.480 0.050 482.298 o
-5 3 12 0.680 0.670 0.050 482.298 o
-5 3 14 0.804 0.920 0.090 148.858 o
-5 3 15 2.283 2.229 0.110 99.648 o
-5 3 18 12.374 12.737 0.300 13.397 o
-5 3 19 5.760 5.919 0.210 27.341 o
-5 3 20 0.278 0.240 0.080 188.398 o
-5 3 21 0.871 0.910 0.120 83.732 o
-5 3 23 3.625 3.809 0.140 61.518 o
-5 4 1 3.177 3.259 0.110 99.648 o
-5 4 3 23.081 23.535 0.520 4.459 o
-5 4 4 23.074 23.425 0.510 4.636 o
-5 4 5 13.316 13.167 0.280 15.379 o
-5 4 7 1.162 1.160 0.070 246.071 o
-5 4 8 24.052 25.414 0.520 4.459 o
-5 4 10 23.138 22.905 0.580 3.584 o
-5 4 11 0.339 0.270 0.060 334.929 o
-5 4 12 1.826 2.020 0.160 47.099 o
-5 4 13 14.592 14.517 0.340 10.430 o
-5 4 14 6.911 7.198 0.200 30.144 o
-5 4 15 12.794 13.147 0.400 7.536 o
-5 4 17 2.334 2.399 0.170 41.721 o
-5 4 18 15.766 16.686 1.060 1.073 o
-5 4 19 0.441 0.450 0.090 148.858 o
-5 5 1 2.635 2.639 0.090 148.858 o
-5 5 2 4.035 3.959 0.120 83.732 o
-5 5 3 3.048 2.959 0.110 99.648 o
-5 5 4 61.672 64.575 1.540 0.508 o
-5 5 5 0.231 0.310 0.050 482.298 o
-5 5 6 8.611 8.738 0.250 19.292 o
-5 5 7 2.532 2.459 0.100 120.575 o
-5 5 8 5.703 5.869 0.160 47.099 o
-5 5 9 2.740 2.609 0.170 41.721 o
-5 5 10 3.283 3.289 0.140 61.518 o
-5 5 12 10.800 11.527 0.620 3.137 o
-5 5 13 4.105 3.999 0.560 3.845 o
-5 5 14 46.147 47.209 3.349 0.107 o
-5 5 16 0.755 0.700 0.080 188.398 o
-5 5 17 0.533 0.600 0.110 99.648 o
-5 5 18 1.295 1.350 0.220 24.912 o
-5 6 2 0.314 0.450 0.050 482.298 o
-5 6 3 18.483 18.146 0.400 7.536 o
-5 6 4 2.580 2.509 0.110 99.648 o
-5 6 5 1.391 1.390 0.190 33.400 o
-5 6 6 0.862 0.820 0.070 246.071 o
-5 6 7 1.630 1.680 0.140 61.518 o
-5 6 8 10.701 11.387 0.270 16.540 o
-5 6 9 2.340 2.239 0.130 71.346 o
-5 6 10 8.853 9.018 0.350 9.843 o
-5 6 11 0.685 0.670 0.120 83.732 o
-5 6 13 1.466 1.230 0.130 71.346 o
-5 6 15 3.809 4.139 0.240 20.933 o
-5 6 17 0.769 0.820 0.140 61.518 o
-5 7 2 0.853 0.690 0.150 53.589 o
-5 7 3 0.532 0.500 0.070 246.071 o
-5 7 4 0.380 0.340 0.070 246.071 o
-5 7 7 2.188 1.940 0.340 10.430 o
-5 7 9 2.095 1.910 0.290 14.337 o
-5 7 10 1.876 1.810 0.190 33.400 o
-5 7 11 2.388 2.249 0.200 30.144 o
-4 0 2 971.534 872.823 129.811 0.000 o
-4 0 4 121.214 123.942 3.509 0.098 o
-4 0 6 44.909 45.090 1.030 1.137 o
-4 0 8 580.810 584.008 13.037 0.007 o
-4 0 10 1.794 1.780 0.190 33.400 o
-4 0 12 241.926 243.585 5.389 0.042 o
-4 0 14 1.904 1.950 0.140 61.518 o
-4 0 16 57.310 56.467 1.240 0.784 o
-4 0 18 131.204 131.120 2.659 0.170 o
-4 0 22 1.293 1.200 0.110 99.648 o
-4 0 24 1.806 1.880 0.230 22.793 o
-4 0 26 11.139 10.988 0.350 9.843 o
-4 1 1 91.077 91.699 2.299 0.228 o
-4 1 2 56.634 57.077 1.260 0.759 o
-4 1 3 1.748 1.760 0.100 120.575 o
-4 1 4 34.208 34.482 0.830 1.750 o
-4 1 5 0.104 0.130 0.040 753.591 o
-4 1 6 178.227 179.769 4.179 0.069 o
-4 1 7 87.242 89.790 2.040 0.290 o
-4 1 8 174.455 178.690 4.169 0.069 o
-4 1 9 46.158 46.760 1.090 1.015 o
-4 1 11 1.874 1.920 0.080 188.398 o
-4 1 12 82.078 81.502 1.790 0.376 o
-4 1 13 15.419 15.177 0.360 9.304 o
-4 1 14 16.613 16.476 0.370 8.807 o
-4 1 15 0.118 0.120 0.030 1339.720 o
-4 1 16 21.952 21.365 0.470 5.458 o
-4 1 17 4.467 4.509 0.120 83.732 o
-4 1 18 0.986 1.000 0.060 334.929 o
-4 1 19 52.607 52.258 1.250 0.772 o
-4 1 20 11.801 11.637 0.320 11.775 o
-4 1 21 1.492 1.340 0.110 99.648 o
-4 1 22 21.759 20.945 0.890 1.522 o
-4 1 23 9.239 9.018 0.260 17.837 o
-4 1 24 2.641 2.609 0.180 37.214 o
-4 1 25 4.299 4.369 0.140 61.518 o
-4 1 26 2.325 2.150 0.190 33.400 o
-4 2 1 53.546 52.728 1.230 0.797 o
-4 2 2 13.239 13.157 0.370 8.807 o
-4 2 3 78.978 80.052 2.399 0.209 o
-4 2 4 62.543 63.386 2.419 0.206 o
-4 2 5 5.708 5.919 0.380 8.350 o
-4 2 6 5.653 5.759 0.380 8.350 o
-4 2 7 6.822 6.579 0.180 37.214 o
-4 2 8 82.727 83.461 1.820 0.364 o
-4 2 9 13.930 14.067 0.340 10.430 o
-4 2 10 30.780 30.133 0.680 2.608 o
-4 2 11 7.626 7.428 0.200 30.144 o
-4 2 12 0.752 0.810 0.040 753.591 o
-4 2 13 3.364 3.259 0.100 120.575 o
-4 2 14 22.775 22.095 0.490 5.022 o
-4 2 15 34.832 34.372 0.770 2.034 o
-4 2 16 10.013 9.948 0.240 20.933 o
-4 2 17 7.372 7.308 0.180 37.214 o
-4 2 18 7.692 7.948 0.240 20.933 o
-4 2 19 6.005 5.969 0.200 30.144 o
-4 2 21 4.423 4.279 0.200 30.144 o
-4 2 22 3.817 3.909 0.140 61.518 o
-4 2 23 17.962 17.226 0.440 6.228 o
-4 2 24 2.303 2.289 0.100 120.575 o
-4 2 25 3.138 3.239 0.220 24.912 o
-4 3 1 4.997 4.909 0.120 83.732 o
-4 3 2 13.366 13.277 0.290 14.337 o
-4 3 3 21.829 21.495 0.610 3.240 o
-4 3 4 239.939 236.637 5.139 0.046 o
-4 3 5 28.178 27.694 0.580 3.584 o
-4 3 6 8.224 7.998 0.260 17.837 o
-4 3 7 5.101 5.189 0.140 61.518 o
-4 3 8 0.214 0.270 0.060 334.929 o
-4 3 9 36.416 36.432 0.900 1.489 o
-4 3 10 64.212 63.106 1.500 0.536 o
-4 3 11 20.124 20.105 0.460 5.698 o
-4 3 12 12.291 12.257 0.270 16.540 o
-4 3 13 0.986 1.070 0.060 334.929 o
-4 3 14 31.439 31.503 0.810 1.838 o
-4 3 15 5.619 6.079 0.170 41.721 o
-4 3 16 4.002 3.989 0.170 41.721 o
-4 3 17 14.158 14.617 0.330 11.072 o
-4 3 18 2.471 2.439 0.270 16.540 o
-4 3 20 5.949 5.979 0.190 33.400 o
-4 3 21 1.518 1.610 0.120 83.732 o
-4 3 22 1.089 1.180 0.130 71.346 o
-4 3 23 0.397 0.350 0.110 99.648 o
-4 4 1 0.155 0.150 0.030 1339.720 o
-4 4 2 5.103 5.109 0.140 61.518 o
-4 4 3 58.781 58.337 1.430 0.590 o
-4 4 4 0.695 1.070 0.060 334.929 o
-4 4 5 11.208 11.148 0.260 17.837 o
-4 4 6 28.736 28.534 0.620 3.137 o
-4 4 7 9.171 9.258 0.300 13.397 o
-4 4 8 4.262 4.459 0.130 71.346 o
-4 4 9 2.148 1.990 0.100 120.575 o
-4 4 10 2.856 2.759 0.110 99.648 o
-4 4 11 0.113 0.170 0.050 482.298 o
-4 4 12 0.279 0.330 0.060 334.929 o
-4 4 13 27.155 27.624 0.860 1.630 o
-4 4 14 21.700 22.135 0.850 1.669 o
-4 4 15 0.857 0.890 0.070 246.071 o
-4 4 16 1.817 1.960 0.150 53.589 o
-4 4 17 4.527 4.639 0.240 20.933 o
-4 4 18 2.041 2.120 0.130 71.346 o
-4 4 20 4.365 3.919 0.280 15.379 o
-4 5 2 21.510 21.565 0.470 5.458 o
-4 5 3 2.272 2.160 0.090 148.858 o
-4 5 4 0.556 0.530 0.060 334.929 o
-4 5 6 5.223 5.009 0.160 47.099 o
-4 5 8 7.587 7.988 0.200 30.144 o
-4 5 10 11.699 11.967 0.760 2.088 o
-4 5 11 1.285 1.380 0.110 99.648 o
-4 5 12 7.464 7.448 0.480 5.233 o
-4 5 13 0.513 0.540 0.080 188.398 o
-4 5 14 12.611 13.187 0.390 7.927 o
-4 5 15 0.223 0.280 0.070 246.071 o
-4 5 17 1.640 1.600 0.280 15.379 o
-4 5 18 11.211 11.337 0.420 6.835 o
-4 6 2 4.475 4.379 0.330 11.072 o
-4 6 3 12.162 12.267 0.280 15.379 o
-4 6 4 3.284 3.259 0.140 61.518 o
-4 6 5 5.407 5.439 0.230 22.793 o
-4 6 6 1.547 1.520 0.090 148.858 o
-4 6 7 8.840 8.588 0.230 22.793 o
-4 6 8 1.357 1.360 0.110 99.648 o
-4 6 11 0.520 0.620 0.090 148.858 o
-4 6 12 4.025 4.079 0.170 41.721 o
-4 6 13 18.629 18.896 0.430 6.521 o
-4 6 14 4.510 4.739 0.170 41.721 o
-4 6 16 0.991 1.040 0.170 41.721 o
-4 6 17 0.424 0.490 0.130 71.346 o
-4 7 2 4.293 3.859 0.240 20.933 o
-4 7 3 4.532 4.039 0.320 11.775 o
-4 7 4 2.479 2.359 0.160 47.099 o
-4 7 6 0.795 0.780 0.080 188.398 o
-4 7 7 2.552 2.549 0.290 14.337 o
-4 7 8 1.888 1.740 0.200 30.144 o
-4 7 9 6.907 6.708 0.290 14.337 o
-4 7 11 0.722 0.800 0.160 47.099 o
-3 0 2 14.510 14.667 0.320 11.775 o
-3 0 4 83.224 91.369 3.109 0.125 o
-3 0 6 12.657 14.997 0.650 2.854 o
-3 0 8 21.642 22.525 0.530 4.292 o
-3 0 10 3.971 4.169 0.120 83.732 o
-3 0 12 145.316 146.647 3.189 0.118 o
-3 0 14 18.002 17.786 0.390 7.927 o
-3 0 16 13.744 13.367 0.320 11.775 o
-3 0 18 33.543 33.702 0.750 2.144 o
-3 0 20 9.644 9.278 0.480 5.233 o
-3 0 22 95.397 92.869 3.759 0.085 o
-3 0 24 0.048 0.490 0.090 148.858 o
-3 0 26 4.174 4.019 0.230 22.793 o
-3 1 1 322.269 327.346 7.638 0.021 o
-3 1 2 34.266 33.902 0.780 1.982 o
-3 1 3 158.844 162.923 3.729 0.087 o
-3 1 4 226.543 234.597 5.329 0.042 o
-3 1 5 208.914 217.471 4.999 0.048 o
-3 1 6 0.325 0.330 0.040 753.591 o
-3 1 7 349.479 354.080 8.048 0.019 o
-3 1 8 8.838 8.308 0.230 22.793 o
-3 1 9 60.915 61.836 1.370 0.642 o
-3 1 10 3.672 3.599 0.110 99.648 o
-3 1 11 161.843 158.734 3.549 0.096 o
-3 1 12 53.661 53.338 1.180 0.866 o
-3 1 13 0.886 0.840 0.040 753.591 o
-3 1 14 0.304 0.330 0.030 1339.720 o
-3 1 15 0.136 0.140 0.030 1339.720 o
-3 1 16 31.997 31.493 0.690 2.533 o
-3 1 17 59.451 59.537 1.280 0.736 o
-3 1 18 38.282 38.331 0.840 1.709 o
-3 1 19 0.273 0.270 0.040 753.591 o
-3 1 20 2.081 1.960 0.080 188.398 o
-3 1 21 7.975 7.928 0.200 30.144 o
-3 1 22 2.121 1.960 0.090 148.858 o
-3 1 23 1.898 1.810 0.090 148.858 o
-3 1 24 0.227 0.230 0.060 334.929 o
-3 1 25 1.245 1.130 0.080 188.398 o
-3 1 26 16.715 16.456 0.430 6.521 o
-3 2 1 83.019 83.971 1.900 0.334 o
-3 2 2 175.280 181.329 4.219 0.068 o
-3 2 3 295.711 303.811 6.938 0.025 o
-3 2 4 27.579 27.644 0.690 2.533 o
-3 2 5 2.685 2.669 0.110 99.648 o
-3 2 6 139.157 139.159 3.619 0.092 o
-3 2 7 168.807 169.252 3.799 0.084 o
-3 2 8 285.987 290.055 6.589 0.028 o
-3 2 9 52.175 52.258 1.150 0.912 o
-3 2 10 11.308 10.967 0.260 17.837 o
-3 2 11 23.475 23.095 0.510 4.636 o
-3 2 12 2.064 2.110 0.070 246.071 o
-3 2 13 53.722 53.198 1.210 0.824 o
-3 2 14 0.791 0.890 0.050 482.298 o
-3 2 15 28.543 28.364 0.660 2.768 o
-3 2 16 14.450 14.627 0.330 11.072 o
-3 2 17 1.015 0.980 0.060 334.929 o
-3 2 18 43.121 43.200 1.000 1.206 o
-3 2 19 0.366 0.340 0.050 482.298 o
-3 2 20 3.419 3.539 0.110 99.648 o
-3 2 21 10.834 10.698 0.330 11.072 o
-3 2 24 2.736 2.599 0.150 53.589 o
-3 3 1 3.862 3.899 0.100 120.575 o
-3 3 2 250.498 249.484 5.539 0.039 o
-3 3 3 3.924 7.498 0.180 37.214 o
-3 3 4 45.347 45.380 0.930 1.394 o
-3 3 5 21.817 21.705 0.450 5.954 o
-3 3 6 0.054 0.270 0.050 482.298 o
-3 3 7 4.111 4.079 0.140 61.518 o
-3 3 8 17.581 17.916 0.430 6.521 o
-3 3 9 4.898 5.559 0.150 53.589 o
-3 3 10 20.292 20.035 0.450 5.954 o
-3 3 11 1.429 1.520 0.080 188.398 o
-3 3 12 41.532 42.011 0.910 1.456 o
-3 3 13 9.042 9.328 0.220 24.912 o
-3 3 14 69.207 69.914 1.580 0.483 o
-3 3 15 1.552 1.640 0.130 71.346 o
-3 3 17 1.171 1.160 0.080 188.398 o
-3 3 18 3.575 3.439 0.120 83.732 o
-3 3 19 10.110 10.328 0.250 19.292 o
-3 3 20 4.193 4.199 0.140 61.518 o
-3 3 21 6.154 6.828 0.230 22.793 o
-3 3 22 9.988 9.898 0.250 19.292 o
-3 3 24 10.859 10.908 0.340 10.430 o
-3 4 1 20.687 20.595 0.440 6.228 o
-3 4 2 10.392 10.508 0.400 7.536 o
-3 4 3 58.191 57.827 1.200 0.837 o
-3 4 4 28.346 28.544 0.690 2.533 o
-3 4 5 0.416 0.470 0.040 753.591 o
-3 4 6 24.904 24.494 0.710 2.392 o
-3 4 7 16.350 16.456 0.480 5.233 o
-3 4 8 0.558 0.500 0.050 482.298 o
-3 4 9 0.464 0.490 0.060 334.929 o
-3 4 10 37.122 37.442 0.800 1.884 o
-3 4 11 3.818 3.979 0.140 61.518 o
-3 4 12 2.879 2.849 0.120 83.732 o
-3 4 13 31.475 31.683 0.960 1.308 o
-3 4 14 5.672 5.719 0.190 33.400 o
-3 4 16 3.988 4.009 0.160 47.099 o
-3 4 17 10.272 10.618 0.260 17.837 o
-3 4 18 3.977 3.919 0.150 53.589 o
-3 4 20 8.818 8.668 0.370 8.807 o
-3 5 1 0.165 0.240 0.040 753.591 o
-3 5 2 2.273 2.349 0.080 188.398 o
-3 5 3 4.453 4.249 0.130 71.346 o
-3 5 4 9.273 8.978 0.250 19.292 o
-3 5 5 1.088 1.110 0.070 246.071 o
-3 5 6 34.870 35.462 0.910 1.456 o
-3 5 7 3.923 4.009 0.130 71.346 o
-3 5 8 0.584 0.580 0.070 246.071 o
-3 5 9 4.295 4.189 0.150 53.589 o
-3 5 10 4.181 4.279 0.170 41.721 o
-3 5 11 1.327 1.380 0.110 99.648 o
-3 5 12 12.056 12.477 0.290 14.337 o
-3 5 13 0.343 0.320 0.070 246.071 o
-3 5 14 1.483 1.640 0.100 120.575 o
-3 5 16 16.639 16.976 0.540 4.135 o
-3 5 17 0.993 0.980 0.100 120.575 o
-3 5 18 1.242 1.230 0.210 27.341 o
-3 6 1 7.964 7.768 0.370 8.807 o
-3 6 2 1.715 1.650 0.110 99.648 o
-3 6 3 0.867 1.230 0.240 20.933 o
-3 6 4 1.129 1.280 0.080 188.398 o
-3 6 5 0.728 0.790 0.070 246.071 o
-3 6 6 0.815 0.910 0.090 148.858 o
-3 6 7 0.722 0.810 0.130 71.346 o
-3 6 9 3.827 3.929 0.160 47.099 o
-3 6 10 2.803 2.879 0.140 61.518 o
-3 6 11 0.390 0.330 0.070 246.071 o
-3 6 12 3.522 3.949 0.160 47.099 o
-3 6 13 1.708 1.830 0.100 120.575 o
-3 6 15 0.184 0.600 0.110 99.648 o
-3 6 17 6.691 6.888 0.270 16.540 o
-3 7 2 5.090 5.209 0.250 19.292 o
-3 7 4 4.308 4.199 0.240 20.933 o
-3 7 5 1.655 1.630 0.190 33.400 o
-3 7 6 0.783 0.560 0.150 53.589 o
-3 7 12 5.891 5.799 0.270 16.540 o
-3 7 13 3.933 3.849 0.230 22.793 o
-2 0 6 173.822 175.750 4.139 0.070 o
-2 0 8 452.121 468.274 10.688 0.011 o
-2 0 10 191.248 187.508 4.389 0.063 o
-2 0 12 16.935 16.996 0.380 8.350 o
-2 0 14 56.718 56.147 1.250 0.772 o
-2 0 16 11.819 11.637 0.290 14.337 o
-2 0 18 4.994 4.809 0.130 71.346 o
-2 0 20 16.599 16.836 0.360 9.304 o
-2 0 22 4.439 4.469 0.170 41.721 o
-2 0 26 3.716 3.819 0.230 22.793 o
-2 1 1 183.651 196.436 4.419 0.062 o
-2 1 2 552.374 562.363 47.279 0.001 o
-2 1 3 20.885 21.165 0.460 5.698 o
-2 1 4 351.699 351.991 15.786 0.005 o
-2 1 5 20.474 20.975 0.530 4.292 o
-2 1 6 5.718 5.669 0.140 61.518 o
-2 1 7 33.683 34.562 0.780 1.982 o
-2 1 8 288.314 293.404 6.649 0.027 o
-2 1 9 22.477 22.745 0.530 4.292 o
-2 1 10 32.111 32.933 0.740 2.202 o
-2 1 11 83.083 82.991 1.830 0.360 o
-2 1 12 9.456 9.538 0.230 22.793 o
-2 1 13 32.815 32.093 0.710 2.392 o
-2 1 14 18.715 18.476 0.410 7.173 o
-2 1 15 11.553 11.127 0.260 17.837 o
-2 1 16 1.049 1.050 0.050 482.298 o
-2 1 17 30.785 30.593 0.680 2.608 o
-2 1 18 8.465 8.308 0.200 30.144 o
-2 1 19 1.724 1.790 0.070 246.071 o
-2 1 20 0.986 0.960 0.060 334.929 o
-2 1 21 57.535 56.927 1.230 0.797 o
-2 1 22 10.902 10.798 0.300 13.397 o
-2 1 24 2.228 2.289 0.150 53.589 o
-2 1 25 0.526 0.560 0.060 334.929 o
-2 1 26 1.559 1.460 0.180 37.214 o
-2 2 1 148.412 152.246 3.509 0.098 o
-2 2 2 479.122 486.960 10.928 0.010 o
-2 2 3 9.361 9.638 0.250 19.292 o
-2 2 4 23.044 22.605 0.530 4.292 o
-2 2 5 3.087 3.209 0.110 99.648 o
-2 2 6 71.720 72.394 1.610 0.465 o
-2 2 7 33.989 33.852 0.760 2.088 o
-2 2 8 29.397 28.584 0.640 2.944 o
-2 2 9 16.927 17.036 0.380 8.350 o
-2 2 10 91.148 90.180 1.980 0.308 o
-2 2 11 13.802 13.437 0.310 12.547 o
-2 2 12 109.038 108.606 2.389 0.211 o
-2 2 13 30.723 30.603 0.690 2.533 o
-2 2 14 13.645 13.457 0.300 13.397 o
-2 2 15 2.257 2.220 0.080 188.398 o
-2 2 16 37.525 36.932 0.820 1.793 o
-2 2 17 55.309 54.828 1.230 0.797 o
-2 2 18 27.485 27.364 0.660 2.768 o
-2 2 19 8.140 7.918 0.200 30.144 o
-2 2 20 6.880 6.748 0.190 33.400 o
-2 2 21 0.559 0.500 0.060 334.929 o
-2 2 22 9.474 9.638 0.240 20.933 o
-2 2 23 10.424 10.318 0.340 10.430 o
-2 2 24 0.479 0.400 0.070 246.071 o
-2 2 25 14.476 14.387 0.410 7.173 o
-2 3 1 140.765 142.348 3.219 0.116 o
-2 3 2 66.999 67.545 1.420 0.598 o
-2 3 3 1.640 1.570 0.120 83.732 o
-2 3 4 9.005 9.118 0.230 22.793 o
-2 3 5 6.225 6.509 0.210 27.341 o
-2 3 6 368.724 361.149 8.318 0.017 o
-2 3 7 81.253 81.871 1.780 0.381 o
-2 3 8 25.416 25.404 0.560 3.845 o
-2 3 9 7.778 8.108 0.200 30.144 o
-2 3 10 22.192 22.235 0.530 4.292 o
-2 3 11 19.922 20.235 0.470 5.458 o
-2 3 12 85.165 84.031 2.529 0.188 o
-2 3 13 3.696 3.859 0.110 99.648 o
-2 3 14 4.911 4.949 0.130 71.346 o
-2 3 15 11.238 11.447 0.320 11.775 o
-2 3 16 32.354 32.733 0.720 2.326 o
-2 3 17 4.428 4.639 0.160 47.099 o
-2 3 18 9.029 9.228 0.230 22.793 o
-2 3 19 1.354 1.430 0.100 120.575 o
-2 3 20 14.943 15.316 0.380 8.350 o
-2 3 22 10.733 10.808 0.260 17.837 o
-2 3 23 1.186 1.300 0.250 19.292 o
-2 3 24 1.597 1.580 0.170 41.721 o
-2 4 1 16.308 16.296 0.350 9.843 o
-2 4 2 60.981 60.206 1.360 0.652 o
-2 4 3 32.429 32.493 0.670 2.686 o
-2 4 4 0.482 0.460 0.050 482.298 o
-2 4 5 34.136 34.122 0.750 2.144 o
-2 4 6 3.684 3.849 0.120 83.732 o
-2 4 7 36.758 36.962 0.790 1.932 o
-2 4 8 0.556 0.540 0.050 482.298 o
-2 4 9 0.343 0.340 0.050 482.298 o
-2 4 10 23.691 23.535 0.510 4.636 o
-2 4 11 17.459 18.376 0.380 8.350 o
-2 4 13 10.640 10.498 0.250 19.292 o
-2 4 14 8.341 8.578 0.270 16.540 o
-2 4 15 9.938 10.368 0.250 19.292 o
-2 4 16 14.155 14.937 0.340 10.430 o
-2 4 17 10.772 10.778 0.260 17.837 o
-2 4 18 1.091 1.030 0.110 99.648 o
-2 4 20 2.548 2.579 0.140 61.518 o
-2 4 21 2.198 2.329 0.250 19.292 o
-2 5 1 0.338 0.280 0.040 753.591 o
-2 5 2 15.656 15.517 0.460 5.698 o
-2 5 3 3.242 3.209 0.110 99.648 o
-2 5 4 3.340 3.479 0.120 83.732 o
-2 5 5 4.161 4.069 0.130 71.346 o
-2 5 7 0.260 0.230 0.050 482.298 o
-2 5 8 1.113 1.090 0.090 148.858 o
-2 5 9 0.889 0.830 0.130 71.346 o
-2 5 10 3.030 3.179 0.540 4.135 o
-2 5 11 0.529 0.530 0.080 188.398 o
-2 5 12 0.881 0.840 0.170 41.721 o
-2 5 13 5.591 5.529 0.250 19.292 o
-2 5 14 2.365 2.299 0.110 99.648 o
-2 5 16 12.721 13.017 0.860 1.630 o
-2 5 17 0.603 0.620 0.090 148.858 o
-2 5 19 1.421 1.200 0.200 30.144 o
-2 6 1 0.564 0.600 0.060 334.929 o
-2 6 3 15.039 14.827 1.030 1.137 o
-2 6 5 8.393 8.548 0.360 9.304 o
-2 6 7 3.387 3.339 0.140 61.518 o
-2 6 8 1.835 1.970 0.120 83.732 o
-2 6 9 2.853 2.719 0.140 61.518 o
-2 6 11 5.809 6.009 0.310 12.547 o
-2 6 12 0.409 0.400 0.090 148.858 o
-2 6 14 1.432 1.530 0.170 41.721 o
-2 6 15 5.474 5.269 0.270 16.540 o
-2 6 16 0.581 0.530 0.140 61.518 o
-2 7 4 1.333 1.380 0.180 37.214 o
-2 7 6 3.008 2.859 0.220 24.912 o
-2 7 7 4.215 4.249 0.250 19.292 o
-2 7 8 3.437 3.419 0.230 22.793 o
-2 7 10 1.310 1.210 0.190 33.400 o
-2 7 11 2.865 2.979 0.230 22.793 o
-2 7 12 0.845 0.740 0.150 53.589 o
-1 0 2 766.845 717.908 15.956 0.005 o
-1 0 4 837.338 834.622 62.766 0.000 o
-1 0 6 197.697 205.764 4.769 0.053 o
-1 0 8 491.218 513.464 11.577 0.009 o
-1 0 10 3.248 3.109 0.110 99.648 o
-1 0 12 112.623 112.555 2.469 0.198 o
-1 0 14 49.578 48.389 1.070 1.053 o
-1 0 16 23.063 22.585 0.490 5.022 o
-1 0 18 60.514 61.016 1.310 0.703 o
-1 0 20 43.369 43.390 0.890 1.522 o
-1 0 22 0.641 0.580 0.070 246.071 o
-1 0 24 21.468 21.155 1.030 1.137 o
-1 0 26 6.096 5.889 0.260 17.837 o
-1 1 2 155.685 156.475 4.429 0.061 o
-1 1 3 337.898 352.840 11.227 0.010 o
-1 1 4 245.998 254.833 6.229 0.031 o
-1 1 5 1.100 1.080 0.040 753.591 o
-1 1 6 0.523 0.510 0.050 482.298 o
-1 1 7 418.823 422.965 9.808 0.013 o
-1 1 8 92.822 95.138 2.150 0.261 o
-1 1 9 175.092 172.111 3.949 0.077 o
-1 1 11 73.876 74.043 1.630 0.454 o
-1 1 12 87.559 88.470 1.950 0.317 o
-1 1 13 5.753 5.649 0.140 61.518 o
-1 1 14 45.952 45.580 1.000 1.206 o
-1 1 15 10.591 10.338 0.230 22.793 o
-1 1 16 6.391 6.349 0.150 53.589 o
-1 1 17 1.726 1.780 0.060 334.929 o
-1 1 18 15.036 14.747 0.330 11.072 o
-1 1 19 9.705 9.408 0.230 22.793 o
-1 1 20 2.741 2.879 0.090 148.858 o
-1 1 21 13.699 13.927 0.320 11.775 o
-1 1 22 12.209 12.097 0.300 13.397 o
-1 1 23 1.623 1.650 0.070 246.071 o
-1 1 24 0.592 0.530 0.050 482.298 o
-1 1 25 1.335 1.460 0.100 120.575 o
-1 2 1 139.974 141.778 3.239 0.115 o
-1 2 2 8.424 8.398 0.230 22.793 o
-1 2 3 171.570 173.721 3.979 0.076 o
-1 2 4 224.328 232.168 5.249 0.044 o
-1 2 5 493.555 499.587 11.287 0.009 o
-1 2 6 18.770 18.856 0.430 6.521 o
-1 2 7 1.346 1.440 0.070 246.071 o
-1 2 8 46.726 46.480 1.070 1.053 o
-1 2 9 8.065 7.888 0.190 33.400 o
-1 2 10 186.246 186.548 4.139 0.070 o
-1 2 11 73.631 73.463 1.610 0.465 o
-1 2 12 34.393 34.052 0.760 2.088 o
-1 2 13 12.940 12.617 0.290 14.337 o
-1 2 14 1.237 1.190 0.050 482.298 o
-1 2 15 12.422 12.057 0.290 14.337 o
-1 2 18 5.427 5.229 0.140 61.518 o
-1 2 19 4.019 4.009 0.120 83.732 o
-1 2 20 48.057 46.569 0.950 1.336 o
-1 2 21 1.040 1.090 0.070 246.071 o
-1 2 22 18.753 18.966 0.440 6.228 o
-1 2 24 0.365 0.380 0.070 246.071 o
-1 2 25 0.521 0.430 0.140 61.518 o
-1 3 2 31.895 32.533 0.780 1.982 o
-1 3 3 13.868 13.617 0.310 12.547 o
-1 3 4 56.629 55.967 1.380 0.633 o
-1 3 5 0.732 0.850 0.060 334.929 o
-1 3 6 105.337 105.716 2.309 0.226 o
-1 3 7 1.643 1.770 0.070 246.071 o
-1 3 8 6.796 6.519 0.180 37.214 o
-1 3 9 1.063 1.160 0.060 334.929 o
-1 3 10 31.945 32.243 0.700 2.461 o
-1 3 11 41.858 42.670 1.080 1.034 o
-1 3 12 0.213 0.270 0.040 753.591 o
-1 3 13 1.169 1.120 0.070 246.071 o
-1 3 14 26.298 26.854 0.630 3.038 o
-1 3 15 5.799 5.869 0.150 53.589 o
-1 3 16 114.174 114.564 2.389 0.211 o
-1 3 17 11.560 11.707 0.270 16.540 o
-1 3 18 1.122 1.090 0.100 120.575 o
-1 3 19 3.916 3.909 0.140 61.518 o
-1 3 20 0.239 0.320 0.070 246.071 o
-1 3 21 12.661 13.027 0.400 7.536 o
-1 3 22 5.184 5.349 0.160 47.099 o
-1 3 23 2.061 2.140 0.120 83.732 o
-1 4 1 5.960 6.069 0.150 53.589 o
-1 4 2 9.767 9.578 0.240 20.933 o
-1 4 4 0.397 0.460 0.040 753.591 o
-1 4 5 60.881 59.947 1.340 0.671 o
-1 4 6 81.177 80.492 2.130 0.266 o
-1 4 7 28.466 27.824 0.680 2.608 o
-1 4 8 7.940 7.998 0.230 22.793 o
-1 4 9 1.323 1.340 0.090 148.858 o
-1 4 11 2.901 2.969 0.110 99.648 o
-1 4 12 20.332 20.585 0.520 4.459 o
-1 4 13 0.314 0.250 0.040 753.591 o
-1 4 14 3.352 3.369 0.110 99.648 o
-1 4 15 37.176 37.222 0.700 2.461 o
-1 4 16 4.061 4.049 0.140 61.518 o
-1 4 17 10.216 9.998 0.250 19.292 o
-1 4 20 9.501 9.828 0.380 8.350 o
-1 4 21 2.313 2.309 0.240 20.933 o
-1 5 1 9.763 9.938 0.230 22.793 o
-1 5 2 69.030 68.265 2.090 0.276 o
-1 5 3 1.197 1.210 0.070 246.071 o
-1 5 4 4.651 4.909 0.140 61.518 o
-1 5 6 31.013 30.533 0.960 1.308 o
-1 5 7 0.904 0.980 0.080 188.398 o
-1 5 8 0.736 0.660 0.170 41.721 o
-1 5 9 6.748 6.928 0.200 30.144 o
-1 5 10 13.938 14.287 0.420 6.835 o
-1 5 11 1.521 1.540 0.090 148.858 o
-1 5 12 13.436 13.197 0.300 13.397 o
-1 5 14 1.742 1.800 0.110 99.648 o
-1 5 15 1.120 1.110 0.090 148.858 o
-1 5 17 0.461 0.290 0.080 188.398 o
-1 6 1 2.233 1.980 0.110 99.648 o
-1 6 2 6.339 6.279 0.270 16.540 o
-1 6 4 1.685 1.860 0.110 99.648 o
-1 6 5 0.754 0.720 0.090 148.858 o
-1 6 6 8.401 8.788 0.910 1.456 o
-1 6 7 8.575 9.018 0.240 20.933 o
-1 6 8 2.441 2.599 0.130 71.346 o
-1 6 10 0.472 0.460 0.090 148.858 o
-1 6 13 3.174 2.669 0.230 22.793 o
-1 6 15 4.917 5.149 0.260 17.837 o
-1 6 16 0.564 0.400 0.130 71.346 o
-1 7 1 1.406 1.510 0.180 37.214 o
-1 7 3 3.123 3.099 0.230 22.793 o
-1 7 4 3.168 3.239 0.230 22.793 o
-1 7 6 3.694 3.409 0.240 20.933 o
-1 7 11 4.110 4.479 0.250 19.292 o
0 0 2 141.925 144.337 4.589 0.057 o
0 0 4 66.514 71.084 1.620 0.459 o
0 0 6 1007.410 919.343 48.029 0.001 o
0 0 8 291.812 296.663 6.808 0.026 o
0 0 10 405.866 402.869 9.228 0.014 o
0 0 12 13.743 14.147 0.330 11.072 o
0 0 14 53.288 52.868 1.150 0.912 o
0 0 16 10.965 11.238 0.250 19.292 o
0 0 18 0.553 1.650 0.080 188.398 o
0 0 20 10.517 11.537 0.280 15.379 o
0 0 22 16.103 16.506 0.360 9.304 o
0 0 24 1.282 1.810 0.100 120.575 o
0 1 1 455.427 483.021 10.887 0.010 o
0 1 2 88.475 92.969 2.120 0.268 o
0 1 3 17.907 18.416 0.420 6.835 o
0 1 4 1524.090 1512.680 51.768 0.000 o
0 1 5 68.981 72.424 1.610 0.465 o
0 1 6 305.731 316.379 7.178 0.023 o
0 1 7 34.977 36.172 0.810 1.838 o
0 1 8 26.696 28.024 0.660 2.768 o
0 1 9 37.519 38.071 0.880 1.557 o
0 1 10 147.961 148.237 3.339 0.108 o
0 1 11 206.534 202.814 4.769 0.053 o
0 1 12 0.197 0.190 0.030 1339.720 o
0 1 13 26.356 25.564 0.560 3.845 o
0 1 14 9.066 8.868 0.200 30.144 o
0 1 15 3.539 3.559 0.090 148.858 o
0 1 16 3.669 3.619 0.100 120.575 o
0 1 17 20.009 19.875 0.440 6.228 o
0 1 18 25.407 25.294 0.570 3.711 o
0 1 19 50.441 50.968 1.110 0.979 o
0 1 20 3.015 3.059 0.090 148.858 o
0 1 21 16.037 15.926 0.360 9.304 o
0 1 22 4.104 4.199 0.130 71.346 o
0 1 23 10.577 10.258 0.240 20.933 o
0 1 24 4.010 4.069 0.130 71.346 o
0 1 25 0.938 0.950 0.090 148.858 o
0 2 0 13.223 13.847 0.340 10.430 o
0 2 1 73.050 74.193 1.670 0.432 o
0 2 2 127.264 132.640 3.069 0.128 o
0 2 4 184.642 188.338 4.299 0.065 o
0 2 5 48.667 49.679 1.130 0.944 o
0 2 6 5.355 5.399 0.140 61.518 o
0 2 7 138.887 140.188 3.159 0.121 o
0 2 8 0.315 0.490 0.040 753.591 o
0 2 9 55.033 54.858 1.200 0.837 o
0 2 10 26.500 26.044 0.590 3.464 o
0 2 11 1.373 1.400 0.060 334.929 o
0 2 12 17.045 16.716 0.370 8.807 o
0 2 13 10.184 9.878 0.230 22.793 o
0 2 14 58.038 57.337 1.270 0.748 o
0 2 15 96.925 97.008 2.090 0.276 o
0 2 16 2.717 2.699 0.080 188.398 o
0 2 18 11.675 11.747 0.290 14.337 o
0 2 19 12.204 11.937 0.300 13.397 o
0 2 20 25.413 25.174 0.560 3.845 o
0 2 21 13.040 12.877 0.310 12.547 o
0 2 22 0.390 0.430 0.070 246.071 o
0 2 23 4.011 3.919 0.140 61.518 o
0 2 24 7.110 7.398 0.200 30.144 o
0 3 1 50.446 50.009 1.130 0.944 o
0 3 2 114.648 116.194 2.629 0.174 o
0 3 3 84.125 86.950 1.910 0.331 o
0 3 4 57.535 56.837 1.230 0.797 o
0 3 5 15.443 15.936 0.370 8.807 o
0 3 6 0.136 0.260 0.030 1339.720 o
0 3 7 1.012 1.040 0.050 482.298 o
0 3 8 99.129 98.748 2.130 0.266 o
0 3 9 41.656 41.341 0.860 1.630 o
0 3 10 1.297 1.250 0.060 334.929 o
0 3 11 1.398 1.500 0.070 246.071 o
0 3 12 6.791 8.808 0.310 12.547 o
0 3 14 27.721 27.454 0.580 3.584 o
0 3 15 0.220 0.300 0.040 753.591 o
0 3 16 1.200 1.170 0.070 246.071 o
0 3 17 5.062 5.029 0.140 61.518 o
0 3 18 4.549 4.989 0.150 53.589 o
0 3 19 0.389 0.360 0.060 334.929 o
0 3 20 12.091 12.257 0.280 15.379 o
0 3 21 2.615 2.549 0.100 120.575 o
0 3 22 4.309 4.069 0.140 61.518 o
0 4 0 2.752 2.829 0.130 71.346 o
0 4 1 12.028 11.987 0.270 16.540 o
0 4 2 57.344 56.617 1.300 0.713 o
0 4 3 3.946 3.939 0.110 99.648 o
0 4 4 12.122 12.107 0.320 11.775 o
0 4 5 74.870 75.643 1.610 0.465 o
0 4 6 6.234 6.429 0.170 41.721 o
0 4 7 0.182 0.190 0.030 1339.720 o
0 4 8 5.491 5.539 0.180 37.214 o
0 4 9 6.297 6.159 0.170 41.721 o
0 4 10 16.277 16.386 0.350 9.843 o
0 4 11 0.583 0.570 0.050 482.298 o
0 4 12 23.710 24.065 0.510 4.636 o
0 4 13 5.976 6.019 0.160 47.099 o
0 4 15 25.845 25.614 0.530 4.292 o
0 4 16 16.203 16.216 0.370 8.807 o
0 4 17 0.800 0.750 0.230 22.793 o
0 4 18 2.291 2.090 0.130 71.346 o
0 4 19 3.415 3.349 0.310 12.547 o
0 4 20 3.899 3.579 0.280 15.379 o
0 5 2 7.100 7.138 0.180 37.214 o
0 5 3 1.091 1.180 0.120 83.732 o
0 5 4 23.634 23.885 0.500 4.823 o
0 5 5 3.060 3.209 0.130 71.346 o
0 5 6 71.437 71.354 3.289 0.111 o
0 5 8 6.224 5.989 0.160 47.099 o
0 5 11 3.646 3.769 0.150 53.589 o
0 5 12 7.706 8.168 0.230 22.793 o
0 5 13 0.964 0.980 0.080 188.398 o
0 5 14 13.448 13.767 0.310 12.547 o
0 5 15 1.632 1.550 0.100 120.575 o
0 5 16 22.884 23.125 0.610 3.240 o
0 5 18 0.888 0.950 0.180 37.214 o
0 6 0 16.491 16.506 0.410 7.173 o
0 6 1 5.513 5.239 0.250 19.292 o
0 6 2 9.076 9.078 0.230 22.793 o
0 6 3 3.776 4.019 0.200 30.144 o
0 6 4 0.683 0.810 0.100 120.575 o
0 6 5 26.949 27.414 0.600 3.349 o
0 6 8 0.799 0.930 0.090 148.858 o
0 6 9 0.495 0.510 0.080 188.398 o
0 6 10 11.028 11.287 0.530 4.292 o
0 6 11 1.290 1.140 0.100 120.575 o
0 6 12 4.477 4.849 0.280 15.379 o
0 6 13 4.343 4.549 0.170 41.721 o
0 6 15 1.621 1.750 0.190 33.400 o
0 7 1 7.969 7.838 0.300 13.397 o
0 7 3 0.582 0.600 0.150 53.589 o
0 7 5 0.839 0.770 0.160 47.099 o
0 7 8 0.973 0.910 0.170 41.721 o
0 7 9 6.367 6.329 0.300 13.397 o
0 7 10 1.725 1.600 0.200 30.144 o
0 7 11 0.783 0.780 0.160 47.099 o
1 0 2 9.603 10.918 0.300 13.397 o
1 0 6 219.569 229.448 5.299 0.043 o
1 0 8 69.500 72.104 1.700 0.417 o
1 0 10 682.495 694.273 15.656 0.005 o
1 0 12 6.249 5.959 0.140 61.518 o
1 0 14 86.380 86.011 1.920 0.327 o
1 0 16 12.558 12.537 0.290 14.337 o
1 0 18 87.351 87.580 2.080 0.279 o
1 0 20 89.535 90.919 2.080 0.279 o
1 0 22 4.283 4.089 0.150 53.589 o
1 0 24 1.190 1.120 0.090 148.858 o
1 1 0 1579.800 1425.020 31.153 0.001 o
1 1 1 37.818 39.331 0.860 1.630 o
1 1 2 424.464 445.080 17.796 0.004 o
1 1 3 789.545 745.812 16.746 0.004 o
1 1 4 65.431 68.455 1.530 0.515 o
1 1 5 112.964 117.274 2.659 0.170 o
1 1 6 210.584 216.891 4.929 0.050 o
1 1 7 18.424 18.776 0.440 6.228 o
1 1 8 91.924 93.449 2.120 0.268 o
1 1 9 192.197 192.287 4.379 0.063 o
1 1 10 73.025 73.753 1.640 0.448 o
1 1 12 1.926 1.970 0.060 334.929 o
1 1 13 6.938 6.748 0.160 47.099 o
1 1 14 127.140 126.731 2.779 0.156 o
1 1 15 4.118 4.259 0.110 99.648 o
1 1 16 23.358 23.215 0.510 4.636 o
1 1 17 3.674 3.609 0.090 148.858 o
1 1 18 4.197 4.099 0.100 120.575 o
1 1 19 11.706 11.737 0.270 16.540 o
1 1 20 5.164 5.189 0.130 71.346 o
1 1 21 9.777 9.898 0.230 22.793 o
1 1 22 3.013 2.949 0.090 148.858 o
1 1 23 8.277 8.268 0.200 30.144 o
1 1 24 14.008 13.727 0.300 13.397 o
1 2 0 319.398 324.907 7.338 0.022 o
1 2 1 266.345 271.449 6.129 0.032 o
1 2 2 0.107 0.120 0.020 3014.360 o
1 2 3 357.106 361.189 8.098 0.018 o
1 2 4 19.126 19.886 0.460 5.698 o
1 2 5 90.056 91.739 2.060 0.284 o
1 2 6 159.670 162.953 3.699 0.088 o
1 2 7 81.332 82.171 1.830 0.360 o
1 2 8 5.681 5.719 0.160 47.099 o
1 2 9 7.363 7.278 0.170 41.721 o
1 2 10 4.710 4.549 0.130 71.346 o
1 2 11 8.483 8.638 0.200 30.144 o
1 2 12 14.828 14.517 0.320 11.775 o
1 2 13 27.233 27.174 0.600 3.349 o
1 2 14 6.570 6.589 0.170 41.721 o
1 2 15 0.895 0.870 0.040 753.591 o
1 2 16 5.557 5.489 0.140 61.518 o
1 2 17 4.053 4.089 0.110 99.648 o
1 2 18 0.149 0.160 0.040 753.591 o
1 2 19 5.937 5.879 0.170 41.721 o
1 2 20 0.519 0.520 0.050 482.298 o
1 2 21 2.289 2.249 0.110 99.648 o
1 2 22 11.210 10.947 0.260 17.837 o
1 2 23 0.432 0.510 0.070 246.071 o
1 2 24 9.781 9.468 0.320 11.775 o
1 3 0 18.977 18.896 0.510 4.636 o
1 3 1 31.868 30.353 0.740 2.202 o
1 3 2 45.647 45.870 1.000 1.206 o
1 3 4 7.946 7.788 0.210 27.341 o
1 3 5 21.805 21.165 0.550 3.986 o
1 3 6 44.100 43.450 0.970 1.281 o
1 3 7 18.838 18.926 0.420 6.835 o
1 3 8 25.050 24.994 0.540 4.135 o
1 3 9 10.077 9.838 0.230 22.793 o
1 3 10 0.703 0.700 0.040 753.591 o
1 3 11 15.248 14.937 0.370 8.807 o
1 3 12 34.268 33.952 0.740 2.202 o
1 3 13 28.455 28.654 0.590 3.464 o
1 3 14 14.716 14.827 0.330 11.072 o
1 3 15 0.869 0.910 0.060 334.929 o
1 3 16 0.287 0.230 0.050 482.298 o
1 3 17 1.533 1.540 0.080 188.398 o
1 3 18 35.941 35.972 0.930 1.394 o
1 3 19 14.661 14.297 0.330 11.072 o
1 3 20 0.256 0.240 0.060 334.929 o
1 3 21 1.145 1.150 0.080 188.398 o
1 4 0 17.447 17.656 0.380 8.350 o
1 4 1 0.616 0.650 0.050 482.298 o
1 4 2 54.918 55.787 1.030 1.137 o
1 4 3 14.348 14.557 0.360 9.304 o
1 4 4 2.934 2.959 0.100 120.575 o
1 4 5 51.259 51.998 1.070 1.053 o
1 4 6 7.848 8.038 0.190 33.400 o
1 4 7 1.254 1.260 0.070 246.071 o
1 4 8 58.463 58.527 1.430 0.590 o
1 4 9 11.946 11.897 0.360 9.304 o
1 4 11 1.341 1.380 0.070 246.071 o
1 4 12 1.523 1.530 0.070 246.071 o
1 4 13 7.827 7.768 0.230 22.793 o
1 4 14 1.708 1.670 0.090 148.858 o
1 4 15 17.916 18.306 0.400 7.536 o
1 4 16 12.386 12.357 0.450 5.954 o
1 4 17 3.984 3.829 0.430 6.521 o
1 4 18 0.729 0.660 0.100 120.575 o
1 4 19 4.295 4.069 0.270 16.540 o
1 4 20 2.493 2.419 0.250 19.292 o
1 5 0 4.211 4.159 0.110 99.648 o
1 5 2 12.034 12.057 0.270 16.540 o
1 5 3 0.545 0.640 0.060 334.929 o
1 5 4 87.343 89.180 1.820 0.364 o
1 5 5 4.067 4.099 0.150 53.589 o
1 5 6 0.199 0.160 0.050 482.298 o
1 5 7 0.898 1.060 0.110 99.648 o
1 5 8 7.552 7.958 0.200 30.144 o
1 5 9 0.686 0.750 0.080 188.398 o
1 5 10 2.213 2.279 0.120 83.732 o
1 5 11 0.893 0.840 0.200 30.144 o
1 5 12 21.245 20.755 0.430 6.521 o
1 5 13 0.343 0.380 0.070 246.071 o
1 5 14 18.767 18.676 0.420 6.835 o
1 5 16 6.683 6.369 0.190 33.400 o
1 6 0 5.920 5.829 0.280 15.379 o
1 6 1 5.630 5.659 0.270 16.540 o
1 6 2 2.577 2.589 0.120 83.732 o
1 6 3 0.637 0.570 0.180 37.214 o
1 6 4 4.920 4.889 0.550 3.986 o
1 6 5 11.079 10.918 0.410 7.173 o
1 6 6 3.737 3.769 0.150 53.589 o
1 6 7 0.297 0.260 0.070 246.071 o
1 6 8 11.679 11.937 0.610 3.240 o
1 6 9 11.018 11.297 0.280 15.379 o
1 6 10 6.097 6.419 0.350 9.843 o
1 6 13 2.149 2.269 0.220 24.912 o
1 6 14 0.587 0.520 0.140 61.518 o
1 6 15 11.323 11.117 0.350 9.843 o
1 7 0 1.908 1.690 0.190 33.400 o
1 7 1 1.509 1.600 0.190 33.400 o
1 7 2 0.652 0.440 0.140 61.518 o
1 7 4 1.510 1.480 0.200 30.144 o
1 7 5 3.536 3.269 0.210 27.341 o
1 7 9 4.218 4.289 0.260 17.837 o
1 7 11 2.471 2.150 0.200 30.144 o
2 0 0 24.036 25.764 0.420 6.835 o
2 0 4 7.899 8.268 0.200 30.144 o
2 0 6 3.970 3.999 0.130 71.346 o
2 0 8 104.953 103.687 2.389 0.211 o
2 0 10 34.325 34.472 0.760 2.088 o
2 0 12 77.563 77.223 1.680 0.427 o
2 0 14 98.327 99.228 2.160 0.258 o
2 0 16 35.529 35.972 0.800 1.884 o
2 0 18 5.162 5.249 0.170 41.721 o
2 0 20 18.912 19.596 0.440 6.228 o
2 0 22 15.270 14.947 0.380 8.350 o
2 0 24 34.242 34.272 0.660 2.768 o
2 1 0 362.793 294.983 6.858 0.026 o
2 1 1 67.160 68.235 1.520 0.522 o
2 1 2 2.674 2.699 0.070 246.071 o
2 1 3 464.905 481.761 10.838 0.010 o
2 1 4 9.008 9.328 0.230 22.793 o
2 1 5 20.363 20.535 0.470 5.458 o
2 1 6 422.263 424.284 9.538 0.013 o
2 1 7 30.060 30.433 0.690 2.533 o
2 1 8 46.874 47.719 1.070 1.053 o
2 1 9 180.316 177.600 3.989 0.076 o
2 1 10 42.195 42.490 0.940 1.365 o
2 1 11 1.748 1.710 0.050 482.298 o
2 1 12 24.492 24.145 0.540 4.135 o
2 1 13 119.411 119.213 2.649 0.172 o
2 1 14 3.166 3.089 0.080 188.398 o
2 1 15 5.349 5.309 0.130 71.346 o
2 1 16 0.462 0.400 0.030 1339.720 o
2 1 17 4.412 4.439 0.110 99.648 o
2 1 18 21.223 21.485 0.480 5.233 o
2 1 19 33.729 33.922 0.750 2.144 o
2 1 20 25.089 25.104 0.570 3.711 o
2 1 21 9.372 9.288 0.240 20.933 o
2 1 22 0.655 0.620 0.040 753.591 o
2 1 23 6.996 6.868 0.170 41.721 o
2 1 24 8.361 8.508 0.230 22.793 o
2 2 0 516.013 516.234 11.567 0.009 o
2 2 1 1.691 1.710 0.070 246.071 o
2 2 2 2.921 3.109 0.090 148.858 o
2 2 3 16.934 17.336 0.400 7.536 o
2 2 4 1.294 1.260 0.060 334.929 o
2 2 5 152.765 152.806 3.459 0.101 o
2 2 6 10.319 10.308 0.260 17.837 o
2 2 7 56.419 56.467 1.270 0.748 o
2 2 8 56.205 56.157 1.240 0.784 o
2 2 9 78.041 77.982 1.750 0.394 o
2 2 10 75.865 75.063 1.680 0.427 o
2 2 11 32.060 31.743 0.710 2.392 o
2 2 12 0.409 0.460 0.030 1339.720 o
2 2 13 35.593 35.852 0.790 1.932 o
2 2 14 1.625 1.670 0.050 482.298 o
2 2 15 12.685 12.647 0.280 15.379 o
2 2 16 12.748 12.767 0.290 14.337 o
2 2 17 46.117 46.400 1.040 1.115 o
2 2 18 2.239 2.190 0.080 188.398 o
2 2 20 1.927 2.050 0.090 148.858 o
2 2 22 3.004 3.029 0.100 120.575 o
2 2 23 10.985 11.377 0.260 17.837 o
2 3 0 12.665 12.187 0.600 3.349 o
2 3 1 29.134 28.994 0.650 2.854 o
2 3 2 90.498 87.560 1.920 0.327 o
2 3 3 4.630 4.409 0.140 61.518 o
2 3 4 215.080 211.902 4.699 0.055 o
2 3 5 7.849 7.598 0.180 37.214 o
2 3 6 2.403 2.409 0.070 246.071 o
2 3 7 29.784 29.113 0.670 2.686 o
2 3 8 1.692 1.710 0.060 334.929 o
2 3 9 1.412 1.430 0.060 334.929 o
2 3 10 2.515 2.359 0.110 99.648 o
2 3 11 0.200 0.200 0.030 1339.720 o
2 3 12 3.691 3.779 0.100 120.575 o
2 3 13 0.106 0.110 0.030 1339.720 o
2 3 14 8.394 8.348 0.200 30.144 o
2 3 15 5.096 4.979 0.130 71.346 o
2 3 16 3.674 3.789 0.130 71.346 o
2 3 17 0.234 0.240 0.040 753.591 o
2 3 18 1.531 1.580 0.070 246.071 o
2 3 19 0.313 0.270 0.050 482.298 o
2 3 20 0.292 0.280 0.060 334.929 o
2 3 21 1.691 1.620 0.090 148.858 o
2 3 22 4.636 4.719 0.200 30.144 o
2 4 0 12.336 12.467 0.290 14.337 o
2 4 2 2.045 2.030 0.080 188.398 o
2 4 3 54.199 54.478 1.160 0.896 o
2 4 4 53.763 52.798 1.260 0.759 o
2 4 5 18.448 18.186 0.410 7.173 o
2 4 6 3.481 3.349 0.110 99.648 o
2 4 7 17.805 18.046 0.400 7.536 o
2 4 8 5.029 5.079 0.130 71.346 o
2 4 9 6.711 6.818 0.190 33.400 o
2 4 10 1.659 1.660 0.070 246.071 o
2 4 11 0.219 0.270 0.040 753.591 o
2 4 12 33.977 33.742 0.800 1.884 o
2 4 13 11.302 11.217 0.270 16.540 o
2 4 14 7.690 7.558 0.260 17.837 o
2 4 15 5.454 5.389 0.180 37.214 o
2 4 17 6.107 6.379 0.200 30.144 o
2 4 18 10.508 10.378 0.490 5.022 o
2 4 19 3.654 3.629 0.260 17.837 o
2 5 0 11.045 10.938 0.250 19.292 o
2 5 1 3.764 3.609 0.110 99.648 o
2 5 2 1.783 1.640 0.130 71.346 o
2 5 3 1.241 1.240 0.070 246.071 o
2 5 4 2.811 2.939 0.110 99.648 o
2 5 5 1.235 1.180 0.070 246.071 o
2 5 6 1.746 1.940 0.090 148.858 o
2 5 7 0.233 0.260 0.050 482.298 o
2 5 8 68.807 69.734 1.700 0.417 o
2 5 9 5.446 5.509 0.180 37.214 o
2 5 10 3.557 3.619 0.170 41.721 o
2 5 11 0.314 0.340 0.070 246.071 o
2 5 12 0.775 0.830 0.090 148.858 o
2 5 13 1.495 1.530 0.110 99.648 o
2 5 14 17.546 17.396 1.140 0.928 o
2 5 15 1.104 1.240 0.180 37.214 o
2 6 0 0.826 0.810 0.070 246.071 o
2 6 1 0.513 0.450 0.060 334.929 o
2 6 2 6.641 6.828 0.270 16.540 o
2 6 3 11.912 12.697 0.290 14.337 o
2 6 4 6.521 6.748 0.200 30.144 o
2 6 5 0.221 0.220 0.060 334.929 o
2 6 6 0.309 0.240 0.070 246.071 o
2 6 7 5.270 5.239 0.170 41.721 o
2 6 8 0.683 0.750 0.070 246.071 o
2 6 9 0.549 0.620 0.090 148.858 o
2 6 11 3.225 3.109 0.140 61.518 o
2 6 12 7.193 7.098 0.310 12.547 o
2 6 13 0.603 0.560 0.150 53.589 o
2 6 14 4.035 3.889 0.240 20.933 o
2 7 0 1.129 0.940 0.150 53.589 o
2 7 1 2.183 1.880 0.200 30.144 o
2 7 3 2.009 2.040 0.210 27.341 o
2 7 4 4.037 3.919 0.250 19.292 o
2 7 6 2.015 1.940 0.210 27.341 o
2 7 7 2.901 2.929 0.230 22.793 o
3 0 0 395.535 320.718 7.268 0.023 o
3 0 2 187.306 194.686 4.549 0.058 o
3 0 4 22.075 21.025 0.700 2.461 o
3 0 6 584.153 592.166 13.317 0.007 o
3 0 8 11.407 10.398 0.260 17.837 o
3 0 10 1.181 1.140 0.050 482.298 o
3 0 12 278.739 280.437 6.219 0.031 o
3 0 14 3.672 3.729 0.100 120.575 o
3 0 16 11.071 10.928 0.260 17.837 o
3 0 18 10.107 10.468 0.250 19.292 o
3 0 20 35.835 35.922 0.750 2.144 o
3 0 22 33.955 34.172 0.730 2.263 o
3 0 24 1.795 1.950 0.230 22.793 o
3 1 0 108.274 111.125 2.469 0.198 o
3 1 1 431.195 422.215 11.447 0.009 o
3 1 2 441.385 454.527 10.208 0.012 o
3 1 3 42.252 41.831 0.930 1.394 o
3 1 4 12.066 11.517 0.290 14.337 o
3 1 5 5.093 5.289 0.150 53.589 o
3 1 6 4.733 4.989 0.140 61.518 o
3 1 7 29.853 29.233 0.670 2.686 o
3 1 8 38.363 38.141 0.870 1.593 o
3 1 9 1.519 1.470 0.050 482.298 o
3 1 10 85.403 84.791 1.880 0.341 o
3 1 11 13.729 13.477 0.300 13.397 o
3 1 12 11.138 11.027 0.250 19.292 o
3 1 13 35.829 36.182 0.800 1.884 o
3 1 14 0.623 0.680 0.030 1339.720 o
3 1 15 2.969 2.969 0.080 188.398 o
3 1 16 58.280 58.847 1.310 0.703 o
3 1 17 1.295 1.380 0.060 334.929 o
3 1 18 2.853 2.849 0.100 120.575 o
3 1 19 7.660 7.718 0.190 33.400 o
3 1 20 0.444 0.450 0.040 753.591 o
3 1 21 4.317 4.299 0.110 99.648 o
3 1 22 0.906 0.900 0.060 334.929 o
3 1 23 22.438 22.265 0.490 5.022 o
3 2 0 1.837 1.900 0.070 246.071 o
3 2 1 8.277 7.748 0.200 30.144 o
3 2 2 276.626 276.888 6.289 0.030 o
3 2 3 102.253 101.837 2.309 0.226 o
3 2 4 90.638 91.469 2.030 0.293 o
3 2 5 61.936 61.006 1.420 0.598 o
3 2 6 44.996 44.500 1.060 1.073 o
3 2 7 3.656 3.729 0.100 120.575 o
3 2 8 103.660 102.307 2.469 0.198 o
3 2 9 2.266 2.239 0.060 334.929 o
3 2 10 11.219 11.178 0.250 19.292 o
3 2 11 9.246 9.248 0.210 27.341 o
3 2 12 21.454 21.455 0.480 5.233 o
3 2 13 2.857 2.929 0.080 188.398 o
3 2 14 8.113 7.818 0.190 33.400 o
3 2 15 1.244 1.200 0.060 334.929 o
3 2 16 1.866 1.910 0.070 246.071 o
3 2 17 6.906 7.018 0.170 41.721 o
3 2 18 20.602 20.785 0.500 4.823 o
3 2 19 14.393 14.417 0.330 11.072 o
3 2 20 6.317 6.339 0.170 41.721 o
3 2 21 5.195 5.269 0.150 53.589 o
3 2 22 1.836 1.700 0.090 148.858 o
3 2 23 1.116 0.920 0.190 33.400 o
3 3 0 70.254 71.884 1.500 0.536 o
3 3 1 2.012 2.050 0.080 188.398 o
3 3 2 20.652 20.645 0.480 5.233 o
3 3 3 98.916 96.478 2.090 0.276 o
3 3 4 107.088 105.076 2.269 0.234 o
3 3 5 0.146 0.130 0.030 1339.720 o
3 3 6 19.664 20.155 0.440 6.228 o
3 3 7 2.089 2.110 0.080 188.398 o
3 3 8 114.229 113.604 2.579 0.181 o
3 3 9 34.861 35.532 0.780 1.982 o
3 3 10 0.258 0.220 0.030 1339.720 o
3 3 11 15.777 15.726 0.350 9.843 o
3 3 12 32.240 32.033 0.710 2.392 o
3 3 13 12.149 11.847 0.270 16.540 o
3 3 14 48.124 48.539 1.040 1.115 o
3 3 15 4.499 4.579 0.120 83.732 o
3 3 16 8.000 8.158 0.200 30.144 o
3 3 17 6.929 7.038 0.170 41.721 o
3 3 18 2.039 2.170 0.080 188.398 o
3 3 19 0.761 0.720 0.060 334.929 o
3 3 20 0.456 0.510 0.060 334.929 o
3 3 21 3.637 3.689 0.120 83.732 o
3 3 22 5.843 6.009 0.280 15.379 o
3 4 0 6.162 6.049 0.170 41.721 o
3 4 1 0.337 0.280 0.040 753.591 o
3 4 2 2.228 2.130 0.090 148.858 o
3 4 3 17.935 17.846 0.470 5.458 o
3 4 4 37.540 37.132 1.190 0.851 o
3 4 5 0.261 0.230 0.040 753.591 o
3 4 6 0.268 0.300 0.040 753.591 o
3 4 7 54.370 54.628 1.240 0.784 o
3 4 8 19.835 20.225 0.430 6.521 o
3 4 9 9.768 9.608 0.230 22.793 o
3 4 10 10.869 10.578 0.260 17.837 o
3 4 12 1.679 1.720 0.090 148.858 o
3 4 13 13.040 12.757 0.300 13.397 o
3 4 14 3.116 3.029 0.120 83.732 o
3 4 16 2.279 2.289 0.110 99.648 o
3 4 17 15.618 15.617 0.340 10.430 o
3 4 18 9.208 8.998 0.350 9.843 o
3 5 0 16.489 16.076 0.360 9.304 o
3 5 1 8.720 8.568 0.260 17.837 o
3 5 2 2.870 2.959 0.130 71.346 o
3 5 5 1.916 1.790 0.080 188.398 o
3 5 6 14.884 14.497 0.330 11.072 o
3 5 7 4.489 4.539 0.140 61.518 o
3 5 8 1.606 1.540 0.090 148.858 o
3 5 9 0.372 0.390 0.060 334.929 o
3 5 12 1.545 1.480 0.110 99.648 o
3 5 13 0.320 0.340 0.080 188.398 o
3 5 14 1.517 1.460 0.190 33.400 o
3 6 0 0.058 0.380 0.100 120.575 o
3 6 1 0.981 0.750 0.070 246.071 o
3 6 2 1.206 1.150 0.070 246.071 o
3 6 3 0.562 0.890 0.090 148.858 o
3 6 4 1.011 1.070 0.110 99.648 o
3 6 5 3.117 3.079 0.160 47.099 o
3 6 6 0.697 0.780 0.070 246.071 o
3 6 7 13.700 14.047 0.380 8.350 o
3 6 8 0.222 0.200 0.060 334.929 o
3 6 9 0.652 0.960 0.100 120.575 o
3 6 10 1.955 2.070 0.120 83.732 o
3 6 11 2.424 2.190 0.220 24.912 o
3 6 12 2.536 2.609 0.220 24.912 o
3 6 13 3.607 3.519 0.230 22.793 o
3 7 0 1.125 1.110 0.180 37.214 o
3 7 2 3.395 3.399 0.230 22.793 o
3 7 3 4.393 4.119 0.250 19.292 o
3 7 4 0.678 0.650 0.160 47.099 o
3 7 6 0.566 0.560 0.150 53.589 o
3 7 8 1.098 1.010 0.170 41.721 o
3 7 9 1.764 1.930 0.200 30.144 o
3 7 10 1.362 1.360 0.180 37.214 o
4 0 0 44.704 45.580 1.140 0.928 o
4 0 4 37.258 38.801 0.920 1.425 o
4 0 6 13.380 12.687 0.320 11.775 o
4 0 8 1.070 1.020 0.050 482.298 o
4 0 10 4.402 4.379 0.110 99.648 o
4 0 12 2.789 2.919 0.080 188.398 o
4 0 16 47.949 49.199 1.100 0.996 o
4 0 18 0.180 0.170 0.050 482.298 o
4 0 22 29.154 29.853 0.730 2.263 o
4 1 0 2.339 2.379 0.080 188.398 o
4 1 1 154.173 154.015 3.489 0.099 o
4 1 2 185.422 186.098 4.289 0.066 o
4 1 3 208.607 210.652 4.989 0.048 o
4 1 4 2.852 2.989 0.100 120.575 o
4 1 5 89.908 87.820 2.200 0.249 o
4 1 6 40.267 39.891 0.900 1.489 o
4 1 7 8.596 8.378 0.200 30.144 o
4 1 8 28.360 28.004 0.640 2.944 o
4 1 9 20.796 20.635 0.470 5.458 o
4 1 10 0.252 0.240 0.020 3014.360 o
4 1 11 126.948 128.391 2.839 0.149 o
4 1 12 11.523 11.577 0.260 17.837 o
4 1 13 6.371 6.169 0.140 61.518 o
4 1 14 2.380 2.429 0.070 246.071 o
4 1 15 9.415 9.478 0.220 24.912 o
4 1 16 3.191 3.219 0.090 148.858 o
4 1 17 8.515 8.728 0.210 27.341 o
4 1 18 0.475 0.440 0.040 753.591 o
4 1 19 1.354 1.380 0.060 334.929 o
4 1 20 17.293 17.356 0.420 6.835 o
4 1 21 13.883 13.757 0.340 10.430 o
4 1 22 4.655 4.609 0.180 37.214 o
4 2 0 117.251 118.813 2.699 0.165 o
4 2 1 74.440 74.223 1.630 0.454 o
4 2 2 295.899 294.764 6.718 0.027 o
4 2 3 55.850 54.788 1.210 0.824 o
4 2 4 15.546 14.937 0.420 6.835 o
4 2 5 0.560 0.560 0.040 753.591 o
4 2 6 6.827 6.918 0.170 41.721 o
4 2 7 153.686 149.826 3.289 0.111 o
4 2 8 0.748 0.680 0.030 1339.720 o
4 2 9 14.302 14.227 0.320 11.775 o
4 2 10 40.659 40.661 0.890 1.522 o
4 2 11 1.237 1.170 0.050 482.298 o
4 2 12 101.101 101.307 2.180 0.254 o
4 2 13 26.918 27.244 0.600 3.349 o
4 2 14 10.624 10.678 0.250 19.292 o
4 2 15 25.965 26.404 0.570 3.711 o
4 2 16 2.256 2.220 0.090 148.858 o
4 2 17 5.179 5.059 0.140 61.518 o
4 2 18 5.425 5.339 0.140 61.518 o
4 2 19 2.760 2.719 0.100 120.575 o
4 2 20 2.995 2.989 0.180 37.214 o
4 2 21 2.248 2.150 0.100 120.575 o
4 2 22 12.565 13.277 0.420 6.835 o
4 3 0 5.528 5.559 0.130 71.346 o
4 3 1 36.730 36.412 0.790 1.932 o
4 3 2 0.941 1.020 0.050 482.298 o
4 3 3 1.454 1.310 0.050 482.298 o
4 3 4 48.246 47.759 1.040 1.115 o
4 3 5 3.581 3.639 0.120 83.732 o
4 3 6 105.213 103.787 2.299 0.228 o
4 3 7 0.319 0.330 0.030 1339.720 o
4 3 8 54.338 53.558 1.200 0.837 o
4 3 9 6.138 6.139 0.150 53.589 o
4 3 10 9.662 9.788 0.290 14.337 o
4 3 11 0.350 0.290 0.070 246.071 o
4 3 13 13.250 12.897 0.290 14.337 o
4 3 16 22.644 22.855 0.510 4.636 o
4 3 17 2.856 2.809 0.100 120.575 o
4 3 18 31.793 31.733 0.690 2.533 o
4 3 19 2.501 2.419 0.110 99.648 o
4 3 21 3.629 3.539 0.250 19.292 o
4 4 0 64.998 63.926 1.600 0.471 o
4 4 1 0.565 0.470 0.040 753.591 o
4 4 2 0.622 0.610 0.050 482.298 o
4 4 3 2.624 2.649 0.100 120.575 o
4 4 4 1.621 1.460 0.060 334.929 o
4 4 5 19.979 19.796 0.440 6.228 o
4 4 6 13.276 13.427 0.300 13.397 o
4 4 7 39.417 39.151 0.850 1.669 o
4 4 8 20.186 20.595 0.540 4.135 o
4 4 9 1.000 0.960 0.070 246.071 o
4 4 10 1.332 1.350 0.070 246.071 o
4 4 11 0.445 0.440 0.050 482.298 o
4 4 12 0.191 0.220 0.050 482.298 o
4 4 13 0.546 0.540 0.070 246.071 o
4 4 14 20.363 20.285 0.420 6.835 o
4 4 15 4.945 4.939 0.170 41.721 o
4 4 17 17.766 18.126 0.460 5.698 o
4 5 0 0.183 0.150 0.040 753.591 o
4 5 1 1.983 1.800 0.080 188.398 o
4 5 2 0.806 0.800 0.070 246.071 o
4 5 3 3.372 2.939 0.140 61.518 o
4 5 4 21.607 22.315 0.460 5.698 o
4 5 5 1.975 2.000 0.140 61.518 o
4 5 6 9.246 9.718 0.240 20.933 o
4 5 7 0.131 0.170 0.050 482.298 o
4 5 8 2.075 2.120 0.090 148.858 o
4 5 10 14.192 14.007 0.400 7.536 o
4 5 11 7.161 7.248 0.200 30.144 o
4 5 12 1.791 1.840 0.100 120.575 o
4 6 0 0.863 0.960 0.070 246.071 o
4 6 1 3.541 3.619 0.120 83.732 o
4 6 2 0.492 0.510 0.060 334.929 o
4 6 3 0.621 0.720 0.070 246.071 o
4 6 4 0.106 0.170 0.050 482.298 o
4 6 5 2.421 2.649 0.100 120.575 o
4 6 7 0.791 0.790 0.090 148.858 o
4 6 8 1.880 1.980 0.110 99.648 o
4 6 9 1.650 1.690 0.120 83.732 o
4 7 1 4.287 4.599 0.310 12.547 o
4 7 2 0.787 0.880 0.150 53.589 o
4 7 5 0.893 0.950 0.160 47.099 o
4 7 6 6.099 6.009 0.280 15.379 o
4 7 8 3.473 3.449 0.230 22.793 o
5 0 0 62.609 63.346 1.420 0.598 o
5 0 2 672.893 676.967 15.137 0.005 o
5 0 4 12.004 11.517 0.280 15.379 o
5 0 6 6.713 6.369 0.160 47.099 o
5 0 8 146.137 146.577 3.149 0.122 o
5 0 10 71.029 72.524 1.560 0.495 o
5 0 12 17.418 17.306 0.380 8.350 o
5 0 14 15.537 15.396 0.340 10.430 o
5 0 16 14.974 15.687 0.380 8.350 o
5 0 18 1.788 1.850 0.100 120.575 o
5 0 20 1.963 1.950 0.140 61.518 o
5 0 22 0.707 0.680 0.190 33.400 o
5 1 0 0.389 0.430 0.040 753.591 o
5 1 1 108.646 108.276 2.409 0.208 o
5 1 2 58.125 57.407 1.280 0.736 o
5 1 3 1.800 1.710 0.090 148.858 o
5 1 4 39.245 38.291 0.980 1.255 o
5 1 5 1.171 0.960 0.130 71.346 o
5 1 6 81.962 79.332 1.800 0.372 o
5 1 7 4.950 4.989 0.120 83.732 o
5 1 8 1.442 1.430 0.040 753.591 o
5 1 9 1.832 1.890 0.060 334.929 o
5 1 10 0.742 0.760 0.030 1339.720 o
5 1 11 29.053 29.223 0.640 2.944 o
5 1 12 55.302 55.428 1.210 0.824 o
5 1 13 16.497 16.756 0.390 7.927 o
5 1 14 0.272 0.260 0.030 1339.720 o
5 1 15 17.878 18.006 0.400 7.536 o
5 1 18 5.497 5.639 0.150 53.589 o
5 1 19 0.811 0.780 0.060 334.929 o
5 1 20 1.303 1.360 0.080 188.398 o
5 1 21 23.554 24.184 0.550 3.986 o
5 2 0 24.834 23.865 0.560 3.845 o
5 2 1 25.448 24.894 0.560 3.845 o
5 2 2 3.326 3.259 0.090 148.858 o
5 2 3 24.383 23.495 0.550 3.986 o
5 2 4 60.522 59.417 1.300 0.713 o
5 2 5 14.777 14.497 0.360 9.304 o
5 2 6 48.162 47.619 1.040 1.115 o
5 2 7 4.300 4.189 0.110 99.648 o
5 2 8 14.227 13.707 0.310 12.547 o
5 2 9 10.718 10.448 0.240 20.933 o
5 2 10 39.243 39.441 0.880 1.557 o
5 2 11 10.515 10.488 0.240 20.933 o
5 2 12 21.764 21.155 0.470 5.458 o
5 2 14 5.942 6.009 0.150 53.589 o
5 2 16 11.665 11.258 0.260 17.837 o
5 2 17 24.491 24.874 0.590 3.464 o
5 2 18 2.807 2.749 0.120 83.732 o
5 2 19 2.733 2.839 0.140 61.518 o
5 2 20 17.102 17.356 0.360 9.304 o
5 2 21 2.587 2.599 0.330 11.072 o
5 3 0 121.012 118.303 2.569 0.183 o
5 3 1 26.360 25.424 0.560 3.845 o
5 3 2 5.245 5.309 0.140 61.518 o
5 3 3 4.337 4.299 0.110 99.648 o
5 3 4 3.896 3.729 0.110 99.648 o
5 3 5 40.550 40.081 0.880 1.557 o
5 3 6 89.462 88.130 1.870 0.345 o
5 3 7 4.636 4.339 0.120 83.732 o
5 3 8 3.198 3.299 0.100 120.575 o
5 3 9 0.272 0.220 0.040 753.591 o
5 3 10 37.104 36.382 0.730 2.263 o
5 3 11 21.079 20.735 0.570 3.711 o
5 3 12 0.614 0.560 0.070 246.071 o
5 3 13 4.262 4.279 0.160 47.099 o
5 3 14 28.788 29.103 0.700 2.461 o
5 3 15 0.825 0.840 0.070 246.071 o
5 3 16 32.003 32.133 0.660 2.768 o
5 3 19 4.120 4.099 0.160 47.099 o
5 4 0 8.692 8.638 0.360 9.304 o
5 4 1 4.543 4.659 0.150 53.589 o
5 4 2 0.093 0.140 0.050 482.298 o
5 4 3 1.212 1.320 0.070 246.071 o
5 4 4 25.227 25.114 0.670 2.686 o
5 4 5 18.020 18.086 0.420 6.835 o
5 4 6 8.135 8.258 0.200 30.144 o
5 4 7 18.427 18.276 0.420 6.835 o
5 4 9 7.447 7.158 0.200 30.144 o
5 4 10 15.527 15.586 0.350 9.843 o
5 4 11 2.612 2.619 0.100 120.575 o
5 4 12 0.607 0.540 0.060 334.929 o
5 4 14 2.318 2.269 0.110 99.648 o
5 4 15 11.728 11.957 0.280 15.379 o
5 4 16 1.302 1.350 0.200 30.144 o
5 4 17 4.794 4.869 0.260 17.837 o
5 5 0 4.856 4.889 0.280 15.379 o
5 5 2 4.446 4.819 0.260 17.837 o
5 5 3 1.111 1.100 0.080 188.398 o
5 5 4 3.241 3.409 0.120 83.732 o
5 5 5 0.328 0.340 0.060 334.929 o
5 5 6 6.107 6.409 0.200 30.144 o
5 5 7 1.233 1.120 0.070 246.071 o
5 5 8 7.105 7.138 0.230 22.793 o
5 5 9 0.345 0.410 0.070 246.071 o
5 5 14 2.682 2.609 0.210 27.341 o
5 5 15 0.798 0.770 0.150 53.589 o
5 6 0 6.420 6.619 0.400 7.536 o
5 6 1 4.223 4.129 0.140 61.518 o
5 6 2 3.951 3.869 0.130 71.346 o
5 6 3 1.922 1.860 0.140 61.518 o
5 6 4 1.545 1.530 0.080 188.398 o
5 6 5 7.275 7.168 0.180 37.214 o
5 6 6 2.759 2.799 0.130 71.346 o
5 6 7 10.969 11.317 0.270 16.540 o
5 6 8 0.677 0.690 0.130 71.346 o
5 6 9 2.021 2.090 0.120 83.732 o
5 6 12 0.513 0.520 0.140 61.518 o
5 7 0 1.650 1.540 0.110 99.648 o
5 7 1 7.879 7.248 0.190 33.400 o
5 7 2 1.494 1.370 0.200 30.144 o
5 7 3 1.897 1.750 0.190 33.400 o
5 7 4 1.148 1.230 0.180 37.214 o
5 7 5 0.767 0.660 0.150 53.589 o
6 0 0 233.335 235.317 5.349 0.042 o
6 0 2 29.239 29.813 0.660 2.768 o
6 0 4 1.579 1.500 0.120 83.732 o
6 0 6 42.728 47.499 0.960 1.308 o
6 0 8 15.483 15.486 0.350 9.843 o
6 0 10 33.596 33.622 0.700 2.461 o
6 0 12 92.800 94.139 2.000 0.301 o
6 0 14 4.309 4.219 0.140 61.518 o
6 0 16 2.108 2.090 0.110 99.648 o
6 0 18 11.507 12.007 0.290 14.337 o
6 0 20 22.605 22.485 0.450 5.954 o
6 1 0 0.661 0.620 0.050 482.298 o
6 1 1 183.853 180.309 4.079 0.072 o
6 1 2 60.541 58.537 1.500 0.536 o
6 1 3 22.441 20.825 0.480 5.233 o
6 1 4 54.777 52.158 1.300 0.713 o
6 1 5 58.463 58.447 1.270 0.748 o
6 1 6 21.193 20.105 0.530 4.292 o
6 1 7 11.839 11.577 0.270 16.540 o
6 1 8 42.493 41.811 0.910 1.456 o
6 1 9 34.088 34.402 0.770 2.034 o
6 1 10 0.303 0.340 0.040 753.591 o
6 1 11 31.995 31.733 0.690 2.533 o
6 1 12 0.664 0.670 0.050 482.298 o
6 1 13 13.610 13.857 0.310 12.547 o
6 1 15 2.010 1.880 0.080 188.398 o
6 1 16 25.637 26.344 0.550 3.986 o
6 1 17 0.396 0.370 0.050 482.298 o
6 1 18 3.037 3.049 0.150 53.589 o
6 1 19 5.705 5.789 0.160 47.099 o
6 2 1 9.453 9.258 0.220 24.912 o
6 2 2 0.048 0.100 0.020 3014.360 o
6 2 3 13.676 12.907 0.310 12.547 o
6 2 4 47.734 46.030 0.990 1.230 o
6 2 5 97.055 94.859 2.309 0.226 o
6 2 6 2.196 2.180 0.090 148.858 o
6 2 7 1.077 1.060 0.060 334.929 o
6 2 8 5.399 5.139 0.140 61.518 o
6 2 9 34.165 33.322 0.690 2.533 o
6 2 10 1.540 1.480 0.080 188.398 o
6 2 11 5.659 5.619 0.160 47.099 o
6 2 12 3.232 3.269 0.120 83.732 o
6 2 13 6.997 7.018 0.200 30.144 o
6 2 14 33.153 33.802 0.710 2.392 o
6 2 15 15.234 15.097 0.340 10.430 o
6 2 16 7.610 7.628 0.200 30.144 o
6 2 17 1.348 1.340 0.070 246.071 o
6 2 18 0.724 0.700 0.080 188.398 o
6 2 20 2.750 2.539 0.260 17.837 o
6 3 2 0.707 0.720 0.060 334.929 o
6 3 3 0.768 0.710 0.050 482.298 o
6 3 4 0.304 0.280 0.040 753.591 o
6 3 5 0.145 0.150 0.040 753.591 o
6 3 6 0.187 0.220 0.040 753.591 o
6 3 7 5.074 4.959 0.140 61.518 o
6 3 8 6.059 5.819 0.150 53.589 o
6 3 9 3.196 3.739 0.130 71.346 o
6 3 10 32.141 32.463 0.700 2.461 o
6 3 11 1.779 1.630 0.080 188.398 o
6 3 12 1.275 1.280 0.090 148.858 o
6 3 13 0.607 0.570 0.070 246.071 o
6 3 15 12.165 12.057 0.300 13.397 o
6 3 16 5.515 5.649 0.190 33.400 o
6 3 17 0.545 0.570 0.170 41.721 o
6 3 18 7.978 8.728 0.500 4.823 o
6 4 0 16.458 16.146 0.440 6.228 o
6 4 2 25.249 25.294 0.590 3.464 o
6 4 3 0.242 0.300 0.050 482.298 o
6 4 4 6.128 5.939 0.200 30.144 o
6 4 5 13.767 13.927 0.310 12.547 o
6 4 6 0.761 0.820 0.050 482.298 o
6 4 7 1.933 1.870 0.090 148.858 o
6 4 9 7.325 7.558 0.190 33.400 o
6 4 10 17.721 18.126 0.390 7.927 o
6 4 11 1.785 1.650 0.080 188.398 o
6 4 12 0.286 0.300 0.060 334.929 o
6 4 14 2.909 2.899 0.140 61.518 o
6 4 15 4.615 4.769 0.160 47.099 o
6 4 16 3.693 3.719 0.150 53.589 o
6 5 0 25.804 25.674 1.110 0.979 o
6 5 1 4.019 3.919 0.140 61.518 o
6 5 2 0.201 0.270 0.060 334.929 o
6 5 3 0.646 0.640 0.070 246.071 o
6 5 4 14.495 14.267 0.320 11.775 o
6 5 6 43.222 43.080 1.150 0.912 o
6 5 7 2.824 2.899 0.210 27.341 o
6 5 8 0.551 0.540 0.090 148.858 o
6 5 9 1.295 1.380 0.090 148.858 o
6 5 10 0.417 0.420 0.070 246.071 o
6 5 12 0.504 0.550 0.080 188.398 o
6 5 13 1.511 1.590 0.190 33.400 o
6 6 0 10.740 11.088 0.290 14.337 o
6 6 1 2.139 2.050 0.090 148.858 o
6 6 2 4.389 4.639 0.270 16.540 o
6 6 3 5.082 5.149 0.160 47.099 o
6 6 4 0.231 0.260 0.060 334.929 o
6 6 5 1.156 1.130 0.080 188.398 o
6 6 7 1.930 1.810 0.120 83.732 o
6 6 8 0.842 0.840 0.090 148.858 o
6 6 9 0.478 0.520 0.080 188.398 o
6 6 10 6.508 6.678 0.280 15.379 o
6 7 0 1.729 1.540 0.100 120.575 o
6 7 1 0.541 0.460 0.140 61.518 o
7 0 0 108.220 108.835 3.569 0.095 o
7 0 2 35.195 35.272 1.290 0.725 o
7 0 4 267.783 262.341 11.587 0.009 o
7 0 6 1.222 1.120 0.070 246.071 o
7 0 8 43.234 44.000 0.870 1.593 o
7 0 10 59.417 59.437 1.290 0.725 o
7 0 12 17.516 17.696 0.410 7.173 o
7 0 14 11.836 12.197 0.370 8.807 o
7 0 16 8.332 8.188 0.230 22.793 o
7 0 18 16.057 16.536 0.350 9.843 o
7 1 0 82.633 80.802 1.850 0.352 o
7 1 1 1.076 1.050 0.060 334.929 o
7 1 2 0.191 0.230 0.030 1339.720 o
7 1 3 7.353 7.278 0.180 37.214 o
7 1 4 34.906 34.182 0.750 2.144 o
7 1 5 40.168 38.901 1.050 1.094 o
7 1 6 1.014 0.930 0.060 334.929 o
7 1 7 1.321 1.430 0.070 246.071 o
7 1 8 46.308 46.469 0.950 1.336 o
7 1 10 3.166 3.249 0.120 83.732 o
7 1 11 16.378 16.516 0.360 9.304 o
7 1 12 15.191 15.137 0.370 8.807 o
7 1 13 15.240 15.237 0.360 9.304 o
7 1 14 23.239 23.565 0.550 3.986 o
7 1 15 21.947 22.255 0.470 5.458 o
7 1 17 3.307 3.509 0.140 61.518 o
7 1 18 0.412 0.300 0.080 188.398 o
7 1 19 4.062 4.279 0.160 47.099 o
7 2 0 35.039 34.092 0.780 1.982 o
7 2 1 10.709 10.438 0.240 20.933 o
7 2 2 6.386 6.109 0.160 47.099 o
7 2 3 4.736 4.539 0.120 83.732 o
7 2 4 0.507 0.540 0.040 753.591 o
7 2 5 0.796 0.710 0.050 482.298 o
7 2 6 5.662 5.659 0.150 53.589 o
7 2 7 3.276 3.159 0.100 120.575 o
7 2 8 7.279 6.808 0.170 41.721 o
7 2 9 20.461 20.625 0.440 6.228 o
7 2 10 0.919 0.780 0.070 246.071 o
7 2 11 10.031 10.008 0.250 19.292 o
7 2 12 0.347 0.300 0.070 246.071 o
7 2 13 4.015 4.199 0.180 37.214 o
7 2 14 6.603 6.539 0.200 30.144 o
7 2 15 11.066 11.407 0.270 16.540 o
7 2 16 1.080 1.000 0.110 99.648 o
7 2 18 3.825 3.679 0.150 53.589 o
7 3 0 0.578 0.560 0.040 753.591 o
7 3 1 27.591 27.274 0.580 3.584 o
7 3 2 22.303 22.015 0.510 4.636 o
7 3 3 14.992 14.737 0.350 9.843 o
7 3 4 14.041 14.047 0.310 12.547 o
7 3 5 1.037 0.990 0.060 334.929 o
7 3 6 6.539 6.579 0.170 41.721 o
7 3 7 3.331 3.329 0.110 99.648 o
7 3 8 11.962 11.617 0.270 16.540 o
7 3 9 9.792 9.638 0.280 15.379 o
7 3 10 1.768 1.860 0.090 148.858 o
7 3 12 3.319 3.509 0.160 47.099 o
7 3 13 1.576 1.480 0.100 120.575 o
7 3 14 0.270 0.290 0.070 246.071 o
7 3 16 1.891 1.920 0.130 71.346 o
7 4 0 9.770 9.508 0.220 24.912 o
7 4 1 1.477 1.450 0.100 120.575 o
7 4 2 1.570 1.640 0.080 188.398 o
7 4 3 1.130 1.110 0.080 188.398 o
7 4 4 2.593 2.349 0.110 99.648 o
7 4 5 19.927 20.136 0.490 5.022 o
7 4 6 29.322 29.333 0.640 2.944 o
7 4 9 9.915 9.888 0.240 20.933 o
7 4 10 0.319 0.320 0.060 334.929 o
7 4 12 4.790 4.729 0.170 41.721 o
7 4 13 0.286 0.350 0.100 120.575 o
7 4 14 6.771 6.619 0.220 24.912 o
7 4 15 3.229 3.329 0.160 47.099 o
7 5 0 13.353 12.867 0.300 13.397 o
7 5 2 12.005 11.917 0.280 15.379 o
7 5 3 1.377 1.360 0.090 148.858 o
7 5 4 2.312 2.509 0.110 99.648 o
7 5 6 1.069 0.990 0.080 188.398 o
7 5 8 3.516 3.439 0.130 71.346 o
7 5 10 19.984 19.296 0.420 6.835 o
7 5 11 1.280 1.410 0.200 30.144 o
7 5 12 1.201 1.170 0.180 37.214 o
7 6 0 0.780 0.790 0.070 246.071 o
7 6 2 2.169 2.120 0.110 99.648 o
7 6 4 3.760 3.569 0.210 27.341 o
7 6 5 3.783 3.499 0.140 61.518 o
7 6 6 3.120 2.999 0.140 61.518 o
7 6 7 3.284 3.389 0.140 61.518 o
7 6 8 2.902 2.989 0.220 24.912 o
8 0 0 27.533 27.824 0.540 4.135 o
8 0 2 14.807 14.737 0.460 5.698 o
8 0 4 64.178 64.236 1.400 0.615 o
8 0 6 4.611 4.359 0.140 61.518 o
8 0 8 28.297 29.133 0.620 3.137 o
8 0 10 0.866 0.870 0.090 148.858 o
8 0 12 24.467 24.984 0.490 5.022 o
8 0 14 80.561 82.921 1.960 0.314 o
8 0 16 0.795 1.100 0.100 120.575 o
8 1 1 0.422 0.410 0.030 1339.720 o
8 1 2 2.063 2.050 0.070 246.071 o
8 1 3 83.079 83.671 1.960 0.314 o
8 1 4 32.993 32.293 0.770 2.034 o
8 1 6 4.172 4.039 0.120 83.732 o
8 1 7 0.322 0.340 0.040 753.591 o
8 1 8 19.242 19.506 0.420 6.835 o
8 1 9 9.418 9.438 0.230 22.793 o
8 1 10 18.338 18.106 0.390 7.927 o
8 1 11 5.950 6.109 0.190 33.400 o
8 1 12 4.244 4.339 0.200 30.144 o
8 1 13 10.823 11.037 0.270 16.540 o
8 1 15 1.576 1.550 0.130 71.346 o
8 1 16 0.634 0.570 0.110 99.648 o
8 2 0 41.307 40.701 0.950 1.336 o
8 2 1 21.355 21.115 0.510 4.636 o
8 2 3 5.008 4.899 0.160 47.099 o
8 2 4 14.199 14.187 0.320 11.775 o
8 2 5 7.393 7.208 0.190 33.400 o
8 2 7 34.730 34.642 0.820 1.793 o
8 2 8 4.211 3.999 0.120 83.732 o
8 2 9 0.127 0.150 0.050 482.298 o
8 2 10 15.022 14.977 0.340 10.430 o
8 2 13 3.823 3.909 0.210 27.341 o
8 2 14 0.337 0.320 0.090 148.858 o
8 2 15 2.597 2.819 0.280 15.379 o
8 2 16 1.913 1.930 0.130 71.346 o
8 3 0 17.320 17.026 0.420 6.835 o
8 3 1 0.185 0.190 0.040 753.591 o
8 3 2 9.393 9.228 0.230 22.793 o
8 3 3 0.602 0.570 0.050 482.298 o
8 3 4 10.583 10.588 0.250 19.292 o
8 3 5 17.801 17.396 0.470 5.458 o
8 3 6 13.982 13.717 0.420 6.835 o
8 3 8 3.651 3.659 0.120 83.732 o
8 3 10 2.626 2.609 0.120 83.732 o
8 3 11 5.650 5.479 0.170 41.721 o
8 3 12 3.171 3.269 0.130 71.346 o
8 3 13 6.381 6.239 0.200 30.144 o
8 3 14 5.464 5.709 0.180 37.214 o
8 3 15 1.337 1.370 0.160 47.099 o
8 4 1 2.241 2.269 0.090 148.858 o
8 4 2 13.672 13.147 0.320 11.775 o
8 4 3 2.456 2.379 0.150 53.589 o
8 4 4 2.301 2.229 0.090 148.858 o
8 4 5 2.628 2.679 0.110 99.648 o
8 4 6 3.545 3.439 0.110 99.648 o
8 4 7 4.173 4.169 0.120 83.732 o
8 4 9 12.417 11.857 0.280 15.379 o
8 4 10 5.674 5.729 0.220 24.912 o
8 4 12 5.428 5.449 0.170 41.721 o
8 4 13 0.263 0.310 0.090 148.858 o
8 5 0 1.031 0.950 0.080 188.398 o
8 5 1 0.220 0.220 0.060 334.929 o
8 5 2 6.187 6.069 0.170 41.721 o
8 5 3 3.625 3.469 0.130 71.346 o
8 5 4 0.797 0.830 0.080 188.398 o
8 5 6 6.611 6.659 0.190 33.400 o
8 5 7 2.111 2.399 0.230 22.793 o
8 5 8 19.343 19.286 0.690 2.533 o
8 5 9 2.675 2.819 0.130 71.346 o
8 5 10 0.844 0.790 0.140 61.518 o
8 6 1 0.484 0.450 0.080 188.398 o
8 6 2 4.641 4.459 0.350 9.843 o
8 6 3 1.397 1.210 0.100 120.575 o
8 6 4 2.543 2.529 0.150 53.589 o
9 0 0 17.276 18.286 0.820 1.793 o
9 0 2 46.119 45.900 1.640 0.448 o
9 0 4 4.536 4.549 0.240 20.933 o
9 0 6 26.726 26.664 0.520 4.459 o
9 0 10 13.602 13.867 0.420 6.835 o
9 0 12 8.336 8.478 0.330 11.072 o
9 1 0 32.719 32.763 0.690 2.533 o
9 1 1 0.210 0.200 0.040 753.591 o
9 1 2 4.742 4.609 0.140 61.518 o
9 1 3 26.149 25.684 0.530 4.292 o
9 1 4 2.499 2.459 0.120 83.732 o
9 1 5 5.991 6.009 0.180 37.214 o
9 1 6 7.662 7.388 0.280 15.379 o
9 1 7 12.775 12.577 0.290 14.337 o
9 1 8 1.681 1.670 0.080 188.398 o
9 1 9 2.029 1.950 0.090 148.858 o
9 1 10 8.942 8.828 0.230 22.793 o
9 1 12 0.953 1.050 0.090 148.858 o
9 1 13 26.370 27.134 0.510 4.636 o
9 1 14 8.851 9.028 0.260 17.837 o
9 1 15 1.007 1.140 0.100 120.575 o
9 2 0 1.754 1.710 0.090 148.858 o
9 2 1 3.598 3.629 0.120 83.732 o
9 2 2 35.393 35.122 0.810 1.838 o
9 2 3 4.968 4.919 0.170 41.721 o
9 2 4 35.570 34.692 0.770 2.034 o
9 2 5 3.214 3.209 0.130 71.346 o
9 2 6 2.994 3.069 0.110 99.648 o
9 2 7 1.650 1.730 0.090 148.858 o
9 2 8 2.108 2.120 0.090 148.858 o
9 2 9 14.872 14.607 0.350 9.843 o
9 2 10 2.011 2.030 0.110 99.648 o
9 2 11 8.475 8.768 0.230 22.793 o
9 2 12 6.219 6.249 0.240 20.933 o
9 2 14 7.117 7.248 0.200 30.144 o
9 3 0 2.048 2.229 0.120 83.732 o
9 3 1 6.378 6.299 0.160 47.099 o
9 3 2 2.508 2.489 0.110 99.648 o
9 3 3 13.771 14.627 0.360 9.304 o
9 3 4 6.406 6.439 0.310 12.547 o
9 3 5 1.310 1.240 0.090 148.858 o
9 3 6 15.577 16.106 0.380 8.350 o
9 3 7 0.295 0.330 0.060 334.929 o
9 3 8 15.637 15.466 0.340 10.430 o
9 3 10 2.961 2.819 0.230 22.793 o
9 3 11 3.730 3.769 0.150 53.589 o
9 3 12 4.560 4.429 0.320 11.775 o
9 4 1 2.276 2.399 0.120 83.732 o
9 4 2 12.510 12.117 0.290 14.337 o
9 4 5 0.325 0.290 0.060 334.929 o
9 4 6 4.945 4.809 0.140 61.518 o
9 4 7 17.318 17.836 0.390 7.927 o
9 4 8 12.062 11.797 0.270 16.540 o
9 4 9 5.040 5.109 0.170 41.721 o
9 4 10 0.972 1.060 0.100 120.575 o
9 5 1 0.833 0.770 0.090 148.858 o
9 5 2 4.164 3.909 0.130 71.346 o
9 5 3 1.482 1.370 0.090 148.858 o
9 5 4 1.026 1.140 0.180 37.214 o
9 5 5 0.880 0.960 0.170 41.721 o
10 0 0 7.302 8.058 0.460 5.698 o
10 0 2 2.777 2.939 0.130 71.346 o
10 0 4 13.868 13.827 0.440 6.228 o
10 0 6 17.199 16.416 0.350 9.843 o
10 0 8 0.989 1.010 0.100 120.575 o
10 1 0 9.476 9.508 0.230 22.793 o
10 1 1 31.504 31.523 0.660 2.768 o
10 1 3 8.287 8.118 0.210 27.341 o
10 1 4 9.229 9.308 0.240 20.933 o
10 1 5 3.575 3.439 0.130 71.346 o
10 1 6 7.616 7.468 0.210 27.341 o
10 1 8 1.298 1.270 0.110 99.648 o
10 1 9 1.151 1.120 0.110 99.648 o
10 1 10 5.158 5.089 0.290 14.337 o
10 1 11 3.689 3.469 0.260 17.837 o
10 1 12 0.671 0.520 0.170 41.721 o
10 1 13 1.647 1.660 0.230 22.793 o
10 2 0 9.076 9.118 0.250 19.292 o
10 2 1 1.598 1.580 0.090 148.858 o
10 2 2 28.172 27.634 1.020 1.159 o
10 2 3 7.683 7.478 0.350 9.843 o
10 2 4 1.478 1.410 0.190 33.400 o
10 2 5 10.013 9.648 0.250 19.292 o
10 2 6 7.169 7.198 0.210 27.341 o
10 2 7 3.690 3.599 0.120 83.732 o
10 2 8 3.106 3.009 0.110 99.648 o
10 2 9 0.417 0.430 0.090 148.858 o
10 2 10 6.219 6.119 0.300 13.397 o
10 2 11 1.214 1.250 0.110 99.648 o
10 2 12 14.865 15.736 0.450 5.954 o
10 3 0 0.779 0.760 0.060 334.929 o
10 3 1 1.329 1.140 0.080 188.398 o
10 3 2 18.106 18.086 0.430 6.521 o
10 3 3 3.725 3.809 0.130 71.346 o
10 3 4 3.227 3.289 0.120 83.732 o
10 3 5 0.252 0.220 0.060 334.929 o
10 3 6 13.460 13.257 0.300 13.397 o
10 3 7 11.306 11.487 0.280 15.379 o
10 3 8 23.716 24.085 0.460 5.698 o
10 3 9 0.509 0.350 0.100 120.575 o
10 3 10 1.033 0.970 0.160 47.099 o
10 3 11 0.844 0.930 0.200 30.144 o
10 4 0 2.368 2.399 0.110 99.648 o
10 4 1 4.957 4.919 0.150 53.589 o
10 4 3 1.471 1.430 0.090 148.858 o
10 4 4 3.132 3.249 0.150 53.589 o
10 4 5 0.998 1.150 0.110 99.648 o
10 4 6 0.783 0.800 0.130 71.346 o
10 4 7 6.528 6.499 0.190 33.400 o
10 5 0 1.761 1.670 0.200 30.144 o
10 5 1 2.452 2.479 0.120 83.732 o
11 0 0 32.127 32.813 1.030 1.137 o
11 0 2 24.163 23.865 0.500 4.823 o
11 0 6 2.454 2.209 0.200 30.144 o
11 1 1 3.759 3.949 0.120 83.732 o
11 1 2 8.013 7.728 0.200 30.144 o
11 1 3 10.937 10.898 0.260 17.837 o
11 1 4 1.670 1.700 0.100 120.575 o
11 1 5 12.304 12.537 0.290 14.337 o
11 1 6 3.424 3.629 0.140 61.518 o
11 1 7 4.602 4.449 0.160 47.099 o
11 1 9 1.285 1.410 0.230 22.793 o
11 1 10 5.368 5.329 0.290 14.337 o
11 2 1 11.740 11.737 0.270 16.540 o
11 2 3 0.921 0.800 0.090 148.858 o
11 2 4 6.784 6.818 0.230 22.793 o
11 2 6 18.669 18.416 0.900 1.489 o
11 2 7 15.657 16.356 0.470 5.458 o
11 2 8 2.701 2.819 0.250 19.292 o
11 2 9 0.779 0.700 0.190 33.400 o
11 3 0 18.539 18.626 0.400 7.536 o
11 3 1 1.932 2.070 0.170 41.721 o
11 3 2 1.162 1.220 0.180 37.214 o
11 3 3 1.406 1.460 0.120 83.732 o
11 3 4 3.015 3.069 0.140 61.518 o
11 3 5 0.708 0.830 0.200 30.144 o
11 3 6 2.068 2.020 0.230 22.793 o
11 4 0 1.493 1.190 0.180 37.214 o
11 4 1 3.265 3.429 0.220 24.912 o
11 4 2 3.259 3.139 0.140 61.518 o
11 4 4 5.958 5.759 0.290 14.337 o
12 0 0 1.391 1.510 0.090 148.858 o
12 0 2 19.380 19.606 0.510 4.636 o
12 0 4 7.450 7.608 0.310 12.547 o
12 1 0 8.267 8.368 0.220 24.912 o
12 1 1 3.140 3.169 0.120 83.732 o
12 1 2 8.017 7.938 0.200 30.144 o
12 1 3 3.355 3.249 0.140 61.518 o
12 1 4 0.495 0.400 0.080 188.398 o
12 1 5 3.512 3.469 0.250 19.292 o
12 1 6 11.752 12.277 0.380 8.350 o
12 1 7 2.388 2.689 0.240 20.933 o
12 2 0 0.657 0.680 0.080 188.398 o
12 2 3 2.077 2.000 0.230 22.793 o
12 2 4 3.829 3.849 0.270 16.540 o
12 2 5 2.503 2.469 0.250 19.292 o
12 2 6 0.969 0.970 0.200 30.144 o
12 3 3 2.420 2.449 0.250 19.292 o
13 1 0 1.261 1.300 0.100 120.575 o
13 1 1 2.027 2.140 0.170 41.721 o
13 2 0 0.940 0.910 0.190 33.400 o
13 2 1 2.804 2.779 0.250 19.292 o

_iucr_refine_instructions_details
;
TITL OXA07 OLEX2: imported from CIF
CELL 0.71073 6.095 3.4881 11.8462 90 103.842 90
ZERR 2 0.0005 0.0003 0.0009 0 0.003 0
LATT 1
SYMM -X,0.5+Y,0.5-Z
SFAC C H O
DISP C 0.0033 0.0016
DISP H 0 0
DISP O 0.0106 0.006
UNIT 4 12 12

SIZE 0.193 0.186 0.139
TEMP -173.1(10)
ACTA 
WGHT 0 0
FVAR 1.000113
REM <olex2.extras>
REM </olex2.extras>

O1    3     0.43490  0.44404  0.34989  11.00000  0.01295  0.01922  0.00788 =
 -0.00069  0.00160  0.00465 
O2    3     0.24239  0.74249  0.46371  11.00000  0.01125  0.01837  0.00953 =
 -0.00073  0.00113  0.00537 
C1    1     0.40302  0.55877  0.44801  11.00000  0.00922  0.01164  0.00776 =
 -0.00008  0.00128  0.00171 
H1    2     0.29940  0.51739  0.27825  11.00000  0.03829  0.04597  0.02012 =
 -0.00159  0.01169  0.00422 
O3    3     0.13014  0.63104  0.17858  11.00000  0.01082  0.01846  0.00932 =
 0.00101  0.00073 -0.00186 
H2    2     0.19224  0.69604  0.11309  11.00000  0.03445  0.03385  0.02248 =
 0.00340  0.00820 -0.00487 
H3    2     0.00835  0.45779  0.15001  11.00000  0.02645  0.03469  0.03265 =
 -0.00195  0.00765 -0.01290 
HKLF 4

END
Q1 1 0.333333 0.666667 0.458333 11 0.05 0.14
Q2 1 0.611111 0.125 0.402778 11 0.05 0.12
Q3 1 0.222222 1.125 0.083333 11 0.05 0.12
Q4 1 0.222222 0.375 0.236111 11 0.05 0.11
Q5 1 -0.083333 0.666667 0.111111 11 0.05 0.11
Q6 1 -0.027778 0.916667 0.166667 11 0.05 0.09
Q7 1 0.277778 1.125 0.402778 11 0.05 0.09
Q8 1 0.361111 0.5 0.555556 11 0.05 0.09
Q9 1 0.361111 0.458333 0.319444 11 0.05 0.09
Q10 1 -0.055556 0.583333 0.027778 11 0.05 0.09
Q11 1 0.388889 0.333333 0.444444 11 0.05 0.09
Q12 1 0.083333 0.958333 0.097222 11 0.05 0.09
Q13 1 0.055556 0.25 0.111111 11 0.05 0.08
Q14 1 0.305556 0.041667 0.291667 11 0.05 0.07
Q15 1 -0.111111 0.666667 0.236111 11 0.05 0.07
Q16 1 0.611111 0.791667 0.402778 11 0.05 0.07
Q17 1 0.25 0.833333 0.097222 11 0.05 0.06
Q18 1 -0.055556 0.875 0.027778 11 0.05 0.06
Q19 1 0.472222 0.166667 0.263889 11 0.05 0.06
Q20 1 0.527778 0.458333 0.319444 11 0.05 0.06

  REM The information below was added by Olex2.
  REM
  REM R1 = 0.0136 for 2499 Fo > 4sig(Fo) and 0.0136 for all 2499 data
  REM 64 parameters refined using 0 restraints
  REM Highest difference peak 0.1400, deepest hole -0.1752
  REM Mean Shift 0.0000, Max Shift 0.0000.

  REM +++ Tabular Listing of Refinement Information +++
  REM R1_all = 0.0136
  REM R1_gt = 0.0136
  REM wR_ref = 0.0373
  REM GOOF = 1.1871
  REM Shift_max = 0.0000
  REM Shift_mean = 0.0000
  REM Reflections_all = 2499
  REM Reflections_gt = 2499
  REM Parameters = 64
  REM Hole = -0.1752
  REM Peak = 0.1400
  REM Flack = n/a

  
;
_olex2_submission_special_instructions  'No special instructions were received'

# start Validation Reply Form
_vrf_PLAT940_OXACDH_H_B3LYP_cc-pVTZ
;
PROBLEM: Fsqd Refinement With I > n * Sigma(I) Only .....     Please Check 
RESPONSE: Refinement was performed on reflections fulfilling the threshold
expression I>=2u(I).
;
_vrf_PLAT417_OXACDH_H_B3LYP_cc-pVTZ
;
PROBLEM: Short Inter D-H..H-D
RESPONSE: This is a very strong hydrogen bond and this is the reason why
the distance is so short.
;
# end Validation Reply Form
