# Supplementary material for: Hirshfeld atom like refinement with alternative electron density partitions
Source: IUCrJ. 2020 Oct 29;7(Pt 6):1199–215. doi: 10.1107/S2052252520013603 (PMC7642787; doi:10.1107/S2052252520013603)
Supplement: Supplementary file 2 [file m-07-01199-sup2.zip › cifs/OXACDH_H_B3LYP_cc-pVTZ_cluster_3.5A.cif]

data_OXACDH_H_B3LYP_cc-pVTZ_cluster_3.5A
_audit_creation_date               2019-12-13
_audit_creation_method
;
Olex2 1.2
(compiled 2018.05.29 svn.r3508 for OlexSys, GUI svn.r5506)
with development version of DiSCaMB library integrated with
the olex2.refine module
Chodkiewicz, M. L., Migacz, S., Rudnicki, W., Makal, A., Kalinowski,
J. A., Moriarty, N. W., Grosse-Kunstleve, R. W., Afonine, P. V., Adams,
P. D. & Dominiak, P. M. (2018). J. Appl. Cryst. 51, 193-199.
;
_publ_section_references
;
Bourhis, L.J., Dolomanov, O.V., Gildea, R.J., Howard, J.A.K., Puschmann, H.
 (2015). Acta Cryst. A71, 59-75.

Dolomanov, O.V., Bourhis, L.J., Gildea, R.J, Howard, J.A.K. & Puschmann, H.
 (2009), J. Appl. Cryst. 42, 339-341.
;
_chemical_formula_moiety           'C2 H6 O6'
_chemical_formula_sum              'C2 H6 O6'
_chemical_formula_weight           126.07
loop_
  _atom_type_symbol
  _atom_type_scat_dispersion_real
  _atom_type_scat_dispersion_imag
  _atom_type_scat_Cromer_Mann_a1
  _atom_type_scat_Cromer_Mann_a2
  _atom_type_scat_Cromer_Mann_a3
  _atom_type_scat_Cromer_Mann_a4
  _atom_type_scat_Cromer_Mann_b1
  _atom_type_scat_Cromer_Mann_b2
  _atom_type_scat_Cromer_Mann_b3
  _atom_type_scat_Cromer_Mann_b4
  _atom_type_scat_Cromer_Mann_c
  _atom_type_scat_source
  _atom_type_scat_dispersion_source
 H 0.00000 0.00000 0.49300 0.32291 0.14019 0.04081 10.51090 26.12570 3.14236
 57.79970 0.0030380000826
 'International Tables Volume C Table 6.1.1.4 (pp. 500-502)' custom
 C 0.00330 0.00160 2.31000 1.02000 1.58860 0.86500 20.84390 10.20750 0.56870
 51.65120 0.215599998832
 'International Tables Volume C Table 6.1.1.4 (pp. 500-502)' custom
 O 0.01060 0.00600 3.04850 2.28680 1.54630 0.86700 13.27710 5.70110 0.32390
 32.90890 0.250800013542
 'International Tables Volume C Table 6.1.1.4 (pp. 500-502)' custom

_space_group_crystal_system        'monoclinic'
_space_group_IT_number             14
_space_group_name_H-M_alt          'P 1 21/c 1'
_space_group_name_Hall             '-P 2ybc'
loop_
  _space_group_symop_id
  _space_group_symop_operation_xyz
 1 x,y,z
 2 -x,y+1/2,-z+1/2
 3 -x,-y,-z
 4 x,-y-1/2,z-1/2

_symmetry_Int_Tables_number        14
_cell_length_a                     6.0950(5)
_cell_length_b                     3.4881(3)
_cell_length_c                     11.8462(9)
_cell_angle_alpha                  90
_cell_angle_beta                   103.842(3)
_cell_angle_gamma                  90
_cell_volume                       244.54(4)
_cell_formula_units_Z              2
_cell_measurement_temperature      100(1)
_cell_measurement_reflns_used      8293
_cell_measurement_theta_min        3.5426
_cell_measurement_theta_max        55.9088
_exptl_absorpt_coefficient_mu      0.181
_exptl_absorpt_correction_T_max    1.004
_exptl_absorpt_correction_T_min    0.951
_exptl_absorpt_correction_type     multi-scan
_exptl_absorpt_process_details
;
 Absorption correction done by SORTAV
 Blessing, R. H.: (1995) Acta Cryst. A51, 33-38
;
_exptl_crystal_colour              colourless
_exptl_crystal_colour_primary      colourless
_exptl_crystal_density_diffrn      1.7120
_exptl_crystal_description         unspecified
_exptl_crystal_F_000               132.1295
_exptl_crystal_size_max            0.193
_exptl_crystal_size_mid            0.186
_exptl_crystal_size_min            0.139
_diffrn_reflns_av_r_equivalents    0.0224
_diffrn_reflns_av_sigmaI/netI      0.01783
_diffrn_reflns_limit_h_max         13
_diffrn_reflns_limit_h_min         -13
_diffrn_reflns_limit_k_max         7
_diffrn_reflns_limit_k_min         0
_diffrn_reflns_limit_l_max         26
_diffrn_reflns_limit_l_min         0
_diffrn_reflns_number              11034
_diffrn_reflns_theta_full          52.08
_diffrn_reflns_theta_max           54.811
_diffrn_reflns_theta_min           3.543
_diffrn_ambient_temperature        100.0(10)
_diffrn_measured_fraction_theta_full  0.949
_diffrn_measured_fraction_theta_max   0.985
_diffrn_radiation_type             'Mo K\a'
_diffrn_radiation_wavelength       0.71073
_diffrn_radiation_source               'TXS rotating anode'
_diffrn_radiation_monochromator        'multi-layer optics'
_diffrn_measurement_device
;
Bruker AXS Kappa APEX II Ultra diffractometer
;
_diffrn_measurement_device_type        'APEX II CCD detector'
_diffrn_measurement_method             '\w-scans'
_reflns_Friedel_coverage           0.0
_reflns_limit_h_max                13
_reflns_limit_h_min                -13
_reflns_limit_k_max                7
_reflns_limit_k_min                0
_reflns_limit_l_max                26
_reflns_limit_l_min                0
_reflns_number_gt                  2499
_reflns_number_total               2939
_reflns_threshold_expression       I>=2u(I)
_computing_molecular_graphics      'Olex2 (Dolomanov et al., 2009)'
_computing_publication_material    'Olex2 (Dolomanov et al., 2009)'
_computing_structure_refinement    'olex2.refine (Bourhis et al., 2015)'
_refine_diff_density_max           0.1435
_refine_diff_density_min           -0.1832
_refine_diff_density_rms           0.0389
_refine_ls_d_res_high              0.4348
_refine_ls_d_res_low               5.7511
_refine_ls_goodness_of_fit_ref     1.1773
_refine_ls_hydrogen_treatment      refall
_refine_ls_matrix_type             full
_refine_ls_number_constraints      0
_refine_ls_number_parameters       64
_refine_ls_number_reflns           2499
_refine_ls_number_restraints       0
_refine_ls_R_factor_all            0.0135
_refine_ls_R_factor_gt             0.0135
_refine_ls_restrained_S_all        1.1773
_refine_ls_shift/su_max            0.0000
_refine_ls_shift/su_mean           0.0000
_refine_ls_structure_factor_coef   Fsqd
_refine_ls_weighting_details      
 'w=1/[\s^2^(Fo^2^)+(0.0000P)^2^] where P=(Fo^2^+2Fc^2^)/3'
_refine_ls_weighting_scheme        calc
_refine_ls_wR_factor_gt            0.0370
_refine_ls_wR_factor_ref           0.0370
_refine_special_details          
;
Electron Density Partition Based Refinement (EDPBR):
  .  Aspherical atomic scattering factors obtained from 
     selected partitioning of molecular electron density
     derived from molecular wavefunction. Crystal field
     effect is modelled in the course of wavefunction
     calculations by embedding the system in a cluster of
	 Hirshfeld partition derived atomic multipoles for
	 molecules within certain radius from the system or
	 performing wave function calculations for a cluster of
	 molecules surrounding the system. Software used for
	 quantum mechanical calculations: Gaussian16. Software
	 used to partition electron density: HORTON.
  .  Partitioning of molecular electron density: Hirshfeld
     (Hirshfeld atom refinement, HAR)
  .  Level of theory: DFT(B3LYP)/cc-pVTZ 
  .  Cluster of multipoles: radius=8 angstrom
  .  Cluster of molecules: radius=3.5 angstrom
  .  H thermal motions refined anisotropically.
  .  Refinement based on Fsqd as implemented in olex2.refine
     with no use of additional ShelX type parameters in the
	 weighting scheme. DiSCaMB library used to obtain
	 aspherical atomic scattering factors.
;
loop_
  _atom_site_label
  _atom_site_type_symbol
  _atom_site_fract_x
  _atom_site_fract_y
  _atom_site_fract_z
  _atom_site_U_iso_or_equiv
  _atom_site_adp_type
  _atom_site_occupancy
  _atom_site_refinement_flags_posn
 O1 O 0.434898(17) 0.44404(3) 0.349896(8) 0.01350(2) Uani 1.000000 .
 O2 O 0.242394(16) 0.74248(3) 0.463706(8) 0.01327(2) Uani 1.000000 .
 C1 C 0.403019(18) 0.55877(4) 0.448011(9) 0.00967(2) Uani 1.000000 .
 H1 H 0.3004(11) 0.518(2) 0.2785(5) 0.0333(15) Uani 1.000000 .
 O3 O 0.130151(16) 0.63107(3) 0.178594(8) 0.01315(2) Uani 1.000000 .
 H2 H 0.1928(9) 0.6964(17) 0.1132(4) 0.0298(11) Uani 1.000000 .
 H3 H 0.0080(9) 0.4579(17) 0.1501(4) 0.0310(12) Uani 1.000000 .

loop_
  _atom_site_aniso_label
  _atom_site_aniso_U_11
  _atom_site_aniso_U_22
  _atom_site_aniso_U_33
  _atom_site_aniso_U_12
  _atom_site_aniso_U_13
  _atom_site_aniso_U_23
 O1 0.01294(3) 0.01923(5) 0.00787(3) 0.00466(3) 0.00158(2) -0.00069(3)
 O2 0.01125(3) 0.01833(4) 0.00955(3) 0.00535(3) 0.00113(2) -0.00072(3)
 C1 0.00922(3) 0.01164(4) 0.00775(3) 0.00171(3) 0.00128(2) -0.00008(3)
 H1 0.036(4) 0.046(4) 0.019(3) 0.005(3) 0.009(3) -0.003(3)
 O3 0.01081(3) 0.01850(5) 0.00930(3) -0.00193(3) 0.00074(2) 0.00100(3)
 H2 0.035(3) 0.035(3) 0.020(2) -0.005(2) 0.0090(19) 0.005(2)
 H3 0.026(3) 0.035(3) 0.033(3) -0.014(2) 0.007(2) -0.003(2)

loop_
  _geom_bond_atom_site_label_1
  _geom_bond_atom_site_label_2
  _geom_bond_distance
  _geom_bond_site_symmetry_2
  _geom_bond_publ_flag
 O1 C1 1.28720(17) . ?
 O2 C1 1.22098(17) . ?
 C1 C1 1.5447(2) 3_666 ?

loop_
  _geom_angle_atom_site_label_1
  _geom_angle_atom_site_label_2
  _geom_angle_atom_site_label_3
  _geom_angle
  _geom_angle_site_symmetry_1
  _geom_angle_site_symmetry_3
  _geom_angle_publ_flag
 O2 C1 O1 126.900(10) . . ?
 C1 C1 O1 112.672(12) 3_666 . ?
 C1 C1 O2 120.427(12) 3_666 . ?
 O3 H1 O1 175.9(6) . . ?


loop_
  _refln_index_h
  _refln_index_k
  _refln_index_l
  _refln_F_squared_calc
  _refln_F_squared_meas
  _refln_F_squared_sigma
  _refln_F_squared_weight
  _refln_observed_status
-13 0 6 33.061 35.196 0.680 2.608 o
-13 0 8 3.370 3.240 0.230 22.793 o
-13 0 10 0.476 0.500 0.140 61.518 o
-13 0 12 11.123 11.309 0.350 9.843 o
-13 1 1 2.621 2.520 0.200 30.144 o
-13 1 2 13.921 13.338 0.390 7.927 o
-13 1 4 1.156 1.080 0.170 41.721 o
-13 1 8 3.582 3.710 0.150 53.589 o
-13 1 10 3.259 3.190 0.180 37.214 o
-13 1 12 3.219 3.240 0.130 71.346 o
-13 1 13 0.559 0.510 0.130 71.346 o
-13 2 1 4.004 4.089 0.220 24.912 o
-13 2 3 0.976 0.790 0.140 61.518 o
-13 2 4 0.779 0.870 0.150 53.589 o
-13 2 5 1.214 1.130 0.170 41.721 o
-13 2 6 0.475 0.470 0.140 61.518 o
-13 2 8 2.091 2.140 0.200 30.144 o
-13 2 9 1.283 1.360 0.180 37.214 o
-13 2 10 3.768 3.900 0.230 22.793 o
-13 2 12 0.997 1.070 0.170 41.721 o
-13 2 13 0.781 0.760 0.140 61.518 o
-13 3 6 4.112 3.660 0.210 27.341 o
-12 0 2 8.614 8.339 0.230 22.793 o
-12 0 4 40.682 42.255 0.760 2.088 o
-12 0 6 4.099 5.239 0.340 10.430 o
-12 0 10 2.425 2.310 0.120 83.732 o
-12 0 12 8.337 8.959 0.310 12.547 o
-12 0 16 17.158 16.838 0.440 6.228 o
-12 1 1 1.885 1.970 0.100 120.575 o
-12 1 2 0.989 1.110 0.080 188.398 o
-12 1 5 18.401 18.718 0.410 7.173 o
-12 1 6 4.369 4.399 0.130 71.346 o
-12 1 7 1.581 1.460 0.090 148.858 o
-12 1 8 11.458 11.819 0.280 15.379 o
-12 1 9 10.745 10.929 0.270 16.540 o
-12 1 10 2.668 2.570 0.100 120.575 o
-12 1 11 0.977 1.050 0.070 246.071 o
-12 1 12 6.591 6.749 0.260 17.837 o
-12 1 13 0.734 0.720 0.140 61.518 o
-12 1 15 13.034 12.928 0.280 15.379 o
-12 1 16 1.714 1.780 0.190 33.400 o
-12 1 17 0.758 0.590 0.140 61.518 o
-12 2 1 12.724 12.748 0.520 4.459 o
-12 2 2 5.081 4.999 0.200 30.144 o
-12 2 5 7.622 7.679 0.200 30.144 o
-12 2 6 0.247 0.270 0.080 188.398 o
-12 2 7 3.253 3.410 0.140 61.518 o
-12 2 8 4.120 4.449 0.200 30.144 o
-12 2 9 3.934 4.109 0.160 47.099 o
-12 2 11 8.377 8.599 0.330 11.072 o
-12 2 12 1.035 1.040 0.180 37.214 o
-12 2 13 4.721 4.579 0.250 19.292 o
-12 2 14 0.322 0.350 0.070 246.071 o
-12 3 1 1.517 1.540 0.170 41.721 o
-12 3 3 3.094 2.970 0.210 27.341 o
-12 3 6 0.843 0.930 0.160 47.099 o
-12 3 7 1.239 1.240 0.180 37.214 o
-12 3 11 1.559 1.490 0.190 33.400 o
-12 3 12 0.399 0.630 0.140 61.518 o
-12 3 14 3.390 3.470 0.220 24.912 o
-12 4 3 1.798 1.620 0.160 47.099 o
-12 4 4 1.490 1.640 0.170 41.721 o
-12 4 5 2.199 1.870 0.170 41.721 o
-12 4 6 5.106 4.969 0.240 20.933 o
-12 4 8 0.496 0.520 0.130 71.346 o
-12 4 9 1.289 1.230 0.170 41.721 o
-11 0 2 3.543 3.540 0.150 53.589 o
-11 0 4 9.054 8.979 0.220 24.912 o
-11 0 6 0.601 0.550 0.060 334.929 o
-11 0 8 83.012 83.519 3.450 0.101 o
-11 0 10 7.630 7.309 0.280 15.379 o
-11 0 12 2.521 2.590 0.130 71.346 o
-11 0 14 32.608 32.926 0.720 2.326 o
-11 0 16 1.343 1.350 0.190 33.400 o
-11 0 18 11.467 11.569 0.370 8.807 o
-11 0 20 1.977 1.810 0.180 37.214 o
-11 1 1 0.218 0.170 0.050 482.298 o
-11 1 2 5.557 5.779 0.160 47.099 o
-11 1 3 13.480 13.658 0.310 12.547 o
-11 1 4 34.658 35.255 0.870 1.593 o
-11 1 5 2.049 2.100 0.080 188.398 o
-11 1 6 0.209 0.150 0.040 753.591 o
-11 1 7 1.326 1.390 0.070 246.071 o
-11 1 8 1.278 1.290 0.080 188.398 o
-11 1 9 5.853 5.889 0.170 41.721 o
-11 1 10 3.584 3.810 0.130 71.346 o
-11 1 11 4.127 4.239 0.130 71.346 o
-11 1 12 12.863 13.098 0.300 13.397 o
-11 1 13 0.406 0.430 0.060 334.929 o
-11 1 14 6.026 5.959 0.170 41.721 o
-11 1 15 5.730 5.679 0.160 47.099 o
-11 1 16 2.355 2.310 0.090 148.858 o
-11 2 1 2.595 2.640 0.120 83.732 o
-11 2 2 0.323 0.300 0.060 334.929 o
-11 2 3 1.274 1.210 0.080 188.398 o
-11 2 4 10.559 10.599 0.270 16.540 o
-11 2 5 2.029 2.030 0.120 83.732 o
-11 2 6 6.034 6.069 0.190 33.400 o
-11 2 7 7.929 8.439 0.230 22.793 o
-11 2 10 1.006 0.910 0.090 148.858 o
-11 2 11 2.143 2.200 0.110 99.648 o
-11 2 12 2.426 2.450 0.110 99.648 o
-11 2 13 0.476 0.470 0.060 334.929 o
-11 2 14 1.355 1.200 0.090 148.858 o
-11 2 15 9.778 9.879 0.310 12.547 o
-11 2 17 0.698 0.690 0.140 61.518 o
-11 2 18 2.180 2.030 0.180 37.214 o
-11 3 1 0.980 1.110 0.100 120.575 o
-11 3 2 3.207 3.150 0.120 83.732 o
-11 3 3 0.339 0.360 0.060 334.929 o
-11 3 4 4.346 4.249 0.210 27.341 o
-11 3 5 6.015 6.209 0.170 41.721 o
-11 3 6 2.736 2.670 0.110 99.648 o
-11 3 7 3.379 3.520 0.160 47.099 o
-11 3 9 1.182 1.130 0.090 148.858 o
-11 3 10 11.771 11.429 0.330 11.072 o
-11 3 11 3.854 4.089 0.140 61.518 o
-11 3 12 1.009 0.970 0.090 148.858 o
-11 3 13 2.423 2.270 0.120 83.732 o
-11 3 14 0.414 0.340 0.070 246.071 o
-11 3 16 3.500 3.350 0.130 71.346 o
-11 4 1 1.259 1.280 0.180 37.214 o
-11 4 2 2.675 2.690 0.110 99.648 o
-11 4 3 5.148 5.269 0.180 37.214 o
-11 4 5 0.175 0.220 0.070 246.071 o
-11 4 6 6.486 6.189 0.280 15.379 o
-11 4 9 2.265 1.990 0.200 30.144 o
-11 4 10 3.395 3.360 0.230 22.793 o
-11 4 12 3.092 3.050 0.220 24.912 o
-11 4 13 5.319 5.409 0.260 17.837 o
-10 0 4 8.344 8.429 0.220 24.912 o
-10 0 6 11.619 11.838 0.700 2.461 o
-10 0 8 16.983 17.718 0.400 7.536 o
-10 0 10 11.631 12.229 0.290 14.337 o
-10 0 12 11.281 11.498 0.340 10.430 o
-10 0 16 2.717 2.880 0.210 27.341 o
-10 0 18 59.066 58.763 0.960 1.308 o
-10 0 20 1.743 1.940 0.130 71.346 o
-10 1 1 3.233 3.520 0.130 71.346 o
-10 1 2 0.496 0.540 0.050 482.298 o
-10 1 3 2.192 2.280 0.080 188.398 o
-10 1 4 0.742 0.750 0.050 482.298 o
-10 1 5 9.292 9.419 0.230 22.793 o
-10 1 7 45.506 46.064 1.020 1.159 o
-10 1 8 19.165 19.427 0.490 5.022 o
-10 1 9 9.682 9.749 0.260 17.837 o
-10 1 10 5.949 6.119 0.200 30.144 o
-10 1 11 1.755 1.920 0.090 148.858 o
-10 1 12 3.724 4.039 0.390 7.927 o
-10 1 13 11.158 11.449 0.360 9.304 o
-10 1 14 17.245 17.678 0.380 8.350 o
-10 1 16 0.911 0.760 0.070 246.071 o
-10 1 17 14.190 14.268 0.310 12.547 o
-10 1 18 2.280 2.190 0.110 99.648 o
-10 1 19 1.766 1.680 0.100 120.575 o
-10 1 21 0.487 0.440 0.130 71.346 o
-10 2 1 0.524 0.430 0.060 334.929 o
-10 2 2 10.879 10.639 0.420 6.835 o
-10 2 3 47.425 48.284 1.030 1.137 o
-10 2 4 27.271 27.936 0.660 2.768 o
-10 2 7 1.250 1.400 0.070 246.071 o
-10 2 8 8.593 8.889 0.220 24.912 o
-10 2 9 12.912 12.808 0.360 9.304 o
-10 2 10 0.821 0.760 0.060 334.929 o
-10 2 11 11.284 11.309 0.590 3.464 o
-10 2 12 4.883 5.059 0.170 41.721 o
-10 2 13 10.938 10.989 0.270 16.540 o
-10 2 14 12.966 13.148 0.300 13.397 o
-10 2 16 0.687 0.740 0.110 99.648 o
-10 2 17 3.580 3.730 0.220 24.912 o
-10 2 18 0.569 0.500 0.140 61.518 o
-10 3 1 2.506 2.840 0.110 99.648 o
-10 3 2 7.830 7.999 0.210 27.341 o
-10 3 3 3.562 3.650 0.130 71.346 o
-10 3 4 9.877 9.969 0.280 15.379 o
-10 3 6 10.651 10.559 0.270 16.540 o
-10 3 7 0.556 0.590 0.060 334.929 o
-10 3 8 5.730 5.629 0.170 41.721 o
-10 3 9 0.850 0.850 0.070 246.071 o
-10 3 10 7.358 7.159 0.190 33.400 o
-10 3 14 7.790 7.619 0.210 27.341 o
-10 3 15 2.475 2.760 0.110 99.648 o
-10 3 17 1.386 1.290 0.170 41.721 o
-10 3 18 0.342 0.380 0.120 83.732 o
-10 4 2 9.839 10.099 0.240 20.933 o
-10 4 3 6.014 5.819 0.170 41.721 o
-10 4 4 0.287 0.340 0.060 334.929 o
-10 4 5 1.041 0.990 0.070 246.071 o
-10 4 6 3.190 3.190 0.170 41.721 o
-10 4 8 2.972 2.750 0.210 27.341 o
-10 4 9 3.074 3.020 0.140 61.518 o
-10 4 10 6.842 6.959 0.310 12.547 o
-10 4 13 7.203 7.189 0.300 13.397 o
-10 4 16 9.960 10.209 0.330 11.072 o
-10 4 17 0.749 0.920 0.160 47.099 o
-10 5 2 6.380 5.799 0.270 16.540 o
-10 5 4 2.080 1.810 0.350 9.843 o
-10 5 5 2.821 2.580 0.210 27.341 o
-10 5 6 5.511 5.069 0.360 9.304 o
-10 5 10 0.643 0.740 0.090 148.858 o
-10 5 11 1.151 1.090 0.170 41.721 o
-10 5 12 13.306 13.178 0.380 8.350 o
-9 0 2 3.956 3.810 0.150 53.589 o
-9 0 4 56.163 57.013 1.190 0.851 o
-9 0 6 23.875 24.467 0.540 4.135 o
-9 0 8 4.237 4.209 0.140 61.518 o
-9 0 10 50.337 50.974 1.350 0.662 o
-9 0 16 20.314 20.797 0.500 4.823 o
-9 0 18 0.273 0.410 0.130 71.346 o
-9 0 20 0.944 0.790 0.100 120.575 o
-9 0 22 6.474 6.269 0.440 6.228 o
-9 1 1 0.496 0.500 0.040 753.591 o
-9 1 2 1.381 1.280 0.060 334.929 o
-9 1 3 0.129 0.130 0.030 1339.720 o
-9 1 4 10.134 10.089 0.230 22.793 o
-9 1 5 2.968 3.120 0.090 148.858 o
-9 1 6 21.813 22.107 0.490 5.022 o
-9 1 7 16.760 16.728 0.410 7.173 o
-9 1 8 4.665 4.739 0.140 61.518 o
-9 1 9 17.180 16.798 0.380 8.350 o
-9 1 10 1.093 1.120 0.070 246.071 o
-9 1 11 6.380 6.459 0.180 37.214 o
-9 1 13 0.323 0.380 0.110 99.648 o
-9 1 15 0.534 0.460 0.070 246.071 o
-9 1 16 2.469 2.490 0.130 71.346 o
-9 1 17 34.482 34.286 1.030 1.137 o
-9 1 18 6.407 6.359 0.190 33.400 o
-9 1 19 2.704 2.710 0.110 99.648 o
-9 1 20 4.091 4.039 0.150 53.589 o
-9 1 21 6.573 6.369 0.180 37.214 o
-9 1 23 2.063 2.030 0.190 33.400 o
-9 2 1 4.754 4.829 0.140 61.518 o
-9 2 3 0.676 0.590 0.050 482.298 o
-9 2 4 0.344 0.320 0.040 753.591 o
-9 2 5 5.925 5.919 0.150 53.589 o
-9 2 6 33.360 33.516 0.790 1.932 o
-9 2 7 9.655 9.709 0.230 22.793 o
-9 2 8 53.963 53.983 1.280 0.736 o
-9 2 9 1.320 1.370 0.070 246.071 o
-9 2 10 5.204 5.299 0.180 37.214 o
-9 2 12 3.202 3.150 0.120 83.732 o
-9 2 13 30.508 30.026 0.680 2.608 o
-9 2 14 4.553 4.829 0.150 53.589 o
-9 2 15 0.454 0.450 0.060 334.929 o
-9 2 16 9.274 9.219 0.240 20.933 o
-9 2 17 7.981 7.739 0.200 30.144 o
-9 2 18 13.926 13.758 0.410 7.173 o
-9 2 19 3.744 3.770 0.240 20.933 o
-9 2 21 6.755 6.889 0.290 14.337 o
-9 2 22 2.641 2.790 0.210 27.341 o
-9 3 1 2.565 2.400 0.190 33.400 o
-9 3 2 81.602 80.670 1.900 0.334 o
-9 3 3 12.283 12.798 0.300 13.397 o
-9 3 4 20.827 20.367 0.510 4.636 o
-9 3 6 1.001 1.110 0.060 334.929 o
-9 3 7 19.137 19.248 0.410 7.173 o
-9 3 8 6.463 6.409 0.190 33.400 o
-9 3 9 1.308 1.620 0.090 148.858 o
-9 3 10 4.807 4.709 0.160 47.099 o
-9 3 11 1.142 1.170 0.090 148.858 o
-9 3 12 39.807 40.655 1.130 0.944 o
-9 3 13 6.521 6.639 0.230 22.793 o
-9 3 14 5.843 6.099 0.170 41.721 o
-9 3 15 2.325 2.830 0.170 41.721 o
-9 3 16 2.919 2.890 0.110 99.648 o
-9 3 18 2.654 2.750 0.210 27.341 o
-9 4 1 11.219 11.209 0.260 17.837 o
-9 4 2 3.718 3.520 0.150 53.589 o
-9 4 3 20.014 19.378 0.410 7.173 o
-9 4 4 0.276 0.320 0.050 482.298 o
-9 4 6 7.520 7.409 0.240 20.933 o
-9 4 7 0.906 0.990 0.070 246.071 o
-9 4 8 4.194 4.029 0.160 47.099 o
-9 4 9 1.602 1.670 0.100 120.575 o
-9 4 10 0.545 0.400 0.060 334.929 o
-9 4 11 5.258 4.959 0.530 4.292 o
-9 4 12 5.575 5.429 0.830 1.750 o
-9 4 13 6.989 6.859 0.200 30.144 o
-9 4 14 0.252 0.320 0.080 188.398 o
-9 5 1 1.466 1.270 0.110 99.648 o
-9 5 6 0.715 0.830 0.070 246.071 o
-9 5 8 0.485 0.430 0.080 188.398 o
-9 5 9 3.437 3.380 0.140 61.518 o
-9 5 10 0.807 0.730 0.090 148.858 o
-9 5 12 2.884 2.860 0.220 24.912 o
-9 5 15 2.148 2.190 0.190 33.400 o
-9 6 1 1.482 1.270 0.170 41.721 o
-9 6 2 0.259 0.280 0.070 246.071 o
-9 6 3 3.678 3.430 0.130 71.346 o
-9 6 4 0.295 0.340 0.060 334.929 o
-9 6 5 3.180 2.630 0.210 27.341 o
-9 6 6 0.598 0.700 0.140 61.518 o
-8 0 2 3.452 3.670 0.120 83.732 o
-8 0 4 4.268 4.119 0.130 71.346 o
-8 0 8 49.410 48.094 1.410 0.606 o
-8 0 10 6.538 6.199 0.190 33.400 o
-8 0 12 2.910 2.940 0.390 7.927 o
-8 0 14 42.995 41.635 1.970 0.311 o
-8 0 16 11.655 12.229 0.370 8.807 o
-8 0 18 2.381 2.380 0.200 30.144 o
-8 0 20 39.717 38.365 2.000 0.301 o
-8 0 24 0.578 0.610 0.140 61.518 o
-8 1 1 28.879 29.056 0.630 3.038 o
-8 1 3 18.917 18.778 0.460 5.698 o
-8 1 4 29.468 29.236 0.680 2.608 o
-8 1 5 22.295 22.197 0.480 5.233 o
-8 1 6 1.702 1.650 0.060 334.929 o
-8 1 7 55.212 54.443 1.160 0.896 o
-8 1 8 5.873 5.839 0.150 53.589 o
-8 1 9 13.417 13.278 0.310 12.547 o
-8 1 10 35.470 34.676 0.870 1.593 o
-8 1 11 1.573 1.770 0.150 53.589 o
-8 1 12 1.832 1.690 0.110 99.648 o
-8 1 14 0.510 0.540 0.070 246.071 o
-8 1 15 15.517 15.268 0.380 8.350 o
-8 1 16 8.411 8.269 0.240 20.933 o
-8 1 17 6.692 6.809 0.320 11.775 o
-8 1 18 10.081 10.049 0.250 19.292 o
-8 1 20 1.085 1.050 0.070 246.071 o
-8 1 21 3.966 3.870 0.130 71.346 o
-8 1 23 0.985 0.880 0.100 120.575 o
-8 1 24 8.488 8.529 0.310 12.547 o
-8 2 1 39.023 37.935 0.920 1.425 o
-8 2 2 16.116 16.228 0.370 8.807 o
-8 2 3 6.858 6.679 0.180 37.214 o
-8 2 4 15.694 15.678 0.360 9.304 o
-8 2 5 33.548 33.106 0.720 2.326 o
-8 2 6 56.166 56.193 1.200 0.837 o
-8 2 7 6.200 6.329 0.160 47.099 o
-8 2 8 6.678 6.549 0.170 41.721 o
-8 2 9 1.325 1.290 0.070 246.071 o
-8 2 10 10.706 10.939 0.340 10.430 o
-8 2 11 19.577 19.068 0.440 6.228 o
-8 2 12 7.936 7.649 0.230 22.793 o
-8 2 13 1.962 1.990 0.100 120.575 o
-8 2 14 11.118 11.209 0.260 17.837 o
-8 2 15 0.144 0.200 0.060 334.929 o
-8 2 16 35.747 36.145 0.880 1.557 o
-8 2 17 1.984 1.920 0.170 41.721 o
-8 2 18 13.350 13.268 0.400 7.536 o
-8 2 19 3.541 3.070 0.220 24.912 o
-8 2 23 2.744 2.640 0.200 30.144 o
-8 3 1 0.277 0.210 0.040 753.591 o
-8 3 2 8.228 8.119 0.240 20.933 o
-8 3 3 6.820 6.949 0.180 37.214 o
-8 3 5 0.940 0.970 0.060 334.929 o
-8 3 6 32.283 31.946 0.860 1.630 o
-8 3 7 10.275 10.389 0.280 15.379 o
-8 3 8 21.587 21.547 0.470 5.458 o
-8 3 9 5.264 5.089 0.160 47.099 o
-8 3 10 9.237 9.189 0.230 22.793 o
-8 3 11 5.501 5.699 0.470 5.458 o
-8 3 12 49.051 49.514 1.160 0.896 o
-8 3 13 1.514 1.480 0.130 71.346 o
-8 3 14 1.367 1.240 0.100 120.575 o
-8 3 15 0.488 0.500 0.060 334.929 o
-8 3 16 16.800 17.048 0.380 8.350 o
-8 3 17 15.733 16.318 0.360 9.304 o
-8 3 19 0.960 1.120 0.170 41.721 o
-8 3 20 7.441 7.219 0.410 7.173 o
-8 4 1 20.753 20.577 0.530 4.292 o
-8 4 2 18.976 19.068 0.480 5.233 o
-8 4 3 15.353 15.948 0.340 10.430 o
-8 4 4 10.828 10.409 0.250 19.292 o
-8 4 5 2.886 3.060 0.100 120.575 o
-8 4 6 4.555 4.489 0.140 61.518 o
-8 4 7 2.743 2.790 0.110 99.648 o
-8 4 8 4.067 4.219 0.160 47.099 o
-8 4 10 0.326 0.360 0.080 188.398 o
-8 4 11 21.720 22.697 0.460 5.698 o
-8 4 12 16.521 16.728 0.440 6.228 o
-8 4 13 10.468 10.649 0.390 7.927 o
-8 4 15 2.679 2.830 0.230 22.793 o
-8 4 16 2.511 2.670 0.170 41.721 o
-8 4 18 4.684 4.429 0.290 14.337 o
-8 5 1 4.637 4.449 0.160 47.099 o
-8 5 2 25.474 25.357 0.490 5.022 o
-8 5 5 1.331 1.300 0.090 148.858 o
-8 5 6 0.455 0.510 0.060 334.929 o
-8 5 7 4.594 4.389 0.140 61.518 o
-8 5 8 7.412 6.839 0.720 2.326 o
-8 5 10 2.159 2.210 0.130 71.346 o
-8 5 12 0.905 0.860 0.090 148.858 o
-8 5 14 0.526 0.540 0.140 61.518 o
-8 5 15 0.650 0.700 0.140 61.518 o
-8 6 1 0.322 0.300 0.070 246.071 o
-8 6 2 0.570 0.500 0.080 188.398 o
-8 6 3 0.314 0.240 0.060 334.929 o
-8 6 4 0.617 0.560 0.060 334.929 o
-8 6 6 0.388 0.360 0.070 246.071 o
-8 6 7 1.053 0.970 0.090 148.858 o
-8 6 8 0.471 0.420 0.120 83.732 o
-8 6 11 0.608 0.630 0.110 99.648 o
-7 0 2 14.477 14.668 0.330 11.072 o
-7 0 4 40.064 39.495 0.790 1.932 o
-7 0 6 256.208 257.577 4.989 0.048 o
-7 0 10 1.409 0.960 0.260 17.837 o
-7 0 12 5.268 5.609 0.470 5.458 o
-7 0 14 10.310 11.469 0.300 13.397 o
-7 0 16 7.052 6.879 0.320 11.775 o
-7 0 18 7.476 7.139 0.280 15.379 o
-7 0 20 0.529 0.520 0.090 148.858 o
-7 0 22 0.480 0.410 0.090 148.858 o
-7 0 24 7.570 7.119 0.590 3.464 o
-7 1 1 18.197 18.298 0.520 4.459 o
-7 1 2 87.182 86.719 1.860 0.349 o
-7 1 3 3.696 3.890 0.110 99.648 o
-7 1 4 0.420 0.380 0.050 482.298 o
-7 1 5 2.147 2.190 0.080 188.398 o
-7 1 6 18.999 18.238 0.410 7.173 o
-7 1 7 52.156 50.694 1.530 0.515 o
-7 1 9 10.349 10.809 0.380 8.350 o
-7 1 10 29.020 28.466 0.730 2.263 o
-7 1 11 45.746 44.524 1.270 0.748 o
-7 1 12 2.966 2.960 0.130 71.346 o
-7 1 13 9.235 8.829 0.290 14.337 o
-7 1 14 15.023 14.908 0.350 9.843 o
-7 1 15 13.233 12.988 0.300 13.397 o
-7 1 16 5.566 5.779 0.170 41.721 o
-7 1 17 21.987 22.397 0.450 5.954 o
-7 1 18 0.198 0.180 0.060 334.929 o
-7 1 19 25.704 25.147 0.710 2.392 o
-7 1 20 4.285 4.339 0.130 71.346 o
-7 1 21 2.901 2.920 0.110 99.648 o
-7 1 22 1.294 1.150 0.080 188.398 o
-7 1 23 0.969 1.010 0.070 246.071 o
-7 1 24 0.769 0.860 0.150 53.589 o
-7 1 25 7.199 7.099 0.290 14.337 o
-7 2 2 0.327 0.330 0.030 1339.720 o
-7 2 3 22.588 22.247 0.500 4.823 o
-7 2 4 3.434 3.320 0.130 71.346 o
-7 2 5 9.799 9.779 0.240 20.933 o
-7 2 6 2.221 2.240 0.090 148.858 o
-7 2 7 19.184 19.098 0.410 7.173 o
-7 2 8 16.771 16.458 0.360 9.304 o
-7 2 9 17.006 16.698 0.370 8.807 o
-7 2 10 76.510 76.660 1.560 0.495 o
-7 2 11 22.102 21.797 0.480 5.233 o
-7 2 12 7.750 7.809 0.210 27.341 o
-7 2 13 4.950 4.969 0.140 61.518 o
-7 2 14 3.539 3.340 0.110 99.648 o
-7 2 15 40.608 40.025 0.850 1.669 o
-7 2 16 11.938 11.799 0.500 4.823 o
-7 2 17 2.027 2.170 0.200 30.144 o
-7 2 18 4.517 4.369 0.250 19.292 o
-7 2 20 22.288 21.537 1.210 0.824 o
-7 2 21 11.812 11.109 0.990 1.230 o
-7 2 22 4.378 4.159 0.370 8.807 o
-7 2 23 3.628 3.790 0.240 20.933 o
-7 2 24 4.489 4.559 0.240 20.933 o
-7 3 1 2.016 1.930 0.070 246.071 o
-7 3 2 1.874 1.810 0.070 246.071 o
-7 3 3 2.107 2.080 0.080 188.398 o
-7 3 4 75.033 73.661 1.840 0.356 o
-7 3 5 34.155 33.906 0.700 2.461 o
-7 3 6 15.785 15.708 0.350 9.843 o
-7 3 9 9.337 9.549 0.230 22.793 o
-7 3 10 11.115 11.019 0.370 8.807 o
-7 3 11 0.244 0.180 0.040 753.591 o
-7 3 12 0.976 0.940 0.070 246.071 o
-7 3 13 7.439 7.369 0.190 33.400 o
-7 3 14 22.005 22.097 0.550 3.986 o
-7 3 15 4.702 4.669 0.150 53.589 o
-7 3 16 21.526 21.557 0.860 1.630 o
-7 3 18 9.575 9.739 0.240 20.933 o
-7 3 20 2.480 2.360 0.150 53.589 o
-7 3 21 2.571 2.630 0.130 71.346 o
-7 3 22 2.714 2.650 0.200 30.144 o
-7 4 1 20.725 20.517 0.450 5.954 o
-7 4 2 6.334 6.479 0.170 41.721 o
-7 4 3 0.636 0.670 0.050 482.298 o
-7 4 4 2.144 2.150 0.080 188.398 o
-7 4 5 22.278 22.157 0.510 4.636 o
-7 4 6 4.118 4.449 0.140 61.518 o
-7 4 7 4.463 4.529 0.140 61.518 o
-7 4 8 25.201 25.917 0.510 4.636 o
-7 4 9 5.292 5.449 0.260 17.837 o
-7 4 10 0.266 0.200 0.070 246.071 o
-7 4 11 13.814 13.978 0.770 2.034 o
-7 4 12 3.313 3.380 0.140 61.518 o
-7 4 14 3.136 3.230 0.200 30.144 o
-7 4 15 11.936 11.998 0.290 14.337 o
-7 4 16 9.086 9.469 0.320 11.775 o
-7 4 17 3.446 3.310 0.350 9.843 o
-7 5 1 3.699 3.700 0.120 83.732 o
-7 5 2 18.409 18.068 0.660 2.768 o
-7 5 3 3.457 3.370 0.110 99.648 o
-7 5 4 1.690 1.590 0.140 61.518 o
-7 5 5 0.932 0.960 0.070 246.071 o
-7 5 6 7.262 7.739 0.230 22.793 o
-7 5 7 0.562 0.680 0.070 246.071 o
-7 5 10 5.110 5.459 0.180 37.214 o
-7 5 11 8.958 9.189 0.240 20.933 o
-7 5 12 23.340 24.067 1.510 0.529 o
-7 5 14 1.046 1.180 0.110 99.648 o
-7 5 17 2.324 2.240 0.190 33.400 o
-7 6 1 15.204 14.478 0.320 11.775 o
-7 6 2 2.836 2.740 0.130 71.346 o
-7 6 4 0.657 0.690 0.070 246.071 o
-7 6 5 1.106 1.000 0.200 30.144 o
-7 6 6 5.726 5.579 0.180 37.214 o
-7 6 7 2.249 1.910 0.120 83.732 o
-7 6 8 3.954 3.480 0.340 10.430 o
-7 6 9 1.943 1.880 0.130 71.346 o
-7 6 11 1.729 1.550 0.190 33.400 o
-6 0 2 183.208 186.676 4.099 0.072 o
-6 0 4 2.894 3.170 0.290 14.337 o
-6 0 6 164.297 166.939 3.600 0.093 o
-6 0 8 1.129 1.260 0.150 53.589 o
-6 0 10 289.130 290.433 8.249 0.018 o
-6 0 14 25.970 24.967 0.560 3.845 o
-6 0 16 127.712 127.694 3.820 0.083 o
-6 0 18 15.015 15.078 0.470 5.458 o
-6 0 20 9.603 9.429 0.250 19.292 o
-6 0 22 2.605 2.790 0.140 61.518 o
-6 0 24 12.035 11.768 0.420 6.835 o
-6 1 1 1.408 1.530 0.090 148.858 o
-6 1 2 6.848 6.749 0.180 37.214 o
-6 1 3 1.219 1.270 0.070 246.071 o
-6 1 4 31.756 31.676 0.680 2.608 o
-6 1 5 96.645 97.358 2.390 0.211 o
-6 1 6 153.371 154.350 3.440 0.102 o
-6 1 7 2.820 2.630 0.170 41.721 o
-6 1 8 3.012 3.130 0.180 37.214 o
-6 1 9 43.624 43.775 1.040 1.115 o
-6 1 10 50.486 50.564 1.290 0.725 o
-6 1 11 4.141 3.979 0.180 37.214 o
-6 1 12 41.701 41.235 0.950 1.336 o
-6 1 13 4.892 4.859 0.140 61.518 o
-6 1 14 22.099 21.087 0.470 5.458 o
-6 1 15 3.464 3.500 0.110 99.648 o
-6 1 16 0.595 0.540 0.050 482.298 o
-6 1 17 1.064 1.030 0.070 246.071 o
-6 1 18 0.663 0.650 0.060 334.929 o
-6 1 19 11.424 11.189 0.300 13.397 o
-6 1 20 26.960 26.497 0.910 1.456 o
-6 1 21 12.599 12.098 0.310 12.547 o
-6 1 22 1.375 1.440 0.080 188.398 o
-6 1 23 2.073 2.000 0.090 148.858 o
-6 1 24 0.258 0.220 0.070 246.071 o
-6 1 25 1.198 1.400 0.180 37.214 o
-6 2 1 71.033 68.541 1.540 0.508 o
-6 2 2 39.732 38.365 0.820 1.793 o
-6 2 3 60.950 59.852 1.860 0.349 o
-6 2 4 5.322 5.389 0.140 61.518 o
-6 2 5 4.315 4.309 0.130 71.346 o
-6 2 6 1.113 1.070 0.100 120.575 o
-6 2 7 0.233 0.200 0.040 753.591 o
-6 2 8 13.277 12.908 0.640 2.944 o
-6 2 9 31.233 31.266 0.760 2.088 o
-6 2 10 9.647 9.149 0.240 20.933 o
-6 2 11 0.194 0.190 0.040 753.591 o
-6 2 12 8.854 8.599 0.210 27.341 o
-6 2 13 0.213 0.170 0.040 753.591 o
-6 2 14 6.303 6.399 0.180 37.214 o
-6 2 15 2.766 2.660 0.110 99.648 o
-6 2 16 0.327 0.380 0.050 482.298 o
-6 2 17 9.142 9.229 0.300 13.397 o
-6 2 18 18.702 19.038 0.950 1.336 o
-6 2 19 2.559 2.370 0.120 83.732 o
-6 2 20 20.048 19.228 0.410 7.173 o
-6 2 21 1.533 1.560 0.100 120.575 o
-6 2 23 0.573 0.530 0.090 148.858 o
-6 3 1 12.931 12.958 0.300 13.397 o
-6 3 2 11.344 11.259 0.260 17.837 o
-6 3 3 1.334 1.680 0.060 334.929 o
-6 3 4 4.322 4.409 0.110 99.648 o
-6 3 5 0.632 0.650 0.040 753.591 o
-6 3 6 6.049 6.979 0.170 41.721 o
-6 3 7 7.281 7.299 0.180 37.214 o
-6 3 8 39.757 38.435 0.860 1.630 o
-6 3 9 30.889 30.566 0.590 3.464 o
-6 3 10 0.511 0.520 0.060 334.929 o
-6 3 11 4.331 4.289 0.130 71.346 o
-6 3 12 0.398 0.930 0.160 47.099 o
-6 3 13 6.147 6.419 0.170 41.721 o
-6 3 14 54.218 54.013 1.110 0.979 o
-6 3 15 12.181 12.728 0.310 12.547 o
-6 3 16 1.782 1.860 0.120 83.732 o
-6 3 17 0.622 0.600 0.070 246.071 o
-6 3 18 8.226 8.089 0.230 22.793 o
-6 3 19 14.737 14.898 0.580 3.584 o
-6 3 20 0.950 0.900 0.170 41.721 o
-6 3 21 0.363 0.400 0.080 188.398 o
-6 3 22 4.594 4.549 0.160 47.099 o
-6 3 23 0.870 0.750 0.140 61.518 o
-6 4 1 7.602 7.649 0.200 30.144 o
-6 4 3 7.050 7.139 0.180 37.214 o
-6 4 4 41.566 41.645 1.030 1.137 o
-6 4 5 37.821 37.575 0.800 1.884 o
-6 4 6 1.957 1.860 0.090 148.858 o
-6 4 8 6.717 6.809 0.200 30.144 o
-6 4 10 1.861 1.800 0.100 120.575 o
-6 4 11 6.327 6.319 0.460 5.698 o
-6 4 12 11.103 11.918 0.280 15.379 o
-6 4 13 13.202 13.828 0.850 1.669 o
-6 4 14 13.280 13.718 0.320 11.775 o
-6 4 15 21.614 21.547 0.440 6.228 o
-6 4 16 0.495 0.560 0.070 246.071 o
-6 4 18 6.216 6.299 0.200 30.144 o
-6 4 19 0.915 1.010 0.130 71.346 o
-6 5 2 0.635 0.740 0.060 334.929 o
-6 5 3 1.212 1.210 0.070 246.071 o
-6 5 4 35.185 34.236 0.840 1.709 o
-6 5 6 6.454 6.519 0.180 37.214 o
-6 5 7 2.602 2.610 0.110 99.648 o
-6 5 8 15.200 15.398 0.360 9.304 o
-6 5 9 1.380 1.300 0.180 37.214 o
-6 5 10 14.440 14.518 0.330 11.072 o
-6 5 11 0.485 0.530 0.080 188.398 o
-6 5 13 0.570 0.580 0.100 120.575 o
-6 5 14 2.223 2.380 0.130 71.346 o
-6 5 15 1.361 1.410 0.130 71.346 o
-6 5 16 7.278 7.469 0.210 27.341 o
-6 5 18 1.403 1.160 0.210 27.341 o
-6 6 1 1.660 1.710 0.080 188.398 o
-6 6 2 4.053 4.099 0.120 83.732 o
-6 6 3 0.348 0.560 0.060 334.929 o
-6 6 4 2.847 2.700 0.190 33.400 o
-6 6 5 8.654 8.649 0.570 3.711 o
-6 6 6 0.942 1.520 0.090 148.858 o
-6 6 7 0.796 0.630 0.060 334.929 o
-6 6 8 0.435 0.430 0.140 61.518 o
-6 6 10 4.847 4.969 0.270 16.540 o
-6 6 11 9.382 9.509 0.350 9.843 o
-6 6 12 3.990 4.309 0.250 19.292 o
-6 6 13 0.658 0.870 0.160 47.099 o
-6 6 14 0.814 0.670 0.150 53.589 o
-6 6 15 3.360 3.260 0.220 24.912 o
-6 6 16 1.936 1.830 0.180 37.214 o
-6 7 1 5.328 5.079 0.160 47.099 o
-6 7 4 0.427 0.320 0.080 188.398 o
-6 7 5 0.427 0.390 0.070 246.071 o
-6 7 6 1.146 1.020 0.090 148.858 o
-6 7 7 2.374 2.060 0.180 37.214 o
-6 7 9 2.313 2.320 0.190 33.400 o
-5 0 2 89.351 91.428 1.850 0.352 o
-5 0 4 18.622 18.768 0.470 5.458 o
-5 0 6 118.217 118.895 2.770 0.157 o
-5 0 8 283.128 287.914 7.699 0.020 o
-5 0 10 101.580 105.307 2.390 0.211 o
-5 0 12 44.053 43.015 1.010 1.182 o
-5 0 14 0.641 0.550 0.070 246.071 o
-5 0 18 26.184 25.797 0.720 2.326 o
-5 0 20 97.914 98.008 2.500 0.193 o
-5 0 22 0.204 0.350 0.080 188.398 o
-5 0 24 0.502 0.480 0.090 148.858 o
-5 0 26 13.455 13.388 0.380 8.350 o
-5 1 1 56.698 57.073 1.340 0.671 o
-5 1 2 255.269 260.297 6.579 0.028 o
-5 1 3 50.192 51.584 1.080 1.034 o
-5 1 4 92.837 96.078 2.490 0.194 o
-5 1 5 31.054 31.196 1.100 0.996 o
-5 1 6 4.089 4.149 0.320 11.775 o
-5 1 7 0.969 0.830 0.200 30.144 o
-5 1 8 16.955 16.988 0.500 4.823 o
-5 1 9 267.359 270.266 6.409 0.029 o
-5 1 10 25.908 25.657 0.650 2.854 o
-5 1 12 24.717 24.337 0.540 4.135 o
-5 1 13 8.926 8.819 0.210 27.341 o
-5 1 14 26.381 25.677 0.560 3.845 o
-5 1 15 39.817 38.635 0.880 1.557 o
-5 1 16 54.147 53.563 1.150 0.912 o
-5 1 17 16.173 15.598 0.360 9.304 o
-5 1 18 0.503 0.490 0.050 482.298 o
-5 1 19 40.121 40.195 0.880 1.557 o
-5 1 20 0.564 0.570 0.060 334.929 o
-5 1 21 0.938 0.900 0.070 246.071 o
-5 1 22 1.421 1.410 0.100 120.575 o
-5 1 23 0.220 0.230 0.060 334.929 o
-5 1 24 15.338 14.278 0.450 5.954 o
-5 1 25 1.005 0.960 0.160 47.099 o
-5 1 26 2.798 2.940 0.210 27.341 o
-5 2 1 9.228 9.189 0.210 27.341 o
-5 2 2 0.624 0.670 0.070 246.071 o
-5 2 3 4.240 4.199 0.130 71.346 o
-5 2 4 28.823 27.517 0.850 1.669 o
-5 2 5 177.190 177.008 3.640 0.091 o
-5 2 6 79.669 79.350 3.070 0.128 o
-5 2 7 21.397 21.557 0.770 2.034 o
-5 2 8 1.855 2.040 0.140 61.518 o
-5 2 11 40.510 39.575 0.880 1.557 o
-5 2 12 23.534 23.537 0.520 4.459 o
-5 2 13 72.852 71.821 1.520 0.522 o
-5 2 14 0.674 0.730 0.060 334.929 o
-5 2 15 11.890 11.969 0.280 15.379 o
-5 2 16 3.240 3.210 0.110 99.648 o
-5 2 17 7.719 7.869 0.210 27.341 o
-5 2 18 4.765 4.949 0.160 47.099 o
-5 2 19 11.048 10.759 0.350 9.843 o
-5 2 22 9.505 8.989 0.450 5.954 o
-5 2 23 7.253 6.309 0.200 30.144 o
-5 2 24 1.613 1.530 0.170 41.721 o
-5 3 1 20.073 19.707 0.420 6.835 o
-5 3 3 6.105 5.889 0.140 61.518 o
-5 3 4 11.393 11.059 0.250 19.292 o
-5 3 5 3.824 3.660 0.150 53.589 o
-5 3 6 4.719 4.659 0.120 83.732 o
-5 3 7 16.181 15.778 0.350 9.843 o
-5 3 8 2.221 2.190 0.090 148.858 o
-5 3 10 6.380 6.389 0.180 37.214 o
-5 3 11 0.532 0.480 0.050 482.298 o
-5 3 12 0.683 0.670 0.050 482.298 o
-5 3 14 0.812 0.920 0.090 148.858 o
-5 3 15 2.278 2.230 0.110 99.648 o
-5 3 18 12.374 12.738 0.300 13.397 o
-5 3 19 5.774 5.919 0.210 27.341 o
-5 3 20 0.277 0.240 0.080 188.398 o
-5 3 21 0.868 0.910 0.120 83.732 o
-5 3 23 3.633 3.810 0.140 61.518 o
-5 4 1 3.186 3.260 0.110 99.648 o
-5 4 3 23.104 23.537 0.520 4.459 o
-5 4 4 23.068 23.427 0.510 4.636 o
-5 4 5 13.305 13.168 0.280 15.379 o
-5 4 7 1.161 1.160 0.070 246.071 o
-5 4 8 24.059 25.417 0.520 4.459 o
-5 4 10 23.129 22.907 0.580 3.584 o
-5 4 11 0.340 0.270 0.060 334.929 o
-5 4 12 1.824 2.020 0.160 47.099 o
-5 4 13 14.581 14.518 0.340 10.430 o
-5 4 14 6.911 7.199 0.200 30.144 o
-5 4 15 12.799 13.148 0.400 7.536 o
-5 4 17 2.332 2.400 0.170 41.721 o
-5 4 18 15.748 16.688 1.060 1.073 o
-5 4 19 0.439 0.450 0.090 148.858 o
-5 5 1 2.633 2.640 0.090 148.858 o
-5 5 2 4.041 3.959 0.120 83.732 o
-5 5 3 3.042 2.960 0.110 99.648 o
-5 5 4 61.687 64.582 1.540 0.508 o
-5 5 5 0.231 0.310 0.050 482.298 o
-5 5 6 8.610 8.739 0.250 19.292 o
-5 5 7 2.532 2.460 0.100 120.575 o
-5 5 8 5.706 5.869 0.160 47.099 o
-5 5 9 2.735 2.610 0.170 41.721 o
-5 5 10 3.283 3.290 0.140 61.518 o
-5 5 12 10.815 11.528 0.620 3.137 o
-5 5 13 4.100 3.999 0.560 3.845 o
-5 5 14 46.127 47.214 3.350 0.107 o
-5 5 16 0.756 0.700 0.080 188.398 o
-5 5 17 0.530 0.600 0.110 99.648 o
-5 5 18 1.306 1.350 0.220 24.912 o
-5 6 2 0.317 0.450 0.050 482.298 o
-5 6 3 18.480 18.148 0.400 7.536 o
-5 6 4 2.586 2.510 0.110 99.648 o
-5 6 5 1.395 1.390 0.190 33.400 o
-5 6 6 0.861 0.820 0.070 246.071 o
-5 6 7 1.628 1.680 0.140 61.518 o
-5 6 8 10.729 11.389 0.270 16.540 o
-5 6 9 2.336 2.240 0.130 71.346 o
-5 6 10 8.855 9.019 0.350 9.843 o
-5 6 11 0.685 0.670 0.120 83.732 o
-5 6 13 1.470 1.230 0.130 71.346 o
-5 6 15 3.813 4.139 0.240 20.933 o
-5 6 17 0.769 0.820 0.140 61.518 o
-5 7 2 0.850 0.690 0.150 53.589 o
-5 7 3 0.532 0.500 0.070 246.071 o
-5 7 4 0.374 0.340 0.070 246.071 o
-5 7 7 2.187 1.940 0.340 10.430 o
-5 7 9 2.098 1.910 0.290 14.337 o
-5 7 10 1.870 1.810 0.190 33.400 o
-5 7 11 2.394 2.250 0.200 30.144 o
-4 0 2 971.757 872.909 129.824 0.000 o
-4 0 4 121.028 123.954 3.510 0.098 o
-4 0 6 44.615 45.094 1.030 1.137 o
-4 0 8 580.584 584.066 13.038 0.007 o
-4 0 10 1.775 1.780 0.190 33.400 o
-4 0 12 242.316 243.609 5.389 0.042 o
-4 0 14 1.904 1.950 0.140 61.518 o
-4 0 16 57.198 56.473 1.240 0.784 o
-4 0 18 131.192 131.133 2.660 0.170 o
-4 0 22 1.284 1.200 0.110 99.648 o
-4 0 24 1.828 1.880 0.230 22.793 o
-4 0 26 11.121 10.989 0.350 9.843 o
-4 1 1 90.805 91.708 2.300 0.228 o
-4 1 2 56.319 57.083 1.260 0.759 o
-4 1 3 1.753 1.760 0.100 120.575 o
-4 1 4 34.220 34.486 0.830 1.750 o
-4 1 5 0.100 0.130 0.040 753.591 o
-4 1 6 178.059 179.787 4.179 0.069 o
-4 1 7 87.488 89.799 2.040 0.290 o
-4 1 8 174.872 178.707 4.169 0.069 o
-4 1 9 46.152 46.764 1.090 1.015 o
-4 1 11 1.876 1.920 0.080 188.398 o
-4 1 12 82.037 81.510 1.790 0.376 o
-4 1 13 15.374 15.178 0.360 9.304 o
-4 1 14 16.641 16.478 0.370 8.807 o
-4 1 15 0.116 0.120 0.030 1339.720 o
-4 1 16 22.000 21.367 0.470 5.458 o
-4 1 17 4.492 4.509 0.120 83.732 o
-4 1 18 0.989 1.000 0.060 334.929 o
-4 1 19 52.578 52.263 1.250 0.772 o
-4 1 20 11.796 11.639 0.320 11.775 o
-4 1 21 1.502 1.340 0.110 99.648 o
-4 1 22 21.689 20.947 0.890 1.522 o
-4 1 23 9.235 9.019 0.260 17.837 o
-4 1 24 2.634 2.610 0.180 37.214 o
-4 1 25 4.304 4.369 0.140 61.518 o
-4 1 26 2.339 2.150 0.190 33.400 o
-4 2 1 53.657 52.733 1.230 0.797 o
-4 2 2 13.106 13.158 0.370 8.807 o
-4 2 3 78.793 80.060 2.400 0.209 o
-4 2 4 62.697 63.392 2.420 0.206 o
-4 2 5 5.703 5.919 0.380 8.350 o
-4 2 6 5.653 5.759 0.380 8.350 o
-4 2 7 6.881 6.579 0.180 37.214 o
-4 2 8 82.829 83.469 1.820 0.364 o
-4 2 9 13.902 14.068 0.340 10.430 o
-4 2 10 30.784 30.136 0.680 2.608 o
-4 2 11 7.658 7.429 0.200 30.144 o
-4 2 12 0.757 0.810 0.040 753.591 o
-4 2 13 3.369 3.260 0.100 120.575 o
-4 2 14 22.739 22.097 0.490 5.022 o
-4 2 15 34.771 34.376 0.770 2.034 o
-4 2 16 9.995 9.949 0.240 20.933 o
-4 2 17 7.356 7.309 0.180 37.214 o
-4 2 18 7.679 7.949 0.240 20.933 o
-4 2 19 5.989 5.969 0.200 30.144 o
-4 2 21 4.423 4.279 0.200 30.144 o
-4 2 22 3.815 3.909 0.140 61.518 o
-4 2 23 18.010 17.228 0.440 6.228 o
-4 2 24 2.305 2.290 0.100 120.575 o
-4 2 25 3.122 3.240 0.220 24.912 o
-4 3 1 5.004 4.909 0.120 83.732 o
-4 3 2 13.367 13.278 0.290 14.337 o
-4 3 3 21.896 21.497 0.610 3.240 o
-4 3 4 239.982 236.660 5.139 0.046 o
-4 3 5 28.212 27.697 0.580 3.584 o
-4 3 6 8.178 7.999 0.260 17.837 o
-4 3 7 5.083 5.189 0.140 61.518 o
-4 3 8 0.211 0.270 0.060 334.929 o
-4 3 9 36.458 36.435 0.900 1.489 o
-4 3 10 64.271 63.112 1.500 0.536 o
-4 3 11 20.157 20.108 0.460 5.698 o
-4 3 12 12.302 12.258 0.270 16.540 o
-4 3 13 0.985 1.070 0.060 334.929 o
-4 3 14 31.462 31.506 0.810 1.838 o
-4 3 15 5.628 6.079 0.170 41.721 o
-4 3 16 3.984 3.989 0.170 41.721 o
-4 3 17 14.163 14.618 0.330 11.072 o
-4 3 18 2.469 2.440 0.270 16.540 o
-4 3 20 5.928 5.979 0.190 33.400 o
-4 3 21 1.500 1.610 0.120 83.732 o
-4 3 22 1.089 1.180 0.130 71.346 o
-4 3 23 0.397 0.350 0.110 99.648 o
-4 4 1 0.154 0.150 0.030 1339.720 o
-4 4 2 5.088 5.109 0.140 61.518 o
-4 4 3 58.732 58.343 1.430 0.590 o
-4 4 4 0.692 1.070 0.060 334.929 o
-4 4 5 11.246 11.149 0.260 17.837 o
-4 4 6 28.735 28.536 0.620 3.137 o
-4 4 7 9.172 9.259 0.300 13.397 o
-4 4 8 4.275 4.459 0.130 71.346 o
-4 4 9 2.148 1.990 0.100 120.575 o
-4 4 10 2.864 2.760 0.110 99.648 o
-4 4 11 0.111 0.170 0.050 482.298 o
-4 4 12 0.280 0.330 0.060 334.929 o
-4 4 13 27.187 27.627 0.860 1.630 o
-4 4 14 21.680 22.137 0.850 1.669 o
-4 4 15 0.857 0.890 0.070 246.071 o
-4 4 16 1.815 1.960 0.150 53.589 o
-4 4 17 4.511 4.639 0.240 20.933 o
-4 4 18 2.051 2.120 0.130 71.346 o
-4 4 20 4.362 3.920 0.280 15.379 o
-4 5 2 21.507 21.567 0.470 5.458 o
-4 5 3 2.266 2.160 0.090 148.858 o
-4 5 4 0.553 0.530 0.060 334.929 o
-4 5 6 5.223 5.009 0.160 47.099 o
-4 5 8 7.591 7.989 0.200 30.144 o
-4 5 10 11.706 11.969 0.760 2.088 o
-4 5 11 1.283 1.380 0.110 99.648 o
-4 5 12 7.465 7.449 0.480 5.233 o
-4 5 13 0.511 0.540 0.080 188.398 o
-4 5 14 12.623 13.188 0.390 7.927 o
-4 5 15 0.222 0.280 0.070 246.071 o
-4 5 17 1.635 1.600 0.280 15.379 o
-4 5 18 11.216 11.339 0.420 6.835 o
-4 6 2 4.473 4.379 0.330 11.072 o
-4 6 3 12.150 12.268 0.280 15.379 o
-4 6 4 3.294 3.260 0.140 61.518 o
-4 6 5 5.394 5.439 0.230 22.793 o
-4 6 6 1.551 1.520 0.090 148.858 o
-4 6 7 8.828 8.589 0.230 22.793 o
-4 6 8 1.352 1.360 0.110 99.648 o
-4 6 11 0.523 0.620 0.090 148.858 o
-4 6 12 4.030 4.079 0.170 41.721 o
-4 6 13 18.602 18.898 0.430 6.521 o
-4 6 14 4.522 4.739 0.170 41.721 o
-4 6 16 0.989 1.040 0.170 41.721 o
-4 6 17 0.423 0.490 0.130 71.346 o
-4 7 2 4.291 3.860 0.240 20.933 o
-4 7 3 4.529 4.039 0.320 11.775 o
-4 7 4 2.491 2.360 0.160 47.099 o
-4 7 6 0.795 0.780 0.080 188.398 o
-4 7 7 2.556 2.550 0.290 14.337 o
-4 7 8 1.894 1.740 0.200 30.144 o
-4 7 9 6.896 6.709 0.290 14.337 o
-4 7 11 0.722 0.800 0.160 47.099 o
-3 0 2 14.335 14.668 0.320 11.775 o
-3 0 4 83.728 91.378 3.110 0.125 o
-3 0 6 12.860 14.998 0.650 2.854 o
-3 0 8 21.947 22.527 0.530 4.292 o
-3 0 10 4.075 4.169 0.120 83.732 o
-3 0 12 145.186 146.661 3.190 0.118 o
-3 0 14 17.968 17.788 0.390 7.927 o
-3 0 16 13.738 13.368 0.320 11.775 o
-3 0 18 33.505 33.706 0.750 2.144 o
-3 0 20 9.655 9.279 0.480 5.233 o
-3 0 22 95.303 92.878 3.760 0.085 o
-3 0 24 0.051 0.490 0.090 148.858 o
-3 0 26 4.201 4.019 0.230 22.793 o
-3 1 1 322.832 327.379 7.639 0.021 o
-3 1 2 34.046 33.906 0.780 1.982 o
-3 1 3 158.596 162.939 3.730 0.087 o
-3 1 4 226.887 234.620 5.329 0.042 o
-3 1 5 208.436 217.492 4.999 0.048 o
-3 1 6 0.346 0.330 0.040 753.591 o
-3 1 7 350.022 354.115 8.049 0.019 o
-3 1 8 8.771 8.309 0.230 22.793 o
-3 1 9 60.964 61.842 1.370 0.642 o
-3 1 10 3.680 3.600 0.110 99.648 o
-3 1 11 162.057 158.750 3.550 0.096 o
-3 1 12 53.695 53.343 1.180 0.866 o
-3 1 13 0.882 0.840 0.040 753.591 o
-3 1 14 0.308 0.330 0.030 1339.720 o
-3 1 15 0.134 0.140 0.030 1339.720 o
-3 1 16 31.923 31.496 0.690 2.533 o
-3 1 17 59.443 59.542 1.280 0.736 o
-3 1 18 38.281 38.335 0.840 1.709 o
-3 1 19 0.275 0.270 0.040 753.591 o
-3 1 20 2.078 1.960 0.080 188.398 o
-3 1 21 7.958 7.929 0.200 30.144 o
-3 1 22 2.133 1.960 0.090 148.858 o
-3 1 23 1.911 1.810 0.090 148.858 o
-3 1 24 0.224 0.230 0.060 334.929 o
-3 1 25 1.245 1.130 0.080 188.398 o
-3 1 26 16.722 16.458 0.430 6.521 o
-3 2 1 82.825 83.979 1.900 0.334 o
-3 2 2 175.079 181.347 4.219 0.068 o
-3 2 3 296.382 303.842 6.939 0.025 o
-3 2 4 27.570 27.646 0.690 2.533 o
-3 2 5 2.675 2.670 0.110 99.648 o
-3 2 6 139.017 139.172 3.620 0.092 o
-3 2 7 169.229 169.269 3.800 0.084 o
-3 2 8 286.097 290.083 6.589 0.028 o
-3 2 9 52.271 52.263 1.150 0.912 o
-3 2 10 11.317 10.969 0.260 17.837 o
-3 2 11 23.479 23.097 0.510 4.636 o
-3 2 12 2.074 2.110 0.070 246.071 o
-3 2 13 53.857 53.203 1.210 0.824 o
-3 2 14 0.799 0.890 0.050 482.298 o
-3 2 15 28.557 28.366 0.660 2.768 o
-3 2 16 14.499 14.628 0.330 11.072 o
-3 2 17 1.020 0.980 0.060 334.929 o
-3 2 18 43.136 43.205 1.000 1.206 o
-3 2 19 0.370 0.340 0.050 482.298 o
-3 2 20 3.410 3.540 0.110 99.648 o
-3 2 21 10.797 10.699 0.330 11.072 o
-3 2 24 2.726 2.600 0.150 53.589 o
-3 3 1 3.870 3.900 0.100 120.575 o
-3 3 2 250.128 249.508 5.539 0.039 o
-3 3 3 3.946 7.499 0.180 37.214 o
-3 3 4 45.321 45.384 0.930 1.394 o
-3 3 5 21.817 21.707 0.450 5.954 o
-3 3 6 0.051 0.270 0.050 482.298 o
-3 3 7 4.107 4.079 0.140 61.518 o
-3 3 8 17.633 17.918 0.430 6.521 o
-3 3 9 4.879 5.559 0.150 53.589 o
-3 3 10 20.303 20.038 0.450 5.954 o
-3 3 11 1.439 1.520 0.080 188.398 o
-3 3 12 41.568 42.015 0.910 1.456 o
-3 3 13 9.039 9.329 0.220 24.912 o
-3 3 14 69.119 69.921 1.580 0.483 o
-3 3 15 1.547 1.640 0.130 71.346 o
-3 3 17 1.173 1.160 0.080 188.398 o
-3 3 18 3.566 3.440 0.120 83.732 o
-3 3 19 10.110 10.329 0.250 19.292 o
-3 3 20 4.192 4.199 0.140 61.518 o
-3 3 21 6.167 6.829 0.230 22.793 o
-3 3 22 10.006 9.899 0.250 19.292 o
-3 3 24 10.852 10.909 0.340 10.430 o
-3 4 1 20.696 20.597 0.440 6.228 o
-3 4 2 10.419 10.509 0.400 7.536 o
-3 4 3 58.227 57.833 1.200 0.837 o
-3 4 4 28.386 28.546 0.690 2.533 o
-3 4 5 0.415 0.470 0.040 753.591 o
-3 4 6 24.884 24.497 0.710 2.392 o
-3 4 7 16.337 16.458 0.480 5.233 o
-3 4 8 0.564 0.500 0.050 482.298 o
-3 4 9 0.462 0.490 0.060 334.929 o
-3 4 10 37.144 37.445 0.800 1.884 o
-3 4 11 3.821 3.979 0.140 61.518 o
-3 4 12 2.877 2.850 0.120 83.732 o
-3 4 13 31.479 31.686 0.960 1.308 o
-3 4 14 5.669 5.719 0.190 33.400 o
-3 4 16 3.982 4.009 0.160 47.099 o
-3 4 17 10.278 10.619 0.260 17.837 o
-3 4 18 3.990 3.920 0.150 53.589 o
-3 4 20 8.791 8.669 0.370 8.807 o
-3 5 1 0.165 0.240 0.040 753.591 o
-3 5 2 2.272 2.350 0.080 188.398 o
-3 5 3 4.457 4.249 0.130 71.346 o
-3 5 4 9.278 8.979 0.250 19.292 o
-3 5 5 1.082 1.110 0.070 246.071 o
-3 5 6 34.870 35.465 0.910 1.456 o
-3 5 7 3.925 4.009 0.130 71.346 o
-3 5 8 0.581 0.580 0.070 246.071 o
-3 5 9 4.295 4.189 0.150 53.589 o
-3 5 10 4.182 4.279 0.170 41.721 o
-3 5 11 1.323 1.380 0.110 99.648 o
-3 5 12 12.053 12.478 0.290 14.337 o
-3 5 13 0.339 0.320 0.070 246.071 o
-3 5 14 1.488 1.640 0.100 120.575 o
-3 5 16 16.615 16.978 0.540 4.135 o
-3 5 17 0.992 0.980 0.100 120.575 o
-3 5 18 1.249 1.230 0.210 27.341 o
-3 6 1 7.950 7.769 0.370 8.807 o
-3 6 2 1.718 1.650 0.110 99.648 o
-3 6 3 0.869 1.230 0.240 20.933 o
-3 6 4 1.135 1.280 0.080 188.398 o
-3 6 5 0.729 0.790 0.070 246.071 o
-3 6 6 0.817 0.910 0.090 148.858 o
-3 6 7 0.724 0.810 0.130 71.346 o
-3 6 9 3.817 3.929 0.160 47.099 o
-3 6 10 2.814 2.880 0.140 61.518 o
-3 6 11 0.390 0.330 0.070 246.071 o
-3 6 12 3.521 3.950 0.160 47.099 o
-3 6 13 1.709 1.830 0.100 120.575 o
-3 6 15 0.182 0.600 0.110 99.648 o
-3 6 17 6.686 6.889 0.270 16.540 o
-3 7 2 5.094 5.209 0.250 19.292 o
-3 7 4 4.305 4.199 0.240 20.933 o
-3 7 5 1.650 1.630 0.190 33.400 o
-3 7 6 0.775 0.560 0.150 53.589 o
-3 7 12 5.886 5.799 0.270 16.540 o
-3 7 13 3.931 3.850 0.230 22.793 o
-2 0 6 173.434 175.768 4.139 0.070 o
-2 0 8 451.797 468.321 10.689 0.011 o
-2 0 10 191.001 187.526 4.389 0.063 o
-2 0 12 16.986 16.998 0.380 8.350 o
-2 0 14 56.796 56.153 1.250 0.772 o
-2 0 16 11.860 11.639 0.290 14.337 o
-2 0 18 4.992 4.809 0.130 71.346 o
-2 0 20 16.587 16.838 0.360 9.304 o
-2 0 22 4.467 4.469 0.170 41.721 o
-2 0 26 3.735 3.820 0.230 22.793 o
-2 1 1 184.126 196.455 4.419 0.062 o
-2 1 2 552.649 562.419 47.284 0.001 o
-2 1 3 21.056 21.167 0.460 5.698 o
-2 1 4 352.913 352.025 15.788 0.005 o
-2 1 5 20.402 20.977 0.530 4.292 o
-2 1 6 5.614 5.669 0.140 61.518 o
-2 1 7 33.511 34.566 0.780 1.982 o
-2 1 8 289.475 293.433 6.649 0.027 o
-2 1 9 22.329 22.747 0.530 4.292 o
-2 1 10 32.348 32.936 0.740 2.202 o
-2 1 11 83.104 82.999 1.830 0.360 o
-2 1 12 9.488 9.539 0.230 22.793 o
-2 1 13 32.779 32.096 0.710 2.392 o
-2 1 14 18.726 18.478 0.410 7.173 o
-2 1 15 11.529 11.129 0.260 17.837 o
-2 1 16 1.051 1.050 0.050 482.298 o
-2 1 17 30.770 30.596 0.680 2.608 o
-2 1 18 8.472 8.309 0.200 30.144 o
-2 1 19 1.718 1.790 0.070 246.071 o
-2 1 20 0.986 0.960 0.060 334.929 o
-2 1 21 57.526 56.933 1.230 0.797 o
-2 1 22 10.891 10.799 0.300 13.397 o
-2 1 24 2.208 2.290 0.150 53.589 o
-2 1 25 0.520 0.560 0.060 334.929 o
-2 1 26 1.564 1.460 0.180 37.214 o
-2 2 1 148.872 152.261 3.510 0.098 o
-2 2 2 479.390 487.008 10.929 0.010 o
-2 2 3 9.412 9.639 0.250 19.292 o
-2 2 4 23.055 22.607 0.530 4.292 o
-2 2 5 3.052 3.210 0.110 99.648 o
-2 2 6 71.941 72.401 1.610 0.465 o
-2 2 7 34.011 33.856 0.760 2.088 o
-2 2 8 29.350 28.586 0.640 2.944 o
-2 2 9 16.957 17.038 0.380 8.350 o
-2 2 10 91.339 90.189 1.980 0.308 o
-2 2 11 13.792 13.438 0.310 12.547 o
-2 2 12 108.999 108.616 2.390 0.211 o
-2 2 13 30.628 30.606 0.690 2.533 o
-2 2 14 13.633 13.458 0.300 13.397 o
-2 2 15 2.246 2.220 0.080 188.398 o
-2 2 16 37.459 36.935 0.820 1.793 o
-2 2 17 55.280 54.833 1.230 0.797 o
-2 2 18 27.496 27.366 0.660 2.768 o
-2 2 19 8.139 7.919 0.200 30.144 o
-2 2 20 6.874 6.749 0.190 33.400 o
-2 2 21 0.568 0.500 0.060 334.929 o
-2 2 22 9.473 9.639 0.240 20.933 o
-2 2 23 10.408 10.319 0.340 10.430 o
-2 2 24 0.480 0.400 0.070 246.071 o
-2 2 25 14.500 14.388 0.410 7.173 o
-2 3 1 140.663 142.362 3.220 0.116 o
-2 3 2 67.257 67.551 1.420 0.598 o
-2 3 3 1.622 1.570 0.120 83.732 o
-2 3 4 8.983 9.119 0.230 22.793 o
-2 3 5 6.258 6.509 0.210 27.341 o
-2 3 6 368.979 361.184 8.319 0.017 o
-2 3 7 81.424 81.880 1.780 0.381 o
-2 3 8 25.286 25.407 0.560 3.845 o
-2 3 9 7.775 8.109 0.200 30.144 o
-2 3 10 22.163 22.237 0.530 4.292 o
-2 3 11 19.952 20.237 0.470 5.458 o
-2 3 12 85.220 84.039 2.530 0.188 o
-2 3 13 3.715 3.860 0.110 99.648 o
-2 3 14 4.906 4.949 0.130 71.346 o
-2 3 15 11.254 11.449 0.320 11.775 o
-2 3 16 32.367 32.736 0.720 2.326 o
-2 3 17 4.424 4.639 0.160 47.099 o
-2 3 18 9.058 9.229 0.230 22.793 o
-2 3 19 1.351 1.430 0.100 120.575 o
-2 3 20 14.916 15.318 0.380 8.350 o
-2 3 22 10.720 10.809 0.260 17.837 o
-2 3 23 1.198 1.300 0.250 19.292 o
-2 3 24 1.602 1.580 0.170 41.721 o
-2 4 1 16.305 16.298 0.350 9.843 o
-2 4 2 60.991 60.212 1.360 0.652 o
-2 4 3 32.447 32.496 0.670 2.686 o
-2 4 4 0.487 0.460 0.050 482.298 o
-2 4 5 34.123 34.126 0.750 2.144 o
-2 4 6 3.689 3.850 0.120 83.732 o
-2 4 7 36.791 36.965 0.790 1.932 o
-2 4 8 0.555 0.540 0.050 482.298 o
-2 4 9 0.342 0.340 0.050 482.298 o
-2 4 10 23.709 23.537 0.510 4.636 o
-2 4 11 17.495 18.378 0.380 8.350 o
-2 4 13 10.625 10.499 0.250 19.292 o
-2 4 14 8.340 8.579 0.270 16.540 o
-2 4 15 9.942 10.369 0.250 19.292 o
-2 4 16 14.140 14.938 0.340 10.430 o
-2 4 17 10.770 10.779 0.260 17.837 o
-2 4 18 1.089 1.030 0.110 99.648 o
-2 4 20 2.558 2.580 0.140 61.518 o
-2 4 21 2.195 2.330 0.250 19.292 o
-2 5 1 0.339 0.280 0.040 753.591 o
-2 5 2 15.664 15.518 0.460 5.698 o
-2 5 3 3.247 3.210 0.110 99.648 o
-2 5 4 3.346 3.480 0.120 83.732 o
-2 5 5 4.158 4.069 0.130 71.346 o
-2 5 7 0.259 0.230 0.050 482.298 o
-2 5 8 1.113 1.090 0.090 148.858 o
-2 5 9 0.889 0.830 0.130 71.346 o
-2 5 10 3.034 3.180 0.540 4.135 o
-2 5 11 0.532 0.530 0.080 188.398 o
-2 5 12 0.881 0.840 0.170 41.721 o
-2 5 13 5.584 5.529 0.250 19.292 o
-2 5 14 2.364 2.300 0.110 99.648 o
-2 5 16 12.722 13.018 0.860 1.630 o
-2 5 17 0.604 0.620 0.090 148.858 o
-2 5 19 1.413 1.200 0.200 30.144 o
-2 6 1 0.565 0.600 0.060 334.929 o
-2 6 3 15.023 14.828 1.030 1.137 o
-2 6 5 8.373 8.549 0.360 9.304 o
-2 6 7 3.378 3.340 0.140 61.518 o
-2 6 8 1.835 1.970 0.120 83.732 o
-2 6 9 2.845 2.720 0.140 61.518 o
-2 6 11 5.801 6.009 0.310 12.547 o
-2 6 12 0.409 0.400 0.090 148.858 o
-2 6 14 1.435 1.530 0.170 41.721 o
-2 6 15 5.455 5.269 0.270 16.540 o
-2 6 16 0.582 0.530 0.140 61.518 o
-2 7 4 1.337 1.380 0.180 37.214 o
-2 7 6 3.021 2.860 0.220 24.912 o
-2 7 7 4.210 4.249 0.250 19.292 o
-2 7 8 3.435 3.420 0.230 22.793 o
-2 7 10 1.315 1.210 0.190 33.400 o
-2 7 11 2.856 2.980 0.230 22.793 o
-2 7 12 0.849 0.740 0.150 53.589 o
-1 0 2 765.191 717.979 15.958 0.005 o
-1 0 4 840.275 834.704 62.772 0.000 o
-1 0 6 199.510 205.784 4.769 0.053 o
-1 0 8 492.906 513.515 11.579 0.009 o
-1 0 10 3.176 3.110 0.110 99.648 o
-1 0 12 112.310 112.566 2.470 0.198 o
-1 0 14 49.526 48.394 1.070 1.053 o
-1 0 16 23.060 22.587 0.490 5.022 o
-1 0 18 60.529 61.022 1.310 0.703 o
-1 0 20 43.412 43.395 0.890 1.522 o
-1 0 22 0.645 0.580 0.070 246.071 o
-1 0 24 21.407 21.157 1.030 1.137 o
-1 0 26 6.105 5.889 0.260 17.837 o
-1 1 2 154.766 156.490 4.429 0.061 o
-1 1 3 337.922 352.875 11.229 0.010 o
-1 1 4 246.069 254.858 6.229 0.031 o
-1 1 5 1.073 1.080 0.040 753.591 o
-1 1 6 0.509 0.510 0.050 482.298 o
-1 1 7 418.090 423.006 9.809 0.013 o
-1 1 8 92.585 95.148 2.150 0.261 o
-1 1 9 175.304 172.128 3.950 0.077 o
-1 1 11 73.761 74.051 1.630 0.454 o
-1 1 12 87.500 88.479 1.950 0.317 o
-1 1 13 5.783 5.649 0.140 61.518 o
-1 1 14 45.958 45.584 1.000 1.206 o
-1 1 15 10.599 10.339 0.230 22.793 o
-1 1 16 6.413 6.349 0.150 53.589 o
-1 1 17 1.729 1.780 0.060 334.929 o
-1 1 18 15.034 14.748 0.330 11.072 o
-1 1 19 9.700 9.409 0.230 22.793 o
-1 1 20 2.738 2.880 0.090 148.858 o
-1 1 21 13.727 13.928 0.320 11.775 o
-1 1 22 12.196 12.098 0.300 13.397 o
-1 1 23 1.628 1.650 0.070 246.071 o
-1 1 24 0.599 0.530 0.050 482.298 o
-1 1 25 1.346 1.460 0.100 120.575 o
-1 2 1 140.143 141.792 3.240 0.115 o
-1 2 2 8.489 8.399 0.230 22.793 o
-1 2 3 171.884 173.738 3.979 0.076 o
-1 2 4 224.873 232.191 5.249 0.044 o
-1 2 5 494.442 499.637 11.289 0.009 o
-1 2 6 18.868 18.858 0.430 6.521 o
-1 2 7 1.369 1.440 0.070 246.071 o
-1 2 8 46.786 46.484 1.070 1.053 o
-1 2 9 8.148 7.889 0.190 33.400 o
-1 2 10 186.272 186.566 4.139 0.070 o
-1 2 11 73.752 73.471 1.610 0.465 o
-1 2 12 34.347 34.056 0.760 2.088 o
-1 2 13 12.945 12.618 0.290 14.337 o
-1 2 14 1.232 1.190 0.050 482.298 o
-1 2 15 12.425 12.059 0.290 14.337 o
-1 2 18 5.441 5.229 0.140 61.518 o
-1 2 19 4.011 4.009 0.120 83.732 o
-1 2 20 48.043 46.574 0.950 1.336 o
-1 2 21 1.043 1.090 0.070 246.071 o
-1 2 22 18.742 18.968 0.440 6.228 o
-1 2 24 0.364 0.380 0.070 246.071 o
-1 2 25 0.524 0.430 0.140 61.518 o
-1 3 2 31.991 32.536 0.780 1.982 o
-1 3 3 13.918 13.618 0.310 12.547 o
-1 3 4 56.563 55.973 1.380 0.633 o
-1 3 5 0.723 0.850 0.060 334.929 o
-1 3 6 105.325 105.727 2.310 0.226 o
-1 3 7 1.643 1.770 0.070 246.071 o
-1 3 8 6.792 6.519 0.180 37.214 o
-1 3 9 1.060 1.160 0.060 334.929 o
-1 3 10 31.928 32.246 0.700 2.461 o
-1 3 11 41.846 42.675 1.080 1.034 o
-1 3 12 0.216 0.270 0.040 753.591 o
-1 3 13 1.174 1.120 0.070 246.071 o
-1 3 14 26.281 26.857 0.630 3.038 o
-1 3 15 5.816 5.869 0.150 53.589 o
-1 3 16 114.087 114.575 2.390 0.211 o
-1 3 17 11.564 11.709 0.270 16.540 o
-1 3 18 1.120 1.090 0.100 120.575 o
-1 3 19 3.925 3.909 0.140 61.518 o
-1 3 20 0.235 0.320 0.070 246.071 o
-1 3 21 12.646 13.028 0.400 7.536 o
-1 3 22 5.178 5.349 0.160 47.099 o
-1 3 23 2.063 2.140 0.120 83.732 o
-1 4 1 5.975 6.069 0.150 53.589 o
-1 4 2 9.751 9.579 0.240 20.933 o
-1 4 4 0.405 0.460 0.040 753.591 o
-1 4 5 60.928 59.952 1.340 0.671 o
-1 4 6 81.221 80.500 2.130 0.266 o
-1 4 7 28.476 27.826 0.680 2.608 o
-1 4 8 7.911 7.999 0.230 22.793 o
-1 4 9 1.323 1.340 0.090 148.858 o
-1 4 11 2.898 2.970 0.110 99.648 o
-1 4 12 20.344 20.587 0.520 4.459 o
-1 4 13 0.315 0.250 0.040 753.591 o
-1 4 14 3.354 3.370 0.110 99.648 o
-1 4 15 37.185 37.225 0.700 2.461 o
-1 4 16 4.052 4.049 0.140 61.518 o
-1 4 17 10.226 9.999 0.250 19.292 o
-1 4 20 9.505 9.829 0.380 8.350 o
-1 4 21 2.312 2.310 0.240 20.933 o
-1 5 1 9.774 9.939 0.230 22.793 o
-1 5 2 69.030 68.271 2.090 0.276 o
-1 5 3 1.195 1.210 0.070 246.071 o
-1 5 4 4.653 4.909 0.140 61.518 o
-1 5 6 31.005 30.536 0.960 1.308 o
-1 5 7 0.897 0.980 0.080 188.398 o
-1 5 8 0.735 0.660 0.170 41.721 o
-1 5 9 6.744 6.929 0.200 30.144 o
-1 5 10 13.964 14.288 0.420 6.835 o
-1 5 11 1.523 1.540 0.090 148.858 o
-1 5 12 13.429 13.198 0.300 13.397 o
-1 5 14 1.736 1.800 0.110 99.648 o
-1 5 15 1.114 1.110 0.090 148.858 o
-1 5 17 0.461 0.290 0.080 188.398 o
-1 6 1 2.239 1.980 0.110 99.648 o
-1 6 2 6.343 6.279 0.270 16.540 o
-1 6 4 1.688 1.860 0.110 99.648 o
-1 6 5 0.758 0.720 0.090 148.858 o
-1 6 6 8.419 8.789 0.910 1.456 o
-1 6 7 8.570 9.019 0.240 20.933 o
-1 6 8 2.443 2.600 0.130 71.346 o
-1 6 10 0.471 0.460 0.090 148.858 o
-1 6 13 3.170 2.670 0.230 22.793 o
-1 6 15 4.917 5.149 0.260 17.837 o
-1 6 16 0.565 0.400 0.130 71.346 o
-1 7 1 1.410 1.510 0.180 37.214 o
-1 7 3 3.123 3.100 0.230 22.793 o
-1 7 4 3.166 3.240 0.230 22.793 o
-1 7 6 3.690 3.410 0.240 20.933 o
-1 7 11 4.110 4.479 0.250 19.292 o
0 0 2 140.306 144.352 4.589 0.057 o
0 0 4 66.872 71.091 1.620 0.459 o
0 0 6 1007.720 919.434 48.034 0.001 o
0 0 8 291.610 296.692 6.809 0.026 o
0 0 10 406.295 402.909 9.229 0.014 o
0 0 12 13.735 14.148 0.330 11.072 o
0 0 14 53.286 52.873 1.150 0.912 o
0 0 16 10.947 11.239 0.250 19.292 o
0 0 18 0.555 1.650 0.080 188.398 o
0 0 20 10.525 11.539 0.280 15.379 o
0 0 22 16.120 16.508 0.360 9.304 o
0 0 24 1.302 1.810 0.100 120.575 o
0 1 1 455.531 483.069 10.889 0.010 o
0 1 2 89.519 92.978 2.120 0.268 o
0 1 3 17.961 18.418 0.420 6.835 o
0 1 4 1526.790 1512.830 51.773 0.000 o
0 1 5 68.944 72.431 1.610 0.465 o
0 1 6 307.646 316.410 7.179 0.023 o
0 1 7 34.823 36.175 0.810 1.838 o
0 1 8 26.899 28.026 0.660 2.768 o
0 1 9 37.480 38.075 0.880 1.557 o
0 1 10 147.989 148.251 3.340 0.108 o
0 1 11 206.220 202.834 4.769 0.053 o
0 1 12 0.194 0.190 0.030 1339.720 o
0 1 13 26.326 25.567 0.560 3.845 o
0 1 14 9.060 8.869 0.200 30.144 o
0 1 15 3.544 3.560 0.090 148.858 o
0 1 16 3.672 3.620 0.100 120.575 o
0 1 17 20.010 19.878 0.440 6.228 o
0 1 18 25.417 25.297 0.570 3.711 o
0 1 19 50.478 50.974 1.110 0.979 o
0 1 20 3.003 3.060 0.090 148.858 o
0 1 21 16.012 15.928 0.360 9.304 o
0 1 22 4.109 4.199 0.130 71.346 o
0 1 23 10.558 10.259 0.240 20.933 o
0 1 24 4.001 4.069 0.130 71.346 o
0 1 25 0.940 0.950 0.090 148.858 o
0 2 0 13.206 13.848 0.340 10.430 o
0 2 1 73.244 74.201 1.670 0.432 o
0 2 2 127.554 132.653 3.070 0.128 o
0 2 4 184.938 188.356 4.299 0.065 o
0 2 5 48.575 49.684 1.130 0.944 o
0 2 6 5.378 5.399 0.140 61.518 o
0 2 7 138.582 140.202 3.160 0.121 o
0 2 8 0.309 0.490 0.040 753.591 o
0 2 9 54.871 54.863 1.200 0.837 o
0 2 10 26.400 26.047 0.590 3.464 o
0 2 11 1.364 1.400 0.060 334.929 o
0 2 12 17.066 16.718 0.370 8.807 o
0 2 13 10.196 9.879 0.230 22.793 o
0 2 14 58.020 57.343 1.270 0.748 o
0 2 15 96.952 97.018 2.090 0.276 o
0 2 16 2.704 2.700 0.080 188.398 o
0 2 18 11.671 11.748 0.290 14.337 o
0 2 19 12.187 11.938 0.300 13.397 o
0 2 20 25.434 25.177 0.560 3.845 o
0 2 21 13.040 12.878 0.310 12.547 o
0 2 22 0.389 0.430 0.070 246.071 o
0 2 23 4.034 3.920 0.140 61.518 o
0 2 24 7.108 7.399 0.200 30.144 o
0 3 1 50.571 50.014 1.130 0.944 o
0 3 2 114.982 116.205 2.630 0.174 o
0 3 3 84.133 86.959 1.910 0.331 o
0 3 4 57.704 56.843 1.230 0.797 o
0 3 5 15.510 15.938 0.370 8.807 o
0 3 6 0.132 0.260 0.030 1339.720 o
0 3 7 1.009 1.040 0.050 482.298 o
0 3 8 99.145 98.757 2.130 0.266 o
0 3 9 41.721 41.345 0.860 1.630 o
0 3 10 1.279 1.250 0.060 334.929 o
0 3 11 1.411 1.500 0.070 246.071 o
0 3 12 6.790 8.809 0.310 12.547 o
0 3 14 27.712 27.456 0.580 3.584 o
0 3 15 0.219 0.300 0.040 753.591 o
0 3 16 1.208 1.170 0.070 246.071 o
0 3 17 5.066 5.029 0.140 61.518 o
0 3 18 4.559 4.989 0.150 53.589 o
0 3 19 0.387 0.360 0.060 334.929 o
0 3 20 12.109 12.258 0.280 15.379 o
0 3 21 2.622 2.550 0.100 120.575 o
0 3 22 4.289 4.069 0.140 61.518 o
0 4 0 2.723 2.830 0.130 71.346 o
0 4 1 12.006 11.989 0.270 16.540 o
0 4 2 57.312 56.623 1.300 0.713 o
0 4 3 3.962 3.939 0.110 99.648 o
0 4 4 12.109 12.108 0.320 11.775 o
0 4 5 74.852 75.650 1.610 0.465 o
0 4 6 6.238 6.429 0.170 41.721 o
0 4 7 0.178 0.190 0.030 1339.720 o
0 4 8 5.496 5.539 0.180 37.214 o
0 4 9 6.284 6.159 0.170 41.721 o
0 4 10 16.278 16.388 0.350 9.843 o
0 4 11 0.583 0.570 0.050 482.298 o
0 4 12 23.721 24.067 0.510 4.636 o
0 4 13 5.984 6.019 0.160 47.099 o
0 4 15 25.814 25.617 0.530 4.292 o
0 4 16 16.207 16.218 0.370 8.807 o
0 4 17 0.799 0.750 0.230 22.793 o
0 4 18 2.282 2.090 0.130 71.346 o
0 4 19 3.413 3.350 0.310 12.547 o
0 4 20 3.883 3.580 0.280 15.379 o
0 5 2 7.094 7.139 0.180 37.214 o
0 5 3 1.092 1.180 0.120 83.732 o
0 5 4 23.642 23.887 0.500 4.823 o
0 5 5 3.059 3.210 0.130 71.346 o
0 5 6 71.471 71.361 3.290 0.111 o
0 5 8 6.222 5.989 0.160 47.099 o
0 5 11 3.638 3.770 0.150 53.589 o
0 5 12 7.712 8.169 0.230 22.793 o
0 5 13 0.968 0.980 0.080 188.398 o
0 5 14 13.452 13.768 0.310 12.547 o
0 5 15 1.625 1.550 0.100 120.575 o
0 5 16 22.883 23.127 0.610 3.240 o
0 5 18 0.886 0.950 0.180 37.214 o
0 6 0 16.504 16.508 0.410 7.173 o
0 6 1 5.502 5.239 0.250 19.292 o
0 6 2 9.091 9.079 0.230 22.793 o
0 6 3 3.777 4.019 0.200 30.144 o
0 6 4 0.685 0.810 0.100 120.575 o
0 6 5 26.935 27.416 0.600 3.349 o
0 6 8 0.798 0.930 0.090 148.858 o
0 6 9 0.496 0.510 0.080 188.398 o
0 6 10 11.040 11.289 0.530 4.292 o
0 6 11 1.284 1.140 0.100 120.575 o
0 6 12 4.487 4.849 0.280 15.379 o
0 6 13 4.331 4.549 0.170 41.721 o
0 6 15 1.624 1.750 0.190 33.400 o
0 7 1 7.972 7.839 0.300 13.397 o
0 7 3 0.577 0.600 0.150 53.589 o
0 7 5 0.837 0.770 0.160 47.099 o
0 7 8 0.979 0.910 0.170 41.721 o
0 7 9 6.362 6.329 0.300 13.397 o
0 7 10 1.722 1.600 0.200 30.144 o
0 7 11 0.787 0.780 0.160 47.099 o
1 0 2 10.208 10.919 0.300 13.397 o
1 0 6 221.872 229.471 5.299 0.043 o
1 0 8 70.125 72.111 1.700 0.417 o
1 0 10 681.293 694.342 15.658 0.005 o
1 0 12 6.227 5.959 0.140 61.518 o
1 0 14 86.388 86.019 1.920 0.327 o
1 0 16 12.579 12.538 0.290 14.337 o
1 0 18 87.454 87.589 2.080 0.279 o
1 0 20 89.441 90.928 2.080 0.279 o
1 0 22 4.284 4.089 0.150 53.589 o
1 0 24 1.191 1.120 0.090 148.858 o
1 1 0 1578.990 1425.160 31.156 0.001 o
1 1 1 37.976 39.335 0.860 1.630 o
1 1 2 424.395 445.124 17.798 0.004 o
1 1 3 790.755 745.886 16.748 0.004 o
1 1 4 65.653 68.461 1.530 0.515 o
1 1 5 113.020 117.285 2.660 0.170 o
1 1 6 210.136 216.913 4.929 0.050 o
1 1 7 18.357 18.778 0.440 6.228 o
1 1 8 91.945 93.458 2.120 0.268 o
1 1 9 192.088 192.306 4.379 0.063 o
1 1 10 73.131 73.761 1.640 0.448 o
1 1 12 1.940 1.970 0.060 334.929 o
1 1 13 6.942 6.749 0.160 47.099 o
1 1 14 127.131 126.744 2.780 0.156 o
1 1 15 4.112 4.259 0.110 99.648 o
1 1 16 23.320 23.217 0.510 4.636 o
1 1 17 3.677 3.610 0.090 148.858 o
1 1 18 4.205 4.099 0.100 120.575 o
1 1 19 11.713 11.739 0.270 16.540 o
1 1 20 5.176 5.189 0.130 71.346 o
1 1 21 9.797 9.899 0.230 22.793 o
1 1 22 3.022 2.950 0.090 148.858 o
1 1 23 8.312 8.269 0.200 30.144 o
1 1 24 13.979 13.728 0.300 13.397 o
1 2 0 319.888 324.939 7.339 0.022 o
1 2 1 267.471 271.476 6.129 0.032 o
1 2 2 0.108 0.120 0.020 3014.360 o
1 2 3 357.193 361.224 8.099 0.018 o
1 2 4 19.359 19.887 0.460 5.698 o
1 2 5 90.208 91.748 2.060 0.284 o
1 2 6 159.862 162.969 3.700 0.088 o
1 2 7 81.520 82.180 1.830 0.360 o
1 2 8 5.680 5.719 0.160 47.099 o
1 2 9 7.367 7.279 0.170 41.721 o
1 2 10 4.716 4.549 0.130 71.346 o
1 2 11 8.490 8.639 0.200 30.144 o
1 2 12 14.812 14.518 0.320 11.775 o
1 2 13 27.229 27.177 0.600 3.349 o
1 2 14 6.576 6.589 0.170 41.721 o
1 2 15 0.898 0.870 0.040 753.591 o
1 2 16 5.552 5.489 0.140 61.518 o
1 2 17 4.058 4.089 0.110 99.648 o
1 2 18 0.149 0.160 0.040 753.591 o
1 2 19 5.962 5.879 0.170 41.721 o
1 2 20 0.517 0.520 0.050 482.298 o
1 2 21 2.279 2.250 0.110 99.648 o
1 2 22 11.193 10.949 0.260 17.837 o
1 2 23 0.432 0.510 0.070 246.071 o
1 2 24 9.787 9.469 0.320 11.775 o
1 3 0 18.924 18.898 0.510 4.636 o
1 3 1 31.851 30.356 0.740 2.202 o
1 3 2 45.503 45.874 1.000 1.206 o
1 3 4 7.934 7.789 0.210 27.341 o
1 3 5 21.788 21.167 0.550 3.986 o
1 3 6 44.085 43.455 0.970 1.281 o
1 3 7 18.827 18.928 0.420 6.835 o
1 3 8 25.002 24.997 0.540 4.135 o
1 3 9 10.052 9.839 0.230 22.793 o
1 3 10 0.702 0.700 0.040 753.591 o
1 3 11 15.257 14.938 0.370 8.807 o
1 3 12 34.262 33.956 0.740 2.202 o
1 3 13 28.471 28.656 0.590 3.464 o
1 3 14 14.729 14.828 0.330 11.072 o
1 3 15 0.876 0.910 0.060 334.929 o
1 3 16 0.289 0.230 0.050 482.298 o
1 3 17 1.532 1.540 0.080 188.398 o
1 3 18 35.913 35.975 0.930 1.394 o
1 3 19 14.658 14.298 0.330 11.072 o
1 3 20 0.255 0.240 0.060 334.929 o
1 3 21 1.148 1.150 0.080 188.398 o
1 4 0 17.477 17.658 0.380 8.350 o
1 4 1 0.625 0.650 0.050 482.298 o
1 4 2 54.997 55.793 1.030 1.137 o
1 4 3 14.351 14.558 0.360 9.304 o
1 4 4 2.922 2.960 0.100 120.575 o
1 4 5 51.341 52.003 1.070 1.053 o
1 4 6 7.829 8.039 0.190 33.400 o
1 4 7 1.255 1.260 0.070 246.071 o
1 4 8 58.462 58.533 1.430 0.590 o
1 4 9 11.945 11.899 0.360 9.304 o
1 4 11 1.345 1.380 0.070 246.071 o
1 4 12 1.528 1.530 0.070 246.071 o
1 4 13 7.815 7.769 0.230 22.793 o
1 4 14 1.703 1.670 0.090 148.858 o
1 4 15 17.934 18.308 0.400 7.536 o
1 4 16 12.380 12.358 0.450 5.954 o
1 4 17 3.986 3.830 0.430 6.521 o
1 4 18 0.726 0.660 0.100 120.575 o
1 4 19 4.299 4.069 0.270 16.540 o
1 4 20 2.506 2.420 0.250 19.292 o
1 5 0 4.212 4.159 0.110 99.648 o
1 5 2 12.042 12.059 0.270 16.540 o
1 5 3 0.546 0.640 0.060 334.929 o
1 5 4 87.344 89.189 1.820 0.364 o
1 5 5 4.067 4.099 0.150 53.589 o
1 5 6 0.199 0.160 0.050 482.298 o
1 5 7 0.893 1.060 0.110 99.648 o
1 5 8 7.543 7.959 0.200 30.144 o
1 5 9 0.685 0.750 0.080 188.398 o
1 5 10 2.219 2.280 0.120 83.732 o
1 5 11 0.889 0.840 0.200 30.144 o
1 5 12 21.259 20.757 0.430 6.521 o
1 5 13 0.342 0.380 0.070 246.071 o
1 5 14 18.771 18.678 0.420 6.835 o
1 5 16 6.699 6.369 0.190 33.400 o
1 6 0 5.925 5.829 0.280 15.379 o
1 6 1 5.629 5.659 0.270 16.540 o
1 6 2 2.581 2.590 0.120 83.732 o
1 6 3 0.641 0.570 0.180 37.214 o
1 6 4 4.925 4.889 0.550 3.986 o
1 6 5 11.080 10.919 0.410 7.173 o
1 6 6 3.744 3.770 0.150 53.589 o
1 6 7 0.294 0.260 0.070 246.071 o
1 6 8 11.701 11.938 0.610 3.240 o
1 6 9 11.003 11.299 0.280 15.379 o
1 6 10 6.102 6.419 0.350 9.843 o
1 6 13 2.159 2.270 0.220 24.912 o
1 6 14 0.585 0.520 0.140 61.518 o
1 6 15 11.302 11.119 0.350 9.843 o
1 7 0 1.909 1.690 0.190 33.400 o
1 7 1 1.507 1.600 0.190 33.400 o
1 7 2 0.653 0.440 0.140 61.518 o
1 7 4 1.498 1.480 0.200 30.144 o
1 7 5 3.535 3.270 0.210 27.341 o
1 7 9 4.224 4.289 0.260 17.837 o
1 7 11 2.466 2.150 0.200 30.144 o
2 0 0 23.734 25.767 0.420 6.835 o
2 0 4 8.037 8.269 0.200 30.144 o
2 0 6 3.894 3.999 0.130 71.346 o
2 0 8 104.609 103.697 2.390 0.211 o
2 0 10 34.379 34.476 0.760 2.088 o
2 0 12 77.714 77.230 1.680 0.427 o
2 0 14 98.266 99.237 2.160 0.258 o
2 0 16 35.513 35.975 0.800 1.884 o
2 0 18 5.151 5.249 0.170 41.721 o
2 0 20 18.965 19.598 0.440 6.228 o
2 0 22 15.311 14.948 0.380 8.350 o
2 0 24 34.245 34.276 0.660 2.768 o
2 1 0 363.030 295.013 6.859 0.026 o
2 1 1 67.103 68.241 1.520 0.522 o
2 1 2 2.636 2.700 0.070 246.071 o
2 1 3 463.664 481.809 10.839 0.010 o
2 1 4 9.201 9.329 0.230 22.793 o
2 1 5 20.377 20.537 0.470 5.458 o
2 1 6 423.607 424.326 9.539 0.013 o
2 1 7 30.060 30.436 0.690 2.533 o
2 1 8 47.053 47.724 1.070 1.053 o
2 1 9 179.866 177.618 3.989 0.076 o
2 1 10 42.119 42.495 0.940 1.365 o
2 1 11 1.740 1.710 0.050 482.298 o
2 1 12 24.460 24.147 0.540 4.135 o
2 1 13 119.476 119.225 2.650 0.172 o
2 1 14 3.161 3.090 0.080 188.398 o
2 1 15 5.361 5.309 0.130 71.346 o
2 1 16 0.459 0.400 0.030 1339.720 o
2 1 17 4.430 4.439 0.110 99.648 o
2 1 18 21.251 21.487 0.480 5.233 o
2 1 19 33.686 33.926 0.750 2.144 o
2 1 20 25.075 25.107 0.570 3.711 o
2 1 21 9.368 9.289 0.240 20.933 o
2 1 22 0.649 0.620 0.040 753.591 o
2 1 23 6.992 6.869 0.170 41.721 o
2 1 24 8.382 8.509 0.230 22.793 o
2 2 0 517.224 516.285 11.569 0.009 o
2 2 1 1.710 1.710 0.070 246.071 o
2 2 2 2.898 3.110 0.090 148.858 o
2 2 3 17.002 17.338 0.400 7.536 o
2 2 4 1.274 1.260 0.060 334.929 o
2 2 5 152.716 152.821 3.460 0.101 o
2 2 6 10.262 10.309 0.260 17.837 o
2 2 7 56.307 56.473 1.270 0.748 o
2 2 8 56.261 56.163 1.240 0.784 o
2 2 9 78.089 77.990 1.750 0.394 o
2 2 10 75.810 75.070 1.680 0.427 o
2 2 11 32.054 31.746 0.710 2.392 o
2 2 12 0.410 0.460 0.030 1339.720 o
2 2 13 35.605 35.855 0.790 1.932 o
2 2 14 1.631 1.670 0.050 482.298 o
2 2 15 12.662 12.648 0.280 15.379 o
2 2 16 12.736 12.768 0.290 14.337 o
2 2 17 46.141 46.404 1.040 1.115 o
2 2 18 2.246 2.190 0.080 188.398 o
2 2 20 1.929 2.050 0.090 148.858 o
2 2 22 3.013 3.030 0.100 120.575 o
2 2 23 10.965 11.379 0.260 17.837 o
2 3 0 12.714 12.188 0.600 3.349 o
2 3 1 29.271 28.996 0.650 2.854 o
2 3 2 90.474 87.569 1.920 0.327 o
2 3 3 4.616 4.409 0.140 61.518 o
2 3 4 215.484 211.923 4.699 0.055 o
2 3 5 7.840 7.599 0.180 37.214 o
2 3 6 2.383 2.410 0.070 246.071 o
2 3 7 29.845 29.116 0.670 2.686 o
2 3 8 1.689 1.710 0.060 334.929 o
2 3 9 1.411 1.430 0.060 334.929 o
2 3 10 2.502 2.360 0.110 99.648 o
2 3 11 0.198 0.200 0.030 1339.720 o
2 3 12 3.691 3.780 0.100 120.575 o
2 3 13 0.106 0.110 0.030 1339.720 o
2 3 14 8.393 8.349 0.200 30.144 o
2 3 15 5.101 4.979 0.130 71.346 o
2 3 16 3.678 3.790 0.130 71.346 o
2 3 17 0.236 0.240 0.040 753.591 o
2 3 18 1.544 1.580 0.070 246.071 o
2 3 19 0.315 0.270 0.050 482.298 o
2 3 20 0.295 0.280 0.060 334.929 o
2 3 21 1.696 1.620 0.090 148.858 o
2 3 22 4.638 4.719 0.200 30.144 o
2 4 0 12.329 12.468 0.290 14.337 o
2 4 2 2.030 2.030 0.080 188.398 o
2 4 3 54.200 54.483 1.160 0.896 o
2 4 4 53.742 52.803 1.260 0.759 o
2 4 5 18.434 18.188 0.410 7.173 o
2 4 6 3.475 3.350 0.110 99.648 o
2 4 7 17.774 18.048 0.400 7.536 o
2 4 8 5.035 5.079 0.130 71.346 o
2 4 9 6.699 6.819 0.190 33.400 o
2 4 10 1.659 1.660 0.070 246.071 o
2 4 11 0.220 0.270 0.040 753.591 o
2 4 12 33.987 33.746 0.800 1.884 o
2 4 13 11.311 11.219 0.270 16.540 o
2 4 14 7.679 7.559 0.260 17.837 o
2 4 15 5.455 5.389 0.180 37.214 o
2 4 17 6.098 6.379 0.200 30.144 o
2 4 18 10.499 10.379 0.490 5.022 o
2 4 19 3.658 3.630 0.260 17.837 o
2 5 0 11.048 10.939 0.250 19.292 o
2 5 1 3.772 3.610 0.110 99.648 o
2 5 2 1.783 1.640 0.130 71.346 o
2 5 3 1.237 1.240 0.070 246.071 o
2 5 4 2.813 2.940 0.110 99.648 o
2 5 5 1.237 1.180 0.070 246.071 o
2 5 6 1.751 1.940 0.090 148.858 o
2 5 7 0.230 0.260 0.050 482.298 o
2 5 8 68.816 69.741 1.700 0.417 o
2 5 9 5.449 5.509 0.180 37.214 o
2 5 10 3.559 3.620 0.170 41.721 o
2 5 11 0.312 0.340 0.070 246.071 o
2 5 12 0.778 0.830 0.090 148.858 o
2 5 13 1.484 1.530 0.110 99.648 o
2 5 14 17.542 17.398 1.140 0.928 o
2 5 15 1.102 1.240 0.180 37.214 o
2 6 0 0.831 0.810 0.070 246.071 o
2 6 1 0.511 0.450 0.060 334.929 o
2 6 2 6.646 6.829 0.270 16.540 o
2 6 3 11.888 12.698 0.290 14.337 o
2 6 4 6.530 6.749 0.200 30.144 o
2 6 5 0.220 0.220 0.060 334.929 o
2 6 6 0.310 0.240 0.070 246.071 o
2 6 7 5.267 5.239 0.170 41.721 o
2 6 8 0.682 0.750 0.070 246.071 o
2 6 9 0.556 0.620 0.090 148.858 o
2 6 11 3.218 3.110 0.140 61.518 o
2 6 12 7.206 7.099 0.310 12.547 o
2 6 13 0.600 0.560 0.150 53.589 o
2 6 14 4.046 3.890 0.240 20.933 o
2 7 0 1.124 0.940 0.150 53.589 o
2 7 1 2.181 1.880 0.200 30.144 o
2 7 3 2.012 2.040 0.210 27.341 o
2 7 4 4.049 3.920 0.250 19.292 o
2 7 6 2.013 1.940 0.210 27.341 o
2 7 7 2.896 2.930 0.230 22.793 o
3 0 0 395.177 320.749 7.269 0.023 o
3 0 2 186.561 194.705 4.549 0.058 o
3 0 4 21.751 21.027 0.700 2.461 o
3 0 6 584.995 592.225 13.318 0.007 o
3 0 8 11.242 10.399 0.260 17.837 o
3 0 10 1.163 1.140 0.050 482.298 o
3 0 12 278.778 280.464 6.219 0.031 o
3 0 14 3.690 3.730 0.100 120.575 o
3 0 16 11.021 10.929 0.260 17.837 o
3 0 18 10.090 10.469 0.250 19.292 o
3 0 20 35.837 35.925 0.750 2.144 o
3 0 22 33.906 34.176 0.730 2.263 o
3 0 24 1.806 1.950 0.230 22.793 o
3 1 0 108.864 111.136 2.470 0.198 o
3 1 1 431.398 422.257 11.449 0.009 o
3 1 2 442.525 454.572 10.209 0.012 o
3 1 3 42.031 41.835 0.930 1.394 o
3 1 4 12.062 11.518 0.290 14.337 o
3 1 5 5.086 5.289 0.150 53.589 o
3 1 6 4.671 4.989 0.140 61.518 o
3 1 7 29.924 29.236 0.670 2.686 o
3 1 8 38.334 38.145 0.870 1.593 o
3 1 9 1.512 1.470 0.050 482.298 o
3 1 10 85.368 84.799 1.880 0.341 o
3 1 11 13.777 13.478 0.300 13.397 o
3 1 12 11.144 11.029 0.250 19.292 o
3 1 13 35.776 36.185 0.800 1.884 o
3 1 14 0.626 0.680 0.030 1339.720 o
3 1 15 2.967 2.970 0.080 188.398 o
3 1 16 58.295 58.852 1.310 0.703 o
3 1 17 1.300 1.380 0.060 334.929 o
3 1 18 2.839 2.850 0.100 120.575 o
3 1 19 7.687 7.719 0.190 33.400 o
3 1 20 0.440 0.450 0.040 753.591 o
3 1 21 4.332 4.299 0.110 99.648 o
3 1 22 0.908 0.900 0.060 334.929 o
3 1 23 22.469 22.267 0.490 5.022 o
3 2 0 1.887 1.900 0.070 246.071 o
3 2 1 8.255 7.749 0.200 30.144 o
3 2 2 276.418 276.915 6.289 0.030 o
3 2 3 102.603 101.847 2.310 0.226 o
3 2 4 91.023 91.478 2.030 0.293 o
3 2 5 61.876 61.012 1.420 0.598 o
3 2 6 45.114 44.504 1.060 1.073 o
3 2 7 3.646 3.730 0.100 120.575 o
3 2 8 103.532 102.317 2.470 0.198 o
3 2 9 2.258 2.240 0.060 334.929 o
3 2 10 11.215 11.179 0.250 19.292 o
3 2 11 9.239 9.249 0.210 27.341 o
3 2 12 21.482 21.457 0.480 5.233 o
3 2 13 2.864 2.930 0.080 188.398 o
3 2 14 8.100 7.819 0.190 33.400 o
3 2 15 1.252 1.200 0.060 334.929 o
3 2 16 1.870 1.910 0.070 246.071 o
3 2 17 6.931 7.019 0.170 41.721 o
3 2 18 20.577 20.787 0.500 4.823 o
3 2 19 14.386 14.418 0.330 11.072 o
3 2 20 6.325 6.339 0.170 41.721 o
3 2 21 5.217 5.269 0.150 53.589 o
3 2 22 1.841 1.700 0.090 148.858 o
3 2 23 1.128 0.920 0.190 33.400 o
3 3 0 70.454 71.891 1.500 0.536 o
3 3 1 1.992 2.050 0.080 188.398 o
3 3 2 20.606 20.647 0.480 5.233 o
3 3 3 98.850 96.488 2.090 0.276 o
3 3 4 106.952 105.087 2.270 0.234 o
3 3 5 0.145 0.130 0.030 1339.720 o
3 3 6 19.633 20.157 0.440 6.228 o
3 3 7 2.082 2.110 0.080 188.398 o
3 3 8 114.221 113.616 2.580 0.181 o
3 3 9 34.885 35.535 0.780 1.982 o
3 3 10 0.257 0.220 0.030 1339.720 o
3 3 11 15.793 15.728 0.350 9.843 o
3 3 12 32.274 32.036 0.710 2.392 o
3 3 13 12.141 11.848 0.270 16.540 o
3 3 14 48.100 48.544 1.040 1.115 o
3 3 15 4.491 4.579 0.120 83.732 o
3 3 16 8.003 8.159 0.200 30.144 o
3 3 17 6.935 7.039 0.170 41.721 o
3 3 18 2.035 2.170 0.080 188.398 o
3 3 19 0.757 0.720 0.060 334.929 o
3 3 20 0.451 0.510 0.060 334.929 o
3 3 21 3.630 3.690 0.120 83.732 o
3 3 22 5.825 6.009 0.280 15.379 o
3 4 0 6.169 6.049 0.170 41.721 o
3 4 1 0.336 0.280 0.040 753.591 o
3 4 2 2.218 2.130 0.090 148.858 o
3 4 3 17.984 17.848 0.470 5.458 o
3 4 4 37.577 37.135 1.190 0.851 o
3 4 5 0.257 0.230 0.040 753.591 o
3 4 6 0.269 0.300 0.040 753.591 o
3 4 7 54.400 54.633 1.240 0.784 o
3 4 8 19.832 20.227 0.430 6.521 o
3 4 9 9.778 9.609 0.230 22.793 o
3 4 10 10.853 10.579 0.260 17.837 o
3 4 12 1.673 1.720 0.090 148.858 o
3 4 13 13.053 12.758 0.300 13.397 o
3 4 14 3.122 3.030 0.120 83.732 o
3 4 16 2.291 2.290 0.110 99.648 o
3 4 17 15.644 15.618 0.340 10.430 o
3 4 18 9.192 8.999 0.350 9.843 o
3 5 0 16.494 16.078 0.360 9.304 o
3 5 1 8.730 8.569 0.260 17.837 o
3 5 2 2.865 2.960 0.130 71.346 o
3 5 5 1.915 1.790 0.080 188.398 o
3 5 6 14.880 14.498 0.330 11.072 o
3 5 7 4.491 4.539 0.140 61.518 o
3 5 8 1.609 1.540 0.090 148.858 o
3 5 9 0.367 0.390 0.060 334.929 o
3 5 12 1.552 1.480 0.110 99.648 o
3 5 13 0.325 0.340 0.080 188.398 o
3 5 14 1.516 1.460 0.190 33.400 o
3 6 0 0.058 0.380 0.100 120.575 o
3 6 1 0.983 0.750 0.070 246.071 o
3 6 2 1.207 1.150 0.070 246.071 o
3 6 3 0.563 0.890 0.090 148.858 o
3 6 4 1.016 1.070 0.110 99.648 o
3 6 5 3.106 3.080 0.160 47.099 o
3 6 6 0.698 0.780 0.070 246.071 o
3 6 7 13.683 14.048 0.380 8.350 o
3 6 8 0.224 0.200 0.060 334.929 o
3 6 9 0.648 0.960 0.100 120.575 o
3 6 10 1.966 2.070 0.120 83.732 o
3 6 11 2.415 2.190 0.220 24.912 o
3 6 12 2.534 2.610 0.220 24.912 o
3 6 13 3.595 3.520 0.230 22.793 o
3 7 0 1.137 1.110 0.180 37.214 o
3 7 2 3.391 3.400 0.230 22.793 o
3 7 3 4.384 4.119 0.250 19.292 o
3 7 4 0.679 0.650 0.160 47.099 o
3 7 6 0.560 0.560 0.150 53.589 o
3 7 8 1.107 1.010 0.170 41.721 o
3 7 9 1.758 1.930 0.200 30.144 o
3 7 10 1.364 1.360 0.180 37.214 o
4 0 0 44.500 45.584 1.140 0.928 o
4 0 4 37.161 38.805 0.920 1.425 o
4 0 6 13.480 12.688 0.320 11.775 o
4 0 8 1.071 1.020 0.050 482.298 o
4 0 10 4.357 4.379 0.110 99.648 o
4 0 12 2.773 2.920 0.080 188.398 o
4 0 16 47.985 49.204 1.100 0.996 o
4 0 18 0.185 0.170 0.050 482.298 o
4 0 22 29.241 29.856 0.730 2.263 o
4 1 0 2.381 2.380 0.080 188.398 o
4 1 1 153.873 154.030 3.490 0.099 o
4 1 2 185.673 186.116 4.289 0.066 o
4 1 3 209.069 210.673 4.989 0.048 o
4 1 4 2.914 2.990 0.100 120.575 o
4 1 5 89.624 87.829 2.200 0.249 o
4 1 6 40.362 39.895 0.900 1.489 o
4 1 7 8.537 8.379 0.200 30.144 o
4 1 8 28.373 28.006 0.640 2.944 o
4 1 9 20.849 20.637 0.470 5.458 o
4 1 10 0.251 0.240 0.020 3014.360 o
4 1 11 127.003 128.404 2.840 0.149 o
4 1 12 11.522 11.579 0.260 17.837 o
4 1 13 6.345 6.169 0.140 61.518 o
4 1 14 2.386 2.430 0.070 246.071 o
4 1 15 9.382 9.479 0.220 24.912 o
4 1 16 3.179 3.220 0.090 148.858 o
4 1 17 8.499 8.729 0.210 27.341 o
4 1 18 0.479 0.440 0.040 753.591 o
4 1 19 1.357 1.380 0.060 334.929 o
4 1 20 17.322 17.358 0.420 6.835 o
4 1 21 13.863 13.758 0.340 10.430 o
4 1 22 4.638 4.609 0.180 37.214 o
4 2 0 117.708 118.825 2.700 0.165 o
4 2 1 74.369 74.231 1.630 0.454 o
4 2 2 295.752 294.793 6.719 0.027 o
4 2 3 55.826 54.793 1.210 0.824 o
4 2 4 15.473 14.938 0.420 6.835 o
4 2 5 0.564 0.560 0.040 753.591 o
4 2 6 6.801 6.919 0.170 41.721 o
4 2 7 153.700 149.841 3.290 0.111 o
4 2 8 0.753 0.680 0.030 1339.720 o
4 2 9 14.312 14.228 0.320 11.775 o
4 2 10 40.715 40.665 0.890 1.522 o
4 2 11 1.233 1.170 0.050 482.298 o
4 2 12 101.085 101.317 2.180 0.254 o
4 2 13 26.922 27.247 0.600 3.349 o
4 2 14 10.633 10.679 0.250 19.292 o
4 2 15 25.987 26.407 0.570 3.711 o
4 2 16 2.252 2.220 0.090 148.858 o
4 2 17 5.161 5.059 0.140 61.518 o
4 2 18 5.432 5.339 0.140 61.518 o
4 2 19 2.747 2.720 0.100 120.575 o
4 2 20 2.997 2.990 0.180 37.214 o
4 2 21 2.245 2.150 0.100 120.575 o
4 2 22 12.570 13.278 0.420 6.835 o
4 3 0 5.563 5.559 0.130 71.346 o
4 3 1 36.704 36.415 0.790 1.932 o
4 3 2 0.961 1.020 0.050 482.298 o
4 3 3 1.458 1.310 0.050 482.298 o
4 3 4 48.331 47.764 1.040 1.115 o
4 3 5 3.573 3.640 0.120 83.732 o
4 3 6 105.277 103.797 2.300 0.228 o
4 3 7 0.323 0.330 0.030 1339.720 o
4 3 8 54.304 53.563 1.200 0.837 o
4 3 9 6.140 6.139 0.150 53.589 o
4 3 10 9.662 9.789 0.290 14.337 o
4 3 11 0.352 0.290 0.070 246.071 o
4 3 13 13.257 12.898 0.290 14.337 o
4 3 16 22.686 22.857 0.510 4.636 o
4 3 17 2.858 2.810 0.100 120.575 o
4 3 18 31.782 31.736 0.690 2.533 o
4 3 19 2.509 2.420 0.110 99.648 o
4 3 21 3.639 3.540 0.250 19.292 o
4 4 0 65.031 63.932 1.600 0.471 o
4 4 1 0.568 0.470 0.040 753.591 o
4 4 2 0.618 0.610 0.050 482.298 o
4 4 3 2.617 2.650 0.100 120.575 o
4 4 4 1.613 1.460 0.060 334.929 o
4 4 5 19.975 19.797 0.440 6.228 o
4 4 6 13.282 13.428 0.300 13.397 o
4 4 7 39.445 39.155 0.850 1.669 o
4 4 8 20.163 20.597 0.540 4.135 o
4 4 9 1.002 0.960 0.070 246.071 o
4 4 10 1.331 1.350 0.070 246.071 o
4 4 11 0.444 0.440 0.050 482.298 o
4 4 12 0.196 0.220 0.050 482.298 o
4 4 13 0.543 0.540 0.070 246.071 o
4 4 14 20.337 20.287 0.420 6.835 o
4 4 15 4.944 4.939 0.170 41.721 o
4 4 17 17.768 18.128 0.460 5.698 o
4 5 0 0.183 0.150 0.040 753.591 o
4 5 1 1.989 1.800 0.080 188.398 o
4 5 2 0.807 0.800 0.070 246.071 o
4 5 3 3.370 2.940 0.140 61.518 o
4 5 4 21.598 22.317 0.460 5.698 o
4 5 5 1.969 2.000 0.140 61.518 o
4 5 6 9.235 9.719 0.240 20.933 o
4 5 7 0.131 0.170 0.050 482.298 o
4 5 8 2.069 2.120 0.090 148.858 o
4 5 10 14.188 14.008 0.400 7.536 o
4 5 11 7.152 7.249 0.200 30.144 o
4 5 12 1.788 1.840 0.100 120.575 o
4 6 0 0.868 0.960 0.070 246.071 o
4 6 1 3.533 3.620 0.120 83.732 o
4 6 2 0.490 0.510 0.060 334.929 o
4 6 3 0.621 0.720 0.070 246.071 o
4 6 4 0.105 0.170 0.050 482.298 o
4 6 5 2.408 2.650 0.100 120.575 o
4 6 7 0.795 0.790 0.090 148.858 o
4 6 8 1.885 1.980 0.110 99.648 o
4 6 9 1.650 1.690 0.120 83.732 o
4 7 1 4.285 4.599 0.310 12.547 o
4 7 2 0.784 0.880 0.150 53.589 o
4 7 5 0.891 0.950 0.160 47.099 o
4 7 6 6.110 6.009 0.280 15.379 o
4 7 8 3.467 3.450 0.230 22.793 o
5 0 0 62.710 63.352 1.420 0.598 o
5 0 2 673.267 677.034 15.138 0.005 o
5 0 4 11.882 11.518 0.280 15.379 o
5 0 6 6.694 6.369 0.160 47.099 o
5 0 8 146.252 146.591 3.150 0.122 o
5 0 10 71.098 72.531 1.560 0.495 o
5 0 12 17.365 17.308 0.380 8.350 o
5 0 14 15.498 15.398 0.340 10.430 o
5 0 16 14.954 15.688 0.380 8.350 o
5 0 18 1.776 1.850 0.100 120.575 o
5 0 20 1.954 1.950 0.140 61.518 o
5 0 22 0.699 0.680 0.190 33.400 o
5 1 0 0.396 0.430 0.040 753.591 o
5 1 1 108.642 108.286 2.410 0.208 o
5 1 2 58.190 57.413 1.280 0.736 o
5 1 3 1.783 1.710 0.090 148.858 o
5 1 4 39.169 38.295 0.980 1.255 o
5 1 5 1.160 0.960 0.130 71.346 o
5 1 6 81.970 79.340 1.800 0.372 o
5 1 7 4.925 4.989 0.120 83.732 o
5 1 8 1.434 1.430 0.040 753.591 o
5 1 9 1.853 1.890 0.060 334.929 o
5 1 10 0.744 0.760 0.030 1339.720 o
5 1 11 29.046 29.226 0.640 2.944 o
5 1 12 55.316 55.433 1.210 0.824 o
5 1 13 16.504 16.758 0.390 7.927 o
5 1 14 0.271 0.260 0.030 1339.720 o
5 1 15 17.911 18.008 0.400 7.536 o
5 1 18 5.490 5.639 0.150 53.589 o
5 1 19 0.812 0.780 0.060 334.929 o
5 1 20 1.303 1.360 0.080 188.398 o
5 1 21 23.611 24.187 0.550 3.986 o
5 2 0 24.710 23.867 0.560 3.845 o
5 2 1 25.457 24.897 0.560 3.845 o
5 2 2 3.329 3.260 0.090 148.858 o
5 2 3 24.447 23.497 0.550 3.986 o
5 2 4 60.516 59.422 1.300 0.713 o
5 2 5 14.831 14.498 0.360 9.304 o
5 2 6 48.278 47.624 1.040 1.115 o
5 2 7 4.299 4.189 0.110 99.648 o
5 2 8 14.218 13.708 0.310 12.547 o
5 2 9 10.741 10.449 0.240 20.933 o
5 2 10 39.277 39.445 0.880 1.557 o
5 2 11 10.518 10.489 0.240 20.933 o
5 2 12 21.739 21.157 0.470 5.458 o
5 2 14 5.926 6.009 0.150 53.589 o
5 2 16 11.676 11.259 0.260 17.837 o
5 2 17 24.515 24.877 0.590 3.464 o
5 2 18 2.801 2.750 0.120 83.732 o
5 2 19 2.756 2.840 0.140 61.518 o
5 2 20 17.085 17.358 0.360 9.304 o
5 2 21 2.576 2.600 0.330 11.072 o
5 3 0 120.994 118.315 2.570 0.183 o
5 3 1 26.299 25.427 0.560 3.845 o
5 3 2 5.267 5.309 0.140 61.518 o
5 3 3 4.322 4.299 0.110 99.648 o
5 3 4 3.887 3.730 0.110 99.648 o
5 3 5 40.552 40.085 0.880 1.557 o
5 3 6 89.517 88.139 1.870 0.345 o
5 3 7 4.632 4.339 0.120 83.732 o
5 3 8 3.193 3.300 0.100 120.575 o
5 3 9 0.275 0.220 0.040 753.591 o
5 3 10 37.094 36.385 0.730 2.263 o
5 3 11 21.055 20.737 0.570 3.711 o
5 3 12 0.617 0.560 0.070 246.071 o
5 3 13 4.256 4.279 0.160 47.099 o
5 3 14 28.801 29.106 0.700 2.461 o
5 3 15 0.822 0.840 0.070 246.071 o
5 3 16 31.964 32.136 0.660 2.768 o
5 3 19 4.118 4.099 0.160 47.099 o
5 4 0 8.692 8.639 0.360 9.304 o
5 4 1 4.534 4.659 0.150 53.589 o
5 4 2 0.093 0.140 0.050 482.298 o
5 4 3 1.207 1.320 0.070 246.071 o
5 4 4 25.208 25.117 0.670 2.686 o
5 4 5 18.036 18.088 0.420 6.835 o
5 4 6 8.133 8.259 0.200 30.144 o
5 4 7 18.411 18.278 0.420 6.835 o
5 4 9 7.455 7.159 0.200 30.144 o
5 4 10 15.521 15.588 0.350 9.843 o
5 4 11 2.613 2.620 0.100 120.575 o
5 4 12 0.612 0.540 0.060 334.929 o
5 4 14 2.305 2.270 0.110 99.648 o
5 4 15 11.755 11.959 0.280 15.379 o
5 4 16 1.301 1.350 0.200 30.144 o
5 4 17 4.795 4.869 0.260 17.837 o
5 5 0 4.854 4.889 0.280 15.379 o
5 5 2 4.451 4.819 0.260 17.837 o
5 5 3 1.109 1.100 0.080 188.398 o
5 5 4 3.234 3.410 0.120 83.732 o
5 5 5 0.324 0.340 0.060 334.929 o
5 5 6 6.111 6.409 0.200 30.144 o
5 5 7 1.231 1.120 0.070 246.071 o
5 5 8 7.111 7.139 0.230 22.793 o
5 5 9 0.342 0.410 0.070 246.071 o
5 5 14 2.688 2.610 0.210 27.341 o
5 5 15 0.805 0.770 0.150 53.589 o
5 6 0 6.440 6.619 0.400 7.536 o
5 6 1 4.210 4.129 0.140 61.518 o
5 6 2 3.948 3.870 0.130 71.346 o
5 6 3 1.919 1.860 0.140 61.518 o
5 6 4 1.546 1.530 0.080 188.398 o
5 6 5 7.279 7.169 0.180 37.214 o
5 6 6 2.777 2.800 0.130 71.346 o
5 6 7 10.950 11.319 0.270 16.540 o
5 6 8 0.675 0.690 0.130 71.346 o
5 6 9 2.010 2.090 0.120 83.732 o
5 6 12 0.508 0.520 0.140 61.518 o
5 7 0 1.656 1.540 0.110 99.648 o
5 7 1 7.875 7.249 0.190 33.400 o
5 7 2 1.507 1.370 0.200 30.144 o
5 7 3 1.900 1.750 0.190 33.400 o
5 7 4 1.140 1.230 0.180 37.214 o
5 7 5 0.764 0.660 0.150 53.589 o
6 0 0 233.375 235.340 5.349 0.042 o
6 0 2 29.210 29.816 0.660 2.768 o
6 0 4 1.575 1.500 0.120 83.732 o
6 0 6 42.616 47.504 0.960 1.308 o
6 0 8 15.514 15.488 0.350 9.843 o
6 0 10 33.584 33.626 0.700 2.461 o
6 0 12 92.819 94.148 2.000 0.301 o
6 0 14 4.326 4.219 0.140 61.518 o
6 0 16 2.102 2.090 0.110 99.648 o
6 0 18 11.533 12.008 0.290 14.337 o
6 0 20 22.669 22.487 0.450 5.954 o
6 1 0 0.655 0.620 0.050 482.298 o
6 1 1 183.714 180.327 4.079 0.072 o
6 1 2 60.574 58.543 1.500 0.536 o
6 1 3 22.417 20.827 0.480 5.233 o
6 1 4 54.822 52.163 1.300 0.713 o
6 1 5 58.556 58.453 1.270 0.748 o
6 1 6 21.213 20.108 0.530 4.292 o
6 1 7 11.848 11.579 0.270 16.540 o
6 1 8 42.535 41.815 0.910 1.456 o
6 1 9 34.154 34.406 0.770 2.034 o
6 1 10 0.303 0.340 0.040 753.591 o
6 1 11 31.935 31.736 0.690 2.533 o
6 1 12 0.661 0.670 0.050 482.298 o
6 1 13 13.586 13.858 0.310 12.547 o
6 1 15 2.014 1.880 0.080 188.398 o
6 1 16 25.655 26.347 0.550 3.986 o
6 1 17 0.399 0.370 0.050 482.298 o
6 1 18 3.020 3.050 0.150 53.589 o
6 1 19 5.681 5.789 0.160 47.099 o
6 2 1 9.485 9.259 0.220 24.912 o
6 2 2 0.052 0.100 0.020 3014.360 o
6 2 3 13.650 12.908 0.310 12.547 o
6 2 4 47.744 46.034 0.990 1.230 o
6 2 5 97.111 94.868 2.310 0.226 o
6 2 6 2.190 2.180 0.090 148.858 o
6 2 7 1.076 1.060 0.060 334.929 o
6 2 8 5.376 5.139 0.140 61.518 o
6 2 9 34.161 33.326 0.690 2.533 o
6 2 10 1.537 1.480 0.080 188.398 o
6 2 11 5.660 5.619 0.160 47.099 o
6 2 12 3.230 3.270 0.120 83.732 o
6 2 13 7.004 7.019 0.200 30.144 o
6 2 14 33.169 33.806 0.710 2.392 o
6 2 15 15.203 15.098 0.340 10.430 o
6 2 16 7.611 7.629 0.200 30.144 o
6 2 17 1.342 1.340 0.070 246.071 o
6 2 18 0.723 0.700 0.080 188.398 o
6 2 20 2.758 2.540 0.260 17.837 o
6 3 2 0.705 0.720 0.060 334.929 o
6 3 3 0.765 0.710 0.050 482.298 o
6 3 4 0.298 0.280 0.040 753.591 o
6 3 5 0.146 0.150 0.040 753.591 o
6 3 6 0.190 0.220 0.040 753.591 o
6 3 7 5.057 4.959 0.140 61.518 o
6 3 8 6.071 5.819 0.150 53.589 o
6 3 9 3.195 3.740 0.130 71.346 o
6 3 10 32.154 32.466 0.700 2.461 o
6 3 11 1.783 1.630 0.080 188.398 o
6 3 12 1.263 1.280 0.090 148.858 o
6 3 13 0.607 0.570 0.070 246.071 o
6 3 15 12.189 12.059 0.300 13.397 o
6 3 16 5.536 5.649 0.190 33.400 o
6 3 17 0.547 0.570 0.170 41.721 o
6 3 18 8.015 8.729 0.500 4.823 o
6 4 0 16.443 16.148 0.440 6.228 o
6 4 2 25.263 25.297 0.590 3.464 o
6 4 3 0.241 0.300 0.050 482.298 o
6 4 4 6.109 5.939 0.200 30.144 o
6 4 5 13.764 13.928 0.310 12.547 o
6 4 6 0.760 0.820 0.050 482.298 o
6 4 7 1.933 1.870 0.090 148.858 o
6 4 9 7.321 7.559 0.190 33.400 o
6 4 10 17.679 18.128 0.390 7.927 o
6 4 11 1.794 1.650 0.080 188.398 o
6 4 12 0.287 0.300 0.060 334.929 o
6 4 14 2.929 2.900 0.140 61.518 o
6 4 15 4.601 4.769 0.160 47.099 o
6 4 16 3.675 3.720 0.150 53.589 o
6 5 0 25.799 25.677 1.110 0.979 o
6 5 1 4.005 3.920 0.140 61.518 o
6 5 2 0.202 0.270 0.060 334.929 o
6 5 3 0.651 0.640 0.070 246.071 o
6 5 4 14.504 14.268 0.320 11.775 o
6 5 6 43.236 43.084 1.150 0.912 o
6 5 7 2.812 2.900 0.210 27.341 o
6 5 8 0.548 0.540 0.090 148.858 o
6 5 9 1.299 1.380 0.090 148.858 o
6 5 10 0.416 0.420 0.070 246.071 o
6 5 12 0.505 0.550 0.080 188.398 o
6 5 13 1.502 1.590 0.190 33.400 o
6 6 0 10.738 11.089 0.290 14.337 o
6 6 1 2.149 2.050 0.090 148.858 o
6 6 2 4.411 4.639 0.270 16.540 o
6 6 3 5.072 5.149 0.160 47.099 o
6 6 4 0.232 0.260 0.060 334.929 o
6 6 5 1.158 1.130 0.080 188.398 o
6 6 7 1.940 1.810 0.120 83.732 o
6 6 8 0.836 0.840 0.090 148.858 o
6 6 9 0.483 0.520 0.080 188.398 o
6 6 10 6.532 6.679 0.280 15.379 o
6 7 0 1.721 1.540 0.100 120.575 o
6 7 1 0.544 0.460 0.140 61.518 o
7 0 0 108.160 108.846 3.570 0.095 o
7 0 2 35.174 35.276 1.290 0.725 o
7 0 4 267.822 262.367 11.588 0.009 o
7 0 6 1.220 1.120 0.070 246.071 o
7 0 8 43.349 44.004 0.870 1.593 o
7 0 10 59.382 59.443 1.290 0.725 o
7 0 12 17.490 17.698 0.410 7.173 o
7 0 14 11.824 12.198 0.370 8.807 o
7 0 16 8.350 8.189 0.230 22.793 o
7 0 18 16.007 16.538 0.350 9.843 o
7 1 0 82.624 80.810 1.850 0.352 o
7 1 1 1.064 1.050 0.060 334.929 o
7 1 2 0.187 0.230 0.030 1339.720 o
7 1 3 7.383 7.279 0.180 37.214 o
7 1 4 34.940 34.186 0.750 2.144 o
7 1 5 40.111 38.905 1.050 1.094 o
7 1 6 1.016 0.930 0.060 334.929 o
7 1 7 1.327 1.430 0.070 246.071 o
7 1 8 46.292 46.474 0.950 1.336 o
7 1 10 3.160 3.250 0.120 83.732 o
7 1 11 16.396 16.518 0.360 9.304 o
7 1 12 15.198 15.138 0.370 8.807 o
7 1 13 15.264 15.238 0.360 9.304 o
7 1 14 23.226 23.567 0.550 3.986 o
7 1 15 21.944 22.257 0.470 5.458 o
7 1 17 3.320 3.510 0.140 61.518 o
7 1 18 0.415 0.300 0.080 188.398 o
7 1 19 4.081 4.279 0.160 47.099 o
7 2 0 35.004 34.096 0.780 1.982 o
7 2 1 10.688 10.439 0.240 20.933 o
7 2 2 6.386 6.109 0.160 47.099 o
7 2 3 4.758 4.539 0.120 83.732 o
7 2 4 0.513 0.540 0.040 753.591 o
7 2 5 0.798 0.710 0.050 482.298 o
7 2 6 5.680 5.659 0.150 53.589 o
7 2 7 3.271 3.160 0.100 120.575 o
7 2 8 7.276 6.809 0.170 41.721 o
7 2 9 20.474 20.627 0.440 6.228 o
7 2 10 0.916 0.780 0.070 246.071 o
7 2 11 10.002 10.009 0.250 19.292 o
7 2 12 0.344 0.300 0.070 246.071 o
7 2 13 4.012 4.199 0.180 37.214 o
7 2 14 6.618 6.539 0.200 30.144 o
7 2 15 11.107 11.409 0.270 16.540 o
7 2 16 1.073 1.000 0.110 99.648 o
7 2 18 3.838 3.680 0.150 53.589 o
7 3 0 0.580 0.560 0.040 753.591 o
7 3 1 27.579 27.276 0.580 3.584 o
7 3 2 22.323 22.017 0.510 4.636 o
7 3 3 14.971 14.738 0.350 9.843 o
7 3 4 14.028 14.048 0.310 12.547 o
7 3 5 1.034 0.990 0.060 334.929 o
7 3 6 6.535 6.579 0.170 41.721 o
7 3 7 3.319 3.330 0.110 99.648 o
7 3 8 11.945 11.618 0.270 16.540 o
7 3 9 9.776 9.639 0.280 15.379 o
7 3 10 1.762 1.860 0.090 148.858 o
7 3 12 3.307 3.510 0.160 47.099 o
7 3 13 1.573 1.480 0.100 120.575 o
7 3 14 0.263 0.290 0.070 246.071 o
7 3 16 1.884 1.920 0.130 71.346 o
7 4 0 9.759 9.509 0.220 24.912 o
7 4 1 1.475 1.450 0.100 120.575 o
7 4 2 1.565 1.640 0.080 188.398 o
7 4 3 1.126 1.110 0.080 188.398 o
7 4 4 2.608 2.350 0.110 99.648 o
7 4 5 19.940 20.137 0.490 5.022 o
7 4 6 29.316 29.336 0.640 2.944 o
7 4 9 9.939 9.889 0.240 20.933 o
7 4 10 0.325 0.320 0.060 334.929 o
7 4 12 4.788 4.729 0.170 41.721 o
7 4 13 0.287 0.350 0.100 120.575 o
7 4 14 6.780 6.619 0.220 24.912 o
7 4 15 3.242 3.330 0.160 47.099 o
7 5 0 13.362 12.868 0.300 13.397 o
7 5 2 12.016 11.918 0.280 15.379 o
7 5 3 1.373 1.360 0.090 148.858 o
7 5 4 2.314 2.510 0.110 99.648 o
7 5 6 1.069 0.990 0.080 188.398 o
7 5 8 3.516 3.440 0.130 71.346 o
7 5 10 20.000 19.298 0.420 6.835 o
7 5 11 1.285 1.410 0.200 30.144 o
7 5 12 1.203 1.170 0.180 37.214 o
7 6 0 0.781 0.790 0.070 246.071 o
7 6 2 2.185 2.120 0.110 99.648 o
7 6 4 3.750 3.570 0.210 27.341 o
7 6 5 3.775 3.500 0.140 61.518 o
7 6 6 3.127 3.000 0.140 61.518 o
7 6 7 3.283 3.390 0.140 61.518 o
7 6 8 2.918 2.990 0.220 24.912 o
8 0 0 27.551 27.826 0.540 4.135 o
8 0 2 14.862 14.738 0.460 5.698 o
8 0 4 64.151 64.242 1.400 0.615 o
8 0 6 4.615 4.359 0.140 61.518 o
8 0 8 28.285 29.136 0.620 3.137 o
8 0 10 0.873 0.870 0.090 148.858 o
8 0 12 24.494 24.987 0.490 5.022 o
8 0 14 80.588 82.930 1.960 0.314 o
8 0 16 0.805 1.100 0.100 120.575 o
8 1 1 0.424 0.410 0.030 1339.720 o
8 1 2 2.056 2.050 0.070 246.071 o
8 1 3 83.108 83.679 1.960 0.314 o
8 1 4 32.974 32.296 0.770 2.034 o
8 1 6 4.177 4.039 0.120 83.732 o
8 1 7 0.319 0.340 0.040 753.591 o
8 1 8 19.260 19.508 0.420 6.835 o
8 1 9 9.402 9.439 0.230 22.793 o
8 1 10 18.332 18.108 0.390 7.927 o
8 1 11 5.940 6.109 0.190 33.400 o
8 1 12 4.246 4.339 0.200 30.144 o
8 1 13 10.820 11.039 0.270 16.540 o
8 1 15 1.589 1.550 0.130 71.346 o
8 1 16 0.635 0.570 0.110 99.648 o
8 2 0 41.310 40.705 0.950 1.336 o
8 2 1 21.358 21.117 0.510 4.636 o
8 2 3 4.999 4.899 0.160 47.099 o
8 2 4 14.167 14.188 0.320 11.775 o
8 2 5 7.390 7.209 0.190 33.400 o
8 2 7 34.707 34.646 0.820 1.793 o
8 2 8 4.208 3.999 0.120 83.732 o
8 2 9 0.127 0.150 0.050 482.298 o
8 2 10 15.021 14.978 0.340 10.430 o
8 2 13 3.811 3.909 0.210 27.341 o
8 2 14 0.337 0.320 0.090 148.858 o
8 2 15 2.597 2.820 0.280 15.379 o
8 2 16 1.918 1.930 0.130 71.346 o
8 3 0 17.290 17.028 0.420 6.835 o
8 3 1 0.183 0.190 0.040 753.591 o
8 3 2 9.384 9.229 0.230 22.793 o
8 3 3 0.603 0.570 0.050 482.298 o
8 3 4 10.600 10.589 0.250 19.292 o
8 3 5 17.793 17.398 0.470 5.458 o
8 3 6 13.990 13.718 0.420 6.835 o
8 3 8 3.671 3.660 0.120 83.732 o
8 3 10 2.606 2.610 0.120 83.732 o
8 3 11 5.663 5.479 0.170 41.721 o
8 3 12 3.181 3.270 0.130 71.346 o
8 3 13 6.387 6.239 0.200 30.144 o
8 3 14 5.493 5.709 0.180 37.214 o
8 3 15 1.339 1.370 0.160 47.099 o
8 4 1 2.245 2.270 0.090 148.858 o
8 4 2 13.678 13.148 0.320 11.775 o
8 4 3 2.461 2.380 0.150 53.589 o
8 4 4 2.294 2.230 0.090 148.858 o
8 4 5 2.616 2.680 0.110 99.648 o
8 4 6 3.526 3.440 0.110 99.648 o
8 4 7 4.157 4.169 0.120 83.732 o
8 4 9 12.411 11.858 0.280 15.379 o
8 4 10 5.693 5.729 0.220 24.912 o
8 4 12 5.406 5.449 0.170 41.721 o
8 4 13 0.257 0.310 0.090 148.858 o
8 5 0 1.034 0.950 0.080 188.398 o
8 5 1 0.225 0.220 0.060 334.929 o
8 5 2 6.200 6.069 0.170 41.721 o
8 5 3 3.605 3.470 0.130 71.346 o
8 5 4 0.796 0.830 0.080 188.398 o
8 5 6 6.611 6.659 0.190 33.400 o
8 5 7 2.126 2.400 0.230 22.793 o
8 5 8 19.373 19.288 0.690 2.533 o
8 5 9 2.660 2.820 0.130 71.346 o
8 5 10 0.846 0.790 0.140 61.518 o
8 6 1 0.484 0.450 0.080 188.398 o
8 6 2 4.642 4.459 0.350 9.843 o
8 6 3 1.404 1.210 0.100 120.575 o
8 6 4 2.561 2.530 0.150 53.589 o
9 0 0 17.267 18.288 0.820 1.793 o
9 0 2 46.151 45.904 1.640 0.448 o
9 0 4 4.545 4.549 0.240 20.933 o
9 0 6 26.707 26.667 0.520 4.459 o
9 0 10 13.606 13.868 0.420 6.835 o
9 0 12 8.328 8.479 0.330 11.072 o
9 1 0 32.738 32.766 0.690 2.533 o
9 1 1 0.212 0.200 0.040 753.591 o
9 1 2 4.750 4.609 0.140 61.518 o
9 1 3 26.138 25.687 0.530 4.292 o
9 1 4 2.493 2.460 0.120 83.732 o
9 1 5 5.987 6.009 0.180 37.214 o
9 1 6 7.664 7.389 0.280 15.379 o
9 1 7 12.782 12.578 0.290 14.337 o
9 1 8 1.681 1.670 0.080 188.398 o
9 1 9 2.037 1.950 0.090 148.858 o
9 1 10 8.929 8.829 0.230 22.793 o
9 1 12 0.954 1.050 0.090 148.858 o
9 1 13 26.394 27.137 0.510 4.636 o
9 1 14 8.856 9.029 0.260 17.837 o
9 1 15 1.016 1.140 0.100 120.575 o
9 2 0 1.750 1.710 0.090 148.858 o
9 2 1 3.594 3.630 0.120 83.732 o
9 2 2 35.390 35.126 0.810 1.838 o
9 2 3 4.963 4.919 0.170 41.721 o
9 2 4 35.566 34.696 0.770 2.034 o
9 2 5 3.216 3.210 0.130 71.346 o
9 2 6 3.002 3.070 0.110 99.648 o
9 2 7 1.663 1.730 0.090 148.858 o
9 2 8 2.099 2.120 0.090 148.858 o
9 2 9 14.864 14.608 0.350 9.843 o
9 2 10 2.020 2.030 0.110 99.648 o
9 2 11 8.502 8.769 0.230 22.793 o
9 2 12 6.205 6.249 0.240 20.933 o
9 2 14 7.142 7.249 0.200 30.144 o
9 3 0 2.051 2.230 0.120 83.732 o
9 3 1 6.377 6.299 0.160 47.099 o
9 3 2 2.519 2.490 0.110 99.648 o
9 3 3 13.772 14.628 0.360 9.304 o
9 3 4 6.390 6.439 0.310 12.547 o
9 3 5 1.310 1.240 0.090 148.858 o
9 3 6 15.560 16.108 0.380 8.350 o
9 3 7 0.296 0.330 0.060 334.929 o
9 3 8 15.612 15.468 0.340 10.430 o
9 3 10 2.981 2.820 0.230 22.793 o
9 3 11 3.726 3.770 0.150 53.589 o
9 3 12 4.541 4.429 0.320 11.775 o
9 4 1 2.289 2.400 0.120 83.732 o
9 4 2 12.509 12.118 0.290 14.337 o
9 4 5 0.319 0.290 0.060 334.929 o
9 4 6 4.964 4.809 0.140 61.518 o
9 4 7 17.372 17.838 0.390 7.927 o
9 4 8 12.064 11.799 0.270 16.540 o
9 4 9 5.031 5.109 0.170 41.721 o
9 4 10 0.973 1.060 0.100 120.575 o
9 5 1 0.826 0.770 0.090 148.858 o
9 5 2 4.164 3.909 0.130 71.346 o
9 5 3 1.499 1.370 0.090 148.858 o
9 5 4 1.032 1.140 0.180 37.214 o
9 5 5 0.872 0.960 0.170 41.721 o
10 0 0 7.307 8.059 0.460 5.698 o
10 0 2 2.772 2.940 0.130 71.346 o
10 0 4 13.860 13.828 0.440 6.228 o
10 0 6 17.225 16.418 0.350 9.843 o
10 0 8 0.993 1.010 0.100 120.575 o
10 1 0 9.471 9.509 0.230 22.793 o
10 1 1 31.509 31.526 0.660 2.768 o
10 1 3 8.275 8.119 0.210 27.341 o
10 1 4 9.234 9.309 0.240 20.933 o
10 1 5 3.567 3.440 0.130 71.346 o
10 1 6 7.613 7.469 0.210 27.341 o
10 1 8 1.299 1.270 0.110 99.648 o
10 1 9 1.151 1.120 0.110 99.648 o
10 1 10 5.174 5.089 0.290 14.337 o
10 1 11 3.673 3.470 0.260 17.837 o
10 1 12 0.671 0.520 0.170 41.721 o
10 1 13 1.660 1.660 0.230 22.793 o
10 2 0 9.074 9.119 0.250 19.292 o
10 2 1 1.596 1.580 0.090 148.858 o
10 2 2 28.208 27.637 1.020 1.159 o
10 2 3 7.676 7.479 0.350 9.843 o
10 2 4 1.477 1.410 0.190 33.400 o
10 2 5 10.014 9.649 0.250 19.292 o
10 2 6 7.175 7.199 0.210 27.341 o
10 2 7 3.679 3.600 0.120 83.732 o
10 2 8 3.092 3.010 0.110 99.648 o
10 2 9 0.415 0.430 0.090 148.858 o
10 2 10 6.224 6.119 0.300 13.397 o
10 2 11 1.211 1.250 0.110 99.648 o
10 2 12 14.872 15.738 0.450 5.954 o
10 3 0 0.784 0.760 0.060 334.929 o
10 3 1 1.332 1.140 0.080 188.398 o
10 3 2 18.116 18.088 0.430 6.521 o
10 3 3 3.731 3.810 0.130 71.346 o
10 3 4 3.204 3.290 0.120 83.732 o
10 3 5 0.249 0.220 0.060 334.929 o
10 3 6 13.505 13.258 0.300 13.397 o
10 3 7 11.324 11.489 0.280 15.379 o
10 3 8 23.730 24.087 0.460 5.698 o
10 3 9 0.511 0.350 0.100 120.575 o
10 3 10 1.045 0.970 0.160 47.099 o
10 3 11 0.841 0.930 0.200 30.144 o
10 4 0 2.364 2.400 0.110 99.648 o
10 4 1 4.932 4.919 0.150 53.589 o
10 4 3 1.484 1.430 0.090 148.858 o
10 4 4 3.131 3.250 0.150 53.589 o
10 4 5 0.998 1.150 0.110 99.648 o
10 4 6 0.786 0.800 0.130 71.346 o
10 4 7 6.511 6.499 0.190 33.400 o
10 5 0 1.768 1.670 0.200 30.144 o
10 5 1 2.459 2.480 0.120 83.732 o
11 0 0 32.132 32.816 1.030 1.137 o
11 0 2 24.143 23.867 0.500 4.823 o
11 0 6 2.450 2.210 0.200 30.144 o
11 1 1 3.761 3.950 0.120 83.732 o
11 1 2 8.025 7.729 0.200 30.144 o
11 1 3 10.940 10.899 0.260 17.837 o
11 1 4 1.669 1.700 0.100 120.575 o
11 1 5 12.330 12.538 0.290 14.337 o
11 1 6 3.421 3.630 0.140 61.518 o
11 1 7 4.590 4.449 0.160 47.099 o
11 1 9 1.287 1.410 0.230 22.793 o
11 1 10 5.369 5.329 0.290 14.337 o
11 2 1 11.749 11.739 0.270 16.540 o
11 2 3 0.912 0.800 0.090 148.858 o
11 2 4 6.758 6.819 0.230 22.793 o
11 2 6 18.704 18.418 0.900 1.489 o
11 2 7 15.677 16.358 0.470 5.458 o
11 2 8 2.710 2.820 0.250 19.292 o
11 2 9 0.788 0.700 0.190 33.400 o
11 3 0 18.503 18.628 0.400 7.536 o
11 3 1 1.940 2.070 0.170 41.721 o
11 3 2 1.169 1.220 0.180 37.214 o
11 3 3 1.408 1.460 0.120 83.732 o
11 3 4 3.023 3.070 0.140 61.518 o
11 3 5 0.711 0.830 0.200 30.144 o
11 3 6 2.054 2.020 0.230 22.793 o
11 4 0 1.499 1.190 0.180 37.214 o
11 4 1 3.286 3.430 0.220 24.912 o
11 4 2 3.267 3.140 0.140 61.518 o
11 4 4 5.961 5.759 0.290 14.337 o
12 0 0 1.390 1.510 0.090 148.858 o
12 0 2 19.407 19.608 0.510 4.636 o
12 0 4 7.462 7.609 0.310 12.547 o
12 1 0 8.266 8.369 0.220 24.912 o
12 1 1 3.132 3.170 0.120 83.732 o
12 1 2 8.016 7.939 0.200 30.144 o
12 1 3 3.345 3.250 0.140 61.518 o
12 1 4 0.493 0.400 0.080 188.398 o
12 1 5 3.512 3.470 0.250 19.292 o
12 1 6 11.764 12.278 0.380 8.350 o
12 1 7 2.397 2.690 0.240 20.933 o
12 2 0 0.655 0.680 0.080 188.398 o
12 2 3 2.082 2.000 0.230 22.793 o
12 2 4 3.849 3.850 0.270 16.540 o
12 2 5 2.498 2.470 0.250 19.292 o
12 2 6 0.965 0.970 0.200 30.144 o
12 3 3 2.427 2.450 0.250 19.292 o
13 1 0 1.260 1.300 0.100 120.575 o
13 1 1 2.035 2.140 0.170 41.721 o
13 2 0 0.929 0.910 0.190 33.400 o
13 2 1 2.806 2.780 0.250 19.292 o

_iucr_refine_instructions_details
;
TITL OXA07 OLEX2: imported from CIF
CELL 0.71073 6.095 3.4881 11.8462 90 103.842 90
ZERR 2 0.0005 0.0003 0.0009 0 0.003 0
LATT 1
SYMM -X,0.5+Y,0.5-Z
SFAC C H O
DISP C 0.0033 0.0016
DISP H 0 0
DISP O 0.0106 0.006
UNIT 4 12 12

SIZE 0.193 0.186 0.139
TEMP -173.1(10)
ACTA 
WGHT 0 0
FVAR 1.000063
REM <olex2.extras>
REM </olex2.extras>

O1    3     0.43490  0.44404  0.34990  11.00000  0.01294  0.01923  0.00787 =
 -0.00069  0.00158  0.00466 
O2    3     0.24239  0.74248  0.46371  11.00000  0.01125  0.01833  0.00955 =
 -0.00072  0.00113  0.00535 
C1    1     0.40302  0.55877  0.44801  11.00000  0.00922  0.01164  0.00775 =
 -0.00008  0.00128  0.00171 
H1    2     0.30036  0.51757  0.27845  11.00000  0.03602  0.04607  0.01913 =
 -0.00294  0.00934  0.00465 
O3    3     0.13015  0.63107  0.17859  11.00000  0.01081  0.01850  0.00930 =
 0.00100  0.00074 -0.00193 
H2    2     0.19276  0.69637  0.11321  11.00000  0.03510  0.03540  0.02009 =
 0.00491  0.00897 -0.00512 
H3    2     0.00800  0.45793  0.15006  11.00000  0.02567  0.03473  0.03251 =
 -0.00324  0.00681 -0.01430 
HKLF 4

END
Q1 1 0.333333 0.666667 0.458333 11 0.05 0.14
Q2 1 0.611111 0.125 0.402778 11 0.05 0.12
Q3 1 0.222222 1.125 0.083333 11 0.05 0.12
Q4 1 0.222222 0.375 0.236111 11 0.05 0.11
Q5 1 -0.083333 0.666667 0.111111 11 0.05 0.1
Q6 1 0.277778 1.125 0.402778 11 0.05 0.09
Q7 1 -0.027778 0.916667 0.166667 11 0.05 0.09
Q8 1 0.638889 0.5 0.444444 11 0.05 0.09
Q9 1 -0.055556 0.583333 0.027778 11 0.05 0.09
Q10 1 0.472222 0.375 0.388889 11 0.05 0.09
Q11 1 0.083333 0.958333 0.097222 11 0.05 0.08
Q12 1 0.055556 0.25 0.111111 11 0.05 0.08
Q13 1 0.305556 0.041667 0.291667 11 0.05 0.07
Q14 1 -0.111111 0.666667 0.236111 11 0.05 0.07
Q15 1 0.611111 0.791667 0.402778 11 0.05 0.07
Q16 1 -0.055556 0.875 0.027778 11 0.05 0.06
Q17 1 0.472222 0.166667 0.263889 11 0.05 0.06
Q18 1 0.333333 0.625 0.277778 11 0.05 0.06
Q19 1 0.527778 0.458333 0.319444 11 0.05 0.06
Q20 1 0.277778 0.458333 0.125 11 0.05 0.05

  REM The information below was added by Olex2.
  REM
  REM R1 = 0.0135 for 2499 Fo > 4sig(Fo) and 0.0135 for all 2499 data
  REM 64 parameters refined using 0 restraints
  REM Highest difference peak 0.1435, deepest hole -0.1832
  REM Mean Shift 0.0000, Max Shift 0.0000.

  REM +++ Tabular Listing of Refinement Information +++
  REM R1_all = 0.0135
  REM R1_gt = 0.0135
  REM wR_ref = 0.0370
  REM GOOF = 1.1773
  REM Shift_max = 0.0000
  REM Shift_mean = 0.0000
  REM Reflections_all = 2499
  REM Reflections_gt = 2499
  REM Parameters = 64
  REM Hole = -0.1832
  REM Peak = 0.1435
  REM Flack = n/a

  
;
_olex2_submission_special_instructions  'No special instructions were received'

# start Validation Reply Form
_vrf_PLAT940_OXACDH_H_B3LYP_cc-pVTZ_cluster_3.5A
;
PROBLEM: Fsqd Refinement With I > n * Sigma(I) Only .....     Please Check 
RESPONSE: Refinement was performed on reflections fulfilling the threshold
expression I>=2u(I).
;
_vrf_PLAT417_OXACDH_H_B3LYP_cc-pVTZ_cluster_3.5A
;
PROBLEM: Short Inter D-H..H-D
RESPONSE: This is a very strong hydrogen bond and this is the reason why
the distance is so short.
;
# end Validation Reply Form
