# Supplementary material for: Hirshfeld atom like refinement with alternative electron density partitions
Source: IUCrJ. 2020 Oct 29;7(Pt 6):1199–215. doi: 10.1107/S2052252520013603 (PMC7642787; doi:10.1107/S2052252520013603)
Supplement: Supplementary file 2 [file m-07-01199-sup2.zip › cifs/OXACDH_H_B3LYP_cc-pVTZ_cluster_hbond.cif]

data_OXACDH_H_B3LYP_cc-pVTZ_cluster_hbond
_audit_creation_date               2019-12-12
_audit_creation_method
;
Olex2 1.2
(compiled 2018.05.29 svn.r3508 for OlexSys, GUI svn.r5506)
with development version of DiSCaMB library integrated with
the olex2.refine module
Chodkiewicz, M. L., Migacz, S., Rudnicki, W., Makal, A., Kalinowski,
J. A., Moriarty, N. W., Grosse-Kunstleve, R. W., Afonine, P. V., Adams,
P. D. & Dominiak, P. M. (2018). J. Appl. Cryst. 51, 193-199.
;

_publ_section_references
;
Bourhis, L.J., Dolomanov, O.V., Gildea, R.J., Howard, J.A.K., Puschmann, H.
 (2015). Acta Cryst. A71, 59-75.

Dolomanov, O.V., Bourhis, L.J., Gildea, R.J, Howard, J.A.K. & Puschmann, H.
 (2009), J. Appl. Cryst. 42, 339-341.
;
_chemical_formula_moiety           'C2 H6 O6'
_chemical_formula_sum              'C2 H6 O6'
_chemical_formula_weight           126.07
loop_
  _atom_type_symbol
  _atom_type_scat_dispersion_real
  _atom_type_scat_dispersion_imag
  _atom_type_scat_Cromer_Mann_a1
  _atom_type_scat_Cromer_Mann_a2
  _atom_type_scat_Cromer_Mann_a3
  _atom_type_scat_Cromer_Mann_a4
  _atom_type_scat_Cromer_Mann_b1
  _atom_type_scat_Cromer_Mann_b2
  _atom_type_scat_Cromer_Mann_b3
  _atom_type_scat_Cromer_Mann_b4
  _atom_type_scat_Cromer_Mann_c
  _atom_type_scat_source
  _atom_type_scat_dispersion_source
 H 0.00000 0.00000 0.49300 0.32291 0.14019 0.04081 10.51090 26.12570 3.14236
 57.79970 0.0030380000826
 'International Tables Volume C Table 6.1.1.4 (pp. 500-502)' custom
 C 0.00330 0.00160 2.31000 1.02000 1.58860 0.86500 20.84390 10.20750 0.56870
 51.65120 0.215599998832
 'International Tables Volume C Table 6.1.1.4 (pp. 500-502)' custom
 O 0.01060 0.00600 3.04850 2.28680 1.54630 0.86700 13.27710 5.70110 0.32390
 32.90890 0.250800013542
 'International Tables Volume C Table 6.1.1.4 (pp. 500-502)' custom

_space_group_crystal_system        'monoclinic'
_space_group_IT_number             14
_space_group_name_H-M_alt          'P 1 21/c 1'
_space_group_name_Hall             '-P 2ybc'
loop_
  _space_group_symop_id
  _space_group_symop_operation_xyz
 1 x,y,z
 2 -x,y+1/2,-z+1/2
 3 -x,-y,-z
 4 x,-y-1/2,z-1/2

_symmetry_Int_Tables_number        14
_cell_length_a                     6.0950(5)
_cell_length_b                     3.4881(3)
_cell_length_c                     11.8462(9)
_cell_angle_alpha                  90
_cell_angle_beta                   103.842(3)
_cell_angle_gamma                  90
_cell_volume                       244.54(4)
_cell_formula_units_Z              2
_cell_measurement_temperature     100(1)
_cell_measurement_reflns_used      8293
_cell_measurement_theta_min        3.5426
_cell_measurement_theta_max        55.9088
_exptl_absorpt_coefficient_mu      0.181
_exptl_crystal_description        unspecified
_exptl_crystal_density_diffrn      1.7120
_exptl_crystal_F_000               132.1295
_exptl_crystal_size_max            0.193
_exptl_crystal_size_mid            0.186
_exptl_crystal_size_min            0.139
_diffrn_reflns_av_r_equivalents    0.0224
_diffrn_reflns_av_sigmaI/netI      0.01783
_diffrn_reflns_limit_h_max         13
_diffrn_reflns_limit_h_min         -13
_diffrn_reflns_limit_k_max         7
_diffrn_reflns_limit_k_min         0
_diffrn_reflns_limit_l_max         26
_diffrn_reflns_limit_l_min         0
_diffrn_reflns_number              11034
_diffrn_reflns_theta_full          52.08
_diffrn_reflns_theta_max           54.811
_diffrn_reflns_theta_min           3.543
_diffrn_ambient_temperature        100.0(10)
_diffrn_measured_fraction_theta_full  0.949
_diffrn_measured_fraction_theta_max   0.985
_diffrn_radiation_type             'Mo K\a'
_diffrn_radiation_wavelength       0.71073
_diffrn_radiation_source               'TXS rotating anode'
_diffrn_radiation_monochromator        'multi-layer optics'
_diffrn_measurement_device
;
Bruker AXS Kappa APEX II Ultra diffractometer
;
_diffrn_measurement_device_type        'APEX II CCD detector'
_diffrn_measurement_method             '\w-scans'
_reflns_Friedel_coverage           0.0
_reflns_limit_h_max                13
_reflns_limit_h_min                -13
_reflns_limit_k_max                7
_reflns_limit_k_min                0
_reflns_limit_l_max                26
_reflns_limit_l_min                0
_reflns_number_gt                  2499
_reflns_number_total               2939
_reflns_threshold_expression       I>=2u(I)
_computing_molecular_graphics      'Olex2 (Dolomanov et al., 2009)'
_computing_publication_material    'Olex2 (Dolomanov et al., 2009)'
_computing_structure_refinement    'olex2.refine (Bourhis et al., 2015)'
_refine_diff_density_max           0.1392
_refine_diff_density_min           -0.1826
_refine_diff_density_rms           0.0388
_refine_ls_d_res_high              0.4348
_refine_ls_d_res_low               5.7511
_refine_ls_goodness_of_fit_ref     1.1813
_refine_ls_hydrogen_treatment      refall
_refine_ls_matrix_type             full
_refine_ls_number_constraints      0
_refine_ls_number_parameters       64
_refine_ls_number_reflns           2499
_refine_ls_number_restraints       0
_refine_ls_R_factor_all            0.0135
_refine_ls_R_factor_gt             0.0135
_refine_ls_restrained_S_all        1.1813
_refine_ls_shift/su_max            0.0000
_refine_ls_shift/su_mean           0.0000
_refine_ls_structure_factor_coef   Fsqd
_refine_ls_weighting_details      
 'w=1/[\s^2^(Fo^2^)+(0.0000P)^2^] where P=(Fo^2^+2Fc^2^)/3'
_refine_ls_weighting_scheme        calc
_refine_ls_wR_factor_gt            0.0371
_refine_ls_wR_factor_ref           0.0371
_refine_special_details          
;
Electron Density Partition Based Refinement (EDPBR):
  .  Aspherical atomic scattering factors obtained from 
     selected partitioning of molecular electron density
     derived from molecular wavefunction. Crystal field
     effect is modelled in the course of wavefunction
     calculations by embedding the system in a cluster of
	 Hirshfeld partition derived atomic multipoles for
	 molecules within certain radius from the system or
	 performing wave function calculations for a cluster of
	 molecules surrounding the system. Software used for
	 quantum mechanical calculations: Gaussian16. Software
	 used to partition electron density: HORTON.
  .  Partitioning of molecular electron density: Hirshfeld
     (Hirshfeld atom refinement, HAR)
  .  Level of theory: DFT(B3LYP)/cc-pVTZ 
  .  Cluster of multipoles: radius=8 angstrom
  .  Cluster of molecules: all molecules linked by a hydrogen
     bond with the central molecule
  .  H thermal motions refined anisotropically.
  .  Refinement based on Fsqd as implemented in olex2.refine
     with no use of additional ShelX type parameters in the
	 weighting scheme. DiSCaMB library used to obtain
	 aspherical atomic scattering factors.
;
loop_
  _atom_site_label
  _atom_site_type_symbol
  _atom_site_fract_x
  _atom_site_fract_y
  _atom_site_fract_z
  _atom_site_U_iso_or_equiv
  _atom_site_adp_type
  _atom_site_occupancy
  _atom_site_refinement_flags_posn
 O1 O 0.434890(18) 0.44405(3) 0.349892(8) 0.01350(2) Uani 1.000000 .
 O2 O 0.242402(17) 0.74247(3) 0.463702(8) 0.01327(2) Uani 1.000000 .
 C1 C 0.403023(19) 0.55876(4) 0.448010(9) 0.00967(2) Uani 1.000000 .
 H1 H 0.3001(11) 0.518(2) 0.2785(5) 0.0343(15) Uani 1.000000 .
 O3 O 0.130150(16) 0.63105(4) 0.178588(8) 0.01315(2) Uani 1.000000 .
 H3b H 0.1926(9) 0.6955(17) 0.1133(4) 0.0303(11) Uani 1.000000 .
 H3a H 0.0083(9) 0.4585(17) 0.1500(4) 0.0314(12) Uani 1.000000 .

loop_
  _atom_site_aniso_label
  _atom_site_aniso_U_11
  _atom_site_aniso_U_22
  _atom_site_aniso_U_33
  _atom_site_aniso_U_12
  _atom_site_aniso_U_13
  _atom_site_aniso_U_23
 O1 0.01295(3) 0.01922(5) 0.00788(3) 0.00465(3) 0.00160(2) -0.00069(3)
 O2 0.01124(3) 0.01838(4) 0.00951(3) 0.00538(3) 0.00112(2) -0.00073(3)
 C1 0.00922(3) 0.01164(4) 0.00776(3) 0.00171(3) 0.00128(2) -0.00008(3)
 H1 0.037(4) 0.047(4) 0.021(3) 0.004(4) 0.011(3) -0.003(3)
 O3 0.01081(3) 0.01849(5) 0.00930(3) -0.00190(3) 0.00073(2) 0.00100(3)
 H3b 0.036(3) 0.036(3) 0.021(2) -0.005(2) 0.0094(19) 0.005(2)
 H3a 0.026(3) 0.035(3) 0.033(3) -0.014(2) 0.007(2) -0.003(2)

loop_
  _geom_bond_atom_site_label_1
  _geom_bond_atom_site_label_2
  _geom_bond_distance
  _geom_bond_site_symmetry_2
  _geom_bond_publ_flag
 O1 C1 1.28718(17) . ?
 O2 C1 1.22093(17) . ?
 C1 C1 1.5447(2) 3_666 ?

loop_
  _geom_angle_atom_site_label_1
  _geom_angle_atom_site_label_2
  _geom_angle_atom_site_label_3
  _geom_angle
  _geom_angle_site_symmetry_1
  _geom_angle_site_symmetry_3
  _geom_angle_publ_flag
 O2 C1 O1 126.895(10) . . ?
 C1 C1 O1 112.678(12) 3_666 . ?
 C1 C1 O2 120.426(12) 3_666 . ?
 O3 H1 O1 175.9(6) . . ?


loop_
  _refln_index_h
  _refln_index_k
  _refln_index_l
  _refln_F_squared_calc
  _refln_F_squared_meas
  _refln_F_squared_sigma
  _refln_F_squared_weight
  _refln_observed_status
-13 0 6 33.069 35.194 0.680 2.608 o
-13 0 8 3.374 3.239 0.230 22.793 o
-13 0 10 0.479 0.500 0.140 61.518 o
-13 0 12 11.105 11.308 0.350 9.843 o
-13 1 1 2.619 2.520 0.200 30.144 o
-13 1 2 13.918 13.338 0.390 7.927 o
-13 1 4 1.157 1.080 0.170 41.721 o
-13 1 8 3.571 3.709 0.150 53.589 o
-13 1 10 3.260 3.189 0.180 37.214 o
-13 1 12 3.228 3.239 0.130 71.346 o
-13 1 13 0.556 0.510 0.130 71.346 o
-13 2 1 4.000 4.089 0.220 24.912 o
-13 2 3 0.972 0.790 0.140 61.518 o
-13 2 4 0.775 0.870 0.150 53.589 o
-13 2 5 1.215 1.130 0.170 41.721 o
-13 2 6 0.476 0.470 0.140 61.518 o
-13 2 8 2.099 2.140 0.200 30.144 o
-13 2 9 1.277 1.360 0.180 37.214 o
-13 2 10 3.772 3.899 0.230 22.793 o
-13 2 12 0.993 1.070 0.170 41.721 o
-13 2 13 0.777 0.760 0.140 61.518 o
-13 3 6 4.106 3.659 0.210 27.341 o
-12 0 2 8.618 8.338 0.230 22.793 o
-12 0 4 40.658 42.252 0.760 2.088 o
-12 0 6 4.098 5.239 0.340 10.430 o
-12 0 10 2.435 2.310 0.120 83.732 o
-12 0 12 8.341 8.958 0.310 12.547 o
-12 0 16 17.150 16.837 0.440 6.228 o
-12 1 1 1.888 1.970 0.100 120.575 o
-12 1 2 0.990 1.110 0.080 188.398 o
-12 1 5 18.406 18.717 0.410 7.173 o
-12 1 6 4.371 4.399 0.130 71.346 o
-12 1 7 1.582 1.460 0.090 148.858 o
-12 1 8 11.459 11.818 0.280 15.379 o
-12 1 9 10.745 10.928 0.270 16.540 o
-12 1 10 2.670 2.570 0.100 120.575 o
-12 1 11 0.976 1.050 0.070 246.071 o
-12 1 12 6.576 6.749 0.260 17.837 o
-12 1 13 0.732 0.720 0.140 61.518 o
-12 1 15 13.032 12.928 0.280 15.379 o
-12 1 16 1.718 1.780 0.190 33.400 o
-12 1 17 0.757 0.590 0.140 61.518 o
-12 2 1 12.733 12.748 0.520 4.459 o
-12 2 2 5.073 4.999 0.200 30.144 o
-12 2 5 7.614 7.679 0.200 30.144 o
-12 2 6 0.249 0.270 0.080 188.398 o
-12 2 7 3.250 3.409 0.140 61.518 o
-12 2 8 4.108 4.449 0.200 30.144 o
-12 2 9 3.932 4.109 0.160 47.099 o
-12 2 11 8.383 8.598 0.330 11.072 o
-12 2 12 1.040 1.040 0.180 37.214 o
-12 2 13 4.708 4.579 0.250 19.292 o
-12 2 14 0.319 0.350 0.070 246.071 o
-12 3 1 1.515 1.540 0.170 41.721 o
-12 3 3 3.083 2.969 0.210 27.341 o
-12 3 6 0.841 0.930 0.160 47.099 o
-12 3 7 1.247 1.240 0.180 37.214 o
-12 3 11 1.559 1.490 0.190 33.400 o
-12 3 12 0.396 0.630 0.140 61.518 o
-12 3 14 3.394 3.469 0.220 24.912 o
-12 4 3 1.812 1.620 0.160 47.099 o
-12 4 4 1.491 1.640 0.170 41.721 o
-12 4 5 2.206 1.870 0.170 41.721 o
-12 4 6 5.098 4.969 0.240 20.933 o
-12 4 8 0.500 0.520 0.130 71.346 o
-12 4 9 1.292 1.230 0.170 41.721 o
-11 0 2 3.546 3.539 0.150 53.589 o
-11 0 4 9.033 8.978 0.220 24.912 o
-11 0 6 0.599 0.550 0.060 334.929 o
-11 0 8 83.017 83.515 3.449 0.101 o
-11 0 10 7.638 7.309 0.280 15.379 o
-11 0 12 2.511 2.590 0.130 71.346 o
-11 0 14 32.570 32.924 0.720 2.326 o
-11 0 16 1.343 1.350 0.190 33.400 o
-11 0 18 11.505 11.568 0.370 8.807 o
-11 0 20 1.982 1.810 0.180 37.214 o
-11 1 1 0.219 0.170 0.050 482.298 o
-11 1 2 5.557 5.779 0.160 47.099 o
-11 1 3 13.474 13.658 0.310 12.547 o
-11 1 4 34.635 35.254 0.870 1.593 o
-11 1 5 2.049 2.100 0.080 188.398 o
-11 1 6 0.209 0.150 0.040 753.591 o
-11 1 7 1.327 1.390 0.070 246.071 o
-11 1 8 1.272 1.290 0.080 188.398 o
-11 1 9 5.862 5.889 0.170 41.721 o
-11 1 10 3.575 3.809 0.130 71.346 o
-11 1 11 4.127 4.239 0.130 71.346 o
-11 1 12 12.866 13.098 0.300 13.397 o
-11 1 13 0.407 0.430 0.060 334.929 o
-11 1 14 6.040 5.959 0.170 41.721 o
-11 1 15 5.733 5.679 0.160 47.099 o
-11 1 16 2.352 2.310 0.090 148.858 o
-11 2 1 2.594 2.640 0.120 83.732 o
-11 2 2 0.322 0.300 0.060 334.929 o
-11 2 3 1.276 1.210 0.080 188.398 o
-11 2 4 10.572 10.598 0.270 16.540 o
-11 2 5 2.034 2.030 0.120 83.732 o
-11 2 6 6.037 6.069 0.190 33.400 o
-11 2 7 7.934 8.438 0.230 22.793 o
-11 2 10 1.006 0.910 0.090 148.858 o
-11 2 11 2.145 2.200 0.110 99.648 o
-11 2 12 2.421 2.450 0.110 99.648 o
-11 2 13 0.477 0.470 0.060 334.929 o
-11 2 14 1.358 1.200 0.090 148.858 o
-11 2 15 9.772 9.878 0.310 12.547 o
-11 2 17 0.695 0.690 0.140 61.518 o
-11 2 18 2.173 2.030 0.180 37.214 o
-11 3 1 0.982 1.110 0.100 120.575 o
-11 3 2 3.203 3.149 0.120 83.732 o
-11 3 3 0.343 0.360 0.060 334.929 o
-11 3 4 4.351 4.249 0.210 27.341 o
-11 3 5 5.999 6.209 0.170 41.721 o
-11 3 6 2.733 2.670 0.110 99.648 o
-11 3 7 3.373 3.519 0.160 47.099 o
-11 3 9 1.186 1.130 0.090 148.858 o
-11 3 10 11.776 11.428 0.330 11.072 o
-11 3 11 3.858 4.089 0.140 61.518 o
-11 3 12 1.005 0.970 0.090 148.858 o
-11 3 13 2.406 2.270 0.120 83.732 o
-11 3 14 0.412 0.340 0.070 246.071 o
-11 3 16 3.499 3.349 0.130 71.346 o
-11 4 1 1.257 1.280 0.180 37.214 o
-11 4 2 2.666 2.690 0.110 99.648 o
-11 4 3 5.131 5.269 0.180 37.214 o
-11 4 5 0.176 0.220 0.070 246.071 o
-11 4 6 6.488 6.189 0.280 15.379 o
-11 4 9 2.249 1.990 0.200 30.144 o
-11 4 10 3.393 3.359 0.230 22.793 o
-11 4 12 3.085 3.049 0.220 24.912 o
-11 4 13 5.338 5.409 0.260 17.837 o
-10 0 4 8.340 8.428 0.220 24.912 o
-10 0 6 11.614 11.838 0.700 2.461 o
-10 0 8 16.976 17.717 0.400 7.536 o
-10 0 10 11.612 12.228 0.290 14.337 o
-10 0 12 11.287 11.498 0.340 10.430 o
-10 0 16 2.720 2.879 0.210 27.341 o
-10 0 18 59.045 58.759 0.960 1.308 o
-10 0 20 1.742 1.940 0.130 71.346 o
-10 1 1 3.232 3.519 0.130 71.346 o
-10 1 2 0.495 0.540 0.050 482.298 o
-10 1 3 2.186 2.280 0.080 188.398 o
-10 1 4 0.743 0.750 0.050 482.298 o
-10 1 5 9.284 9.418 0.230 22.793 o
-10 1 7 45.511 46.062 1.020 1.159 o
-10 1 8 19.159 19.427 0.490 5.022 o
-10 1 9 9.690 9.748 0.260 17.837 o
-10 1 10 5.948 6.119 0.200 30.144 o
-10 1 11 1.756 1.920 0.090 148.858 o
-10 1 12 3.720 4.039 0.390 7.927 o
-10 1 13 11.145 11.448 0.360 9.304 o
-10 1 14 17.220 17.677 0.380 8.350 o
-10 1 16 0.912 0.760 0.070 246.071 o
-10 1 17 14.203 14.267 0.310 12.547 o
-10 1 18 2.291 2.190 0.110 99.648 o
-10 1 19 1.772 1.680 0.100 120.575 o
-10 1 21 0.484 0.440 0.130 71.346 o
-10 2 1 0.521 0.430 0.060 334.929 o
-10 2 2 10.873 10.638 0.420 6.835 o
-10 2 3 47.427 48.281 1.030 1.137 o
-10 2 4 27.233 27.935 0.660 2.768 o
-10 2 7 1.249 1.400 0.070 246.071 o
-10 2 8 8.608 8.888 0.220 24.912 o
-10 2 9 12.899 12.808 0.360 9.304 o
-10 2 10 0.826 0.760 0.060 334.929 o
-10 2 11 11.288 11.308 0.590 3.464 o
-10 2 12 4.879 5.059 0.170 41.721 o
-10 2 13 10.957 10.988 0.270 16.540 o
-10 2 14 12.976 13.148 0.300 13.397 o
-10 2 16 0.687 0.740 0.110 99.648 o
-10 2 17 3.578 3.729 0.220 24.912 o
-10 2 18 0.573 0.500 0.140 61.518 o
-10 3 1 2.500 2.839 0.110 99.648 o
-10 3 2 7.830 7.999 0.210 27.341 o
-10 3 3 3.563 3.649 0.130 71.346 o
-10 3 4 9.894 9.968 0.280 15.379 o
-10 3 6 10.656 10.558 0.270 16.540 o
-10 3 7 0.556 0.590 0.060 334.929 o
-10 3 8 5.721 5.629 0.170 41.721 o
-10 3 9 0.845 0.850 0.070 246.071 o
-10 3 10 7.360 7.159 0.190 33.400 o
-10 3 14 7.806 7.619 0.210 27.341 o
-10 3 15 2.470 2.760 0.110 99.648 o
-10 3 17 1.380 1.290 0.170 41.721 o
-10 3 18 0.345 0.380 0.120 83.732 o
-10 4 2 9.840 10.098 0.240 20.933 o
-10 4 3 6.015 5.819 0.170 41.721 o
-10 4 4 0.288 0.340 0.060 334.929 o
-10 4 5 1.034 0.990 0.070 246.071 o
-10 4 6 3.184 3.189 0.170 41.721 o
-10 4 8 2.966 2.750 0.210 27.341 o
-10 4 9 3.076 3.019 0.140 61.518 o
-10 4 10 6.848 6.959 0.310 12.547 o
-10 4 13 7.179 7.189 0.300 13.397 o
-10 4 16 9.961 10.208 0.330 11.072 o
-10 4 17 0.754 0.920 0.160 47.099 o
-10 5 2 6.365 5.799 0.270 16.540 o
-10 5 4 2.081 1.810 0.350 9.843 o
-10 5 5 2.826 2.580 0.210 27.341 o
-10 5 6 5.515 5.069 0.360 9.304 o
-10 5 10 0.638 0.740 0.090 148.858 o
-10 5 11 1.150 1.090 0.170 41.721 o
-10 5 12 13.302 13.178 0.380 8.350 o
-9 0 2 3.959 3.809 0.150 53.589 o
-9 0 4 56.128 57.010 1.190 0.851 o
-9 0 6 23.867 24.466 0.540 4.135 o
-9 0 8 4.233 4.209 0.140 61.518 o
-9 0 10 50.321 50.971 1.350 0.662 o
-9 0 16 20.303 20.796 0.500 4.823 o
-9 0 18 0.272 0.410 0.130 71.346 o
-9 0 20 0.957 0.790 0.100 120.575 o
-9 0 22 6.480 6.269 0.440 6.228 o
-9 1 1 0.495 0.500 0.040 753.591 o
-9 1 2 1.382 1.280 0.060 334.929 o
-9 1 3 0.130 0.130 0.030 1339.720 o
-9 1 4 10.135 10.088 0.230 22.793 o
-9 1 5 2.970 3.119 0.090 148.858 o
-9 1 6 21.795 22.106 0.490 5.022 o
-9 1 7 16.756 16.727 0.410 7.173 o
-9 1 8 4.666 4.739 0.140 61.518 o
-9 1 9 17.165 16.797 0.380 8.350 o
-9 1 10 1.091 1.120 0.070 246.071 o
-9 1 11 6.381 6.459 0.180 37.214 o
-9 1 13 0.326 0.380 0.110 99.648 o
-9 1 15 0.533 0.460 0.070 246.071 o
-9 1 16 2.474 2.490 0.130 71.346 o
-9 1 17 34.487 34.284 1.030 1.137 o
-9 1 18 6.396 6.359 0.190 33.400 o
-9 1 19 2.703 2.710 0.110 99.648 o
-9 1 20 4.087 4.039 0.150 53.589 o
-9 1 21 6.580 6.369 0.180 37.214 o
-9 1 23 2.059 2.030 0.190 33.400 o
-9 2 1 4.757 4.829 0.140 61.518 o
-9 2 3 0.676 0.590 0.050 482.298 o
-9 2 4 0.345 0.320 0.040 753.591 o
-9 2 5 5.920 5.919 0.150 53.589 o
-9 2 6 33.360 33.514 0.790 1.932 o
-9 2 7 9.660 9.708 0.230 22.793 o
-9 2 8 53.961 53.980 1.280 0.736 o
-9 2 9 1.321 1.370 0.070 246.071 o
-9 2 10 5.197 5.299 0.180 37.214 o
-9 2 12 3.191 3.149 0.120 83.732 o
-9 2 13 30.498 30.025 0.680 2.608 o
-9 2 14 4.540 4.829 0.150 53.589 o
-9 2 15 0.454 0.450 0.060 334.929 o
-9 2 16 9.280 9.218 0.240 20.933 o
-9 2 17 7.991 7.739 0.200 30.144 o
-9 2 18 13.950 13.758 0.410 7.173 o
-9 2 19 3.731 3.769 0.240 20.933 o
-9 2 21 6.754 6.889 0.290 14.337 o
-9 2 22 2.638 2.789 0.210 27.341 o
-9 3 1 2.561 2.400 0.190 33.400 o
-9 3 2 81.607 80.665 1.900 0.334 o
-9 3 3 12.271 12.798 0.300 13.397 o
-9 3 4 20.801 20.366 0.510 4.636 o
-9 3 6 1.004 1.110 0.060 334.929 o
-9 3 7 19.130 19.247 0.410 7.173 o
-9 3 8 6.451 6.409 0.190 33.400 o
-9 3 9 1.302 1.620 0.090 148.858 o
-9 3 10 4.818 4.709 0.160 47.099 o
-9 3 11 1.140 1.170 0.090 148.858 o
-9 3 12 39.819 40.653 1.130 0.944 o
-9 3 13 6.530 6.639 0.230 22.793 o
-9 3 14 5.848 6.099 0.170 41.721 o
-9 3 15 2.314 2.829 0.170 41.721 o
-9 3 16 2.915 2.889 0.110 99.648 o
-9 3 18 2.649 2.750 0.210 27.341 o
-9 4 1 11.205 11.208 0.260 17.837 o
-9 4 2 3.716 3.519 0.150 53.589 o
-9 4 3 20.028 19.377 0.410 7.173 o
-9 4 4 0.274 0.320 0.050 482.298 o
-9 4 6 7.522 7.409 0.240 20.933 o
-9 4 7 0.903 0.990 0.070 246.071 o
-9 4 8 4.187 4.029 0.160 47.099 o
-9 4 9 1.611 1.670 0.100 120.575 o
-9 4 10 0.546 0.400 0.060 334.929 o
-9 4 11 5.248 4.959 0.530 4.292 o
-9 4 12 5.567 5.429 0.830 1.750 o
-9 4 13 7.002 6.859 0.200 30.144 o
-9 4 14 0.253 0.320 0.080 188.398 o
-9 5 1 1.475 1.270 0.110 99.648 o
-9 5 6 0.713 0.830 0.070 246.071 o
-9 5 8 0.482 0.430 0.080 188.398 o
-9 5 9 3.445 3.379 0.140 61.518 o
-9 5 10 0.807 0.730 0.090 148.858 o
-9 5 12 2.878 2.859 0.220 24.912 o
-9 5 15 2.158 2.190 0.190 33.400 o
-9 6 1 1.483 1.270 0.170 41.721 o
-9 6 2 0.255 0.280 0.070 246.071 o
-9 6 3 3.677 3.429 0.130 71.346 o
-9 6 4 0.297 0.340 0.060 334.929 o
-9 6 5 3.187 2.630 0.210 27.341 o
-9 6 6 0.596 0.700 0.140 61.518 o
-8 0 2 3.455 3.669 0.120 83.732 o
-8 0 4 4.271 4.119 0.130 71.346 o
-8 0 8 49.345 48.091 1.410 0.606 o
-8 0 10 6.536 6.199 0.190 33.400 o
-8 0 12 2.917 2.939 0.390 7.927 o
-8 0 14 42.988 41.633 1.970 0.311 o
-8 0 16 11.644 12.228 0.370 8.807 o
-8 0 18 2.383 2.380 0.200 30.144 o
-8 0 20 39.719 38.363 2.000 0.301 o
-8 0 24 0.587 0.610 0.140 61.518 o
-8 1 1 28.880 29.055 0.630 3.038 o
-8 1 3 18.900 18.777 0.460 5.698 o
-8 1 4 29.449 29.235 0.680 2.608 o
-8 1 5 22.292 22.196 0.480 5.233 o
-8 1 6 1.698 1.650 0.060 334.929 o
-8 1 7 55.172 54.440 1.160 0.896 o
-8 1 8 5.876 5.839 0.150 53.589 o
-8 1 9 13.403 13.278 0.310 12.547 o
-8 1 10 35.459 34.674 0.870 1.593 o
-8 1 11 1.577 1.770 0.150 53.589 o
-8 1 12 1.834 1.690 0.110 99.648 o
-8 1 14 0.508 0.540 0.070 246.071 o
-8 1 15 15.503 15.267 0.380 8.350 o
-8 1 16 8.407 8.269 0.240 20.933 o
-8 1 17 6.695 6.809 0.320 11.775 o
-8 1 18 10.083 10.048 0.250 19.292 o
-8 1 20 1.095 1.050 0.070 246.071 o
-8 1 21 3.974 3.869 0.130 71.346 o
-8 1 23 0.983 0.880 0.100 120.575 o
-8 1 24 8.489 8.528 0.310 12.547 o
-8 2 1 39.044 37.933 0.920 1.425 o
-8 2 2 16.112 16.227 0.370 8.807 o
-8 2 3 6.852 6.679 0.180 37.214 o
-8 2 4 15.700 15.677 0.360 9.304 o
-8 2 5 33.533 33.104 0.720 2.326 o
-8 2 6 56.131 56.190 1.200 0.837 o
-8 2 7 6.201 6.329 0.160 47.099 o
-8 2 8 6.664 6.549 0.170 41.721 o
-8 2 9 1.325 1.290 0.070 246.071 o
-8 2 10 10.702 10.938 0.340 10.430 o
-8 2 11 19.580 19.067 0.440 6.228 o
-8 2 12 7.949 7.649 0.230 22.793 o
-8 2 13 1.968 1.990 0.100 120.575 o
-8 2 14 11.118 11.208 0.260 17.837 o
-8 2 15 0.147 0.200 0.060 334.929 o
-8 2 16 35.756 36.144 0.880 1.557 o
-8 2 17 1.984 1.920 0.170 41.721 o
-8 2 18 13.335 13.268 0.400 7.536 o
-8 2 19 3.541 3.069 0.220 24.912 o
-8 2 23 2.733 2.640 0.200 30.144 o
-8 3 1 0.275 0.210 0.040 753.591 o
-8 3 2 8.216 8.119 0.240 20.933 o
-8 3 3 6.823 6.949 0.180 37.214 o
-8 3 5 0.938 0.970 0.060 334.929 o
-8 3 6 32.293 31.944 0.860 1.630 o
-8 3 7 10.282 10.388 0.280 15.379 o
-8 3 8 21.587 21.546 0.470 5.458 o
-8 3 9 5.265 5.089 0.160 47.099 o
-8 3 10 9.228 9.188 0.230 22.793 o
-8 3 11 5.500 5.699 0.470 5.458 o
-8 3 12 49.027 49.511 1.160 0.896 o
-8 3 13 1.510 1.480 0.130 71.346 o
-8 3 14 1.360 1.240 0.100 120.575 o
-8 3 15 0.487 0.500 0.060 334.929 o
-8 3 16 16.822 17.047 0.380 8.350 o
-8 3 17 15.744 16.317 0.360 9.304 o
-8 3 19 0.952 1.120 0.170 41.721 o
-8 3 20 7.451 7.219 0.410 7.173 o
-8 4 1 20.780 20.576 0.530 4.292 o
-8 4 2 18.958 19.067 0.480 5.233 o
-8 4 3 15.352 15.947 0.340 10.430 o
-8 4 4 10.815 10.408 0.250 19.292 o
-8 4 5 2.886 3.059 0.100 120.575 o
-8 4 6 4.559 4.489 0.140 61.518 o
-8 4 7 2.741 2.789 0.110 99.648 o
-8 4 8 4.056 4.219 0.160 47.099 o
-8 4 10 0.328 0.360 0.080 188.398 o
-8 4 11 21.731 22.696 0.460 5.698 o
-8 4 12 16.520 16.727 0.440 6.228 o
-8 4 13 10.480 10.648 0.390 7.927 o
-8 4 15 2.669 2.829 0.230 22.793 o
-8 4 16 2.506 2.670 0.170 41.721 o
-8 4 18 4.681 4.429 0.290 14.337 o
-8 5 1 4.630 4.449 0.160 47.099 o
-8 5 2 25.487 25.355 0.490 5.022 o
-8 5 5 1.340 1.300 0.090 148.858 o
-8 5 6 0.451 0.510 0.060 334.929 o
-8 5 7 4.594 4.389 0.140 61.518 o
-8 5 8 7.407 6.839 0.720 2.326 o
-8 5 10 2.158 2.210 0.130 71.346 o
-8 5 12 0.915 0.860 0.090 148.858 o
-8 5 14 0.526 0.540 0.140 61.518 o
-8 5 15 0.649 0.700 0.140 61.518 o
-8 6 1 0.321 0.300 0.070 246.071 o
-8 6 2 0.564 0.500 0.080 188.398 o
-8 6 3 0.314 0.240 0.060 334.929 o
-8 6 4 0.616 0.560 0.060 334.929 o
-8 6 6 0.389 0.360 0.070 246.071 o
-8 6 7 1.055 0.970 0.090 148.858 o
-8 6 8 0.477 0.420 0.120 83.732 o
-8 6 11 0.607 0.630 0.110 99.648 o
-7 0 2 14.538 14.667 0.330 11.072 o
-7 0 4 40.062 39.493 0.790 1.932 o
-7 0 6 255.996 257.564 4.989 0.048 o
-7 0 10 1.418 0.960 0.260 17.837 o
-7 0 12 5.255 5.609 0.470 5.458 o
-7 0 14 10.299 11.468 0.300 13.397 o
-7 0 16 7.047 6.879 0.320 11.775 o
-7 0 18 7.470 7.139 0.280 15.379 o
-7 0 20 0.527 0.520 0.090 148.858 o
-7 0 22 0.474 0.410 0.090 148.858 o
-7 0 24 7.575 7.119 0.590 3.464 o
-7 1 1 18.182 18.297 0.520 4.459 o
-7 1 2 87.177 86.714 1.860 0.349 o
-7 1 3 3.694 3.889 0.110 99.648 o
-7 1 4 0.420 0.380 0.050 482.298 o
-7 1 5 2.158 2.190 0.080 188.398 o
-7 1 6 19.036 18.237 0.410 7.173 o
-7 1 7 52.086 50.691 1.530 0.515 o
-7 1 9 10.340 10.808 0.380 8.350 o
-7 1 10 29.006 28.465 0.730 2.263 o
-7 1 11 45.744 44.522 1.270 0.748 o
-7 1 12 2.954 2.959 0.130 71.346 o
-7 1 13 9.232 8.828 0.290 14.337 o
-7 1 14 15.014 14.907 0.350 9.843 o
-7 1 15 13.223 12.988 0.300 13.397 o
-7 1 16 5.568 5.779 0.170 41.721 o
-7 1 17 21.971 22.396 0.450 5.954 o
-7 1 18 0.198 0.180 0.060 334.929 o
-7 1 19 25.718 25.145 0.710 2.392 o
-7 1 20 4.275 4.339 0.130 71.346 o
-7 1 21 2.904 2.919 0.110 99.648 o
-7 1 22 1.293 1.150 0.080 188.398 o
-7 1 23 0.974 1.010 0.070 246.071 o
-7 1 24 0.774 0.860 0.150 53.589 o
-7 1 25 7.189 7.099 0.290 14.337 o
-7 2 2 0.332 0.330 0.030 1339.720 o
-7 2 3 22.555 22.246 0.500 4.823 o
-7 2 4 3.439 3.319 0.130 71.346 o
-7 2 5 9.813 9.778 0.240 20.933 o
-7 2 6 2.214 2.240 0.090 148.858 o
-7 2 7 19.183 19.097 0.410 7.173 o
-7 2 8 16.757 16.457 0.360 9.304 o
-7 2 9 16.995 16.697 0.370 8.807 o
-7 2 10 76.520 76.656 1.560 0.495 o
-7 2 11 22.104 21.796 0.480 5.233 o
-7 2 12 7.752 7.809 0.210 27.341 o
-7 2 13 4.945 4.969 0.140 61.518 o
-7 2 14 3.529 3.339 0.110 99.648 o
-7 2 15 40.602 40.023 0.850 1.669 o
-7 2 16 11.921 11.798 0.500 4.823 o
-7 2 17 2.026 2.170 0.200 30.144 o
-7 2 18 4.522 4.369 0.250 19.292 o
-7 2 20 22.329 21.536 1.210 0.824 o
-7 2 21 11.795 11.108 0.990 1.230 o
-7 2 22 4.385 4.159 0.370 8.807 o
-7 2 23 3.629 3.789 0.240 20.933 o
-7 2 24 4.485 4.559 0.240 20.933 o
-7 3 1 2.015 1.930 0.070 246.071 o
-7 3 2 1.873 1.810 0.070 246.071 o
-7 3 3 2.103 2.080 0.080 188.398 o
-7 3 4 75.040 73.657 1.840 0.356 o
-7 3 5 34.126 33.904 0.700 2.461 o
-7 3 6 15.784 15.707 0.350 9.843 o
-7 3 9 9.327 9.548 0.230 22.793 o
-7 3 10 11.117 11.018 0.370 8.807 o
-7 3 11 0.242 0.180 0.040 753.591 o
-7 3 12 0.980 0.940 0.070 246.071 o
-7 3 13 7.442 7.369 0.190 33.400 o
-7 3 14 22.019 22.096 0.550 3.986 o
-7 3 15 4.713 4.669 0.150 53.589 o
-7 3 16 21.529 21.556 0.860 1.630 o
-7 3 18 9.561 9.738 0.240 20.933 o
-7 3 20 2.473 2.360 0.150 53.589 o
-7 3 21 2.564 2.630 0.130 71.346 o
-7 3 22 2.711 2.650 0.200 30.144 o
-7 4 1 20.706 20.516 0.450 5.954 o
-7 4 2 6.348 6.479 0.170 41.721 o
-7 4 3 0.635 0.670 0.050 482.298 o
-7 4 4 2.140 2.150 0.080 188.398 o
-7 4 5 22.289 22.156 0.510 4.636 o
-7 4 6 4.119 4.449 0.140 61.518 o
-7 4 7 4.473 4.529 0.140 61.518 o
-7 4 8 25.196 25.915 0.510 4.636 o
-7 4 9 5.289 5.449 0.260 17.837 o
-7 4 10 0.264 0.200 0.070 246.071 o
-7 4 11 13.824 13.977 0.770 2.034 o
-7 4 12 3.303 3.379 0.140 61.518 o
-7 4 14 3.130 3.229 0.200 30.144 o
-7 4 15 11.954 11.998 0.290 14.337 o
-7 4 16 9.096 9.468 0.320 11.775 o
-7 4 17 3.446 3.309 0.350 9.843 o
-7 5 1 3.704 3.699 0.120 83.732 o
-7 5 2 18.396 18.067 0.660 2.768 o
-7 5 3 3.460 3.369 0.110 99.648 o
-7 5 4 1.680 1.590 0.140 61.518 o
-7 5 5 0.934 0.960 0.070 246.071 o
-7 5 6 7.276 7.739 0.230 22.793 o
-7 5 7 0.563 0.680 0.070 246.071 o
-7 5 10 5.115 5.459 0.180 37.214 o
-7 5 11 8.967 9.188 0.240 20.933 o
-7 5 12 23.340 24.066 1.510 0.529 o
-7 5 14 1.045 1.180 0.110 99.648 o
-7 5 17 2.328 2.240 0.190 33.400 o
-7 6 1 15.211 14.477 0.320 11.775 o
-7 6 2 2.833 2.740 0.130 71.346 o
-7 6 4 0.661 0.690 0.070 246.071 o
-7 6 5 1.106 1.000 0.200 30.144 o
-7 6 6 5.716 5.579 0.180 37.214 o
-7 6 7 2.251 1.910 0.120 83.732 o
-7 6 8 3.946 3.479 0.340 10.430 o
-7 6 9 1.937 1.880 0.130 71.346 o
-7 6 11 1.728 1.550 0.190 33.400 o
-6 0 2 183.077 186.666 4.099 0.072 o
-6 0 4 2.923 3.169 0.290 14.337 o
-6 0 6 164.462 166.930 3.599 0.093 o
-6 0 8 1.116 1.260 0.150 53.589 o
-6 0 10 288.965 290.418 8.249 0.018 o
-6 0 14 25.958 24.965 0.560 3.845 o
-6 0 16 127.688 127.687 3.819 0.083 o
-6 0 18 15.027 15.077 0.470 5.458 o
-6 0 20 9.617 9.428 0.250 19.292 o
-6 0 22 2.610 2.789 0.140 61.518 o
-6 0 24 12.039 11.768 0.420 6.835 o
-6 1 1 1.397 1.530 0.090 148.858 o
-6 1 2 6.907 6.749 0.180 37.214 o
-6 1 3 1.224 1.270 0.070 246.071 o
-6 1 4 31.784 31.674 0.680 2.608 o
-6 1 5 96.544 97.353 2.390 0.211 o
-6 1 6 153.342 154.342 3.439 0.102 o
-6 1 7 2.828 2.630 0.170 41.721 o
-6 1 8 3.008 3.129 0.180 37.214 o
-6 1 9 43.557 43.772 1.040 1.115 o
-6 1 10 50.530 50.561 1.290 0.725 o
-6 1 11 4.160 3.979 0.180 37.214 o
-6 1 12 41.698 41.233 0.950 1.336 o
-6 1 13 4.889 4.859 0.140 61.518 o
-6 1 14 22.097 21.086 0.470 5.458 o
-6 1 15 3.457 3.499 0.110 99.648 o
-6 1 16 0.595 0.540 0.050 482.298 o
-6 1 17 1.061 1.030 0.070 246.071 o
-6 1 18 0.662 0.650 0.060 334.929 o
-6 1 19 11.419 11.188 0.300 13.397 o
-6 1 20 26.977 26.495 0.910 1.456 o
-6 1 21 12.579 12.098 0.310 12.547 o
-6 1 22 1.385 1.440 0.080 188.398 o
-6 1 23 2.077 2.000 0.090 148.858 o
-6 1 24 0.258 0.220 0.070 246.071 o
-6 1 25 1.195 1.400 0.180 37.214 o
-6 2 1 71.013 68.538 1.540 0.508 o
-6 2 2 39.786 38.363 0.820 1.793 o
-6 2 3 61.003 59.849 1.860 0.349 o
-6 2 4 5.310 5.389 0.140 61.518 o
-6 2 5 4.325 4.309 0.130 71.346 o
-6 2 6 1.092 1.070 0.100 120.575 o
-6 2 7 0.233 0.200 0.040 753.591 o
-6 2 8 13.271 12.908 0.640 2.944 o
-6 2 9 31.230 31.264 0.760 2.088 o
-6 2 10 9.637 9.148 0.240 20.933 o
-6 2 11 0.196 0.190 0.040 753.591 o
-6 2 12 8.836 8.598 0.210 27.341 o
-6 2 13 0.214 0.170 0.040 753.591 o
-6 2 14 6.311 6.399 0.180 37.214 o
-6 2 15 2.765 2.660 0.110 99.648 o
-6 2 16 0.327 0.380 0.050 482.298 o
-6 2 17 9.128 9.228 0.300 13.397 o
-6 2 18 18.714 19.037 0.950 1.336 o
-6 2 19 2.557 2.370 0.120 83.732 o
-6 2 20 20.028 19.227 0.410 7.173 o
-6 2 21 1.530 1.560 0.100 120.575 o
-6 2 23 0.574 0.530 0.090 148.858 o
-6 3 1 12.952 12.958 0.300 13.397 o
-6 3 2 11.315 11.258 0.260 17.837 o
-6 3 3 1.335 1.680 0.060 334.929 o
-6 3 4 4.317 4.409 0.110 99.648 o
-6 3 5 0.632 0.650 0.040 753.591 o
-6 3 6 6.037 6.979 0.170 41.721 o
-6 3 7 7.293 7.299 0.180 37.214 o
-6 3 8 39.747 38.433 0.860 1.630 o
-6 3 9 30.869 30.564 0.590 3.464 o
-6 3 10 0.514 0.520 0.060 334.929 o
-6 3 11 4.333 4.289 0.130 71.346 o
-6 3 12 0.398 0.930 0.160 47.099 o
-6 3 13 6.151 6.419 0.170 41.721 o
-6 3 14 54.202 54.010 1.110 0.979 o
-6 3 15 12.163 12.728 0.310 12.547 o
-6 3 16 1.778 1.860 0.120 83.732 o
-6 3 17 0.621 0.600 0.070 246.071 o
-6 3 18 8.244 8.089 0.230 22.793 o
-6 3 19 14.771 14.897 0.580 3.584 o
-6 3 20 0.944 0.900 0.170 41.721 o
-6 3 21 0.358 0.400 0.080 188.398 o
-6 3 22 4.600 4.549 0.160 47.099 o
-6 3 23 0.867 0.750 0.140 61.518 o
-6 4 1 7.604 7.649 0.200 30.144 o
-6 4 3 7.055 7.139 0.180 37.214 o
-6 4 4 41.539 41.642 1.030 1.137 o
-6 4 5 37.826 37.573 0.800 1.884 o
-6 4 6 1.950 1.860 0.090 148.858 o
-6 4 8 6.717 6.809 0.200 30.144 o
-6 4 10 1.856 1.800 0.100 120.575 o
-6 4 11 6.313 6.319 0.460 5.698 o
-6 4 12 11.108 11.918 0.280 15.379 o
-6 4 13 13.214 13.828 0.850 1.669 o
-6 4 14 13.280 13.717 0.320 11.775 o
-6 4 15 21.645 21.546 0.440 6.228 o
-6 4 16 0.494 0.560 0.070 246.071 o
-6 4 18 6.201 6.299 0.200 30.144 o
-6 4 19 0.910 1.010 0.130 71.346 o
-6 5 2 0.635 0.740 0.060 334.929 o
-6 5 3 1.211 1.210 0.070 246.071 o
-6 5 4 35.194 34.234 0.840 1.709 o
-6 5 6 6.462 6.519 0.180 37.214 o
-6 5 7 2.612 2.610 0.110 99.648 o
-6 5 8 15.176 15.397 0.360 9.304 o
-6 5 9 1.379 1.300 0.180 37.214 o
-6 5 10 14.429 14.517 0.330 11.072 o
-6 5 11 0.486 0.530 0.080 188.398 o
-6 5 13 0.572 0.580 0.100 120.575 o
-6 5 14 2.237 2.380 0.130 71.346 o
-6 5 15 1.366 1.410 0.130 71.346 o
-6 5 16 7.279 7.469 0.210 27.341 o
-6 5 18 1.406 1.160 0.210 27.341 o
-6 6 1 1.665 1.710 0.080 188.398 o
-6 6 2 4.047 4.099 0.120 83.732 o
-6 6 3 0.348 0.560 0.060 334.929 o
-6 6 4 2.831 2.700 0.190 33.400 o
-6 6 5 8.666 8.648 0.570 3.711 o
-6 6 6 0.940 1.520 0.090 148.858 o
-6 6 7 0.795 0.630 0.060 334.929 o
-6 6 8 0.437 0.430 0.140 61.518 o
-6 6 10 4.855 4.969 0.270 16.540 o
-6 6 11 9.395 9.508 0.350 9.843 o
-6 6 12 3.983 4.309 0.250 19.292 o
-6 6 13 0.657 0.870 0.160 47.099 o
-6 6 14 0.815 0.670 0.150 53.589 o
-6 6 15 3.358 3.259 0.220 24.912 o
-6 6 16 1.933 1.830 0.180 37.214 o
-6 7 1 5.327 5.079 0.160 47.099 o
-6 7 4 0.428 0.320 0.080 188.398 o
-6 7 5 0.428 0.390 0.070 246.071 o
-6 7 6 1.143 1.020 0.090 148.858 o
-6 7 7 2.376 2.060 0.180 37.214 o
-6 7 9 2.308 2.320 0.190 33.400 o
-5 0 2 89.180 91.424 1.850 0.352 o
-5 0 4 18.650 18.767 0.470 5.458 o
-5 0 6 118.243 118.889 2.769 0.157 o
-5 0 8 282.688 287.898 7.699 0.020 o
-5 0 10 101.720 105.301 2.390 0.211 o
-5 0 12 44.154 43.012 1.010 1.182 o
-5 0 14 0.644 0.550 0.070 246.071 o
-5 0 18 26.168 25.795 0.720 2.326 o
-5 0 20 97.912 98.002 2.500 0.193 o
-5 0 22 0.208 0.350 0.080 188.398 o
-5 0 24 0.503 0.480 0.090 148.858 o
-5 0 26 13.451 13.388 0.380 8.350 o
-5 1 1 56.508 57.070 1.340 0.671 o
-5 1 2 255.415 260.283 6.579 0.028 o
-5 1 3 50.084 51.581 1.080 1.034 o
-5 1 4 92.996 96.073 2.490 0.194 o
-5 1 5 31.041 31.194 1.100 0.996 o
-5 1 6 4.119 4.149 0.320 11.775 o
-5 1 7 0.977 0.830 0.200 30.144 o
-5 1 8 17.014 16.987 0.500 4.823 o
-5 1 9 267.343 270.251 6.409 0.029 o
-5 1 10 25.874 25.655 0.650 2.854 o
-5 1 12 24.663 24.336 0.540 4.135 o
-5 1 13 8.929 8.818 0.210 27.341 o
-5 1 14 26.359 25.675 0.560 3.845 o
-5 1 15 39.813 38.633 0.880 1.557 o
-5 1 16 54.150 53.560 1.150 0.912 o
-5 1 17 16.179 15.597 0.360 9.304 o
-5 1 18 0.503 0.490 0.050 482.298 o
-5 1 19 40.131 40.193 0.880 1.557 o
-5 1 20 0.561 0.570 0.060 334.929 o
-5 1 21 0.942 0.900 0.070 246.071 o
-5 1 22 1.416 1.410 0.100 120.575 o
-5 1 23 0.219 0.230 0.060 334.929 o
-5 1 24 15.341 14.277 0.450 5.954 o
-5 1 25 1.010 0.960 0.160 47.099 o
-5 1 26 2.816 2.939 0.210 27.341 o
-5 2 1 9.265 9.188 0.210 27.341 o
-5 2 2 0.635 0.670 0.070 246.071 o
-5 2 3 4.246 4.199 0.130 71.346 o
-5 2 4 28.819 27.515 0.850 1.669 o
-5 2 5 177.013 176.998 3.639 0.091 o
-5 2 6 79.704 79.346 3.069 0.128 o
-5 2 7 21.462 21.556 0.770 2.034 o
-5 2 8 1.833 2.040 0.140 61.518 o
-5 2 11 40.430 39.573 0.880 1.557 o
-5 2 12 23.553 23.536 0.520 4.459 o
-5 2 13 72.857 71.817 1.520 0.522 o
-5 2 14 0.671 0.730 0.060 334.929 o
-5 2 15 11.891 11.968 0.280 15.379 o
-5 2 16 3.236 3.209 0.110 99.648 o
-5 2 17 7.725 7.869 0.210 27.341 o
-5 2 18 4.759 4.949 0.160 47.099 o
-5 2 19 11.053 10.758 0.350 9.843 o
-5 2 22 9.535 8.988 0.450 5.954 o
-5 2 23 7.250 6.309 0.200 30.144 o
-5 2 24 1.616 1.530 0.170 41.721 o
-5 3 1 20.039 19.706 0.420 6.835 o
-5 3 3 6.133 5.889 0.140 61.518 o
-5 3 4 11.394 11.058 0.250 19.292 o
-5 3 5 3.810 3.659 0.150 53.589 o
-5 3 6 4.745 4.659 0.120 83.732 o
-5 3 7 16.154 15.777 0.350 9.843 o
-5 3 8 2.211 2.190 0.090 148.858 o
-5 3 10 6.376 6.389 0.180 37.214 o
-5 3 11 0.538 0.480 0.050 482.298 o
-5 3 12 0.680 0.670 0.050 482.298 o
-5 3 14 0.811 0.920 0.090 148.858 o
-5 3 15 2.281 2.230 0.110 99.648 o
-5 3 18 12.377 12.738 0.300 13.397 o
-5 3 19 5.772 5.919 0.210 27.341 o
-5 3 20 0.276 0.240 0.080 188.398 o
-5 3 21 0.865 0.910 0.120 83.732 o
-5 3 23 3.635 3.809 0.140 61.518 o
-5 4 1 3.178 3.259 0.110 99.648 o
-5 4 3 23.093 23.536 0.520 4.459 o
-5 4 4 23.078 23.426 0.510 4.636 o
-5 4 5 13.302 13.168 0.280 15.379 o
-5 4 7 1.160 1.160 0.070 246.071 o
-5 4 8 24.047 25.415 0.520 4.459 o
-5 4 10 23.133 22.906 0.580 3.584 o
-5 4 11 0.339 0.270 0.060 334.929 o
-5 4 12 1.828 2.020 0.160 47.099 o
-5 4 13 14.585 14.517 0.340 10.430 o
-5 4 14 6.894 7.199 0.200 30.144 o
-5 4 15 12.784 13.148 0.400 7.536 o
-5 4 17 2.340 2.400 0.170 41.721 o
-5 4 18 15.770 16.687 1.060 1.073 o
-5 4 19 0.442 0.450 0.090 148.858 o
-5 5 1 2.632 2.640 0.090 148.858 o
-5 5 2 4.037 3.959 0.120 83.732 o
-5 5 3 3.043 2.959 0.110 99.648 o
-5 5 4 61.669 64.578 1.540 0.508 o
-5 5 5 0.230 0.310 0.050 482.298 o
-5 5 6 8.596 8.738 0.250 19.292 o
-5 5 7 2.535 2.460 0.100 120.575 o
-5 5 8 5.715 5.869 0.160 47.099 o
-5 5 9 2.733 2.610 0.170 41.721 o
-5 5 10 3.276 3.289 0.140 61.518 o
-5 5 12 10.812 11.528 0.620 3.137 o
-5 5 13 4.106 3.999 0.560 3.845 o
-5 5 14 46.139 47.212 3.349 0.107 o
-5 5 16 0.755 0.700 0.080 188.398 o
-5 5 17 0.533 0.600 0.110 99.648 o
-5 5 18 1.295 1.350 0.220 24.912 o
-5 6 2 0.316 0.450 0.050 482.298 o
-5 6 3 18.494 18.147 0.400 7.536 o
-5 6 4 2.583 2.510 0.110 99.648 o
-5 6 5 1.400 1.390 0.190 33.400 o
-5 6 6 0.862 0.820 0.070 246.071 o
-5 6 7 1.629 1.680 0.140 61.518 o
-5 6 8 10.703 11.388 0.270 16.540 o
-5 6 9 2.338 2.240 0.130 71.346 o
-5 6 10 8.842 9.018 0.350 9.843 o
-5 6 11 0.684 0.670 0.120 83.732 o
-5 6 13 1.473 1.230 0.130 71.346 o
-5 6 15 3.818 4.139 0.240 20.933 o
-5 6 17 0.769 0.820 0.140 61.518 o
-5 7 2 0.847 0.690 0.150 53.589 o
-5 7 3 0.531 0.500 0.070 246.071 o
-5 7 4 0.381 0.340 0.070 246.071 o
-5 7 7 2.186 1.940 0.340 10.430 o
-5 7 9 2.102 1.910 0.290 14.337 o
-5 7 10 1.876 1.810 0.190 33.400 o
-5 7 11 2.394 2.250 0.200 30.144 o
-4 0 2 971.140 872.863 129.817 0.000 o
-4 0 4 120.730 123.948 3.509 0.098 o
-4 0 6 44.683 45.092 1.030 1.137 o
-4 0 8 581.509 584.035 13.038 0.007 o
-4 0 10 1.747 1.780 0.190 33.400 o
-4 0 12 242.089 243.596 5.389 0.042 o
-4 0 14 1.923 1.950 0.140 61.518 o
-4 0 16 57.206 56.470 1.240 0.784 o
-4 0 18 131.211 131.126 2.660 0.170 o
-4 0 22 1.293 1.200 0.110 99.648 o
-4 0 24 1.828 1.880 0.230 22.793 o
-4 0 26 11.152 10.988 0.350 9.843 o
-4 1 1 90.735 91.704 2.300 0.228 o
-4 1 2 56.557 57.080 1.260 0.759 o
-4 1 3 1.757 1.760 0.100 120.575 o
-4 1 4 34.381 34.484 0.830 1.750 o
-4 1 5 0.092 0.130 0.040 753.591 o
-4 1 6 178.318 179.778 4.179 0.069 o
-4 1 7 87.240 89.794 2.040 0.290 o
-4 1 8 174.959 178.698 4.169 0.069 o
-4 1 9 46.078 46.762 1.090 1.015 o
-4 1 11 1.890 1.920 0.080 188.398 o
-4 1 12 82.183 81.505 1.790 0.376 o
-4 1 13 15.407 15.177 0.360 9.304 o
-4 1 14 16.651 16.477 0.370 8.807 o
-4 1 15 0.118 0.120 0.030 1339.720 o
-4 1 16 21.985 21.366 0.470 5.458 o
-4 1 17 4.487 4.509 0.120 83.732 o
-4 1 18 0.988 1.000 0.060 334.929 o
-4 1 19 52.556 52.261 1.250 0.772 o
-4 1 20 11.798 11.638 0.320 11.775 o
-4 1 21 1.499 1.340 0.110 99.648 o
-4 1 22 21.723 20.946 0.890 1.522 o
-4 1 23 9.232 9.018 0.260 17.837 o
-4 1 24 2.640 2.610 0.180 37.214 o
-4 1 25 4.305 4.369 0.140 61.518 o
-4 1 26 2.333 2.150 0.190 33.400 o
-4 2 1 53.439 52.730 1.230 0.797 o
-4 2 2 13.255 13.158 0.370 8.807 o
-4 2 3 78.879 80.056 2.400 0.209 o
-4 2 4 62.839 63.389 2.420 0.206 o
-4 2 5 5.723 5.919 0.380 8.350 o
-4 2 6 5.691 5.759 0.380 8.350 o
-4 2 7 6.866 6.579 0.180 37.214 o
-4 2 8 82.580 83.465 1.820 0.364 o
-4 2 9 13.936 14.068 0.340 10.430 o
-4 2 10 30.733 30.135 0.680 2.608 o
-4 2 11 7.629 7.429 0.200 30.144 o
-4 2 12 0.749 0.810 0.040 753.591 o
-4 2 13 3.366 3.259 0.100 120.575 o
-4 2 14 22.712 22.096 0.490 5.022 o
-4 2 15 34.764 34.374 0.770 2.034 o
-4 2 16 9.999 9.948 0.240 20.933 o
-4 2 17 7.358 7.309 0.180 37.214 o
-4 2 18 7.685 7.949 0.240 20.933 o
-4 2 19 5.993 5.969 0.200 30.144 o
-4 2 21 4.419 4.279 0.200 30.144 o
-4 2 22 3.807 3.909 0.140 61.518 o
-4 2 23 17.992 17.227 0.440 6.228 o
-4 2 24 2.313 2.290 0.100 120.575 o
-4 2 25 3.131 3.239 0.220 24.912 o
-4 3 1 4.992 4.909 0.120 83.732 o
-4 3 2 13.372 13.278 0.290 14.337 o
-4 3 3 21.887 21.496 0.610 3.240 o
-4 3 4 239.774 236.647 5.139 0.046 o
-4 3 5 28.161 27.695 0.580 3.584 o
-4 3 6 8.192 7.999 0.260 17.837 o
-4 3 7 5.087 5.189 0.140 61.518 o
-4 3 8 0.215 0.270 0.060 334.929 o
-4 3 9 36.439 36.434 0.900 1.489 o
-4 3 10 64.228 63.109 1.500 0.536 o
-4 3 11 20.134 20.106 0.460 5.698 o
-4 3 12 12.286 12.258 0.270 16.540 o
-4 3 13 0.984 1.070 0.060 334.929 o
-4 3 14 31.466 31.504 0.810 1.838 o
-4 3 15 5.626 6.079 0.170 41.721 o
-4 3 16 3.990 3.989 0.170 41.721 o
-4 3 17 14.151 14.617 0.330 11.072 o
-4 3 18 2.473 2.440 0.270 16.540 o
-4 3 20 5.939 5.979 0.190 33.400 o
-4 3 21 1.512 1.610 0.120 83.732 o
-4 3 22 1.084 1.180 0.130 71.346 o
-4 3 23 0.395 0.350 0.110 99.648 o
-4 4 1 0.155 0.150 0.030 1339.720 o
-4 4 2 5.098 5.109 0.140 61.518 o
-4 4 3 58.765 58.340 1.430 0.590 o
-4 4 4 0.698 1.070 0.060 334.929 o
-4 4 5 11.230 11.148 0.260 17.837 o
-4 4 6 28.728 28.535 0.620 3.137 o
-4 4 7 9.174 9.258 0.300 13.397 o
-4 4 8 4.280 4.459 0.130 71.346 o
-4 4 9 2.148 1.990 0.100 120.575 o
-4 4 10 2.858 2.760 0.110 99.648 o
-4 4 11 0.112 0.170 0.050 482.298 o
-4 4 12 0.281 0.330 0.060 334.929 o
-4 4 13 27.165 27.625 0.860 1.630 o
-4 4 14 21.683 22.136 0.850 1.669 o
-4 4 15 0.855 0.890 0.070 246.071 o
-4 4 16 1.815 1.960 0.150 53.589 o
-4 4 17 4.526 4.639 0.240 20.933 o
-4 4 18 2.048 2.120 0.130 71.346 o
-4 4 20 4.354 3.919 0.280 15.379 o
-4 5 2 21.499 21.566 0.470 5.458 o
-4 5 3 2.273 2.160 0.090 148.858 o
-4 5 4 0.555 0.530 0.060 334.929 o
-4 5 6 5.224 5.009 0.160 47.099 o
-4 5 8 7.594 7.989 0.200 30.144 o
-4 5 10 11.692 11.968 0.760 2.088 o
-4 5 11 1.283 1.380 0.110 99.648 o
-4 5 12 7.461 7.449 0.480 5.233 o
-4 5 13 0.511 0.540 0.080 188.398 o
-4 5 14 12.606 13.188 0.390 7.927 o
-4 5 15 0.221 0.280 0.070 246.071 o
-4 5 17 1.643 1.600 0.280 15.379 o
-4 5 18 11.220 11.338 0.420 6.835 o
-4 6 2 4.467 4.379 0.330 11.072 o
-4 6 3 12.164 12.268 0.280 15.379 o
-4 6 4 3.285 3.259 0.140 61.518 o
-4 6 5 5.398 5.439 0.230 22.793 o
-4 6 6 1.542 1.520 0.090 148.858 o
-4 6 7 8.841 8.588 0.230 22.793 o
-4 6 8 1.352 1.360 0.110 99.648 o
-4 6 11 0.524 0.620 0.090 148.858 o
-4 6 12 4.028 4.079 0.170 41.721 o
-4 6 13 18.630 18.897 0.430 6.521 o
-4 6 14 4.513 4.739 0.170 41.721 o
-4 6 16 0.989 1.040 0.170 41.721 o
-4 6 17 0.424 0.490 0.130 71.346 o
-4 7 2 4.297 3.859 0.240 20.933 o
-4 7 3 4.530 4.039 0.320 11.775 o
-4 7 4 2.488 2.360 0.160 47.099 o
-4 7 6 0.793 0.780 0.080 188.398 o
-4 7 7 2.557 2.550 0.290 14.337 o
-4 7 8 1.884 1.740 0.200 30.144 o
-4 7 9 6.902 6.709 0.290 14.337 o
-4 7 11 0.720 0.800 0.160 47.099 o
-3 0 2 14.685 14.667 0.320 11.775 o
-3 0 4 83.810 91.374 3.109 0.125 o
-3 0 6 12.887 14.997 0.650 2.854 o
-3 0 8 21.866 22.526 0.530 4.292 o
-3 0 10 4.059 4.169 0.120 83.732 o
-3 0 12 145.412 146.654 3.189 0.118 o
-3 0 14 18.053 17.787 0.390 7.927 o
-3 0 16 13.712 13.368 0.320 11.775 o
-3 0 18 33.491 33.704 0.750 2.144 o
-3 0 20 9.657 9.278 0.480 5.233 o
-3 0 22 95.347 92.873 3.759 0.085 o
-3 0 24 0.049 0.490 0.090 148.858 o
-3 0 26 4.191 4.019 0.230 22.793 o
-3 1 1 322.250 327.361 7.639 0.021 o
-3 1 2 33.823 33.904 0.780 1.982 o
-3 1 3 157.607 162.931 3.729 0.087 o
-3 1 4 226.641 234.608 5.329 0.042 o
-3 1 5 209.048 217.481 4.999 0.048 o
-3 1 6 0.338 0.330 0.040 753.591 o
-3 1 7 349.792 354.096 8.049 0.019 o
-3 1 8 8.973 8.309 0.230 22.793 o
-3 1 9 61.120 61.839 1.370 0.642 o
-3 1 10 3.641 3.599 0.110 99.648 o
-3 1 11 162.060 158.741 3.549 0.096 o
-3 1 12 53.559 53.340 1.180 0.866 o
-3 1 13 0.885 0.840 0.040 753.591 o
-3 1 14 0.300 0.330 0.030 1339.720 o
-3 1 15 0.134 0.140 0.030 1339.720 o
-3 1 16 31.927 31.494 0.690 2.533 o
-3 1 17 59.454 59.539 1.280 0.736 o
-3 1 18 38.278 38.333 0.840 1.709 o
-3 1 19 0.273 0.270 0.040 753.591 o
-3 1 20 2.079 1.960 0.080 188.398 o
-3 1 21 7.966 7.929 0.200 30.144 o
-3 1 22 2.121 1.960 0.090 148.858 o
-3 1 23 1.906 1.810 0.090 148.858 o
-3 1 24 0.222 0.230 0.060 334.929 o
-3 1 25 1.245 1.130 0.080 188.398 o
-3 1 26 16.751 16.457 0.430 6.521 o
-3 2 1 82.910 83.975 1.900 0.334 o
-3 2 2 174.911 181.337 4.219 0.068 o
-3 2 3 296.189 303.825 6.939 0.025 o
-3 2 4 27.458 27.645 0.690 2.533 o
-3 2 5 2.655 2.670 0.110 99.648 o
-3 2 6 139.027 139.165 3.619 0.092 o
-3 2 7 169.144 169.260 3.799 0.084 o
-3 2 8 286.108 290.068 6.589 0.028 o
-3 2 9 52.291 52.261 1.150 0.912 o
-3 2 10 11.357 10.968 0.260 17.837 o
-3 2 11 23.521 23.096 0.510 4.636 o
-3 2 12 2.060 2.110 0.070 246.071 o
-3 2 13 53.803 53.200 1.210 0.824 o
-3 2 14 0.800 0.890 0.050 482.298 o
-3 2 15 28.563 28.365 0.660 2.768 o
-3 2 16 14.489 14.627 0.330 11.072 o
-3 2 17 1.020 0.980 0.060 334.929 o
-3 2 18 43.112 43.202 1.000 1.206 o
-3 2 19 0.368 0.340 0.050 482.298 o
-3 2 20 3.414 3.539 0.110 99.648 o
-3 2 21 10.812 10.698 0.330 11.072 o
-3 2 24 2.739 2.600 0.150 53.589 o
-3 3 1 3.865 3.899 0.100 120.575 o
-3 3 2 250.551 249.495 5.539 0.039 o
-3 3 3 3.937 7.499 0.180 37.214 o
-3 3 4 45.399 45.382 0.930 1.394 o
-3 3 5 21.848 21.706 0.450 5.954 o
-3 3 6 0.051 0.270 0.050 482.298 o
-3 3 7 4.071 4.079 0.140 61.518 o
-3 3 8 17.609 17.917 0.430 6.521 o
-3 3 9 4.891 5.559 0.150 53.589 o
-3 3 10 20.270 20.036 0.450 5.954 o
-3 3 11 1.431 1.520 0.080 188.398 o
-3 3 12 41.539 42.013 0.910 1.456 o
-3 3 13 9.050 9.328 0.220 24.912 o
-3 3 14 69.089 69.917 1.580 0.483 o
-3 3 15 1.549 1.640 0.130 71.346 o
-3 3 17 1.172 1.160 0.080 188.398 o
-3 3 18 3.569 3.439 0.120 83.732 o
-3 3 19 10.103 10.328 0.250 19.292 o
-3 3 20 4.190 4.199 0.140 61.518 o
-3 3 21 6.158 6.829 0.230 22.793 o
-3 3 22 10.011 9.898 0.250 19.292 o
-3 3 24 10.865 10.908 0.340 10.430 o
-3 4 1 20.687 20.596 0.440 6.228 o
-3 4 2 10.401 10.508 0.400 7.536 o
-3 4 3 58.156 57.830 1.200 0.837 o
-3 4 4 28.354 28.545 0.690 2.533 o
-3 4 5 0.413 0.470 0.040 753.591 o
-3 4 6 24.902 24.496 0.710 2.392 o
-3 4 7 16.347 16.457 0.480 5.233 o
-3 4 8 0.559 0.500 0.050 482.298 o
-3 4 9 0.463 0.490 0.060 334.929 o
-3 4 10 37.117 37.443 0.800 1.884 o
-3 4 11 3.817 3.979 0.140 61.518 o
-3 4 12 2.880 2.849 0.120 83.732 o
-3 4 13 31.480 31.684 0.960 1.308 o
-3 4 14 5.674 5.719 0.190 33.400 o
-3 4 16 3.978 4.009 0.160 47.099 o
-3 4 17 10.265 10.618 0.260 17.837 o
-3 4 18 3.988 3.919 0.150 53.589 o
-3 4 20 8.811 8.668 0.370 8.807 o
-3 5 1 0.164 0.240 0.040 753.591 o
-3 5 2 2.273 2.350 0.080 188.398 o
-3 5 3 4.455 4.249 0.130 71.346 o
-3 5 4 9.277 8.978 0.250 19.292 o
-3 5 5 1.084 1.110 0.070 246.071 o
-3 5 6 34.854 35.464 0.910 1.456 o
-3 5 7 3.928 4.009 0.130 71.346 o
-3 5 8 0.582 0.580 0.070 246.071 o
-3 5 9 4.293 4.189 0.150 53.589 o
-3 5 10 4.182 4.279 0.170 41.721 o
-3 5 11 1.322 1.380 0.110 99.648 o
-3 5 12 12.049 12.478 0.290 14.337 o
-3 5 13 0.343 0.320 0.070 246.071 o
-3 5 14 1.483 1.640 0.100 120.575 o
-3 5 16 16.628 16.977 0.540 4.135 o
-3 5 17 0.989 0.980 0.100 120.575 o
-3 5 18 1.246 1.230 0.210 27.341 o
-3 6 1 7.953 7.769 0.370 8.807 o
-3 6 2 1.713 1.650 0.110 99.648 o
-3 6 3 0.870 1.230 0.240 20.933 o
-3 6 4 1.131 1.280 0.080 188.398 o
-3 6 5 0.730 0.790 0.070 246.071 o
-3 6 6 0.814 0.910 0.090 148.858 o
-3 6 7 0.728 0.810 0.130 71.346 o
-3 6 9 3.822 3.929 0.160 47.099 o
-3 6 10 2.801 2.879 0.140 61.518 o
-3 6 11 0.391 0.330 0.070 246.071 o
-3 6 12 3.515 3.949 0.160 47.099 o
-3 6 13 1.711 1.830 0.100 120.575 o
-3 6 15 0.181 0.600 0.110 99.648 o
-3 6 17 6.698 6.889 0.270 16.540 o
-3 7 2 5.088 5.209 0.250 19.292 o
-3 7 4 4.302 4.199 0.240 20.933 o
-3 7 5 1.650 1.630 0.190 33.400 o
-3 7 6 0.783 0.560 0.150 53.589 o
-3 7 12 5.890 5.799 0.270 16.540 o
-3 7 13 3.934 3.849 0.230 22.793 o
-2 0 6 174.385 175.758 4.139 0.070 o
-2 0 8 451.949 468.296 10.688 0.011 o
-2 0 10 191.594 187.516 4.389 0.063 o
-2 0 12 16.821 16.997 0.380 8.350 o
-2 0 14 56.659 56.150 1.250 0.772 o
-2 0 16 11.877 11.638 0.290 14.337 o
-2 0 18 4.999 4.809 0.130 71.346 o
-2 0 20 16.593 16.837 0.360 9.304 o
-2 0 22 4.445 4.469 0.170 41.721 o
-2 0 26 3.746 3.819 0.230 22.793 o
-2 1 1 182.701 196.445 4.419 0.062 o
-2 1 2 550.571 562.389 47.282 0.001 o
-2 1 3 20.888 21.166 0.460 5.698 o
-2 1 4 353.943 352.007 15.787 0.005 o
-2 1 5 20.384 20.976 0.530 4.292 o
-2 1 6 5.664 5.669 0.140 61.518 o
-2 1 7 33.741 34.564 0.780 1.982 o
-2 1 8 288.861 293.417 6.649 0.027 o
-2 1 9 22.377 22.746 0.530 4.292 o
-2 1 10 32.368 32.934 0.740 2.202 o
-2 1 11 83.105 82.995 1.830 0.360 o
-2 1 12 9.454 9.538 0.230 22.793 o
-2 1 13 32.829 32.094 0.710 2.392 o
-2 1 14 18.790 18.477 0.410 7.173 o
-2 1 15 11.516 11.128 0.260 17.837 o
-2 1 16 1.045 1.050 0.050 482.298 o
-2 1 17 30.750 30.595 0.680 2.608 o
-2 1 18 8.467 8.309 0.200 30.144 o
-2 1 19 1.717 1.790 0.070 246.071 o
-2 1 20 0.989 0.960 0.060 334.929 o
-2 1 21 57.520 56.930 1.230 0.797 o
-2 1 22 10.907 10.798 0.300 13.397 o
-2 1 24 2.222 2.290 0.150 53.589 o
-2 1 25 0.523 0.560 0.060 334.929 o
-2 1 26 1.561 1.460 0.180 37.214 o
-2 2 1 148.852 152.253 3.509 0.098 o
-2 2 2 478.369 486.983 10.928 0.010 o
-2 2 3 9.360 9.638 0.250 19.292 o
-2 2 4 23.098 22.606 0.530 4.292 o
-2 2 5 3.077 3.209 0.110 99.648 o
-2 2 6 71.849 72.397 1.610 0.465 o
-2 2 7 34.159 33.854 0.760 2.088 o
-2 2 8 29.500 28.585 0.640 2.944 o
-2 2 9 16.982 17.037 0.380 8.350 o
-2 2 10 91.119 90.184 1.980 0.308 o
-2 2 11 13.788 13.438 0.310 12.547 o
-2 2 12 108.964 108.610 2.390 0.211 o
-2 2 13 30.675 30.605 0.690 2.533 o
-2 2 14 13.599 13.458 0.300 13.397 o
-2 2 15 2.252 2.220 0.080 188.398 o
-2 2 16 37.464 36.933 0.820 1.793 o
-2 2 17 55.282 54.830 1.230 0.797 o
-2 2 18 27.479 27.365 0.660 2.768 o
-2 2 19 8.139 7.919 0.200 30.144 o
-2 2 20 6.877 6.749 0.190 33.400 o
-2 2 21 0.563 0.500 0.060 334.929 o
-2 2 22 9.485 9.638 0.240 20.933 o
-2 2 23 10.400 10.318 0.340 10.430 o
-2 2 24 0.483 0.400 0.070 246.071 o
-2 2 25 14.498 14.387 0.410 7.173 o
-2 3 1 140.586 142.354 3.219 0.116 o
-2 3 2 67.129 67.548 1.420 0.598 o
-2 3 3 1.615 1.570 0.120 83.732 o
-2 3 4 8.998 9.118 0.230 22.793 o
-2 3 5 6.277 6.509 0.210 27.341 o
-2 3 6 368.959 361.165 8.319 0.017 o
-2 3 7 81.280 81.875 1.780 0.381 o
-2 3 8 25.361 25.405 0.560 3.845 o
-2 3 9 7.781 8.109 0.200 30.144 o
-2 3 10 22.181 22.236 0.530 4.292 o
-2 3 11 19.924 20.236 0.470 5.458 o
-2 3 12 85.209 84.035 2.530 0.188 o
-2 3 13 3.708 3.859 0.110 99.648 o
-2 3 14 4.911 4.949 0.130 71.346 o
-2 3 15 11.253 11.448 0.320 11.775 o
-2 3 16 32.376 32.734 0.720 2.326 o
-2 3 17 4.426 4.639 0.160 47.099 o
-2 3 18 9.047 9.228 0.230 22.793 o
-2 3 19 1.351 1.430 0.100 120.575 o
-2 3 20 14.933 15.317 0.380 8.350 o
-2 3 22 10.729 10.808 0.260 17.837 o
-2 3 23 1.189 1.300 0.250 19.292 o
-2 3 24 1.603 1.580 0.170 41.721 o
-2 4 1 16.296 16.297 0.350 9.843 o
-2 4 2 61.074 60.209 1.360 0.652 o
-2 4 3 32.411 32.494 0.670 2.686 o
-2 4 4 0.485 0.460 0.050 482.298 o
-2 4 5 34.124 34.124 0.750 2.144 o
-2 4 6 3.701 3.849 0.120 83.732 o
-2 4 7 36.773 36.963 0.790 1.932 o
-2 4 8 0.552 0.540 0.050 482.298 o
-2 4 9 0.342 0.340 0.050 482.298 o
-2 4 10 23.699 23.536 0.510 4.636 o
-2 4 11 17.474 18.377 0.380 8.350 o
-2 4 13 10.627 10.498 0.250 19.292 o
-2 4 14 8.336 8.578 0.270 16.540 o
-2 4 15 9.937 10.368 0.250 19.292 o
-2 4 16 14.139 14.937 0.340 10.430 o
-2 4 17 10.768 10.778 0.260 17.837 o
-2 4 18 1.090 1.030 0.110 99.648 o
-2 4 20 2.553 2.580 0.140 61.518 o
-2 4 21 2.200 2.330 0.250 19.292 o
-2 5 1 0.338 0.280 0.040 753.591 o
-2 5 2 15.668 15.517 0.460 5.698 o
-2 5 3 3.239 3.209 0.110 99.648 o
-2 5 4 3.343 3.479 0.120 83.732 o
-2 5 5 4.160 4.069 0.130 71.346 o
-2 5 7 0.259 0.230 0.050 482.298 o
-2 5 8 1.114 1.090 0.090 148.858 o
-2 5 9 0.889 0.830 0.130 71.346 o
-2 5 10 3.031 3.179 0.540 4.135 o
-2 5 11 0.529 0.530 0.080 188.398 o
-2 5 12 0.884 0.840 0.170 41.721 o
-2 5 13 5.589 5.529 0.250 19.292 o
-2 5 14 2.364 2.300 0.110 99.648 o
-2 5 16 12.716 13.018 0.860 1.630 o
-2 5 17 0.606 0.620 0.090 148.858 o
-2 5 19 1.420 1.200 0.200 30.144 o
-2 6 1 0.564 0.600 0.060 334.929 o
-2 6 3 15.032 14.827 1.030 1.137 o
-2 6 5 8.381 8.548 0.360 9.304 o
-2 6 7 3.383 3.339 0.140 61.518 o
-2 6 8 1.836 1.970 0.120 83.732 o
-2 6 9 2.849 2.720 0.140 61.518 o
-2 6 11 5.800 6.009 0.310 12.547 o
-2 6 12 0.408 0.400 0.090 148.858 o
-2 6 14 1.430 1.530 0.170 41.721 o
-2 6 15 5.470 5.269 0.270 16.540 o
-2 6 16 0.581 0.530 0.140 61.518 o
-2 7 4 1.333 1.380 0.180 37.214 o
-2 7 6 3.015 2.859 0.220 24.912 o
-2 7 7 4.207 4.249 0.250 19.292 o
-2 7 8 3.431 3.419 0.230 22.793 o
-2 7 10 1.308 1.210 0.190 33.400 o
-2 7 11 2.861 2.979 0.230 22.793 o
-2 7 12 0.847 0.740 0.150 53.589 o
-1 0 2 764.543 717.941 15.957 0.005 o
-1 0 4 844.328 834.660 62.769 0.000 o
-1 0 6 198.701 205.773 4.769 0.053 o
-1 0 8 492.778 513.488 11.578 0.009 o
-1 0 10 3.221 3.109 0.110 99.648 o
-1 0 12 112.303 112.560 2.470 0.198 o
-1 0 14 49.579 48.391 1.070 1.053 o
-1 0 16 23.019 22.586 0.490 5.022 o
-1 0 18 60.488 61.019 1.310 0.703 o
-1 0 20 43.363 43.392 0.890 1.522 o
-1 0 22 0.650 0.580 0.070 246.071 o
-1 0 24 21.454 21.156 1.030 1.137 o
-1 0 26 6.101 5.889 0.260 17.837 o
-1 1 2 153.522 156.482 4.429 0.061 o
-1 1 3 337.778 352.857 11.228 0.010 o
-1 1 4 244.195 254.844 6.229 0.031 o
-1 1 5 1.110 1.080 0.040 753.591 o
-1 1 6 0.511 0.510 0.050 482.298 o
-1 1 7 419.130 422.984 9.808 0.013 o
-1 1 8 92.652 95.143 2.150 0.261 o
-1 1 9 175.409 172.119 3.949 0.077 o
-1 1 11 73.964 74.047 1.630 0.454 o
-1 1 12 87.309 88.474 1.950 0.317 o
-1 1 13 5.766 5.649 0.140 61.518 o
-1 1 14 45.836 45.582 1.000 1.206 o
-1 1 15 10.598 10.338 0.230 22.793 o
-1 1 16 6.419 6.349 0.150 53.589 o
-1 1 17 1.723 1.780 0.060 334.929 o
-1 1 18 15.036 14.747 0.330 11.072 o
-1 1 19 9.699 9.408 0.230 22.793 o
-1 1 20 2.738 2.879 0.090 148.858 o
-1 1 21 13.711 13.928 0.320 11.775 o
-1 1 22 12.211 12.098 0.300 13.397 o
-1 1 23 1.620 1.650 0.070 246.071 o
-1 1 24 0.590 0.530 0.050 482.298 o
-1 1 25 1.342 1.460 0.100 120.575 o
-1 2 1 139.962 141.785 3.239 0.115 o
-1 2 2 8.368 8.398 0.230 22.793 o
-1 2 3 171.779 173.729 3.979 0.076 o
-1 2 4 224.822 232.178 5.249 0.044 o
-1 2 5 494.063 499.610 11.288 0.009 o
-1 2 6 18.827 18.857 0.430 6.521 o
-1 2 7 1.324 1.440 0.070 246.071 o
-1 2 8 46.832 46.482 1.070 1.053 o
-1 2 9 8.154 7.889 0.190 33.400 o
-1 2 10 186.350 186.556 4.139 0.070 o
-1 2 11 73.707 73.467 1.610 0.465 o
-1 2 12 34.383 34.054 0.760 2.088 o
-1 2 13 12.974 12.618 0.290 14.337 o
-1 2 14 1.223 1.190 0.050 482.298 o
-1 2 15 12.431 12.058 0.290 14.337 o
-1 2 18 5.438 5.229 0.140 61.518 o
-1 2 19 4.008 4.009 0.120 83.732 o
-1 2 20 48.068 46.572 0.950 1.336 o
-1 2 21 1.043 1.090 0.070 246.071 o
-1 2 22 18.750 18.967 0.440 6.228 o
-1 2 24 0.366 0.380 0.070 246.071 o
-1 2 25 0.520 0.430 0.140 61.518 o
-1 3 2 32.138 32.534 0.780 1.982 o
-1 3 3 13.935 13.618 0.310 12.547 o
-1 3 4 56.668 55.970 1.380 0.633 o
-1 3 5 0.734 0.850 0.060 334.929 o
-1 3 6 105.398 105.721 2.310 0.226 o
-1 3 7 1.639 1.770 0.070 246.071 o
-1 3 8 6.792 6.519 0.180 37.214 o
-1 3 9 1.073 1.160 0.060 334.929 o
-1 3 10 31.920 32.244 0.700 2.461 o
-1 3 11 41.855 42.672 1.080 1.034 o
-1 3 12 0.214 0.270 0.040 753.591 o
-1 3 13 1.171 1.120 0.070 246.071 o
-1 3 14 26.271 26.855 0.630 3.038 o
-1 3 15 5.806 5.869 0.150 53.589 o
-1 3 16 114.090 114.569 2.390 0.211 o
-1 3 17 11.557 11.708 0.270 16.540 o
-1 3 18 1.118 1.090 0.100 120.575 o
-1 3 19 3.921 3.909 0.140 61.518 o
-1 3 20 0.237 0.320 0.070 246.071 o
-1 3 21 12.657 13.028 0.400 7.536 o
-1 3 22 5.169 5.349 0.160 47.099 o
-1 3 23 2.061 2.140 0.120 83.732 o
-1 4 1 5.972 6.069 0.150 53.589 o
-1 4 2 9.784 9.578 0.240 20.933 o
-1 4 4 0.398 0.460 0.040 753.591 o
-1 4 5 60.880 59.949 1.340 0.671 o
-1 4 6 81.184 80.496 2.130 0.266 o
-1 4 7 28.472 27.825 0.680 2.608 o
-1 4 8 7.928 7.999 0.230 22.793 o
-1 4 9 1.328 1.340 0.090 148.858 o
-1 4 11 2.901 2.969 0.110 99.648 o
-1 4 12 20.329 20.586 0.520 4.459 o
-1 4 13 0.313 0.250 0.040 753.591 o
-1 4 14 3.357 3.369 0.110 99.648 o
-1 4 15 37.188 37.223 0.700 2.461 o
-1 4 16 4.059 4.049 0.140 61.518 o
-1 4 17 10.222 9.998 0.250 19.292 o
-1 4 20 9.505 9.828 0.380 8.350 o
-1 4 21 2.313 2.310 0.240 20.933 o
-1 5 1 9.771 9.938 0.230 22.793 o
-1 5 2 69.015 68.268 2.090 0.276 o
-1 5 3 1.200 1.210 0.070 246.071 o
-1 5 4 4.650 4.909 0.140 61.518 o
-1 5 6 31.012 30.535 0.960 1.308 o
-1 5 7 0.897 0.980 0.080 188.398 o
-1 5 8 0.733 0.660 0.170 41.721 o
-1 5 9 6.748 6.929 0.200 30.144 o
-1 5 10 13.948 14.287 0.420 6.835 o
-1 5 11 1.520 1.540 0.090 148.858 o
-1 5 12 13.427 13.198 0.300 13.397 o
-1 5 14 1.740 1.800 0.110 99.648 o
-1 5 15 1.118 1.110 0.090 148.858 o
-1 5 17 0.462 0.290 0.080 188.398 o
-1 6 1 2.241 1.980 0.110 99.648 o
-1 6 2 6.337 6.279 0.270 16.540 o
-1 6 4 1.686 1.860 0.110 99.648 o
-1 6 5 0.759 0.720 0.090 148.858 o
-1 6 6 8.399 8.788 0.910 1.456 o
-1 6 7 8.573 9.018 0.240 20.933 o
-1 6 8 2.437 2.600 0.130 71.346 o
-1 6 10 0.472 0.460 0.090 148.858 o
-1 6 13 3.172 2.670 0.230 22.793 o
-1 6 15 4.919 5.149 0.260 17.837 o
-1 6 16 0.566 0.400 0.130 71.346 o
-1 7 1 1.410 1.510 0.180 37.214 o
-1 7 3 3.121 3.099 0.230 22.793 o
-1 7 4 3.164 3.239 0.230 22.793 o
-1 7 6 3.693 3.409 0.240 20.933 o
-1 7 11 4.107 4.479 0.250 19.292 o
0 0 2 140.420 144.344 4.589 0.057 o
0 0 4 68.011 71.087 1.620 0.459 o
0 0 6 1010.000 919.385 48.031 0.001 o
0 0 8 292.152 296.677 6.809 0.026 o
0 0 10 406.058 402.888 9.228 0.014 o
0 0 12 13.668 14.148 0.330 11.072 o
0 0 14 53.150 52.870 1.150 0.912 o
0 0 16 10.916 11.238 0.250 19.292 o
0 0 18 0.552 1.650 0.080 188.398 o
0 0 20 10.520 11.538 0.280 15.379 o
0 0 22 16.111 16.507 0.360 9.304 o
0 0 24 1.282 1.810 0.100 120.575 o
0 1 1 456.066 483.043 10.888 0.010 o
0 1 2 88.987 92.973 2.120 0.268 o
0 1 3 18.217 18.417 0.420 6.835 o
0 1 4 1525.770 1512.750 51.771 0.000 o
0 1 5 68.761 72.427 1.610 0.465 o
0 1 6 306.906 316.393 7.179 0.023 o
0 1 7 34.790 36.173 0.810 1.838 o
0 1 8 26.924 28.025 0.660 2.768 o
0 1 9 37.614 38.073 0.880 1.557 o
0 1 10 147.939 148.243 3.339 0.108 o
0 1 11 206.263 202.824 4.769 0.053 o
0 1 12 0.193 0.190 0.030 1339.720 o
0 1 13 26.339 25.565 0.560 3.845 o
0 1 14 9.043 8.868 0.200 30.144 o
0 1 15 3.547 3.559 0.090 148.858 o
0 1 16 3.665 3.619 0.100 120.575 o
0 1 17 19.999 19.876 0.440 6.228 o
0 1 18 25.402 25.296 0.570 3.711 o
0 1 19 50.448 50.971 1.110 0.979 o
0 1 20 3.014 3.059 0.090 148.858 o
0 1 21 16.005 15.927 0.360 9.304 o
0 1 22 4.117 4.199 0.130 71.346 o
0 1 23 10.572 10.258 0.240 20.933 o
0 1 24 4.016 4.069 0.130 71.346 o
0 1 25 0.943 0.950 0.090 148.858 o
0 2 0 13.181 13.848 0.340 10.430 o
0 2 1 73.878 74.197 1.670 0.432 o
0 2 2 127.631 132.646 3.069 0.128 o
0 2 4 185.340 188.346 4.299 0.065 o
0 2 5 48.516 49.681 1.130 0.944 o
0 2 6 5.383 5.399 0.140 61.518 o
0 2 7 138.543 140.195 3.159 0.121 o
0 2 8 0.311 0.490 0.040 753.591 o
0 2 9 55.003 54.860 1.200 0.837 o
0 2 10 26.510 26.045 0.590 3.464 o
0 2 11 1.359 1.400 0.060 334.929 o
0 2 12 17.000 16.717 0.370 8.807 o
0 2 13 10.179 9.878 0.230 22.793 o
0 2 14 57.957 57.340 1.270 0.748 o
0 2 15 96.919 97.013 2.090 0.276 o
0 2 16 2.709 2.700 0.080 188.398 o
0 2 18 11.668 11.748 0.290 14.337 o
0 2 19 12.191 11.938 0.300 13.397 o
0 2 20 25.418 25.175 0.560 3.845 o
0 2 21 13.043 12.878 0.310 12.547 o
0 2 22 0.394 0.430 0.070 246.071 o
0 2 23 4.023 3.919 0.140 61.518 o
0 2 24 7.127 7.399 0.200 30.144 o
0 3 1 50.541 50.011 1.130 0.944 o
0 3 2 115.094 116.199 2.630 0.174 o
0 3 3 84.164 86.954 1.910 0.331 o
0 3 4 57.504 56.840 1.230 0.797 o
0 3 5 15.483 15.937 0.370 8.807 o
0 3 6 0.133 0.260 0.030 1339.720 o
0 3 7 1.012 1.040 0.050 482.298 o
0 3 8 99.252 98.752 2.130 0.266 o
0 3 9 41.716 41.343 0.860 1.630 o
0 3 10 1.289 1.250 0.060 334.929 o
0 3 11 1.403 1.500 0.070 246.071 o
0 3 12 6.792 8.808 0.310 12.547 o
0 3 14 27.712 27.455 0.580 3.584 o
0 3 15 0.218 0.300 0.040 753.591 o
0 3 16 1.202 1.170 0.070 246.071 o
0 3 17 5.064 5.029 0.140 61.518 o
0 3 18 4.564 4.989 0.150 53.589 o
0 3 19 0.390 0.360 0.060 334.929 o
0 3 20 12.114 12.258 0.280 15.379 o
0 3 21 2.619 2.550 0.100 120.575 o
0 3 22 4.307 4.069 0.140 61.518 o
0 4 0 2.734 2.829 0.130 71.346 o
0 4 1 11.998 11.988 0.270 16.540 o
0 4 2 57.444 56.620 1.300 0.713 o
0 4 3 3.955 3.939 0.110 99.648 o
0 4 4 12.136 12.108 0.320 11.775 o
0 4 5 74.821 75.646 1.610 0.465 o
0 4 6 6.240 6.429 0.170 41.721 o
0 4 7 0.179 0.190 0.030 1339.720 o
0 4 8 5.490 5.539 0.180 37.214 o
0 4 9 6.287 6.159 0.170 41.721 o
0 4 10 16.284 16.387 0.350 9.843 o
0 4 11 0.581 0.570 0.050 482.298 o
0 4 12 23.716 24.066 0.510 4.636 o
0 4 13 5.979 6.019 0.160 47.099 o
0 4 15 25.834 25.615 0.530 4.292 o
0 4 16 16.201 16.217 0.370 8.807 o
0 4 17 0.797 0.750 0.230 22.793 o
0 4 18 2.284 2.090 0.130 71.346 o
0 4 19 3.415 3.349 0.310 12.547 o
0 4 20 3.896 3.579 0.280 15.379 o
0 5 2 7.095 7.139 0.180 37.214 o
0 5 3 1.091 1.180 0.120 83.732 o
0 5 4 23.648 23.886 0.500 4.823 o
0 5 5 3.056 3.209 0.130 71.346 o
0 5 6 71.453 71.357 3.289 0.111 o
0 5 8 6.211 5.989 0.160 47.099 o
0 5 11 3.639 3.769 0.150 53.589 o
0 5 12 7.702 8.169 0.230 22.793 o
0 5 13 0.969 0.980 0.080 188.398 o
0 5 14 13.461 13.768 0.310 12.547 o
0 5 15 1.629 1.550 0.100 120.575 o
0 5 16 22.884 23.126 0.610 3.240 o
0 5 18 0.885 0.950 0.180 37.214 o
0 6 0 16.488 16.507 0.410 7.173 o
0 6 1 5.507 5.239 0.250 19.292 o
0 6 2 9.071 9.078 0.230 22.793 o
0 6 3 3.778 4.019 0.200 30.144 o
0 6 4 0.683 0.810 0.100 120.575 o
0 6 5 26.957 27.415 0.600 3.349 o
0 6 8 0.800 0.930 0.090 148.858 o
0 6 9 0.495 0.510 0.080 188.398 o
0 6 10 11.025 11.288 0.530 4.292 o
0 6 11 1.287 1.140 0.100 120.575 o
0 6 12 4.477 4.849 0.280 15.379 o
0 6 13 4.333 4.549 0.170 41.721 o
0 6 15 1.624 1.750 0.190 33.400 o
0 7 1 7.972 7.839 0.300 13.397 o
0 7 3 0.578 0.600 0.150 53.589 o
0 7 5 0.837 0.770 0.160 47.099 o
0 7 8 0.975 0.910 0.170 41.721 o
0 7 9 6.361 6.329 0.300 13.397 o
0 7 10 1.720 1.600 0.200 30.144 o
0 7 11 0.786 0.780 0.160 47.099 o
1 0 2 9.845 10.918 0.300 13.397 o
1 0 6 222.048 229.459 5.299 0.043 o
1 0 8 70.130 72.107 1.700 0.417 o
1 0 10 681.880 694.305 15.657 0.005 o
1 0 12 6.234 5.959 0.140 61.518 o
1 0 14 86.328 86.014 1.920 0.327 o
1 0 16 12.576 12.538 0.290 14.337 o
1 0 18 87.401 87.584 2.080 0.279 o
1 0 20 89.490 90.924 2.080 0.279 o
1 0 22 4.277 4.089 0.150 53.589 o
1 0 24 1.204 1.120 0.090 148.858 o
1 1 0 1577.130 1425.080 31.154 0.001 o
1 1 1 37.786 39.333 0.860 1.630 o
1 1 2 424.900 445.100 17.797 0.004 o
1 1 3 792.454 745.846 16.747 0.004 o
1 1 4 65.537 68.458 1.530 0.515 o
1 1 5 113.289 117.279 2.660 0.170 o
1 1 6 210.173 216.901 4.929 0.050 o
1 1 7 18.320 18.777 0.440 6.228 o
1 1 8 91.984 93.453 2.120 0.268 o
1 1 9 192.215 192.295 4.379 0.063 o
1 1 10 72.967 73.757 1.640 0.448 o
1 1 12 1.914 1.970 0.060 334.929 o
1 1 13 6.937 6.749 0.160 47.099 o
1 1 14 126.978 126.737 2.780 0.156 o
1 1 15 4.124 4.259 0.110 99.648 o
1 1 16 23.301 23.216 0.510 4.636 o
1 1 17 3.668 3.609 0.090 148.858 o
1 1 18 4.200 4.099 0.100 120.575 o
1 1 19 11.709 11.738 0.270 16.540 o
1 1 20 5.172 5.189 0.130 71.346 o
1 1 21 9.779 9.898 0.230 22.793 o
1 1 22 3.028 2.949 0.090 148.858 o
1 1 23 8.290 8.269 0.200 30.144 o
1 1 24 14.015 13.727 0.300 13.397 o
1 2 0 318.995 324.922 7.339 0.022 o
1 2 1 267.310 271.461 6.129 0.032 o
1 2 2 0.108 0.120 0.020 3014.360 o
1 2 3 357.347 361.205 8.099 0.018 o
1 2 4 19.269 19.886 0.460 5.698 o
1 2 5 90.119 91.743 2.060 0.284 o
1 2 6 159.885 162.961 3.699 0.088 o
1 2 7 81.538 82.175 1.830 0.360 o
1 2 8 5.657 5.719 0.160 47.099 o
1 2 9 7.369 7.279 0.170 41.721 o
1 2 10 4.719 4.549 0.130 71.346 o
1 2 11 8.467 8.638 0.200 30.144 o
1 2 12 14.807 14.517 0.320 11.775 o
1 2 13 27.195 27.175 0.600 3.349 o
1 2 14 6.586 6.589 0.170 41.721 o
1 2 15 0.898 0.870 0.040 753.591 o
1 2 16 5.554 5.489 0.140 61.518 o
1 2 17 4.052 4.089 0.110 99.648 o
1 2 18 0.150 0.160 0.040 753.591 o
1 2 19 5.946 5.879 0.170 41.721 o
1 2 20 0.513 0.520 0.050 482.298 o
1 2 21 2.281 2.250 0.110 99.648 o
1 2 22 11.227 10.948 0.260 17.837 o
1 2 23 0.433 0.510 0.070 246.071 o
1 2 24 9.785 9.468 0.320 11.775 o
1 3 0 18.979 18.897 0.510 4.636 o
1 3 1 31.876 30.355 0.740 2.202 o
1 3 2 45.674 45.872 1.000 1.206 o
1 3 4 7.878 7.789 0.210 27.341 o
1 3 5 21.863 21.166 0.550 3.986 o
1 3 6 44.042 43.452 0.970 1.281 o
1 3 7 18.802 18.927 0.420 6.835 o
1 3 8 25.001 24.995 0.540 4.135 o
1 3 9 10.069 9.838 0.230 22.793 o
1 3 10 0.700 0.700 0.040 753.591 o
1 3 11 15.263 14.937 0.370 8.807 o
1 3 12 34.244 33.954 0.740 2.202 o
1 3 13 28.449 28.655 0.590 3.464 o
1 3 14 14.731 14.827 0.330 11.072 o
1 3 15 0.870 0.910 0.060 334.929 o
1 3 16 0.289 0.230 0.050 482.298 o
1 3 17 1.533 1.540 0.080 188.398 o
1 3 18 35.921 35.974 0.930 1.394 o
1 3 19 14.659 14.297 0.330 11.072 o
1 3 20 0.258 0.240 0.060 334.929 o
1 3 21 1.150 1.150 0.080 188.398 o
1 4 0 17.465 17.657 0.380 8.350 o
1 4 1 0.624 0.650 0.050 482.298 o
1 4 2 55.012 55.790 1.030 1.137 o
1 4 3 14.330 14.557 0.360 9.304 o
1 4 4 2.943 2.959 0.100 120.575 o
1 4 5 51.332 52.001 1.070 1.053 o
1 4 6 7.839 8.039 0.190 33.400 o
1 4 7 1.258 1.260 0.070 246.071 o
1 4 8 58.476 58.529 1.430 0.590 o
1 4 9 11.955 11.898 0.360 9.304 o
1 4 11 1.343 1.380 0.070 246.071 o
1 4 12 1.528 1.530 0.070 246.071 o
1 4 13 7.817 7.769 0.230 22.793 o
1 4 14 1.700 1.670 0.090 148.858 o
1 4 15 17.913 18.307 0.400 7.536 o
1 4 16 12.386 12.358 0.450 5.954 o
1 4 17 3.988 3.829 0.430 6.521 o
1 4 18 0.731 0.660 0.100 120.575 o
1 4 19 4.299 4.069 0.270 16.540 o
1 4 20 2.509 2.420 0.250 19.292 o
1 5 0 4.213 4.159 0.110 99.648 o
1 5 2 12.041 12.058 0.270 16.540 o
1 5 3 0.545 0.640 0.060 334.929 o
1 5 4 87.337 89.184 1.820 0.364 o
1 5 5 4.073 4.099 0.150 53.589 o
1 5 6 0.199 0.160 0.050 482.298 o
1 5 7 0.893 1.060 0.110 99.648 o
1 5 8 7.550 7.959 0.200 30.144 o
1 5 9 0.682 0.750 0.080 188.398 o
1 5 10 2.218 2.280 0.120 83.732 o
1 5 11 0.892 0.840 0.200 30.144 o
1 5 12 21.242 20.756 0.430 6.521 o
1 5 13 0.343 0.380 0.070 246.071 o
1 5 14 18.773 18.677 0.420 6.835 o
1 5 16 6.687 6.369 0.190 33.400 o
1 6 0 5.919 5.829 0.280 15.379 o
1 6 1 5.631 5.659 0.270 16.540 o
1 6 2 2.574 2.590 0.120 83.732 o
1 6 3 0.642 0.570 0.180 37.214 o
1 6 4 4.918 4.889 0.550 3.986 o
1 6 5 11.088 10.918 0.410 7.173 o
1 6 6 3.736 3.769 0.150 53.589 o
1 6 7 0.294 0.260 0.070 246.071 o
1 6 8 11.673 11.938 0.610 3.240 o
1 6 9 11.010 11.298 0.280 15.379 o
1 6 10 6.096 6.419 0.350 9.843 o
1 6 13 2.159 2.270 0.220 24.912 o
1 6 14 0.586 0.520 0.140 61.518 o
1 6 15 11.315 11.118 0.350 9.843 o
1 7 0 1.904 1.690 0.190 33.400 o
1 7 1 1.507 1.600 0.190 33.400 o
1 7 2 0.649 0.440 0.140 61.518 o
1 7 4 1.510 1.480 0.200 30.144 o
1 7 5 3.533 3.269 0.210 27.341 o
1 7 9 4.223 4.289 0.260 17.837 o
1 7 11 2.467 2.150 0.200 30.144 o
2 0 0 23.833 25.765 0.420 6.835 o
2 0 4 8.004 8.269 0.200 30.144 o
2 0 6 3.896 3.999 0.130 71.346 o
2 0 8 104.832 103.691 2.390 0.211 o
2 0 10 34.229 34.474 0.760 2.088 o
2 0 12 77.485 77.226 1.680 0.427 o
2 0 14 98.232 99.232 2.160 0.258 o
2 0 16 35.465 35.974 0.800 1.884 o
2 0 18 5.158 5.249 0.170 41.721 o
2 0 20 18.924 19.596 0.440 6.228 o
2 0 22 15.307 14.947 0.380 8.350 o
2 0 24 34.269 34.274 0.660 2.768 o
2 1 0 360.875 294.997 6.859 0.026 o
2 1 1 66.784 68.238 1.520 0.522 o
2 1 2 2.696 2.700 0.070 246.071 o
2 1 3 464.733 481.783 10.838 0.010 o
2 1 4 9.023 9.328 0.230 22.793 o
2 1 5 20.381 20.536 0.470 5.458 o
2 1 6 423.825 424.304 9.538 0.013 o
2 1 7 30.037 30.434 0.690 2.533 o
2 1 8 46.869 47.721 1.070 1.053 o
2 1 9 180.299 177.608 3.989 0.076 o
2 1 10 42.099 42.492 0.940 1.365 o
2 1 11 1.736 1.710 0.050 482.298 o
2 1 12 24.446 24.146 0.540 4.135 o
2 1 13 119.427 119.219 2.650 0.172 o
2 1 14 3.152 3.089 0.080 188.398 o
2 1 15 5.354 5.309 0.130 71.346 o
2 1 16 0.460 0.400 0.030 1339.720 o
2 1 17 4.420 4.439 0.110 99.648 o
2 1 18 21.251 21.486 0.480 5.233 o
2 1 19 33.699 33.924 0.750 2.144 o
2 1 20 25.104 25.105 0.570 3.711 o
2 1 21 9.382 9.288 0.240 20.933 o
2 1 22 0.657 0.620 0.040 753.591 o
2 1 23 6.975 6.869 0.170 41.721 o
2 1 24 8.383 8.508 0.230 22.793 o
2 2 0 517.142 516.257 11.568 0.009 o
2 2 1 1.716 1.710 0.070 246.071 o
2 2 2 2.884 3.109 0.090 148.858 o
2 2 3 17.013 17.337 0.400 7.536 o
2 2 4 1.280 1.260 0.060 334.929 o
2 2 5 152.893 152.813 3.459 0.101 o
2 2 6 10.273 10.308 0.260 17.837 o
2 2 7 56.249 56.470 1.270 0.748 o
2 2 8 56.263 56.160 1.240 0.784 o
2 2 9 78.018 77.986 1.750 0.394 o
2 2 10 75.785 75.067 1.680 0.427 o
2 2 11 32.055 31.744 0.710 2.392 o
2 2 12 0.412 0.460 0.030 1339.720 o
2 2 13 35.594 35.854 0.790 1.932 o
2 2 14 1.616 1.670 0.050 482.298 o
2 2 15 12.666 12.648 0.280 15.379 o
2 2 16 12.740 12.768 0.290 14.337 o
2 2 17 46.124 46.402 1.040 1.115 o
2 2 18 2.243 2.190 0.080 188.398 o
2 2 20 1.927 2.050 0.090 148.858 o
2 2 22 3.001 3.029 0.100 120.575 o
2 2 23 10.973 11.378 0.260 17.837 o
2 3 0 12.695 12.188 0.600 3.349 o
2 3 1 29.252 28.995 0.650 2.854 o
2 3 2 90.492 87.564 1.920 0.327 o
2 3 3 4.637 4.409 0.140 61.518 o
2 3 4 215.576 211.912 4.699 0.055 o
2 3 5 7.840 7.599 0.180 37.214 o
2 3 6 2.391 2.410 0.070 246.071 o
2 3 7 29.819 29.115 0.670 2.686 o
2 3 8 1.681 1.710 0.060 334.929 o
2 3 9 1.404 1.430 0.060 334.929 o
2 3 10 2.503 2.360 0.110 99.648 o
2 3 11 0.199 0.200 0.030 1339.720 o
2 3 12 3.684 3.779 0.100 120.575 o
2 3 13 0.105 0.110 0.030 1339.720 o
2 3 14 8.394 8.348 0.200 30.144 o
2 3 15 5.097 4.979 0.130 71.346 o
2 3 16 3.678 3.789 0.130 71.346 o
2 3 17 0.235 0.240 0.040 753.591 o
2 3 18 1.531 1.580 0.070 246.071 o
2 3 19 0.315 0.270 0.050 482.298 o
2 3 20 0.297 0.280 0.060 334.929 o
2 3 21 1.691 1.620 0.090 148.858 o
2 3 22 4.651 4.719 0.200 30.144 o
2 4 0 12.355 12.468 0.290 14.337 o
2 4 2 2.039 2.030 0.080 188.398 o
2 4 3 54.139 54.480 1.160 0.896 o
2 4 4 53.793 52.800 1.260 0.759 o
2 4 5 18.419 18.187 0.410 7.173 o
2 4 6 3.467 3.349 0.110 99.648 o
2 4 7 17.782 18.047 0.400 7.536 o
2 4 8 5.033 5.079 0.130 71.346 o
2 4 9 6.707 6.819 0.190 33.400 o
2 4 10 1.658 1.660 0.070 246.071 o
2 4 11 0.219 0.270 0.040 753.591 o
2 4 12 33.976 33.744 0.800 1.884 o
2 4 13 11.312 11.218 0.270 16.540 o
2 4 14 7.688 7.559 0.260 17.837 o
2 4 15 5.450 5.389 0.180 37.214 o
2 4 17 6.102 6.379 0.200 30.144 o
2 4 18 10.511 10.378 0.490 5.022 o
2 4 19 3.645 3.629 0.260 17.837 o
2 5 0 11.047 10.938 0.250 19.292 o
2 5 1 3.776 3.609 0.110 99.648 o
2 5 2 1.783 1.640 0.130 71.346 o
2 5 3 1.235 1.240 0.070 246.071 o
2 5 4 2.814 2.939 0.110 99.648 o
2 5 5 1.238 1.180 0.070 246.071 o
2 5 6 1.749 1.940 0.090 148.858 o
2 5 7 0.232 0.260 0.050 482.298 o
2 5 8 68.798 69.737 1.700 0.417 o
2 5 9 5.446 5.509 0.180 37.214 o
2 5 10 3.556 3.619 0.170 41.721 o
2 5 11 0.313 0.340 0.070 246.071 o
2 5 12 0.777 0.830 0.090 148.858 o
2 5 13 1.485 1.530 0.110 99.648 o
2 5 14 17.536 17.397 1.140 0.928 o
2 5 15 1.105 1.240 0.180 37.214 o
2 6 0 0.827 0.810 0.070 246.071 o
2 6 1 0.512 0.450 0.060 334.929 o
2 6 2 6.639 6.829 0.270 16.540 o
2 6 3 11.904 12.698 0.290 14.337 o
2 6 4 6.517 6.749 0.200 30.144 o
2 6 5 0.220 0.220 0.060 334.929 o
2 6 6 0.310 0.240 0.070 246.071 o
2 6 7 5.275 5.239 0.170 41.721 o
2 6 8 0.683 0.750 0.070 246.071 o
2 6 9 0.555 0.620 0.090 148.858 o
2 6 11 3.221 3.109 0.140 61.518 o
2 6 12 7.190 7.099 0.310 12.547 o
2 6 13 0.603 0.560 0.150 53.589 o
2 6 14 4.038 3.889 0.240 20.933 o
2 7 0 1.125 0.940 0.150 53.589 o
2 7 1 2.181 1.880 0.200 30.144 o
2 7 3 2.012 2.040 0.210 27.341 o
2 7 4 4.043 3.919 0.250 19.292 o
2 7 6 2.009 1.940 0.210 27.341 o
2 7 7 2.896 2.929 0.230 22.793 o
3 0 0 394.733 320.732 7.269 0.023 o
3 0 2 187.685 194.695 4.549 0.058 o
3 0 4 21.880 21.026 0.700 2.461 o
3 0 6 584.892 592.194 13.318 0.007 o
3 0 8 11.435 10.398 0.260 17.837 o
3 0 10 1.154 1.140 0.050 482.298 o
3 0 12 278.725 280.450 6.219 0.031 o
3 0 14 3.671 3.729 0.100 120.575 o
3 0 16 11.047 10.928 0.260 17.837 o
3 0 18 10.085 10.468 0.250 19.292 o
3 0 20 35.907 35.923 0.750 2.144 o
3 0 22 33.926 34.174 0.730 2.263 o
3 0 24 1.803 1.950 0.230 22.793 o
3 1 0 108.848 111.130 2.470 0.198 o
3 1 1 432.103 422.234 11.448 0.009 o
3 1 2 442.072 454.548 10.208 0.012 o
3 1 3 42.152 41.833 0.930 1.394 o
3 1 4 12.101 11.518 0.290 14.337 o
3 1 5 5.035 5.289 0.150 53.589 o
3 1 6 4.678 4.989 0.140 61.518 o
3 1 7 29.966 29.235 0.670 2.686 o
3 1 8 38.328 38.143 0.870 1.593 o
3 1 9 1.519 1.470 0.050 482.298 o
3 1 10 85.284 84.795 1.880 0.341 o
3 1 11 13.747 13.478 0.300 13.397 o
3 1 12 11.110 11.028 0.250 19.292 o
3 1 13 35.830 36.184 0.800 1.884 o
3 1 14 0.620 0.680 0.030 1339.720 o
3 1 15 2.962 2.969 0.080 188.398 o
3 1 16 58.278 58.849 1.310 0.703 o
3 1 17 1.297 1.380 0.060 334.929 o
3 1 18 2.841 2.849 0.100 120.575 o
3 1 19 7.671 7.719 0.190 33.400 o
3 1 20 0.442 0.450 0.040 753.591 o
3 1 21 4.326 4.299 0.110 99.648 o
3 1 22 0.902 0.900 0.060 334.929 o
3 1 23 22.431 22.266 0.490 5.022 o
3 2 0 1.894 1.900 0.070 246.071 o
3 2 1 8.261 7.749 0.200 30.144 o
3 2 2 276.799 276.900 6.289 0.030 o
3 2 3 102.568 101.842 2.310 0.226 o
3 2 4 91.122 91.474 2.030 0.293 o
3 2 5 61.921 61.009 1.420 0.598 o
3 2 6 45.040 44.502 1.060 1.073 o
3 2 7 3.664 3.729 0.100 120.575 o
3 2 8 103.433 102.312 2.470 0.198 o
3 2 9 2.276 2.240 0.060 334.929 o
3 2 10 11.209 11.178 0.250 19.292 o
3 2 11 9.236 9.248 0.210 27.341 o
3 2 12 21.480 21.456 0.480 5.233 o
3 2 13 2.854 2.929 0.080 188.398 o
3 2 14 8.108 7.819 0.190 33.400 o
3 2 15 1.249 1.200 0.060 334.929 o
3 2 16 1.869 1.910 0.070 246.071 o
3 2 17 6.917 7.019 0.170 41.721 o
3 2 18 20.618 20.786 0.500 4.823 o
3 2 19 14.380 14.417 0.330 11.072 o
3 2 20 6.330 6.339 0.170 41.721 o
3 2 21 5.209 5.269 0.150 53.589 o
3 2 22 1.823 1.700 0.090 148.858 o
3 2 23 1.121 0.920 0.190 33.400 o
3 3 0 70.386 71.887 1.500 0.536 o
3 3 1 2.015 2.050 0.080 188.398 o
3 3 2 20.603 20.646 0.480 5.233 o
3 3 3 98.797 96.483 2.090 0.276 o
3 3 4 106.972 105.081 2.270 0.234 o
3 3 5 0.146 0.130 0.030 1339.720 o
3 3 6 19.636 20.156 0.440 6.228 o
3 3 7 2.090 2.110 0.080 188.398 o
3 3 8 114.234 113.610 2.580 0.181 o
3 3 9 34.849 35.534 0.780 1.982 o
3 3 10 0.256 0.220 0.030 1339.720 o
3 3 11 15.775 15.727 0.350 9.843 o
3 3 12 32.255 32.034 0.710 2.392 o
3 3 13 12.153 11.848 0.270 16.540 o
3 3 14 48.102 48.541 1.040 1.115 o
3 3 15 4.493 4.579 0.120 83.732 o
3 3 16 8.002 8.159 0.200 30.144 o
3 3 17 6.936 7.039 0.170 41.721 o
3 3 18 2.026 2.170 0.080 188.398 o
3 3 19 0.759 0.720 0.060 334.929 o
3 3 20 0.452 0.510 0.060 334.929 o
3 3 21 3.632 3.689 0.120 83.732 o
3 3 22 5.846 6.009 0.280 15.379 o
3 4 0 6.171 6.049 0.170 41.721 o
3 4 1 0.334 0.280 0.040 753.591 o
3 4 2 2.221 2.130 0.090 148.858 o
3 4 3 17.960 17.847 0.470 5.458 o
3 4 4 37.587 37.133 1.190 0.851 o
3 4 5 0.258 0.230 0.040 753.591 o
3 4 6 0.267 0.300 0.040 753.591 o
3 4 7 54.379 54.630 1.240 0.784 o
3 4 8 19.824 20.226 0.430 6.521 o
3 4 9 9.775 9.608 0.230 22.793 o
3 4 10 10.854 10.578 0.260 17.837 o
3 4 12 1.672 1.720 0.090 148.858 o
3 4 13 13.044 12.758 0.300 13.397 o
3 4 14 3.120 3.029 0.120 83.732 o
3 4 16 2.291 2.290 0.110 99.648 o
3 4 17 15.621 15.617 0.340 10.430 o
3 4 18 9.202 8.998 0.350 9.843 o
3 5 0 16.488 16.077 0.360 9.304 o
3 5 1 8.726 8.568 0.260 17.837 o
3 5 2 2.868 2.959 0.130 71.346 o
3 5 5 1.914 1.790 0.080 188.398 o
3 5 6 14.887 14.497 0.330 11.072 o
3 5 7 4.492 4.539 0.140 61.518 o
3 5 8 1.611 1.540 0.090 148.858 o
3 5 9 0.369 0.390 0.060 334.929 o
3 5 12 1.546 1.480 0.110 99.648 o
3 5 13 0.322 0.340 0.080 188.398 o
3 5 14 1.516 1.460 0.190 33.400 o
3 6 0 0.058 0.380 0.100 120.575 o
3 6 1 0.983 0.750 0.070 246.071 o
3 6 2 1.208 1.150 0.070 246.071 o
3 6 3 0.564 0.890 0.090 148.858 o
3 6 4 1.010 1.070 0.110 99.648 o
3 6 5 3.111 3.079 0.160 47.099 o
3 6 6 0.697 0.780 0.070 246.071 o
3 6 7 13.695 14.047 0.380 8.350 o
3 6 8 0.222 0.200 0.060 334.929 o
3 6 9 0.649 0.960 0.100 120.575 o
3 6 10 1.960 2.070 0.120 83.732 o
3 6 11 2.419 2.190 0.220 24.912 o
3 6 12 2.534 2.610 0.220 24.912 o
3 6 13 3.600 3.519 0.230 22.793 o
3 7 0 1.128 1.110 0.180 37.214 o
3 7 2 3.392 3.399 0.230 22.793 o
3 7 3 4.384 4.119 0.250 19.292 o
3 7 4 0.679 0.650 0.160 47.099 o
3 7 6 0.564 0.560 0.150 53.589 o
3 7 8 1.104 1.010 0.170 41.721 o
3 7 9 1.758 1.930 0.200 30.144 o
3 7 10 1.361 1.360 0.180 37.214 o
4 0 0 44.610 45.582 1.140 0.928 o
4 0 4 36.991 38.803 0.920 1.425 o
4 0 6 13.475 12.688 0.320 11.775 o
4 0 8 1.070 1.020 0.050 482.298 o
4 0 10 4.365 4.379 0.110 99.648 o
4 0 12 2.802 2.919 0.080 188.398 o
4 0 16 47.957 49.201 1.100 0.996 o
4 0 18 0.183 0.170 0.050 482.298 o
4 0 22 29.135 29.855 0.730 2.263 o
4 1 0 2.405 2.380 0.080 188.398 o
4 1 1 154.056 154.022 3.489 0.099 o
4 1 2 185.729 186.107 4.289 0.066 o
4 1 3 209.208 210.662 4.989 0.048 o
4 1 4 2.914 2.989 0.100 120.575 o
4 1 5 89.807 87.824 2.200 0.249 o
4 1 6 40.275 39.893 0.900 1.489 o
4 1 7 8.539 8.378 0.200 30.144 o
4 1 8 28.241 28.005 0.640 2.944 o
4 1 9 20.825 20.636 0.470 5.458 o
4 1 10 0.248 0.240 0.020 3014.360 o
4 1 11 126.994 128.397 2.839 0.149 o
4 1 12 11.514 11.578 0.260 17.837 o
4 1 13 6.368 6.169 0.140 61.518 o
4 1 14 2.384 2.430 0.070 246.071 o
4 1 15 9.399 9.478 0.220 24.912 o
4 1 16 3.189 3.219 0.090 148.858 o
4 1 17 8.515 8.728 0.210 27.341 o
4 1 18 0.472 0.440 0.040 753.591 o
4 1 19 1.360 1.380 0.060 334.929 o
4 1 20 17.344 17.357 0.420 6.835 o
4 1 21 13.851 13.758 0.340 10.430 o
4 1 22 4.662 4.609 0.180 37.214 o
4 2 0 117.567 118.819 2.700 0.165 o
4 2 1 74.513 74.227 1.630 0.454 o
4 2 2 295.693 294.777 6.719 0.027 o
4 2 3 55.749 54.790 1.210 0.824 o
4 2 4 15.465 14.937 0.420 6.835 o
4 2 5 0.552 0.560 0.040 753.591 o
4 2 6 6.819 6.919 0.170 41.721 o
4 2 7 153.769 149.833 3.289 0.111 o
4 2 8 0.749 0.680 0.030 1339.720 o
4 2 9 14.305 14.227 0.320 11.775 o
4 2 10 40.659 40.663 0.890 1.522 o
4 2 11 1.234 1.170 0.050 482.298 o
4 2 12 101.107 101.312 2.180 0.254 o
4 2 13 26.927 27.245 0.600 3.349 o
4 2 14 10.626 10.678 0.250 19.292 o
4 2 15 25.982 26.405 0.570 3.711 o
4 2 16 2.257 2.220 0.090 148.858 o
4 2 17 5.156 5.059 0.140 61.518 o
4 2 18 5.434 5.339 0.140 61.518 o
4 2 19 2.755 2.720 0.100 120.575 o
4 2 20 3.000 2.989 0.180 37.214 o
4 2 21 2.249 2.150 0.100 120.575 o
4 2 22 12.572 13.278 0.420 6.835 o
4 3 0 5.574 5.559 0.130 71.346 o
4 3 1 36.708 36.413 0.790 1.932 o
4 3 2 0.942 1.020 0.050 482.298 o
4 3 3 1.456 1.310 0.050 482.298 o
4 3 4 48.334 47.761 1.040 1.115 o
4 3 5 3.581 3.639 0.120 83.732 o
4 3 6 105.207 103.791 2.300 0.228 o
4 3 7 0.322 0.330 0.030 1339.720 o
4 3 8 54.306 53.560 1.200 0.837 o
4 3 9 6.130 6.139 0.150 53.589 o
4 3 10 9.650 9.788 0.290 14.337 o
4 3 11 0.351 0.290 0.070 246.071 o
4 3 13 13.256 12.898 0.290 14.337 o
4 3 16 22.670 22.856 0.510 4.636 o
4 3 17 2.853 2.809 0.100 120.575 o
4 3 18 31.800 31.734 0.690 2.533 o
4 3 19 2.503 2.420 0.110 99.648 o
4 3 21 3.637 3.539 0.250 19.292 o
4 4 0 65.015 63.928 1.600 0.471 o
4 4 1 0.567 0.470 0.040 753.591 o
4 4 2 0.620 0.610 0.050 482.298 o
4 4 3 2.624 2.650 0.100 120.575 o
4 4 4 1.612 1.460 0.060 334.929 o
4 4 5 19.959 19.796 0.440 6.228 o
4 4 6 13.278 13.428 0.300 13.397 o
4 4 7 39.449 39.153 0.850 1.669 o
4 4 8 20.160 20.596 0.540 4.135 o
4 4 9 0.999 0.960 0.070 246.071 o
4 4 10 1.331 1.350 0.070 246.071 o
4 4 11 0.444 0.440 0.050 482.298 o
4 4 12 0.193 0.220 0.050 482.298 o
4 4 13 0.544 0.540 0.070 246.071 o
4 4 14 20.356 20.286 0.420 6.835 o
4 4 15 4.954 4.939 0.170 41.721 o
4 4 17 17.754 18.127 0.460 5.698 o
4 5 0 0.183 0.150 0.040 753.591 o
4 5 1 1.984 1.800 0.080 188.398 o
4 5 2 0.806 0.800 0.070 246.071 o
4 5 3 3.374 2.939 0.140 61.518 o
4 5 4 21.586 22.316 0.460 5.698 o
4 5 5 1.974 2.000 0.140 61.518 o
4 5 6 9.245 9.718 0.240 20.933 o
4 5 7 0.130 0.170 0.050 482.298 o
4 5 8 2.073 2.120 0.090 148.858 o
4 5 10 14.185 14.008 0.400 7.536 o
4 5 11 7.154 7.249 0.200 30.144 o
4 5 12 1.790 1.840 0.100 120.575 o
4 6 0 0.862 0.960 0.070 246.071 o
4 6 1 3.540 3.619 0.120 83.732 o
4 6 2 0.490 0.510 0.060 334.929 o
4 6 3 0.623 0.720 0.070 246.071 o
4 6 4 0.105 0.170 0.050 482.298 o
4 6 5 2.415 2.650 0.100 120.575 o
4 6 7 0.795 0.790 0.090 148.858 o
4 6 8 1.878 1.980 0.110 99.648 o
4 6 9 1.649 1.690 0.120 83.732 o
4 7 1 4.285 4.599 0.310 12.547 o
4 7 2 0.782 0.880 0.150 53.589 o
4 7 5 0.891 0.950 0.160 47.099 o
4 7 6 6.106 6.009 0.280 15.379 o
4 7 8 3.466 3.449 0.230 22.793 o
5 0 0 62.742 63.349 1.420 0.598 o
5 0 2 673.598 676.998 15.137 0.005 o
5 0 4 11.916 11.518 0.280 15.379 o
5 0 6 6.661 6.369 0.160 47.099 o
5 0 8 146.005 146.584 3.149 0.122 o
5 0 10 71.115 72.527 1.560 0.495 o
5 0 12 17.405 17.307 0.380 8.350 o
5 0 14 15.515 15.397 0.340 10.430 o
5 0 16 14.996 15.687 0.380 8.350 o
5 0 18 1.787 1.850 0.100 120.575 o
5 0 20 1.940 1.950 0.140 61.518 o
5 0 22 0.716 0.680 0.190 33.400 o
5 1 0 0.393 0.430 0.040 753.591 o
5 1 1 108.556 108.281 2.410 0.208 o
5 1 2 58.062 57.410 1.280 0.736 o
5 1 3 1.781 1.710 0.090 148.858 o
5 1 4 39.060 38.293 0.980 1.255 o
5 1 5 1.177 0.960 0.130 71.346 o
5 1 6 82.023 79.336 1.800 0.372 o
5 1 7 4.943 4.989 0.120 83.732 o
5 1 8 1.433 1.430 0.040 753.591 o
5 1 9 1.841 1.890 0.060 334.929 o
5 1 10 0.740 0.760 0.030 1339.720 o
5 1 11 29.082 29.225 0.640 2.944 o
5 1 12 55.313 55.430 1.210 0.824 o
5 1 13 16.495 16.757 0.390 7.927 o
5 1 14 0.271 0.260 0.030 1339.720 o
5 1 15 17.892 18.007 0.400 7.536 o
5 1 18 5.499 5.639 0.150 53.589 o
5 1 19 0.811 0.780 0.060 334.929 o
5 1 20 1.308 1.360 0.080 188.398 o
5 1 21 23.565 24.186 0.550 3.986 o
5 2 0 24.686 23.866 0.560 3.845 o
5 2 1 25.410 24.895 0.560 3.845 o
5 2 2 3.319 3.259 0.090 148.858 o
5 2 3 24.428 23.496 0.550 3.986 o
5 2 4 60.551 59.419 1.300 0.713 o
5 2 5 14.787 14.497 0.360 9.304 o
5 2 6 48.243 47.621 1.040 1.115 o
5 2 7 4.305 4.189 0.110 99.648 o
5 2 8 14.194 13.707 0.310 12.547 o
5 2 9 10.719 10.448 0.240 20.933 o
5 2 10 39.239 39.443 0.880 1.557 o
5 2 11 10.521 10.488 0.240 20.933 o
5 2 12 21.754 21.156 0.470 5.458 o
5 2 14 5.938 6.009 0.150 53.589 o
5 2 16 11.669 11.258 0.260 17.837 o
5 2 17 24.488 24.875 0.590 3.464 o
5 2 18 2.819 2.750 0.120 83.732 o
5 2 19 2.745 2.839 0.140 61.518 o
5 2 20 17.123 17.357 0.360 9.304 o
5 2 21 2.575 2.600 0.330 11.072 o
5 3 0 121.087 118.309 2.570 0.183 o
5 3 1 26.314 25.425 0.560 3.845 o
5 3 2 5.252 5.309 0.140 61.518 o
5 3 3 4.340 4.299 0.110 99.648 o
5 3 4 3.877 3.729 0.110 99.648 o
5 3 5 40.504 40.083 0.880 1.557 o
5 3 6 89.525 88.134 1.870 0.345 o
5 3 7 4.628 4.339 0.120 83.732 o
5 3 8 3.195 3.299 0.100 120.575 o
5 3 9 0.273 0.220 0.040 753.591 o
5 3 10 37.105 36.383 0.730 2.263 o
5 3 11 21.071 20.736 0.570 3.711 o
5 3 12 0.614 0.560 0.070 246.071 o
5 3 13 4.261 4.279 0.160 47.099 o
5 3 14 28.822 29.105 0.700 2.461 o
5 3 15 0.825 0.840 0.070 246.071 o
5 3 16 31.970 32.134 0.660 2.768 o
5 3 19 4.125 4.099 0.160 47.099 o
5 4 0 8.699 8.638 0.360 9.304 o
5 4 1 4.539 4.659 0.150 53.589 o
5 4 2 0.093 0.140 0.050 482.298 o
5 4 3 1.204 1.320 0.070 246.071 o
5 4 4 25.216 25.116 0.670 2.686 o
5 4 5 18.019 18.087 0.420 6.835 o
5 4 6 8.133 8.259 0.200 30.144 o
5 4 7 18.408 18.277 0.420 6.835 o
5 4 9 7.450 7.159 0.200 30.144 o
5 4 10 15.514 15.587 0.350 9.843 o
5 4 11 2.612 2.620 0.100 120.575 o
5 4 12 0.611 0.540 0.060 334.929 o
5 4 14 2.308 2.270 0.110 99.648 o
5 4 15 11.743 11.958 0.280 15.379 o
5 4 16 1.298 1.350 0.200 30.144 o
5 4 17 4.789 4.869 0.260 17.837 o
5 5 0 4.849 4.889 0.280 15.379 o
5 5 2 4.452 4.819 0.260 17.837 o
5 5 3 1.112 1.100 0.080 188.398 o
5 5 4 3.235 3.409 0.120 83.732 o
5 5 5 0.326 0.340 0.060 334.929 o
5 5 6 6.113 6.409 0.200 30.144 o
5 5 7 1.234 1.120 0.070 246.071 o
5 5 8 7.100 7.139 0.230 22.793 o
5 5 9 0.343 0.410 0.070 246.071 o
5 5 14 2.683 2.610 0.210 27.341 o
5 5 15 0.804 0.770 0.150 53.589 o
5 6 0 6.420 6.619 0.400 7.536 o
5 6 1 4.211 4.129 0.140 61.518 o
5 6 2 3.943 3.869 0.130 71.346 o
5 6 3 1.920 1.860 0.140 61.518 o
5 6 4 1.541 1.530 0.080 188.398 o
5 6 5 7.288 7.169 0.180 37.214 o
5 6 6 2.767 2.800 0.130 71.346 o
5 6 7 10.966 11.318 0.270 16.540 o
5 6 8 0.675 0.690 0.130 71.346 o
5 6 9 2.012 2.090 0.120 83.732 o
5 6 12 0.508 0.520 0.140 61.518 o
5 7 0 1.650 1.540 0.110 99.648 o
5 7 1 7.880 7.249 0.190 33.400 o
5 7 2 1.499 1.370 0.200 30.144 o
5 7 3 1.898 1.750 0.190 33.400 o
5 7 4 1.144 1.230 0.180 37.214 o
5 7 5 0.763 0.660 0.150 53.589 o
6 0 0 233.303 235.328 5.349 0.042 o
6 0 2 29.159 29.815 0.660 2.768 o
6 0 4 1.549 1.500 0.120 83.732 o
6 0 6 42.689 47.502 0.960 1.308 o
6 0 8 15.461 15.487 0.350 9.843 o
6 0 10 33.614 33.624 0.700 2.461 o
6 0 12 92.816 94.143 2.000 0.301 o
6 0 14 4.310 4.219 0.140 61.518 o
6 0 16 2.092 2.090 0.110 99.648 o
6 0 18 11.525 12.008 0.290 14.337 o
6 0 20 22.642 22.486 0.450 5.954 o
6 1 0 0.648 0.620 0.050 482.298 o
6 1 1 183.718 180.318 4.079 0.072 o
6 1 2 60.586 58.539 1.500 0.536 o
6 1 3 22.416 20.826 0.480 5.233 o
6 1 4 54.787 52.161 1.300 0.713 o
6 1 5 58.532 58.450 1.270 0.748 o
6 1 6 21.201 20.106 0.530 4.292 o
6 1 7 11.842 11.578 0.270 16.540 o
6 1 8 42.466 41.812 0.910 1.456 o
6 1 9 34.111 34.404 0.770 2.034 o
6 1 10 0.305 0.340 0.040 753.591 o
6 1 11 31.960 31.734 0.690 2.533 o
6 1 12 0.662 0.670 0.050 482.298 o
6 1 13 13.602 13.857 0.310 12.547 o
6 1 15 2.003 1.880 0.080 188.398 o
6 1 16 25.661 26.345 0.550 3.986 o
6 1 17 0.399 0.370 0.050 482.298 o
6 1 18 3.042 3.049 0.150 53.589 o
6 1 19 5.694 5.789 0.160 47.099 o
6 2 1 9.464 9.258 0.220 24.912 o
6 2 2 0.048 0.100 0.020 3014.360 o
6 2 3 13.688 12.908 0.310 12.547 o
6 2 4 47.687 46.032 0.990 1.230 o
6 2 5 97.063 94.863 2.310 0.226 o
6 2 6 2.198 2.180 0.090 148.858 o
6 2 7 1.076 1.060 0.060 334.929 o
6 2 8 5.385 5.139 0.140 61.518 o
6 2 9 34.173 33.324 0.690 2.533 o
6 2 10 1.540 1.480 0.080 188.398 o
6 2 11 5.666 5.619 0.160 47.099 o
6 2 12 3.234 3.269 0.120 83.732 o
6 2 13 7.008 7.019 0.200 30.144 o
6 2 14 33.178 33.804 0.710 2.392 o
6 2 15 15.208 15.097 0.340 10.430 o
6 2 16 7.612 7.629 0.200 30.144 o
6 2 17 1.346 1.340 0.070 246.071 o
6 2 18 0.727 0.700 0.080 188.398 o
6 2 20 2.751 2.540 0.260 17.837 o
6 3 2 0.703 0.720 0.060 334.929 o
6 3 3 0.765 0.710 0.050 482.298 o
6 3 4 0.302 0.280 0.040 753.591 o
6 3 5 0.146 0.150 0.040 753.591 o
6 3 6 0.189 0.220 0.040 753.591 o
6 3 7 5.059 4.959 0.140 61.518 o
6 3 8 6.062 5.819 0.150 53.589 o
6 3 9 3.192 3.739 0.130 71.346 o
6 3 10 32.133 32.464 0.700 2.461 o
6 3 11 1.784 1.630 0.080 188.398 o
6 3 12 1.268 1.280 0.090 148.858 o
6 3 13 0.605 0.570 0.070 246.071 o
6 3 15 12.173 12.058 0.300 13.397 o
6 3 16 5.513 5.649 0.190 33.400 o
6 3 17 0.548 0.570 0.170 41.721 o
6 3 18 8.019 8.728 0.500 4.823 o
6 4 0 16.451 16.147 0.440 6.228 o
6 4 2 25.256 25.296 0.590 3.464 o
6 4 3 0.240 0.300 0.050 482.298 o
6 4 4 6.111 5.939 0.200 30.144 o
6 4 5 13.778 13.928 0.310 12.547 o
6 4 6 0.760 0.820 0.050 482.298 o
6 4 7 1.932 1.870 0.090 148.858 o
6 4 9 7.323 7.559 0.190 33.400 o
6 4 10 17.708 18.127 0.390 7.927 o
6 4 11 1.784 1.650 0.080 188.398 o
6 4 12 0.288 0.300 0.060 334.929 o
6 4 14 2.926 2.899 0.140 61.518 o
6 4 15 4.597 4.769 0.160 47.099 o
6 4 16 3.690 3.719 0.150 53.589 o
6 5 0 25.770 25.675 1.110 0.979 o
6 5 1 4.007 3.919 0.140 61.518 o
6 5 2 0.201 0.270 0.060 334.929 o
6 5 3 0.649 0.640 0.070 246.071 o
6 5 4 14.499 14.267 0.320 11.775 o
6 5 6 43.224 43.082 1.150 0.912 o
6 5 7 2.821 2.899 0.210 27.341 o
6 5 8 0.549 0.540 0.090 148.858 o
6 5 9 1.294 1.380 0.090 148.858 o
6 5 10 0.415 0.420 0.070 246.071 o
6 5 12 0.505 0.550 0.080 188.398 o
6 5 13 1.506 1.590 0.190 33.400 o
6 6 0 10.732 11.088 0.290 14.337 o
6 6 1 2.148 2.050 0.090 148.858 o
6 6 2 4.397 4.639 0.270 16.540 o
6 6 3 5.080 5.149 0.160 47.099 o
6 6 4 0.230 0.260 0.060 334.929 o
6 6 5 1.162 1.130 0.080 188.398 o
6 6 7 1.937 1.810 0.120 83.732 o
6 6 8 0.838 0.840 0.090 148.858 o
6 6 9 0.482 0.520 0.080 188.398 o
6 6 10 6.514 6.679 0.280 15.379 o
6 7 0 1.730 1.540 0.100 120.575 o
6 7 1 0.544 0.460 0.140 61.518 o
7 0 0 108.080 108.840 3.569 0.095 o
7 0 2 35.153 35.274 1.290 0.725 o
7 0 4 267.743 262.353 11.588 0.009 o
7 0 6 1.222 1.120 0.070 246.071 o
7 0 8 43.295 44.002 0.870 1.593 o
7 0 10 59.388 59.439 1.290 0.725 o
7 0 12 17.506 17.697 0.410 7.173 o
7 0 14 11.808 12.198 0.370 8.807 o
7 0 16 8.357 8.189 0.230 22.793 o
7 0 18 16.078 16.537 0.350 9.843 o
7 1 0 82.643 80.805 1.850 0.352 o
7 1 1 1.075 1.050 0.060 334.929 o
7 1 2 0.191 0.230 0.030 1339.720 o
7 1 3 7.371 7.279 0.180 37.214 o
7 1 4 34.883 34.184 0.750 2.144 o
7 1 5 40.144 38.903 1.050 1.094 o
7 1 6 1.015 0.930 0.060 334.929 o
7 1 7 1.320 1.430 0.070 246.071 o
7 1 8 46.280 46.472 0.950 1.336 o
7 1 10 3.161 3.249 0.120 83.732 o
7 1 11 16.389 16.517 0.360 9.304 o
7 1 12 15.213 15.137 0.370 8.807 o
7 1 13 15.256 15.237 0.360 9.304 o
7 1 14 23.252 23.566 0.550 3.986 o
7 1 15 21.927 22.256 0.470 5.458 o
7 1 17 3.312 3.509 0.140 61.518 o
7 1 18 0.417 0.300 0.080 188.398 o
7 1 19 4.078 4.279 0.160 47.099 o
7 2 0 35.015 34.094 0.780 1.982 o
7 2 1 10.697 10.438 0.240 20.933 o
7 2 2 6.382 6.109 0.160 47.099 o
7 2 3 4.746 4.539 0.120 83.732 o
7 2 4 0.512 0.540 0.040 753.591 o
7 2 5 0.795 0.710 0.050 482.298 o
7 2 6 5.676 5.659 0.150 53.589 o
7 2 7 3.272 3.159 0.100 120.575 o
7 2 8 7.272 6.809 0.170 41.721 o
7 2 9 20.461 20.626 0.440 6.228 o
7 2 10 0.919 0.780 0.070 246.071 o
7 2 11 10.009 10.008 0.250 19.292 o
7 2 12 0.348 0.300 0.070 246.071 o
7 2 13 4.011 4.199 0.180 37.214 o
7 2 14 6.598 6.539 0.200 30.144 o
7 2 15 11.085 11.408 0.270 16.540 o
7 2 16 1.082 1.000 0.110 99.648 o
7 2 18 3.844 3.679 0.150 53.589 o
7 3 0 0.581 0.560 0.040 753.591 o
7 3 1 27.571 27.275 0.580 3.584 o
7 3 2 22.328 22.016 0.510 4.636 o
7 3 3 14.966 14.737 0.350 9.843 o
7 3 4 14.034 14.047 0.310 12.547 o
7 3 5 1.037 0.990 0.060 334.929 o
7 3 6 6.537 6.579 0.170 41.721 o
7 3 7 3.320 3.329 0.110 99.648 o
7 3 8 11.957 11.618 0.270 16.540 o
7 3 9 9.790 9.638 0.280 15.379 o
7 3 10 1.772 1.860 0.090 148.858 o
7 3 12 3.314 3.509 0.160 47.099 o
7 3 13 1.572 1.480 0.100 120.575 o
7 3 14 0.263 0.290 0.070 246.071 o
7 3 16 1.899 1.920 0.130 71.346 o
7 4 0 9.743 9.508 0.220 24.912 o
7 4 1 1.477 1.450 0.100 120.575 o
7 4 2 1.564 1.640 0.080 188.398 o
7 4 3 1.130 1.110 0.080 188.398 o
7 4 4 2.603 2.350 0.110 99.648 o
7 4 5 19.935 20.136 0.490 5.022 o
7 4 6 29.316 29.335 0.640 2.944 o
7 4 9 9.914 9.888 0.240 20.933 o
7 4 10 0.325 0.320 0.060 334.929 o
7 4 12 4.790 4.729 0.170 41.721 o
7 4 13 0.287 0.350 0.100 120.575 o
7 4 14 6.781 6.619 0.220 24.912 o
7 4 15 3.236 3.329 0.160 47.099 o
7 5 0 13.358 12.868 0.300 13.397 o
7 5 2 12.011 11.918 0.280 15.379 o
7 5 3 1.379 1.360 0.090 148.858 o
7 5 4 2.321 2.510 0.110 99.648 o
7 5 6 1.072 0.990 0.080 188.398 o
7 5 8 3.516 3.439 0.130 71.346 o
7 5 10 19.980 19.297 0.420 6.835 o
7 5 11 1.285 1.410 0.200 30.144 o
7 5 12 1.205 1.170 0.180 37.214 o
7 6 0 0.783 0.790 0.070 246.071 o
7 6 2 2.175 2.120 0.110 99.648 o
7 6 4 3.748 3.569 0.210 27.341 o
7 6 5 3.779 3.499 0.140 61.518 o
7 6 6 3.120 2.999 0.140 61.518 o
7 6 7 3.289 3.389 0.140 61.518 o
7 6 8 2.915 2.989 0.220 24.912 o
8 0 0 27.512 27.825 0.540 4.135 o
8 0 2 14.838 14.737 0.460 5.698 o
8 0 4 64.165 64.239 1.400 0.615 o
8 0 6 4.607 4.359 0.140 61.518 o
8 0 8 28.265 29.135 0.620 3.137 o
8 0 10 0.870 0.870 0.090 148.858 o
8 0 12 24.513 24.985 0.490 5.022 o
8 0 14 80.590 82.925 1.960 0.314 o
8 0 16 0.797 1.100 0.100 120.575 o
8 1 1 0.423 0.410 0.030 1339.720 o
8 1 2 2.057 2.050 0.070 246.071 o
8 1 3 83.087 83.675 1.960 0.314 o
8 1 4 32.957 32.294 0.770 2.034 o
8 1 6 4.177 4.039 0.120 83.732 o
8 1 7 0.319 0.340 0.040 753.591 o
8 1 8 19.256 19.506 0.420 6.835 o
8 1 9 9.412 9.438 0.230 22.793 o
8 1 10 18.332 18.107 0.390 7.927 o
8 1 11 5.952 6.109 0.190 33.400 o
8 1 12 4.242 4.339 0.200 30.144 o
8 1 13 10.805 11.038 0.270 16.540 o
8 1 15 1.580 1.550 0.130 71.346 o
8 1 16 0.640 0.570 0.110 99.648 o
8 2 0 41.303 40.703 0.950 1.336 o
8 2 1 21.351 21.116 0.510 4.636 o
8 2 3 4.998 4.899 0.160 47.099 o
8 2 4 14.181 14.188 0.320 11.775 o
8 2 5 7.394 7.209 0.190 33.400 o
8 2 7 34.704 34.644 0.820 1.793 o
8 2 8 4.212 3.999 0.120 83.732 o
8 2 9 0.126 0.150 0.050 482.298 o
8 2 10 15.030 14.977 0.340 10.430 o
8 2 13 3.814 3.909 0.210 27.341 o
8 2 14 0.332 0.320 0.090 148.858 o
8 2 15 2.607 2.819 0.280 15.379 o
8 2 16 1.925 1.930 0.130 71.346 o
8 3 0 17.288 17.027 0.420 6.835 o
8 3 1 0.184 0.190 0.040 753.591 o
8 3 2 9.383 9.228 0.230 22.793 o
8 3 3 0.605 0.570 0.050 482.298 o
8 3 4 10.591 10.588 0.250 19.292 o
8 3 5 17.795 17.397 0.470 5.458 o
8 3 6 13.988 13.717 0.420 6.835 o
8 3 8 3.655 3.659 0.120 83.732 o
8 3 10 2.607 2.610 0.120 83.732 o
8 3 11 5.659 5.479 0.170 41.721 o
8 3 12 3.178 3.269 0.130 71.346 o
8 3 13 6.383 6.239 0.200 30.144 o
8 3 14 5.485 5.709 0.180 37.214 o
8 3 15 1.337 1.370 0.160 47.099 o
8 4 1 2.246 2.270 0.090 148.858 o
8 4 2 13.685 13.148 0.320 11.775 o
8 4 3 2.467 2.380 0.150 53.589 o
8 4 4 2.302 2.230 0.090 148.858 o
8 4 5 2.624 2.680 0.110 99.648 o
8 4 6 3.530 3.439 0.110 99.648 o
8 4 7 4.168 4.169 0.120 83.732 o
8 4 9 12.404 11.858 0.280 15.379 o
8 4 10 5.686 5.729 0.220 24.912 o
8 4 12 5.426 5.449 0.170 41.721 o
8 4 13 0.263 0.310 0.090 148.858 o
8 5 0 1.036 0.950 0.080 188.398 o
8 5 1 0.224 0.220 0.060 334.929 o
8 5 2 6.182 6.069 0.170 41.721 o
8 5 3 3.613 3.469 0.130 71.346 o
8 5 4 0.799 0.830 0.080 188.398 o
8 5 6 6.615 6.659 0.190 33.400 o
8 5 7 2.127 2.400 0.230 22.793 o
8 5 8 19.370 19.287 0.690 2.533 o
8 5 9 2.669 2.819 0.130 71.346 o
8 5 10 0.846 0.790 0.140 61.518 o
8 6 1 0.482 0.450 0.080 188.398 o
8 6 2 4.642 4.459 0.350 9.843 o
8 6 3 1.402 1.210 0.100 120.575 o
8 6 4 2.556 2.530 0.150 53.589 o
9 0 0 17.260 18.287 0.820 1.793 o
9 0 2 46.144 45.902 1.640 0.448 o
9 0 4 4.541 4.549 0.240 20.933 o
9 0 6 26.709 26.665 0.520 4.459 o
9 0 10 13.626 13.867 0.420 6.835 o
9 0 12 8.322 8.478 0.330 11.072 o
9 1 0 32.720 32.764 0.690 2.533 o
9 1 1 0.211 0.200 0.040 753.591 o
9 1 2 4.752 4.609 0.140 61.518 o
9 1 3 26.146 25.685 0.530 4.292 o
9 1 4 2.493 2.460 0.120 83.732 o
9 1 5 5.987 6.009 0.180 37.214 o
9 1 6 7.662 7.389 0.280 15.379 o
9 1 7 12.768 12.578 0.290 14.337 o
9 1 8 1.684 1.670 0.080 188.398 o
9 1 9 2.038 1.950 0.090 148.858 o
9 1 10 8.941 8.828 0.230 22.793 o
9 1 12 0.958 1.050 0.090 148.858 o
9 1 13 26.360 27.135 0.510 4.636 o
9 1 14 8.881 9.028 0.260 17.837 o
9 1 15 1.017 1.140 0.100 120.575 o
9 2 0 1.748 1.710 0.090 148.858 o
9 2 1 3.596 3.629 0.120 83.732 o
9 2 2 35.394 35.124 0.810 1.838 o
9 2 3 4.958 4.919 0.170 41.721 o
9 2 4 35.557 34.694 0.770 2.034 o
9 2 5 3.216 3.209 0.130 71.346 o
9 2 6 3.005 3.069 0.110 99.648 o
9 2 7 1.655 1.730 0.090 148.858 o
9 2 8 2.113 2.120 0.090 148.858 o
9 2 9 14.849 14.607 0.350 9.843 o
9 2 10 2.018 2.030 0.110 99.648 o
9 2 11 8.494 8.768 0.230 22.793 o
9 2 12 6.206 6.249 0.240 20.933 o
9 2 14 7.130 7.249 0.200 30.144 o
9 3 0 2.051 2.230 0.120 83.732 o
9 3 1 6.386 6.299 0.160 47.099 o
9 3 2 2.521 2.490 0.110 99.648 o
9 3 3 13.781 14.627 0.360 9.304 o
9 3 4 6.404 6.439 0.310 12.547 o
9 3 5 1.308 1.240 0.090 148.858 o
9 3 6 15.565 16.107 0.380 8.350 o
9 3 7 0.296 0.330 0.060 334.929 o
9 3 8 15.604 15.467 0.340 10.430 o
9 3 10 2.977 2.819 0.230 22.793 o
9 3 11 3.736 3.769 0.150 53.589 o
9 3 12 4.567 4.429 0.320 11.775 o
9 4 1 2.282 2.400 0.120 83.732 o
9 4 2 12.491 12.118 0.290 14.337 o
9 4 5 0.324 0.290 0.060 334.929 o
9 4 6 4.963 4.809 0.140 61.518 o
9 4 7 17.367 17.837 0.390 7.927 o
9 4 8 12.068 11.798 0.270 16.540 o
9 4 9 5.040 5.109 0.170 41.721 o
9 4 10 0.970 1.060 0.100 120.575 o
9 5 1 0.832 0.770 0.090 148.858 o
9 5 2 4.165 3.909 0.130 71.346 o
9 5 3 1.493 1.370 0.090 148.858 o
9 5 4 1.031 1.140 0.180 37.214 o
9 5 5 0.878 0.960 0.170 41.721 o
10 0 0 7.307 8.059 0.460 5.698 o
10 0 2 2.772 2.939 0.130 71.346 o
10 0 4 13.848 13.828 0.440 6.228 o
10 0 6 17.209 16.417 0.350 9.843 o
10 0 8 0.995 1.010 0.100 120.575 o
10 1 0 9.462 9.508 0.230 22.793 o
10 1 1 31.521 31.524 0.660 2.768 o
10 1 3 8.277 8.119 0.210 27.341 o
10 1 4 9.233 9.308 0.240 20.933 o
10 1 5 3.566 3.439 0.130 71.346 o
10 1 6 7.620 7.469 0.210 27.341 o
10 1 8 1.292 1.270 0.110 99.648 o
10 1 9 1.152 1.120 0.110 99.648 o
10 1 10 5.175 5.089 0.290 14.337 o
10 1 11 3.677 3.469 0.260 17.837 o
10 1 12 0.670 0.520 0.170 41.721 o
10 1 13 1.649 1.660 0.230 22.793 o
10 2 0 9.084 9.118 0.250 19.292 o
10 2 1 1.592 1.580 0.090 148.858 o
10 2 2 28.215 27.635 1.020 1.159 o
10 2 3 7.683 7.479 0.350 9.843 o
10 2 4 1.481 1.410 0.190 33.400 o
10 2 5 10.016 9.648 0.250 19.292 o
10 2 6 7.165 7.199 0.210 27.341 o
10 2 7 3.679 3.599 0.120 83.732 o
10 2 8 3.094 3.009 0.110 99.648 o
10 2 9 0.415 0.430 0.090 148.858 o
10 2 10 6.235 6.119 0.300 13.397 o
10 2 11 1.219 1.250 0.110 99.648 o
10 2 12 14.891 15.737 0.450 5.954 o
10 3 0 0.779 0.760 0.060 334.929 o
10 3 1 1.328 1.140 0.080 188.398 o
10 3 2 18.096 18.087 0.430 6.521 o
10 3 3 3.727 3.809 0.130 71.346 o
10 3 4 3.215 3.289 0.120 83.732 o
10 3 5 0.252 0.220 0.060 334.929 o
10 3 6 13.501 13.258 0.300 13.397 o
10 3 7 11.321 11.488 0.280 15.379 o
10 3 8 23.737 24.086 0.460 5.698 o
10 3 9 0.507 0.350 0.100 120.575 o
10 3 10 1.036 0.970 0.160 47.099 o
10 3 11 0.847 0.930 0.200 30.144 o
10 4 0 2.367 2.400 0.110 99.648 o
10 4 1 4.949 4.919 0.150 53.589 o
10 4 3 1.480 1.430 0.090 148.858 o
10 4 4 3.138 3.249 0.150 53.589 o
10 4 5 1.003 1.150 0.110 99.648 o
10 4 6 0.782 0.800 0.130 71.346 o
10 4 7 6.514 6.499 0.190 33.400 o
10 5 0 1.769 1.670 0.200 30.144 o
10 5 1 2.454 2.480 0.120 83.732 o
11 0 0 32.131 32.814 1.030 1.137 o
11 0 2 24.143 23.866 0.500 4.823 o
11 0 6 2.465 2.210 0.200 30.144 o
11 1 1 3.767 3.949 0.120 83.732 o
11 1 2 8.030 7.729 0.200 30.144 o
11 1 3 10.940 10.898 0.260 17.837 o
11 1 4 1.666 1.700 0.100 120.575 o
11 1 5 12.314 12.538 0.290 14.337 o
11 1 6 3.418 3.629 0.140 61.518 o
11 1 7 4.589 4.449 0.160 47.099 o
11 1 9 1.283 1.410 0.230 22.793 o
11 1 10 5.384 5.329 0.290 14.337 o
11 2 1 11.744 11.738 0.270 16.540 o
11 2 3 0.917 0.800 0.090 148.858 o
11 2 4 6.776 6.819 0.230 22.793 o
11 2 6 18.693 18.417 0.900 1.489 o
11 2 7 15.678 16.357 0.470 5.458 o
11 2 8 2.715 2.819 0.250 19.292 o
11 2 9 0.782 0.700 0.190 33.400 o
11 3 0 18.525 18.627 0.400 7.536 o
11 3 1 1.933 2.070 0.170 41.721 o
11 3 2 1.168 1.220 0.180 37.214 o
11 3 3 1.411 1.460 0.120 83.732 o
11 3 4 3.032 3.069 0.140 61.518 o
11 3 5 0.711 0.830 0.200 30.144 o
11 3 6 2.061 2.020 0.230 22.793 o
11 4 0 1.500 1.190 0.180 37.214 o
11 4 1 3.273 3.429 0.220 24.912 o
11 4 2 3.267 3.139 0.140 61.518 o
11 4 4 5.961 5.759 0.290 14.337 o
12 0 0 1.398 1.510 0.090 148.858 o
12 0 2 19.413 19.607 0.510 4.636 o
12 0 4 7.450 7.609 0.310 12.547 o
12 1 0 8.259 8.368 0.220 24.912 o
12 1 1 3.135 3.169 0.120 83.732 o
12 1 2 8.013 7.939 0.200 30.144 o
12 1 3 3.354 3.249 0.140 61.518 o
12 1 4 0.496 0.400 0.080 188.398 o
12 1 5 3.509 3.469 0.250 19.292 o
12 1 6 11.774 12.278 0.380 8.350 o
12 1 7 2.395 2.690 0.240 20.933 o
12 2 0 0.657 0.680 0.080 188.398 o
12 2 3 2.086 2.000 0.230 22.793 o
12 2 4 3.848 3.849 0.270 16.540 o
12 2 5 2.501 2.470 0.250 19.292 o
12 2 6 0.966 0.970 0.200 30.144 o
12 3 3 2.427 2.450 0.250 19.292 o
13 1 0 1.263 1.300 0.100 120.575 o
13 1 1 2.031 2.140 0.170 41.721 o
13 2 0 0.934 0.910 0.190 33.400 o
13 2 1 2.801 2.780 0.250 19.292 o

_iucr_refine_instructions_details
;
TITL OXA07 OLEX2: imported from CIF
CELL 0.71073 6.095 3.4881 11.8462 90 103.842 90
ZERR 2 0.0005 0.0003 0.0009 0 0.003 0
LATT 1
SYMM -X,0.5+Y,0.5-Z
SFAC C H O
DISP C 0.0033 0.0016
DISP H 0 0
DISP O 0.0106 0.006
UNIT 4 12 12

SIZE 0.193 0.186 0.139
TEMP -173.1(10)
ACTA 
WGHT 0 0
FVAR 1.00009
REM <olex2.extras>
REM </olex2.extras>

O1    3     0.43489  0.44405  0.34989  11.00000  0.01295  0.01922  0.00788 =
 -0.00069  0.00160  0.00465 
O2    3     0.24240  0.74247  0.46370  11.00000  0.01124  0.01838  0.00951 =
 -0.00073  0.00112  0.00538 
C1    1     0.40302  0.55876  0.44801  11.00000  0.00922  0.01164  0.00776 =
 -0.00008  0.00128  0.00171 
H1    2     0.30009  0.51826  0.27849  11.00000  0.03692  0.04708  0.02101 =
 -0.00326  0.01110  0.00386 
O3    3     0.13015  0.63105  0.17859  11.00000  0.01081  0.01849  0.00930 =
 0.00100  0.00073 -0.00190 
H3b   2     0.19261  0.69552  0.11330  11.00000  0.03570  0.03565  0.02098 =
 0.00459  0.00936 -0.00529 
H3a   2     0.00829  0.45845  0.14996  11.00000  0.02622  0.03537  0.03270 =
 -0.00296  0.00746 -0.01447 
HKLF 4

END
Q1 1 0.333333 0.666667 0.458333 11 0.05 0.14
Q2 1 0.611111 0.125 0.402778 11 0.05 0.12
Q3 1 0.222222 1.125 0.083333 11 0.05 0.12
Q4 1 0.222222 0.375 0.236111 11 0.05 0.11
Q5 1 -0.083333 0.666667 0.111111 11 0.05 0.1
Q6 1 0.277778 1.125 0.402778 11 0.05 0.09
Q7 1 -0.027778 0.916667 0.166667 11 0.05 0.09
Q8 1 0.361111 0.5 0.555556 11 0.05 0.09
Q9 1 0.472222 0.375 0.388889 11 0.05 0.09
Q10 1 -0.055556 0.583333 0.027778 11 0.05 0.09
Q11 1 0.083333 0.958333 0.097222 11 0.05 0.08
Q12 1 0.055556 0.25 0.111111 11 0.05 0.08
Q13 1 0.305556 0.041667 0.291667 11 0.05 0.07
Q14 1 0 0.208333 0.194444 11 0.05 0.07
Q15 1 -0.111111 0.666667 0.194444 11 0.05 0.07
Q16 1 0.611111 0.791667 0.402778 11 0.05 0.07
Q17 1 0.333333 0.583333 0.277778 11 0.05 0.06
Q18 1 0.444444 0.166667 0.263889 11 0.05 0.06
Q19 1 -0.055556 0.875 0.027778 11 0.05 0.06
Q20 1 0.527778 0.458333 0.319444 11 0.05 0.05

  REM The information below was added by Olex2.
  REM
  REM R1 = 0.0135 for 2499 Fo > 4sig(Fo) and 0.0135 for all 2499 data
  REM 64 parameters refined using 0 restraints
  REM Highest difference peak 0.1392, deepest hole -0.1826
  REM Mean Shift 0.0000, Max Shift 0.0000.

  REM +++ Tabular Listing of Refinement Information +++
  REM R1_all = 0.0135
  REM R1_gt = 0.0135
  REM wR_ref = 0.0371
  REM GOOF = 1.1813
  REM Shift_max = 0.0000
  REM Shift_mean = 0.0000
  REM Reflections_all = 2499
  REM Reflections_gt = 2499
  REM Parameters = 64
  REM Hole = -0.1826
  REM Peak = 0.1392
  REM Flack = n/a

  
;
_olex2_submission_special_instructions  'No special instructions were received'

# start Validation Reply Form
_vrf_PLAT940_OXACDH_H_B3LYP_cc-pVTZ_cluster_hbond
;
PROBLEM: Fsqd Refinement With I > n * Sigma(I) Only .....     Please Check 
RESPONSE: Refinement was performed on reflections fulfilling the threshold
expression I>=2u(I).
;
_vrf_PLAT417_OXACDH_H_B3LYP_cc-pVTZ_cluster_hbond
;
PROBLEM: Short Inter D-H..H-D
RESPONSE: This is a very strong hydrogen bond and this is the reason why
the distance is so short.
;
# end Validation Reply Form
