# Supplementary material for: Hirshfeld atom like refinement with alternative electron density partitions
Source: IUCrJ. 2020 Oct 29;7(Pt 6):1199–215. doi: 10.1107/S2052252520013603 (PMC7642787; doi:10.1107/S2052252520013603)
Supplement: Supplementary file 2 [file m-07-01199-sup2.zip › cifs/OXACDH_H_B3LYP_cc-pVTZ_no_charge.cif]

data_OXACDH_H_B3LYP_cc-pVTZ_no_charge
_audit_creation_date               2019-12-21
_audit_creation_method
;
Olex2 1.2
(compiled 2018.05.29 svn.r3508 for OlexSys, GUI svn.r5506)
with development version of DiSCaMB library integrated with
the olex2.refine module
Chodkiewicz, M. L., Migacz, S., Rudnicki, W., Makal, A., Kalinowski,
J. A., Moriarty, N. W., Grosse-Kunstleve, R. W., Afonine, P. V., Adams,
P. D. & Dominiak, P. M. (2018). J. Appl. Cryst. 51, 193-199.
;

_publ_section_references
;
Bourhis, L.J., Dolomanov, O.V., Gildea, R.J., Howard, J.A.K., Puschmann, H.
 (2015). Acta Cryst. A71, 59-75.

Dolomanov, O.V., Bourhis, L.J., Gildea, R.J, Howard, J.A.K. & Puschmann, H.
 (2009), J. Appl. Cryst. 42, 339-341.
;
_chemical_formula_moiety           'C2 H6 O6'
_chemical_formula_sum              'C2 H6 O6'
_chemical_formula_weight           126.07
loop_
  _atom_type_symbol
  _atom_type_scat_dispersion_real
  _atom_type_scat_dispersion_imag
  _atom_type_scat_Cromer_Mann_a1
  _atom_type_scat_Cromer_Mann_a2
  _atom_type_scat_Cromer_Mann_a3
  _atom_type_scat_Cromer_Mann_a4
  _atom_type_scat_Cromer_Mann_b1
  _atom_type_scat_Cromer_Mann_b2
  _atom_type_scat_Cromer_Mann_b3
  _atom_type_scat_Cromer_Mann_b4
  _atom_type_scat_Cromer_Mann_c
  _atom_type_scat_source
  _atom_type_scat_dispersion_source
 H 0.00000 0.00000 0.49300 0.32291 0.14019 0.04081 10.51090 26.12570 3.14236
 57.79970 0.0030380000826
 'International Tables Volume C Table 6.1.1.4 (pp. 500-502)' custom
 C 0.00330 0.00160 2.31000 1.02000 1.58860 0.86500 20.84390 10.20750 0.56870
 51.65120 0.215599998832
 'International Tables Volume C Table 6.1.1.4 (pp. 500-502)' custom
 O 0.01060 0.00600 3.04850 2.28680 1.54630 0.86700 13.27710 5.70110 0.32390
 32.90890 0.250800013542
 'International Tables Volume C Table 6.1.1.4 (pp. 500-502)' custom

_space_group_crystal_system        'monoclinic'
_space_group_IT_number             14
_space_group_name_H-M_alt          'P 1 21/c 1'
_space_group_name_Hall             '-P 2ybc'
loop_
  _space_group_symop_id
  _space_group_symop_operation_xyz
 1 x,y,z
 2 -x,y+1/2,-z+1/2
 3 -x,-y,-z
 4 x,-y-1/2,z-1/2

_symmetry_Int_Tables_number        14
_cell_length_a                     6.0950(5)
_cell_length_b                     3.4881(3)
_cell_length_c                     11.8462(9)
_cell_angle_alpha                  90
_cell_angle_beta                   103.842(3)
_cell_angle_gamma                  90
_cell_volume                       244.54(4)
_cell_formula_units_Z              2
_cell_measurement_temperature     100(1)
_cell_measurement_reflns_used      8293
_cell_measurement_theta_min        3.5426
_cell_measurement_theta_max        55.9088
_exptl_absorpt_coefficient_mu      0.181
_exptl_crystal_description        unspecified
_exptl_crystal_density_diffrn      1.7120
_exptl_crystal_F_000               132.1295
_exptl_crystal_size_max            0.193
_exptl_crystal_size_mid            0.186
_exptl_crystal_size_min            0.139
_diffrn_reflns_av_r_equivalents    0.0224
_diffrn_reflns_av_sigmaI/netI      0.01783
_diffrn_reflns_limit_h_max         13
_diffrn_reflns_limit_h_min         -13
_diffrn_reflns_limit_k_max         7
_diffrn_reflns_limit_k_min         0
_diffrn_reflns_limit_l_max         26
_diffrn_reflns_limit_l_min         0
_diffrn_reflns_number              11034
_diffrn_reflns_theta_full          52.08
_diffrn_reflns_theta_max           54.811
_diffrn_reflns_theta_min           3.543
_diffrn_ambient_temperature        100.0(10)
_diffrn_measured_fraction_theta_full  0.949
_diffrn_measured_fraction_theta_max   0.985
_diffrn_radiation_type             'Mo K\a'
_diffrn_radiation_wavelength       0.71073
_diffrn_radiation_source               'TXS rotating anode'
_diffrn_radiation_monochromator        'multi-layer optics'
_diffrn_measurement_device
;
Bruker AXS Kappa APEX II Ultra diffractometer
;
_diffrn_measurement_device_type        'APEX II CCD detector'
_diffrn_measurement_method             '\w-scans'
_reflns_Friedel_coverage           0.0
_reflns_limit_h_max                13
_reflns_limit_h_min                -13
_reflns_limit_k_max                7
_reflns_limit_k_min                0
_reflns_limit_l_max                26
_reflns_limit_l_min                0
_reflns_number_gt                  2499
_reflns_number_total               2939
_reflns_threshold_expression       I>=2u(I)
_computing_molecular_graphics      'Olex2 (Dolomanov et al., 2009)'
_computing_publication_material    'Olex2 (Dolomanov et al., 2009)'
_computing_structure_refinement    'olex2.refine (Bourhis et al., 2015)'
_refine_diff_density_max           0.1367
_refine_diff_density_min           -0.1746
_refine_diff_density_rms           0.0391
_refine_ls_d_res_high              0.4348
_refine_ls_d_res_low               5.7511
_refine_ls_goodness_of_fit_ref     1.2318
_refine_ls_hydrogen_treatment      refall
_refine_ls_matrix_type             full
_refine_ls_number_constraints      0
_refine_ls_number_parameters       64
_refine_ls_number_reflns           2499
_refine_ls_number_restraints       0
_refine_ls_R_factor_all            0.0140
_refine_ls_R_factor_gt             0.0140
_refine_ls_restrained_S_all        1.2318
_refine_ls_shift/su_max            0.0001
_refine_ls_shift/su_mean           0.0000
_refine_ls_structure_factor_coef   Fsqd
_refine_ls_weighting_details      
 'w=1/[\s^2^(Fo^2^)+(0.0000P)^2^] where P=(Fo^2^+2Fc^2^)/3'
_refine_ls_weighting_scheme        calc
_refine_ls_wR_factor_gt            0.0387
_refine_ls_wR_factor_ref           0.0387
_refine_special_details          
;
Electron Density Partition Based Refinement (EDPBR):
  .  Aspherical atomic scattering factors obtained from 
     selected partitioning of molecular electron density
     derived from molecular wavefunction. Crystal field
     effect is modelled in the course of wavefunction
     calculations by embedding the system in a cluster of
	 Hirshfeld partition derived atomic multipoles for
	 molecules within certain radius from the system or
	 performing wave function calculations for a cluster of
	 molecules surrounding the system. Software used for
	 quantum mechanical calculations: Gaussian16. Software
	 used to partition electron density: HORTON.
  .  Partitioning of molecular electron density: Hirshfeld
     (Hirshfeld atom refinement, HAR)
  .  Level of theory: DFT(B3LYP)/cc-pVTZ 
  .  Cluster of multipoles: no
  .  Cluster of molecules: no
  .  H thermal motions refined anisotropically.
  .  Refinement based on Fsqd as implemented in olex2.refine
     with no use of additional ShelX type parameters in the
	 weighting scheme. DiSCaMB library used to obtain
	 aspherical atomic scattering factors.
;
loop_
  _atom_site_label
  _atom_site_type_symbol
  _atom_site_fract_x
  _atom_site_fract_y
  _atom_site_fract_z
  _atom_site_U_iso_or_equiv
  _atom_site_adp_type
  _atom_site_occupancy
  _atom_site_refinement_flags_posn
 O1 O 0.434862(18) 0.44405(4) 0.349877(8) 0.01349(2) Uani 1.000000 .
 O2 O 0.242410(17) 0.74245(4) 0.463695(8) 0.01328(2) Uani 1.000000 .
 C1 C 0.403022(19) 0.55875(4) 0.448005(9) 0.00967(2) Uani 1.000000 .
 H1 H 0.2973(11) 0.520(2) 0.2786(5) 0.0373(17) Uani 1.000000 .
 O3 O 0.130117(17) 0.63103(4) 0.178547(8) 0.01315(2) Uani 1.000000 .
 H2 H 0.1919(9) 0.6933(17) 0.1141(5) 0.0328(12) Uani 1.000000 .
 H3 H 0.0092(9) 0.4596(18) 0.1507(4) 0.0337(13) Uani 1.000000 .

loop_
  _atom_site_aniso_label
  _atom_site_aniso_U_11
  _atom_site_aniso_U_22
  _atom_site_aniso_U_33
  _atom_site_aniso_U_12
  _atom_site_aniso_U_13
  _atom_site_aniso_U_23
 O1 0.01300(4) 0.01913(5) 0.00793(3) 0.00457(3) 0.00169(2) -0.00073(3)
 O2 0.01124(3) 0.01848(5) 0.00942(3) 0.00546(3) 0.00109(2) -0.00075(3)
 C1 0.00921(4) 0.01163(4) 0.00779(3) 0.00171(3) 0.00128(3) -0.00008(3)
 H1 0.041(4) 0.049(4) 0.028(3) 0.001(4) 0.019(3) -0.002(3)
 O3 0.01081(3) 0.01841(5) 0.00934(3) -0.00179(3) 0.00068(2) 0.00104(3)
 H2 0.035(3) 0.036(3) 0.028(2) -0.006(3) 0.010(2) 0.003(2)
 H3 0.030(3) 0.036(3) 0.036(3) -0.014(2) 0.010(2) -0.002(2)

loop_
  _geom_bond_atom_site_label_1
  _geom_bond_atom_site_label_2
  _geom_bond_distance
  _geom_bond_site_symmetry_2
  _geom_bond_publ_flag
 O1 C1 1.28724(17) . ?
 O2 C1 1.22085(17) . ?
 C1 C1 1.5447(2) 3_666 ?

loop_
  _geom_angle_atom_site_label_1
  _geom_angle_atom_site_label_2
  _geom_angle_atom_site_label_3
  _geom_angle
  _geom_angle_site_symmetry_1
  _geom_angle_site_symmetry_3
  _geom_angle_publ_flag
 O2 C1 O1 126.887(10) . . ?
 C1 C1 O1 112.689(13) 3_666 . ?
 C1 C1 O2 120.423(13) 3_666 . ?
 O3 H1 O1 174.7(6) . . ?


loop_
  _refln_index_h
  _refln_index_k
  _refln_index_l
  _refln_F_squared_calc
  _refln_F_squared_meas
  _refln_F_squared_sigma
  _refln_F_squared_weight
  _refln_observed_status
-13 0 6 33.095 35.197 0.680 2.608 o
-13 0 8 3.382 3.240 0.230 22.793 o
-13 0 10 0.479 0.500 0.140 61.518 o
-13 0 12 11.061 11.309 0.350 9.843 o
-13 1 1 2.612 2.520 0.200 30.144 o
-13 1 2 13.913 13.339 0.390 7.927 o
-13 1 4 1.158 1.080 0.170 41.721 o
-13 1 8 3.548 3.710 0.150 53.589 o
-13 1 10 3.262 3.190 0.180 37.214 o
-13 1 12 3.238 3.240 0.130 71.346 o
-13 1 13 0.545 0.510 0.130 71.346 o
-13 2 1 3.963 4.090 0.220 24.912 o
-13 2 3 0.962 0.790 0.140 61.518 o
-13 2 4 0.764 0.870 0.150 53.589 o
-13 2 5 1.225 1.130 0.170 41.721 o
-13 2 6 0.482 0.470 0.140 61.518 o
-13 2 8 2.106 2.140 0.200 30.144 o
-13 2 9 1.266 1.360 0.180 37.214 o
-13 2 10 3.781 3.900 0.230 22.793 o
-13 2 12 0.988 1.070 0.170 41.721 o
-13 2 13 0.764 0.760 0.140 61.518 o
-13 3 6 4.078 3.660 0.210 27.341 o
-12 0 2 8.671 8.339 0.230 22.793 o
-12 0 4 40.595 42.257 0.760 2.088 o
-12 0 6 4.103 5.240 0.340 10.430 o
-12 0 10 2.456 2.310 0.120 83.732 o
-12 0 12 8.322 8.959 0.310 12.547 o
-12 0 16 17.135 16.839 0.440 6.228 o
-12 1 1 1.901 1.970 0.100 120.575 o
-12 1 2 0.993 1.110 0.080 188.398 o
-12 1 5 18.426 18.718 0.410 7.173 o
-12 1 6 4.377 4.400 0.130 71.346 o
-12 1 7 1.589 1.460 0.090 148.858 o
-12 1 8 11.469 11.819 0.280 15.379 o
-12 1 9 10.734 10.929 0.270 16.540 o
-12 1 10 2.680 2.570 0.100 120.575 o
-12 1 11 0.972 1.050 0.070 246.071 o
-12 1 12 6.544 6.749 0.260 17.837 o
-12 1 13 0.727 0.720 0.140 61.518 o
-12 1 15 13.024 12.929 0.280 15.379 o
-12 1 16 1.710 1.780 0.190 33.400 o
-12 1 17 0.746 0.590 0.140 61.518 o
-12 2 1 12.775 12.749 0.520 4.459 o
-12 2 2 5.038 5.000 0.200 30.144 o
-12 2 5 7.576 7.679 0.200 30.144 o
-12 2 6 0.252 0.270 0.080 188.398 o
-12 2 7 3.244 3.410 0.140 61.518 o
-12 2 8 4.076 4.450 0.200 30.144 o
-12 2 9 3.944 4.110 0.160 47.099 o
-12 2 11 8.381 8.599 0.330 11.072 o
-12 2 12 1.053 1.040 0.180 37.214 o
-12 2 13 4.678 4.580 0.250 19.292 o
-12 2 14 0.313 0.350 0.070 246.071 o
-12 3 1 1.495 1.540 0.170 41.721 o
-12 3 3 3.053 2.970 0.210 27.341 o
-12 3 6 0.828 0.930 0.160 47.099 o
-12 3 7 1.251 1.240 0.180 37.214 o
-12 3 11 1.566 1.490 0.190 33.400 o
-12 3 12 0.392 0.630 0.140 61.518 o
-12 3 14 3.413 3.470 0.220 24.912 o
-12 4 3 1.843 1.620 0.160 47.099 o
-12 4 4 1.485 1.640 0.170 41.721 o
-12 4 5 2.214 1.870 0.170 41.721 o
-12 4 6 5.101 4.970 0.240 20.933 o
-12 4 8 0.501 0.520 0.130 71.346 o
-12 4 9 1.308 1.230 0.170 41.721 o
-11 0 2 3.543 3.540 0.150 53.589 o
-11 0 4 9.014 8.979 0.220 24.912 o
-11 0 6 0.596 0.550 0.060 334.929 o
-11 0 8 83.004 83.523 3.450 0.101 o
-11 0 10 7.665 7.309 0.280 15.379 o
-11 0 12 2.503 2.590 0.130 71.346 o
-11 0 14 32.501 32.927 0.720 2.326 o
-11 0 16 1.327 1.350 0.190 33.400 o
-11 0 18 11.609 11.569 0.370 8.807 o
-11 0 20 1.995 1.810 0.180 37.214 o
-11 1 1 0.229 0.170 0.050 482.298 o
-11 1 2 5.570 5.780 0.160 47.099 o
-11 1 3 13.466 13.659 0.310 12.547 o
-11 1 4 34.608 35.257 0.870 1.593 o
-11 1 5 2.051 2.100 0.080 188.398 o
-11 1 6 0.208 0.150 0.040 753.591 o
-11 1 7 1.321 1.390 0.070 246.071 o
-11 1 8 1.270 1.290 0.080 188.398 o
-11 1 9 5.897 5.890 0.170 41.721 o
-11 1 10 3.561 3.810 0.130 71.346 o
-11 1 11 4.117 4.240 0.130 71.346 o
-11 1 12 12.867 13.099 0.300 13.397 o
-11 1 13 0.412 0.430 0.060 334.929 o
-11 1 14 6.080 5.960 0.170 41.721 o
-11 1 15 5.751 5.680 0.160 47.099 o
-11 1 16 2.346 2.310 0.090 148.858 o
-11 2 1 2.603 2.640 0.120 83.732 o
-11 2 2 0.321 0.300 0.060 334.929 o
-11 2 3 1.269 1.210 0.080 188.398 o
-11 2 4 10.575 10.599 0.270 16.540 o
-11 2 5 2.049 2.030 0.120 83.732 o
-11 2 6 6.051 6.070 0.190 33.400 o
-11 2 7 7.958 8.439 0.230 22.793 o
-11 2 10 1.004 0.910 0.090 148.858 o
-11 2 11 2.147 2.200 0.110 99.648 o
-11 2 12 2.411 2.450 0.110 99.648 o
-11 2 13 0.480 0.470 0.060 334.929 o
-11 2 14 1.356 1.200 0.090 148.858 o
-11 2 15 9.728 9.879 0.310 12.547 o
-11 2 17 0.684 0.690 0.140 61.518 o
-11 2 18 2.162 2.030 0.180 37.214 o
-11 3 1 0.982 1.110 0.100 120.575 o
-11 3 2 3.181 3.150 0.120 83.732 o
-11 3 3 0.355 0.360 0.060 334.929 o
-11 3 4 4.350 4.250 0.210 27.341 o
-11 3 5 5.975 6.210 0.170 41.721 o
-11 3 6 2.735 2.670 0.110 99.648 o
-11 3 7 3.353 3.520 0.160 47.099 o
-11 3 9 1.199 1.130 0.090 148.858 o
-11 3 10 11.771 11.429 0.330 11.072 o
-11 3 11 3.862 4.090 0.140 61.518 o
-11 3 12 1.000 0.970 0.090 148.858 o
-11 3 13 2.359 2.270 0.120 83.732 o
-11 3 14 0.409 0.340 0.070 246.071 o
-11 3 16 3.504 3.350 0.130 71.346 o
-11 4 1 1.252 1.280 0.180 37.214 o
-11 4 2 2.653 2.690 0.110 99.648 o
-11 4 3 5.076 5.270 0.180 37.214 o
-11 4 5 0.181 0.220 0.070 246.071 o
-11 4 6 6.455 6.190 0.280 15.379 o
-11 4 9 2.216 1.990 0.200 30.144 o
-11 4 10 3.408 3.360 0.230 22.793 o
-11 4 12 3.066 3.050 0.220 24.912 o
-11 4 13 5.387 5.410 0.260 17.837 o
-10 0 4 8.338 8.429 0.220 24.912 o
-10 0 6 11.591 11.839 0.700 2.461 o
-10 0 8 17.017 17.719 0.400 7.536 o
-10 0 10 11.574 12.229 0.290 14.337 o
-10 0 12 11.292 11.499 0.340 10.430 o
-10 0 16 2.732 2.880 0.210 27.341 o
-10 0 18 59.021 58.765 0.960 1.308 o
-10 0 20 1.744 1.940 0.130 71.346 o
-10 1 1 3.221 3.520 0.130 71.346 o
-10 1 2 0.494 0.540 0.050 482.298 o
-10 1 3 2.179 2.280 0.080 188.398 o
-10 1 4 0.744 0.750 0.050 482.298 o
-10 1 5 9.264 9.419 0.230 22.793 o
-10 1 7 45.510 46.066 1.020 1.159 o
-10 1 8 19.158 19.428 0.490 5.022 o
-10 1 9 9.705 9.749 0.260 17.837 o
-10 1 10 5.954 6.120 0.200 30.144 o
-10 1 11 1.747 1.920 0.090 148.858 o
-10 1 12 3.723 4.040 0.390 7.927 o
-10 1 13 11.112 11.449 0.360 9.304 o
-10 1 14 17.177 17.679 0.380 8.350 o
-10 1 16 0.910 0.760 0.070 246.071 o
-10 1 17 14.244 14.269 0.310 12.547 o
-10 1 18 2.304 2.190 0.110 99.648 o
-10 1 19 1.795 1.680 0.100 120.575 o
-10 1 21 0.465 0.440 0.130 71.346 o
-10 2 1 0.512 0.430 0.060 334.929 o
-10 2 2 10.865 10.639 0.420 6.835 o
-10 2 3 47.477 48.286 1.030 1.137 o
-10 2 4 27.189 27.938 0.660 2.768 o
-10 2 7 1.239 1.400 0.070 246.071 o
-10 2 8 8.650 8.889 0.220 24.912 o
-10 2 9 12.875 12.809 0.360 9.304 o
-10 2 10 0.831 0.760 0.060 334.929 o
-10 2 11 11.293 11.309 0.590 3.464 o
-10 2 12 4.866 5.060 0.170 41.721 o
-10 2 13 11.018 10.989 0.270 16.540 o
-10 2 14 13.014 13.149 0.300 13.397 o
-10 2 16 0.690 0.740 0.110 99.648 o
-10 2 17 3.558 3.730 0.220 24.912 o
-10 2 18 0.584 0.500 0.140 61.518 o
-10 3 1 2.505 2.840 0.110 99.648 o
-10 3 2 7.800 7.999 0.210 27.341 o
-10 3 3 3.545 3.650 0.130 71.346 o
-10 3 4 9.926 9.969 0.280 15.379 o
-10 3 6 10.679 10.559 0.270 16.540 o
-10 3 7 0.564 0.590 0.060 334.929 o
-10 3 8 5.713 5.630 0.170 41.721 o
-10 3 9 0.839 0.850 0.070 246.071 o
-10 3 10 7.375 7.159 0.190 33.400 o
-10 3 14 7.810 7.619 0.210 27.341 o
-10 3 15 2.456 2.760 0.110 99.648 o
-10 3 17 1.361 1.290 0.170 41.721 o
-10 3 18 0.357 0.380 0.120 83.732 o
-10 4 2 9.866 10.099 0.240 20.933 o
-10 4 3 6.007 5.820 0.170 41.721 o
-10 4 4 0.290 0.340 0.060 334.929 o
-10 4 5 1.016 0.990 0.070 246.071 o
-10 4 6 3.166 3.190 0.170 41.721 o
-10 4 8 2.959 2.750 0.210 27.341 o
-10 4 9 3.076 3.020 0.140 61.518 o
-10 4 10 6.837 6.959 0.310 12.547 o
-10 4 13 7.134 7.189 0.300 13.397 o
-10 4 16 9.934 10.209 0.330 11.072 o
-10 4 17 0.766 0.920 0.160 47.099 o
-10 5 2 6.326 5.800 0.270 16.540 o
-10 5 4 2.091 1.810 0.350 9.843 o
-10 5 5 2.819 2.580 0.210 27.341 o
-10 5 6 5.516 5.070 0.360 9.304 o
-10 5 10 0.627 0.740 0.090 148.858 o
-10 5 11 1.149 1.090 0.170 41.721 o
-10 5 12 13.309 13.179 0.380 8.350 o
-9 0 2 3.960 3.810 0.150 53.589 o
-9 0 4 56.063 57.016 1.190 0.851 o
-9 0 6 23.867 24.468 0.540 4.135 o
-9 0 8 4.199 4.210 0.140 61.518 o
-9 0 10 50.258 50.976 1.350 0.662 o
-9 0 16 20.310 20.798 0.500 4.823 o
-9 0 18 0.278 0.410 0.130 71.346 o
-9 0 20 1.009 0.790 0.100 120.575 o
-9 0 22 6.466 6.270 0.440 6.228 o
-9 1 1 0.489 0.500 0.040 753.591 o
-9 1 2 1.383 1.280 0.060 334.929 o
-9 1 3 0.129 0.130 0.030 1339.720 o
-9 1 4 10.146 10.089 0.230 22.793 o
-9 1 5 2.956 3.120 0.090 148.858 o
-9 1 6 21.762 22.108 0.490 5.022 o
-9 1 7 16.795 16.729 0.410 7.173 o
-9 1 8 4.661 4.740 0.140 61.518 o
-9 1 9 17.144 16.799 0.380 8.350 o
-9 1 10 1.090 1.120 0.070 246.071 o
-9 1 11 6.386 6.460 0.180 37.214 o
-9 1 13 0.333 0.380 0.110 99.648 o
-9 1 15 0.533 0.460 0.070 246.071 o
-9 1 16 2.494 2.490 0.130 71.346 o
-9 1 17 34.518 34.287 1.030 1.137 o
-9 1 18 6.360 6.359 0.190 33.400 o
-9 1 19 2.706 2.710 0.110 99.648 o
-9 1 20 4.093 4.040 0.150 53.589 o
-9 1 21 6.598 6.370 0.180 37.214 o
-9 1 23 2.048 2.030 0.190 33.400 o
-9 2 1 4.764 4.830 0.140 61.518 o
-9 2 3 0.675 0.590 0.050 482.298 o
-9 2 4 0.348 0.320 0.040 753.591 o
-9 2 5 5.919 5.920 0.150 53.589 o
-9 2 6 33.346 33.517 0.790 1.932 o
-9 2 7 9.673 9.709 0.230 22.793 o
-9 2 8 53.957 53.986 1.280 0.736 o
-9 2 9 1.327 1.370 0.070 246.071 o
-9 2 10 5.208 5.300 0.180 37.214 o
-9 2 12 3.174 3.150 0.120 83.732 o
-9 2 13 30.488 30.028 0.680 2.608 o
-9 2 14 4.527 4.830 0.150 53.589 o
-9 2 15 0.455 0.450 0.060 334.929 o
-9 2 16 9.267 9.219 0.240 20.933 o
-9 2 17 7.999 7.739 0.200 30.144 o
-9 2 18 14.017 13.759 0.410 7.173 o
-9 2 19 3.693 3.770 0.240 20.933 o
-9 2 21 6.735 6.889 0.290 14.337 o
-9 2 22 2.636 2.790 0.210 27.341 o
-9 3 1 2.555 2.400 0.190 33.400 o
-9 3 2 81.688 80.674 1.900 0.334 o
-9 3 3 12.264 12.799 0.300 13.397 o
-9 3 4 20.753 20.368 0.510 4.636 o
-9 3 6 1.002 1.110 0.060 334.929 o
-9 3 7 19.126 19.248 0.410 7.173 o
-9 3 8 6.432 6.410 0.190 33.400 o
-9 3 9 1.290 1.620 0.090 148.858 o
-9 3 10 4.830 4.710 0.160 47.099 o
-9 3 11 1.135 1.170 0.090 148.858 o
-9 3 12 39.873 40.657 1.130 0.944 o
-9 3 13 6.552 6.639 0.230 22.793 o
-9 3 14 5.861 6.100 0.170 41.721 o
-9 3 15 2.281 2.830 0.170 41.721 o
-9 3 16 2.893 2.890 0.110 99.648 o
-9 3 18 2.662 2.750 0.210 27.341 o
-9 4 1 11.165 11.209 0.260 17.837 o
-9 4 2 3.685 3.520 0.150 53.589 o
-9 4 3 20.066 19.378 0.410 7.173 o
-9 4 4 0.273 0.320 0.050 482.298 o
-9 4 6 7.560 7.409 0.240 20.933 o
-9 4 7 0.901 0.990 0.070 246.071 o
-9 4 8 4.167 4.030 0.160 47.099 o
-9 4 9 1.635 1.670 0.100 120.575 o
-9 4 10 0.543 0.400 0.060 334.929 o
-9 4 11 5.240 4.960 0.530 4.292 o
-9 4 12 5.566 5.430 0.830 1.750 o
-9 4 13 7.025 6.859 0.200 30.144 o
-9 4 14 0.253 0.320 0.080 188.398 o
-9 5 1 1.500 1.270 0.110 99.648 o
-9 5 6 0.707 0.830 0.070 246.071 o
-9 5 8 0.477 0.430 0.080 188.398 o
-9 5 9 3.448 3.380 0.140 61.518 o
-9 5 10 0.810 0.730 0.090 148.858 o
-9 5 12 2.868 2.860 0.220 24.912 o
-9 5 15 2.168 2.190 0.190 33.400 o
-9 6 1 1.486 1.270 0.170 41.721 o
-9 6 2 0.243 0.280 0.070 246.071 o
-9 6 3 3.680 3.430 0.130 71.346 o
-9 6 4 0.297 0.340 0.060 334.929 o
-9 6 5 3.203 2.630 0.210 27.341 o
-9 6 6 0.585 0.700 0.140 61.518 o
-8 0 2 3.481 3.670 0.120 83.732 o
-8 0 4 4.327 4.120 0.130 71.346 o
-8 0 8 49.296 48.096 1.410 0.606 o
-8 0 10 6.528 6.200 0.190 33.400 o
-8 0 12 2.956 2.940 0.390 7.927 o
-8 0 14 43.090 41.637 1.970 0.311 o
-8 0 16 11.635 12.229 0.370 8.807 o
-8 0 18 2.396 2.380 0.200 30.144 o
-8 0 20 39.776 38.367 2.000 0.301 o
-8 0 24 0.616 0.610 0.140 61.518 o
-8 1 1 28.886 29.058 0.630 3.038 o
-8 1 3 18.882 18.779 0.460 5.698 o
-8 1 4 29.453 29.238 0.680 2.608 o
-8 1 5 22.320 22.198 0.480 5.233 o
-8 1 6 1.690 1.650 0.060 334.929 o
-8 1 7 55.043 54.446 1.160 0.896 o
-8 1 8 5.889 5.840 0.150 53.589 o
-8 1 9 13.379 13.279 0.310 12.547 o
-8 1 10 35.487 34.677 0.870 1.593 o
-8 1 11 1.571 1.770 0.150 53.589 o
-8 1 12 1.839 1.690 0.110 99.648 o
-8 1 14 0.514 0.540 0.070 246.071 o
-8 1 15 15.476 15.269 0.380 8.350 o
-8 1 16 8.414 8.269 0.240 20.933 o
-8 1 17 6.727 6.809 0.320 11.775 o
-8 1 18 10.077 10.049 0.250 19.292 o
-8 1 20 1.124 1.050 0.070 246.071 o
-8 1 21 3.985 3.870 0.130 71.346 o
-8 1 23 0.965 0.880 0.100 120.575 o
-8 1 24 8.479 8.529 0.310 12.547 o
-8 2 1 39.053 37.937 0.920 1.425 o
-8 2 2 16.100 16.229 0.370 8.807 o
-8 2 3 6.861 6.679 0.180 37.214 o
-8 2 4 15.688 15.679 0.360 9.304 o
-8 2 5 33.477 33.107 0.720 2.326 o
-8 2 6 56.138 56.196 1.200 0.837 o
-8 2 7 6.181 6.330 0.160 47.099 o
-8 2 8 6.641 6.549 0.170 41.721 o
-8 2 9 1.327 1.290 0.070 246.071 o
-8 2 10 10.676 10.939 0.340 10.430 o
-8 2 11 19.577 19.069 0.440 6.228 o
-8 2 12 7.996 7.649 0.230 22.793 o
-8 2 13 1.981 1.990 0.100 120.575 o
-8 2 14 11.106 11.209 0.260 17.837 o
-8 2 15 0.153 0.200 0.060 334.929 o
-8 2 16 35.797 36.147 0.880 1.557 o
-8 2 17 1.973 1.920 0.170 41.721 o
-8 2 18 13.323 13.269 0.400 7.536 o
-8 2 19 3.534 3.070 0.220 24.912 o
-8 2 23 2.691 2.640 0.200 30.144 o
-8 3 1 0.273 0.210 0.040 753.591 o
-8 3 2 8.206 8.119 0.240 20.933 o
-8 3 3 6.832 6.949 0.180 37.214 o
-8 3 5 0.933 0.970 0.060 334.929 o
-8 3 6 32.294 31.948 0.860 1.630 o
-8 3 7 10.294 10.389 0.280 15.379 o
-8 3 8 21.602 21.548 0.470 5.458 o
-8 3 9 5.281 5.090 0.160 47.099 o
-8 3 10 9.227 9.189 0.230 22.793 o
-8 3 11 5.501 5.700 0.470 5.458 o
-8 3 12 49.028 49.516 1.160 0.896 o
-8 3 13 1.502 1.480 0.130 71.346 o
-8 3 14 1.346 1.240 0.100 120.575 o
-8 3 15 0.479 0.500 0.060 334.929 o
-8 3 16 16.837 17.049 0.380 8.350 o
-8 3 17 15.770 16.319 0.360 9.304 o
-8 3 19 0.929 1.120 0.170 41.721 o
-8 3 20 7.462 7.219 0.410 7.173 o
-8 4 1 20.852 20.578 0.530 4.292 o
-8 4 2 18.930 19.069 0.480 5.233 o
-8 4 3 15.354 15.949 0.340 10.430 o
-8 4 4 10.803 10.409 0.250 19.292 o
-8 4 5 2.881 3.060 0.100 120.575 o
-8 4 6 4.560 4.490 0.140 61.518 o
-8 4 7 2.742 2.790 0.110 99.648 o
-8 4 8 4.034 4.220 0.160 47.099 o
-8 4 10 0.329 0.360 0.080 188.398 o
-8 4 11 21.761 22.698 0.460 5.698 o
-8 4 12 16.503 16.729 0.440 6.228 o
-8 4 13 10.521 10.649 0.390 7.927 o
-8 4 15 2.660 2.830 0.230 22.793 o
-8 4 16 2.494 2.670 0.170 41.721 o
-8 4 18 4.681 4.430 0.290 14.337 o
-8 5 1 4.596 4.450 0.160 47.099 o
-8 5 2 25.527 25.358 0.490 5.022 o
-8 5 5 1.372 1.300 0.090 148.858 o
-8 5 6 0.444 0.510 0.060 334.929 o
-8 5 7 4.590 4.390 0.140 61.518 o
-8 5 8 7.408 6.839 0.720 2.326 o
-8 5 10 2.159 2.210 0.130 71.346 o
-8 5 12 0.936 0.860 0.090 148.858 o
-8 5 14 0.532 0.540 0.140 61.518 o
-8 5 15 0.648 0.700 0.140 61.518 o
-8 6 1 0.311 0.300 0.070 246.071 o
-8 6 2 0.555 0.500 0.080 188.398 o
-8 6 3 0.318 0.240 0.060 334.929 o
-8 6 4 0.616 0.560 0.060 334.929 o
-8 6 6 0.397 0.360 0.070 246.071 o
-8 6 7 1.066 0.970 0.090 148.858 o
-8 6 8 0.485 0.420 0.120 83.732 o
-8 6 11 0.604 0.630 0.110 99.648 o
-7 0 2 14.620 14.669 0.330 11.072 o
-7 0 4 40.161 39.497 0.790 1.932 o
-7 0 6 255.512 257.590 4.990 0.048 o
-7 0 10 1.484 0.960 0.260 17.837 o
-7 0 12 5.165 5.610 0.470 5.458 o
-7 0 14 10.237 11.469 0.300 13.397 o
-7 0 16 7.025 6.879 0.320 11.775 o
-7 0 18 7.398 7.139 0.280 15.379 o
-7 0 20 0.517 0.520 0.090 148.858 o
-7 0 22 0.447 0.410 0.090 148.858 o
-7 0 24 7.545 7.119 0.590 3.464 o
-7 1 1 18.132 18.299 0.520 4.459 o
-7 1 2 87.262 86.723 1.860 0.349 o
-7 1 3 3.647 3.890 0.110 99.648 o
-7 1 4 0.406 0.380 0.050 482.298 o
-7 1 5 2.188 2.190 0.080 188.398 o
-7 1 6 19.034 18.239 0.410 7.173 o
-7 1 7 51.931 50.696 1.530 0.515 o
-7 1 9 10.258 10.809 0.380 8.350 o
-7 1 10 28.937 28.468 0.730 2.263 o
-7 1 11 45.943 44.526 1.270 0.748 o
-7 1 12 2.929 2.960 0.130 71.346 o
-7 1 13 9.271 8.829 0.290 14.337 o
-7 1 14 15.056 14.909 0.350 9.843 o
-7 1 15 13.208 12.989 0.300 13.397 o
-7 1 16 5.578 5.780 0.170 41.721 o
-7 1 17 21.992 22.398 0.450 5.954 o
-7 1 18 0.199 0.180 0.060 334.929 o
-7 1 19 25.759 25.148 0.710 2.392 o
-7 1 20 4.250 4.340 0.130 71.346 o
-7 1 21 2.931 2.920 0.110 99.648 o
-7 1 22 1.277 1.150 0.080 188.398 o
-7 1 23 0.998 1.010 0.070 246.071 o
-7 1 24 0.776 0.860 0.150 53.589 o
-7 1 25 7.156 7.099 0.290 14.337 o
-7 2 2 0.329 0.330 0.030 1339.720 o
-7 2 3 22.488 22.248 0.500 4.823 o
-7 2 4 3.454 3.320 0.130 71.346 o
-7 2 5 9.831 9.779 0.240 20.933 o
-7 2 6 2.208 2.240 0.090 148.858 o
-7 2 7 19.219 19.099 0.410 7.173 o
-7 2 8 16.781 16.459 0.360 9.304 o
-7 2 9 16.992 16.699 0.370 8.807 o
-7 2 10 76.494 76.664 1.560 0.495 o
-7 2 11 22.159 21.798 0.480 5.233 o
-7 2 12 7.782 7.809 0.210 27.341 o
-7 2 13 4.916 4.970 0.140 61.518 o
-7 2 14 3.515 3.340 0.110 99.648 o
-7 2 15 40.621 40.027 0.850 1.669 o
-7 2 16 11.957 11.799 0.500 4.823 o
-7 2 17 2.020 2.170 0.200 30.144 o
-7 2 18 4.545 4.370 0.250 19.292 o
-7 2 20 22.444 21.538 1.210 0.824 o
-7 2 21 11.775 11.109 0.990 1.230 o
-7 2 22 4.387 4.160 0.370 8.807 o
-7 2 23 3.609 3.790 0.240 20.933 o
-7 2 24 4.478 4.560 0.240 20.933 o
-7 3 1 2.017 1.930 0.070 246.071 o
-7 3 2 1.878 1.810 0.070 246.071 o
-7 3 3 2.108 2.080 0.080 188.398 o
-7 3 4 74.987 73.664 1.840 0.356 o
-7 3 5 34.084 33.907 0.700 2.461 o
-7 3 6 15.828 15.709 0.350 9.843 o
-7 3 9 9.288 9.549 0.230 22.793 o
-7 3 10 11.125 11.019 0.370 8.807 o
-7 3 11 0.235 0.180 0.040 753.591 o
-7 3 12 0.986 0.940 0.070 246.071 o
-7 3 13 7.454 7.369 0.190 33.400 o
-7 3 14 22.085 22.098 0.550 3.986 o
-7 3 15 4.733 4.670 0.150 53.589 o
-7 3 16 21.530 21.558 0.860 1.630 o
-7 3 18 9.509 9.739 0.240 20.933 o
-7 3 20 2.488 2.360 0.150 53.589 o
-7 3 21 2.536 2.630 0.130 71.346 o
-7 3 22 2.704 2.650 0.200 30.144 o
-7 4 1 20.684 20.518 0.450 5.954 o
-7 4 2 6.385 6.479 0.170 41.721 o
-7 4 3 0.637 0.670 0.050 482.298 o
-7 4 4 2.131 2.150 0.080 188.398 o
-7 4 5 22.314 22.158 0.510 4.636 o
-7 4 6 4.117 4.450 0.140 61.518 o
-7 4 7 4.492 4.530 0.140 61.518 o
-7 4 8 25.219 25.918 0.510 4.636 o
-7 4 9 5.286 5.450 0.260 17.837 o
-7 4 10 0.261 0.200 0.070 246.071 o
-7 4 11 13.865 13.979 0.770 2.034 o
-7 4 12 3.278 3.380 0.140 61.518 o
-7 4 14 3.132 3.230 0.200 30.144 o
-7 4 15 11.985 11.999 0.290 14.337 o
-7 4 16 9.091 9.469 0.320 11.775 o
-7 4 17 3.438 3.310 0.350 9.843 o
-7 5 1 3.721 3.700 0.120 83.732 o
-7 5 2 18.379 18.069 0.660 2.768 o
-7 5 3 3.461 3.370 0.110 99.648 o
-7 5 4 1.672 1.590 0.140 61.518 o
-7 5 5 0.929 0.960 0.070 246.071 o
-7 5 6 7.311 7.739 0.230 22.793 o
-7 5 7 0.566 0.680 0.070 246.071 o
-7 5 10 5.114 5.460 0.180 37.214 o
-7 5 11 8.973 9.189 0.240 20.933 o
-7 5 12 23.371 24.068 1.510 0.529 o
-7 5 14 1.045 1.180 0.110 99.648 o
-7 5 17 2.337 2.240 0.190 33.400 o
-7 6 1 15.235 14.479 0.320 11.775 o
-7 6 2 2.816 2.740 0.130 71.346 o
-7 6 4 0.673 0.690 0.070 246.071 o
-7 6 5 1.105 1.000 0.200 30.144 o
-7 6 6 5.701 5.580 0.180 37.214 o
-7 6 7 2.261 1.910 0.120 83.732 o
-7 6 8 3.927 3.480 0.340 10.430 o
-7 6 9 1.923 1.880 0.130 71.346 o
-7 6 11 1.729 1.550 0.190 33.400 o
-6 0 2 182.183 186.685 4.100 0.072 o
-6 0 4 3.004 3.170 0.290 14.337 o
-6 0 6 164.251 166.947 3.600 0.093 o
-6 0 8 1.061 1.260 0.150 53.589 o
-6 0 10 289.323 290.447 8.249 0.018 o
-6 0 14 26.027 24.968 0.560 3.845 o
-6 0 16 127.813 127.700 3.820 0.083 o
-6 0 18 15.070 15.079 0.470 5.458 o
-6 0 20 9.677 9.429 0.250 19.292 o
-6 0 22 2.651 2.790 0.140 61.518 o
-6 0 24 11.987 11.769 0.420 6.835 o
-6 1 1 1.361 1.530 0.090 148.858 o
-6 1 2 6.894 6.749 0.180 37.214 o
-6 1 3 1.249 1.270 0.070 246.071 o
-6 1 4 31.858 31.677 0.680 2.608 o
-6 1 5 96.367 97.362 2.390 0.211 o
-6 1 6 153.594 154.358 3.440 0.102 o
-6 1 7 2.864 2.630 0.170 41.721 o
-6 1 8 2.991 3.130 0.180 37.214 o
-6 1 9 43.192 43.777 1.040 1.115 o
-6 1 10 50.831 50.566 1.290 0.725 o
-6 1 11 4.258 3.980 0.180 37.214 o
-6 1 12 41.614 41.237 0.950 1.336 o
-6 1 13 4.881 4.860 0.140 61.518 o
-6 1 14 22.062 21.088 0.470 5.458 o
-6 1 15 3.440 3.500 0.110 99.648 o
-6 1 16 0.581 0.540 0.050 482.298 o
-6 1 17 1.049 1.030 0.070 246.071 o
-6 1 18 0.652 0.650 0.060 334.929 o
-6 1 19 11.411 11.189 0.300 13.397 o
-6 1 20 27.052 26.498 0.910 1.456 o
-6 1 21 12.491 12.099 0.310 12.547 o
-6 1 22 1.423 1.440 0.080 188.398 o
-6 1 23 2.074 2.000 0.090 148.858 o
-6 1 24 0.252 0.220 0.070 246.071 o
-6 1 25 1.193 1.400 0.180 37.214 o
-6 2 1 71.040 68.545 1.540 0.508 o
-6 2 2 40.017 38.367 0.820 1.793 o
-6 2 3 60.809 59.855 1.860 0.349 o
-6 2 4 5.270 5.390 0.140 61.518 o
-6 2 5 4.392 4.310 0.130 71.346 o
-6 2 6 1.040 1.070 0.100 120.575 o
-6 2 7 0.225 0.200 0.040 753.591 o
-6 2 8 13.145 12.909 0.640 2.944 o
-6 2 9 31.197 31.268 0.760 2.088 o
-6 2 10 9.696 9.149 0.240 20.933 o
-6 2 11 0.210 0.190 0.040 753.591 o
-6 2 12 8.797 8.599 0.210 27.341 o
-6 2 13 0.208 0.170 0.040 753.591 o
-6 2 14 6.354 6.399 0.180 37.214 o
-6 2 15 2.761 2.660 0.110 99.648 o
-6 2 16 0.328 0.380 0.050 482.298 o
-6 2 17 9.121 9.229 0.300 13.397 o
-6 2 18 18.728 19.038 0.950 1.336 o
-6 2 19 2.544 2.370 0.120 83.732 o
-6 2 20 20.029 19.229 0.410 7.173 o
-6 2 21 1.516 1.560 0.100 120.575 o
-6 2 23 0.568 0.530 0.090 148.858 o
-6 3 1 12.912 12.959 0.300 13.397 o
-6 3 2 11.241 11.259 0.260 17.837 o
-6 3 3 1.335 1.680 0.060 334.929 o
-6 3 4 4.283 4.410 0.110 99.648 o
-6 3 5 0.622 0.650 0.040 753.591 o
-6 3 6 6.035 6.979 0.170 41.721 o
-6 3 7 7.293 7.299 0.180 37.214 o
-6 3 8 39.765 38.437 0.860 1.630 o
-6 3 9 30.846 30.568 0.590 3.464 o
-6 3 10 0.516 0.520 0.060 334.929 o
-6 3 11 4.333 4.290 0.130 71.346 o
-6 3 12 0.391 0.930 0.160 47.099 o
-6 3 13 6.169 6.420 0.170 41.721 o
-6 3 14 54.212 54.016 1.110 0.979 o
-6 3 15 12.166 12.729 0.310 12.547 o
-6 3 16 1.787 1.860 0.120 83.732 o
-6 3 17 0.618 0.600 0.070 246.071 o
-6 3 18 8.312 8.089 0.230 22.793 o
-6 3 19 14.863 14.899 0.580 3.584 o
-6 3 20 0.934 0.900 0.170 41.721 o
-6 3 21 0.348 0.400 0.080 188.398 o
-6 3 22 4.593 4.550 0.160 47.099 o
-6 3 23 0.852 0.750 0.140 61.518 o
-6 4 1 7.610 7.649 0.200 30.144 o
-6 4 3 7.040 7.139 0.180 37.214 o
-6 4 4 41.479 41.647 1.030 1.137 o
-6 4 5 37.847 37.577 0.800 1.884 o
-6 4 6 1.944 1.860 0.090 148.858 o
-6 4 8 6.704 6.809 0.200 30.144 o
-6 4 10 1.849 1.800 0.100 120.575 o
-6 4 11 6.296 6.320 0.460 5.698 o
-6 4 12 11.120 11.919 0.280 15.379 o
-6 4 13 13.263 13.829 0.850 1.669 o
-6 4 14 13.294 13.719 0.320 11.775 o
-6 4 15 21.722 21.548 0.440 6.228 o
-6 4 16 0.492 0.560 0.070 246.071 o
-6 4 18 6.167 6.300 0.200 30.144 o
-6 4 19 0.904 1.010 0.130 71.346 o
-6 5 2 0.635 0.740 0.060 334.929 o
-6 5 3 1.206 1.210 0.070 246.071 o
-6 5 4 35.216 34.237 0.840 1.709 o
-6 5 6 6.464 6.519 0.180 37.214 o
-6 5 7 2.635 2.610 0.110 99.648 o
-6 5 8 15.121 15.399 0.360 9.304 o
-6 5 9 1.382 1.300 0.180 37.214 o
-6 5 10 14.430 14.519 0.330 11.072 o
-6 5 11 0.485 0.530 0.080 188.398 o
-6 5 13 0.571 0.580 0.100 120.575 o
-6 5 14 2.264 2.380 0.130 71.346 o
-6 5 15 1.363 1.410 0.130 71.346 o
-6 5 16 7.262 7.469 0.210 27.341 o
-6 5 18 1.409 1.160 0.210 27.341 o
-6 6 1 1.676 1.710 0.080 188.398 o
-6 6 2 4.013 4.100 0.120 83.732 o
-6 6 3 0.356 0.560 0.060 334.929 o
-6 6 4 2.812 2.700 0.190 33.400 o
-6 6 5 8.705 8.649 0.570 3.711 o
-6 6 6 0.943 1.520 0.090 148.858 o
-6 6 7 0.793 0.630 0.060 334.929 o
-6 6 8 0.447 0.430 0.140 61.518 o
-6 6 10 4.865 4.970 0.270 16.540 o
-6 6 11 9.437 9.509 0.350 9.843 o
-6 6 12 3.958 4.310 0.250 19.292 o
-6 6 13 0.652 0.870 0.160 47.099 o
-6 6 14 0.818 0.670 0.150 53.589 o
-6 6 15 3.366 3.260 0.220 24.912 o
-6 6 16 1.932 1.830 0.180 37.214 o
-6 7 1 5.325 5.080 0.160 47.099 o
-6 7 4 0.430 0.320 0.080 188.398 o
-6 7 5 0.429 0.390 0.070 246.071 o
-6 7 6 1.135 1.020 0.090 148.858 o
-6 7 7 2.388 2.060 0.180 37.214 o
-6 7 9 2.310 2.320 0.190 33.400 o
-5 0 2 90.055 91.433 1.850 0.352 o
-5 0 4 18.614 18.768 0.470 5.458 o
-5 0 6 118.754 118.901 2.770 0.157 o
-5 0 8 280.355 287.928 7.699 0.020 o
-5 0 10 102.804 105.312 2.390 0.211 o
-5 0 12 44.440 43.017 1.010 1.182 o
-5 0 14 0.653 0.550 0.070 246.071 o
-5 0 18 26.100 25.798 0.720 2.326 o
-5 0 20 97.867 98.012 2.500 0.193 o
-5 0 22 0.220 0.350 0.080 188.398 o
-5 0 24 0.510 0.480 0.090 148.858 o
-5 0 26 13.404 13.389 0.380 8.350 o
-5 1 1 55.747 57.076 1.340 0.671 o
-5 1 2 254.568 260.310 6.579 0.028 o
-5 1 3 49.634 51.586 1.080 1.034 o
-5 1 4 93.254 96.082 2.490 0.194 o
-5 1 5 30.756 31.198 1.100 0.996 o
-5 1 6 4.208 4.150 0.320 11.775 o
-5 1 7 1.030 0.830 0.200 30.144 o
-5 1 8 17.120 16.989 0.500 4.823 o
-5 1 9 267.467 270.279 6.410 0.029 o
-5 1 10 26.025 25.658 0.650 2.854 o
-5 1 12 24.400 24.338 0.540 4.135 o
-5 1 13 8.915 8.819 0.210 27.341 o
-5 1 14 26.402 25.678 0.560 3.845 o
-5 1 15 39.833 38.637 0.880 1.557 o
-5 1 16 54.317 53.566 1.150 0.912 o
-5 1 17 16.240 15.599 0.360 9.304 o
-5 1 18 0.497 0.490 0.050 482.298 o
-5 1 19 40.198 40.197 0.880 1.557 o
-5 1 20 0.556 0.570 0.060 334.929 o
-5 1 21 0.959 0.900 0.070 246.071 o
-5 1 22 1.409 1.410 0.100 120.575 o
-5 1 23 0.209 0.230 0.060 334.929 o
-5 1 24 15.291 14.279 0.450 5.954 o
-5 1 25 1.042 0.960 0.160 47.099 o
-5 1 26 2.862 2.940 0.210 27.341 o
-5 2 1 9.187 9.189 0.210 27.341 o
-5 2 2 0.657 0.670 0.070 246.071 o
-5 2 3 4.187 4.200 0.130 71.346 o
-5 2 4 28.966 27.518 0.850 1.669 o
-5 2 5 176.855 177.016 3.640 0.091 o
-5 2 6 79.790 79.354 3.070 0.128 o
-5 2 7 21.526 21.558 0.770 2.034 o
-5 2 8 1.778 2.040 0.140 61.518 o
-5 2 11 40.170 39.577 0.880 1.557 o
-5 2 12 23.594 23.538 0.520 4.459 o
-5 2 13 72.932 71.824 1.520 0.522 o
-5 2 14 0.662 0.730 0.060 334.929 o
-5 2 15 11.849 11.969 0.280 15.379 o
-5 2 16 3.202 3.210 0.110 99.648 o
-5 2 17 7.769 7.869 0.210 27.341 o
-5 2 18 4.775 4.950 0.160 47.099 o
-5 2 19 11.074 10.759 0.350 9.843 o
-5 2 22 9.624 8.989 0.450 5.954 o
-5 2 23 7.301 6.310 0.200 30.144 o
-5 2 24 1.620 1.530 0.170 41.721 o
-5 3 1 20.071 19.709 0.420 6.835 o
-5 3 3 6.177 5.890 0.140 61.518 o
-5 3 4 11.449 11.059 0.250 19.292 o
-5 3 5 3.788 3.660 0.150 53.589 o
-5 3 6 4.766 4.660 0.120 83.732 o
-5 3 7 16.037 15.779 0.350 9.843 o
-5 3 8 2.208 2.190 0.090 148.858 o
-5 3 10 6.311 6.389 0.180 37.214 o
-5 3 11 0.551 0.480 0.050 482.298 o
-5 3 12 0.677 0.670 0.050 482.298 o
-5 3 14 0.803 0.920 0.090 148.858 o
-5 3 15 2.293 2.230 0.110 99.648 o
-5 3 18 12.378 12.739 0.300 13.397 o
-5 3 19 5.749 5.920 0.210 27.341 o
-5 3 20 0.273 0.240 0.080 188.398 o
-5 3 21 0.863 0.910 0.120 83.732 o
-5 3 23 3.625 3.810 0.140 61.518 o
-5 4 1 3.168 3.260 0.110 99.648 o
-5 4 3 23.036 23.538 0.520 4.459 o
-5 4 4 23.073 23.428 0.510 4.636 o
-5 4 5 13.300 13.169 0.280 15.379 o
-5 4 7 1.163 1.160 0.070 246.071 o
-5 4 8 24.030 25.418 0.520 4.459 o
-5 4 10 23.153 22.908 0.580 3.584 o
-5 4 11 0.338 0.270 0.060 334.929 o
-5 4 12 1.835 2.020 0.160 47.099 o
-5 4 13 14.591 14.519 0.340 10.430 o
-5 4 14 6.868 7.199 0.200 30.144 o
-5 4 15 12.789 13.149 0.400 7.536 o
-5 4 17 2.370 2.400 0.170 41.721 o
-5 4 18 15.814 16.689 1.060 1.073 o
-5 4 19 0.449 0.450 0.090 148.858 o
-5 5 1 2.620 2.640 0.090 148.858 o
-5 5 2 4.016 3.960 0.120 83.732 o
-5 5 3 3.047 2.960 0.110 99.648 o
-5 5 4 61.661 64.585 1.540 0.508 o
-5 5 5 0.227 0.310 0.050 482.298 o
-5 5 6 8.579 8.739 0.250 19.292 o
-5 5 7 2.537 2.460 0.100 120.575 o
-5 5 8 5.740 5.870 0.160 47.099 o
-5 5 9 2.733 2.610 0.170 41.721 o
-5 5 10 3.275 3.290 0.140 61.518 o
-5 5 12 10.799 11.529 0.620 3.137 o
-5 5 13 4.132 4.000 0.560 3.845 o
-5 5 14 46.225 47.216 3.350 0.107 o
-5 5 16 0.747 0.700 0.080 188.398 o
-5 5 17 0.532 0.600 0.110 99.648 o
-5 5 18 1.268 1.350 0.220 24.912 o
-5 6 2 0.316 0.450 0.050 482.298 o
-5 6 3 18.525 18.149 0.400 7.536 o
-5 6 4 2.573 2.510 0.110 99.648 o
-5 6 5 1.407 1.390 0.190 33.400 o
-5 6 6 0.858 0.820 0.070 246.071 o
-5 6 7 1.631 1.680 0.140 61.518 o
-5 6 8 10.674 11.389 0.270 16.540 o
-5 6 9 2.347 2.240 0.130 71.346 o
-5 6 10 8.821 9.019 0.350 9.843 o
-5 6 11 0.681 0.670 0.120 83.732 o
-5 6 13 1.480 1.230 0.130 71.346 o
-5 6 15 3.813 4.140 0.240 20.933 o
-5 6 17 0.768 0.820 0.140 61.518 o
-5 7 2 0.848 0.690 0.150 53.589 o
-5 7 3 0.532 0.500 0.070 246.071 o
-5 7 4 0.397 0.340 0.070 246.071 o
-5 7 7 2.193 1.940 0.340 10.430 o
-5 7 9 2.109 1.910 0.290 14.337 o
-5 7 10 1.886 1.810 0.190 33.400 o
-5 7 11 2.386 2.250 0.200 30.144 o
-4 0 2 964.362 872.952 129.830 0.000 o
-4 0 4 120.598 123.960 3.510 0.098 o
-4 0 6 45.559 45.096 1.030 1.137 o
-4 0 8 583.962 584.095 13.039 0.007 o
-4 0 10 1.699 1.780 0.190 33.400 o
-4 0 12 240.858 243.621 5.390 0.042 o
-4 0 14 1.937 1.950 0.140 61.518 o
-4 0 16 57.604 56.476 1.240 0.784 o
-4 0 18 131.249 131.140 2.660 0.170 o
-4 0 22 1.326 1.200 0.110 99.648 o
-4 0 24 1.787 1.880 0.230 22.793 o
-4 0 26 11.222 10.989 0.350 9.843 o
-4 1 1 91.485 91.713 2.300 0.228 o
-4 1 2 57.042 57.086 1.260 0.759 o
-4 1 3 1.826 1.760 0.100 120.575 o
-4 1 4 34.322 34.487 0.830 1.750 o
-4 1 5 0.097 0.130 0.040 753.591 o
-4 1 6 178.213 179.796 4.180 0.069 o
-4 1 7 85.792 89.803 2.040 0.290 o
-4 1 8 174.515 178.716 4.170 0.069 o
-4 1 9 46.428 46.766 1.090 1.015 o
-4 1 11 1.935 1.920 0.080 188.398 o
-4 1 12 82.685 81.514 1.790 0.376 o
-4 1 13 15.526 15.179 0.360 9.304 o
-4 1 14 16.657 16.479 0.370 8.807 o
-4 1 15 0.117 0.120 0.030 1339.720 o
-4 1 16 21.862 21.368 0.470 5.458 o
-4 1 17 4.468 4.510 0.120 83.732 o
-4 1 18 0.970 1.000 0.060 334.929 o
-4 1 19 52.537 52.266 1.250 0.772 o
-4 1 20 11.783 11.639 0.320 11.775 o
-4 1 21 1.492 1.340 0.110 99.648 o
-4 1 22 21.877 20.948 0.890 1.522 o
-4 1 23 9.221 9.019 0.260 17.837 o
-4 1 24 2.670 2.610 0.180 37.214 o
-4 1 25 4.290 4.370 0.140 61.518 o
-4 1 26 2.299 2.150 0.190 33.400 o
-4 2 1 52.584 52.736 1.230 0.797 o
-4 2 2 13.520 13.159 0.370 8.807 o
-4 2 3 79.035 80.064 2.400 0.209 o
-4 2 4 62.716 63.395 2.420 0.206 o
-4 2 5 5.658 5.920 0.380 8.350 o
-4 2 6 5.760 5.760 0.380 8.350 o
-4 2 7 6.884 6.579 0.180 37.214 o
-4 2 8 82.038 83.474 1.820 0.364 o
-4 2 9 14.162 14.069 0.340 10.430 o
-4 2 10 30.750 30.138 0.680 2.608 o
-4 2 11 7.547 7.429 0.200 30.144 o
-4 2 12 0.728 0.810 0.040 753.591 o
-4 2 13 3.346 3.260 0.100 120.575 o
-4 2 14 22.727 22.098 0.490 5.022 o
-4 2 15 34.926 34.377 0.770 2.034 o
-4 2 16 10.029 9.949 0.240 20.933 o
-4 2 17 7.400 7.309 0.180 37.214 o
-4 2 18 7.695 7.949 0.240 20.933 o
-4 2 19 6.008 5.970 0.200 30.144 o
-4 2 21 4.408 4.280 0.200 30.144 o
-4 2 22 3.812 3.910 0.140 61.518 o
-4 2 23 17.899 17.229 0.440 6.228 o
-4 2 24 2.336 2.290 0.100 120.575 o
-4 2 25 3.156 3.240 0.220 24.912 o
-4 3 1 4.957 4.910 0.120 83.732 o
-4 3 2 13.331 13.279 0.290 14.337 o
-4 3 3 21.778 21.498 0.610 3.240 o
-4 3 4 239.326 236.672 5.140 0.046 o
-4 3 5 28.060 27.698 0.580 3.584 o
-4 3 6 8.266 7.999 0.260 17.837 o
-4 3 7 5.080 5.190 0.140 61.518 o
-4 3 8 0.228 0.270 0.060 334.929 o
-4 3 9 36.419 36.437 0.900 1.489 o
-4 3 10 64.069 63.115 1.500 0.536 o
-4 3 11 20.091 20.108 0.460 5.698 o
-4 3 12 12.267 12.259 0.270 16.540 o
-4 3 13 0.988 1.070 0.060 334.929 o
-4 3 14 31.445 31.508 0.810 1.838 o
-4 3 15 5.617 6.080 0.170 41.721 o
-4 3 16 4.036 3.990 0.170 41.721 o
-4 3 17 14.166 14.619 0.330 11.072 o
-4 3 18 2.463 2.440 0.270 16.540 o
-4 3 20 6.027 5.980 0.190 33.400 o
-4 3 21 1.554 1.610 0.120 83.732 o
-4 3 22 1.084 1.180 0.130 71.346 o
-4 3 23 0.394 0.350 0.110 99.648 o
-4 4 1 0.160 0.150 0.030 1339.720 o
-4 4 2 5.141 5.110 0.140 61.518 o
-4 4 3 58.827 58.346 1.430 0.590 o
-4 4 4 0.700 1.070 0.060 334.929 o
-4 4 5 11.217 11.149 0.260 17.837 o
-4 4 6 28.689 28.538 0.620 3.137 o
-4 4 7 9.153 9.259 0.300 13.397 o
-4 4 8 4.277 4.460 0.130 71.346 o
-4 4 9 2.137 1.990 0.100 120.575 o
-4 4 10 2.840 2.760 0.110 99.648 o
-4 4 11 0.113 0.170 0.050 482.298 o
-4 4 12 0.281 0.330 0.060 334.929 o
-4 4 13 27.106 27.628 0.860 1.630 o
-4 4 14 21.705 22.138 0.850 1.669 o
-4 4 15 0.845 0.890 0.070 246.071 o
-4 4 16 1.830 1.960 0.150 53.589 o
-4 4 17 4.563 4.640 0.240 20.933 o
-4 4 18 2.027 2.120 0.130 71.346 o
-4 4 20 4.340 3.920 0.280 15.379 o
-4 5 2 21.489 21.568 0.470 5.458 o
-4 5 3 2.283 2.160 0.090 148.858 o
-4 5 4 0.560 0.530 0.060 334.929 o
-4 5 6 5.233 5.010 0.160 47.099 o
-4 5 8 7.587 7.989 0.200 30.144 o
-4 5 10 11.661 11.969 0.760 2.088 o
-4 5 11 1.279 1.380 0.110 99.648 o
-4 5 12 7.452 7.449 0.480 5.233 o
-4 5 13 0.507 0.540 0.080 188.398 o
-4 5 14 12.586 13.189 0.390 7.927 o
-4 5 15 0.221 0.280 0.070 246.071 o
-4 5 17 1.654 1.600 0.280 15.379 o
-4 5 18 11.234 11.339 0.420 6.835 o
-4 6 2 4.463 4.380 0.330 11.072 o
-4 6 3 12.201 12.269 0.280 15.379 o
-4 6 4 3.252 3.260 0.140 61.518 o
-4 6 5 5.417 5.440 0.230 22.793 o
-4 6 6 1.530 1.520 0.090 148.858 o
-4 6 7 8.886 8.589 0.230 22.793 o
-4 6 8 1.356 1.360 0.110 99.648 o
-4 6 11 0.520 0.620 0.090 148.858 o
-4 6 12 4.034 4.080 0.170 41.721 o
-4 6 13 18.720 18.898 0.430 6.521 o
-4 6 14 4.494 4.740 0.170 41.721 o
-4 6 16 0.979 1.040 0.170 41.721 o
-4 6 17 0.433 0.490 0.130 71.346 o
-4 7 2 4.301 3.860 0.240 20.933 o
-4 7 3 4.546 4.040 0.320 11.775 o
-4 7 4 2.480 2.360 0.160 47.099 o
-4 7 6 0.786 0.780 0.080 188.398 o
-4 7 7 2.559 2.550 0.290 14.337 o
-4 7 8 1.867 1.740 0.200 30.144 o
-4 7 9 6.941 6.709 0.290 14.337 o
-4 7 11 0.728 0.800 0.160 47.099 o
-3 0 2 15.136 14.669 0.320 11.775 o
-3 0 4 84.116 91.383 3.110 0.125 o
-3 0 6 12.918 14.999 0.650 2.854 o
-3 0 8 21.610 22.528 0.530 4.292 o
-3 0 10 3.874 4.170 0.120 83.732 o
-3 0 12 146.808 146.669 3.190 0.118 o
-3 0 14 18.219 17.789 0.390 7.927 o
-3 0 16 13.626 13.369 0.320 11.775 o
-3 0 18 33.682 33.707 0.750 2.144 o
-3 0 20 9.665 9.279 0.480 5.233 o
-3 0 22 95.536 92.883 3.760 0.085 o
-3 0 24 0.043 0.490 0.090 148.858 o
-3 0 26 4.146 4.020 0.230 22.793 o
-3 1 1 318.470 327.395 7.639 0.021 o
-3 1 2 32.847 33.907 0.780 1.982 o
-3 1 3 157.203 162.947 3.730 0.087 o
-3 1 4 224.022 234.632 5.330 0.042 o
-3 1 5 210.375 217.503 5.000 0.048 o
-3 1 6 0.304 0.330 0.040 753.591 o
-3 1 7 350.319 354.132 8.049 0.019 o
-3 1 8 9.377 8.309 0.230 22.793 o
-3 1 9 61.248 61.845 1.370 0.642 o
-3 1 10 3.485 3.600 0.110 99.648 o
-3 1 11 161.539 158.758 3.550 0.096 o
-3 1 12 53.378 53.346 1.180 0.866 o
-3 1 13 0.896 0.840 0.040 753.591 o
-3 1 14 0.278 0.330 0.030 1339.720 o
-3 1 15 0.149 0.140 0.030 1339.720 o
-3 1 16 32.151 31.497 0.690 2.533 o
-3 1 17 59.467 59.545 1.280 0.736 o
-3 1 18 38.326 38.337 0.840 1.709 o
-3 1 19 0.264 0.270 0.040 753.591 o
-3 1 20 2.083 1.960 0.080 188.398 o
-3 1 21 8.021 7.929 0.200 30.144 o
-3 1 22 2.091 1.960 0.090 148.858 o
-3 1 23 1.871 1.810 0.090 148.858 o
-3 1 24 0.220 0.230 0.060 334.929 o
-3 1 25 1.242 1.130 0.080 188.398 o
-3 1 26 16.790 16.459 0.430 6.521 o
-3 2 1 83.302 83.984 1.900 0.334 o
-3 2 2 174.541 181.356 4.220 0.068 o
-3 2 3 295.345 303.856 6.939 0.025 o
-3 2 4 27.566 27.648 0.690 2.533 o
-3 2 5 2.605 2.670 0.110 99.648 o
-3 2 6 138.286 139.179 3.620 0.092 o
-3 2 7 167.928 169.277 3.800 0.084 o
-3 2 8 286.488 290.097 6.589 0.028 o
-3 2 9 51.890 52.266 1.150 0.912 o
-3 2 10 11.517 10.969 0.260 17.837 o
-3 2 11 23.640 23.098 0.510 4.636 o
-3 2 12 2.036 2.110 0.070 246.071 o
-3 2 13 53.620 53.206 1.210 0.824 o
-3 2 14 0.800 0.890 0.050 482.298 o
-3 2 15 28.574 28.368 0.660 2.768 o
-3 2 16 14.408 14.629 0.330 11.072 o
-3 2 17 1.015 0.980 0.060 334.929 o
-3 2 18 43.020 43.207 1.000 1.206 o
-3 2 19 0.357 0.340 0.050 482.298 o
-3 2 20 3.417 3.540 0.110 99.648 o
-3 2 21 10.880 10.699 0.330 11.072 o
-3 2 24 2.774 2.600 0.150 53.589 o
-3 3 1 3.911 3.900 0.100 120.575 o
-3 3 2 250.894 249.521 5.540 0.039 o
-3 3 3 3.945 7.499 0.180 37.214 o
-3 3 4 45.507 45.386 0.930 1.394 o
-3 3 5 21.846 21.708 0.450 5.954 o
-3 3 6 0.047 0.270 0.050 482.298 o
-3 3 7 4.034 4.080 0.140 61.518 o
-3 3 8 17.669 17.919 0.430 6.521 o
-3 3 9 4.930 5.560 0.150 53.589 o
-3 3 10 20.233 20.038 0.450 5.954 o
-3 3 11 1.415 1.520 0.080 188.398 o
-3 3 12 41.344 42.017 0.910 1.456 o
-3 3 13 9.048 9.329 0.220 24.912 o
-3 3 14 69.207 69.925 1.580 0.483 o
-3 3 15 1.563 1.640 0.130 71.346 o
-3 3 17 1.170 1.160 0.080 188.398 o
-3 3 18 3.572 3.440 0.120 83.732 o
-3 3 19 10.087 10.329 0.250 19.292 o
-3 3 20 4.183 4.200 0.140 61.518 o
-3 3 21 6.130 6.829 0.230 22.793 o
-3 3 22 9.983 9.899 0.250 19.292 o
-3 3 24 10.902 10.909 0.340 10.430 o
-3 4 1 20.702 20.598 0.440 6.228 o
-3 4 2 10.326 10.509 0.400 7.536 o
-3 4 3 58.002 57.836 1.200 0.837 o
-3 4 4 28.265 28.548 0.690 2.533 o
-3 4 5 0.412 0.470 0.040 753.591 o
-3 4 6 24.948 24.498 0.710 2.392 o
-3 4 7 16.316 16.459 0.480 5.233 o
-3 4 8 0.549 0.500 0.050 482.298 o
-3 4 9 0.468 0.490 0.060 334.929 o
-3 4 10 37.062 37.447 0.800 1.884 o
-3 4 11 3.809 3.980 0.140 61.518 o
-3 4 12 2.885 2.850 0.120 83.732 o
-3 4 13 31.525 31.688 0.960 1.308 o
-3 4 14 5.690 5.720 0.190 33.400 o
-3 4 16 3.982 4.010 0.160 47.099 o
-3 4 17 10.287 10.619 0.260 17.837 o
-3 4 18 3.968 3.920 0.150 53.589 o
-3 4 20 8.890 8.669 0.370 8.807 o
-3 5 1 0.162 0.240 0.040 753.591 o
-3 5 2 2.271 2.350 0.080 188.398 o
-3 5 3 4.452 4.250 0.130 71.346 o
-3 5 4 9.284 8.979 0.250 19.292 o
-3 5 5 1.086 1.110 0.070 246.071 o
-3 5 6 34.834 35.467 0.910 1.456 o
-3 5 7 3.932 4.010 0.130 71.346 o
-3 5 8 0.585 0.580 0.070 246.071 o
-3 5 9 4.296 4.190 0.150 53.589 o
-3 5 10 4.193 4.280 0.170 41.721 o
-3 5 11 1.326 1.380 0.110 99.648 o
-3 5 12 12.063 12.479 0.290 14.337 o
-3 5 13 0.348 0.320 0.070 246.071 o
-3 5 14 1.476 1.640 0.100 120.575 o
-3 5 16 16.703 16.979 0.540 4.135 o
-3 5 17 0.993 0.980 0.100 120.575 o
-3 5 18 1.229 1.230 0.210 27.341 o
-3 6 1 7.960 7.769 0.370 8.807 o
-3 6 2 1.714 1.650 0.110 99.648 o
-3 6 3 0.872 1.230 0.240 20.933 o
-3 6 4 1.130 1.280 0.080 188.398 o
-3 6 5 0.736 0.790 0.070 246.071 o
-3 6 6 0.810 0.910 0.090 148.858 o
-3 6 7 0.732 0.810 0.130 71.346 o
-3 6 9 3.829 3.930 0.160 47.099 o
-3 6 10 2.791 2.880 0.140 61.518 o
-3 6 11 0.393 0.330 0.070 246.071 o
-3 6 12 3.508 3.950 0.160 47.099 o
-3 6 13 1.709 1.830 0.100 120.575 o
-3 6 15 0.179 0.600 0.110 99.648 o
-3 6 17 6.715 6.889 0.270 16.540 o
-3 7 2 5.075 5.210 0.250 19.292 o
-3 7 4 4.300 4.200 0.240 20.933 o
-3 7 5 1.650 1.630 0.190 33.400 o
-3 7 6 0.800 0.560 0.150 53.589 o
-3 7 12 5.902 5.800 0.270 16.540 o
-3 7 13 3.944 3.850 0.230 22.793 o
-2 0 6 176.459 175.776 4.140 0.070 o
-2 0 8 452.386 468.344 10.689 0.011 o
-2 0 10 193.785 187.535 4.390 0.063 o
-2 0 12 16.661 16.999 0.380 8.350 o
-2 0 14 55.974 56.156 1.250 0.772 o
-2 0 16 11.809 11.639 0.290 14.337 o
-2 0 18 5.065 4.810 0.130 71.346 o
-2 0 20 16.648 16.839 0.360 9.304 o
-2 0 22 4.369 4.470 0.170 41.721 o
-2 0 26 3.716 3.820 0.230 22.793 o
-2 1 1 180.674 196.465 4.420 0.062 o
-2 1 2 552.712 562.446 47.286 0.001 o
-2 1 3 20.428 21.168 0.460 5.698 o
-2 1 4 353.744 352.043 15.789 0.005 o
-2 1 5 20.800 20.978 0.530 4.292 o
-2 1 6 5.799 5.670 0.140 61.518 o
-2 1 7 34.096 34.567 0.780 1.982 o
-2 1 8 288.452 293.447 6.649 0.027 o
-2 1 9 22.845 22.748 0.530 4.292 o
-2 1 10 32.181 32.937 0.740 2.202 o
-2 1 11 83.649 83.004 1.830 0.360 o
-2 1 12 9.275 9.539 0.230 22.793 o
-2 1 13 32.984 32.097 0.710 2.392 o
-2 1 14 18.929 18.479 0.410 7.173 o
-2 1 15 11.557 11.129 0.260 17.837 o
-2 1 16 1.022 1.050 0.050 482.298 o
-2 1 17 30.822 30.598 0.680 2.608 o
-2 1 18 8.419 8.309 0.200 30.144 o
-2 1 19 1.718 1.790 0.070 246.071 o
-2 1 20 0.989 0.960 0.060 334.929 o
-2 1 21 57.549 56.936 1.230 0.797 o
-2 1 22 10.933 10.799 0.300 13.397 o
-2 1 24 2.282 2.290 0.150 53.589 o
-2 1 25 0.536 0.560 0.060 334.929 o
-2 1 26 1.553 1.460 0.180 37.214 o
-2 2 1 149.795 152.268 3.510 0.098 o
-2 2 2 476.069 487.032 10.929 0.010 o
-2 2 3 9.234 9.639 0.250 19.292 o
-2 2 4 22.885 22.608 0.530 4.292 o
-2 2 5 3.211 3.210 0.110 99.648 o
-2 2 6 71.575 72.404 1.610 0.465 o
-2 2 7 34.499 33.857 0.760 2.088 o
-2 2 8 29.712 28.588 0.640 2.944 o
-2 2 9 17.174 17.039 0.380 8.350 o
-2 2 10 90.463 90.193 1.980 0.308 o
-2 2 11 13.865 13.439 0.310 12.547 o
-2 2 12 108.634 108.622 2.390 0.211 o
-2 2 13 30.876 30.608 0.690 2.533 o
-2 2 14 13.612 13.459 0.300 13.397 o
-2 2 15 2.301 2.220 0.080 188.398 o
-2 2 16 37.611 36.937 0.820 1.793 o
-2 2 17 55.347 54.836 1.230 0.797 o
-2 2 18 27.449 27.368 0.660 2.768 o
-2 2 19 8.148 7.919 0.200 30.144 o
-2 2 20 6.905 6.749 0.190 33.400 o
-2 2 21 0.545 0.500 0.060 334.929 o
-2 2 22 9.476 9.639 0.240 20.933 o
-2 2 23 10.409 10.319 0.340 10.430 o
-2 2 24 0.486 0.400 0.070 246.071 o
-2 2 25 14.454 14.389 0.410 7.173 o
-2 3 1 140.237 142.369 3.220 0.116 o
-2 3 2 66.456 67.555 1.420 0.598 o
-2 3 3 1.645 1.570 0.120 83.732 o
-2 3 4 9.050 9.119 0.230 22.793 o
-2 3 5 6.314 6.509 0.210 27.341 o
-2 3 6 367.761 361.202 8.319 0.017 o
-2 3 7 80.927 81.884 1.780 0.381 o
-2 3 8 25.644 25.408 0.560 3.845 o
-2 3 9 7.710 8.109 0.200 30.144 o
-2 3 10 22.300 22.238 0.530 4.292 o
-2 3 11 19.885 20.238 0.470 5.458 o
-2 3 12 85.168 84.043 2.530 0.188 o
-2 3 13 3.679 3.860 0.110 99.648 o
-2 3 14 4.930 4.950 0.130 71.346 o
-2 3 15 11.238 11.449 0.320 11.775 o
-2 3 16 32.423 32.737 0.720 2.326 o
-2 3 17 4.425 4.640 0.160 47.099 o
-2 3 18 8.963 9.229 0.230 22.793 o
-2 3 19 1.358 1.430 0.100 120.575 o
-2 3 20 14.970 15.319 0.380 8.350 o
-2 3 22 10.816 10.809 0.260 17.837 o
-2 3 23 1.159 1.300 0.250 19.292 o
-2 3 24 1.582 1.580 0.170 41.721 o
-2 4 1 16.251 16.299 0.350 9.843 o
-2 4 2 61.142 60.215 1.360 0.652 o
-2 4 3 32.304 32.498 0.670 2.686 o
-2 4 4 0.471 0.460 0.050 482.298 o
-2 4 5 34.074 34.127 0.750 2.144 o
-2 4 6 3.697 3.850 0.120 83.732 o
-2 4 7 36.793 36.967 0.790 1.932 o
-2 4 8 0.544 0.540 0.050 482.298 o
-2 4 9 0.346 0.340 0.050 482.298 o
-2 4 10 23.656 23.538 0.510 4.636 o
-2 4 11 17.387 18.379 0.380 8.350 o
-2 4 13 10.650 10.499 0.250 19.292 o
-2 4 14 8.320 8.579 0.270 16.540 o
-2 4 15 9.930 10.369 0.250 19.292 o
-2 4 16 14.155 14.939 0.340 10.430 o
-2 4 17 10.759 10.779 0.260 17.837 o
-2 4 18 1.083 1.030 0.110 99.648 o
-2 4 20 2.522 2.580 0.140 61.518 o
-2 4 21 2.204 2.330 0.250 19.292 o
-2 5 1 0.341 0.280 0.040 753.591 o
-2 5 2 15.682 15.519 0.460 5.698 o
-2 5 3 3.222 3.210 0.110 99.648 o
-2 5 4 3.332 3.480 0.120 83.732 o
-2 5 5 4.157 4.070 0.130 71.346 o
-2 5 7 0.257 0.230 0.050 482.298 o
-2 5 8 1.113 1.090 0.090 148.858 o
-2 5 9 0.886 0.830 0.130 71.346 o
-2 5 10 3.029 3.180 0.540 4.135 o
-2 5 11 0.525 0.530 0.080 188.398 o
-2 5 12 0.892 0.840 0.170 41.721 o
-2 5 13 5.602 5.530 0.250 19.292 o
-2 5 14 2.366 2.300 0.110 99.648 o
-2 5 16 12.731 13.019 0.860 1.630 o
-2 5 17 0.600 0.620 0.090 148.858 o
-2 5 19 1.445 1.200 0.200 30.144 o
-2 6 1 0.562 0.600 0.060 334.929 o
-2 6 3 15.073 14.829 1.030 1.137 o
-2 6 5 8.406 8.549 0.360 9.304 o
-2 6 7 3.400 3.340 0.140 61.518 o
-2 6 8 1.843 1.970 0.120 83.732 o
-2 6 9 2.875 2.720 0.140 61.518 o
-2 6 11 5.809 6.010 0.310 12.547 o
-2 6 12 0.413 0.400 0.090 148.858 o
-2 6 14 1.437 1.530 0.170 41.721 o
-2 6 15 5.533 5.270 0.270 16.540 o
-2 6 16 0.578 0.530 0.140 61.518 o
-2 7 4 1.325 1.380 0.180 37.214 o
-2 7 6 3.001 2.860 0.220 24.912 o
-2 7 7 4.231 4.250 0.250 19.292 o
-2 7 8 3.415 3.420 0.230 22.793 o
-2 7 10 1.297 1.210 0.190 33.400 o
-2 7 11 2.885 2.980 0.230 22.793 o
-2 7 12 0.839 0.740 0.150 53.589 o
-1 0 2 764.364 718.014 15.959 0.005 o
-1 0 4 846.046 834.745 62.775 0.000 o
-1 0 6 201.960 205.794 4.770 0.053 o
-1 0 8 492.087 513.540 11.579 0.009 o
-1 0 10 3.290 3.110 0.110 99.648 o
-1 0 12 112.735 112.571 2.470 0.198 o
-1 0 14 50.046 48.396 1.070 1.053 o
-1 0 16 22.981 22.588 0.490 5.022 o
-1 0 18 60.331 61.025 1.310 0.703 o
-1 0 20 43.351 43.397 0.890 1.522 o
-1 0 22 0.656 0.580 0.070 246.071 o
-1 0 24 21.639 21.158 1.030 1.137 o
-1 0 26 6.079 5.890 0.260 17.837 o
-1 1 2 151.668 156.498 4.430 0.061 o
-1 1 3 335.824 352.893 11.229 0.010 o
-1 1 4 239.560 254.870 6.230 0.031 o
-1 1 5 1.177 1.080 0.040 753.591 o
-1 1 6 0.549 0.510 0.050 482.298 o
-1 1 7 420.612 423.027 9.809 0.013 o
-1 1 8 93.034 95.153 2.150 0.261 o
-1 1 9 176.258 172.137 3.950 0.077 o
-1 1 11 74.009 74.054 1.630 0.454 o
-1 1 12 87.045 88.483 1.950 0.317 o
-1 1 13 5.648 5.650 0.140 61.518 o
-1 1 14 45.531 45.587 1.000 1.206 o
-1 1 15 10.607 10.339 0.230 22.793 o
-1 1 16 6.399 6.350 0.150 53.589 o
-1 1 17 1.693 1.780 0.060 334.929 o
-1 1 18 15.099 14.749 0.330 11.072 o
-1 1 19 9.729 9.409 0.230 22.793 o
-1 1 20 2.750 2.880 0.090 148.858 o
-1 1 21 13.633 13.929 0.320 11.775 o
-1 1 22 12.246 12.099 0.300 13.397 o
-1 1 23 1.590 1.650 0.070 246.071 o
-1 1 24 0.567 0.530 0.050 482.298 o
-1 1 25 1.306 1.460 0.100 120.575 o
-1 2 1 139.697 141.799 3.240 0.115 o
-1 2 2 8.250 8.399 0.230 22.793 o
-1 2 3 171.984 173.746 3.980 0.076 o
-1 2 4 224.209 232.202 5.250 0.044 o
-1 2 5 493.538 499.661 11.289 0.009 o
-1 2 6 18.810 18.858 0.430 6.521 o
-1 2 7 1.301 1.440 0.070 246.071 o
-1 2 8 46.545 46.486 1.070 1.053 o
-1 2 9 8.015 7.889 0.190 33.400 o
-1 2 10 186.890 186.575 4.140 0.070 o
-1 2 11 73.384 73.474 1.610 0.465 o
-1 2 12 34.671 34.057 0.760 2.088 o
-1 2 13 13.011 12.619 0.290 14.337 o
-1 2 14 1.223 1.190 0.050 482.298 o
-1 2 15 12.461 12.059 0.290 14.337 o
-1 2 18 5.411 5.230 0.140 61.518 o
-1 2 19 3.997 4.010 0.120 83.732 o
-1 2 20 48.114 46.576 0.950 1.336 o
-1 2 21 1.029 1.090 0.070 246.071 o
-1 2 22 18.779 18.968 0.440 6.228 o
-1 2 24 0.371 0.380 0.070 246.071 o
-1 2 25 0.512 0.430 0.140 61.518 o
-1 3 2 32.339 32.538 0.780 1.982 o
-1 3 3 13.869 13.619 0.310 12.547 o
-1 3 4 56.562 55.976 1.380 0.633 o
-1 3 5 0.757 0.850 0.060 334.929 o
-1 3 6 105.367 105.732 2.310 0.226 o
-1 3 7 1.621 1.770 0.070 246.071 o
-1 3 8 6.841 6.519 0.180 37.214 o
-1 3 9 1.090 1.160 0.060 334.929 o
-1 3 10 32.001 32.248 0.700 2.461 o
-1 3 11 41.807 42.677 1.080 1.034 o
-1 3 12 0.204 0.270 0.040 753.591 o
-1 3 13 1.166 1.120 0.070 246.071 o
-1 3 14 26.288 26.858 0.630 3.038 o
-1 3 15 5.748 5.870 0.150 53.589 o
-1 3 16 114.216 114.581 2.390 0.211 o
-1 3 17 11.537 11.709 0.270 16.540 o
-1 3 18 1.122 1.090 0.100 120.575 o
-1 3 19 3.919 3.910 0.140 61.518 o
-1 3 20 0.247 0.320 0.070 246.071 o
-1 3 21 12.681 13.029 0.400 7.536 o
-1 3 22 5.158 5.350 0.160 47.099 o
-1 3 23 2.060 2.140 0.120 83.732 o
-1 4 1 5.920 6.070 0.150 53.589 o
-1 4 2 9.862 9.579 0.240 20.933 o
-1 4 4 0.382 0.460 0.040 753.591 o
-1 4 5 60.639 59.955 1.340 0.671 o
-1 4 6 80.987 80.504 2.130 0.266 o
-1 4 7 28.480 27.828 0.680 2.608 o
-1 4 8 7.991 7.999 0.230 22.793 o
-1 4 9 1.326 1.340 0.090 148.858 o
-1 4 11 2.902 2.970 0.110 99.648 o
-1 4 12 20.295 20.588 0.520 4.459 o
-1 4 13 0.310 0.250 0.040 753.591 o
-1 4 14 3.361 3.370 0.110 99.648 o
-1 4 15 37.275 37.227 0.700 2.461 o
-1 4 16 4.090 4.050 0.140 61.518 o
-1 4 17 10.173 9.999 0.250 19.292 o
-1 4 20 9.497 9.829 0.380 8.350 o
-1 4 21 2.338 2.310 0.240 20.933 o
-1 5 1 9.734 9.939 0.230 22.793 o
-1 5 2 68.984 68.275 2.090 0.276 o
-1 5 3 1.205 1.210 0.070 246.071 o
-1 5 4 4.637 4.910 0.140 61.518 o
-1 5 6 31.049 30.538 0.960 1.308 o
-1 5 7 0.896 0.980 0.080 188.398 o
-1 5 8 0.732 0.660 0.170 41.721 o
-1 5 9 6.746 6.929 0.200 30.144 o
-1 5 10 13.904 14.289 0.420 6.835 o
-1 5 11 1.524 1.540 0.090 148.858 o
-1 5 12 13.447 13.199 0.300 13.397 o
-1 5 14 1.759 1.800 0.110 99.648 o
-1 5 15 1.124 1.110 0.090 148.858 o
-1 5 17 0.454 0.290 0.080 188.398 o
-1 6 1 2.245 1.980 0.110 99.648 o
-1 6 2 6.324 6.280 0.270 16.540 o
-1 6 4 1.666 1.860 0.110 99.648 o
-1 6 5 0.760 0.720 0.090 148.858 o
-1 6 6 8.381 8.789 0.910 1.456 o
-1 6 7 8.571 9.019 0.240 20.933 o
-1 6 8 2.428 2.600 0.130 71.346 o
-1 6 10 0.479 0.460 0.090 148.858 o
-1 6 13 3.180 2.670 0.230 22.793 o
-1 6 15 4.921 5.150 0.260 17.837 o
-1 6 16 0.564 0.400 0.130 71.346 o
-1 7 1 1.408 1.510 0.180 37.214 o
-1 7 3 3.115 3.100 0.230 22.793 o
-1 7 4 3.159 3.240 0.230 22.793 o
-1 7 6 3.705 3.410 0.240 20.933 o
-1 7 11 4.120 4.480 0.250 19.292 o
0 0 2 139.620 144.359 4.590 0.057 o
0 0 4 70.953 71.094 1.620 0.459 o
0 0 6 1014.080 919.478 48.036 0.001 o
0 0 8 293.844 296.707 6.809 0.026 o
0 0 10 404.898 402.929 9.229 0.014 o
0 0 12 13.543 14.149 0.330 11.072 o
0 0 14 53.008 52.876 1.150 0.912 o
0 0 16 10.857 11.239 0.250 19.292 o
0 0 18 0.545 1.650 0.080 188.398 o
0 0 20 10.486 11.539 0.280 15.379 o
0 0 22 16.011 16.509 0.360 9.304 o
0 0 24 1.210 1.810 0.100 120.575 o
0 1 1 454.423 483.092 10.889 0.010 o
0 1 2 89.107 92.983 2.120 0.268 o
0 1 3 18.541 18.419 0.420 6.835 o
0 1 4 1522.400 1512.900 51.776 0.000 o
0 1 5 67.302 72.434 1.610 0.465 o
0 1 6 306.714 316.425 7.179 0.023 o
0 1 7 34.926 36.177 0.810 1.838 o
0 1 8 26.589 28.028 0.660 2.768 o
0 1 9 37.855 38.077 0.880 1.557 o
0 1 10 148.546 148.258 3.340 0.108 o
0 1 11 207.386 202.844 4.770 0.053 o
0 1 12 0.188 0.190 0.030 1339.720 o
0 1 13 26.538 25.568 0.560 3.845 o
0 1 14 8.996 8.869 0.200 30.144 o
0 1 15 3.556 3.560 0.090 148.858 o
0 1 16 3.657 3.620 0.100 120.575 o
0 1 17 20.005 19.878 0.440 6.228 o
0 1 18 25.304 25.298 0.570 3.711 o
0 1 19 50.403 50.976 1.110 0.979 o
0 1 20 3.042 3.060 0.090 148.858 o
0 1 21 16.024 15.929 0.360 9.304 o
0 1 22 4.119 4.200 0.130 71.346 o
0 1 23 10.636 10.259 0.240 20.933 o
0 1 24 4.053 4.070 0.130 71.346 o
0 1 25 0.947 0.950 0.090 148.858 o
0 2 0 13.303 13.849 0.340 10.430 o
0 2 1 74.274 74.204 1.670 0.432 o
0 2 2 127.237 132.660 3.070 0.128 o
0 2 4 184.981 188.365 4.300 0.065 o
0 2 5 48.293 49.686 1.130 0.944 o
0 2 6 5.343 5.400 0.140 61.518 o
0 2 7 138.908 140.209 3.160 0.121 o
0 2 8 0.320 0.490 0.040 753.591 o
0 2 9 55.605 54.866 1.200 0.837 o
0 2 10 26.683 26.048 0.590 3.464 o
0 2 11 1.376 1.400 0.060 334.929 o
0 2 12 16.827 16.719 0.370 8.807 o
0 2 13 10.123 9.879 0.230 22.793 o
0 2 14 57.705 57.346 1.270 0.748 o
0 2 15 96.871 97.022 2.090 0.276 o
0 2 16 2.742 2.700 0.080 188.398 o
0 2 18 11.721 11.749 0.290 14.337 o
0 2 19 12.233 11.939 0.300 13.397 o
0 2 20 25.370 25.178 0.560 3.845 o
0 2 21 13.051 12.879 0.310 12.547 o
0 2 22 0.412 0.430 0.070 246.071 o
0 2 23 3.969 3.920 0.140 61.518 o
0 2 24 7.129 7.399 0.200 30.144 o
0 3 1 50.372 50.016 1.130 0.944 o
0 3 2 114.765 116.211 2.630 0.174 o
0 3 3 83.924 86.963 1.910 0.331 o
0 3 4 56.999 56.846 1.230 0.797 o
0 3 5 15.321 15.939 0.370 8.807 o
0 3 6 0.139 0.260 0.030 1339.720 o
0 3 7 1.027 1.040 0.050 482.298 o
0 3 8 99.123 98.762 2.130 0.266 o
0 3 9 41.654 41.347 0.860 1.630 o
0 3 10 1.332 1.250 0.060 334.929 o
0 3 11 1.366 1.500 0.070 246.071 o
0 3 12 6.804 8.809 0.310 12.547 o
0 3 14 27.757 27.458 0.580 3.584 o
0 3 15 0.216 0.300 0.040 753.591 o
0 3 16 1.184 1.170 0.070 246.071 o
0 3 17 5.061 5.030 0.140 61.518 o
0 3 18 4.592 4.990 0.150 53.589 o
0 3 19 0.397 0.360 0.060 334.929 o
0 3 20 12.061 12.259 0.280 15.379 o
0 3 21 2.593 2.550 0.100 120.575 o
0 3 22 4.376 4.070 0.140 61.518 o
0 4 0 2.788 2.830 0.130 71.346 o
0 4 1 11.969 11.989 0.270 16.540 o
0 4 2 57.588 56.626 1.300 0.713 o
0 4 3 3.921 3.940 0.110 99.648 o
0 4 4 12.129 12.109 0.320 11.775 o
0 4 5 74.693 75.654 1.610 0.465 o
0 4 6 6.219 6.429 0.170 41.721 o
0 4 7 0.182 0.190 0.030 1339.720 o
0 4 8 5.466 5.540 0.180 37.214 o
0 4 9 6.321 6.160 0.170 41.721 o
0 4 10 16.292 16.389 0.350 9.843 o
0 4 11 0.583 0.570 0.050 482.298 o
0 4 12 23.694 24.068 0.510 4.636 o
0 4 13 5.972 6.020 0.160 47.099 o
0 4 15 25.884 25.618 0.530 4.292 o
0 4 16 16.166 16.219 0.370 8.807 o
0 4 17 0.794 0.750 0.230 22.793 o
0 4 18 2.300 2.090 0.130 71.346 o
0 4 19 3.432 3.350 0.310 12.547 o
0 4 20 3.926 3.580 0.280 15.379 o
0 5 2 7.107 7.139 0.180 37.214 o
0 5 3 1.077 1.180 0.120 83.732 o
0 5 4 23.639 23.888 0.500 4.823 o
0 5 5 3.046 3.210 0.130 71.346 o
0 5 6 71.409 71.364 3.290 0.111 o
0 5 8 6.197 5.990 0.160 47.099 o
0 5 11 3.644 3.770 0.150 53.589 o
0 5 12 7.699 8.169 0.230 22.793 o
0 5 13 0.967 0.980 0.080 188.398 o
0 5 14 13.488 13.769 0.310 12.547 o
0 5 15 1.655 1.550 0.100 120.575 o
0 5 16 22.894 23.128 0.610 3.240 o
0 5 18 0.896 0.950 0.180 37.214 o
0 6 0 16.444 16.509 0.410 7.173 o
0 6 1 5.528 5.240 0.250 19.292 o
0 6 2 9.034 9.079 0.230 22.793 o
0 6 3 3.778 4.020 0.200 30.144 o
0 6 4 0.675 0.810 0.100 120.575 o
0 6 5 27.036 27.418 0.600 3.349 o
0 6 8 0.795 0.930 0.090 148.858 o
0 6 9 0.491 0.510 0.080 188.398 o
0 6 10 11.028 11.289 0.530 4.292 o
0 6 11 1.307 1.140 0.100 120.575 o
0 6 12 4.454 4.850 0.280 15.379 o
0 6 13 4.364 4.550 0.170 41.721 o
0 6 15 1.626 1.750 0.190 33.400 o
0 7 1 7.990 7.839 0.300 13.397 o
0 7 3 0.591 0.600 0.150 53.589 o
0 7 5 0.840 0.770 0.160 47.099 o
0 7 8 0.963 0.910 0.170 41.721 o
0 7 9 6.383 6.330 0.300 13.397 o
0 7 10 1.715 1.600 0.200 30.144 o
0 7 11 0.783 0.780 0.160 47.099 o
1 0 2 9.002 10.919 0.300 13.397 o
1 0 6 219.569 229.482 5.300 0.043 o
1 0 8 69.886 72.114 1.700 0.417 o
1 0 10 686.645 694.376 15.659 0.005 o
1 0 12 6.289 5.960 0.140 61.518 o
1 0 14 86.325 86.023 1.920 0.327 o
1 0 16 12.582 12.539 0.290 14.337 o
1 0 18 87.181 87.593 2.080 0.279 o
1 0 20 89.666 90.933 2.080 0.279 o
1 0 22 4.283 4.090 0.150 53.589 o
1 0 24 1.225 1.120 0.090 148.858 o
1 1 0 1566.930 1425.230 31.158 0.001 o
1 1 1 37.415 39.337 0.860 1.630 o
1 1 2 426.089 445.145 17.799 0.004 o
1 1 3 797.307 745.922 16.749 0.004 o
1 1 4 65.171 68.465 1.530 0.515 o
1 1 5 114.269 117.291 2.660 0.170 o
1 1 6 209.958 216.923 4.930 0.050 o
1 1 7 18.455 18.779 0.440 6.228 o
1 1 8 92.490 93.463 2.120 0.268 o
1 1 9 192.243 192.315 4.380 0.063 o
1 1 10 72.533 73.764 1.640 0.448 o
1 1 12 1.850 1.970 0.060 334.929 o
1 1 13 6.895 6.749 0.160 47.099 o
1 1 14 126.742 126.750 2.780 0.156 o
1 1 15 4.155 4.260 0.110 99.648 o
1 1 16 23.293 23.218 0.510 4.636 o
1 1 17 3.660 3.610 0.090 148.858 o
1 1 18 4.184 4.100 0.100 120.575 o
1 1 19 11.710 11.739 0.270 16.540 o
1 1 20 5.159 5.190 0.130 71.346 o
1 1 21 9.662 9.899 0.230 22.793 o
1 1 22 3.022 2.950 0.090 148.858 o
1 1 23 8.180 8.269 0.200 30.144 o
1 1 24 14.124 13.729 0.300 13.397 o
1 2 0 316.675 324.955 7.339 0.022 o
1 2 1 266.527 271.489 6.130 0.032 o
1 2 2 0.121 0.120 0.020 3014.360 o
1 2 3 357.533 361.242 8.099 0.018 o
1 2 4 18.945 19.889 0.460 5.698 o
1 2 5 89.968 91.753 2.060 0.284 o
1 2 6 159.903 162.977 3.700 0.088 o
1 2 7 81.536 82.184 1.830 0.360 o
1 2 8 5.673 5.720 0.160 47.099 o
1 2 9 7.398 7.279 0.170 41.721 o
1 2 10 4.785 4.550 0.130 71.346 o
1 2 11 8.427 8.639 0.200 30.144 o
1 2 12 14.857 14.519 0.320 11.775 o
1 2 13 27.127 27.178 0.600 3.349 o
1 2 14 6.629 6.589 0.170 41.721 o
1 2 15 0.905 0.870 0.040 753.591 o
1 2 16 5.568 5.490 0.140 61.518 o
1 2 17 4.011 4.090 0.110 99.648 o
1 2 18 0.152 0.160 0.040 753.591 o
1 2 19 5.888 5.880 0.170 41.721 o
1 2 20 0.507 0.520 0.050 482.298 o
1 2 21 2.305 2.250 0.110 99.648 o
1 2 22 11.324 10.949 0.260 17.837 o
1 2 23 0.432 0.510 0.070 246.071 o
1 2 24 9.774 9.469 0.320 11.775 o
1 3 0 18.956 18.898 0.510 4.636 o
1 3 1 32.010 30.358 0.740 2.202 o
1 3 2 45.953 45.876 1.000 1.206 o
1 3 4 7.800 7.789 0.210 27.341 o
1 3 5 22.036 21.168 0.550 3.986 o
1 3 6 44.074 43.457 0.970 1.281 o
1 3 7 18.828 18.928 0.420 6.835 o
1 3 8 25.115 24.998 0.540 4.135 o
1 3 9 10.114 9.839 0.230 22.793 o
1 3 10 0.709 0.700 0.040 753.591 o
1 3 11 15.259 14.939 0.370 8.807 o
1 3 12 34.215 33.957 0.740 2.202 o
1 3 13 28.350 28.658 0.590 3.464 o
1 3 14 14.751 14.829 0.330 11.072 o
1 3 15 0.853 0.910 0.060 334.929 o
1 3 16 0.290 0.230 0.050 482.298 o
1 3 17 1.527 1.540 0.080 188.398 o
1 3 18 36.022 35.977 0.930 1.394 o
1 3 19 14.670 14.299 0.330 11.072 o
1 3 20 0.259 0.240 0.060 334.929 o
1 3 21 1.164 1.150 0.080 188.398 o
1 4 0 17.409 17.659 0.380 8.350 o
1 4 1 0.612 0.650 0.050 482.298 o
1 4 2 54.892 55.796 1.030 1.137 o
1 4 3 14.245 14.559 0.360 9.304 o
1 4 4 2.991 2.960 0.100 120.575 o
1 4 5 51.211 52.006 1.070 1.053 o
1 4 6 7.880 8.039 0.190 33.400 o
1 4 7 1.253 1.260 0.070 246.071 o
1 4 8 58.439 58.535 1.430 0.590 o
1 4 9 12.006 11.899 0.360 9.304 o
1 4 11 1.342 1.380 0.070 246.071 o
1 4 12 1.522 1.530 0.070 246.071 o
1 4 13 7.829 7.769 0.230 22.793 o
1 4 14 1.711 1.670 0.090 148.858 o
1 4 15 17.870 18.309 0.400 7.536 o
1 4 16 12.414 12.359 0.450 5.954 o
1 4 17 4.017 3.830 0.430 6.521 o
1 4 18 0.753 0.660 0.100 120.575 o
1 4 19 4.269 4.070 0.270 16.540 o
1 4 20 2.480 2.420 0.250 19.292 o
1 5 0 4.210 4.160 0.110 99.648 o
1 5 2 12.032 12.059 0.270 16.540 o
1 5 3 0.541 0.640 0.060 334.929 o
1 5 4 87.345 89.193 1.820 0.364 o
1 5 5 4.078 4.100 0.150 53.589 o
1 5 6 0.198 0.160 0.050 482.298 o
1 5 7 0.885 1.060 0.110 99.648 o
1 5 8 7.583 7.959 0.200 30.144 o
1 5 9 0.683 0.750 0.080 188.398 o
1 5 10 2.203 2.280 0.120 83.732 o
1 5 11 0.897 0.840 0.200 30.144 o
1 5 12 21.232 20.758 0.430 6.521 o
1 5 13 0.341 0.380 0.070 246.071 o
1 5 14 18.789 18.678 0.420 6.835 o
1 5 16 6.639 6.370 0.190 33.400 o
1 6 0 5.926 5.830 0.280 15.379 o
1 6 1 5.636 5.660 0.270 16.540 o
1 6 2 2.577 2.590 0.120 83.732 o
1 6 3 0.642 0.570 0.180 37.214 o
1 6 4 4.902 4.890 0.550 3.986 o
1 6 5 11.095 10.919 0.410 7.173 o
1 6 6 3.709 3.770 0.150 53.589 o
1 6 7 0.296 0.260 0.070 246.071 o
1 6 8 11.624 11.939 0.610 3.240 o
1 6 9 11.039 11.299 0.280 15.379 o
1 6 10 6.083 6.420 0.350 9.843 o
1 6 13 2.151 2.270 0.220 24.912 o
1 6 14 0.595 0.520 0.140 61.518 o
1 6 15 11.362 11.119 0.350 9.843 o
1 7 0 1.894 1.690 0.190 33.400 o
1 7 1 1.512 1.600 0.190 33.400 o
1 7 2 0.644 0.440 0.140 61.518 o
1 7 4 1.539 1.480 0.200 30.144 o
1 7 5 3.541 3.270 0.210 27.341 o
1 7 9 4.224 4.290 0.260 17.837 o
1 7 11 2.479 2.150 0.200 30.144 o
2 0 0 23.205 25.768 0.420 6.835 o
2 0 4 7.688 8.269 0.200 30.144 o
2 0 6 3.863 4.000 0.130 71.346 o
2 0 8 105.284 103.702 2.390 0.211 o
2 0 10 34.094 34.477 0.760 2.088 o
2 0 12 76.959 77.234 1.680 0.427 o
2 0 14 98.218 99.242 2.160 0.258 o
2 0 16 35.373 35.977 0.800 1.884 o
2 0 18 5.212 5.250 0.170 41.721 o
2 0 20 18.714 19.599 0.440 6.228 o
2 0 22 15.224 14.949 0.380 8.350 o
2 0 24 34.283 34.277 0.660 2.768 o
2 1 0 360.015 295.027 6.859 0.026 o
2 1 1 65.804 68.245 1.520 0.522 o
2 1 2 2.848 2.700 0.070 246.071 o
2 1 3 465.359 481.832 10.839 0.010 o
2 1 4 8.700 9.329 0.230 22.793 o
2 1 5 20.183 20.538 0.470 5.458 o
2 1 6 423.031 424.347 9.539 0.013 o
2 1 7 30.340 30.438 0.690 2.533 o
2 1 8 46.575 47.726 1.070 1.053 o
2 1 9 182.148 177.626 3.990 0.076 o
2 1 10 42.126 42.497 0.940 1.365 o
2 1 11 1.729 1.710 0.050 482.298 o
2 1 12 24.443 24.148 0.540 4.135 o
2 1 13 119.558 119.231 2.650 0.172 o
2 1 14 3.116 3.090 0.080 188.398 o
2 1 15 5.327 5.310 0.130 71.346 o
2 1 16 0.472 0.400 0.030 1339.720 o
2 1 17 4.369 4.440 0.110 99.648 o
2 1 18 21.214 21.488 0.480 5.233 o
2 1 19 33.776 33.927 0.750 2.144 o
2 1 20 25.177 25.108 0.570 3.711 o
2 1 21 9.437 9.289 0.240 20.933 o
2 1 22 0.678 0.620 0.040 753.591 o
2 1 23 6.955 6.869 0.170 41.721 o
2 1 24 8.347 8.509 0.230 22.793 o
2 2 0 514.891 516.310 11.569 0.009 o
2 2 1 1.679 1.710 0.070 246.071 o
2 2 2 2.961 3.110 0.090 148.858 o
2 2 3 16.888 17.339 0.400 7.536 o
2 2 4 1.337 1.260 0.060 334.929 o
2 2 5 153.504 152.828 3.460 0.101 o
2 2 6 10.270 10.309 0.260 17.837 o
2 2 7 56.639 56.476 1.270 0.748 o
2 2 8 56.233 56.166 1.240 0.784 o
2 2 9 77.732 77.994 1.750 0.394 o
2 2 10 75.833 75.074 1.680 0.427 o
2 2 11 32.167 31.747 0.710 2.392 o
2 2 12 0.409 0.460 0.030 1339.720 o
2 2 13 35.621 35.857 0.790 1.932 o
2 2 14 1.579 1.670 0.050 482.298 o
2 2 15 12.703 12.649 0.280 15.379 o
2 2 16 12.746 12.769 0.290 14.337 o
2 2 17 46.115 46.406 1.040 1.115 o
2 2 18 2.243 2.190 0.080 188.398 o
2 2 20 1.892 2.050 0.090 148.858 o
2 2 22 2.961 3.030 0.100 120.575 o
2 2 23 11.021 11.379 0.260 17.837 o
2 3 0 12.631 12.189 0.600 3.349 o
2 3 1 29.044 28.998 0.650 2.854 o
2 3 2 90.664 87.573 1.920 0.327 o
2 3 3 4.685 4.410 0.140 61.518 o
2 3 4 214.973 211.934 4.700 0.055 o
2 3 5 7.788 7.599 0.180 37.214 o
2 3 6 2.426 2.410 0.070 246.071 o
2 3 7 29.661 29.118 0.670 2.686 o
2 3 8 1.661 1.710 0.060 334.929 o
2 3 9 1.392 1.430 0.060 334.929 o
2 3 10 2.507 2.360 0.110 99.648 o
2 3 11 0.200 0.200 0.030 1339.720 o
2 3 12 3.659 3.780 0.100 120.575 o
2 3 13 0.102 0.110 0.030 1339.720 o
2 3 14 8.411 8.349 0.200 30.144 o
2 3 15 5.083 4.980 0.130 71.346 o
2 3 16 3.654 3.790 0.130 71.346 o
2 3 17 0.229 0.240 0.040 753.591 o
2 3 18 1.487 1.580 0.070 246.071 o
2 3 19 0.310 0.270 0.050 482.298 o
2 3 20 0.297 0.280 0.060 334.929 o
2 3 21 1.672 1.620 0.090 148.858 o
2 3 22 4.653 4.720 0.200 30.144 o
2 4 0 12.295 12.469 0.290 14.337 o
2 4 2 2.071 2.030 0.080 188.398 o
2 4 3 54.088 54.486 1.160 0.896 o
2 4 4 53.919 52.806 1.260 0.759 o
2 4 5 18.410 18.189 0.410 7.173 o
2 4 6 3.471 3.350 0.110 99.648 o
2 4 7 17.828 18.049 0.400 7.536 o
2 4 8 5.030 5.080 0.130 71.346 o
2 4 9 6.704 6.819 0.190 33.400 o
2 4 10 1.649 1.660 0.070 246.071 o
2 4 11 0.215 0.270 0.040 753.591 o
2 4 12 33.924 33.747 0.800 1.884 o
2 4 13 11.317 11.219 0.270 16.540 o
2 4 14 7.717 7.559 0.260 17.837 o
2 4 15 5.441 5.390 0.180 37.214 o
2 4 17 6.122 6.380 0.200 30.144 o
2 4 18 10.555 10.379 0.490 5.022 o
2 4 19 3.629 3.630 0.260 17.837 o
2 5 0 11.049 10.939 0.250 19.292 o
2 5 1 3.774 3.610 0.110 99.648 o
2 5 2 1.790 1.640 0.130 71.346 o
2 5 3 1.231 1.240 0.070 246.071 o
2 5 4 2.814 2.940 0.110 99.648 o
2 5 5 1.233 1.180 0.070 246.071 o
2 5 6 1.739 1.940 0.090 148.858 o
2 5 7 0.238 0.260 0.050 482.298 o
2 5 8 68.821 69.745 1.700 0.417 o
2 5 9 5.438 5.510 0.180 37.214 o
2 5 10 3.545 3.620 0.170 41.721 o
2 5 11 0.320 0.340 0.070 246.071 o
2 5 12 0.770 0.830 0.090 148.858 o
2 5 13 1.503 1.530 0.110 99.648 o
2 5 14 17.553 17.399 1.140 0.928 o
2 5 15 1.106 1.240 0.180 37.214 o
2 6 0 0.815 0.810 0.070 246.071 o
2 6 1 0.518 0.450 0.060 334.929 o
2 6 2 6.625 6.829 0.270 16.540 o
2 6 3 11.956 12.699 0.290 14.337 o
2 6 4 6.509 6.749 0.200 30.144 o
2 6 5 0.222 0.220 0.060 334.929 o
2 6 6 0.304 0.240 0.070 246.071 o
2 6 7 5.313 5.240 0.170 41.721 o
2 6 8 0.685 0.750 0.070 246.071 o
2 6 9 0.541 0.620 0.090 148.858 o
2 6 11 3.228 3.110 0.140 61.518 o
2 6 12 7.187 7.099 0.310 12.547 o
2 6 13 0.614 0.560 0.150 53.589 o
2 6 14 4.016 3.890 0.240 20.933 o
2 7 0 1.126 0.940 0.150 53.589 o
2 7 1 2.190 1.880 0.200 30.144 o
2 7 3 2.016 2.040 0.210 27.341 o
2 7 4 4.020 3.920 0.250 19.292 o
2 7 6 1.999 1.940 0.210 27.341 o
2 7 7 2.900 2.930 0.230 22.793 o
3 0 0 390.692 320.765 7.269 0.023 o
3 0 2 189.345 194.715 4.550 0.058 o
3 0 4 22.086 21.028 0.700 2.461 o
3 0 6 586.828 592.254 13.319 0.007 o
3 0 8 12.067 10.399 0.260 17.837 o
3 0 10 1.127 1.140 0.050 482.298 o
3 0 12 279.050 280.478 6.220 0.031 o
3 0 14 3.601 3.730 0.100 120.575 o
3 0 16 11.191 10.929 0.260 17.837 o
3 0 18 10.107 10.469 0.250 19.292 o
3 0 20 36.080 35.927 0.750 2.144 o
3 0 22 34.034 34.177 0.730 2.263 o
3 0 24 1.769 1.950 0.230 22.793 o
3 1 0 108.450 111.141 2.470 0.198 o
3 1 1 432.116 422.277 11.449 0.009 o
3 1 2 440.074 454.595 10.209 0.012 o
3 1 3 42.467 41.837 0.930 1.394 o
3 1 4 12.311 11.519 0.290 14.337 o
3 1 5 4.989 5.290 0.150 53.589 o
3 1 6 4.804 4.990 0.140 61.518 o
3 1 7 29.950 29.238 0.670 2.686 o
3 1 8 38.243 38.147 0.870 1.593 o
3 1 9 1.543 1.470 0.050 482.298 o
3 1 10 85.512 84.803 1.880 0.341 o
3 1 11 13.622 13.479 0.300 13.397 o
3 1 12 11.039 11.029 0.250 19.292 o
3 1 13 36.027 36.187 0.800 1.884 o
3 1 14 0.600 0.680 0.030 1339.720 o
3 1 15 2.945 2.970 0.080 188.398 o
3 1 16 58.238 58.855 1.310 0.703 o
3 1 17 1.270 1.380 0.060 334.929 o
3 1 18 2.865 2.850 0.100 120.575 o
3 1 19 7.561 7.719 0.190 33.400 o
3 1 20 0.452 0.450 0.040 753.591 o
3 1 21 4.299 4.300 0.110 99.648 o
3 1 22 0.894 0.900 0.060 334.929 o
3 1 23 22.272 22.268 0.490 5.022 o
3 2 0 1.786 1.900 0.070 246.071 o
3 2 1 8.412 7.749 0.200 30.144 o
3 2 2 277.893 276.928 6.290 0.030 o
3 2 3 102.260 101.852 2.310 0.226 o
3 2 4 91.239 91.483 2.030 0.293 o
3 2 5 61.986 61.015 1.420 0.598 o
3 2 6 44.517 44.507 1.060 1.073 o
3 2 7 3.682 3.730 0.100 120.575 o
3 2 8 103.406 102.322 2.470 0.198 o
3 2 9 2.336 2.240 0.060 334.929 o
3 2 10 11.233 11.179 0.250 19.292 o
3 2 11 9.198 9.249 0.210 27.341 o
3 2 12 21.492 21.458 0.480 5.233 o
3 2 13 2.816 2.930 0.080 188.398 o
3 2 14 8.137 7.819 0.190 33.400 o
3 2 15 1.225 1.200 0.060 334.929 o
3 2 16 1.866 1.910 0.070 246.071 o
3 2 17 6.853 7.019 0.170 41.721 o
3 2 18 20.715 20.788 0.500 4.823 o
3 2 19 14.380 14.419 0.330 11.072 o
3 2 20 6.313 6.340 0.170 41.721 o
3 2 21 5.159 5.270 0.150 53.589 o
3 2 22 1.788 1.700 0.090 148.858 o
3 2 23 1.078 0.920 0.190 33.400 o
3 3 0 69.880 71.894 1.500 0.536 o
3 3 1 2.085 2.050 0.080 188.398 o
3 3 2 20.642 20.648 0.480 5.233 o
3 3 3 99.022 96.493 2.090 0.276 o
3 3 4 107.268 105.092 2.270 0.234 o
3 3 5 0.153 0.130 0.030 1339.720 o
3 3 6 19.793 20.158 0.440 6.228 o
3 3 7 2.109 2.110 0.080 188.398 o
3 3 8 114.308 113.621 2.580 0.181 o
3 3 9 34.780 35.537 0.780 1.982 o
3 3 10 0.251 0.220 0.030 1339.720 o
3 3 11 15.725 15.729 0.350 9.843 o
3 3 12 32.220 32.038 0.710 2.392 o
3 3 13 12.196 11.849 0.270 16.540 o
3 3 14 48.141 48.546 1.040 1.115 o
3 3 15 4.516 4.580 0.120 83.732 o
3 3 16 8.010 8.159 0.200 30.144 o
3 3 17 6.960 7.039 0.170 41.721 o
3 3 18 2.027 2.170 0.080 188.398 o
3 3 19 0.760 0.720 0.060 334.929 o
3 3 20 0.466 0.510 0.060 334.929 o
3 3 21 3.661 3.690 0.120 83.732 o
3 3 22 5.907 6.010 0.280 15.379 o
3 4 0 6.155 6.050 0.170 41.721 o
3 4 1 0.337 0.280 0.040 753.591 o
3 4 2 2.246 2.130 0.090 148.858 o
3 4 3 17.874 17.849 0.470 5.458 o
3 4 4 37.502 37.137 1.190 0.851 o
3 4 5 0.267 0.230 0.040 753.591 o
3 4 6 0.264 0.300 0.040 753.591 o
3 4 7 54.379 54.636 1.240 0.784 o
3 4 8 19.827 20.228 0.430 6.521 o
3 4 9 9.762 9.609 0.230 22.793 o
3 4 10 10.883 10.579 0.260 17.837 o
3 4 12 1.683 1.720 0.090 148.858 o
3 4 13 13.052 12.759 0.300 13.397 o
3 4 14 3.095 3.030 0.120 83.732 o
3 4 16 2.256 2.290 0.110 99.648 o
3 4 17 15.550 15.619 0.340 10.430 o
3 4 18 9.257 8.999 0.350 9.843 o
3 5 0 16.491 16.079 0.360 9.304 o
3 5 1 8.708 8.569 0.260 17.837 o
3 5 2 2.882 2.960 0.130 71.346 o
3 5 5 1.908 1.790 0.080 188.398 o
3 5 6 14.924 14.499 0.330 11.072 o
3 5 7 4.493 4.540 0.140 61.518 o
3 5 8 1.604 1.540 0.090 148.858 o
3 5 9 0.371 0.390 0.060 334.929 o
3 5 12 1.528 1.480 0.110 99.648 o
3 5 13 0.315 0.340 0.080 188.398 o
3 5 14 1.528 1.460 0.190 33.400 o
3 6 0 0.059 0.380 0.100 120.575 o
3 6 1 0.985 0.750 0.070 246.071 o
3 6 2 1.212 1.150 0.070 246.071 o
3 6 3 0.564 0.890 0.090 148.858 o
3 6 4 0.998 1.070 0.110 99.648 o
3 6 5 3.126 3.080 0.160 47.099 o
3 6 6 0.695 0.780 0.070 246.071 o
3 6 7 13.723 14.049 0.380 8.350 o
3 6 8 0.221 0.200 0.060 334.929 o
3 6 9 0.653 0.960 0.100 120.575 o
3 6 10 1.935 2.070 0.120 83.732 o
3 6 11 2.442 2.190 0.220 24.912 o
3 6 12 2.537 2.610 0.220 24.912 o
3 6 13 3.623 3.520 0.230 22.793 o
3 7 0 1.102 1.110 0.180 37.214 o
3 7 2 3.398 3.400 0.230 22.793 o
3 7 3 4.409 4.120 0.250 19.292 o
3 7 4 0.679 0.650 0.160 47.099 o
3 7 6 0.579 0.560 0.150 53.589 o
3 7 8 1.086 1.010 0.170 41.721 o
3 7 9 1.775 1.930 0.200 30.144 o
3 7 10 1.349 1.360 0.180 37.214 o
4 0 0 44.813 45.587 1.140 0.928 o
4 0 4 36.845 38.807 0.920 1.425 o
4 0 6 13.361 12.689 0.320 11.775 o
4 0 8 1.090 1.020 0.050 482.298 o
4 0 10 4.471 4.380 0.110 99.648 o
4 0 12 2.891 2.920 0.080 188.398 o
4 0 16 47.748 49.206 1.100 0.996 o
4 0 18 0.166 0.170 0.050 482.298 o
4 0 22 28.787 29.858 0.730 2.263 o
4 1 0 2.352 2.380 0.080 188.398 o
4 1 1 154.950 154.038 3.490 0.099 o
4 1 2 186.102 186.126 4.290 0.066 o
4 1 3 209.944 210.684 4.990 0.048 o
4 1 4 2.883 2.990 0.100 120.575 o
4 1 5 91.055 87.833 2.200 0.249 o
4 1 6 40.096 39.897 0.900 1.489 o
4 1 7 8.628 8.379 0.200 30.144 o
4 1 8 27.919 28.008 0.640 2.944 o
4 1 9 20.845 20.638 0.470 5.458 o
4 1 10 0.250 0.240 0.020 3014.360 o
4 1 11 127.034 128.410 2.840 0.149 o
4 1 12 11.470 11.579 0.260 17.837 o
4 1 13 6.461 6.170 0.140 61.518 o
4 1 14 2.367 2.430 0.070 246.071 o
4 1 15 9.490 9.479 0.220 24.912 o
4 1 16 3.226 3.220 0.090 148.858 o
4 1 17 8.568 8.729 0.210 27.341 o
4 1 18 0.457 0.440 0.040 753.591 o
4 1 19 1.375 1.380 0.060 334.929 o
4 1 20 17.334 17.359 0.420 6.835 o
4 1 21 13.873 13.759 0.340 10.430 o
4 1 22 4.746 4.610 0.180 37.214 o
4 2 0 116.429 118.831 2.700 0.165 o
4 2 1 74.869 74.234 1.630 0.454 o
4 2 2 295.646 294.807 6.719 0.027 o
4 2 3 56.093 54.796 1.210 0.824 o
4 2 4 15.541 14.939 0.420 6.835 o
4 2 5 0.504 0.560 0.040 753.591 o
4 2 6 6.926 6.919 0.170 41.721 o
4 2 7 154.141 149.848 3.290 0.111 o
4 2 8 0.729 0.680 0.030 1339.720 o
4 2 9 14.387 14.229 0.320 11.775 o
4 2 10 40.506 40.667 0.890 1.522 o
4 2 11 1.244 1.170 0.050 482.298 o
4 2 12 101.264 101.322 2.180 0.254 o
4 2 13 26.981 27.248 0.600 3.349 o
4 2 14 10.567 10.679 0.250 19.292 o
4 2 15 25.968 26.408 0.570 3.711 o
4 2 16 2.285 2.220 0.090 148.858 o
4 2 17 5.182 5.060 0.140 61.518 o
4 2 18 5.408 5.340 0.140 61.518 o
4 2 19 2.797 2.720 0.100 120.575 o
4 2 20 3.022 2.990 0.180 37.214 o
4 2 21 2.265 2.150 0.100 120.575 o
4 2 22 12.514 13.279 0.420 6.835 o
4 3 0 5.501 5.560 0.130 71.346 o
4 3 1 36.593 36.417 0.790 1.932 o
4 3 2 0.885 1.020 0.050 482.298 o
4 3 3 1.423 1.310 0.050 482.298 o
4 3 4 48.279 47.766 1.040 1.115 o
4 3 5 3.598 3.640 0.120 83.732 o
4 3 6 105.025 103.802 2.300 0.228 o
4 3 7 0.327 0.330 0.030 1339.720 o
4 3 8 54.398 53.566 1.200 0.837 o
4 3 9 6.109 6.140 0.150 53.589 o
4 3 10 9.583 9.789 0.290 14.337 o
4 3 11 0.345 0.290 0.070 246.071 o
4 3 13 13.224 12.899 0.290 14.337 o
4 3 16 22.575 22.858 0.510 4.636 o
4 3 17 2.840 2.810 0.100 120.575 o
4 3 18 31.820 31.738 0.690 2.533 o
4 3 19 2.463 2.420 0.110 99.648 o
4 3 21 3.624 3.540 0.250 19.292 o
4 4 0 64.997 63.935 1.600 0.471 o
4 4 1 0.562 0.470 0.040 753.591 o
4 4 2 0.632 0.610 0.050 482.298 o
4 4 3 2.641 2.650 0.100 120.575 o
4 4 4 1.617 1.460 0.060 334.929 o
4 4 5 19.971 19.799 0.440 6.228 o
4 4 6 13.263 13.429 0.300 13.397 o
4 4 7 39.450 39.157 0.850 1.669 o
4 4 8 20.171 20.598 0.540 4.135 o
4 4 9 0.990 0.960 0.070 246.071 o
4 4 10 1.337 1.350 0.070 246.071 o
4 4 11 0.445 0.440 0.050 482.298 o
4 4 12 0.184 0.220 0.050 482.298 o
4 4 13 0.545 0.540 0.070 246.071 o
4 4 14 20.452 20.288 0.420 6.835 o
4 4 15 4.973 4.940 0.170 41.721 o
4 4 17 17.749 18.129 0.460 5.698 o
4 5 0 0.186 0.150 0.040 753.591 o
4 5 1 1.977 1.800 0.080 188.398 o
4 5 2 0.802 0.800 0.070 246.071 o
4 5 3 3.383 2.940 0.140 61.518 o
4 5 4 21.598 22.318 0.460 5.698 o
4 5 5 1.989 2.000 0.140 61.518 o
4 5 6 9.278 9.719 0.240 20.933 o
4 5 7 0.125 0.170 0.050 482.298 o
4 5 8 2.085 2.120 0.090 148.858 o
4 5 10 14.212 14.009 0.400 7.536 o
4 5 11 7.159 7.249 0.200 30.144 o
4 5 12 1.801 1.840 0.100 120.575 o
4 6 0 0.857 0.960 0.070 246.071 o
4 6 1 3.562 3.620 0.120 83.732 o
4 6 2 0.499 0.510 0.060 334.929 o
4 6 3 0.631 0.720 0.070 246.071 o
4 6 4 0.107 0.170 0.050 482.298 o
4 6 5 2.447 2.650 0.100 120.575 o
4 6 7 0.787 0.790 0.090 148.858 o
4 6 8 1.876 1.980 0.110 99.648 o
4 6 9 1.637 1.690 0.120 83.732 o
4 7 1 4.297 4.600 0.310 12.547 o
4 7 2 0.779 0.880 0.150 53.589 o
4 7 5 0.894 0.950 0.160 47.099 o
4 7 6 6.087 6.010 0.280 15.379 o
4 7 8 3.470 3.450 0.230 22.793 o
5 0 0 62.665 63.355 1.420 0.598 o
5 0 2 676.088 677.067 15.139 0.005 o
5 0 4 12.280 11.519 0.280 15.379 o
5 0 6 6.629 6.370 0.160 47.099 o
5 0 8 145.753 146.599 3.150 0.122 o
5 0 10 71.100 72.534 1.560 0.495 o
5 0 12 17.595 17.309 0.380 8.350 o
5 0 14 15.635 15.399 0.340 10.430 o
5 0 16 15.111 15.689 0.380 8.350 o
5 0 18 1.807 1.850 0.100 120.575 o
5 0 20 1.945 1.950 0.140 61.518 o
5 0 22 0.778 0.680 0.190 33.400 o
5 1 0 0.364 0.430 0.040 753.591 o
5 1 1 108.237 108.292 2.410 0.208 o
5 1 2 58.212 57.416 1.280 0.736 o
5 1 3 1.827 1.710 0.090 148.858 o
5 1 4 38.843 38.297 0.980 1.255 o
5 1 5 1.243 0.960 0.130 71.346 o
5 1 6 82.384 79.344 1.800 0.372 o
5 1 7 5.016 4.990 0.120 83.732 o
5 1 8 1.428 1.430 0.040 753.591 o
5 1 9 1.775 1.890 0.060 334.929 o
5 1 10 0.734 0.760 0.030 1339.720 o
5 1 11 29.221 29.228 0.640 2.944 o
5 1 12 55.356 55.436 1.210 0.824 o
5 1 13 16.421 16.759 0.390 7.927 o
5 1 14 0.273 0.260 0.030 1339.720 o
5 1 15 17.778 18.009 0.400 7.536 o
5 1 18 5.539 5.640 0.150 53.589 o
5 1 19 0.798 0.780 0.060 334.929 o
5 1 20 1.319 1.360 0.080 188.398 o
5 1 21 23.352 24.188 0.550 3.986 o
5 2 0 24.600 23.868 0.560 3.845 o
5 2 1 25.233 24.898 0.560 3.845 o
5 2 2 3.345 3.260 0.090 148.858 o
5 2 3 24.393 23.498 0.550 3.986 o
5 2 4 60.707 59.425 1.300 0.713 o
5 2 5 14.625 14.499 0.360 9.304 o
5 2 6 48.267 47.626 1.040 1.115 o
5 2 7 4.361 4.190 0.110 99.648 o
5 2 8 14.134 13.709 0.310 12.547 o
5 2 9 10.621 10.449 0.240 20.933 o
5 2 10 39.080 39.447 0.880 1.557 o
5 2 11 10.520 10.489 0.240 20.933 o
5 2 12 21.787 21.158 0.470 5.458 o
5 2 14 5.974 6.010 0.150 53.589 o
5 2 16 11.634 11.259 0.260 17.837 o
5 2 17 24.404 24.878 0.590 3.464 o
5 2 18 2.870 2.750 0.120 83.732 o
5 2 19 2.678 2.840 0.140 61.518 o
5 2 20 17.248 17.359 0.360 9.304 o
5 2 21 2.604 2.600 0.330 11.072 o
5 3 0 121.176 118.321 2.570 0.183 o
5 3 1 26.434 25.428 0.560 3.845 o
5 3 2 5.164 5.310 0.140 61.518 o
5 3 3 4.374 4.300 0.110 99.648 o
5 3 4 3.882 3.730 0.110 99.648 o
5 3 5 40.467 40.087 0.880 1.557 o
5 3 6 89.578 88.143 1.870 0.345 o
5 3 7 4.623 4.340 0.120 83.732 o
5 3 8 3.223 3.300 0.100 120.575 o
5 3 9 0.268 0.220 0.040 753.591 o
5 3 10 37.184 36.387 0.730 2.263 o
5 3 11 21.153 20.738 0.570 3.711 o
5 3 12 0.608 0.560 0.070 246.071 o
5 3 13 4.305 4.280 0.160 47.099 o
5 3 14 28.834 29.108 0.700 2.461 o
5 3 15 0.826 0.840 0.070 246.071 o
5 3 16 32.054 32.138 0.660 2.768 o
5 3 19 4.184 4.100 0.160 47.099 o
5 4 0 8.680 8.639 0.360 9.304 o
5 4 1 4.566 4.660 0.150 53.589 o
5 4 2 0.093 0.140 0.050 482.298 o
5 4 3 1.208 1.320 0.070 246.071 o
5 4 4 25.274 25.118 0.670 2.686 o
5 4 5 17.992 18.089 0.420 6.835 o
5 4 6 8.141 8.259 0.200 30.144 o
5 4 7 18.422 18.279 0.420 6.835 o
5 4 9 7.463 7.159 0.200 30.144 o
5 4 10 15.486 15.589 0.350 9.843 o
5 4 11 2.600 2.620 0.100 120.575 o
5 4 12 0.593 0.540 0.060 334.929 o
5 4 14 2.338 2.270 0.110 99.648 o
5 4 15 11.706 11.959 0.280 15.379 o
5 4 16 1.284 1.350 0.200 30.144 o
5 4 17 4.741 4.870 0.260 17.837 o
5 5 0 4.846 4.890 0.280 15.379 o
5 5 2 4.451 4.820 0.260 17.837 o
5 5 3 1.119 1.100 0.080 188.398 o
5 5 4 3.252 3.410 0.120 83.732 o
5 5 5 0.328 0.340 0.060 334.929 o
5 5 6 6.110 6.410 0.200 30.144 o
5 5 7 1.236 1.120 0.070 246.071 o
5 5 8 7.067 7.139 0.230 22.793 o
5 5 9 0.347 0.410 0.070 246.071 o
5 5 14 2.669 2.610 0.210 27.341 o
5 5 15 0.797 0.770 0.150 53.589 o
5 6 0 6.375 6.619 0.400 7.536 o
5 6 1 4.224 4.130 0.140 61.518 o
5 6 2 3.942 3.870 0.130 71.346 o
5 6 3 1.925 1.860 0.140 61.518 o
5 6 4 1.537 1.530 0.080 188.398 o
5 6 5 7.302 7.169 0.180 37.214 o
5 6 6 2.725 2.800 0.130 71.346 o
5 6 7 11.016 11.319 0.270 16.540 o
5 6 8 0.678 0.690 0.130 71.346 o
5 6 9 2.031 2.090 0.120 83.732 o
5 6 12 0.519 0.520 0.140 61.518 o
5 7 0 1.639 1.540 0.110 99.648 o
5 7 1 7.910 7.249 0.190 33.400 o
5 7 2 1.471 1.370 0.200 30.144 o
5 7 3 1.903 1.750 0.190 33.400 o
5 7 4 1.164 1.230 0.180 37.214 o
5 7 5 0.773 0.660 0.150 53.589 o
6 0 0 232.877 235.352 5.350 0.042 o
6 0 2 29.347 29.818 0.660 2.768 o
6 0 4 1.476 1.500 0.120 83.732 o
6 0 6 43.053 47.506 0.960 1.308 o
6 0 8 15.277 15.489 0.350 9.843 o
6 0 10 33.751 33.627 0.700 2.461 o
6 0 12 92.681 94.153 2.000 0.301 o
6 0 14 4.247 4.220 0.140 61.518 o
6 0 16 2.100 2.090 0.110 99.648 o
6 0 18 11.444 12.009 0.290 14.337 o
6 0 20 22.468 22.488 0.450 5.954 o
6 1 0 0.634 0.620 0.050 482.298 o
6 1 1 184.177 180.336 4.080 0.072 o
6 1 2 60.678 58.545 1.500 0.536 o
6 1 3 22.505 20.828 0.480 5.233 o
6 1 4 54.617 52.166 1.300 0.713 o
6 1 5 58.530 58.455 1.270 0.748 o
6 1 6 21.259 20.108 0.530 4.292 o
6 1 7 11.830 11.579 0.270 16.540 o
6 1 8 42.295 41.817 0.910 1.456 o
6 1 9 33.944 34.407 0.770 2.034 o
6 1 10 0.310 0.340 0.040 753.591 o
6 1 11 32.074 31.738 0.690 2.533 o
6 1 12 0.675 0.670 0.050 482.298 o
6 1 13 13.695 13.859 0.310 12.547 o
6 1 15 1.972 1.880 0.080 188.398 o
6 1 16 25.636 26.348 0.550 3.986 o
6 1 17 0.397 0.370 0.050 482.298 o
6 1 18 3.115 3.050 0.150 53.589 o
6 1 19 5.789 5.790 0.160 47.099 o
6 2 1 9.309 9.259 0.220 24.912 o
6 2 2 0.040 0.100 0.020 3014.360 o
6 2 3 13.747 12.909 0.310 12.547 o
6 2 4 47.657 46.036 0.990 1.230 o
6 2 5 97.145 94.873 2.310 0.226 o
6 2 6 2.215 2.180 0.090 148.858 o
6 2 7 1.063 1.060 0.060 334.929 o
6 2 8 5.450 5.140 0.140 61.518 o
6 2 9 34.253 33.327 0.690 2.533 o
6 2 10 1.556 1.480 0.080 188.398 o
6 2 11 5.688 5.620 0.160 47.099 o
6 2 12 3.273 3.270 0.120 83.732 o
6 2 13 6.997 7.019 0.200 30.144 o
6 2 14 33.150 33.807 0.710 2.392 o
6 2 15 15.294 15.099 0.340 10.430 o
6 2 16 7.605 7.629 0.200 30.144 o
6 2 17 1.373 1.340 0.070 246.071 o
6 2 18 0.748 0.700 0.080 188.398 o
6 2 20 2.718 2.540 0.260 17.837 o
6 3 2 0.702 0.720 0.060 334.929 o
6 3 3 0.775 0.710 0.050 482.298 o
6 3 4 0.318 0.280 0.040 753.591 o
6 3 5 0.147 0.150 0.040 753.591 o
6 3 6 0.183 0.220 0.040 753.591 o
6 3 7 5.093 4.960 0.140 61.518 o
6 3 8 6.054 5.820 0.150 53.589 o
6 3 9 3.186 3.740 0.130 71.346 o
6 3 10 32.053 32.468 0.700 2.461 o
6 3 11 1.766 1.630 0.080 188.398 o
6 3 12 1.301 1.280 0.090 148.858 o
6 3 13 0.602 0.570 0.070 246.071 o
6 3 15 12.101 12.059 0.300 13.397 o
6 3 16 5.418 5.650 0.190 33.400 o
6 3 17 0.543 0.570 0.170 41.721 o
6 3 18 7.956 8.729 0.500 4.823 o
6 4 0 16.475 16.149 0.440 6.228 o
6 4 2 25.234 25.298 0.590 3.464 o
6 4 3 0.238 0.300 0.050 482.298 o
6 4 4 6.131 5.940 0.200 30.144 o
6 4 5 13.796 13.929 0.310 12.547 o
6 4 6 0.762 0.820 0.050 482.298 o
6 4 7 1.929 1.870 0.090 148.858 o
6 4 9 7.335 7.559 0.190 33.400 o
6 4 10 17.838 18.129 0.390 7.927 o
6 4 11 1.767 1.650 0.080 188.398 o
6 4 12 0.282 0.300 0.060 334.929 o
6 4 14 2.894 2.900 0.140 61.518 o
6 4 15 4.599 4.770 0.160 47.099 o
6 4 16 3.777 3.720 0.150 53.589 o
6 5 0 25.751 25.678 1.110 0.979 o
6 5 1 4.020 3.920 0.140 61.518 o
6 5 2 0.197 0.270 0.060 334.929 o
6 5 3 0.636 0.640 0.070 246.071 o
6 5 4 14.493 14.269 0.320 11.775 o
6 5 6 43.212 43.087 1.150 0.912 o
6 5 7 2.846 2.900 0.210 27.341 o
6 5 8 0.559 0.540 0.090 148.858 o
6 5 9 1.265 1.380 0.090 148.858 o
6 5 10 0.409 0.420 0.070 246.071 o
6 5 12 0.506 0.550 0.080 188.398 o
6 5 13 1.517 1.590 0.190 33.400 o
6 6 0 10.729 11.089 0.290 14.337 o
6 6 1 2.131 2.050 0.090 148.858 o
6 6 2 4.380 4.640 0.270 16.540 o
6 6 3 5.121 5.150 0.160 47.099 o
6 6 4 0.230 0.260 0.060 334.929 o
6 6 5 1.169 1.130 0.080 188.398 o
6 6 7 1.908 1.810 0.120 83.732 o
6 6 8 0.842 0.840 0.090 148.858 o
6 6 9 0.472 0.520 0.080 188.398 o
6 6 10 6.464 6.679 0.280 15.379 o
6 7 0 1.744 1.540 0.100 120.575 o
6 7 1 0.541 0.460 0.140 61.518 o
7 0 0 108.154 108.852 3.570 0.095 o
7 0 2 35.222 35.277 1.290 0.725 o
7 0 4 267.705 262.380 11.589 0.009 o
7 0 6 1.232 1.120 0.070 246.071 o
7 0 8 43.071 44.007 0.870 1.593 o
7 0 10 59.465 59.445 1.290 0.725 o
7 0 12 17.648 17.699 0.410 7.173 o
7 0 14 11.768 12.199 0.370 8.807 o
7 0 16 8.330 8.189 0.230 22.793 o
7 0 18 16.369 16.539 0.350 9.843 o
7 1 0 82.524 80.814 1.850 0.352 o
7 1 1 1.125 1.050 0.060 334.929 o
7 1 2 0.201 0.230 0.030 1339.720 o
7 1 3 7.364 7.279 0.180 37.214 o
7 1 4 34.849 34.187 0.750 2.144 o
7 1 5 40.331 38.907 1.050 1.094 o
7 1 6 1.008 0.930 0.060 334.929 o
7 1 7 1.285 1.430 0.070 246.071 o
7 1 8 46.369 46.476 0.950 1.336 o
7 1 10 3.163 3.250 0.120 83.732 o
7 1 11 16.312 16.519 0.360 9.304 o
7 1 12 15.215 15.139 0.370 8.807 o
7 1 13 15.193 15.239 0.360 9.304 o
7 1 14 23.353 23.568 0.550 3.986 o
7 1 15 21.908 22.258 0.470 5.458 o
7 1 17 3.259 3.510 0.140 61.518 o
7 1 18 0.418 0.300 0.080 188.398 o
7 1 19 4.038 4.280 0.160 47.099 o
7 2 0 35.047 34.097 0.780 1.982 o
7 2 1 10.741 10.439 0.240 20.933 o
7 2 2 6.403 6.110 0.160 47.099 o
7 2 3 4.686 4.540 0.120 83.732 o
7 2 4 0.506 0.540 0.040 753.591 o
7 2 5 0.784 0.710 0.050 482.298 o
7 2 6 5.638 5.660 0.150 53.589 o
7 2 7 3.275 3.160 0.100 120.575 o
7 2 8 7.266 6.809 0.170 41.721 o
7 2 9 20.402 20.628 0.440 6.228 o
7 2 10 0.926 0.780 0.070 246.071 o
7 2 11 10.096 10.009 0.250 19.292 o
7 2 12 0.359 0.300 0.070 246.071 o
7 2 13 4.019 4.200 0.180 37.214 o
7 2 14 6.533 6.539 0.200 30.144 o
7 2 15 10.958 11.409 0.270 16.540 o
7 2 16 1.108 1.000 0.110 99.648 o
7 2 18 3.812 3.680 0.150 53.589 o
7 3 0 0.577 0.560 0.040 753.591 o
7 3 1 27.570 27.278 0.580 3.584 o
7 3 2 22.341 22.018 0.510 4.636 o
7 3 3 14.990 14.739 0.350 9.843 o
7 3 4 14.074 14.049 0.310 12.547 o
7 3 5 1.043 0.990 0.060 334.929 o
7 3 6 6.549 6.579 0.170 41.721 o
7 3 7 3.342 3.330 0.110 99.648 o
7 3 8 12.008 11.619 0.270 16.540 o
7 3 9 9.865 9.639 0.280 15.379 o
7 3 10 1.788 1.860 0.090 148.858 o
7 3 12 3.344 3.510 0.160 47.099 o
7 3 13 1.583 1.480 0.100 120.575 o
7 3 14 0.272 0.290 0.070 246.071 o
7 3 16 1.948 1.920 0.130 71.346 o
7 4 0 9.732 9.509 0.220 24.912 o
7 4 1 1.478 1.450 0.100 120.575 o
7 4 2 1.575 1.640 0.080 188.398 o
7 4 3 1.138 1.110 0.080 188.398 o
7 4 4 2.572 2.350 0.110 99.648 o
7 4 5 19.928 20.138 0.490 5.022 o
7 4 6 29.316 29.338 0.640 2.944 o
7 4 9 9.826 9.889 0.240 20.933 o
7 4 10 0.316 0.320 0.060 334.929 o
7 4 12 4.784 4.730 0.170 41.721 o
7 4 13 0.292 0.350 0.100 120.575 o
7 4 14 6.753 6.619 0.220 24.912 o
7 4 15 3.186 3.330 0.160 47.099 o
7 5 0 13.336 12.869 0.300 13.397 o
7 5 2 12.012 11.919 0.280 15.379 o
7 5 3 1.394 1.360 0.090 148.858 o
7 5 4 2.332 2.510 0.110 99.648 o
7 5 6 1.066 0.990 0.080 188.398 o
7 5 8 3.507 3.440 0.130 71.346 o
7 5 10 19.945 19.299 0.420 6.835 o
7 5 11 1.286 1.410 0.200 30.144 o
7 5 12 1.215 1.170 0.180 37.214 o
7 6 0 0.784 0.790 0.070 246.071 o
7 6 2 2.134 2.120 0.110 99.648 o
7 6 4 3.761 3.570 0.210 27.341 o
7 6 5 3.794 3.500 0.140 61.518 o
7 6 6 3.127 3.000 0.140 61.518 o
7 6 7 3.322 3.390 0.140 61.518 o
7 6 8 2.879 2.990 0.220 24.912 o
8 0 0 27.350 27.828 0.540 4.135 o
8 0 2 14.785 14.739 0.460 5.698 o
8 0 4 64.318 64.245 1.400 0.615 o
8 0 6 4.566 4.360 0.140 61.518 o
8 0 8 28.258 29.138 0.620 3.137 o
8 0 10 0.844 0.870 0.090 148.858 o
8 0 12 24.481 24.988 0.490 5.022 o
8 0 14 80.562 82.933 1.960 0.314 o
8 0 16 0.765 1.100 0.100 120.575 o
8 1 1 0.421 0.410 0.030 1339.720 o
8 1 2 2.076 2.050 0.070 246.071 o
8 1 3 83.005 83.683 1.960 0.314 o
8 1 4 32.954 32.297 0.770 2.034 o
8 1 6 4.177 4.040 0.120 83.732 o
8 1 7 0.322 0.340 0.040 753.591 o
8 1 8 19.200 19.509 0.420 6.835 o
8 1 9 9.458 9.439 0.230 22.793 o
8 1 10 18.379 18.109 0.390 7.927 o
8 1 11 6.031 6.110 0.190 33.400 o
8 1 12 4.238 4.340 0.200 30.144 o
8 1 13 10.771 11.039 0.270 16.540 o
8 1 15 1.531 1.550 0.130 71.346 o
8 1 16 0.641 0.570 0.110 99.648 o
8 2 0 41.347 40.707 0.950 1.336 o
8 2 1 21.368 21.118 0.510 4.636 o
8 2 3 5.008 4.900 0.160 47.099 o
8 2 4 14.247 14.189 0.320 11.775 o
8 2 5 7.418 7.209 0.190 33.400 o
8 2 7 34.775 34.647 0.820 1.793 o
8 2 8 4.242 4.000 0.120 83.732 o
8 2 9 0.124 0.150 0.050 482.298 o
8 2 10 14.997 14.979 0.340 10.430 o
8 2 13 3.849 3.910 0.210 27.341 o
8 2 14 0.314 0.320 0.090 148.858 o
8 2 15 2.653 2.820 0.280 15.379 o
8 2 16 1.917 1.930 0.130 71.346 o
8 3 0 17.308 17.029 0.420 6.835 o
8 3 1 0.188 0.190 0.040 753.591 o
8 3 2 9.389 9.229 0.230 22.793 o
8 3 3 0.603 0.570 0.050 482.298 o
8 3 4 10.562 10.589 0.250 19.292 o
8 3 5 17.793 17.399 0.470 5.458 o
8 3 6 13.951 13.719 0.420 6.835 o
8 3 8 3.590 3.660 0.120 83.732 o
8 3 10 2.640 2.610 0.120 83.732 o
8 3 11 5.621 5.480 0.170 41.721 o
8 3 12 3.146 3.270 0.130 71.346 o
8 3 13 6.363 6.240 0.200 30.144 o
8 3 14 5.399 5.710 0.180 37.214 o
8 3 15 1.327 1.370 0.160 47.099 o
8 4 1 2.249 2.270 0.090 148.858 o
8 4 2 13.711 13.149 0.320 11.775 o
8 4 3 2.470 2.380 0.150 53.589 o
8 4 4 2.317 2.230 0.090 148.858 o
8 4 5 2.638 2.680 0.110 99.648 o
8 4 6 3.573 3.440 0.110 99.648 o
8 4 7 4.195 4.170 0.120 83.732 o
8 4 9 12.407 11.859 0.280 15.379 o
8 4 10 5.664 5.730 0.220 24.912 o
8 4 12 5.534 5.450 0.170 41.721 o
8 4 13 0.278 0.310 0.090 148.858 o
8 5 0 1.036 0.950 0.080 188.398 o
8 5 1 0.211 0.220 0.060 334.929 o
8 5 2 6.149 6.070 0.170 41.721 o
8 5 3 3.646 3.470 0.130 71.346 o
8 5 4 0.807 0.830 0.080 188.398 o
8 5 6 6.652 6.659 0.190 33.400 o
8 5 7 2.102 2.400 0.230 22.793 o
8 5 8 19.344 19.288 0.690 2.533 o
8 5 9 2.696 2.820 0.130 71.346 o
8 5 10 0.838 0.790 0.140 61.518 o
8 6 1 0.478 0.450 0.080 188.398 o
8 6 2 4.641 4.460 0.350 9.843 o
8 6 3 1.387 1.210 0.100 120.575 o
8 6 4 2.541 2.530 0.150 53.589 o
9 0 0 17.229 18.289 0.820 1.793 o
9 0 2 46.101 45.906 1.640 0.448 o
9 0 4 4.536 4.550 0.240 20.933 o
9 0 6 26.749 26.668 0.520 4.459 o
9 0 10 13.745 13.869 0.420 6.835 o
9 0 12 8.332 8.479 0.330 11.072 o
9 1 0 32.711 32.767 0.690 2.533 o
9 1 1 0.210 0.200 0.040 753.591 o
9 1 2 4.752 4.610 0.140 61.518 o
9 1 3 26.187 25.688 0.530 4.292 o
9 1 4 2.505 2.460 0.120 83.732 o
9 1 5 5.983 6.010 0.180 37.214 o
9 1 6 7.669 7.389 0.280 15.379 o
9 1 7 12.725 12.579 0.290 14.337 o
9 1 8 1.688 1.670 0.080 188.398 o
9 1 9 2.009 1.950 0.090 148.858 o
9 1 10 8.991 8.829 0.230 22.793 o
9 1 12 0.955 1.050 0.090 148.858 o
9 1 13 26.233 27.138 0.510 4.636 o
9 1 14 8.944 9.029 0.260 17.837 o
9 1 15 1.005 1.140 0.100 120.575 o
9 2 0 1.756 1.710 0.090 148.858 o
9 2 1 3.605 3.630 0.120 83.732 o
9 2 2 35.394 35.127 0.810 1.838 o
9 2 3 4.963 4.920 0.170 41.721 o
9 2 4 35.525 34.697 0.770 2.034 o
9 2 5 3.198 3.210 0.130 71.346 o
9 2 6 3.008 3.070 0.110 99.648 o
9 2 7 1.611 1.730 0.090 148.858 o
9 2 8 2.149 2.120 0.090 148.858 o
9 2 9 14.871 14.609 0.350 9.843 o
9 2 10 1.985 2.030 0.110 99.648 o
9 2 11 8.434 8.769 0.230 22.793 o
9 2 12 6.227 6.250 0.240 20.933 o
9 2 14 7.047 7.249 0.200 30.144 o
9 3 0 2.053 2.230 0.120 83.732 o
9 3 1 6.416 6.300 0.160 47.099 o
9 3 2 2.506 2.490 0.110 99.648 o
9 3 3 13.810 14.629 0.360 9.304 o
9 3 4 6.439 6.439 0.310 12.547 o
9 3 5 1.323 1.240 0.090 148.858 o
9 3 6 15.606 16.109 0.380 8.350 o
9 3 7 0.304 0.330 0.060 334.929 o
9 3 8 15.621 15.469 0.340 10.430 o
9 3 10 2.950 2.820 0.230 22.793 o
9 3 11 3.807 3.770 0.150 53.589 o
9 3 12 4.650 4.430 0.320 11.775 o
9 4 1 2.261 2.400 0.120 83.732 o
9 4 2 12.465 12.119 0.290 14.337 o
9 4 5 0.345 0.290 0.060 334.929 o
9 4 6 4.930 4.810 0.140 61.518 o
9 4 7 17.307 17.839 0.390 7.927 o
9 4 8 12.070 11.799 0.270 16.540 o
9 4 9 5.049 5.110 0.170 41.721 o
9 4 10 0.957 1.060 0.100 120.575 o
9 5 1 0.841 0.770 0.090 148.858 o
9 5 2 4.159 3.910 0.130 71.346 o
9 5 3 1.473 1.370 0.090 148.858 o
9 5 4 1.036 1.140 0.180 37.214 o
9 5 5 0.907 0.960 0.170 41.721 o
10 0 0 7.290 8.059 0.460 5.698 o
10 0 2 2.770 2.940 0.130 71.346 o
10 0 4 13.847 13.829 0.440 6.228 o
10 0 6 17.130 16.419 0.350 9.843 o
10 0 8 0.977 1.010 0.100 120.575 o
10 1 0 9.465 9.509 0.230 22.793 o
10 1 1 31.558 31.527 0.660 2.768 o
10 1 3 8.277 8.119 0.210 27.341 o
10 1 4 9.204 9.309 0.240 20.933 o
10 1 5 3.583 3.440 0.130 71.346 o
10 1 6 7.668 7.469 0.210 27.341 o
10 1 8 1.286 1.270 0.110 99.648 o
10 1 9 1.172 1.120 0.110 99.648 o
10 1 10 5.146 5.090 0.290 14.337 o
10 1 11 3.724 3.470 0.260 17.837 o
10 1 12 0.680 0.520 0.170 41.721 o
10 1 13 1.583 1.660 0.230 22.793 o
10 2 0 9.119 9.119 0.250 19.292 o
10 2 1 1.598 1.580 0.090 148.858 o
10 2 2 28.206 27.638 1.020 1.159 o
10 2 3 7.709 7.479 0.350 9.843 o
10 2 4 1.474 1.410 0.190 33.400 o
10 2 5 10.029 9.649 0.250 19.292 o
10 2 6 7.120 7.199 0.210 27.341 o
10 2 7 3.693 3.600 0.120 83.732 o
10 2 8 3.116 3.010 0.110 99.648 o
10 2 9 0.424 0.430 0.090 148.858 o
10 2 10 6.294 6.120 0.300 13.397 o
10 2 11 1.255 1.250 0.110 99.648 o
10 2 12 14.876 15.739 0.450 5.954 o
10 3 0 0.762 0.760 0.060 334.929 o
10 3 1 1.315 1.140 0.080 188.398 o
10 3 2 18.062 18.089 0.430 6.521 o
10 3 3 3.688 3.810 0.130 71.346 o
10 3 4 3.281 3.290 0.120 83.732 o
10 3 5 0.260 0.220 0.060 334.929 o
10 3 6 13.417 13.259 0.300 13.397 o
10 3 7 11.293 11.489 0.280 15.379 o
10 3 8 23.720 24.088 0.460 5.698 o
10 3 9 0.496 0.350 0.100 120.575 o
10 3 10 0.998 0.970 0.160 47.099 o
10 3 11 0.864 0.930 0.200 30.144 o
10 4 0 2.368 2.400 0.110 99.648 o
10 4 1 4.993 4.920 0.150 53.589 o
10 4 3 1.477 1.430 0.090 148.858 o
10 4 4 3.186 3.250 0.150 53.589 o
10 4 5 1.014 1.150 0.110 99.648 o
10 4 6 0.780 0.800 0.130 71.346 o
10 4 7 6.521 6.499 0.190 33.400 o
10 5 0 1.773 1.670 0.200 30.144 o
10 5 1 2.427 2.480 0.120 83.732 o
11 0 0 32.171 32.817 1.030 1.137 o
11 0 2 24.149 23.868 0.500 4.823 o
11 0 6 2.520 2.210 0.200 30.144 o
11 1 1 3.764 3.950 0.120 83.732 o
11 1 2 8.034 7.729 0.200 30.144 o
11 1 3 10.915 10.899 0.260 17.837 o
11 1 4 1.667 1.700 0.100 120.575 o
11 1 5 12.240 12.539 0.290 14.337 o
11 1 6 3.422 3.630 0.140 61.518 o
11 1 7 4.617 4.450 0.160 47.099 o
11 1 9 1.264 1.410 0.230 22.793 o
11 1 10 5.433 5.330 0.290 14.337 o
11 2 1 11.720 11.739 0.270 16.540 o
11 2 3 0.951 0.800 0.090 148.858 o
11 2 4 6.843 6.819 0.230 22.793 o
11 2 6 18.612 18.419 0.900 1.489 o
11 2 7 15.649 16.359 0.470 5.458 o
11 2 8 2.723 2.820 0.250 19.292 o
11 2 9 0.754 0.700 0.190 33.400 o
11 3 0 18.595 18.628 0.400 7.536 o
11 3 1 1.934 2.070 0.170 41.721 o
11 3 2 1.166 1.220 0.180 37.214 o
11 3 3 1.437 1.460 0.120 83.732 o
11 3 4 3.044 3.070 0.140 61.518 o
11 3 5 0.710 0.830 0.200 30.144 o
11 3 6 2.082 2.020 0.230 22.793 o
11 4 0 1.480 1.190 0.180 37.214 o
11 4 1 3.226 3.430 0.220 24.912 o
11 4 2 3.242 3.140 0.140 61.518 o
11 4 4 5.954 5.760 0.290 14.337 o
12 0 0 1.401 1.510 0.090 148.858 o
12 0 2 19.350 19.608 0.510 4.636 o
12 0 4 7.396 7.609 0.310 12.547 o
12 1 0 8.233 8.369 0.220 24.912 o
12 1 1 3.147 3.170 0.120 83.732 o
12 1 2 8.048 7.939 0.200 30.144 o
12 1 3 3.412 3.250 0.140 61.518 o
12 1 4 0.498 0.400 0.080 188.398 o
12 1 5 3.484 3.470 0.250 19.292 o
12 1 6 11.758 12.279 0.380 8.350 o
12 1 7 2.384 2.690 0.240 20.933 o
12 2 0 0.656 0.680 0.080 188.398 o
12 2 3 2.096 2.000 0.230 22.793 o
12 2 4 3.835 3.850 0.270 16.540 o
12 2 5 2.519 2.470 0.250 19.292 o
12 2 6 0.961 0.970 0.200 30.144 o
12 3 3 2.412 2.450 0.250 19.292 o
13 1 0 1.266 1.300 0.100 120.575 o
13 1 1 1.997 2.140 0.170 41.721 o
13 2 0 0.951 0.910 0.190 33.400 o
13 2 1 2.817 2.780 0.250 19.292 o

_iucr_refine_instructions_details
;
TITL OXA07 OLEX2: imported from CIF
CELL 0.71073 6.095 3.4881 11.8462 90 103.842 90
ZERR 2 0.0005 0.0003 0.0009 0 0.003 0
LATT 1
SYMM -X,0.5+Y,0.5-Z
SFAC C H O
DISP C 0.0033 0.0016
DISP H 0 0
DISP O 0.0106 0.006
UNIT 4 12 12

SIZE 0.193 0.186 0.139
TEMP -173.1(10)
ACTA 
WGHT 0 0
FVAR 1.000039
REM <olex2.extras>
REM </olex2.extras>

O1    3     0.43486  0.44405  0.34988  11.00000  0.01300  0.01913  0.00793 =
 -0.00073  0.00169  0.00457 
O2    3     0.24241  0.74245  0.46369  11.00000  0.01124  0.01848  0.00942 =
 -0.00075  0.00109  0.00546 
C1    1     0.40302  0.55875  0.44801  11.00000  0.00921  0.01163  0.00779 =
 -0.00008  0.00128  0.00171 
H1    2     0.29730  0.51977  0.27863  11.00000  0.04110  0.04882  0.02761 =
 -0.00245  0.01910  0.00087 
O3    3     0.13012  0.63103  0.17855  11.00000  0.01081  0.01841  0.00934 =
 0.00104  0.00068 -0.00179 
H2    2     0.19193  0.69334  0.11407  11.00000  0.03539  0.03619  0.02799 =
 0.00254  0.00960 -0.00594 
H3    2     0.00925  0.45964  0.15067  11.00000  0.03017  0.03606  0.03577 =
 -0.00165  0.00981 -0.01439 
HKLF 4

END
Q1 1 0.333333 0.708333 0.458333 11 0.05 0.14
Q2 1 0.222222 1.125 0.083333 11 0.05 0.12
Q3 1 0.611111 0.125 0.402778 11 0.05 0.12
Q4 1 0.361111 0.458333 0.319444 11 0.05 0.12
Q5 1 0.5 0.416667 0.388889 11 0.05 0.11
Q6 1 0.222222 0.375 0.236111 11 0.05 0.11
Q7 1 -0.083333 0.666667 0.097222 11 0.05 0.1
Q8 1 -0.027778 0.916667 0.166667 11 0.05 0.09
Q9 1 0.277778 1.125 0.402778 11 0.05 0.09
Q10 1 0.388889 0.333333 0.444444 11 0.05 0.09
Q11 1 0.083333 0.958333 0.097222 11 0.05 0.08
Q12 1 0.055556 0.25 0.111111 11 0.05 0.08
Q13 1 0.25 0.833333 0.069444 11 0.05 0.07
Q14 1 0.305556 0.041667 0.291667 11 0.05 0.07
Q15 1 -0.111111 0.666667 0.236111 11 0.05 0.07
Q16 1 0.611111 0.791667 0.402778 11 0.05 0.06
Q17 1 0.083333 0.375 0.013889 11 0.05 0.06
Q18 1 0.25 0.958333 0.472222 11 0.05 0.06
Q19 1 0.444444 0.166667 0.263889 11 0.05 0.06
Q20 1 0.055556 0.583333 0.208333 11 0.05 0.05

  REM The information below was added by Olex2.
  REM
  REM R1 = 0.0140 for 2499 Fo > 4sig(Fo) and 0.0140 for all 2499 data
  REM 64 parameters refined using 0 restraints
  REM Highest difference peak 0.1367, deepest hole -0.1746
  REM Mean Shift 0.0000, Max Shift 0.0001.

  REM +++ Tabular Listing of Refinement Information +++
  REM R1_all = 0.0140
  REM R1_gt = 0.0140
  REM wR_ref = 0.0387
  REM GOOF = 1.2318
  REM Shift_max = 0.0001
  REM Shift_mean = 0.0000
  REM Reflections_all = 2499
  REM Reflections_gt = 2499
  REM Parameters = 64
  REM Hole = -0.1746
  REM Peak = 0.1367
  REM Flack = n/a

  
;
_olex2_submission_special_instructions  'No special instructions were received'

# start Validation Reply Form
_vrf_PLAT940_OXACDH_H_B3LYP_cc-pVTZ_no_charge
;
PROBLEM: Fsqd Refinement With I > n * Sigma(I) Only .....     Please Check 
RESPONSE: Refinement was performed on reflections fulfilling the threshold
expression I>=2u(I).
;
_vrf_PLAT417_OXACDH_H_B3LYP_cc-pVTZ_no_charge
;
PROBLEM: Short Inter D-H..H-D
RESPONSE: This is a very strong hydrogen bond and this is the reason why
the distance is so short.
;
# end Validation Reply Form
