# Supplementary material for: Hirshfeld atom like refinement with alternative electron density partitions
Source: IUCrJ. 2020 Oct 29;7(Pt 6):1199–215. doi: 10.1107/S2052252520013603 (PMC7642787; doi:10.1107/S2052252520013603)
Supplement: Supplementary file 2 [file m-07-01199-sup2.zip › cifs/OXACDH_H_BLYP_cc-pVTZ.cif]

data_OXACDH_H_BLYP_cc-pVTZ
_audit_creation_date               2019-12-21
_audit_creation_method
;
Olex2 1.2
(compiled 2018.05.29 svn.r3508 for OlexSys, GUI svn.r5506)
with development version of DiSCaMB library integrated with
the olex2.refine module
Chodkiewicz, M. L., Migacz, S., Rudnicki, W., Makal, A., Kalinowski,
J. A., Moriarty, N. W., Grosse-Kunstleve, R. W., Afonine, P. V., Adams,
P. D. & Dominiak, P. M. (2018). J. Appl. Cryst. 51, 193-199.
;

_publ_section_references
;
Bourhis, L.J., Dolomanov, O.V., Gildea, R.J., Howard, J.A.K., Puschmann, H.
 (2015). Acta Cryst. A71, 59-75.

Dolomanov, O.V., Bourhis, L.J., Gildea, R.J, Howard, J.A.K. & Puschmann, H.
 (2009), J. Appl. Cryst. 42, 339-341.
;
_chemical_formula_moiety           'C2 H6 O6'
_chemical_formula_sum              'C2 H6 O6'
_chemical_formula_weight           126.07
loop_
  _atom_type_symbol
  _atom_type_scat_dispersion_real
  _atom_type_scat_dispersion_imag
  _atom_type_scat_Cromer_Mann_a1
  _atom_type_scat_Cromer_Mann_a2
  _atom_type_scat_Cromer_Mann_a3
  _atom_type_scat_Cromer_Mann_a4
  _atom_type_scat_Cromer_Mann_b1
  _atom_type_scat_Cromer_Mann_b2
  _atom_type_scat_Cromer_Mann_b3
  _atom_type_scat_Cromer_Mann_b4
  _atom_type_scat_Cromer_Mann_c
  _atom_type_scat_source
  _atom_type_scat_dispersion_source
 H 0.00000 0.00000 0.49300 0.32291 0.14019 0.04081 10.51090 26.12570 3.14236
 57.79970 0.0030380000826
 'International Tables Volume C Table 6.1.1.4 (pp. 500-502)' custom
 C 0.00330 0.00160 2.31000 1.02000 1.58860 0.86500 20.84390 10.20750 0.56870
 51.65120 0.215599998832
 'International Tables Volume C Table 6.1.1.4 (pp. 500-502)' custom
 O 0.01060 0.00600 3.04850 2.28680 1.54630 0.86700 13.27710 5.70110 0.32390
 32.90890 0.250800013542
 'International Tables Volume C Table 6.1.1.4 (pp. 500-502)' custom

_space_group_crystal_system        'monoclinic'
_space_group_IT_number             14
_space_group_name_H-M_alt          'P 1 21/c 1'
_space_group_name_Hall             '-P 2ybc'
loop_
  _space_group_symop_id
  _space_group_symop_operation_xyz
 1 x,y,z
 2 -x,y+1/2,-z+1/2
 3 -x,-y,-z
 4 x,-y-1/2,z-1/2

_symmetry_Int_Tables_number        14
_cell_length_a                     6.0950(5)
_cell_length_b                     3.4881(3)
_cell_length_c                     11.8462(9)
_cell_angle_alpha                  90
_cell_angle_beta                   103.842(3)
_cell_angle_gamma                  90
_cell_volume                       244.54(4)
_cell_formula_units_Z              2
_cell_measurement_temperature     100(1)
_cell_measurement_reflns_used      8293
_cell_measurement_theta_min        3.5426
_cell_measurement_theta_max        55.9088
_exptl_absorpt_coefficient_mu      0.181
_exptl_crystal_description        unspecified
_exptl_crystal_density_diffrn      1.7120
_exptl_crystal_F_000               132.1295
_exptl_crystal_size_max            0.193
_exptl_crystal_size_mid            0.186
_exptl_crystal_size_min            0.139
_diffrn_reflns_av_r_equivalents    0.0224
_diffrn_reflns_av_sigmaI/netI      0.01783
_diffrn_reflns_limit_h_max         13
_diffrn_reflns_limit_h_min         -13
_diffrn_reflns_limit_k_max         7
_diffrn_reflns_limit_k_min         0
_diffrn_reflns_limit_l_max         26
_diffrn_reflns_limit_l_min         0
_diffrn_reflns_number              11034
_diffrn_reflns_theta_full          52.08
_diffrn_reflns_theta_max           54.811
_diffrn_reflns_theta_min           3.543
_diffrn_ambient_temperature        100.0(10)
_diffrn_measured_fraction_theta_full  0.949
_diffrn_measured_fraction_theta_max   0.985
_diffrn_radiation_type             'Mo K\a'
_diffrn_radiation_wavelength       0.71073
_diffrn_radiation_source               'TXS rotating anode'
_diffrn_radiation_monochromator        'multi-layer optics'
_diffrn_measurement_device
;
Bruker AXS Kappa APEX II Ultra diffractometer
;
_diffrn_measurement_device_type        'APEX II CCD detector'
_diffrn_measurement_method             '\w-scans'
_reflns_Friedel_coverage           0.0
_reflns_limit_h_max                13
_reflns_limit_h_min                -13
_reflns_limit_k_max                7
_reflns_limit_k_min                0
_reflns_limit_l_max                26
_reflns_limit_l_min                0
_reflns_number_gt                  2499
_reflns_number_total               2939
_reflns_threshold_expression       I>=2u(I)
_computing_molecular_graphics      'Olex2 (Dolomanov et al., 2009)'
_computing_publication_material    'Olex2 (Dolomanov et al., 2009)'
_computing_structure_refinement    'olex2.refine (Bourhis et al., 2015)'
_refine_diff_density_max           0.1625
_refine_diff_density_min           -0.1727
_refine_diff_density_rms           0.0388
_refine_ls_d_res_high              0.4348
_refine_ls_d_res_low               5.7511
_refine_ls_goodness_of_fit_ref     1.2031
_refine_ls_hydrogen_treatment      refall
_refine_ls_matrix_type             full
_refine_ls_number_constraints      0
_refine_ls_number_parameters       64
_refine_ls_number_reflns           2499
_refine_ls_number_restraints       0
_refine_ls_R_factor_all            0.0140
_refine_ls_R_factor_gt             0.0140
_refine_ls_restrained_S_all        1.2031
_refine_ls_shift/su_max            0.0000
_refine_ls_shift/su_mean           0.0000
_refine_ls_structure_factor_coef   Fsqd
_refine_ls_weighting_details      
 'w=1/[\s^2^(Fo^2^)+(0.0000P)^2^] where P=(Fo^2^+2Fc^2^)/3'
_refine_ls_weighting_scheme        calc
_refine_ls_wR_factor_gt            0.0378
_refine_ls_wR_factor_ref           0.0378
_refine_special_details          
;
Electron Density Partition Based Refinement (EDPBR):
  .  Aspherical atomic scattering factors obtained from 
     selected partitioning of molecular electron density
     derived from molecular wavefunction. Crystal field
     effect is modelled in the course of wavefunction
     calculations by embedding the system in a cluster of
	 Hirshfeld partition derived atomic multipoles for
	 molecules within certain radius from the system or
	 performing wave function calculations for a cluster of
	 molecules surrounding the system. Software used for
	 quantum mechanical calculations: Gaussian16. Software
	 used to partition electron density: HORTON.
  .  Partitioning of molecular electron density: Hirshfeld
     (Hirshfeld atom refinement, HAR)
  .  Level of theory: DFT(BLYP)/cc-pVTZ 
  .  Cluster of multipoles: radius=8.0 angstrom, lmax=1
  .  Cluster of molecules: no
  .  H thermal motions refined anisotropically.
  .  Refinement based on Fsqd as implemented in olex2.refine
     with no use of additional ShelX type parameters in the
	 weighting scheme. DiSCaMB library used to obtain
	 aspherical atomic scattering factors.
;
loop_
  _atom_site_label
  _atom_site_type_symbol
  _atom_site_fract_x
  _atom_site_fract_y
  _atom_site_fract_z
  _atom_site_U_iso_or_equiv
  _atom_site_adp_type
  _atom_site_occupancy
  _atom_site_refinement_flags_posn
 O1 O 0.434904(18) 0.44403(4) 0.349892(8) 0.01346(2) Uani 1.000000 .
 O2 O 0.242384(17) 0.74250(3) 0.463704(8) 0.01324(2) Uani 1.000000 .
 C1 C 0.403016(19) 0.55876(4) 0.448010(9) 0.00959(2) Uani 1.000000 .
 H1 H 0.2995(11) 0.518(2) 0.2790(5) 0.0371(16) Uani 1.000000 .
 O3 O 0.130147(16) 0.63105(4) 0.178578(8) 0.01311(2) Uani 1.000000 .
 H2 H 0.1923(9) 0.6947(17) 0.1132(4) 0.0307(12) Uani 1.000000 .
 H3 H 0.0095(9) 0.4583(17) 0.1500(4) 0.0324(12) Uani 1.000000 .

loop_
  _atom_site_aniso_label
  _atom_site_aniso_U_11
  _atom_site_aniso_U_22
  _atom_site_aniso_U_33
  _atom_site_aniso_U_12
  _atom_site_aniso_U_13
  _atom_site_aniso_U_23
 O1 0.01292(3) 0.01920(5) 0.00782(3) 0.00465(3) 0.00159(2) -0.00070(3)
 O2 0.01120(3) 0.01831(4) 0.00951(3) 0.00537(3) 0.00113(2) -0.00073(3)
 C1 0.00916(3) 0.01154(4) 0.00770(3) 0.00167(3) 0.00126(2) -0.00007(3)
 H1 0.042(4) 0.048(4) 0.025(3) 0.004(4) 0.015(3) -0.002(3)
 O3 0.01077(3) 0.01842(5) 0.00928(3) -0.00187(3) 0.00072(2) 0.00102(3)
 H2 0.035(3) 0.035(3) 0.022(2) -0.006(2) 0.0078(19) 0.003(2)
 H3 0.028(3) 0.037(3) 0.032(3) -0.014(2) 0.008(2) -0.003(2)

loop_
  _geom_bond_atom_site_label_1
  _geom_bond_atom_site_label_2
  _geom_bond_distance
  _geom_bond_site_symmetry_2
  _geom_bond_publ_flag
 O1 C1 1.28725(17) . ?
 O2 C1 1.22105(17) . ?
 C1 C1 1.5447(2) 3_666 ?

loop_
  _geom_angle_atom_site_label_1
  _geom_angle_atom_site_label_2
  _geom_angle_atom_site_label_3
  _geom_angle
  _geom_angle_site_symmetry_1
  _geom_angle_site_symmetry_3
  _geom_angle_publ_flag
 O2 C1 O1 126.901(10) . . ?
 C1 C1 O1 112.670(13) 3_666 . ?
 C1 C1 O2 120.427(13) 3_666 . ?
 O3 H1 O1 175.2(6) . . ?


loop_
  _refln_index_h
  _refln_index_k
  _refln_index_l
  _refln_F_squared_calc
  _refln_F_squared_meas
  _refln_F_squared_sigma
  _refln_F_squared_weight
  _refln_observed_status
-13 0 6 33.303 35.440 0.685 2.608 o
-13 0 8 3.405 3.262 0.232 22.793 o
-13 0 10 0.476 0.503 0.141 61.518 o
-13 0 12 11.201 11.387 0.352 9.843 o
-13 1 1 2.643 2.537 0.201 30.144 o
-13 1 2 14.027 13.431 0.393 7.927 o
-13 1 4 1.173 1.087 0.171 41.721 o
-13 1 8 3.610 3.735 0.151 53.589 o
-13 1 10 3.278 3.212 0.181 37.214 o
-13 1 12 3.253 3.262 0.131 71.346 o
-13 1 13 0.566 0.513 0.131 71.346 o
-13 2 1 4.032 4.118 0.222 24.912 o
-13 2 3 0.977 0.795 0.141 61.518 o
-13 2 4 0.792 0.876 0.151 53.589 o
-13 2 5 1.229 1.138 0.171 41.721 o
-13 2 6 0.484 0.473 0.141 61.518 o
-13 2 8 2.116 2.155 0.201 30.144 o
-13 2 9 1.294 1.369 0.181 37.214 o
-13 2 10 3.799 3.927 0.232 22.793 o
-13 2 12 1.010 1.077 0.171 41.721 o
-13 2 13 0.786 0.765 0.141 61.518 o
-13 3 6 4.134 3.685 0.211 27.341 o
-12 0 2 8.690 8.397 0.232 22.793 o
-12 0 4 41.016 42.548 0.765 2.088 o
-12 0 6 4.134 5.276 0.342 10.430 o
-12 0 10 2.430 2.326 0.121 83.732 o
-12 0 12 8.404 9.021 0.312 12.547 o
-12 0 16 17.277 16.955 0.443 6.228 o
-12 1 1 1.900 1.983 0.101 120.575 o
-12 1 2 0.987 1.118 0.081 188.398 o
-12 1 5 18.537 18.848 0.413 7.173 o
-12 1 6 4.388 4.430 0.131 71.346 o
-12 1 7 1.592 1.470 0.091 148.858 o
-12 1 8 11.547 11.901 0.282 15.379 o
-12 1 9 10.804 11.005 0.272 16.540 o
-12 1 10 2.699 2.588 0.101 120.575 o
-12 1 11 0.982 1.057 0.070 246.071 o
-12 1 12 6.642 6.796 0.262 17.837 o
-12 1 13 0.742 0.725 0.141 61.518 o
-12 1 15 13.142 13.018 0.282 15.379 o
-12 1 16 1.722 1.792 0.191 33.400 o
-12 1 17 0.764 0.594 0.141 61.518 o
-12 2 1 12.838 12.837 0.524 4.459 o
-12 2 2 5.088 5.034 0.201 30.144 o
-12 2 5 7.650 7.732 0.201 30.144 o
-12 2 6 0.245 0.272 0.081 188.398 o
-12 2 7 3.274 3.433 0.141 61.518 o
-12 2 8 4.149 4.480 0.201 30.144 o
-12 2 9 3.970 4.138 0.161 47.099 o
-12 2 11 8.454 8.659 0.332 11.072 o
-12 2 12 1.039 1.047 0.181 37.214 o
-12 2 13 4.740 4.611 0.252 19.292 o
-12 2 14 0.325 0.352 0.070 246.071 o
-12 3 1 1.516 1.551 0.171 41.721 o
-12 3 3 3.122 2.990 0.211 27.341 o
-12 3 6 0.841 0.936 0.161 47.099 o
-12 3 7 1.260 1.248 0.181 37.214 o
-12 3 11 1.576 1.500 0.191 33.400 o
-12 3 12 0.399 0.634 0.141 61.518 o
-12 3 14 3.427 3.494 0.222 24.912 o
-12 4 3 1.826 1.631 0.161 47.099 o
-12 4 4 1.505 1.651 0.171 41.721 o
-12 4 5 2.219 1.883 0.171 41.721 o
-12 4 6 5.133 5.004 0.242 20.933 o
-12 4 8 0.502 0.524 0.131 71.346 o
-12 4 9 1.321 1.238 0.171 41.721 o
-11 0 2 3.542 3.564 0.151 53.589 o
-11 0 4 9.126 9.041 0.222 24.912 o
-11 0 6 0.607 0.554 0.060 334.929 o
-11 0 8 83.487 84.100 3.474 0.101 o
-11 0 10 7.692 7.360 0.282 15.379 o
-11 0 12 2.543 2.608 0.131 71.346 o
-11 0 14 32.878 33.155 0.725 2.326 o
-11 0 16 1.344 1.359 0.191 33.400 o
-11 0 18 11.591 11.649 0.373 8.807 o
-11 0 20 1.990 1.822 0.181 37.214 o
-11 1 1 0.221 0.171 0.050 482.298 o
-11 1 2 5.586 5.819 0.161 47.099 o
-11 1 3 13.608 13.753 0.312 12.547 o
-11 1 4 34.865 35.501 0.876 1.593 o
-11 1 5 2.062 2.114 0.081 188.398 o
-11 1 6 0.212 0.151 0.040 753.591 o
-11 1 7 1.335 1.399 0.070 246.071 o
-11 1 8 1.293 1.299 0.081 188.398 o
-11 1 9 5.883 5.930 0.171 41.721 o
-11 1 10 3.620 3.836 0.131 71.346 o
-11 1 11 4.155 4.269 0.131 71.346 o
-11 1 12 12.931 13.189 0.302 13.397 o
-11 1 13 0.415 0.433 0.060 334.929 o
-11 1 14 6.081 6.001 0.171 41.721 o
-11 1 15 5.769 5.719 0.161 47.099 o
-11 1 16 2.368 2.326 0.091 148.858 o
-11 2 1 2.602 2.658 0.121 83.732 o
-11 2 2 0.324 0.302 0.060 334.929 o
-11 2 3 1.274 1.218 0.081 188.398 o
-11 2 4 10.624 10.672 0.272 16.540 o
-11 2 5 2.040 2.044 0.121 83.732 o
-11 2 6 6.055 6.111 0.191 33.400 o
-11 2 7 8.003 8.498 0.232 22.793 o
-11 2 10 1.016 0.916 0.091 148.858 o
-11 2 11 2.165 2.215 0.111 99.648 o
-11 2 12 2.436 2.467 0.111 99.648 o
-11 2 13 0.476 0.473 0.060 334.929 o
-11 2 14 1.359 1.208 0.091 148.858 o
-11 2 15 9.837 9.947 0.312 12.547 o
-11 2 17 0.697 0.695 0.141 61.518 o
-11 2 18 2.199 2.044 0.181 37.214 o
-11 3 1 0.982 1.118 0.101 120.575 o
-11 3 2 3.225 3.171 0.121 83.732 o
-11 3 3 0.343 0.362 0.060 334.929 o
-11 3 4 4.367 4.279 0.211 27.341 o
-11 3 5 6.017 6.252 0.171 41.721 o
-11 3 6 2.759 2.688 0.111 99.648 o
-11 3 7 3.411 3.544 0.161 47.099 o
-11 3 9 1.199 1.138 0.091 148.858 o
-11 3 10 11.858 11.508 0.332 11.072 o
-11 3 11 3.876 4.118 0.141 61.518 o
-11 3 12 1.014 0.977 0.091 148.858 o
-11 3 13 2.429 2.285 0.121 83.732 o
-11 3 14 0.415 0.342 0.070 246.071 o
-11 3 16 3.523 3.373 0.131 71.346 o
-11 4 1 1.261 1.289 0.181 37.214 o
-11 4 2 2.700 2.708 0.111 99.648 o
-11 4 3 5.166 5.306 0.181 37.214 o
-11 4 5 0.181 0.222 0.070 246.071 o
-11 4 6 6.550 6.232 0.282 15.379 o
-11 4 9 2.276 2.004 0.201 30.144 o
-11 4 10 3.428 3.383 0.232 22.793 o
-11 4 12 3.120 3.071 0.222 24.912 o
-11 4 13 5.391 5.447 0.262 17.837 o
-10 0 4 8.377 8.488 0.222 24.912 o
-10 0 6 11.700 11.921 0.705 2.461 o
-10 0 8 17.091 17.841 0.403 7.536 o
-10 0 10 11.692 12.313 0.292 14.337 o
-10 0 12 11.313 11.579 0.342 10.430 o
-10 0 16 2.740 2.900 0.211 27.341 o
-10 0 18 59.468 59.171 0.967 1.308 o
-10 0 20 1.768 1.953 0.131 71.346 o
-10 1 1 3.240 3.544 0.131 71.346 o
-10 1 2 0.500 0.544 0.050 482.298 o
-10 1 3 2.213 2.296 0.081 188.398 o
-10 1 4 0.745 0.755 0.050 482.298 o
-10 1 5 9.347 9.484 0.232 22.793 o
-10 1 7 45.760 46.385 1.027 1.159 o
-10 1 8 19.260 19.563 0.493 5.022 o
-10 1 9 9.746 9.817 0.262 17.837 o
-10 1 10 5.984 6.162 0.201 30.144 o
-10 1 11 1.762 1.933 0.091 148.858 o
-10 1 12 3.745 4.068 0.393 7.927 o
-10 1 13 11.245 11.528 0.362 9.304 o
-10 1 14 17.369 17.801 0.383 8.350 o
-10 1 16 0.908 0.765 0.070 246.071 o
-10 1 17 14.315 14.367 0.312 12.547 o
-10 1 18 2.299 2.205 0.111 99.648 o
-10 1 19 1.784 1.691 0.101 120.575 o
-10 1 21 0.485 0.443 0.131 71.346 o
-10 2 1 0.527 0.433 0.060 334.929 o
-10 2 2 10.971 10.713 0.423 6.835 o
-10 2 3 47.745 48.620 1.037 1.137 o
-10 2 4 27.426 28.131 0.665 2.768 o
-10 2 7 1.246 1.410 0.070 246.071 o
-10 2 8 8.639 8.951 0.222 24.912 o
-10 2 9 13.024 12.897 0.362 9.304 o
-10 2 10 0.823 0.765 0.060 334.929 o
-10 2 11 11.345 11.387 0.594 3.464 o
-10 2 12 4.918 5.095 0.171 41.721 o
-10 2 13 11.034 11.065 0.272 16.540 o
-10 2 14 13.056 13.240 0.302 13.397 o
-10 2 16 0.685 0.745 0.111 99.648 o
-10 2 17 3.612 3.755 0.222 24.912 o
-10 2 18 0.576 0.503 0.141 61.518 o
-10 3 1 2.518 2.859 0.111 99.648 o
-10 3 2 7.854 8.055 0.211 27.341 o
-10 3 3 3.572 3.675 0.131 71.346 o
-10 3 4 9.937 10.038 0.282 15.379 o
-10 3 6 10.749 10.632 0.272 16.540 o
-10 3 7 0.558 0.594 0.060 334.929 o
-10 3 8 5.782 5.668 0.171 41.721 o
-10 3 9 0.849 0.856 0.070 246.071 o
-10 3 10 7.423 7.209 0.191 33.400 o
-10 3 14 7.845 7.672 0.211 27.341 o
-10 3 15 2.466 2.779 0.111 99.648 o
-10 3 17 1.395 1.299 0.171 41.721 o
-10 3 18 0.350 0.383 0.121 83.732 o
-10 4 2 9.919 10.169 0.242 20.933 o
-10 4 3 6.061 5.860 0.171 41.721 o
-10 4 4 0.283 0.342 0.060 334.929 o
-10 4 5 1.041 0.997 0.070 246.071 o
-10 4 6 3.234 3.212 0.171 41.721 o
-10 4 8 2.999 2.769 0.211 27.341 o
-10 4 9 3.093 3.041 0.141 61.518 o
-10 4 10 6.892 7.008 0.312 12.547 o
-10 4 13 7.245 7.239 0.302 13.397 o
-10 4 16 10.072 10.280 0.332 11.072 o
-10 4 17 0.754 0.926 0.161 47.099 o
-10 5 2 6.434 5.840 0.272 16.540 o
-10 5 4 2.109 1.822 0.352 9.843 o
-10 5 5 2.853 2.598 0.211 27.341 o
-10 5 6 5.531 5.105 0.362 9.304 o
-10 5 10 0.649 0.745 0.091 148.858 o
-10 5 11 1.155 1.097 0.171 41.721 o
-10 5 12 13.454 13.270 0.383 8.350 o
-9 0 2 3.969 3.836 0.151 53.589 o
-9 0 4 56.545 57.409 1.198 0.851 o
-9 0 6 23.988 24.637 0.544 4.135 o
-9 0 8 4.260 4.239 0.141 61.518 o
-9 0 10 50.637 51.328 1.359 0.662 o
-9 0 16 20.485 20.942 0.503 4.823 o
-9 0 18 0.276 0.413 0.131 71.346 o
-9 0 20 0.966 0.795 0.101 120.575 o
-9 0 22 6.500 6.313 0.443 6.228 o
-9 1 1 0.502 0.503 0.040 753.591 o
-9 1 2 1.394 1.289 0.060 334.929 o
-9 1 3 0.127 0.131 0.030 1339.720 o
-9 1 4 10.205 10.159 0.232 22.793 o
-9 1 5 2.980 3.141 0.091 148.858 o
-9 1 6 21.944 22.261 0.493 5.022 o
-9 1 7 16.882 16.844 0.413 7.173 o
-9 1 8 4.700 4.772 0.141 61.518 o
-9 1 9 17.260 16.915 0.383 8.350 o
-9 1 10 1.099 1.128 0.070 246.071 o
-9 1 11 6.403 6.504 0.181 37.214 o
-9 1 13 0.325 0.383 0.111 99.648 o
-9 1 15 0.535 0.463 0.070 246.071 o
-9 1 16 2.484 2.507 0.131 71.346 o
-9 1 17 34.711 34.524 1.037 1.137 o
-9 1 18 6.427 6.403 0.191 33.400 o
-9 1 19 2.727 2.728 0.111 99.648 o
-9 1 20 4.131 4.068 0.151 53.589 o
-9 1 21 6.623 6.413 0.181 37.214 o
-9 1 23 2.079 2.044 0.191 33.400 o
-9 2 1 4.790 4.863 0.141 61.518 o
-9 2 3 0.680 0.594 0.050 482.298 o
-9 2 4 0.347 0.322 0.040 753.591 o
-9 2 5 5.976 5.960 0.151 53.589 o
-9 2 6 33.542 33.749 0.795 1.932 o
-9 2 7 9.696 9.776 0.232 22.793 o
-9 2 8 54.283 54.358 1.289 0.736 o
-9 2 9 1.328 1.379 0.070 246.071 o
-9 2 10 5.238 5.336 0.181 37.214 o
-9 2 12 3.226 3.171 0.121 83.732 o
-9 2 13 30.725 30.235 0.685 2.608 o
-9 2 14 4.577 4.863 0.151 53.589 o
-9 2 15 0.450 0.453 0.060 334.929 o
-9 2 16 9.329 9.283 0.242 20.933 o
-9 2 17 8.032 7.793 0.201 30.144 o
-9 2 18 14.034 13.854 0.413 7.173 o
-9 2 19 3.764 3.796 0.242 20.933 o
-9 2 21 6.792 6.937 0.292 14.337 o
-9 2 22 2.655 2.809 0.211 27.341 o
-9 3 1 2.578 2.416 0.191 33.400 o
-9 3 2 82.181 81.231 1.913 0.334 o
-9 3 3 12.357 12.887 0.302 13.397 o
-9 3 4 20.955 20.509 0.513 4.636 o
-9 3 6 0.998 1.118 0.060 334.929 o
-9 3 7 19.242 19.381 0.413 7.173 o
-9 3 8 6.529 6.454 0.191 33.400 o
-9 3 9 1.324 1.631 0.091 148.858 o
-9 3 10 4.836 4.742 0.161 47.099 o
-9 3 11 1.144 1.178 0.091 148.858 o
-9 3 12 40.093 40.938 1.138 0.944 o
-9 3 13 6.567 6.685 0.232 22.793 o
-9 3 14 5.892 6.142 0.171 41.721 o
-9 3 15 2.348 2.849 0.171 41.721 o
-9 3 16 2.943 2.910 0.111 99.648 o
-9 3 18 2.686 2.769 0.211 27.341 o
-9 4 1 11.278 11.287 0.262 17.837 o
-9 4 2 3.716 3.544 0.151 53.589 o
-9 4 3 20.137 19.512 0.413 7.173 o
-9 4 4 0.285 0.322 0.050 482.298 o
-9 4 6 7.567 7.461 0.242 20.933 o
-9 4 7 0.915 0.997 0.070 246.071 o
-9 4 8 4.230 4.058 0.161 47.099 o
-9 4 9 1.618 1.681 0.101 120.575 o
-9 4 10 0.554 0.403 0.060 334.929 o
-9 4 11 5.295 4.994 0.534 4.292 o
-9 4 12 5.634 5.467 0.836 1.750 o
-9 4 13 7.048 6.907 0.201 30.144 o
-9 4 14 0.246 0.322 0.081 188.398 o
-9 5 1 1.492 1.279 0.111 99.648 o
-9 5 6 0.716 0.836 0.070 246.071 o
-9 5 8 0.490 0.433 0.081 188.398 o
-9 5 9 3.479 3.403 0.141 61.518 o
-9 5 10 0.801 0.735 0.091 148.858 o
-9 5 12 2.908 2.880 0.222 24.912 o
-9 5 15 2.179 2.205 0.191 33.400 o
-9 6 1 1.510 1.279 0.171 41.721 o
-9 6 2 0.254 0.282 0.070 246.071 o
-9 6 3 3.716 3.453 0.131 71.346 o
-9 6 4 0.299 0.342 0.060 334.929 o
-9 6 5 3.203 2.648 0.211 27.341 o
-9 6 6 0.596 0.705 0.141 61.518 o
-8 0 2 3.494 3.695 0.121 83.732 o
-8 0 4 4.345 4.148 0.131 71.346 o
-8 0 8 49.744 48.428 1.420 0.606 o
-8 0 10 6.565 6.242 0.191 33.400 o
-8 0 12 2.927 2.960 0.393 7.927 o
-8 0 14 43.306 41.924 1.983 0.311 o
-8 0 16 11.722 12.313 0.373 8.807 o
-8 0 18 2.410 2.396 0.201 30.144 o
-8 0 20 40.037 38.632 2.014 0.301 o
-8 0 24 0.590 0.614 0.141 61.518 o
-8 1 1 29.034 29.258 0.634 3.038 o
-8 1 3 19.072 18.908 0.463 5.698 o
-8 1 4 29.704 29.440 0.685 2.608 o
-8 1 5 22.402 22.352 0.483 5.233 o
-8 1 6 1.716 1.661 0.060 334.929 o
-8 1 7 55.575 54.822 1.168 0.896 o
-8 1 8 5.918 5.880 0.151 53.589 o
-8 1 9 13.487 13.371 0.312 12.547 o
-8 1 10 35.731 34.917 0.876 1.593 o
-8 1 11 1.575 1.782 0.151 53.589 o
-8 1 12 1.845 1.702 0.111 99.648 o
-8 1 14 0.513 0.544 0.070 246.071 o
-8 1 15 15.615 15.374 0.383 8.350 o
-8 1 16 8.482 8.326 0.242 20.933 o
-8 1 17 6.744 6.856 0.322 11.775 o
-8 1 18 10.143 10.119 0.252 19.292 o
-8 1 20 1.105 1.057 0.070 246.071 o
-8 1 21 3.994 3.896 0.131 71.346 o
-8 1 23 0.986 0.886 0.101 120.575 o
-8 1 24 8.533 8.588 0.312 12.547 o
-8 2 1 39.312 38.199 0.926 1.425 o
-8 2 2 16.179 16.341 0.373 8.807 o
-8 2 3 6.904 6.726 0.181 37.214 o
-8 2 4 15.757 15.787 0.362 9.304 o
-8 2 5 33.775 33.336 0.725 2.326 o
-8 2 6 56.568 56.584 1.208 0.837 o
-8 2 7 6.250 6.373 0.161 47.099 o
-8 2 8 6.706 6.595 0.171 41.721 o
-8 2 9 1.328 1.299 0.070 246.071 o
-8 2 10 10.760 11.015 0.342 10.430 o
-8 2 11 19.722 19.200 0.443 6.228 o
-8 2 12 7.987 7.702 0.232 22.793 o
-8 2 13 1.980 2.004 0.101 120.575 o
-8 2 14 11.204 11.287 0.262 17.837 o
-8 2 15 0.146 0.201 0.060 334.929 o
-8 2 16 35.990 36.397 0.886 1.557 o
-8 2 17 1.983 1.933 0.171 41.721 o
-8 2 18 13.414 13.361 0.403 7.536 o
-8 2 19 3.573 3.091 0.222 24.912 o
-8 2 23 2.761 2.658 0.201 30.144 o
-8 3 1 0.282 0.211 0.040 753.591 o
-8 3 2 8.277 8.175 0.242 20.933 o
-8 3 3 6.870 6.997 0.181 37.214 o
-8 3 5 0.941 0.977 0.060 334.929 o
-8 3 6 32.428 32.168 0.866 1.630 o
-8 3 7 10.326 10.461 0.282 15.379 o
-8 3 8 21.727 21.697 0.473 5.458 o
-8 3 9 5.296 5.125 0.161 47.099 o
-8 3 10 9.295 9.253 0.232 22.793 o
-8 3 11 5.530 5.739 0.473 5.458 o
-8 3 12 49.389 49.858 1.168 0.896 o
-8 3 13 1.517 1.490 0.131 71.346 o
-8 3 14 1.385 1.248 0.101 120.575 o
-8 3 15 0.487 0.503 0.060 334.929 o
-8 3 16 16.890 17.166 0.383 8.350 o
-8 3 17 15.829 16.431 0.362 9.304 o
-8 3 19 0.966 1.128 0.171 41.721 o
-8 3 20 7.504 7.269 0.413 7.173 o
-8 4 1 20.935 20.721 0.534 4.292 o
-8 4 2 19.081 19.200 0.483 5.233 o
-8 4 3 15.461 16.059 0.342 10.430 o
-8 4 4 10.887 10.481 0.252 19.292 o
-8 4 5 2.890 3.081 0.101 120.575 o
-8 4 6 4.576 4.521 0.141 61.518 o
-8 4 7 2.745 2.809 0.111 99.648 o
-8 4 8 4.114 4.249 0.161 47.099 o
-8 4 10 0.323 0.362 0.081 188.398 o
-8 4 11 21.881 22.855 0.463 5.698 o
-8 4 12 16.617 16.844 0.443 6.228 o
-8 4 13 10.552 10.723 0.393 7.927 o
-8 4 15 2.687 2.849 0.232 22.793 o
-8 4 16 2.525 2.688 0.171 41.721 o
-8 4 18 4.751 4.460 0.292 14.337 o
-8 5 1 4.636 4.480 0.161 47.099 o
-8 5 2 25.633 25.533 0.493 5.022 o
-8 5 5 1.349 1.309 0.091 148.858 o
-8 5 6 0.457 0.513 0.060 334.929 o
-8 5 7 4.637 4.420 0.141 61.518 o
-8 5 8 7.445 6.887 0.725 2.326 o
-8 5 10 2.184 2.225 0.131 71.346 o
-8 5 12 0.918 0.866 0.091 148.858 o
-8 5 14 0.536 0.544 0.141 61.518 o
-8 5 15 0.651 0.705 0.141 61.518 o
-8 6 1 0.325 0.302 0.070 246.071 o
-8 6 2 0.572 0.503 0.081 188.398 o
-8 6 3 0.315 0.242 0.060 334.929 o
-8 6 4 0.624 0.564 0.060 334.929 o
-8 6 6 0.394 0.362 0.070 246.071 o
-8 6 7 1.073 0.977 0.091 148.858 o
-8 6 8 0.483 0.423 0.121 83.732 o
-8 6 11 0.617 0.634 0.111 99.648 o
-7 0 2 14.591 14.770 0.332 11.072 o
-7 0 4 40.486 39.770 0.795 1.932 o
-7 0 6 258.423 259.368 5.024 0.048 o
-7 0 10 1.449 0.967 0.262 17.837 o
-7 0 12 5.266 5.648 0.473 5.458 o
-7 0 14 10.340 11.548 0.302 13.397 o
-7 0 16 7.055 6.927 0.322 11.775 o
-7 0 18 7.495 7.189 0.282 15.379 o
-7 0 20 0.527 0.524 0.091 148.858 o
-7 0 22 0.477 0.413 0.091 148.858 o
-7 0 24 7.596 7.169 0.594 3.464 o
-7 1 1 18.341 18.425 0.524 4.459 o
-7 1 2 87.815 87.322 1.873 0.349 o
-7 1 3 3.658 3.917 0.111 99.648 o
-7 1 4 0.434 0.383 0.050 482.298 o
-7 1 5 2.189 2.205 0.081 188.398 o
-7 1 6 19.111 18.364 0.413 7.173 o
-7 1 7 52.614 51.046 1.540 0.515 o
-7 1 9 10.383 10.884 0.383 8.350 o
-7 1 10 29.245 28.664 0.735 2.263 o
-7 1 11 46.074 44.834 1.279 0.748 o
-7 1 12 2.981 2.980 0.131 71.346 o
-7 1 13 9.325 8.890 0.292 14.337 o
-7 1 14 15.147 15.012 0.352 9.843 o
-7 1 15 13.302 13.079 0.302 13.397 o
-7 1 16 5.617 5.819 0.171 41.721 o
-7 1 17 22.134 22.553 0.453 5.954 o
-7 1 18 0.198 0.181 0.060 334.929 o
-7 1 19 25.909 25.322 0.715 2.392 o
-7 1 20 4.304 4.370 0.131 71.346 o
-7 1 21 2.933 2.940 0.111 99.648 o
-7 1 22 1.294 1.158 0.081 188.398 o
-7 1 23 0.984 1.017 0.070 246.071 o
-7 1 24 0.774 0.866 0.151 53.589 o
-7 1 25 7.266 7.148 0.292 14.337 o
-7 2 2 0.324 0.332 0.030 1339.720 o
-7 2 3 22.733 22.402 0.503 4.823 o
-7 2 4 3.493 3.343 0.131 71.346 o
-7 2 5 9.868 9.847 0.242 20.933 o
-7 2 6 2.235 2.255 0.091 148.858 o
-7 2 7 19.324 19.230 0.413 7.173 o
-7 2 8 16.857 16.572 0.362 9.304 o
-7 2 9 17.148 16.814 0.373 8.807 o
-7 2 10 76.929 77.193 1.571 0.495 o
-7 2 11 22.251 21.949 0.483 5.233 o
-7 2 12 7.815 7.863 0.211 27.341 o
-7 2 13 4.985 5.004 0.141 61.518 o
-7 2 14 3.557 3.363 0.111 99.648 o
-7 2 15 40.874 40.303 0.856 1.669 o
-7 2 16 12.024 11.880 0.503 4.823 o
-7 2 17 2.034 2.185 0.201 30.144 o
-7 2 18 4.559 4.400 0.252 19.292 o
-7 2 20 22.490 21.687 1.218 0.824 o
-7 2 21 11.912 11.186 0.997 1.230 o
-7 2 22 4.404 4.188 0.373 8.807 o
-7 2 23 3.637 3.816 0.242 20.933 o
-7 2 24 4.522 4.591 0.242 20.933 o
-7 3 1 2.024 1.943 0.070 246.071 o
-7 3 2 1.894 1.822 0.070 246.071 o
-7 3 3 2.132 2.094 0.081 188.398 o
-7 3 4 75.515 74.173 1.853 0.356 o
-7 3 5 34.408 34.142 0.705 2.461 o
-7 3 6 15.883 15.817 0.352 9.843 o
-7 3 9 9.386 9.615 0.232 22.793 o
-7 3 10 11.208 11.095 0.373 8.807 o
-7 3 11 0.246 0.181 0.040 753.591 o
-7 3 12 0.984 0.946 0.070 246.071 o
-7 3 13 7.497 7.420 0.191 33.400 o
-7 3 14 22.158 22.251 0.554 3.986 o
-7 3 15 4.745 4.702 0.151 53.589 o
-7 3 16 21.644 21.707 0.866 1.630 o
-7 3 18 9.637 9.806 0.242 20.933 o
-7 3 20 2.514 2.376 0.151 53.589 o
-7 3 21 2.569 2.648 0.131 71.346 o
-7 3 22 2.751 2.668 0.201 30.144 o
-7 4 1 20.865 20.660 0.453 5.954 o
-7 4 2 6.394 6.524 0.171 41.721 o
-7 4 3 0.639 0.675 0.050 482.298 o
-7 4 4 2.153 2.165 0.081 188.398 o
-7 4 5 22.372 22.311 0.513 4.636 o
-7 4 6 4.126 4.480 0.141 61.518 o
-7 4 7 4.496 4.561 0.141 61.518 o
-7 4 8 25.333 26.097 0.513 4.636 o
-7 4 9 5.339 5.487 0.262 17.837 o
-7 4 10 0.267 0.201 0.070 246.071 o
-7 4 11 13.928 14.075 0.775 2.034 o
-7 4 12 3.324 3.403 0.141 61.518 o
-7 4 14 3.165 3.252 0.201 30.144 o
-7 4 15 12.007 12.082 0.292 14.337 o
-7 4 16 9.117 9.535 0.322 11.775 o
-7 4 17 3.470 3.333 0.352 9.843 o
-7 5 1 3.723 3.725 0.121 83.732 o
-7 5 2 18.518 18.193 0.665 2.768 o
-7 5 3 3.487 3.393 0.111 99.648 o
-7 5 4 1.702 1.601 0.141 61.518 o
-7 5 5 0.931 0.967 0.070 246.071 o
-7 5 6 7.309 7.793 0.232 22.793 o
-7 5 7 0.578 0.685 0.070 246.071 o
-7 5 10 5.149 5.497 0.181 37.214 o
-7 5 11 9.014 9.253 0.242 20.933 o
-7 5 12 23.491 24.234 1.520 0.529 o
-7 5 14 1.054 1.188 0.111 99.648 o
-7 5 17 2.363 2.255 0.191 33.400 o
-7 6 1 15.302 14.579 0.322 11.775 o
-7 6 2 2.844 2.759 0.131 71.346 o
-7 6 4 0.672 0.695 0.070 246.071 o
-7 6 5 1.117 1.007 0.201 30.144 o
-7 6 6 5.779 5.618 0.181 37.214 o
-7 6 7 2.258 1.923 0.121 83.732 o
-7 6 8 3.995 3.504 0.342 10.430 o
-7 6 9 1.965 1.893 0.131 71.346 o
-7 6 11 1.736 1.561 0.191 33.400 o
-6 0 2 184.100 187.974 4.128 0.072 o
-6 0 4 2.944 3.192 0.292 14.337 o
-6 0 6 165.867 168.100 3.625 0.093 o
-6 0 8 1.134 1.269 0.151 53.589 o
-6 0 10 291.880 292.453 8.306 0.018 o
-6 0 14 26.146 25.140 0.564 3.845 o
-6 0 16 128.683 128.582 3.846 0.083 o
-6 0 18 15.151 15.183 0.473 5.458 o
-6 0 20 9.689 9.494 0.252 19.292 o
-6 0 22 2.651 2.809 0.141 61.518 o
-6 0 24 12.097 11.850 0.423 6.835 o
-6 1 1 1.415 1.540 0.091 148.858 o
-6 1 2 6.830 6.796 0.181 37.214 o
-6 1 3 1.217 1.279 0.070 246.071 o
-6 1 4 32.298 31.896 0.685 2.608 o
-6 1 5 97.682 98.035 2.406 0.211 o
-6 1 6 155.001 155.424 3.463 0.102 o
-6 1 7 2.817 2.648 0.171 41.721 o
-6 1 8 3.022 3.151 0.181 37.214 o
-6 1 9 43.723 44.079 1.047 1.115 o
-6 1 10 50.842 50.915 1.299 0.725 o
-6 1 11 4.224 4.007 0.181 37.214 o
-6 1 12 41.961 41.522 0.956 1.336 o
-6 1 13 4.913 4.893 0.141 61.518 o
-6 1 14 22.229 21.234 0.473 5.458 o
-6 1 15 3.460 3.524 0.111 99.648 o
-6 1 16 0.595 0.544 0.050 482.298 o
-6 1 17 1.065 1.037 0.070 246.071 o
-6 1 18 0.661 0.654 0.060 334.929 o
-6 1 19 11.476 11.266 0.302 13.397 o
-6 1 20 27.180 26.681 0.916 1.456 o
-6 1 21 12.653 12.183 0.312 12.547 o
-6 1 22 1.401 1.450 0.081 188.398 o
-6 1 23 2.083 2.014 0.091 148.858 o
-6 1 24 0.255 0.222 0.070 246.071 o
-6 1 25 1.208 1.410 0.181 37.214 o
-6 2 1 71.580 69.018 1.551 0.508 o
-6 2 2 40.209 38.632 0.826 1.793 o
-6 2 3 61.498 60.269 1.873 0.349 o
-6 2 4 5.301 5.427 0.141 61.518 o
-6 2 5 4.383 4.339 0.131 71.346 o
-6 2 6 1.146 1.077 0.101 120.575 o
-6 2 7 0.239 0.201 0.040 753.591 o
-6 2 8 13.260 12.998 0.644 2.944 o
-6 2 9 31.442 31.483 0.765 2.088 o
-6 2 10 9.701 9.212 0.242 20.933 o
-6 2 11 0.199 0.191 0.040 753.591 o
-6 2 12 8.934 8.659 0.211 27.341 o
-6 2 13 0.212 0.171 0.040 753.591 o
-6 2 14 6.375 6.444 0.181 37.214 o
-6 2 15 2.770 2.678 0.111 99.648 o
-6 2 16 0.330 0.383 0.050 482.298 o
-6 2 17 9.208 9.293 0.302 13.397 o
-6 2 18 18.851 19.170 0.956 1.336 o
-6 2 19 2.567 2.386 0.121 83.732 o
-6 2 20 20.182 19.361 0.413 7.173 o
-6 2 21 1.537 1.571 0.101 120.575 o
-6 2 23 0.575 0.534 0.091 148.858 o
-6 3 1 13.007 13.049 0.302 13.397 o
-6 3 2 11.421 11.337 0.262 17.837 o
-6 3 3 1.345 1.691 0.060 334.929 o
-6 3 4 4.318 4.440 0.111 99.648 o
-6 3 5 0.629 0.654 0.040 753.591 o
-6 3 6 6.066 7.028 0.171 41.721 o
-6 3 7 7.353 7.350 0.181 37.214 o
-6 3 8 40.072 38.702 0.866 1.630 o
-6 3 9 31.035 30.779 0.594 3.464 o
-6 3 10 0.518 0.524 0.060 334.929 o
-6 3 11 4.366 4.319 0.131 71.346 o
-6 3 12 0.401 0.936 0.161 47.099 o
-6 3 13 6.191 6.464 0.171 41.721 o
-6 3 14 54.545 54.389 1.118 0.979 o
-6 3 15 12.253 12.817 0.312 12.547 o
-6 3 16 1.806 1.873 0.121 83.732 o
-6 3 17 0.627 0.604 0.070 246.071 o
-6 3 18 8.292 8.145 0.232 22.793 o
-6 3 19 14.894 15.002 0.584 3.584 o
-6 3 20 0.957 0.906 0.171 41.721 o
-6 3 21 0.363 0.403 0.081 188.398 o
-6 3 22 4.612 4.581 0.161 47.099 o
-6 3 23 0.869 0.755 0.141 61.518 o
-6 4 1 7.671 7.702 0.201 30.144 o
-6 4 3 7.083 7.189 0.181 37.214 o
-6 4 4 41.808 41.934 1.037 1.137 o
-6 4 5 38.069 37.837 0.805 1.884 o
-6 4 6 1.967 1.873 0.091 148.858 o
-6 4 8 6.765 6.856 0.201 30.144 o
-6 4 10 1.875 1.812 0.101 120.575 o
-6 4 11 6.368 6.363 0.463 5.698 o
-6 4 12 11.168 12.001 0.282 15.379 o
-6 4 13 13.300 13.924 0.856 1.669 o
-6 4 14 13.371 13.814 0.322 11.775 o
-6 4 15 21.784 21.697 0.443 6.228 o
-6 4 16 0.490 0.564 0.070 246.071 o
-6 4 18 6.224 6.343 0.201 30.144 o
-6 4 19 0.925 1.017 0.131 71.346 o
-6 5 2 0.641 0.745 0.060 334.929 o
-6 5 3 1.211 1.218 0.070 246.071 o
-6 5 4 35.387 34.474 0.846 1.709 o
-6 5 6 6.499 6.564 0.181 37.214 o
-6 5 7 2.612 2.628 0.111 99.648 o
-6 5 8 15.319 15.505 0.362 9.304 o
-6 5 9 1.388 1.309 0.181 37.214 o
-6 5 10 14.547 14.619 0.332 11.072 o
-6 5 11 0.492 0.534 0.081 188.398 o
-6 5 13 0.581 0.584 0.101 120.575 o
-6 5 14 2.246 2.396 0.131 71.346 o
-6 5 15 1.359 1.420 0.131 71.346 o
-6 5 16 7.325 7.521 0.211 27.341 o
-6 5 18 1.424 1.168 0.211 27.341 o
-6 6 1 1.666 1.722 0.081 188.398 o
-6 6 2 4.093 4.128 0.121 83.732 o
-6 6 3 0.350 0.564 0.060 334.929 o
-6 6 4 2.876 2.718 0.191 33.400 o
-6 6 5 8.725 8.709 0.574 3.711 o
-6 6 6 0.959 1.530 0.091 148.858 o
-6 6 7 0.805 0.634 0.060 334.929 o
-6 6 8 0.436 0.433 0.141 61.518 o
-6 6 10 4.888 5.004 0.272 16.540 o
-6 6 11 9.438 9.575 0.352 9.843 o
-6 6 12 4.024 4.339 0.252 19.292 o
-6 6 13 0.668 0.876 0.161 47.099 o
-6 6 14 0.830 0.675 0.151 53.589 o
-6 6 15 3.396 3.282 0.222 24.912 o
-6 6 16 1.960 1.842 0.181 37.214 o
-6 7 1 5.378 5.115 0.161 47.099 o
-6 7 4 0.433 0.322 0.081 188.398 o
-6 7 5 0.433 0.393 0.070 246.071 o
-6 7 6 1.150 1.027 0.091 148.858 o
-6 7 7 2.397 2.074 0.181 37.214 o
-6 7 9 2.332 2.336 0.191 33.400 o
-5 0 2 89.883 92.064 1.863 0.352 o
-5 0 4 18.779 18.898 0.473 5.458 o
-5 0 6 119.582 119.722 2.789 0.157 o
-5 0 8 284.404 289.915 7.753 0.020 o
-5 0 10 102.821 106.039 2.406 0.211 o
-5 0 12 44.414 43.314 1.017 1.182 o
-5 0 14 0.669 0.554 0.070 246.071 o
-5 0 18 26.271 25.976 0.725 2.326 o
-5 0 20 98.552 98.689 2.517 0.193 o
-5 0 22 0.212 0.352 0.081 188.398 o
-5 0 24 0.503 0.483 0.091 148.858 o
-5 0 26 13.544 13.481 0.383 8.350 o
-5 1 1 57.056 57.470 1.349 0.671 o
-5 1 2 257.503 262.107 6.625 0.028 o
-5 1 3 50.178 51.942 1.087 1.034 o
-5 1 4 93.663 96.746 2.507 0.194 o
-5 1 5 31.490 31.413 1.108 0.996 o
-5 1 6 4.061 4.178 0.322 11.775 o
-5 1 7 1.012 0.836 0.201 30.144 o
-5 1 8 16.942 17.106 0.503 4.823 o
-5 1 9 269.989 272.145 6.454 0.029 o
-5 1 10 26.285 25.835 0.654 2.854 o
-5 1 12 24.924 24.506 0.544 4.135 o
-5 1 13 9.050 8.880 0.211 27.341 o
-5 1 14 26.583 25.855 0.564 3.845 o
-5 1 15 40.142 38.904 0.886 1.557 o
-5 1 16 54.603 53.936 1.158 0.912 o
-5 1 17 16.314 15.707 0.362 9.304 o
-5 1 18 0.503 0.493 0.050 482.298 o
-5 1 19 40.410 40.474 0.886 1.557 o
-5 1 20 0.564 0.574 0.060 334.929 o
-5 1 21 0.955 0.906 0.070 246.071 o
-5 1 22 1.435 1.420 0.101 120.575 o
-5 1 23 0.217 0.232 0.060 334.929 o
-5 1 24 15.414 14.377 0.453 5.954 o
-5 1 25 1.027 0.967 0.161 47.099 o
-5 1 26 2.833 2.960 0.211 27.341 o
-5 2 1 9.249 9.253 0.211 27.341 o
-5 2 2 0.603 0.675 0.070 246.071 o
-5 2 3 4.333 4.229 0.131 71.346 o
-5 2 4 29.466 27.708 0.856 1.669 o
-5 2 5 178.766 178.238 3.665 0.091 o
-5 2 6 80.739 79.902 3.091 0.128 o
-5 2 7 21.645 21.707 0.775 2.034 o
-5 2 8 1.809 2.054 0.141 61.518 o
-5 2 11 40.701 39.850 0.886 1.557 o
-5 2 12 23.698 23.701 0.524 4.459 o
-5 2 13 73.293 72.320 1.530 0.522 o
-5 2 14 0.669 0.735 0.060 334.929 o
-5 2 15 11.956 12.052 0.282 15.379 o
-5 2 16 3.243 3.232 0.111 99.648 o
-5 2 17 7.789 7.924 0.211 27.341 o
-5 2 18 4.796 4.984 0.161 47.099 o
-5 2 19 11.131 10.833 0.352 9.843 o
-5 2 22 9.599 9.051 0.453 5.954 o
-5 2 23 7.333 6.353 0.201 30.144 o
-5 2 24 1.622 1.540 0.171 41.721 o
-5 3 1 20.222 19.845 0.423 6.835 o
-5 3 3 6.194 5.930 0.141 61.518 o
-5 3 4 11.530 11.136 0.252 19.292 o
-5 3 5 3.890 3.685 0.151 53.589 o
-5 3 6 4.778 4.692 0.121 83.732 o
-5 3 7 16.184 15.888 0.352 9.843 o
-5 3 8 2.230 2.205 0.091 148.858 o
-5 3 10 6.424 6.434 0.181 37.214 o
-5 3 11 0.540 0.483 0.050 482.298 o
-5 3 12 0.692 0.675 0.050 482.298 o
-5 3 14 0.806 0.926 0.091 148.858 o
-5 3 15 2.302 2.245 0.111 99.648 o
-5 3 18 12.438 12.827 0.302 13.397 o
-5 3 19 5.804 5.960 0.211 27.341 o
-5 3 20 0.278 0.242 0.081 188.398 o
-5 3 21 0.872 0.916 0.121 83.732 o
-5 3 23 3.650 3.836 0.141 61.518 o
-5 4 1 3.207 3.282 0.111 99.648 o
-5 4 3 23.211 23.701 0.524 4.459 o
-5 4 4 23.218 23.590 0.513 4.636 o
-5 4 5 13.375 13.260 0.282 15.379 o
-5 4 7 1.166 1.168 0.070 246.071 o
-5 4 8 24.197 25.593 0.524 4.459 o
-5 4 10 23.279 23.066 0.584 3.584 o
-5 4 11 0.339 0.272 0.060 334.929 o
-5 4 12 1.840 2.034 0.161 47.099 o
-5 4 13 14.677 14.619 0.342 10.430 o
-5 4 14 6.939 7.249 0.201 30.144 o
-5 4 15 12.901 13.240 0.403 7.536 o
-5 4 17 2.343 2.416 0.171 41.721 o
-5 4 18 15.885 16.804 1.067 1.073 o
-5 4 19 0.443 0.453 0.091 148.858 o
-5 5 1 2.656 2.658 0.091 148.858 o
-5 5 2 4.066 3.987 0.121 83.732 o
-5 5 3 3.053 2.980 0.111 99.648 o
-5 5 4 62.071 65.031 1.551 0.508 o
-5 5 5 0.231 0.312 0.050 482.298 o
-5 5 6 8.675 8.800 0.252 19.292 o
-5 5 7 2.551 2.477 0.101 120.575 o
-5 5 8 5.731 5.910 0.161 47.099 o
-5 5 9 2.761 2.628 0.171 41.721 o
-5 5 10 3.298 3.312 0.141 61.518 o
-5 5 12 10.898 11.609 0.624 3.137 o
-5 5 13 4.123 4.027 0.564 3.845 o
-5 5 14 46.489 47.542 3.373 0.107 o
-5 5 16 0.764 0.705 0.081 188.398 o
-5 5 17 0.532 0.604 0.111 99.648 o
-5 5 18 1.309 1.359 0.222 24.912 o
-5 6 2 0.312 0.453 0.050 482.298 o
-5 6 3 18.619 18.274 0.403 7.536 o
-5 6 4 2.586 2.527 0.111 99.648 o
-5 6 5 1.403 1.399 0.191 33.400 o
-5 6 6 0.865 0.826 0.070 246.071 o
-5 6 7 1.647 1.691 0.141 61.518 o
-5 6 8 10.796 11.468 0.272 16.540 o
-5 6 9 2.357 2.255 0.131 71.346 o
-5 6 10 8.939 9.082 0.352 9.843 o
-5 6 11 0.697 0.675 0.121 83.732 o
-5 6 13 1.486 1.238 0.131 71.346 o
-5 6 15 3.838 4.168 0.242 20.933 o
-5 6 17 0.776 0.826 0.141 61.518 o
-5 7 2 0.853 0.695 0.151 53.589 o
-5 7 3 0.544 0.503 0.070 246.071 o
-5 7 4 0.382 0.342 0.070 246.071 o
-5 7 7 2.209 1.953 0.342 10.430 o
-5 7 9 2.121 1.923 0.292 14.337 o
-5 7 10 1.879 1.822 0.191 33.400 o
-5 7 11 2.423 2.265 0.201 30.144 o
-4 0 2 973.250 878.979 130.726 0.000 o
-4 0 4 121.614 124.816 3.534 0.098 o
-4 0 6 45.263 45.408 1.037 1.137 o
-4 0 8 585.906 588.127 13.129 0.007 o
-4 0 10 1.773 1.792 0.191 33.400 o
-4 0 12 245.037 245.303 5.427 0.042 o
-4 0 14 1.904 1.963 0.141 61.518 o
-4 0 16 57.712 56.865 1.248 0.784 o
-4 0 18 132.065 132.045 2.678 0.170 o
-4 0 22 1.304 1.208 0.111 99.648 o
-4 0 24 1.813 1.893 0.232 22.793 o
-4 0 26 11.204 11.065 0.352 9.843 o
-4 1 1 90.769 92.346 2.316 0.228 o
-4 1 2 56.548 57.480 1.269 0.759 o
-4 1 3 1.834 1.772 0.101 120.575 o
-4 1 4 34.294 34.725 0.836 1.750 o
-4 1 5 0.114 0.131 0.040 753.591 o
-4 1 6 179.877 181.037 4.209 0.069 o
-4 1 7 87.687 90.423 2.054 0.290 o
-4 1 8 176.525 179.950 4.198 0.069 o
-4 1 9 46.744 47.089 1.097 1.015 o
-4 1 11 1.901 1.933 0.081 188.398 o
-4 1 12 82.608 82.076 1.802 0.376 o
-4 1 13 15.604 15.284 0.362 9.304 o
-4 1 14 16.726 16.593 0.373 8.807 o
-4 1 15 0.122 0.121 0.030 1339.720 o
-4 1 16 22.144 21.516 0.473 5.458 o
-4 1 17 4.484 4.541 0.121 83.732 o
-4 1 18 0.993 1.007 0.060 334.929 o
-4 1 19 52.864 52.627 1.259 0.772 o
-4 1 20 11.863 11.720 0.322 11.775 o
-4 1 21 1.500 1.349 0.111 99.648 o
-4 1 22 21.887 21.093 0.896 1.522 o
-4 1 23 9.308 9.082 0.262 17.837 o
-4 1 24 2.663 2.628 0.181 37.214 o
-4 1 25 4.335 4.400 0.141 61.518 o
-4 1 26 2.340 2.165 0.191 33.400 o
-4 2 1 53.967 53.100 1.238 0.797 o
-4 2 2 13.471 13.250 0.373 8.807 o
-4 2 3 79.732 80.617 2.416 0.209 o
-4 2 4 63.269 63.833 2.437 0.206 o
-4 2 5 5.759 5.960 0.383 8.350 o
-4 2 6 5.757 5.799 0.383 8.350 o
-4 2 7 6.801 6.625 0.181 37.214 o
-4 2 8 83.608 84.050 1.832 0.364 o
-4 2 9 14.147 14.166 0.342 10.430 o
-4 2 10 31.185 30.346 0.685 2.608 o
-4 2 11 7.691 7.481 0.201 30.144 o
-4 2 12 0.756 0.816 0.040 753.591 o
-4 2 13 3.356 3.282 0.101 120.575 o
-4 2 14 22.964 22.251 0.493 5.022 o
-4 2 15 35.052 34.615 0.775 2.034 o
-4 2 16 10.086 10.018 0.242 20.933 o
-4 2 17 7.411 7.360 0.181 37.214 o
-4 2 18 7.741 8.004 0.242 20.933 o
-4 2 19 6.039 6.011 0.201 30.144 o
-4 2 21 4.456 4.309 0.201 30.144 o
-4 2 22 3.853 3.937 0.141 61.518 o
-4 2 23 18.102 17.348 0.443 6.228 o
-4 2 24 2.319 2.306 0.101 120.575 o
-4 2 25 3.166 3.262 0.222 24.912 o
-4 3 1 5.069 4.944 0.121 83.732 o
-4 3 2 13.507 13.371 0.292 14.337 o
-4 3 3 21.817 21.647 0.614 3.240 o
-4 3 4 241.895 238.306 5.175 0.046 o
-4 3 5 28.555 27.889 0.584 3.584 o
-4 3 6 8.272 8.055 0.262 17.837 o
-4 3 7 5.089 5.225 0.141 61.518 o
-4 3 8 0.217 0.272 0.060 334.929 o
-4 3 9 36.770 36.689 0.906 1.489 o
-4 3 10 64.685 63.551 1.510 0.536 o
-4 3 11 20.262 20.247 0.463 5.698 o
-4 3 12 12.333 12.344 0.272 16.540 o
-4 3 13 0.990 1.077 0.060 334.929 o
-4 3 14 31.643 31.725 0.816 1.838 o
-4 3 15 5.649 6.122 0.171 41.721 o
-4 3 16 4.022 4.017 0.171 41.721 o
-4 3 17 14.275 14.720 0.332 11.072 o
-4 3 18 2.480 2.457 0.272 16.540 o
-4 3 20 5.992 6.021 0.191 33.400 o
-4 3 21 1.533 1.621 0.121 83.732 o
-4 3 22 1.104 1.188 0.131 71.346 o
-4 3 23 0.398 0.352 0.111 99.648 o
-4 4 1 0.162 0.151 0.030 1339.720 o
-4 4 2 5.135 5.145 0.141 61.518 o
-4 4 3 59.154 58.748 1.440 0.590 o
-4 4 4 0.693 1.077 0.060 334.929 o
-4 4 5 11.306 11.226 0.262 17.837 o
-4 4 6 28.872 28.735 0.624 3.137 o
-4 4 7 9.235 9.323 0.302 13.397 o
-4 4 8 4.303 4.490 0.131 71.346 o
-4 4 9 2.162 2.004 0.101 120.575 o
-4 4 10 2.879 2.779 0.111 99.648 o
-4 4 11 0.113 0.171 0.050 482.298 o
-4 4 12 0.284 0.332 0.060 334.929 o
-4 4 13 27.328 27.819 0.866 1.630 o
-4 4 14 21.843 22.291 0.856 1.669 o
-4 4 15 0.862 0.896 0.070 246.071 o
-4 4 16 1.840 1.973 0.151 53.589 o
-4 4 17 4.552 4.672 0.242 20.933 o
-4 4 18 2.054 2.134 0.131 71.346 o
-4 4 20 4.375 3.947 0.282 15.379 o
-4 5 2 21.653 21.717 0.473 5.458 o
-4 5 3 2.284 2.175 0.091 148.858 o
-4 5 4 0.557 0.534 0.060 334.929 o
-4 5 6 5.253 5.044 0.161 47.099 o
-4 5 8 7.631 8.045 0.201 30.144 o
-4 5 10 11.800 12.052 0.765 2.088 o
-4 5 11 1.295 1.389 0.111 99.648 o
-4 5 12 7.529 7.501 0.483 5.233 o
-4 5 13 0.513 0.544 0.081 188.398 o
-4 5 14 12.704 13.280 0.393 7.927 o
-4 5 15 0.224 0.282 0.070 246.071 o
-4 5 17 1.649 1.611 0.282 15.379 o
-4 5 18 11.297 11.417 0.423 6.835 o
-4 6 2 4.488 4.410 0.332 11.072 o
-4 6 3 12.245 12.354 0.282 15.379 o
-4 6 4 3.308 3.282 0.141 61.518 o
-4 6 5 5.447 5.477 0.232 22.793 o
-4 6 6 1.563 1.530 0.091 148.858 o
-4 6 7 8.880 8.649 0.232 22.793 o
-4 6 8 1.371 1.369 0.111 99.648 o
-4 6 11 0.532 0.624 0.091 148.858 o
-4 6 12 4.045 4.108 0.171 41.721 o
-4 6 13 18.778 19.029 0.433 6.521 o
-4 6 14 4.549 4.772 0.171 41.721 o
-4 6 16 0.999 1.047 0.171 41.721 o
-4 6 17 0.428 0.493 0.131 71.346 o
-4 7 2 4.337 3.886 0.242 20.933 o
-4 7 3 4.554 4.068 0.322 11.775 o
-4 7 4 2.502 2.376 0.161 47.099 o
-4 7 6 0.802 0.785 0.081 188.398 o
-4 7 7 2.588 2.567 0.292 14.337 o
-4 7 8 1.902 1.752 0.201 30.144 o
-4 7 9 6.984 6.756 0.292 14.337 o
-4 7 11 0.721 0.805 0.161 47.099 o
-3 0 2 14.375 14.770 0.322 11.775 o
-3 0 4 81.613 92.014 3.131 0.125 o
-3 0 6 12.448 15.102 0.654 2.854 o
-3 0 8 21.734 22.684 0.534 4.292 o
-3 0 10 4.041 4.198 0.121 83.732 o
-3 0 12 146.769 147.681 3.212 0.118 o
-3 0 14 18.283 17.911 0.393 7.927 o
-3 0 16 13.894 13.461 0.322 11.775 o
-3 0 18 33.630 33.940 0.755 2.144 o
-3 0 20 9.690 9.343 0.483 5.233 o
-3 0 22 96.016 93.524 3.786 0.085 o
-3 0 24 0.050 0.493 0.091 148.858 o
-3 0 26 4.208 4.047 0.232 22.793 o
-3 1 1 321.414 329.655 7.692 0.021 o
-3 1 2 34.148 34.142 0.785 1.982 o
-3 1 3 159.736 164.072 3.755 0.087 o
-3 1 4 227.519 236.252 5.366 0.042 o
-3 1 5 208.865 219.005 5.034 0.048 o
-3 1 6 0.356 0.332 0.040 753.591 o
-3 1 7 352.406 356.577 8.105 0.019 o
-3 1 8 8.995 8.367 0.232 22.793 o
-3 1 9 61.707 62.272 1.379 0.642 o
-3 1 10 3.686 3.625 0.111 99.648 o
-3 1 11 163.810 159.854 3.574 0.096 o
-3 1 12 54.419 53.714 1.188 0.866 o
-3 1 13 0.881 0.846 0.040 753.591 o
-3 1 14 0.319 0.332 0.030 1339.720 o
-3 1 15 0.134 0.141 0.030 1339.720 o
-3 1 16 32.227 31.715 0.695 2.533 o
-3 1 17 59.838 59.956 1.289 0.736 o
-3 1 18 38.552 38.602 0.846 1.709 o
-3 1 19 0.271 0.272 0.040 753.591 o
-3 1 20 2.097 1.973 0.081 188.398 o
-3 1 21 8.035 7.984 0.201 30.144 o
-3 1 22 2.138 1.973 0.091 148.858 o
-3 1 23 1.912 1.822 0.091 148.858 o
-3 1 24 0.231 0.232 0.060 334.929 o
-3 1 25 1.249 1.138 0.081 188.398 o
-3 1 26 16.831 16.572 0.433 6.521 o
-3 2 1 83.091 84.563 1.913 0.334 o
-3 2 2 175.590 182.608 4.249 0.068 o
-3 2 3 297.133 305.954 6.987 0.025 o
-3 2 4 27.730 27.839 0.695 2.533 o
-3 2 5 2.771 2.688 0.111 99.648 o
-3 2 6 139.996 140.140 3.645 0.092 o
-3 2 7 170.490 170.446 3.826 0.084 o
-3 2 8 289.050 292.100 6.635 0.028 o
-3 2 9 52.469 52.627 1.158 0.912 o
-3 2 10 11.461 11.045 0.262 17.837 o
-3 2 11 23.548 23.258 0.513 4.636 o
-3 2 12 2.092 2.124 0.070 246.071 o
-3 2 13 54.054 53.573 1.218 0.824 o
-3 2 14 0.795 0.896 0.050 482.298 o
-3 2 15 28.765 28.564 0.665 2.768 o
-3 2 16 14.567 14.730 0.332 11.072 o
-3 2 17 1.022 0.987 0.060 334.929 o
-3 2 18 43.319 43.505 1.007 1.206 o
-3 2 19 0.367 0.342 0.050 482.298 o
-3 2 20 3.434 3.564 0.111 99.648 o
-3 2 21 10.901 10.773 0.332 11.072 o
-3 2 24 2.750 2.618 0.151 53.589 o
-3 3 1 3.848 3.927 0.101 120.575 o
-3 3 2 252.297 251.243 5.578 0.039 o
-3 3 3 3.994 7.551 0.181 37.214 o
-3 3 4 45.691 45.700 0.936 1.394 o
-3 3 5 21.877 21.858 0.453 5.954 o
-3 3 6 0.058 0.272 0.050 482.298 o
-3 3 7 4.144 4.108 0.141 61.518 o
-3 3 8 17.803 18.042 0.433 6.521 o
-3 3 9 4.985 5.598 0.151 53.589 o
-3 3 10 20.410 20.177 0.453 5.954 o
-3 3 11 1.442 1.530 0.081 188.398 o
-3 3 12 41.758 42.307 0.916 1.456 o
-3 3 13 9.108 9.394 0.222 24.912 o
-3 3 14 69.651 70.407 1.591 0.483 o
-3 3 15 1.561 1.651 0.131 71.346 o
-3 3 17 1.178 1.168 0.081 188.398 o
-3 3 18 3.598 3.463 0.121 83.732 o
-3 3 19 10.146 10.400 0.252 19.292 o
-3 3 20 4.213 4.229 0.141 61.518 o
-3 3 21 6.214 6.877 0.232 22.793 o
-3 3 22 10.070 9.968 0.252 19.292 o
-3 3 24 10.950 10.985 0.342 10.430 o
-3 4 1 20.800 20.741 0.443 6.228 o
-3 4 2 10.421 10.582 0.403 7.536 o
-3 4 3 58.613 58.235 1.208 0.837 o
-3 4 4 28.619 28.745 0.695 2.533 o
-3 4 5 0.417 0.473 0.040 753.591 o
-3 4 6 25.114 24.667 0.715 2.392 o
-3 4 7 16.434 16.572 0.483 5.233 o
-3 4 8 0.562 0.503 0.050 482.298 o
-3 4 9 0.466 0.493 0.060 334.929 o
-3 4 10 37.382 37.706 0.805 1.884 o
-3 4 11 3.831 4.007 0.141 61.518 o
-3 4 12 2.902 2.869 0.121 83.732 o
-3 4 13 31.657 31.906 0.967 1.308 o
-3 4 14 5.705 5.759 0.191 33.400 o
-3 4 16 4.020 4.037 0.161 47.099 o
-3 4 17 10.358 10.693 0.262 17.837 o
-3 4 18 4.012 3.947 0.151 53.589 o
-3 4 20 8.897 8.729 0.373 8.807 o
-3 5 1 0.165 0.242 0.040 753.591 o
-3 5 2 2.277 2.366 0.081 188.398 o
-3 5 3 4.481 4.279 0.131 71.346 o
-3 5 4 9.331 9.041 0.252 19.292 o
-3 5 5 1.091 1.118 0.070 246.071 o
-3 5 6 35.058 35.712 0.916 1.456 o
-3 5 7 3.950 4.037 0.131 71.346 o
-3 5 8 0.589 0.584 0.070 246.071 o
-3 5 9 4.328 4.219 0.151 53.589 o
-3 5 10 4.192 4.309 0.171 41.721 o
-3 5 11 1.329 1.389 0.111 99.648 o
-3 5 12 12.136 12.565 0.292 14.337 o
-3 5 13 0.344 0.322 0.070 246.071 o
-3 5 14 1.495 1.651 0.101 120.575 o
-3 5 16 16.758 17.096 0.544 4.135 o
-3 5 17 1.001 0.987 0.101 120.575 o
-3 5 18 1.258 1.238 0.211 27.341 o
-3 6 1 8.038 7.823 0.373 8.807 o
-3 6 2 1.725 1.661 0.111 99.648 o
-3 6 3 0.876 1.238 0.242 20.933 o
-3 6 4 1.135 1.289 0.081 188.398 o
-3 6 5 0.735 0.795 0.070 246.071 o
-3 6 6 0.815 0.916 0.091 148.858 o
-3 6 7 0.729 0.816 0.131 71.346 o
-3 6 9 3.868 3.957 0.161 47.099 o
-3 6 10 2.817 2.900 0.141 61.518 o
-3 6 11 0.401 0.332 0.070 246.071 o
-3 6 12 3.544 3.977 0.161 47.099 o
-3 6 13 1.722 1.842 0.101 120.575 o
-3 6 15 0.183 0.604 0.111 99.648 o
-3 6 17 6.748 6.937 0.272 16.540 o
-3 7 2 5.134 5.246 0.252 19.292 o
-3 7 4 4.336 4.229 0.242 20.933 o
-3 7 5 1.682 1.641 0.191 33.400 o
-3 7 6 0.786 0.564 0.151 53.589 o
-3 7 12 5.944 5.840 0.272 16.540 o
-3 7 13 3.977 3.876 0.232 22.793 o
-2 0 6 175.188 176.990 4.168 0.070 o
-2 0 8 454.336 471.577 10.763 0.011 o
-2 0 10 193.855 188.830 4.420 0.063 o
-2 0 12 16.999 17.116 0.383 8.350 o
-2 0 14 57.431 56.543 1.259 0.772 o
-2 0 16 11.871 11.720 0.292 14.337 o
-2 0 18 5.056 4.843 0.131 71.346 o
-2 0 20 16.707 16.955 0.362 9.304 o
-2 0 22 4.483 4.501 0.171 41.721 o
-2 0 26 3.721 3.846 0.232 22.793 o
-2 1 1 184.278 197.821 4.450 0.062 o
-2 1 2 550.346 566.329 47.613 0.001 o
-2 1 3 21.555 21.314 0.463 5.698 o
-2 1 4 349.217 354.473 15.898 0.005 o
-2 1 5 20.964 21.123 0.534 4.292 o
-2 1 6 5.857 5.709 0.141 61.518 o
-2 1 7 34.071 34.806 0.785 1.982 o
-2 1 8 289.805 295.473 6.695 0.027 o
-2 1 9 22.458 22.905 0.534 4.292 o
-2 1 10 32.568 33.165 0.745 2.202 o
-2 1 11 83.915 83.577 1.842 0.360 o
-2 1 12 9.477 9.605 0.232 22.793 o
-2 1 13 33.205 32.319 0.715 2.392 o
-2 1 14 18.917 18.606 0.413 7.173 o
-2 1 15 11.636 11.206 0.262 17.837 o
-2 1 16 1.063 1.057 0.050 482.298 o
-2 1 17 30.861 30.809 0.685 2.608 o
-2 1 18 8.535 8.367 0.201 30.144 o
-2 1 19 1.737 1.802 0.070 246.071 o
-2 1 20 0.992 0.967 0.060 334.929 o
-2 1 21 57.914 57.329 1.238 0.797 o
-2 1 22 10.954 10.874 0.302 13.397 o
-2 1 24 2.235 2.306 0.151 53.589 o
-2 1 25 0.531 0.564 0.060 334.929 o
-2 1 26 1.574 1.470 0.181 37.214 o
-2 2 1 149.240 153.319 3.534 0.098 o
-2 2 2 481.218 490.395 11.005 0.010 o
-2 2 3 9.433 9.706 0.252 19.292 o
-2 2 4 23.188 22.764 0.534 4.292 o
-2 2 5 3.019 3.232 0.111 99.648 o
-2 2 6 72.128 72.904 1.621 0.465 o
-2 2 7 34.392 34.091 0.765 2.088 o
-2 2 8 29.786 28.785 0.644 2.944 o
-2 2 9 17.036 17.156 0.383 8.350 o
-2 2 10 92.014 90.816 1.994 0.308 o
-2 2 11 14.051 13.532 0.312 12.547 o
-2 2 12 110.167 109.371 2.406 0.211 o
-2 2 13 30.865 30.819 0.695 2.533 o
-2 2 14 13.761 13.552 0.302 13.397 o
-2 2 15 2.262 2.235 0.081 188.398 o
-2 2 16 37.773 37.192 0.826 1.793 o
-2 2 17 55.670 55.214 1.238 0.797 o
-2 2 18 27.639 27.557 0.665 2.768 o
-2 2 19 8.188 7.974 0.201 30.144 o
-2 2 20 6.935 6.796 0.191 33.400 o
-2 2 21 0.565 0.503 0.060 334.929 o
-2 2 22 9.545 9.706 0.242 20.933 o
-2 2 23 10.508 10.390 0.342 10.430 o
-2 2 24 0.478 0.403 0.070 246.071 o
-2 2 25 14.589 14.488 0.413 7.173 o
-2 3 1 141.661 143.352 3.242 0.116 o
-2 3 2 67.422 68.021 1.430 0.598 o
-2 3 3 1.632 1.581 0.121 83.732 o
-2 3 4 9.100 9.182 0.232 22.793 o
-2 3 5 6.324 6.554 0.211 27.341 o
-2 3 6 371.659 363.696 8.377 0.017 o
-2 3 7 82.097 82.449 1.792 0.381 o
-2 3 8 25.639 25.583 0.564 3.845 o
-2 3 9 7.811 8.165 0.201 30.144 o
-2 3 10 22.288 22.392 0.534 4.292 o
-2 3 11 20.096 20.378 0.473 5.458 o
-2 3 12 85.661 84.624 2.547 0.188 o
-2 3 13 3.732 3.886 0.111 99.648 o
-2 3 14 4.942 4.984 0.131 71.346 o
-2 3 15 11.334 11.528 0.322 11.775 o
-2 3 16 32.568 32.964 0.725 2.326 o
-2 3 17 4.438 4.672 0.161 47.099 o
-2 3 18 9.085 9.293 0.232 22.793 o
-2 3 19 1.369 1.440 0.101 120.575 o
-2 3 20 15.030 15.425 0.383 8.350 o
-2 3 22 10.821 10.884 0.262 17.837 o
-2 3 23 1.193 1.309 0.252 19.292 o
-2 3 24 1.605 1.591 0.171 41.721 o
-2 4 1 16.344 16.411 0.352 9.843 o
-2 4 2 61.546 60.631 1.369 0.652 o
-2 4 3 32.653 32.722 0.675 2.686 o
-2 4 4 0.481 0.463 0.050 482.298 o
-2 4 5 34.344 34.363 0.755 2.144 o
-2 4 6 3.714 3.876 0.121 83.732 o
-2 4 7 37.015 37.222 0.795 1.932 o
-2 4 8 0.551 0.544 0.050 482.298 o
-2 4 9 0.342 0.342 0.050 482.298 o
-2 4 10 23.845 23.701 0.513 4.636 o
-2 4 11 17.551 18.506 0.383 8.350 o
-2 4 13 10.691 10.572 0.252 19.292 o
-2 4 14 8.393 8.639 0.272 16.540 o
-2 4 15 9.995 10.441 0.252 19.292 o
-2 4 16 14.239 15.042 0.342 10.430 o
-2 4 17 10.844 10.854 0.262 17.837 o
-2 4 18 1.089 1.037 0.111 99.648 o
-2 4 20 2.572 2.598 0.141 61.518 o
-2 4 21 2.215 2.346 0.252 19.292 o
-2 5 1 0.341 0.282 0.040 753.591 o
-2 5 2 15.769 15.626 0.463 5.698 o
-2 5 3 3.264 3.232 0.111 99.648 o
-2 5 4 3.359 3.504 0.121 83.732 o
-2 5 5 4.188 4.098 0.131 71.346 o
-2 5 7 0.259 0.232 0.050 482.298 o
-2 5 8 1.120 1.097 0.091 148.858 o
-2 5 9 0.897 0.836 0.131 71.346 o
-2 5 10 3.044 3.202 0.544 4.135 o
-2 5 11 0.530 0.534 0.081 188.398 o
-2 5 12 0.886 0.846 0.171 41.721 o
-2 5 13 5.626 5.568 0.252 19.292 o
-2 5 14 2.373 2.316 0.111 99.648 o
-2 5 16 12.828 13.109 0.866 1.630 o
-2 5 17 0.608 0.624 0.091 148.858 o
-2 5 19 1.439 1.208 0.201 30.144 o
-2 6 1 0.569 0.604 0.060 334.929 o
-2 6 3 15.103 14.931 1.037 1.137 o
-2 6 5 8.442 8.608 0.362 9.304 o
-2 6 7 3.419 3.363 0.141 61.518 o
-2 6 8 1.852 1.983 0.121 83.732 o
-2 6 9 2.847 2.739 0.141 61.518 o
-2 6 11 5.855 6.051 0.312 12.547 o
-2 6 12 0.415 0.403 0.091 148.858 o
-2 6 14 1.437 1.540 0.171 41.721 o
-2 6 15 5.529 5.306 0.272 16.540 o
-2 6 16 0.582 0.534 0.141 61.518 o
-2 7 4 1.349 1.389 0.181 37.214 o
-2 7 6 3.040 2.880 0.222 24.912 o
-2 7 7 4.253 4.279 0.252 19.292 o
-2 7 8 3.473 3.443 0.232 22.793 o
-2 7 10 1.331 1.218 0.191 33.400 o
-2 7 11 2.895 3.000 0.232 22.793 o
-2 7 12 0.851 0.745 0.151 53.589 o
-1 0 2 769.404 722.971 16.069 0.005 o
-1 0 4 839.294 840.508 63.209 0.000 o
-1 0 6 198.006 207.215 4.803 0.053 o
-1 0 8 490.477 517.086 11.659 0.009 o
-1 0 10 3.303 3.131 0.111 99.648 o
-1 0 12 113.688 113.348 2.487 0.198 o
-1 0 14 49.931 48.730 1.077 1.053 o
-1 0 16 23.105 22.744 0.493 5.022 o
-1 0 18 60.943 61.447 1.319 0.703 o
-1 0 20 43.633 43.696 0.896 1.522 o
-1 0 22 0.641 0.584 0.070 246.071 o
-1 0 24 21.619 21.304 1.037 1.137 o
-1 0 26 6.160 5.930 0.262 17.837 o
-1 1 2 154.731 157.578 4.460 0.061 o
-1 1 3 334.523 355.329 11.307 0.010 o
-1 1 4 244.201 256.630 6.273 0.031 o
-1 1 5 1.133 1.087 0.040 753.591 o
-1 1 6 0.548 0.513 0.050 482.298 o
-1 1 7 420.062 425.948 9.877 0.013 o
-1 1 8 93.230 95.809 2.165 0.261 o
-1 1 9 177.000 173.325 3.977 0.077 o
-1 1 11 74.839 74.566 1.641 0.454 o
-1 1 12 88.269 89.094 1.963 0.317 o
-1 1 13 5.830 5.689 0.141 61.518 o
-1 1 14 46.479 45.901 1.007 1.206 o
-1 1 15 10.658 10.411 0.232 22.793 o
-1 1 16 6.415 6.393 0.151 53.589 o
-1 1 17 1.724 1.792 0.060 334.929 o
-1 1 18 15.148 14.851 0.332 11.072 o
-1 1 19 9.760 9.474 0.232 22.793 o
-1 1 20 2.759 2.900 0.091 148.858 o
-1 1 21 13.819 14.025 0.322 11.775 o
-1 1 22 12.286 12.183 0.302 13.397 o
-1 1 23 1.624 1.661 0.070 246.071 o
-1 1 24 0.599 0.534 0.050 482.298 o
-1 1 25 1.343 1.470 0.101 120.575 o
-1 2 1 140.113 142.778 3.262 0.115 o
-1 2 2 8.492 8.457 0.232 22.793 o
-1 2 3 171.553 174.946 4.007 0.076 o
-1 2 4 225.077 233.805 5.286 0.044 o
-1 2 5 496.080 503.111 11.367 0.009 o
-1 2 6 18.747 18.989 0.433 6.521 o
-1 2 7 1.332 1.450 0.070 246.071 o
-1 2 8 47.212 46.807 1.077 1.053 o
-1 2 9 8.201 7.944 0.191 33.400 o
-1 2 10 188.158 187.864 4.168 0.070 o
-1 2 11 74.067 73.982 1.621 0.465 o
-1 2 12 34.666 34.292 0.765 2.088 o
-1 2 13 13.066 12.706 0.292 14.337 o
-1 2 14 1.235 1.198 0.050 482.298 o
-1 2 15 12.475 12.142 0.292 14.337 o
-1 2 18 5.470 5.266 0.141 61.518 o
-1 2 19 4.040 4.037 0.121 83.732 o
-1 2 20 48.353 46.898 0.956 1.336 o
-1 2 21 1.045 1.097 0.070 246.071 o
-1 2 22 18.869 19.099 0.443 6.228 o
-1 2 24 0.363 0.383 0.070 246.071 o
-1 2 25 0.532 0.433 0.141 61.518 o
-1 3 2 32.174 32.762 0.785 1.982 o
-1 3 3 13.874 13.713 0.312 12.547 o
-1 3 4 56.973 56.362 1.389 0.633 o
-1 3 5 0.756 0.856 0.060 334.929 o
-1 3 6 106.001 106.462 2.326 0.226 o
-1 3 7 1.642 1.782 0.070 246.071 o
-1 3 8 6.794 6.564 0.181 37.214 o
-1 3 9 1.076 1.168 0.060 334.929 o
-1 3 10 32.305 32.470 0.705 2.461 o
-1 3 11 42.242 42.971 1.087 1.034 o
-1 3 12 0.220 0.272 0.040 753.591 o
-1 3 13 1.179 1.128 0.070 246.071 o
-1 3 14 26.465 27.043 0.634 3.038 o
-1 3 15 5.837 5.910 0.151 53.589 o
-1 3 16 114.864 115.372 2.406 0.211 o
-1 3 17 11.622 11.790 0.272 16.540 o
-1 3 18 1.131 1.097 0.101 120.575 o
-1 3 19 3.946 3.937 0.141 61.518 o
-1 3 20 0.240 0.322 0.070 246.071 o
-1 3 21 12.745 13.119 0.403 7.536 o
-1 3 22 5.222 5.387 0.161 47.099 o
-1 3 23 2.083 2.155 0.121 83.732 o
-1 4 1 5.992 6.111 0.151 53.589 o
-1 4 2 9.840 9.645 0.242 20.933 o
-1 4 4 0.410 0.463 0.040 753.591 o
-1 4 5 61.251 60.369 1.349 0.671 o
-1 4 6 81.811 81.059 2.145 0.266 o
-1 4 7 28.627 28.020 0.685 2.608 o
-1 4 8 8.017 8.055 0.232 22.793 o
-1 4 9 1.343 1.349 0.091 148.858 o
-1 4 11 2.911 2.990 0.111 99.648 o
-1 4 12 20.471 20.730 0.524 4.459 o
-1 4 13 0.317 0.252 0.040 753.591 o
-1 4 14 3.379 3.393 0.111 99.648 o
-1 4 15 37.420 37.484 0.705 2.461 o
-1 4 16 4.080 4.078 0.141 61.518 o
-1 4 17 10.287 10.068 0.252 19.292 o
-1 4 20 9.549 9.897 0.383 8.350 o
-1 4 21 2.336 2.326 0.242 20.933 o
-1 5 1 9.834 10.008 0.232 22.793 o
-1 5 2 69.463 68.746 2.104 0.276 o
-1 5 3 1.204 1.218 0.070 246.071 o
-1 5 4 4.664 4.944 0.141 61.518 o
-1 5 6 31.186 30.748 0.967 1.308 o
-1 5 7 0.908 0.987 0.081 188.398 o
-1 5 8 0.735 0.665 0.171 41.721 o
-1 5 9 6.775 6.977 0.201 30.144 o
-1 5 10 14.033 14.387 0.423 6.835 o
-1 5 11 1.533 1.551 0.091 148.858 o
-1 5 12 13.494 13.290 0.302 13.397 o
-1 5 14 1.759 1.812 0.111 99.648 o
-1 5 15 1.128 1.118 0.091 148.858 o
-1 5 17 0.458 0.292 0.081 188.398 o
-1 6 1 2.248 1.994 0.111 99.648 o
-1 6 2 6.393 6.323 0.272 16.540 o
-1 6 4 1.703 1.873 0.111 99.648 o
-1 6 5 0.764 0.725 0.091 148.858 o
-1 6 6 8.466 8.850 0.916 1.456 o
-1 6 7 8.636 9.082 0.242 20.933 o
-1 6 8 2.456 2.618 0.131 71.346 o
-1 6 10 0.476 0.463 0.091 148.858 o
-1 6 13 3.175 2.688 0.232 22.793 o
-1 6 15 4.971 5.185 0.262 17.837 o
-1 6 16 0.569 0.403 0.131 71.346 o
-1 7 1 1.424 1.520 0.181 37.214 o
-1 7 3 3.163 3.121 0.232 22.793 o
-1 7 4 3.197 3.262 0.232 22.793 o
-1 7 6 3.725 3.433 0.242 20.933 o
-1 7 11 4.160 4.511 0.252 19.292 o
0 0 2 143.130 145.355 4.621 0.057 o
0 0 4 66.211 71.585 1.631 0.459 o
0 0 6 1005.700 925.827 48.368 0.001 o
0 0 8 294.798 298.755 6.856 0.026 o
0 0 10 410.433 405.711 9.293 0.014 o
0 0 12 13.880 14.247 0.332 11.072 o
0 0 14 53.880 53.241 1.158 0.912 o
0 0 16 11.021 11.317 0.252 19.292 o
0 0 18 0.549 1.661 0.081 188.398 o
0 0 20 10.607 11.619 0.282 15.379 o
0 0 22 16.173 16.623 0.362 9.304 o
0 0 24 1.302 1.822 0.101 120.575 o
0 1 1 456.350 486.428 10.964 0.010 o
0 1 2 87.838 93.625 2.134 0.268 o
0 1 3 18.176 18.546 0.423 6.835 o
0 1 4 1522.720 1523.350 52.133 0.000 o
0 1 5 68.653 72.934 1.621 0.465 o
0 1 6 306.658 318.610 7.229 0.023 o
0 1 7 34.426 36.427 0.816 1.838 o
0 1 8 26.887 28.221 0.665 2.768 o
0 1 9 38.129 38.340 0.886 1.557 o
0 1 10 149.275 149.282 3.363 0.108 o
0 1 11 208.210 204.245 4.803 0.053 o
0 1 12 0.200 0.191 0.030 1339.720 o
0 1 13 26.511 25.744 0.564 3.845 o
0 1 14 9.100 8.931 0.201 30.144 o
0 1 15 3.587 3.584 0.091 148.858 o
0 1 16 3.682 3.645 0.101 120.575 o
0 1 17 20.132 20.016 0.443 6.228 o
0 1 18 25.577 25.473 0.574 3.711 o
0 1 19 50.726 51.328 1.118 0.979 o
0 1 20 3.029 3.081 0.091 148.858 o
0 1 21 16.148 16.039 0.362 9.304 o
0 1 22 4.127 4.229 0.131 71.346 o
0 1 23 10.671 10.330 0.242 20.933 o
0 1 24 4.022 4.098 0.131 71.346 o
0 1 25 0.944 0.956 0.091 148.858 o
0 2 0 13.351 13.944 0.342 10.430 o
0 2 1 73.340 74.716 1.681 0.432 o
0 2 2 127.418 133.576 3.091 0.128 o
0 2 4 185.647 189.666 4.329 0.065 o
0 2 5 48.942 50.029 1.138 0.944 o
0 2 6 5.383 5.437 0.141 61.518 o
0 2 7 139.639 141.177 3.182 0.121 o
0 2 8 0.319 0.493 0.040 753.591 o
0 2 9 55.487 55.245 1.208 0.837 o
0 2 10 26.814 26.228 0.594 3.464 o
0 2 11 1.382 1.410 0.060 334.929 o
0 2 12 17.218 16.834 0.373 8.807 o
0 2 13 10.301 9.947 0.232 22.793 o
0 2 14 58.536 57.742 1.279 0.748 o
0 2 15 97.510 97.692 2.104 0.276 o
0 2 16 2.749 2.718 0.081 188.398 o
0 2 18 11.737 11.830 0.292 14.337 o
0 2 19 12.289 12.021 0.302 13.397 o
0 2 20 25.605 25.352 0.564 3.845 o
0 2 21 13.115 12.968 0.312 12.547 o
0 2 22 0.396 0.433 0.070 246.071 o
0 2 23 4.042 3.947 0.141 61.518 o
0 2 24 7.157 7.451 0.201 30.144 o
0 3 1 50.633 50.361 1.138 0.944 o
0 3 2 115.880 117.013 2.648 0.174 o
0 3 3 85.219 87.564 1.923 0.331 o
0 3 4 57.815 57.238 1.238 0.797 o
0 3 5 15.533 16.049 0.373 8.807 o
0 3 6 0.138 0.262 0.030 1339.720 o
0 3 7 1.040 1.047 0.050 482.298 o
0 3 8 100.168 99.444 2.145 0.266 o
0 3 9 42.050 41.632 0.866 1.630 o
0 3 10 1.323 1.259 0.060 334.929 o
0 3 11 1.413 1.510 0.070 246.071 o
0 3 12 6.830 8.870 0.312 12.547 o
0 3 14 27.853 27.647 0.584 3.584 o
0 3 15 0.220 0.302 0.040 753.591 o
0 3 16 1.206 1.178 0.070 246.071 o
0 3 17 5.103 5.064 0.141 61.518 o
0 3 18 4.580 5.024 0.151 53.589 o
0 3 19 0.393 0.362 0.060 334.929 o
0 3 20 12.161 12.344 0.282 15.379 o
0 3 21 2.635 2.567 0.101 120.575 o
0 3 22 4.333 4.098 0.141 61.518 o
0 4 0 2.733 2.849 0.131 71.346 o
0 4 1 12.149 12.072 0.272 16.540 o
0 4 2 57.758 57.017 1.309 0.713 o
0 4 3 3.923 3.967 0.111 99.648 o
0 4 4 12.215 12.193 0.322 11.775 o
0 4 5 75.214 76.176 1.621 0.465 o
0 4 6 6.282 6.474 0.171 41.721 o
0 4 7 0.178 0.191 0.030 1339.720 o
0 4 8 5.524 5.578 0.181 37.214 o
0 4 9 6.345 6.202 0.171 41.721 o
0 4 10 16.401 16.502 0.352 9.843 o
0 4 11 0.583 0.574 0.050 482.298 o
0 4 12 23.863 24.234 0.513 4.636 o
0 4 13 6.018 6.061 0.161 47.099 o
0 4 15 26.010 25.795 0.534 4.292 o
0 4 16 16.284 16.331 0.373 8.807 o
0 4 17 0.810 0.755 0.232 22.793 o
0 4 18 2.298 2.104 0.131 71.346 o
0 4 19 3.435 3.373 0.312 12.547 o
0 4 20 3.924 3.604 0.282 15.379 o
0 5 2 7.135 7.189 0.181 37.214 o
0 5 3 1.100 1.188 0.121 83.732 o
0 5 4 23.763 24.053 0.503 4.823 o
0 5 5 3.076 3.232 0.131 71.346 o
0 5 6 71.875 71.857 3.312 0.111 o
0 5 8 6.267 6.031 0.161 47.099 o
0 5 11 3.675 3.796 0.151 53.589 o
0 5 12 7.734 8.226 0.232 22.793 o
0 5 13 0.966 0.987 0.081 188.398 o
0 5 14 13.565 13.864 0.312 12.547 o
0 5 15 1.640 1.561 0.101 120.575 o
0 5 16 23.054 23.288 0.614 3.240 o
0 5 18 0.892 0.956 0.181 37.214 o
0 6 0 16.608 16.623 0.413 7.173 o
0 6 1 5.530 5.276 0.252 19.292 o
0 6 2 9.150 9.142 0.232 22.793 o
0 6 3 3.807 4.047 0.201 30.144 o
0 6 4 0.691 0.816 0.101 120.575 o
0 6 5 27.105 27.607 0.604 3.349 o
0 6 8 0.807 0.936 0.091 148.858 o
0 6 9 0.499 0.513 0.081 188.398 o
0 6 10 11.123 11.367 0.534 4.292 o
0 6 11 1.288 1.148 0.101 120.575 o
0 6 12 4.523 4.883 0.282 15.379 o
0 6 13 4.390 4.581 0.171 41.721 o
0 6 15 1.640 1.762 0.191 33.400 o
0 7 1 8.044 7.894 0.302 13.397 o
0 7 3 0.580 0.604 0.151 53.589 o
0 7 5 0.843 0.775 0.161 47.099 o
0 7 8 0.978 0.916 0.171 41.721 o
0 7 9 6.430 6.373 0.302 13.397 o
0 7 10 1.739 1.611 0.201 30.144 o
0 7 11 0.796 0.785 0.161 47.099 o
1 0 2 9.909 10.995 0.302 13.397 o
1 0 6 222.449 231.067 5.336 0.043 o
1 0 8 70.981 72.612 1.712 0.417 o
1 0 10 688.612 699.170 15.767 0.005 o
1 0 12 6.270 6.001 0.141 61.518 o
1 0 14 86.995 86.617 1.933 0.327 o
1 0 16 12.639 12.626 0.292 14.337 o
1 0 18 87.850 88.198 2.094 0.279 o
1 0 20 90.091 91.561 2.094 0.279 o
1 0 22 4.335 4.118 0.151 53.589 o
1 0 24 1.189 1.128 0.091 148.858 o
1 1 0 1575.970 1435.070 31.373 0.001 o
1 1 1 38.027 39.608 0.866 1.630 o
1 1 2 423.985 448.219 17.922 0.004 o
1 1 3 788.750 751.072 16.864 0.004 o
1 1 4 65.648 68.937 1.540 0.515 o
1 1 5 112.633 118.101 2.678 0.170 o
1 1 6 211.108 218.421 4.964 0.050 o
1 1 7 18.721 18.908 0.443 6.228 o
1 1 8 92.500 94.108 2.134 0.268 o
1 1 9 194.598 193.643 4.410 0.063 o
1 1 10 73.601 74.273 1.651 0.448 o
1 1 12 1.952 1.983 0.060 334.929 o
1 1 13 6.960 6.796 0.161 47.099 o
1 1 14 128.180 127.625 2.799 0.156 o
1 1 15 4.164 4.289 0.111 99.648 o
1 1 16 23.510 23.378 0.513 4.636 o
1 1 17 3.674 3.635 0.091 148.858 o
1 1 18 4.227 4.128 0.101 120.575 o
1 1 19 11.795 11.820 0.272 16.540 o
1 1 20 5.195 5.225 0.131 71.346 o
1 1 21 9.825 9.968 0.232 22.793 o
1 1 22 3.031 2.970 0.091 148.858 o
1 1 23 8.359 8.326 0.201 30.144 o
1 1 24 14.100 13.824 0.302 13.397 o
1 2 0 320.161 327.198 7.390 0.022 o
1 2 1 266.772 273.363 6.172 0.032 o
1 2 2 0.099 0.121 0.020 3014.360 o
1 2 3 358.566 363.736 8.155 0.018 o
1 2 4 19.112 20.026 0.463 5.698 o
1 2 5 90.915 92.386 2.074 0.284 o
1 2 6 160.592 164.103 3.725 0.088 o
1 2 7 81.992 82.751 1.842 0.360 o
1 2 8 5.701 5.759 0.161 47.099 o
1 2 9 7.452 7.330 0.171 41.721 o
1 2 10 4.724 4.581 0.131 71.346 o
1 2 11 8.534 8.699 0.201 30.144 o
1 2 12 14.918 14.619 0.322 11.775 o
1 2 13 27.343 27.366 0.604 3.349 o
1 2 14 6.611 6.635 0.171 41.721 o
1 2 15 0.893 0.876 0.040 753.591 o
1 2 16 5.585 5.527 0.141 61.518 o
1 2 17 4.079 4.118 0.111 99.648 o
1 2 18 0.151 0.161 0.040 753.591 o
1 2 19 5.980 5.920 0.171 41.721 o
1 2 20 0.527 0.524 0.050 482.298 o
1 2 21 2.300 2.265 0.111 99.648 o
1 2 22 11.293 11.025 0.262 17.837 o
1 2 23 0.433 0.513 0.070 246.071 o
1 2 24 9.850 9.535 0.322 11.775 o
1 3 0 19.106 19.029 0.513 4.636 o
1 3 1 31.967 30.567 0.745 2.202 o
1 3 2 46.103 46.193 1.007 1.206 o
1 3 4 7.909 7.843 0.211 27.341 o
1 3 5 21.977 21.314 0.554 3.986 o
1 3 6 44.385 43.757 0.977 1.281 o
1 3 7 19.039 19.059 0.423 6.835 o
1 3 8 25.191 25.171 0.544 4.135 o
1 3 9 10.158 9.907 0.232 22.793 o
1 3 10 0.718 0.705 0.040 753.591 o
1 3 11 15.362 15.042 0.373 8.807 o
1 3 12 34.574 34.192 0.745 2.202 o
1 3 13 28.638 28.856 0.594 3.464 o
1 3 14 14.783 14.931 0.332 11.072 o
1 3 15 0.869 0.916 0.060 334.929 o
1 3 16 0.290 0.232 0.050 482.298 o
1 3 17 1.538 1.551 0.081 188.398 o
1 3 18 36.159 36.226 0.936 1.394 o
1 3 19 14.780 14.398 0.332 11.072 o
1 3 20 0.255 0.242 0.060 334.929 o
1 3 21 1.155 1.158 0.081 188.398 o
1 4 0 17.601 17.780 0.383 8.350 o
1 4 1 0.652 0.654 0.050 482.298 o
1 4 2 55.487 56.181 1.037 1.137 o
1 4 3 14.330 14.659 0.362 9.304 o
1 4 4 2.971 2.980 0.101 120.575 o
1 4 5 51.583 52.365 1.077 1.053 o
1 4 6 7.873 8.095 0.191 33.400 o
1 4 7 1.266 1.269 0.070 246.071 o
1 4 8 58.923 58.940 1.440 0.590 o
1 4 9 12.037 11.981 0.362 9.304 o
1 4 11 1.350 1.389 0.070 246.071 o
1 4 12 1.536 1.540 0.070 246.071 o
1 4 13 7.881 7.823 0.232 22.793 o
1 4 14 1.714 1.681 0.091 148.858 o
1 4 15 18.043 18.435 0.403 7.536 o
1 4 16 12.468 12.444 0.453 5.954 o
1 4 17 4.010 3.856 0.433 6.521 o
1 4 18 0.736 0.665 0.101 120.575 o
1 4 19 4.330 4.098 0.272 16.540 o
1 4 20 2.506 2.437 0.252 19.292 o
1 5 0 4.228 4.188 0.111 99.648 o
1 5 2 12.103 12.142 0.272 16.540 o
1 5 3 0.549 0.644 0.060 334.929 o
1 5 4 87.854 89.809 1.832 0.364 o
1 5 5 4.090 4.128 0.151 53.589 o
1 5 6 0.200 0.161 0.050 482.298 o
1 5 7 0.901 1.067 0.111 99.648 o
1 5 8 7.594 8.014 0.201 30.144 o
1 5 9 0.692 0.755 0.081 188.398 o
1 5 10 2.238 2.296 0.121 83.732 o
1 5 11 0.894 0.846 0.201 30.144 o
1 5 12 21.416 20.902 0.433 6.521 o
1 5 13 0.343 0.383 0.070 246.071 o
1 5 14 18.906 18.808 0.423 6.835 o
1 5 16 6.733 6.413 0.191 33.400 o
1 6 0 5.965 5.870 0.282 15.379 o
1 6 1 5.675 5.699 0.272 16.540 o
1 6 2 2.595 2.608 0.121 83.732 o
1 6 3 0.645 0.574 0.181 37.214 o
1 6 4 4.957 4.923 0.554 3.986 o
1 6 5 11.151 10.995 0.413 7.173 o
1 6 6 3.774 3.796 0.151 53.589 o
1 6 7 0.300 0.262 0.070 246.071 o
1 6 8 11.773 12.021 0.614 3.240 o
1 6 9 11.084 11.377 0.282 15.379 o
1 6 10 6.149 6.464 0.352 9.843 o
1 6 13 2.176 2.285 0.222 24.912 o
1 6 14 0.595 0.524 0.141 61.518 o
1 6 15 11.404 11.196 0.352 9.843 o
1 7 0 1.916 1.702 0.191 33.400 o
1 7 1 1.526 1.611 0.191 33.400 o
1 7 2 0.650 0.443 0.141 61.518 o
1 7 4 1.520 1.490 0.201 30.144 o
1 7 5 3.573 3.292 0.211 27.341 o
1 7 9 4.263 4.319 0.262 17.837 o
1 7 11 2.496 2.165 0.201 30.144 o
2 0 0 23.779 25.946 0.423 6.835 o
2 0 4 8.100 8.326 0.201 30.144 o
2 0 6 4.101 4.027 0.131 71.346 o
2 0 8 106.714 104.418 2.406 0.211 o
2 0 10 34.659 34.715 0.765 2.088 o
2 0 12 78.122 77.767 1.691 0.427 o
2 0 14 99.195 99.927 2.175 0.258 o
2 0 16 35.693 36.226 0.805 1.884 o
2 0 18 5.194 5.286 0.171 41.721 o
2 0 20 19.029 19.734 0.443 6.228 o
2 0 22 15.409 15.052 0.383 8.350 o
2 0 24 34.475 34.514 0.665 2.768 o
2 1 0 361.828 297.064 6.907 0.026 o
2 1 1 67.134 68.716 1.530 0.522 o
2 1 2 2.704 2.718 0.070 246.071 o
2 1 3 466.443 485.159 10.914 0.010 o
2 1 4 8.879 9.394 0.232 22.793 o
2 1 5 20.871 20.680 0.473 5.458 o
2 1 6 424.616 427.277 9.605 0.013 o
2 1 7 29.907 30.648 0.695 2.533 o
2 1 8 47.191 48.056 1.077 1.053 o
2 1 9 182.115 178.853 4.017 0.076 o
2 1 10 42.590 42.790 0.946 1.365 o
2 1 11 1.753 1.722 0.050 482.298 o
2 1 12 24.663 24.315 0.544 4.135 o
2 1 13 120.137 120.054 2.668 0.172 o
2 1 14 3.204 3.111 0.081 188.398 o
2 1 15 5.388 5.346 0.131 71.346 o
2 1 16 0.464 0.403 0.030 1339.720 o
2 1 17 4.430 4.470 0.111 99.648 o
2 1 18 21.355 21.637 0.483 5.233 o
2 1 19 33.958 34.162 0.755 2.144 o
2 1 20 25.221 25.281 0.574 3.711 o
2 1 21 9.450 9.353 0.242 20.933 o
2 1 22 0.655 0.624 0.040 753.591 o
2 1 23 7.060 6.917 0.171 41.721 o
2 1 24 8.420 8.568 0.232 22.793 o
2 2 0 516.487 519.875 11.649 0.009 o
2 2 1 1.715 1.722 0.070 246.071 o
2 2 2 2.846 3.131 0.091 148.858 o
2 2 3 16.943 17.458 0.403 7.536 o
2 2 4 1.317 1.269 0.060 334.929 o
2 2 5 153.993 153.883 3.484 0.101 o
2 2 6 10.391 10.380 0.262 17.837 o
2 2 7 56.681 56.865 1.279 0.748 o
2 2 8 56.933 56.553 1.248 0.784 o
2 2 9 78.501 78.532 1.762 0.394 o
2 2 10 76.554 75.593 1.691 0.427 o
2 2 11 32.379 31.967 0.715 2.392 o
2 2 12 0.401 0.463 0.030 1339.720 o
2 2 13 35.835 36.105 0.795 1.932 o
2 2 14 1.634 1.681 0.050 482.298 o
2 2 15 12.754 12.736 0.282 15.379 o
2 2 16 12.848 12.857 0.292 14.337 o
2 2 17 46.392 46.727 1.047 1.115 o
2 2 18 2.264 2.205 0.081 188.398 o
2 2 20 1.938 2.064 0.091 148.858 o
2 2 22 3.038 3.051 0.101 120.575 o
2 2 23 11.066 11.458 0.262 17.837 o
2 3 0 12.894 12.273 0.604 3.349 o
2 3 1 29.443 29.198 0.654 2.854 o
2 3 2 90.950 88.178 1.933 0.327 o
2 3 3 4.708 4.440 0.141 61.518 o
2 3 4 217.010 213.397 4.732 0.055 o
2 3 5 7.970 7.652 0.181 37.214 o
2 3 6 2.425 2.426 0.070 246.071 o
2 3 7 30.030 29.319 0.675 2.686 o
2 3 8 1.732 1.722 0.060 334.929 o
2 3 9 1.424 1.440 0.060 334.929 o
2 3 10 2.557 2.376 0.111 99.648 o
2 3 11 0.200 0.201 0.030 1339.720 o
2 3 12 3.699 3.806 0.101 120.575 o
2 3 13 0.105 0.111 0.030 1339.720 o
2 3 14 8.445 8.407 0.201 30.144 o
2 3 15 5.141 5.014 0.131 71.346 o
2 3 16 3.695 3.816 0.131 71.346 o
2 3 17 0.235 0.242 0.040 753.591 o
2 3 18 1.549 1.591 0.070 246.071 o
2 3 19 0.317 0.272 0.050 482.298 o
2 3 20 0.291 0.282 0.060 334.929 o
2 3 21 1.693 1.631 0.091 148.858 o
2 3 22 4.653 4.752 0.201 30.144 o
2 4 0 12.449 12.555 0.292 14.337 o
2 4 2 2.061 2.044 0.081 188.398 o
2 4 3 54.509 54.862 1.168 0.896 o
2 4 4 54.233 53.170 1.269 0.759 o
2 4 5 18.563 18.314 0.413 7.173 o
2 4 6 3.501 3.373 0.111 99.648 o
2 4 7 17.904 18.173 0.403 7.536 o
2 4 8 5.072 5.115 0.131 71.346 o
2 4 9 6.745 6.867 0.191 33.400 o
2 4 10 1.664 1.671 0.070 246.071 o
2 4 11 0.221 0.272 0.040 753.591 o
2 4 12 34.167 33.980 0.805 1.884 o
2 4 13 11.372 11.297 0.272 16.540 o
2 4 14 7.740 7.612 0.262 17.837 o
2 4 15 5.481 5.427 0.181 37.214 o
2 4 17 6.160 6.424 0.201 30.144 o
2 4 18 10.577 10.451 0.493 5.022 o
2 4 19 3.700 3.655 0.262 17.837 o
2 5 0 11.112 11.015 0.252 19.292 o
2 5 1 3.788 3.635 0.111 99.648 o
2 5 2 1.808 1.651 0.131 71.346 o
2 5 3 1.247 1.248 0.070 246.071 o
2 5 4 2.821 2.960 0.111 99.648 o
2 5 5 1.245 1.188 0.070 246.071 o
2 5 6 1.753 1.953 0.091 148.858 o
2 5 7 0.235 0.262 0.050 482.298 o
2 5 8 69.245 70.226 1.712 0.417 o
2 5 9 5.475 5.548 0.181 37.214 o
2 5 10 3.595 3.645 0.171 41.721 o
2 5 11 0.314 0.342 0.070 246.071 o
2 5 12 0.786 0.836 0.091 148.858 o
2 5 13 1.508 1.540 0.111 99.648 o
2 5 14 17.655 17.519 1.148 0.928 o
2 5 15 1.105 1.248 0.181 37.214 o
2 6 0 0.833 0.816 0.070 246.071 o
2 6 1 0.507 0.453 0.060 334.929 o
2 6 2 6.687 6.877 0.272 16.540 o
2 6 3 11.995 12.787 0.292 14.337 o
2 6 4 6.581 6.796 0.201 30.144 o
2 6 5 0.222 0.222 0.060 334.929 o
2 6 6 0.315 0.242 0.070 246.071 o
2 6 7 5.297 5.276 0.171 41.721 o
2 6 8 0.688 0.755 0.070 246.071 o
2 6 9 0.558 0.624 0.091 148.858 o
2 6 11 3.264 3.131 0.141 61.518 o
2 6 12 7.254 7.148 0.312 12.547 o
2 6 13 0.612 0.564 0.151 53.589 o
2 6 14 4.078 3.917 0.242 20.933 o
2 7 0 1.143 0.946 0.151 53.589 o
2 7 1 2.196 1.893 0.201 30.144 o
2 7 3 2.029 2.054 0.211 27.341 o
2 7 4 4.073 3.947 0.252 19.292 o
2 7 6 2.031 1.953 0.211 27.341 o
2 7 7 2.937 2.950 0.232 22.793 o
3 0 0 394.974 322.980 7.320 0.023 o
3 0 2 188.527 196.059 4.581 0.058 o
3 0 4 22.652 21.174 0.705 2.461 o
3 0 6 586.777 596.343 13.411 0.007 o
3 0 8 11.618 10.471 0.262 17.837 o
3 0 10 1.194 1.148 0.050 482.298 o
3 0 12 280.524 282.415 6.262 0.031 o
3 0 14 3.711 3.755 0.101 120.575 o
3 0 16 11.157 11.005 0.262 17.837 o
3 0 18 10.188 10.541 0.252 19.292 o
3 0 20 36.064 36.175 0.755 2.144 o
3 0 22 34.194 34.413 0.735 2.263 o
3 0 24 1.808 1.963 0.232 22.793 o
3 1 0 108.121 111.909 2.487 0.198 o
3 1 1 434.066 425.193 11.528 0.009 o
3 1 2 441.535 457.733 10.280 0.012 o
3 1 3 42.884 42.126 0.936 1.394 o
3 1 4 12.250 11.599 0.292 14.337 o
3 1 5 5.077 5.326 0.151 53.589 o
3 1 6 4.732 5.024 0.141 61.518 o
3 1 7 30.568 29.440 0.675 2.686 o
3 1 8 38.493 38.410 0.876 1.593 o
3 1 9 1.542 1.480 0.050 482.298 o
3 1 10 86.275 85.389 1.893 0.341 o
3 1 11 13.769 13.572 0.302 13.397 o
3 1 12 11.244 11.105 0.252 19.292 o
3 1 13 36.099 36.437 0.805 1.884 o
3 1 14 0.631 0.685 0.030 1339.720 o
3 1 15 2.972 2.990 0.081 188.398 o
3 1 16 58.646 59.262 1.319 0.703 o
3 1 17 1.300 1.389 0.060 334.929 o
3 1 18 2.863 2.869 0.101 120.575 o
3 1 19 7.718 7.773 0.191 33.400 o
3 1 20 0.447 0.453 0.040 753.591 o
3 1 21 4.364 4.329 0.111 99.648 o
3 1 22 0.913 0.906 0.060 334.929 o
3 1 23 22.624 22.422 0.493 5.022 o
3 2 0 1.881 1.913 0.070 246.071 o
3 2 1 8.383 7.803 0.201 30.144 o
3 2 2 279.131 278.840 6.333 0.030 o
3 2 3 103.393 102.555 2.326 0.226 o
3 2 4 91.630 92.115 2.044 0.293 o
3 2 5 62.390 61.437 1.430 0.598 o
3 2 6 45.413 44.814 1.067 1.073 o
3 2 7 3.625 3.755 0.101 120.575 o
3 2 8 104.736 103.028 2.487 0.198 o
3 2 9 2.255 2.255 0.060 334.929 o
3 2 10 11.361 11.256 0.252 19.292 o
3 2 11 9.309 9.313 0.211 27.341 o
3 2 12 21.580 21.607 0.483 5.233 o
3 2 13 2.875 2.950 0.081 188.398 o
3 2 14 8.181 7.873 0.191 33.400 o
3 2 15 1.256 1.208 0.060 334.929 o
3 2 16 1.874 1.923 0.070 246.071 o
3 2 17 6.955 7.068 0.171 41.721 o
3 2 18 20.737 20.932 0.503 4.823 o
3 2 19 14.486 14.518 0.332 11.072 o
3 2 20 6.335 6.383 0.171 41.721 o
3 2 21 5.231 5.306 0.151 53.589 o
3 2 22 1.865 1.712 0.091 148.858 o
3 2 23 1.129 0.926 0.191 33.400 o
3 3 0 70.657 72.391 1.510 0.536 o
3 3 1 1.995 2.064 0.081 188.398 o
3 3 2 20.789 20.791 0.483 5.233 o
3 3 3 99.826 97.159 2.104 0.276 o
3 3 4 108.188 105.817 2.285 0.234 o
3 3 5 0.149 0.131 0.030 1339.720 o
3 3 6 19.727 20.298 0.443 6.228 o
3 3 7 2.107 2.124 0.081 188.398 o
3 3 8 115.015 114.406 2.598 0.181 o
3 3 9 35.102 35.783 0.785 1.982 o
3 3 10 0.256 0.222 0.030 1339.720 o
3 3 11 15.852 15.837 0.352 9.843 o
3 3 12 32.458 32.259 0.715 2.392 o
3 3 13 12.238 11.931 0.272 16.540 o
3 3 14 48.400 48.881 1.047 1.115 o
3 3 15 4.526 4.611 0.121 83.732 o
3 3 16 8.061 8.216 0.201 30.144 o
3 3 17 6.976 7.088 0.171 41.721 o
3 3 18 2.063 2.185 0.081 188.398 o
3 3 19 0.761 0.725 0.060 334.929 o
3 3 20 0.456 0.513 0.060 334.929 o
3 3 21 3.674 3.715 0.121 83.732 o
3 3 22 5.886 6.051 0.282 15.379 o
3 4 0 6.230 6.091 0.171 41.721 o
3 4 1 0.329 0.282 0.040 753.591 o
3 4 2 2.235 2.145 0.091 148.858 o
3 4 3 18.055 17.972 0.473 5.458 o
3 4 4 37.855 37.394 1.198 0.851 o
3 4 5 0.267 0.232 0.040 753.591 o
3 4 6 0.269 0.302 0.040 753.591 o
3 4 7 54.682 55.013 1.248 0.784 o
3 4 8 19.969 20.368 0.433 6.521 o
3 4 9 9.831 9.676 0.232 22.793 o
3 4 10 10.931 10.652 0.262 17.837 o
3 4 12 1.688 1.732 0.091 148.858 o
3 4 13 13.105 12.847 0.302 13.397 o
3 4 14 3.135 3.051 0.121 83.732 o
3 4 16 2.293 2.306 0.111 99.648 o
3 4 17 15.751 15.727 0.342 10.430 o
3 4 18 9.256 9.061 0.352 9.843 o
3 5 0 16.596 16.190 0.362 9.304 o
3 5 1 8.777 8.629 0.262 17.837 o
3 5 2 2.888 2.980 0.131 71.346 o
3 5 5 1.925 1.802 0.081 188.398 o
3 5 6 14.977 14.599 0.332 11.072 o
3 5 7 4.508 4.571 0.141 61.518 o
3 5 8 1.619 1.551 0.091 148.858 o
3 5 9 0.374 0.393 0.060 334.929 o
3 5 12 1.550 1.490 0.111 99.648 o
3 5 13 0.324 0.342 0.081 188.398 o
3 5 14 1.530 1.470 0.191 33.400 o
3 6 0 0.059 0.383 0.101 120.575 o
3 6 1 0.979 0.755 0.070 246.071 o
3 6 2 1.218 1.158 0.070 246.071 o
3 6 3 0.566 0.896 0.091 148.858 o
3 6 4 1.013 1.077 0.111 99.648 o
3 6 5 3.132 3.101 0.161 47.099 o
3 6 6 0.700 0.785 0.070 246.071 o
3 6 7 13.796 14.146 0.383 8.350 o
3 6 8 0.225 0.201 0.060 334.929 o
3 6 9 0.665 0.967 0.101 120.575 o
3 6 10 1.974 2.084 0.121 83.732 o
3 6 11 2.421 2.205 0.222 24.912 o
3 6 12 2.562 2.628 0.222 24.912 o
3 6 13 3.634 3.544 0.232 22.793 o
3 7 0 1.148 1.118 0.181 37.214 o
3 7 2 3.429 3.423 0.232 22.793 o
3 7 3 4.445 4.148 0.252 19.292 o
3 7 4 0.682 0.654 0.161 47.099 o
3 7 6 0.570 0.564 0.151 53.589 o
3 7 8 1.113 1.017 0.171 41.721 o
3 7 9 1.773 1.943 0.201 30.144 o
3 7 10 1.383 1.369 0.181 37.214 o
4 0 0 45.344 45.901 1.148 0.928 o
4 0 4 37.552 39.075 0.926 1.425 o
4 0 6 13.803 12.777 0.322 11.775 o
4 0 8 1.113 1.027 0.050 482.298 o
4 0 10 4.492 4.410 0.111 99.648 o
4 0 12 2.799 2.940 0.081 188.398 o
4 0 16 48.241 49.546 1.108 0.996 o
4 0 18 0.185 0.171 0.050 482.298 o
4 0 22 29.416 30.064 0.735 2.263 o
4 1 0 2.388 2.396 0.081 188.398 o
4 1 1 155.704 155.102 3.514 0.099 o
4 1 2 187.086 187.411 4.319 0.066 o
4 1 3 210.979 212.138 5.024 0.048 o
4 1 4 2.912 3.010 0.101 120.575 o
4 1 5 90.484 88.440 2.215 0.249 o
4 1 6 40.800 40.172 0.906 1.489 o
4 1 7 8.760 8.437 0.201 30.144 o
4 1 8 28.735 28.201 0.644 2.944 o
4 1 9 21.044 20.781 0.473 5.458 o
4 1 10 0.256 0.242 0.020 3014.360 o
4 1 11 127.749 129.297 2.859 0.149 o
4 1 12 11.592 11.659 0.262 17.837 o
4 1 13 6.419 6.212 0.141 61.518 o
4 1 14 2.403 2.447 0.070 246.071 o
4 1 15 9.480 9.545 0.222 24.912 o
4 1 16 3.209 3.242 0.091 148.858 o
4 1 17 8.578 8.790 0.211 27.341 o
4 1 18 0.480 0.443 0.040 753.591 o
4 1 19 1.369 1.389 0.060 334.929 o
4 1 20 17.397 17.479 0.423 6.835 o
4 1 21 14.005 13.854 0.342 10.430 o
4 1 22 4.674 4.641 0.181 37.214 o
4 2 0 118.736 119.651 2.718 0.165 o
4 2 1 74.796 74.747 1.641 0.454 o
4 2 2 298.713 296.842 6.766 0.027 o
4 2 3 56.620 55.174 1.218 0.824 o
4 2 4 15.625 15.042 0.423 6.835 o
4 2 5 0.582 0.564 0.040 753.591 o
4 2 6 6.816 6.967 0.171 41.721 o
4 2 7 154.901 150.883 3.312 0.111 o
4 2 8 0.751 0.685 0.030 1339.720 o
4 2 9 14.455 14.327 0.322 11.775 o
4 2 10 40.909 40.948 0.896 1.522 o
4 2 11 1.244 1.178 0.050 482.298 o
4 2 12 101.843 102.022 2.195 0.254 o
4 2 13 27.096 27.436 0.604 3.349 o
4 2 14 10.681 10.753 0.252 19.292 o
4 2 15 26.137 26.590 0.574 3.711 o
4 2 16 2.269 2.235 0.091 148.858 o
4 2 17 5.216 5.095 0.141 61.518 o
4 2 18 5.452 5.376 0.141 61.518 o
4 2 19 2.770 2.739 0.101 120.575 o
4 2 20 3.029 3.010 0.181 37.214 o
4 2 21 2.260 2.165 0.101 120.575 o
4 2 22 12.674 13.371 0.423 6.835 o
4 3 0 5.579 5.598 0.131 71.346 o
4 3 1 37.064 36.669 0.795 1.932 o
4 3 2 0.961 1.027 0.050 482.298 o
4 3 3 1.468 1.319 0.050 482.298 o
4 3 4 48.612 48.096 1.047 1.115 o
4 3 5 3.607 3.665 0.121 83.732 o
4 3 6 105.849 104.519 2.316 0.228 o
4 3 7 0.323 0.332 0.030 1339.720 o
4 3 8 54.666 53.936 1.208 0.837 o
4 3 9 6.171 6.182 0.151 53.589 o
4 3 10 9.729 9.857 0.292 14.337 o
4 3 11 0.351 0.292 0.070 246.071 o
4 3 13 13.339 12.988 0.292 14.337 o
4 3 16 22.811 23.016 0.513 4.636 o
4 3 17 2.869 2.829 0.101 120.575 o
4 3 18 32.010 31.957 0.695 2.533 o
4 3 19 2.513 2.437 0.111 99.648 o
4 3 21 3.664 3.564 0.252 19.292 o
4 4 0 65.466 64.376 1.611 0.471 o
4 4 1 0.574 0.473 0.040 753.591 o
4 4 2 0.627 0.614 0.050 482.298 o
4 4 3 2.645 2.668 0.101 120.575 o
4 4 4 1.634 1.470 0.060 334.929 o
4 4 5 20.090 19.935 0.443 6.228 o
4 4 6 13.365 13.522 0.302 13.397 o
4 4 7 39.656 39.427 0.856 1.669 o
4 4 8 20.311 20.741 0.544 4.135 o
4 4 9 1.004 0.967 0.070 246.071 o
4 4 10 1.346 1.359 0.070 246.071 o
4 4 11 0.447 0.443 0.050 482.298 o
4 4 12 0.192 0.222 0.050 482.298 o
4 4 13 0.546 0.544 0.070 246.071 o
4 4 14 20.469 20.428 0.423 6.835 o
4 4 15 4.988 4.974 0.171 41.721 o
4 4 17 17.912 18.254 0.463 5.698 o
4 5 0 0.184 0.151 0.040 753.591 o
4 5 1 2.002 1.812 0.081 188.398 o
4 5 2 0.806 0.805 0.070 246.071 o
4 5 3 3.392 2.960 0.141 61.518 o
4 5 4 21.738 22.472 0.463 5.698 o
4 5 5 1.993 2.014 0.141 61.518 o
4 5 6 9.301 9.786 0.242 20.933 o
4 5 7 0.131 0.171 0.050 482.298 o
4 5 8 2.099 2.134 0.091 148.858 o
4 5 10 14.250 14.106 0.403 7.536 o
4 5 11 7.204 7.299 0.201 30.144 o
4 5 12 1.799 1.853 0.101 120.575 o
4 6 0 0.865 0.967 0.070 246.071 o
4 6 1 3.573 3.645 0.121 83.732 o
4 6 2 0.499 0.513 0.060 334.929 o
4 6 3 0.620 0.725 0.070 246.071 o
4 6 4 0.105 0.171 0.050 482.298 o
4 6 5 2.446 2.668 0.101 120.575 o
4 6 7 0.803 0.795 0.091 148.858 o
4 6 8 1.888 1.994 0.111 99.648 o
4 6 9 1.675 1.702 0.121 83.732 o
4 7 1 4.338 4.631 0.312 12.547 o
4 7 2 0.792 0.886 0.151 53.589 o
4 7 5 0.905 0.956 0.161 47.099 o
4 7 6 6.156 6.051 0.282 15.379 o
4 7 8 3.510 3.474 0.232 22.793 o
5 0 0 63.078 63.792 1.430 0.598 o
5 0 2 678.844 681.742 15.243 0.005 o
5 0 4 12.015 11.599 0.282 15.379 o
5 0 6 6.878 6.413 0.161 47.099 o
5 0 8 147.656 147.611 3.171 0.122 o
5 0 10 71.418 73.035 1.571 0.495 o
5 0 12 17.547 17.428 0.383 8.350 o
5 0 14 15.633 15.505 0.342 10.430 o
5 0 16 15.070 15.797 0.383 8.350 o
5 0 18 1.788 1.863 0.101 120.575 o
5 0 20 1.990 1.963 0.141 61.518 o
5 0 22 0.701 0.685 0.191 33.400 o
5 1 0 0.415 0.433 0.040 753.591 o
5 1 1 110.058 109.039 2.426 0.208 o
5 1 2 58.922 57.812 1.289 0.736 o
5 1 3 1.784 1.722 0.091 148.858 o
5 1 4 39.708 38.561 0.987 1.255 o
5 1 5 1.145 0.967 0.131 71.346 o
5 1 6 82.623 79.892 1.812 0.372 o
5 1 7 4.958 5.024 0.121 83.732 o
5 1 8 1.453 1.440 0.040 753.591 o
5 1 9 1.828 1.903 0.060 334.929 o
5 1 10 0.753 0.765 0.030 1339.720 o
5 1 11 29.273 29.430 0.644 2.944 o
5 1 12 55.709 55.818 1.218 0.824 o
5 1 13 16.584 16.874 0.393 7.927 o
5 1 14 0.273 0.262 0.030 1339.720 o
5 1 15 18.000 18.133 0.403 7.536 o
5 1 18 5.522 5.678 0.151 53.589 o
5 1 19 0.809 0.785 0.060 334.929 o
5 1 20 1.310 1.369 0.081 188.398 o
5 1 21 23.767 24.355 0.554 3.986 o
5 2 0 25.067 24.033 0.564 3.845 o
5 2 1 25.768 25.070 0.564 3.845 o
5 2 2 3.372 3.282 0.091 148.858 o
5 2 3 24.545 23.660 0.554 3.986 o
5 2 4 61.085 59.836 1.309 0.713 o
5 2 5 14.839 14.599 0.362 9.304 o
5 2 6 48.592 47.955 1.047 1.115 o
5 2 7 4.303 4.219 0.111 99.648 o
5 2 8 14.314 13.804 0.312 12.547 o
5 2 9 10.805 10.521 0.242 20.933 o
5 2 10 39.486 39.719 0.886 1.557 o
5 2 11 10.575 10.562 0.242 20.933 o
5 2 12 21.917 21.304 0.473 5.458 o
5 2 14 5.987 6.051 0.151 53.589 o
5 2 16 11.730 11.337 0.262 17.837 o
5 2 17 24.656 25.050 0.594 3.464 o
5 2 18 2.826 2.769 0.121 83.732 o
5 2 19 2.761 2.859 0.141 61.518 o
5 2 20 17.228 17.479 0.362 9.304 o
5 2 21 2.612 2.618 0.332 11.072 o
5 3 0 122.101 119.138 2.588 0.183 o
5 3 1 26.559 25.604 0.564 3.845 o
5 3 2 5.265 5.346 0.141 61.518 o
5 3 3 4.344 4.329 0.111 99.648 o
5 3 4 3.899 3.755 0.111 99.648 o
5 3 5 40.847 40.364 0.886 1.557 o
5 3 6 90.138 88.752 1.883 0.345 o
5 3 7 4.664 4.370 0.121 83.732 o
5 3 8 3.234 3.323 0.101 120.575 o
5 3 9 0.271 0.222 0.040 753.591 o
5 3 10 37.354 36.638 0.735 2.263 o
5 3 11 21.229 20.882 0.574 3.711 o
5 3 12 0.619 0.564 0.070 246.071 o
5 3 13 4.281 4.309 0.161 47.099 o
5 3 14 28.976 29.309 0.705 2.461 o
5 3 15 0.826 0.846 0.070 246.071 o
5 3 16 32.209 32.359 0.665 2.768 o
5 3 19 4.154 4.128 0.161 47.099 o
5 4 0 8.728 8.699 0.362 9.304 o
5 4 1 4.589 4.692 0.151 53.589 o
5 4 2 0.095 0.141 0.050 482.298 o
5 4 3 1.218 1.329 0.070 246.071 o
5 4 4 25.438 25.291 0.675 2.686 o
5 4 5 18.111 18.213 0.423 6.835 o
5 4 6 8.187 8.316 0.201 30.144 o
5 4 7 18.550 18.405 0.423 6.835 o
5 4 9 7.481 7.209 0.201 30.144 o
5 4 10 15.615 15.696 0.352 9.843 o
5 4 11 2.630 2.638 0.101 120.575 o
5 4 12 0.614 0.544 0.060 334.929 o
5 4 14 2.337 2.285 0.111 99.648 o
5 4 15 11.825 12.042 0.282 15.379 o
5 4 16 1.305 1.359 0.201 30.144 o
5 4 17 4.837 4.903 0.262 17.837 o
5 5 0 4.889 4.923 0.282 15.379 o
5 5 2 4.462 4.853 0.262 17.837 o
5 5 3 1.117 1.108 0.081 188.398 o
5 5 4 3.271 3.433 0.121 83.732 o
5 5 5 0.327 0.342 0.060 334.929 o
5 5 6 6.156 6.454 0.201 30.144 o
5 5 7 1.243 1.128 0.070 246.071 o
5 5 8 7.165 7.189 0.232 22.793 o
5 5 9 0.347 0.413 0.070 246.071 o
5 5 14 2.683 2.628 0.211 27.341 o
5 5 15 0.807 0.775 0.151 53.589 o
5 6 0 6.484 6.665 0.403 7.536 o
5 6 1 4.253 4.158 0.141 61.518 o
5 6 2 3.985 3.896 0.131 71.346 o
5 6 3 1.920 1.873 0.141 61.518 o
5 6 4 1.555 1.540 0.081 188.398 o
5 6 5 7.339 7.219 0.181 37.214 o
5 6 6 2.771 2.819 0.131 71.346 o
5 6 7 11.057 11.397 0.272 16.540 o
5 6 8 0.674 0.695 0.131 71.346 o
5 6 9 2.025 2.104 0.121 83.732 o
5 6 12 0.520 0.524 0.141 61.518 o
5 7 0 1.656 1.551 0.111 99.648 o
5 7 1 7.955 7.299 0.191 33.400 o
5 7 2 1.511 1.379 0.201 30.144 o
5 7 3 1.918 1.762 0.191 33.400 o
5 7 4 1.161 1.238 0.181 37.214 o
5 7 5 0.775 0.665 0.151 53.589 o
6 0 0 236.098 236.977 5.387 0.042 o
6 0 2 29.491 30.023 0.665 2.768 o
6 0 4 1.619 1.510 0.121 83.732 o
6 0 6 42.928 47.834 0.967 1.308 o
6 0 8 15.537 15.596 0.352 9.843 o
6 0 10 33.870 33.860 0.705 2.461 o
6 0 12 93.374 94.803 2.014 0.301 o
6 0 14 4.353 4.249 0.141 61.518 o
6 0 16 2.125 2.104 0.111 99.648 o
6 0 18 11.556 12.092 0.292 14.337 o
6 0 20 22.809 22.643 0.453 5.954 o
6 1 0 0.690 0.624 0.050 482.298 o
6 1 1 185.314 181.581 4.108 0.072 o
6 1 2 60.920 58.950 1.510 0.536 o
6 1 3 22.597 20.972 0.483 5.233 o
6 1 4 55.224 52.526 1.309 0.713 o
6 1 5 58.858 58.859 1.279 0.748 o
6 1 6 21.366 20.247 0.534 4.292 o
6 1 7 11.968 11.659 0.272 16.540 o
6 1 8 42.831 42.105 0.916 1.456 o
6 1 9 34.281 34.645 0.775 2.034 o
6 1 10 0.302 0.342 0.040 753.591 o
6 1 11 32.214 31.957 0.695 2.533 o
6 1 12 0.668 0.675 0.050 482.298 o
6 1 13 13.705 13.955 0.312 12.547 o
6 1 15 2.024 1.893 0.081 188.398 o
6 1 16 25.793 26.530 0.554 3.986 o
6 1 17 0.402 0.373 0.050 482.298 o
6 1 18 3.043 3.071 0.151 53.589 o
6 1 19 5.751 5.830 0.161 47.099 o
6 2 1 9.492 9.323 0.222 24.912 o
6 2 2 0.053 0.101 0.020 3014.360 o
6 2 3 13.851 12.998 0.312 12.547 o
6 2 4 48.115 46.354 0.997 1.230 o
6 2 5 97.829 95.528 2.326 0.226 o
6 2 6 2.216 2.195 0.091 148.858 o
6 2 7 1.080 1.067 0.060 334.929 o
6 2 8 5.459 5.175 0.141 61.518 o
6 2 9 34.407 33.557 0.695 2.533 o
6 2 10 1.553 1.490 0.081 188.398 o
6 2 11 5.700 5.658 0.161 47.099 o
6 2 12 3.247 3.292 0.121 83.732 o
6 2 13 7.042 7.068 0.201 30.144 o
6 2 14 33.347 34.041 0.715 2.392 o
6 2 15 15.318 15.203 0.342 10.430 o
6 2 16 7.654 7.682 0.201 30.144 o
6 2 17 1.358 1.349 0.070 246.071 o
6 2 18 0.730 0.705 0.081 188.398 o
6 2 20 2.777 2.557 0.262 17.837 o
6 3 2 0.711 0.725 0.060 334.929 o
6 3 3 0.777 0.715 0.050 482.298 o
6 3 4 0.312 0.282 0.040 753.591 o
6 3 5 0.147 0.151 0.040 753.591 o
6 3 6 0.192 0.222 0.040 753.591 o
6 3 7 5.117 4.994 0.141 61.518 o
6 3 8 6.094 5.860 0.151 53.589 o
6 3 9 3.213 3.766 0.131 71.346 o
6 3 10 32.340 32.692 0.705 2.461 o
6 3 11 1.799 1.641 0.081 188.398 o
6 3 12 1.286 1.289 0.091 148.858 o
6 3 13 0.613 0.574 0.070 246.071 o
6 3 15 12.235 12.142 0.302 13.397 o
6 3 16 5.557 5.689 0.191 33.400 o
6 3 17 0.547 0.574 0.171 41.721 o
6 3 18 8.042 8.790 0.503 4.823 o
6 4 0 16.565 16.260 0.443 6.228 o
6 4 2 25.422 25.473 0.594 3.464 o
6 4 3 0.244 0.302 0.050 482.298 o
6 4 4 6.151 5.981 0.201 30.144 o
6 4 5 13.866 14.025 0.312 12.547 o
6 4 6 0.765 0.826 0.050 482.298 o
6 4 7 1.945 1.883 0.091 148.858 o
6 4 9 7.369 7.612 0.191 33.400 o
6 4 10 17.845 18.254 0.393 7.927 o
6 4 11 1.807 1.661 0.081 188.398 o
6 4 12 0.289 0.302 0.060 334.929 o
6 4 14 2.934 2.920 0.141 61.518 o
6 4 15 4.660 4.803 0.161 47.099 o
6 4 16 3.715 3.745 0.151 53.589 o
6 5 0 25.982 25.855 1.118 0.979 o
6 5 1 4.044 3.947 0.141 61.518 o
6 5 2 0.208 0.272 0.060 334.929 o
6 5 3 0.657 0.644 0.070 246.071 o
6 5 4 14.605 14.367 0.322 11.775 o
6 5 6 43.510 43.384 1.158 0.912 o
6 5 7 2.833 2.920 0.211 27.341 o
6 5 8 0.552 0.544 0.091 148.858 o
6 5 9 1.307 1.389 0.091 148.858 o
6 5 10 0.423 0.423 0.070 246.071 o
6 5 12 0.497 0.554 0.081 188.398 o
6 5 13 1.521 1.601 0.191 33.400 o
6 6 0 10.816 11.166 0.292 14.337 o
6 6 1 2.163 2.064 0.091 148.858 o
6 6 2 4.419 4.672 0.272 16.540 o
6 6 3 5.134 5.185 0.161 47.099 o
6 6 4 0.236 0.262 0.060 334.929 o
6 6 5 1.168 1.138 0.081 188.398 o
6 6 7 1.947 1.822 0.121 83.732 o
6 6 8 0.854 0.846 0.091 148.858 o
6 6 9 0.482 0.524 0.081 188.398 o
6 6 10 6.569 6.726 0.282 15.379 o
6 7 0 1.736 1.551 0.101 120.575 o
6 7 1 0.546 0.463 0.141 61.518 o
7 0 0 109.077 109.603 3.594 0.095 o
7 0 2 35.387 35.521 1.299 0.725 o
7 0 4 269.602 264.191 11.669 0.009 o
7 0 6 1.226 1.128 0.070 246.071 o
7 0 8 43.502 44.310 0.876 1.593 o
7 0 10 59.794 59.856 1.299 0.725 o
7 0 12 17.645 17.821 0.413 7.173 o
7 0 14 11.916 12.283 0.373 8.807 o
7 0 16 8.404 8.246 0.232 22.793 o
7 0 18 16.155 16.653 0.352 9.843 o
7 1 0 83.305 81.372 1.863 0.352 o
7 1 1 1.081 1.057 0.060 334.929 o
7 1 2 0.193 0.232 0.030 1339.720 o
7 1 3 7.403 7.330 0.181 37.214 o
7 1 4 35.200 34.423 0.755 2.144 o
7 1 5 40.444 39.176 1.057 1.094 o
7 1 6 1.023 0.936 0.060 334.929 o
7 1 7 1.314 1.440 0.070 246.071 o
7 1 8 46.622 46.797 0.956 1.336 o
7 1 10 3.182 3.272 0.121 83.732 o
7 1 11 16.487 16.633 0.362 9.304 o
7 1 12 15.277 15.243 0.373 8.807 o
7 1 13 15.353 15.344 0.362 9.304 o
7 1 14 23.356 23.731 0.554 3.986 o
7 1 15 22.095 22.412 0.473 5.458 o
7 1 17 3.325 3.534 0.141 61.518 o
7 1 18 0.411 0.302 0.081 188.398 o
7 1 19 4.099 4.309 0.161 47.099 o
7 2 0 35.165 34.333 0.785 1.982 o
7 2 1 10.765 10.511 0.242 20.933 o
7 2 2 6.432 6.152 0.161 47.099 o
7 2 3 4.759 4.571 0.121 83.732 o
7 2 4 0.508 0.544 0.040 753.591 o
7 2 5 0.805 0.715 0.050 482.298 o
7 2 6 5.699 5.699 0.151 53.589 o
7 2 7 3.299 3.182 0.101 120.575 o
7 2 8 7.324 6.856 0.171 41.721 o
7 2 9 20.579 20.771 0.443 6.228 o
7 2 10 0.929 0.785 0.070 246.071 o
7 2 11 10.089 10.078 0.252 19.292 o
7 2 12 0.349 0.302 0.070 246.071 o
7 2 13 4.042 4.229 0.181 37.214 o
7 2 14 6.646 6.585 0.201 30.144 o
7 2 15 11.134 11.488 0.272 16.540 o
7 2 16 1.080 1.007 0.111 99.648 o
7 2 18 3.840 3.705 0.151 53.589 o
7 3 0 0.582 0.564 0.040 753.591 o
7 3 1 27.763 27.466 0.584 3.584 o
7 3 2 22.504 22.170 0.513 4.636 o
7 3 3 15.074 14.841 0.352 9.843 o
7 3 4 14.129 14.146 0.312 12.547 o
7 3 5 1.049 0.997 0.060 334.929 o
7 3 6 6.571 6.625 0.171 41.721 o
7 3 7 3.347 3.353 0.111 99.648 o
7 3 8 12.045 11.699 0.272 16.540 o
7 3 9 9.870 9.706 0.282 15.379 o
7 3 10 1.774 1.873 0.091 148.858 o
7 3 12 3.327 3.534 0.161 47.099 o
7 3 13 1.586 1.490 0.101 120.575 o
7 3 14 0.273 0.292 0.070 246.071 o
7 3 16 1.902 1.933 0.131 71.346 o
7 4 0 9.830 9.575 0.222 24.912 o
7 4 1 1.498 1.460 0.101 120.575 o
7 4 2 1.569 1.651 0.081 188.398 o
7 4 3 1.136 1.118 0.081 188.398 o
7 4 4 2.604 2.366 0.111 99.648 o
7 4 5 20.032 20.277 0.493 5.022 o
7 4 6 29.520 29.540 0.644 2.944 o
7 4 9 10.004 9.958 0.242 20.933 o
7 4 10 0.323 0.322 0.060 334.929 o
7 4 12 4.823 4.762 0.171 41.721 o
7 4 13 0.293 0.352 0.101 120.575 o
7 4 14 6.817 6.665 0.222 24.912 o
7 4 15 3.256 3.353 0.161 47.099 o
7 5 0 13.466 12.958 0.302 13.397 o
7 5 2 12.112 12.001 0.282 15.379 o
7 5 3 1.373 1.369 0.091 148.858 o
7 5 4 2.330 2.527 0.111 99.648 o
7 5 6 1.073 0.997 0.081 188.398 o
7 5 8 3.546 3.463 0.131 71.346 o
7 5 10 20.172 19.432 0.423 6.835 o
7 5 11 1.287 1.420 0.201 30.144 o
7 5 12 1.222 1.178 0.181 37.214 o
7 6 0 0.781 0.795 0.070 246.071 o
7 6 2 2.200 2.134 0.111 99.648 o
7 6 4 3.805 3.594 0.211 27.341 o
7 6 5 3.810 3.524 0.141 61.518 o
7 6 6 3.161 3.020 0.141 61.518 o
7 6 7 3.307 3.413 0.141 61.518 o
7 6 8 2.929 3.010 0.222 24.912 o
8 0 0 27.721 28.020 0.544 4.135 o
8 0 2 14.904 14.841 0.463 5.698 o
8 0 4 64.658 64.689 1.410 0.615 o
8 0 6 4.619 4.390 0.141 61.518 o
8 0 8 28.477 29.339 0.624 3.137 o
8 0 10 0.874 0.876 0.091 148.858 o
8 0 12 24.639 25.161 0.493 5.022 o
8 0 14 81.090 83.506 1.973 0.314 o
8 0 16 0.803 1.108 0.101 120.575 o
8 1 1 0.427 0.413 0.030 1339.720 o
8 1 2 2.075 2.064 0.070 246.071 o
8 1 3 83.564 84.261 1.973 0.314 o
8 1 4 33.209 32.520 0.775 2.034 o
8 1 6 4.201 4.068 0.121 83.732 o
8 1 7 0.323 0.342 0.040 753.591 o
8 1 8 19.353 19.643 0.423 6.835 o
8 1 9 9.477 9.504 0.232 22.793 o
8 1 10 18.438 18.234 0.393 7.927 o
8 1 11 5.996 6.152 0.191 33.400 o
8 1 12 4.278 4.370 0.201 30.144 o
8 1 13 10.895 11.115 0.272 16.540 o
8 1 15 1.595 1.561 0.131 71.346 o
8 1 16 0.640 0.574 0.111 99.648 o
8 2 0 41.585 40.988 0.956 1.336 o
8 2 1 21.535 21.264 0.513 4.636 o
8 2 3 5.034 4.933 0.161 47.099 o
8 2 4 14.313 14.287 0.322 11.775 o
8 2 5 7.439 7.259 0.191 33.400 o
8 2 7 34.956 34.886 0.826 1.793 o
8 2 8 4.240 4.027 0.121 83.732 o
8 2 9 0.128 0.151 0.050 482.298 o
8 2 10 15.116 15.082 0.342 10.430 o
8 2 13 3.843 3.937 0.211 27.341 o
8 2 14 0.344 0.322 0.091 148.858 o
8 2 15 2.620 2.839 0.282 15.379 o
8 2 16 1.915 1.943 0.131 71.346 o
8 3 0 17.433 17.146 0.423 6.835 o
8 3 1 0.185 0.191 0.040 753.591 o
8 3 2 9.438 9.293 0.232 22.793 o
8 3 3 0.602 0.574 0.050 482.298 o
8 3 4 10.628 10.662 0.252 19.292 o
8 3 5 17.930 17.519 0.473 5.458 o
8 3 6 14.050 13.814 0.423 6.835 o
8 3 8 3.687 3.685 0.121 83.732 o
8 3 10 2.654 2.628 0.121 83.732 o
8 3 11 5.680 5.517 0.171 41.721 o
8 3 12 3.187 3.292 0.131 71.346 o
8 3 13 6.433 6.283 0.201 30.144 o
8 3 14 5.500 5.749 0.181 37.214 o
8 3 15 1.354 1.379 0.161 47.099 o
8 4 1 2.258 2.285 0.091 148.858 o
8 4 2 13.727 13.240 0.322 11.775 o
8 4 3 2.467 2.396 0.151 53.589 o
8 4 4 2.312 2.245 0.091 148.858 o
8 4 5 2.628 2.698 0.111 99.648 o
8 4 6 3.560 3.463 0.111 99.648 o
8 4 7 4.213 4.198 0.121 83.732 o
8 4 9 12.530 11.941 0.282 15.379 o
8 4 10 5.711 5.769 0.222 24.912 o
8 4 12 5.458 5.487 0.171 41.721 o
8 4 13 0.263 0.312 0.091 148.858 o
8 5 0 1.048 0.956 0.081 188.398 o
8 5 1 0.227 0.222 0.060 334.929 o
8 5 2 6.216 6.111 0.171 41.721 o
8 5 3 3.662 3.494 0.131 71.346 o
8 5 4 0.799 0.836 0.081 188.398 o
8 5 6 6.672 6.705 0.191 33.400 o
8 5 7 2.122 2.416 0.232 22.793 o
8 5 8 19.504 19.422 0.695 2.533 o
8 5 9 2.680 2.839 0.131 71.346 o
8 5 10 0.858 0.795 0.141 61.518 o
8 6 1 0.496 0.453 0.081 188.398 o
8 6 2 4.692 4.490 0.352 9.843 o
8 6 3 1.401 1.218 0.101 120.575 o
8 6 4 2.576 2.547 0.151 53.589 o
9 0 0 17.369 18.415 0.826 1.793 o
9 0 2 46.384 46.223 1.651 0.448 o
9 0 4 4.565 4.581 0.242 20.933 o
9 0 6 26.873 26.852 0.524 4.459 o
9 0 10 13.707 13.965 0.423 6.835 o
9 0 12 8.390 8.538 0.332 11.072 o
9 1 0 32.952 32.994 0.695 2.533 o
9 1 1 0.208 0.201 0.040 753.591 o
9 1 2 4.782 4.641 0.141 61.518 o
9 1 3 26.348 25.865 0.534 4.292 o
9 1 4 2.514 2.477 0.121 83.732 o
9 1 5 6.028 6.051 0.181 37.214 o
9 1 6 7.711 7.440 0.282 15.379 o
9 1 7 12.863 12.666 0.292 14.337 o
9 1 8 1.692 1.681 0.081 188.398 o
9 1 9 2.040 1.963 0.091 148.858 o
9 1 10 8.995 8.890 0.232 22.793 o
9 1 12 0.959 1.057 0.091 148.858 o
9 1 13 26.583 27.325 0.513 4.636 o
9 1 14 8.913 9.092 0.262 17.837 o
9 1 15 1.012 1.148 0.101 120.575 o
9 2 0 1.767 1.722 0.091 148.858 o
9 2 1 3.615 3.655 0.121 83.732 o
9 2 2 35.583 35.370 0.816 1.838 o
9 2 3 5.009 4.954 0.171 41.721 o
9 2 4 35.799 34.937 0.775 2.034 o
9 2 5 3.225 3.232 0.131 71.346 o
9 2 6 3.020 3.091 0.111 99.648 o
9 2 7 1.666 1.742 0.091 148.858 o
9 2 8 2.116 2.134 0.091 148.858 o
9 2 9 14.978 14.710 0.352 9.843 o
9 2 10 2.013 2.044 0.111 99.648 o
9 2 11 8.536 8.830 0.232 22.793 o
9 2 12 6.272 6.293 0.242 20.933 o
9 2 14 7.187 7.299 0.201 30.144 o
9 3 0 2.057 2.245 0.121 83.732 o
9 3 1 6.398 6.343 0.161 47.099 o
9 3 2 2.515 2.507 0.111 99.648 o
9 3 3 13.864 14.730 0.362 9.304 o
9 3 4 6.419 6.484 0.312 12.547 o
9 3 5 1.314 1.248 0.091 148.858 o
9 3 6 15.705 16.220 0.383 8.350 o
9 3 7 0.299 0.332 0.060 334.929 o
9 3 8 15.752 15.576 0.342 10.430 o
9 3 10 2.990 2.839 0.232 22.793 o
9 3 11 3.760 3.796 0.151 53.589 o
9 3 12 4.579 4.460 0.322 11.775 o
9 4 1 2.292 2.416 0.121 83.732 o
9 4 2 12.608 12.203 0.292 14.337 o
9 4 5 0.332 0.292 0.060 334.929 o
9 4 6 4.964 4.843 0.141 61.518 o
9 4 7 17.463 17.962 0.393 7.927 o
9 4 8 12.123 11.880 0.272 16.540 o
9 4 9 5.083 5.145 0.171 41.721 o
9 4 10 0.983 1.067 0.101 120.575 o
9 5 1 0.842 0.775 0.091 148.858 o
9 5 2 4.188 3.937 0.131 71.346 o
9 5 3 1.496 1.379 0.091 148.858 o
9 5 4 1.040 1.148 0.181 37.214 o
9 5 5 0.880 0.967 0.171 41.721 o
10 0 0 7.364 8.115 0.463 5.698 o
10 0 2 2.799 2.960 0.131 71.346 o
10 0 4 13.966 13.924 0.443 6.228 o
10 0 6 17.324 16.532 0.352 9.843 o
10 0 8 0.990 1.017 0.101 120.575 o
10 1 0 9.525 9.575 0.232 22.793 o
10 1 1 31.694 31.745 0.665 2.768 o
10 1 3 8.333 8.175 0.211 27.341 o
10 1 4 9.275 9.374 0.242 20.933 o
10 1 5 3.593 3.463 0.131 71.346 o
10 1 6 7.658 7.521 0.211 27.341 o
10 1 8 1.310 1.279 0.111 99.648 o
10 1 9 1.171 1.128 0.111 99.648 o
10 1 10 5.194 5.125 0.292 14.337 o
10 1 11 3.720 3.494 0.262 17.837 o
10 1 12 0.677 0.524 0.171 41.721 o
10 1 13 1.665 1.671 0.232 22.793 o
10 2 0 9.117 9.182 0.252 19.292 o
10 2 1 1.618 1.591 0.091 148.858 o
10 2 2 28.360 27.829 1.027 1.159 o
10 2 3 7.708 7.531 0.352 9.843 o
10 2 4 1.491 1.420 0.191 33.400 o
10 2 5 10.096 9.716 0.252 19.292 o
10 2 6 7.220 7.249 0.211 27.341 o
10 2 7 3.714 3.625 0.121 83.732 o
10 2 8 3.134 3.031 0.111 99.648 o
10 2 9 0.419 0.433 0.091 148.858 o
10 2 10 6.276 6.162 0.302 13.397 o
10 2 11 1.218 1.259 0.111 99.648 o
10 2 12 14.982 15.847 0.453 5.954 o
10 3 0 0.788 0.765 0.060 334.929 o
10 3 1 1.340 1.148 0.081 188.398 o
10 3 2 18.267 18.213 0.433 6.521 o
10 3 3 3.755 3.836 0.131 71.346 o
10 3 4 3.261 3.312 0.121 83.732 o
10 3 5 0.249 0.222 0.060 334.929 o
10 3 6 13.566 13.351 0.302 13.397 o
10 3 7 11.376 11.568 0.282 15.379 o
10 3 8 23.881 24.254 0.463 5.698 o
10 3 9 0.512 0.352 0.101 120.575 o
10 3 10 1.047 0.977 0.161 47.099 o
10 3 11 0.852 0.936 0.201 30.144 o
10 4 0 2.385 2.416 0.111 99.648 o
10 4 1 4.989 4.954 0.151 53.589 o
10 4 3 1.495 1.440 0.091 148.858 o
10 4 4 3.139 3.272 0.151 53.589 o
10 4 5 1.011 1.158 0.111 99.648 o
10 4 6 0.798 0.805 0.131 71.346 o
10 4 7 6.576 6.544 0.191 33.400 o
10 5 0 1.766 1.681 0.201 30.144 o
10 5 1 2.470 2.497 0.121 83.732 o
11 0 0 32.344 33.044 1.037 1.137 o
11 0 2 24.298 24.033 0.503 4.823 o
11 0 6 2.463 2.225 0.201 30.144 o
11 1 1 3.779 3.977 0.121 83.732 o
11 1 2 8.051 7.783 0.201 30.144 o
11 1 3 11.013 10.974 0.262 17.837 o
11 1 4 1.686 1.712 0.101 120.575 o
11 1 5 12.402 12.626 0.292 14.337 o
11 1 6 3.447 3.655 0.141 61.518 o
11 1 7 4.650 4.480 0.161 47.099 o
11 1 9 1.287 1.420 0.232 22.793 o
11 1 10 5.401 5.366 0.292 14.337 o
11 2 1 11.847 11.820 0.272 16.540 o
11 2 3 0.933 0.805 0.091 148.858 o
11 2 4 6.819 6.867 0.232 22.793 o
11 2 6 18.802 18.546 0.906 1.489 o
11 2 7 15.760 16.472 0.473 5.458 o
11 2 8 2.732 2.839 0.252 19.292 o
11 2 9 0.792 0.705 0.191 33.400 o
11 3 0 18.681 18.757 0.403 7.536 o
11 3 1 1.953 2.084 0.171 41.721 o
11 3 2 1.180 1.228 0.181 37.214 o
11 3 3 1.409 1.470 0.121 83.732 o
11 3 4 3.046 3.091 0.141 61.518 o
11 3 5 0.708 0.836 0.201 30.144 o
11 3 6 2.075 2.034 0.232 22.793 o
11 4 0 1.499 1.198 0.181 37.214 o
11 4 1 3.301 3.453 0.222 24.912 o
11 4 2 3.299 3.161 0.141 61.518 o
11 4 4 6.024 5.799 0.292 14.337 o
12 0 0 1.394 1.520 0.091 148.858 o
12 0 2 19.500 19.744 0.513 4.636 o
12 0 4 7.521 7.662 0.312 12.547 o
12 1 0 8.339 8.427 0.222 24.912 o
12 1 1 3.152 3.192 0.121 83.732 o
12 1 2 8.084 7.994 0.201 30.144 o
12 1 3 3.385 3.272 0.141 61.518 o
12 1 4 0.497 0.403 0.081 188.398 o
12 1 5 3.541 3.494 0.252 19.292 o
12 1 6 11.829 12.364 0.383 8.350 o
12 1 7 2.422 2.708 0.242 20.933 o
12 2 0 0.660 0.685 0.081 188.398 o
12 2 3 2.098 2.014 0.232 22.793 o
12 2 4 3.856 3.876 0.272 16.540 o
12 2 5 2.513 2.487 0.252 19.292 o
12 2 6 0.979 0.977 0.201 30.144 o
12 3 3 2.447 2.467 0.252 19.292 o
13 1 0 1.271 1.309 0.101 120.575 o
13 1 1 2.037 2.155 0.171 41.721 o
13 2 0 0.946 0.916 0.191 33.400 o
13 2 1 2.832 2.799 0.252 19.292 o

_iucr_refine_instructions_details
;
TITL OXA07 OLEX2: imported from CIF
CELL 0.71073 6.095 3.4881 11.8462 90 103.842 90
ZERR 2 0.0005 0.0003 0.0009 0 0.003 0
LATT 1
SYMM -X,0.5+Y,0.5-Z
SFAC C H O
DISP C 0.0033 0.0016
DISP H 0 0
DISP O 0.0106 0.006
UNIT 4 12 12

SIZE 0.193 0.186 0.139
TEMP -173.1(10)
ACTA 
WGHT 0 0
FVAR 0.996604
REM <olex2.extras>
REM </olex2.extras>

O1    3     0.43490  0.44403  0.34989  11.00000  0.01292  0.01920  0.00782 =
 -0.00070  0.00159  0.00465 
O2    3     0.24238  0.74250  0.46370  11.00000  0.01120  0.01831  0.00951 =
 -0.00073  0.00113  0.00537 
C1    1     0.40302  0.55876  0.44801  11.00000  0.00916  0.01154  0.00770 =
 -0.00007  0.00126  0.00167 
H1    2     0.29950  0.51771  0.27895  11.00000  0.04222  0.04777  0.02485 =
 -0.00243  0.01527  0.00359 
O3    3     0.13015  0.63105  0.17858  11.00000  0.01077  0.01842  0.00928 =
 0.00102  0.00072 -0.00187 
H2    2     0.19227  0.69466  0.11321  11.00000  0.03520  0.03486  0.02245 =
 0.00317  0.00777 -0.00553 
H3    2     0.00947  0.45833  0.14997  11.00000  0.02843  0.03702  0.03211 =
 -0.00264  0.00822 -0.01414 
HKLF 4

END
Q1 1 0.333333 0.666667 0.458333 11 0.05 0.16
Q2 1 0.222222 1.125 0.083333 11 0.05 0.12
Q3 1 0.611111 0.125 0.402778 11 0.05 0.12
Q4 1 -0.083333 0.666667 0.111111 11 0.05 0.1
Q5 1 0.222222 0.375 0.236111 11 0.05 0.1
Q6 1 0.472222 0.375 0.388889 11 0.05 0.1
Q7 1 -0.027778 0.916667 0.166667 11 0.05 0.09
Q8 1 0.277778 1.125 0.402778 11 0.05 0.09
Q9 1 0.638889 0.5 0.444444 11 0.05 0.09
Q10 1 0.083333 0.958333 0.097222 11 0.05 0.09
Q11 1 -0.055556 0.583333 0.027778 11 0.05 0.08
Q12 1 0.055556 0.25 0.111111 11 0.05 0.08
Q13 1 -0.111111 0.666667 0.194444 11 0.05 0.07
Q14 1 0.305556 0.041667 0.291667 11 0.05 0.07
Q15 1 0 0.208333 0.194444 11 0.05 0.07
Q16 1 0.333333 0.583333 0.277778 11 0.05 0.07
Q17 1 0.611111 0.791667 0.402778 11 0.05 0.06
Q18 1 0.25 0.833333 0.097222 11 0.05 0.06
Q19 1 0.527778 0.458333 0.319444 11 0.05 0.06
Q20 1 -0.055556 0.875 0.027778 11 0.05 0.06

  REM The information below was added by Olex2.
  REM
  REM R1 = 0.0140 for 2499 Fo > 4sig(Fo) and 0.0140 for all 2499 data
  REM 64 parameters refined using 0 restraints
  REM Highest difference peak 0.1625, deepest hole -0.1727
  REM Mean Shift 0.0000, Max Shift 0.0000.

  REM +++ Tabular Listing of Refinement Information +++
  REM R1_all = 0.0140
  REM R1_gt = 0.0140
  REM wR_ref = 0.0378
  REM GOOF = 1.2031
  REM Shift_max = 0.0000
  REM Shift_mean = 0.0000
  REM Reflections_all = 2499
  REM Reflections_gt = 2499
  REM Parameters = 64
  REM Hole = -0.1727
  REM Peak = 0.1625
  REM Flack = n/a

  
;
_olex2_submission_special_instructions  'No special instructions were received'

# start Validation Reply Form
_vrf_PLAT940_OXACDH_H_BLYP_cc-pVTZ
;
PROBLEM: Fsqd Refinement With I > n * Sigma(I) Only .....     Please Check 
RESPONSE: Refinement was performed on reflections fulfilling the threshold
expression I>=2u(I).
;
_vrf_PLAT417_OXACDH_H_BLYP_cc-pVTZ
;
PROBLEM: Short Inter D-H..H-D
RESPONSE: This is a very strong hydrogen bond and this is the reason why
the distance is so short.
;
# end Validation Reply Form
