# Supplementary material for: Hirshfeld atom like refinement with alternative electron density partitions
Source: IUCrJ. 2020 Oct 29;7(Pt 6):1199–215. doi: 10.1107/S2052252520013603 (PMC7642787; doi:10.1107/S2052252520013603)
Supplement: Supplementary file 2 [file m-07-01199-sup2.zip › cifs/OXACDH_H_CCSD_cc-pVTZ.cif]

data_OXACDH_H_CCSD_cc-pVTZ
_audit_creation_date               2020-01-02
_audit_creation_method
;
Olex2 1.2
(compiled 2018.05.29 svn.r3508 for OlexSys, GUI svn.r5506)
with development version of DiSCaMB library integrated with
the olex2.refine module
Chodkiewicz, M. L., Migacz, S., Rudnicki, W., Makal, A., Kalinowski,
J. A., Moriarty, N. W., Grosse-Kunstleve, R. W., Afonine, P. V., Adams,
P. D. & Dominiak, P. M. (2018). J. Appl. Cryst. 51, 193-199.
;

_publ_section_references
;
Bourhis, L.J., Dolomanov, O.V., Gildea, R.J., Howard, J.A.K., Puschmann, H.
 (2015). Acta Cryst. A71, 59-75.

Dolomanov, O.V., Bourhis, L.J., Gildea, R.J, Howard, J.A.K. & Puschmann, H.
 (2009), J. Appl. Cryst. 42, 339-341.
;
_chemical_formula_moiety           'C2 H6 O6'
_chemical_formula_sum              'C2 H6 O6'
_chemical_formula_weight           126.07
loop_
  _atom_type_symbol
  _atom_type_scat_dispersion_real
  _atom_type_scat_dispersion_imag
  _atom_type_scat_Cromer_Mann_a1
  _atom_type_scat_Cromer_Mann_a2
  _atom_type_scat_Cromer_Mann_a3
  _atom_type_scat_Cromer_Mann_a4
  _atom_type_scat_Cromer_Mann_b1
  _atom_type_scat_Cromer_Mann_b2
  _atom_type_scat_Cromer_Mann_b3
  _atom_type_scat_Cromer_Mann_b4
  _atom_type_scat_Cromer_Mann_c
  _atom_type_scat_source
  _atom_type_scat_dispersion_source
 H 0.00000 0.00000 0.49300 0.32291 0.14019 0.04081 10.51090 26.12570 3.14236
 57.79970 0.0030380000826
 'International Tables Volume C Table 6.1.1.4 (pp. 500-502)' custom
 C 0.00330 0.00160 2.31000 1.02000 1.58860 0.86500 20.84390 10.20750 0.56870
 51.65120 0.215599998832
 'International Tables Volume C Table 6.1.1.4 (pp. 500-502)' custom
 O 0.01060 0.00600 3.04850 2.28680 1.54630 0.86700 13.27710 5.70110 0.32390
 32.90890 0.250800013542
 'International Tables Volume C Table 6.1.1.4 (pp. 500-502)' custom

_space_group_crystal_system        'monoclinic'
_space_group_IT_number             14
_space_group_name_H-M_alt          'P 1 21/c 1'
_space_group_name_Hall             '-P 2ybc'
loop_
  _space_group_symop_id
  _space_group_symop_operation_xyz
 1 x,y,z
 2 -x,y+1/2,-z+1/2
 3 -x,-y,-z
 4 x,-y-1/2,z-1/2

_symmetry_Int_Tables_number        14
_cell_length_a                     6.0950(5)
_cell_length_b                     3.4881(3)
_cell_length_c                     11.8462(9)
_cell_angle_alpha                  90
_cell_angle_beta                   103.842(3)
_cell_angle_gamma                  90
_cell_volume                       244.54(4)
_cell_formula_units_Z              2
_cell_measurement_temperature     100(1)
_cell_measurement_reflns_used      8293
_cell_measurement_theta_min        3.5426
_cell_measurement_theta_max        55.9088
_exptl_absorpt_coefficient_mu      0.181
_exptl_crystal_description        unspecified
_exptl_crystal_density_diffrn      1.7120
_exptl_crystal_F_000               132.1295
_exptl_crystal_size_max            0.193
_exptl_crystal_size_mid            0.186
_exptl_crystal_size_min            0.139
_diffrn_reflns_av_r_equivalents    0.0224
_diffrn_reflns_av_sigmaI/netI      0.01783
_diffrn_reflns_limit_h_max         13
_diffrn_reflns_limit_h_min         -13
_diffrn_reflns_limit_k_max         7
_diffrn_reflns_limit_k_min         0
_diffrn_reflns_limit_l_max         26
_diffrn_reflns_limit_l_min         0
_diffrn_reflns_number              11034
_diffrn_reflns_theta_full          52.08
_diffrn_reflns_theta_max           54.811
_diffrn_reflns_theta_min           3.543
_diffrn_ambient_temperature        100.0(10)
_diffrn_measured_fraction_theta_full  0.949
_diffrn_measured_fraction_theta_max   0.985
_diffrn_radiation_type             'Mo K\a'
_diffrn_radiation_wavelength       0.71073
_diffrn_radiation_source               'TXS rotating anode'
_diffrn_radiation_monochromator        'multi-layer optics'
_diffrn_measurement_device
;
Bruker AXS Kappa APEX II Ultra diffractometer
;
_diffrn_measurement_device_type        'APEX II CCD detector'
_diffrn_measurement_method             '\w-scans'
_reflns_Friedel_coverage           0.0
_reflns_limit_h_max                13
_reflns_limit_h_min                -13
_reflns_limit_k_max                7
_reflns_limit_k_min                0
_reflns_limit_l_max                26
_reflns_limit_l_min                0
_reflns_number_gt                  2499
_reflns_number_total               2939
_reflns_threshold_expression       I>=2u(I)
_computing_molecular_graphics      'Olex2 (Dolomanov et al., 2009)'
_computing_publication_material    'Olex2 (Dolomanov et al., 2009)'
_computing_structure_refinement    'olex2.refine (Bourhis et al., 2015)'
_refine_diff_density_max           0.1264
_refine_diff_density_min           -0.1804
_refine_diff_density_rms           0.0403
_refine_ls_d_res_high              0.4348
_refine_ls_d_res_low               5.7511
_refine_ls_goodness_of_fit_ref     1.1878
_refine_ls_hydrogen_treatment      refall
_refine_ls_matrix_type             full
_refine_ls_number_constraints      0
_refine_ls_number_parameters       64
_refine_ls_number_reflns           2499
_refine_ls_number_restraints       0
_refine_ls_R_factor_all            0.0136
_refine_ls_R_factor_gt             0.0136
_refine_ls_restrained_S_all        1.1878
_refine_ls_shift/su_max            0.0001
_refine_ls_shift/su_mean           0.0000
_refine_ls_structure_factor_coef   Fsqd
_refine_ls_weighting_details      
 'w=1/[\s^2^(Fo^2^)+(0.0000P)^2^] where P=(Fo^2^+2Fc^2^)/3'
_refine_ls_weighting_scheme        calc
_refine_ls_wR_factor_gt            0.0373
_refine_ls_wR_factor_ref           0.0373
_refine_special_details          
;
Electron Density Partition Based Refinement (EDPBR):
  .  Aspherical atomic scattering factors obtained from 
     selected partitioning of molecular electron density
     derived from molecular wavefunction. Crystal field
     effect is modelled in the course of wavefunction
     calculations by embedding the system in a cluster of
	 Hirshfeld partition derived atomic multipoles for
	 molecules within certain radius from the system or
	 performing wave function calculations for a cluster of
	 molecules surrounding the system. Software used for
	 quantum mechanical calculations: Gaussian16. Software
	 used to partition electron density: HORTON.
  .  Partitioning of molecular electron density: Hirshfeld
     (Hirshfeld atom refinement, HAR)
  .  Level of theory: CCSD/cc-pVTZ 
  .  Cluster of multipoles: radius=8.0 angstrom, lmax=1
  .  Cluster of molecules: no
  .  H thermal motions refined anisotropically.
  .  Refinement based on Fsqd as implemented in olex2.refine
     with no use of additional ShelX type parameters in the
	 weighting scheme. DiSCaMB library used to obtain
	 aspherical atomic scattering factors.
;
loop_
  _atom_site_label
  _atom_site_type_symbol
  _atom_site_fract_x
  _atom_site_fract_y
  _atom_site_fract_z
  _atom_site_U_iso_or_equiv
  _atom_site_adp_type
  _atom_site_occupancy
  _atom_site_refinement_flags_posn
 O1 O 0.434884(18) 0.44406(3) 0.349892(8) 0.01360(2) Uani 1.000000 .
 O2 O 0.242388(17) 0.74248(3) 0.463706(8) 0.01339(2) Uani 1.000000 .
 C1 C 0.403031(19) 0.55877(4) 0.448013(9) 0.00985(2) Uani 1.000000 .
 H1 H 0.2992(11) 0.518(2) 0.2775(5) 0.0303(15) Uani 1.000000 .
 O3 O 0.130137(16) 0.63103(4) 0.178575(8) 0.01325(2) Uani 1.000000 .
 H2 H 0.1920(9) 0.6970(17) 0.1131(4) 0.0297(11) Uani 1.000000 .
 H3 H 0.0072(9) 0.4577(16) 0.1502(4) 0.0298(12) Uani 1.000000 .

loop_
  _atom_site_aniso_label
  _atom_site_aniso_U_11
  _atom_site_aniso_U_22
  _atom_site_aniso_U_33
  _atom_site_aniso_U_12
  _atom_site_aniso_U_13
  _atom_site_aniso_U_23
 O1 0.01305(3) 0.01929(5) 0.00799(3) 0.00462(3) 0.00162(2) -0.00068(3)
 O2 0.01135(3) 0.01848(4) 0.00963(3) 0.00537(3) 0.00115(2) -0.00072(3)
 C1 0.00940(3) 0.01185(4) 0.00792(3) 0.00174(3) 0.00132(2) -0.00009(3)
 H1 0.034(4) 0.044(4) 0.015(3) 0.005(3) 0.008(3) -0.001(3)
 O3 0.01093(3) 0.01856(5) 0.00941(3) -0.00186(3) 0.00075(2) 0.00101(3)
 H2 0.034(3) 0.033(3) 0.023(2) -0.004(2) 0.009(2) 0.004(2)
 H3 0.025(3) 0.032(3) 0.033(3) -0.011(2) 0.007(2) -0.001(2)

loop_
  _geom_bond_atom_site_label_1
  _geom_bond_atom_site_label_2
  _geom_bond_distance
  _geom_bond_site_symmetry_2
  _geom_bond_publ_flag
 O1 C1 1.28718(17) . ?
 O2 C1 1.22105(17) . ?
 C1 C1 1.5446(2) 3_666 ?

loop_
  _geom_angle_atom_site_label_1
  _geom_angle_atom_site_label_2
  _geom_angle_atom_site_label_3
  _geom_angle
  _geom_angle_site_symmetry_1
  _geom_angle_site_symmetry_3
  _geom_angle_publ_flag
 O2 C1 O1 126.891(10) . . ?
 C1 C1 O1 112.682(12) 3_666 . ?
 C1 C1 O2 120.427(12) 3_666 . ?
 O3 H1 O1 176.0(6) . . ?


loop_
  _refln_index_h
  _refln_index_k
  _refln_index_l
  _refln_F_squared_calc
  _refln_F_squared_meas
  _refln_F_squared_sigma
  _refln_F_squared_weight
  _refln_observed_status
-13 0 6 32.485 34.712 0.671 2.608 o
-13 0 8 3.304 3.195 0.227 22.793 o
-13 0 10 0.470 0.493 0.138 61.518 o
-13 0 12 10.956 11.153 0.345 9.843 o
-13 1 1 2.576 2.485 0.197 30.144 o
-13 1 2 13.675 13.155 0.385 7.927 o
-13 1 4 1.137 1.065 0.168 41.721 o
-13 1 8 3.527 3.659 0.148 53.589 o
-13 1 10 3.188 3.146 0.178 37.214 o
-13 1 12 3.159 3.195 0.128 71.346 o
-13 1 13 0.537 0.503 0.128 71.346 o
-13 2 1 3.902 4.033 0.217 24.912 o
-13 2 3 0.965 0.779 0.138 61.518 o
-13 2 4 0.755 0.858 0.148 53.589 o
-13 2 5 1.192 1.114 0.168 41.721 o
-13 2 6 0.468 0.463 0.138 61.518 o
-13 2 8 2.073 2.110 0.197 30.144 o
-13 2 9 1.248 1.341 0.178 37.214 o
-13 2 10 3.714 3.846 0.227 22.793 o
-13 2 12 0.972 1.055 0.168 41.721 o
-13 2 13 0.755 0.749 0.138 61.518 o
-13 3 6 4.030 3.609 0.207 27.341 o
-12 0 2 8.480 8.225 0.227 22.793 o
-12 0 4 40.029 41.675 0.749 2.088 o
-12 0 6 4.046 5.167 0.335 10.430 o
-12 0 10 2.390 2.278 0.118 83.732 o
-12 0 12 8.175 8.836 0.306 12.547 o
-12 0 16 16.858 16.607 0.434 6.228 o
-12 1 1 1.848 1.943 0.099 120.575 o
-12 1 2 0.976 1.095 0.079 188.398 o
-12 1 5 18.130 18.461 0.404 7.173 o
-12 1 6 4.299 4.339 0.128 71.346 o
-12 1 7 1.554 1.440 0.089 148.858 o
-12 1 8 11.294 11.656 0.276 15.379 o
-12 1 9 10.594 10.779 0.266 16.540 o
-12 1 10 2.631 2.534 0.099 120.575 o
-12 1 11 0.970 1.035 0.069 246.071 o
-12 1 12 6.476 6.657 0.256 17.837 o
-12 1 13 0.712 0.710 0.138 61.518 o
-12 1 15 12.787 12.751 0.276 15.379 o
-12 1 16 1.677 1.755 0.187 33.400 o
-12 1 17 0.744 0.582 0.138 61.518 o
-12 2 1 12.526 12.573 0.513 4.459 o
-12 2 2 5.016 4.931 0.197 30.144 o
-12 2 5 7.497 7.574 0.197 30.144 o
-12 2 6 0.242 0.266 0.079 188.398 o
-12 2 7 3.216 3.363 0.138 61.518 o
-12 2 8 4.051 4.388 0.197 30.144 o
-12 2 9 3.857 4.053 0.158 47.099 o
-12 2 11 8.228 8.481 0.325 11.072 o
-12 2 12 1.032 1.026 0.178 37.214 o
-12 2 13 4.640 4.517 0.247 19.292 o
-12 2 14 0.307 0.345 0.069 246.071 o
-12 3 1 1.495 1.519 0.168 41.721 o
-12 3 3 3.015 2.929 0.207 27.341 o
-12 3 6 0.826 0.917 0.158 47.099 o
-12 3 7 1.221 1.223 0.178 37.214 o
-12 3 11 1.527 1.469 0.187 33.400 o
-12 3 12 0.394 0.621 0.138 61.518 o
-12 3 14 3.342 3.422 0.217 24.912 o
-12 4 3 1.793 1.598 0.158 47.099 o
-12 4 4 1.466 1.617 0.168 41.721 o
-12 4 5 2.158 1.844 0.168 41.721 o
-12 4 6 5.035 4.901 0.237 20.933 o
-12 4 8 0.485 0.513 0.128 71.346 o
-12 4 9 1.261 1.213 0.168 41.721 o
-11 0 2 3.514 3.491 0.148 53.589 o
-11 0 4 8.932 8.856 0.217 24.912 o
-11 0 6 0.592 0.542 0.059 334.929 o
-11 0 8 82.002 82.373 3.402 0.101 o
-11 0 10 7.538 7.209 0.276 15.379 o
-11 0 12 2.475 2.554 0.128 71.346 o
-11 0 14 32.124 32.474 0.710 2.326 o
-11 0 16 1.315 1.331 0.187 33.400 o
-11 0 18 11.291 11.410 0.365 8.807 o
-11 0 20 1.932 1.785 0.178 37.214 o
-11 1 1 0.216 0.168 0.049 482.298 o
-11 1 2 5.497 5.700 0.158 47.099 o
-11 1 3 13.255 13.471 0.306 12.547 o
-11 1 4 34.239 34.772 0.858 1.593 o
-11 1 5 2.021 2.071 0.079 188.398 o
-11 1 6 0.209 0.148 0.039 753.591 o
-11 1 7 1.305 1.371 0.069 246.071 o
-11 1 8 1.258 1.272 0.079 188.398 o
-11 1 9 5.792 5.808 0.168 41.721 o
-11 1 10 3.535 3.757 0.128 71.346 o
-11 1 11 4.059 4.181 0.128 71.346 o
-11 1 12 12.684 12.919 0.296 13.397 o
-11 1 13 0.394 0.424 0.059 334.929 o
-11 1 14 5.955 5.877 0.168 41.721 o
-11 1 15 5.650 5.601 0.158 47.099 o
-11 1 16 2.315 2.278 0.089 148.858 o
-11 2 1 2.573 2.603 0.118 83.732 o
-11 2 2 0.307 0.296 0.059 334.929 o
-11 2 3 1.257 1.193 0.079 188.398 o
-11 2 4 10.415 10.453 0.266 16.540 o
-11 2 5 2.002 2.002 0.118 83.732 o
-11 2 6 5.956 5.986 0.187 33.400 o
-11 2 7 7.818 8.323 0.227 22.793 o
-11 2 10 1.004 0.897 0.089 148.858 o
-11 2 11 2.106 2.170 0.108 99.648 o
-11 2 12 2.404 2.416 0.108 99.648 o
-11 2 13 0.468 0.463 0.059 334.929 o
-11 2 14 1.324 1.183 0.089 148.858 o
-11 2 15 9.596 9.743 0.306 12.547 o
-11 2 17 0.688 0.680 0.138 61.518 o
-11 2 18 2.126 2.002 0.178 37.214 o
-11 3 1 0.973 1.095 0.099 120.575 o
-11 3 2 3.148 3.106 0.118 83.732 o
-11 3 3 0.344 0.355 0.059 334.929 o
-11 3 4 4.275 4.191 0.207 27.341 o
-11 3 5 5.928 6.124 0.168 41.721 o
-11 3 6 2.727 2.633 0.108 99.648 o
-11 3 7 3.310 3.471 0.158 47.099 o
-11 3 9 1.172 1.114 0.089 148.858 o
-11 3 10 11.562 11.272 0.325 11.072 o
-11 3 11 3.809 4.033 0.138 61.518 o
-11 3 12 0.995 0.957 0.089 148.858 o
-11 3 13 2.354 2.239 0.118 83.732 o
-11 3 14 0.399 0.335 0.069 246.071 o
-11 3 16 3.459 3.304 0.128 71.346 o
-11 4 1 1.231 1.262 0.178 37.214 o
-11 4 2 2.627 2.653 0.108 99.648 o
-11 4 3 5.031 5.197 0.178 37.214 o
-11 4 5 0.172 0.217 0.069 246.071 o
-11 4 6 6.347 6.104 0.276 15.379 o
-11 4 9 2.193 1.962 0.197 30.144 o
-11 4 10 3.350 3.313 0.227 22.793 o
-11 4 12 3.032 3.008 0.217 24.912 o
-11 4 13 5.238 5.335 0.256 17.837 o
-10 0 4 8.276 8.313 0.217 24.912 o
-10 0 6 11.501 11.676 0.690 2.461 o
-10 0 8 16.831 17.475 0.394 7.536 o
-10 0 10 11.498 12.061 0.286 14.337 o
-10 0 12 11.161 11.341 0.335 10.430 o
-10 0 16 2.677 2.840 0.207 27.341 o
-10 0 18 58.185 57.956 0.947 1.308 o
-10 0 20 1.714 1.913 0.128 71.346 o
-10 1 1 3.211 3.471 0.128 71.346 o
-10 1 2 0.496 0.533 0.049 482.298 o
-10 1 3 2.158 2.248 0.079 188.398 o
-10 1 4 0.731 0.740 0.049 482.298 o
-10 1 5 9.170 9.290 0.227 22.793 o
-10 1 7 45.015 45.432 1.006 1.159 o
-10 1 8 18.931 19.161 0.483 5.022 o
-10 1 9 9.566 9.615 0.256 17.837 o
-10 1 10 5.901 6.035 0.197 30.144 o
-10 1 11 1.740 1.893 0.089 148.858 o
-10 1 12 3.689 3.984 0.385 7.927 o
-10 1 13 10.999 11.291 0.355 9.304 o
-10 1 14 17.009 17.435 0.375 8.350 o
-10 1 16 0.895 0.749 0.069 246.071 o
-10 1 17 13.977 14.072 0.306 12.547 o
-10 1 18 2.256 2.160 0.108 99.648 o
-10 1 19 1.734 1.657 0.099 120.575 o
-10 1 21 0.472 0.434 0.128 71.346 o
-10 2 1 0.513 0.424 0.059 334.929 o
-10 2 2 10.712 10.493 0.414 6.835 o
-10 2 3 46.874 47.621 1.016 1.137 o
-10 2 4 26.932 27.553 0.651 2.768 o
-10 2 7 1.241 1.381 0.069 246.071 o
-10 2 8 8.494 8.767 0.217 24.912 o
-10 2 9 12.724 12.633 0.355 9.304 o
-10 2 10 0.810 0.749 0.059 334.929 o
-10 2 11 11.151 11.153 0.582 3.464 o
-10 2 12 4.785 4.990 0.168 41.721 o
-10 2 13 10.803 10.838 0.266 16.540 o
-10 2 14 12.818 12.968 0.296 13.397 o
-10 2 16 0.688 0.730 0.108 99.648 o
-10 2 17 3.517 3.678 0.217 24.912 o
-10 2 18 0.559 0.493 0.138 61.518 o
-10 3 1 2.459 2.801 0.108 99.648 o
-10 3 2 7.699 7.889 0.207 27.341 o
-10 3 3 3.515 3.599 0.128 71.346 o
-10 3 4 9.740 9.832 0.276 15.379 o
-10 3 6 10.483 10.414 0.266 16.540 o
-10 3 7 0.553 0.582 0.059 334.929 o
-10 3 8 5.627 5.552 0.168 41.721 o
-10 3 9 0.832 0.838 0.069 246.071 o
-10 3 10 7.276 7.061 0.187 33.400 o
-10 3 14 7.652 7.514 0.207 27.341 o
-10 3 15 2.443 2.722 0.108 99.648 o
-10 3 17 1.345 1.272 0.168 41.721 o
-10 3 18 0.337 0.375 0.118 83.732 o
-10 4 2 9.715 9.960 0.237 20.933 o
-10 4 3 5.915 5.739 0.168 41.721 o
-10 4 4 0.288 0.335 0.059 334.929 o
-10 4 5 1.002 0.976 0.069 246.071 o
-10 4 6 3.134 3.146 0.168 41.721 o
-10 4 8 2.936 2.712 0.207 27.341 o
-10 4 9 3.022 2.978 0.138 61.518 o
-10 4 10 6.732 6.864 0.306 12.547 o
-10 4 13 7.028 7.090 0.296 13.397 o
-10 4 16 9.763 10.069 0.325 11.072 o
-10 4 17 0.745 0.907 0.158 47.099 o
-10 5 2 6.242 5.720 0.266 16.540 o
-10 5 4 2.039 1.785 0.345 9.843 o
-10 5 5 2.760 2.544 0.207 27.341 o
-10 5 6 5.453 5.000 0.355 9.304 o
-10 5 10 0.621 0.730 0.089 148.858 o
-10 5 11 1.134 1.075 0.168 41.721 o
-10 5 12 13.044 12.998 0.375 8.350 o
-9 0 2 3.942 3.757 0.148 53.589 o
-9 0 4 55.334 56.230 1.174 0.851 o
-9 0 6 23.676 24.131 0.533 4.135 o
-9 0 8 4.195 4.152 0.138 61.518 o
-9 0 10 49.773 50.274 1.331 0.662 o
-9 0 16 20.077 20.512 0.493 4.823 o
-9 0 18 0.265 0.404 0.128 71.346 o
-9 0 20 0.947 0.779 0.099 120.575 o
-9 0 22 6.366 6.183 0.434 6.228 o
-9 1 1 0.485 0.493 0.039 753.591 o
-9 1 2 1.362 1.262 0.059 334.929 o
-9 1 3 0.132 0.128 0.030 1339.720 o
-9 1 4 10.008 9.950 0.227 22.793 o
-9 1 5 2.942 3.077 0.089 148.858 o
-9 1 6 21.579 21.804 0.483 5.022 o
-9 1 7 16.590 16.498 0.404 7.173 o
-9 1 8 4.573 4.674 0.138 61.518 o
-9 1 9 16.989 16.567 0.375 8.350 o
-9 1 10 1.087 1.104 0.069 246.071 o
-9 1 11 6.328 6.371 0.178 37.214 o
-9 1 13 0.324 0.375 0.108 99.648 o
-9 1 15 0.532 0.454 0.069 246.071 o
-9 1 16 2.450 2.456 0.128 71.346 o
-9 1 17 34.020 33.815 1.016 1.137 o
-9 1 18 6.319 6.272 0.187 33.400 o
-9 1 19 2.660 2.672 0.108 99.648 o
-9 1 20 4.044 3.984 0.148 53.589 o
-9 1 21 6.479 6.282 0.178 37.214 o
-9 1 23 2.029 2.002 0.187 33.400 o
-9 2 1 4.715 4.763 0.138 61.518 o
-9 2 3 0.668 0.582 0.049 482.298 o
-9 2 4 0.337 0.316 0.039 753.591 o
-9 2 5 5.832 5.838 0.148 53.589 o
-9 2 6 32.982 33.056 0.779 1.932 o
-9 2 7 9.556 9.576 0.227 22.793 o
-9 2 8 53.312 53.242 1.262 0.736 o
-9 2 9 1.312 1.351 0.069 246.071 o
-9 2 10 5.141 5.227 0.178 37.214 o
-9 2 12 3.167 3.106 0.118 83.732 o
-9 2 13 30.104 29.614 0.671 2.608 o
-9 2 14 4.504 4.763 0.148 53.589 o
-9 2 15 0.452 0.444 0.059 334.929 o
-9 2 16 9.117 9.092 0.237 20.933 o
-9 2 17 7.886 7.633 0.197 30.144 o
-9 2 18 13.729 13.569 0.404 7.173 o
-9 2 19 3.678 3.718 0.237 20.933 o
-9 2 21 6.628 6.795 0.286 14.337 o
-9 2 22 2.593 2.751 0.207 27.341 o
-9 3 1 2.539 2.367 0.187 33.400 o
-9 3 2 80.625 79.563 1.874 0.334 o
-9 3 3 12.141 12.623 0.296 13.397 o
-9 3 4 20.556 20.088 0.503 4.636 o
-9 3 6 0.990 1.095 0.059 334.929 o
-9 3 7 18.912 18.983 0.404 7.173 o
-9 3 8 6.378 6.321 0.187 33.400 o
-9 3 9 1.282 1.598 0.089 148.858 o
-9 3 10 4.752 4.645 0.158 47.099 o
-9 3 11 1.120 1.154 0.089 148.858 o
-9 3 12 39.235 40.097 1.114 0.944 o
-9 3 13 6.461 6.548 0.227 22.793 o
-9 3 14 5.748 6.016 0.168 41.721 o
-9 3 15 2.265 2.791 0.168 41.721 o
-9 3 16 2.875 2.850 0.108 99.648 o
-9 3 18 2.614 2.712 0.207 27.341 o
-9 4 1 11.017 11.055 0.256 17.837 o
-9 4 2 3.658 3.471 0.148 53.589 o
-9 4 3 19.748 19.112 0.404 7.173 o
-9 4 4 0.269 0.316 0.049 482.298 o
-9 4 6 7.442 7.307 0.237 20.933 o
-9 4 7 0.883 0.976 0.069 246.071 o
-9 4 8 4.119 3.974 0.158 47.099 o
-9 4 9 1.603 1.647 0.099 120.575 o
-9 4 10 0.535 0.394 0.059 334.929 o
-9 4 11 5.156 4.891 0.523 4.292 o
-9 4 12 5.508 5.355 0.819 1.750 o
-9 4 13 6.881 6.765 0.197 30.144 o
-9 4 14 0.251 0.316 0.079 188.398 o
-9 5 1 1.451 1.252 0.108 99.648 o
-9 5 6 0.711 0.819 0.069 246.071 o
-9 5 8 0.476 0.424 0.079 188.398 o
-9 5 9 3.379 3.333 0.138 61.518 o
-9 5 10 0.804 0.720 0.089 148.858 o
-9 5 12 2.809 2.820 0.217 24.912 o
-9 5 15 2.114 2.160 0.187 33.400 o
-9 6 1 1.446 1.252 0.168 41.721 o
-9 6 2 0.252 0.276 0.069 246.071 o
-9 6 3 3.603 3.382 0.128 71.346 o
-9 6 4 0.290 0.335 0.059 334.929 o
-9 6 5 3.148 2.594 0.207 27.341 o
-9 6 6 0.585 0.690 0.138 61.518 o
-8 0 2 3.385 3.619 0.118 83.732 o
-8 0 4 4.167 4.063 0.128 71.346 o
-8 0 8 48.646 47.434 1.390 0.606 o
-8 0 10 6.498 6.114 0.187 33.400 o
-8 0 12 2.903 2.899 0.385 7.927 o
-8 0 14 42.449 41.063 1.943 0.311 o
-8 0 16 11.509 12.061 0.365 8.807 o
-8 0 18 2.349 2.347 0.197 30.144 o
-8 0 20 39.203 37.839 1.972 0.301 o
-8 0 24 0.583 0.602 0.138 61.518 o
-8 1 1 28.585 28.658 0.621 3.038 o
-8 1 3 18.587 18.520 0.454 5.698 o
-8 1 4 28.995 28.835 0.671 2.608 o
-8 1 5 22.066 21.893 0.473 5.233 o
-8 1 6 1.672 1.627 0.059 334.929 o
-8 1 7 54.523 53.696 1.144 0.896 o
-8 1 8 5.794 5.759 0.148 53.589 o
-8 1 9 13.271 13.096 0.306 12.547 o
-8 1 10 34.981 34.200 0.858 1.593 o
-8 1 11 1.562 1.745 0.148 53.589 o
-8 1 12 1.803 1.667 0.108 99.648 o
-8 1 14 0.512 0.533 0.069 246.071 o
-8 1 15 15.346 15.059 0.375 8.350 o
-8 1 16 8.321 8.155 0.237 20.933 o
-8 1 17 6.599 6.716 0.316 11.775 o
-8 1 18 9.953 9.911 0.247 19.292 o
-8 1 20 1.084 1.035 0.069 246.071 o
-8 1 21 3.901 3.816 0.128 71.346 o
-8 1 23 0.964 0.868 0.099 120.575 o
-8 1 24 8.357 8.412 0.306 12.547 o
-8 2 1 38.505 37.415 0.907 1.425 o
-8 2 2 15.960 16.005 0.365 8.807 o
-8 2 3 6.790 6.587 0.178 37.214 o
-8 2 4 15.546 15.463 0.355 9.304 o
-8 2 5 33.088 32.651 0.710 2.326 o
-8 2 6 55.556 55.422 1.183 0.837 o
-8 2 7 6.084 6.242 0.158 47.099 o
-8 2 8 6.626 6.459 0.168 41.721 o
-8 2 9 1.320 1.272 0.069 246.071 o
-8 2 10 10.583 10.789 0.335 10.430 o
-8 2 11 19.320 18.806 0.434 6.228 o
-8 2 12 7.864 7.544 0.227 22.793 o
-8 2 13 1.952 1.962 0.099 120.575 o
-8 2 14 10.953 11.055 0.256 17.837 o
-8 2 15 0.144 0.197 0.059 334.929 o
-8 2 16 35.327 35.649 0.868 1.557 o
-8 2 17 1.954 1.893 0.168 41.721 o
-8 2 18 13.178 13.086 0.394 7.536 o
-8 2 19 3.494 3.027 0.217 24.912 o
-8 2 23 2.672 2.603 0.197 30.144 o
-8 3 1 0.272 0.207 0.039 753.591 o
-8 3 2 8.152 8.008 0.237 20.933 o
-8 3 3 6.729 6.854 0.178 37.214 o
-8 3 5 0.930 0.957 0.059 334.929 o
-8 3 6 31.938 31.508 0.848 1.630 o
-8 3 7 10.171 10.246 0.276 15.379 o
-8 3 8 21.322 21.252 0.463 5.458 o
-8 3 9 5.209 5.020 0.158 47.099 o
-8 3 10 9.123 9.063 0.227 22.793 o
-8 3 11 5.434 5.621 0.463 5.458 o
-8 3 12 48.492 48.834 1.144 0.896 o
-8 3 13 1.496 1.460 0.128 71.346 o
-8 3 14 1.342 1.223 0.099 120.575 o
-8 3 15 0.474 0.493 0.059 334.929 o
-8 3 16 16.585 16.814 0.375 8.350 o
-8 3 17 15.536 16.094 0.355 9.304 o
-8 3 19 0.929 1.104 0.168 41.721 o
-8 3 20 7.318 7.120 0.404 7.173 o
-8 4 1 20.503 20.295 0.523 4.292 o
-8 4 2 18.758 18.806 0.473 5.233 o
-8 4 3 15.145 15.729 0.335 10.430 o
-8 4 4 10.728 10.266 0.247 19.292 o
-8 4 5 2.855 3.018 0.099 120.575 o
-8 4 6 4.500 4.428 0.138 61.518 o
-8 4 7 2.705 2.751 0.108 99.648 o
-8 4 8 4.004 4.162 0.158 47.099 o
-8 4 10 0.323 0.355 0.079 188.398 o
-8 4 11 21.389 22.386 0.454 5.698 o
-8 4 12 16.309 16.498 0.434 6.228 o
-8 4 13 10.317 10.502 0.385 7.927 o
-8 4 15 2.627 2.791 0.227 22.793 o
-8 4 16 2.473 2.633 0.168 41.721 o
-8 4 18 4.600 4.369 0.286 14.337 o
-8 5 1 4.565 4.388 0.158 47.099 o
-8 5 2 25.113 25.009 0.483 5.022 o
-8 5 5 1.327 1.282 0.089 148.858 o
-8 5 6 0.441 0.503 0.059 334.929 o
-8 5 7 4.504 4.329 0.138 61.518 o
-8 5 8 7.345 6.745 0.710 2.326 o
-8 5 10 2.105 2.179 0.128 71.346 o
-8 5 12 0.893 0.848 0.089 148.858 o
-8 5 14 0.524 0.533 0.138 61.518 o
-8 5 15 0.638 0.690 0.138 61.518 o
-8 6 1 0.306 0.296 0.069 246.071 o
-8 6 2 0.554 0.493 0.079 188.398 o
-8 6 3 0.308 0.237 0.059 334.929 o
-8 6 4 0.615 0.552 0.059 334.929 o
-8 6 6 0.375 0.355 0.069 246.071 o
-8 6 7 1.037 0.957 0.089 148.858 o
-8 6 8 0.461 0.414 0.118 83.732 o
-8 6 11 0.588 0.621 0.108 99.648 o
-7 0 2 14.233 14.467 0.325 11.072 o
-7 0 4 39.432 38.953 0.779 1.932 o
-7 0 6 252.296 254.043 4.921 0.048 o
-7 0 10 1.384 0.947 0.256 17.837 o
-7 0 12 5.171 5.532 0.463 5.458 o
-7 0 14 10.194 11.311 0.296 13.397 o
-7 0 16 6.936 6.785 0.316 11.775 o
-7 0 18 7.368 7.041 0.276 15.379 o
-7 0 20 0.509 0.513 0.089 148.858 o
-7 0 22 0.464 0.404 0.089 148.858 o
-7 0 24 7.479 7.021 0.582 3.464 o
-7 1 1 17.925 18.047 0.513 4.459 o
-7 1 2 85.953 85.529 1.834 0.349 o
-7 1 3 3.714 3.836 0.108 99.648 o
-7 1 4 0.398 0.375 0.049 482.298 o
-7 1 5 2.145 2.160 0.079 188.398 o
-7 1 6 18.779 17.987 0.404 7.173 o
-7 1 7 51.218 49.998 1.509 0.515 o
-7 1 9 10.252 10.660 0.375 8.350 o
-7 1 10 28.549 28.076 0.720 2.263 o
-7 1 11 45.232 43.913 1.252 0.748 o
-7 1 12 2.922 2.919 0.128 71.346 o
-7 1 13 9.103 8.708 0.286 14.337 o
-7 1 14 14.845 14.704 0.345 9.843 o
-7 1 15 13.102 12.810 0.296 13.397 o
-7 1 16 5.501 5.700 0.168 41.721 o
-7 1 17 21.716 22.090 0.444 5.954 o
-7 1 18 0.196 0.178 0.059 334.929 o
-7 1 19 25.365 24.802 0.700 2.392 o
-7 1 20 4.231 4.280 0.128 71.346 o
-7 1 21 2.861 2.880 0.108 99.648 o
-7 1 22 1.260 1.134 0.079 188.398 o
-7 1 23 0.969 0.996 0.069 246.071 o
-7 1 24 0.760 0.848 0.148 53.589 o
-7 1 25 7.051 7.002 0.286 14.337 o
-7 2 2 0.342 0.325 0.030 1339.720 o
-7 2 3 22.187 21.942 0.493 4.823 o
-7 2 4 3.365 3.274 0.128 71.346 o
-7 2 5 9.680 9.645 0.237 20.933 o
-7 2 6 2.205 2.209 0.089 148.858 o
-7 2 7 18.927 18.835 0.404 7.173 o
-7 2 8 16.608 16.232 0.355 9.304 o
-7 2 9 16.716 16.469 0.365 8.807 o
-7 2 10 75.638 75.608 1.538 0.495 o
-7 2 11 21.891 21.498 0.473 5.233 o
-7 2 12 7.681 7.702 0.207 27.341 o
-7 2 13 4.865 4.901 0.138 61.518 o
-7 2 14 3.518 3.294 0.108 99.648 o
-7 2 15 40.145 39.476 0.838 1.669 o
-7 2 16 11.793 11.637 0.493 4.823 o
-7 2 17 2.010 2.140 0.197 30.144 o
-7 2 18 4.453 4.309 0.247 19.292 o
-7 2 20 22.000 21.242 1.193 0.824 o
-7 2 21 11.627 10.956 0.976 1.230 o
-7 2 22 4.316 4.102 0.365 8.807 o
-7 2 23 3.577 3.738 0.237 20.933 o
-7 2 24 4.390 4.497 0.237 20.933 o
-7 3 1 2.009 1.903 0.069 246.071 o
-7 3 2 1.846 1.785 0.069 246.071 o
-7 3 3 2.078 2.051 0.079 188.398 o
-7 3 4 74.124 72.650 1.815 0.356 o
-7 3 5 33.715 33.440 0.690 2.461 o
-7 3 6 15.670 15.492 0.345 9.843 o
-7 3 9 9.224 9.418 0.227 22.793 o
-7 3 10 10.995 10.867 0.365 8.807 o
-7 3 11 0.235 0.178 0.039 753.591 o
-7 3 12 0.975 0.927 0.069 246.071 o
-7 3 13 7.340 7.268 0.187 33.400 o
-7 3 14 21.734 21.794 0.542 3.986 o
-7 3 15 4.655 4.605 0.148 53.589 o
-7 3 16 21.241 21.261 0.848 1.630 o
-7 3 18 9.435 9.605 0.237 20.933 o
-7 3 20 2.433 2.327 0.148 53.589 o
-7 3 21 2.516 2.594 0.128 71.346 o
-7 3 22 2.667 2.613 0.197 30.144 o
-7 4 1 20.473 20.236 0.444 5.954 o
-7 4 2 6.260 6.390 0.168 41.721 o
-7 4 3 0.630 0.661 0.049 482.298 o
-7 4 4 2.109 2.120 0.079 188.398 o
-7 4 5 22.085 21.853 0.503 4.636 o
-7 4 6 4.074 4.388 0.138 61.518 o
-7 4 7 4.411 4.467 0.138 61.518 o
-7 4 8 24.944 25.561 0.503 4.636 o
-7 4 9 5.202 5.375 0.256 17.837 o
-7 4 10 0.261 0.197 0.069 246.071 o
-7 4 11 13.670 13.786 0.759 2.034 o
-7 4 12 3.273 3.333 0.138 61.518 o
-7 4 14 3.113 3.185 0.197 30.144 o
-7 4 15 11.788 11.834 0.286 14.337 o
-7 4 16 8.980 9.339 0.316 11.775 o
-7 4 17 3.368 3.264 0.345 9.843 o
-7 5 1 3.667 3.649 0.118 83.732 o
-7 5 2 18.152 17.820 0.651 2.768 o
-7 5 3 3.419 3.323 0.108 99.648 o
-7 5 4 1.667 1.568 0.138 61.518 o
-7 5 5 0.928 0.947 0.069 246.071 o
-7 5 6 7.160 7.633 0.227 22.793 o
-7 5 7 0.553 0.671 0.069 246.071 o
-7 5 10 5.008 5.384 0.178 37.214 o
-7 5 11 8.837 9.063 0.237 20.933 o
-7 5 12 23.013 23.737 1.489 0.529 o
-7 5 14 1.023 1.164 0.108 99.648 o
-7 5 17 2.277 2.209 0.187 33.400 o
-7 6 1 14.982 14.280 0.316 11.775 o
-7 6 2 2.769 2.702 0.128 71.346 o
-7 6 4 0.646 0.680 0.069 246.071 o
-7 6 5 1.088 0.986 0.197 30.144 o
-7 6 6 5.602 5.503 0.178 37.214 o
-7 6 7 2.239 1.884 0.118 83.732 o
-7 6 8 3.871 3.432 0.335 10.430 o
-7 6 9 1.890 1.854 0.128 71.346 o
-7 6 11 1.693 1.529 0.187 33.400 o
-6 0 2 180.547 184.115 4.043 0.072 o
-6 0 4 2.919 3.126 0.286 14.337 o
-6 0 6 161.387 164.648 3.550 0.093 o
-6 0 8 1.141 1.243 0.148 53.589 o
-6 0 10 284.416 286.448 8.136 0.018 o
-6 0 14 25.805 24.624 0.552 3.845 o
-6 0 16 126.067 125.941 3.767 0.083 o
-6 0 18 14.828 14.871 0.463 5.458 o
-6 0 20 9.485 9.299 0.247 19.292 o
-6 0 22 2.595 2.751 0.138 61.518 o
-6 0 24 11.832 11.607 0.414 6.835 o
-6 1 1 1.420 1.509 0.089 148.858 o
-6 1 2 6.801 6.657 0.178 37.214 o
-6 1 3 1.240 1.252 0.069 246.071 o
-6 1 4 31.191 31.241 0.671 2.608 o
-6 1 5 95.013 96.022 2.357 0.211 o
-6 1 6 150.856 152.232 3.392 0.102 o
-6 1 7 2.835 2.594 0.168 41.721 o
-6 1 8 2.981 3.087 0.178 37.214 o
-6 1 9 43.133 43.174 1.026 1.115 o
-6 1 10 49.996 49.870 1.272 0.725 o
-6 1 11 4.118 3.925 0.178 37.214 o
-6 1 12 41.049 40.669 0.937 1.336 o
-6 1 13 4.870 4.793 0.138 61.518 o
-6 1 14 21.781 20.798 0.463 5.458 o
-6 1 15 3.420 3.452 0.108 99.648 o
-6 1 16 0.582 0.533 0.049 482.298 o
-6 1 17 1.049 1.016 0.069 246.071 o
-6 1 18 0.656 0.641 0.059 334.929 o
-6 1 19 11.235 11.035 0.296 13.397 o
-6 1 20 26.678 26.133 0.897 1.456 o
-6 1 21 12.418 11.932 0.306 12.547 o
-6 1 22 1.369 1.420 0.079 188.398 o
-6 1 23 2.052 1.972 0.089 148.858 o
-6 1 24 0.254 0.217 0.069 246.071 o
-6 1 25 1.174 1.381 0.178 37.214 o
-6 2 1 69.915 67.601 1.519 0.508 o
-6 2 2 39.096 37.839 0.809 1.793 o
-6 2 3 59.978 59.031 1.834 0.349 o
-6 2 4 5.238 5.315 0.138 61.518 o
-6 2 5 4.283 4.250 0.128 71.346 o
-6 2 6 1.029 1.055 0.099 120.575 o
-6 2 7 0.215 0.197 0.039 753.591 o
-6 2 8 13.199 12.731 0.631 2.944 o
-6 2 9 30.819 30.837 0.749 2.088 o
-6 2 10 9.599 9.023 0.237 20.933 o
-6 2 11 0.194 0.187 0.039 753.591 o
-6 2 12 8.712 8.481 0.207 27.341 o
-6 2 13 0.209 0.168 0.039 753.591 o
-6 2 14 6.220 6.311 0.178 37.214 o
-6 2 15 2.737 2.623 0.108 99.648 o
-6 2 16 0.322 0.375 0.049 482.298 o
-6 2 17 9.047 9.102 0.296 13.397 o
-6 2 18 18.461 18.776 0.937 1.336 o
-6 2 19 2.523 2.337 0.118 83.732 o
-6 2 20 19.774 18.964 0.404 7.173 o
-6 2 21 1.500 1.538 0.099 120.575 o
-6 2 23 0.568 0.523 0.089 148.858 o
-6 3 1 12.787 12.780 0.296 13.397 o
-6 3 2 11.090 11.104 0.256 17.837 o
-6 3 3 1.312 1.657 0.059 334.929 o
-6 3 4 4.303 4.349 0.108 99.648 o
-6 3 5 0.622 0.641 0.039 753.591 o
-6 3 6 6.000 6.883 0.168 41.721 o
-6 3 7 7.150 7.199 0.178 37.214 o
-6 3 8 39.205 37.908 0.848 1.630 o
-6 3 9 30.552 30.147 0.582 3.464 o
-6 3 10 0.501 0.513 0.059 334.929 o
-6 3 11 4.273 4.231 0.128 71.346 o
-6 3 12 0.388 0.917 0.158 47.099 o
-6 3 13 6.071 6.331 0.168 41.721 o
-6 3 14 53.681 53.272 1.095 0.979 o
-6 3 15 12.031 12.554 0.306 12.547 o
-6 3 16 1.753 1.834 0.118 83.732 o
-6 3 17 0.607 0.592 0.069 246.071 o
-6 3 18 8.157 7.978 0.227 22.793 o
-6 3 19 14.560 14.694 0.572 3.584 o
-6 3 20 0.933 0.888 0.168 41.721 o
-6 3 21 0.353 0.394 0.079 188.398 o
-6 3 22 4.531 4.487 0.158 47.099 o
-6 3 23 0.844 0.740 0.138 61.518 o
-6 4 1 7.487 7.544 0.197 30.144 o
-6 4 3 6.987 7.041 0.178 37.214 o
-6 4 4 41.060 41.073 1.016 1.137 o
-6 4 5 37.384 37.060 0.789 1.884 o
-6 4 6 1.948 1.834 0.089 148.858 o
-6 4 8 6.612 6.716 0.197 30.144 o
-6 4 10 1.838 1.775 0.099 120.575 o
-6 4 11 6.223 6.232 0.454 5.698 o
-6 4 12 10.977 11.755 0.276 15.379 o
-6 4 13 13.032 13.639 0.838 1.669 o
-6 4 14 13.120 13.530 0.316 11.775 o
-6 4 15 21.333 21.252 0.434 6.228 o
-6 4 16 0.489 0.552 0.069 246.071 o
-6 4 18 6.152 6.213 0.197 30.144 o
-6 4 19 0.889 0.996 0.128 71.346 o
-6 5 2 0.619 0.730 0.059 334.929 o
-6 5 3 1.196 1.193 0.069 246.071 o
-6 5 4 34.778 33.766 0.828 1.709 o
-6 5 6 6.357 6.430 0.178 37.214 o
-6 5 7 2.600 2.574 0.108 99.648 o
-6 5 8 14.933 15.187 0.355 9.304 o
-6 5 9 1.358 1.282 0.178 37.214 o
-6 5 10 14.255 14.319 0.325 11.072 o
-6 5 11 0.477 0.523 0.079 188.398 o
-6 5 13 0.565 0.572 0.099 120.575 o
-6 5 14 2.186 2.347 0.128 71.346 o
-6 5 15 1.354 1.390 0.128 71.346 o
-6 5 16 7.127 7.367 0.207 27.341 o
-6 5 18 1.371 1.144 0.207 27.341 o
-6 6 1 1.644 1.686 0.079 188.398 o
-6 6 2 3.968 4.043 0.118 83.732 o
-6 6 3 0.352 0.552 0.059 334.929 o
-6 6 4 2.777 2.663 0.187 33.400 o
-6 6 5 8.533 8.530 0.562 3.711 o
-6 6 6 0.928 1.499 0.089 148.858 o
-6 6 7 0.772 0.621 0.059 334.929 o
-6 6 8 0.432 0.424 0.138 61.518 o
-6 6 10 4.761 4.901 0.266 16.540 o
-6 6 11 9.276 9.378 0.345 9.843 o
-6 6 12 3.889 4.250 0.247 19.292 o
-6 6 13 0.640 0.858 0.158 47.099 o
-6 6 14 0.798 0.661 0.148 53.589 o
-6 6 15 3.291 3.215 0.217 24.912 o
-6 6 16 1.894 1.805 0.178 37.214 o
-6 7 1 5.207 5.010 0.158 47.099 o
-6 7 4 0.418 0.316 0.079 188.398 o
-6 7 5 0.413 0.385 0.069 246.071 o
-6 7 6 1.132 1.006 0.089 148.858 o
-6 7 7 2.338 2.031 0.178 37.214 o
-6 7 9 2.258 2.288 0.187 33.400 o
-5 0 2 88.969 90.174 1.824 0.352 o
-5 0 4 18.236 18.510 0.463 5.458 o
-5 0 6 116.485 117.263 2.732 0.157 o
-5 0 8 278.339 283.962 7.593 0.020 o
-5 0 10 100.179 103.862 2.357 0.211 o
-5 0 12 43.481 42.424 0.996 1.182 o
-5 0 14 0.624 0.542 0.069 246.071 o
-5 0 18 25.842 25.443 0.710 2.326 o
-5 0 20 96.872 96.663 2.465 0.193 o
-5 0 22 0.207 0.345 0.079 188.398 o
-5 0 24 0.498 0.473 0.089 148.858 o
-5 0 26 13.254 13.205 0.375 8.350 o
-5 1 1 55.296 56.289 1.321 0.671 o
-5 1 2 251.351 256.725 6.489 0.028 o
-5 1 3 49.388 50.876 1.065 1.034 o
-5 1 4 91.425 94.759 2.456 0.194 o
-5 1 5 30.137 30.768 1.085 0.996 o
-5 1 6 4.137 4.093 0.316 11.775 o
-5 1 7 0.900 0.819 0.197 30.144 o
-5 1 8 16.797 16.755 0.493 4.823 o
-5 1 9 262.821 266.557 6.321 0.029 o
-5 1 10 25.405 25.305 0.641 2.854 o
-5 1 12 24.215 24.003 0.533 4.135 o
-5 1 13 8.692 8.698 0.207 27.341 o
-5 1 14 26.118 25.324 0.552 3.845 o
-5 1 15 39.227 38.105 0.868 1.557 o
-5 1 16 53.550 52.828 1.134 0.912 o
-5 1 17 16.009 15.384 0.355 9.304 o
-5 1 18 0.495 0.483 0.049 482.298 o
-5 1 19 39.659 39.643 0.868 1.557 o
-5 1 20 0.554 0.562 0.059 334.929 o
-5 1 21 0.932 0.888 0.069 246.071 o
-5 1 22 1.405 1.390 0.099 120.575 o
-5 1 23 0.215 0.227 0.059 334.929 o
-5 1 24 15.071 14.082 0.444 5.954 o
-5 1 25 1.004 0.947 0.158 47.099 o
-5 1 26 2.765 2.899 0.207 27.341 o
-5 2 1 9.032 9.063 0.207 27.341 o
-5 2 2 0.659 0.661 0.069 246.071 o
-5 2 3 4.151 4.142 0.128 71.346 o
-5 2 4 28.194 27.139 0.838 1.669 o
-5 2 5 174.351 174.578 3.590 0.091 o
-5 2 6 78.092 78.261 3.027 0.128 o
-5 2 7 21.005 21.261 0.759 2.034 o
-5 2 8 1.880 2.012 0.138 61.518 o
-5 2 11 39.740 39.032 0.868 1.557 o
-5 2 12 23.161 23.214 0.513 4.459 o
-5 2 13 72.052 70.835 1.499 0.522 o
-5 2 14 0.658 0.720 0.059 334.929 o
-5 2 15 11.736 11.804 0.276 15.379 o
-5 2 16 3.182 3.166 0.108 99.648 o
-5 2 17 7.624 7.761 0.207 27.341 o
-5 2 18 4.680 4.881 0.158 47.099 o
-5 2 19 10.949 10.611 0.345 9.843 o
-5 2 22 9.427 8.866 0.444 5.954 o
-5 2 23 7.154 6.223 0.197 30.144 o
-5 2 24 1.587 1.509 0.168 41.721 o
-5 3 1 19.787 19.437 0.414 6.835 o
-5 3 3 6.016 5.808 0.138 61.518 o
-5 3 4 11.260 10.907 0.247 19.292 o
-5 3 5 3.725 3.609 0.148 53.589 o
-5 3 6 4.666 4.595 0.118 83.732 o
-5 3 7 15.983 15.562 0.345 9.843 o
-5 3 8 2.192 2.160 0.089 148.858 o
-5 3 10 6.247 6.302 0.178 37.214 o
-5 3 11 0.529 0.473 0.049 482.298 o
-5 3 12 0.665 0.661 0.049 482.298 o
-5 3 14 0.798 0.907 0.089 148.858 o
-5 3 15 2.253 2.199 0.108 99.648 o
-5 3 18 12.231 12.564 0.296 13.397 o
-5 3 19 5.681 5.838 0.207 27.341 o
-5 3 20 0.274 0.237 0.079 188.398 o
-5 3 21 0.860 0.897 0.118 83.732 o
-5 3 23 3.578 3.757 0.138 61.518 o
-5 4 1 3.136 3.215 0.108 99.648 o
-5 4 3 22.860 23.214 0.513 4.459 o
-5 4 4 22.768 23.105 0.503 4.636 o
-5 4 5 13.196 12.988 0.276 15.379 o
-5 4 7 1.153 1.144 0.069 246.071 o
-5 4 8 23.768 25.068 0.513 4.459 o
-5 4 10 22.873 22.593 0.572 3.584 o
-5 4 11 0.338 0.266 0.059 334.929 o
-5 4 12 1.805 1.992 0.158 47.099 o
-5 4 13 14.425 14.319 0.335 10.430 o
-5 4 14 6.839 7.100 0.197 30.144 o
-5 4 15 12.607 12.968 0.394 7.536 o
-5 4 17 2.320 2.367 0.168 41.721 o
-5 4 18 15.546 16.459 1.045 1.073 o
-5 4 19 0.433 0.444 0.089 148.858 o
-5 5 1 2.599 2.603 0.089 148.858 o
-5 5 2 3.979 3.905 0.118 83.732 o
-5 5 3 3.026 2.919 0.108 99.648 o
-5 5 4 60.937 63.696 1.519 0.508 o
-5 5 5 0.230 0.306 0.049 482.298 o
-5 5 6 8.495 8.619 0.247 19.292 o
-5 5 7 2.500 2.426 0.099 120.575 o
-5 5 8 5.649 5.789 0.158 47.099 o
-5 5 9 2.702 2.574 0.168 41.721 o
-5 5 10 3.252 3.244 0.138 61.518 o
-5 5 12 10.631 11.370 0.611 3.137 o
-5 5 13 4.061 3.945 0.552 3.845 o
-5 5 14 45.485 46.566 3.304 0.107 o
-5 5 16 0.735 0.690 0.079 188.398 o
-5 5 17 0.530 0.592 0.108 99.648 o
-5 5 18 1.270 1.331 0.217 24.912 o
-5 6 2 0.316 0.444 0.049 482.298 o
-5 6 3 18.225 17.899 0.394 7.536 o
-5 6 4 2.553 2.475 0.108 99.648 o
-5 6 5 1.366 1.371 0.187 33.400 o
-5 6 6 0.851 0.809 0.069 246.071 o
-5 6 7 1.596 1.657 0.138 61.518 o
-5 6 8 10.534 11.232 0.266 16.540 o
-5 6 9 2.306 2.209 0.128 71.346 o
-5 6 10 8.692 8.895 0.345 9.843 o
-5 6 11 0.665 0.661 0.118 83.732 o
-5 6 13 1.430 1.213 0.128 71.346 o
-5 6 15 3.737 4.083 0.237 20.933 o
-5 6 17 0.751 0.809 0.138 61.518 o
-5 7 2 0.847 0.680 0.148 53.589 o
-5 7 3 0.516 0.493 0.069 246.071 o
-5 7 4 0.373 0.335 0.069 246.071 o
-5 7 7 2.141 1.913 0.335 10.430 o
-5 7 9 2.044 1.884 0.286 14.337 o
-5 7 10 1.853 1.785 0.187 33.400 o
-5 7 11 2.326 2.219 0.197 30.144 o
-4 0 2 961.818 860.930 128.042 0.000 o
-4 0 4 119.938 122.253 3.461 0.098 o
-4 0 6 44.088 44.475 1.016 1.137 o
-4 0 8 570.799 576.051 12.859 0.007 o
-4 0 10 1.794 1.755 0.187 33.400 o
-4 0 12 236.779 240.266 5.315 0.042 o
-4 0 14 1.856 1.923 0.138 61.518 o
-4 0 16 56.651 55.698 1.223 0.784 o
-4 0 18 129.593 129.334 2.623 0.170 o
-4 0 22 1.270 1.183 0.108 99.648 o
-4 0 24 1.771 1.854 0.227 22.793 o
-4 0 26 10.963 10.838 0.345 9.843 o
-4 1 1 90.831 90.450 2.268 0.228 o
-4 1 2 56.251 56.299 1.243 0.759 o
-4 1 3 1.656 1.736 0.099 120.575 o
-4 1 4 33.825 34.012 0.819 1.750 o
-4 1 5 0.090 0.128 0.039 753.591 o
-4 1 6 175.060 177.320 4.122 0.069 o
-4 1 7 85.892 88.566 2.012 0.290 o
-4 1 8 170.943 176.255 4.112 0.069 o
-4 1 9 45.218 46.122 1.075 1.015 o
-4 1 11 1.835 1.893 0.079 188.398 o
-4 1 12 80.950 80.391 1.765 0.376 o
-4 1 13 15.170 14.970 0.355 9.304 o
-4 1 14 16.397 16.252 0.365 8.807 o
-4 1 15 0.116 0.118 0.030 1339.720 o
-4 1 16 21.606 21.074 0.463 5.458 o
-4 1 17 4.430 4.448 0.118 83.732 o
-4 1 18 0.972 0.986 0.059 334.929 o
-4 1 19 52.066 51.546 1.233 0.772 o
-4 1 20 11.675 11.479 0.316 11.775 o
-4 1 21 1.478 1.321 0.108 99.648 o
-4 1 22 21.494 20.660 0.878 1.522 o
-4 1 23 9.094 8.895 0.256 17.837 o
-4 1 24 2.596 2.574 0.178 37.214 o
-4 1 25 4.253 4.309 0.138 61.518 o
-4 1 26 2.291 2.120 0.187 33.400 o
-4 2 1 52.632 52.010 1.213 0.797 o
-4 2 2 12.977 12.978 0.365 8.807 o
-4 2 3 77.471 78.961 2.367 0.209 o
-4 2 4 61.476 62.522 2.386 0.206 o
-4 2 5 5.611 5.838 0.375 8.350 o
-4 2 6 5.499 5.680 0.375 8.350 o
-4 2 7 6.786 6.489 0.178 37.214 o
-4 2 8 81.190 82.324 1.795 0.364 o
-4 2 9 13.682 13.875 0.335 10.430 o
-4 2 10 30.154 29.723 0.671 2.608 o
-4 2 11 7.529 7.327 0.197 30.144 o
-4 2 12 0.743 0.799 0.039 753.591 o
-4 2 13 3.362 3.215 0.099 120.575 o
-4 2 14 22.428 21.794 0.483 5.022 o
-4 2 15 34.423 33.904 0.759 2.034 o
-4 2 16 9.877 9.812 0.237 20.933 o
-4 2 17 7.286 7.209 0.178 37.214 o
-4 2 18 7.598 7.840 0.237 20.933 o
-4 2 19 5.932 5.887 0.197 30.144 o
-4 2 21 4.372 4.221 0.197 30.144 o
-4 2 22 3.759 3.856 0.138 61.518 o
-4 2 23 17.692 16.991 0.434 6.228 o
-4 2 24 2.283 2.258 0.099 120.575 o
-4 2 25 3.079 3.195 0.217 24.912 o
-4 3 1 4.903 4.842 0.118 83.732 o
-4 3 2 13.158 13.096 0.286 14.337 o
-4 3 3 21.616 21.202 0.602 3.240 o
-4 3 4 236.153 233.412 5.069 0.046 o
-4 3 5 27.594 27.316 0.572 3.584 o
-4 3 6 8.112 7.889 0.256 17.837 o
-4 3 7 5.077 5.118 0.138 61.518 o
-4 3 8 0.209 0.266 0.059 334.929 o
-4 3 9 35.857 35.935 0.888 1.489 o
-4 3 10 63.252 62.246 1.479 0.536 o
-4 3 11 19.835 19.831 0.454 5.698 o
-4 3 12 12.200 12.090 0.266 16.540 o
-4 3 13 0.975 1.055 0.059 334.929 o
-4 3 14 31.076 31.074 0.799 1.838 o
-4 3 15 5.557 5.996 0.168 41.721 o
-4 3 16 3.961 3.935 0.168 41.721 o
-4 3 17 13.954 14.418 0.325 11.072 o
-4 3 18 2.455 2.406 0.266 16.540 o
-4 3 20 5.884 5.897 0.187 33.400 o
-4 3 21 1.496 1.588 0.118 83.732 o
-4 3 22 1.065 1.164 0.128 71.346 o
-4 3 23 0.394 0.345 0.108 99.648 o
-4 4 1 0.144 0.148 0.030 1339.720 o
-4 4 2 5.028 5.039 0.138 61.518 o
-4 4 3 58.072 57.542 1.410 0.590 o
-4 4 4 0.686 1.055 0.059 334.929 o
-4 4 5 11.067 10.996 0.256 17.837 o
-4 4 6 28.410 28.145 0.611 3.137 o
-4 4 7 9.043 9.132 0.296 13.397 o
-4 4 8 4.193 4.398 0.128 71.346 o
-4 4 9 2.112 1.962 0.099 120.575 o
-4 4 10 2.814 2.722 0.108 99.648 o
-4 4 11 0.113 0.168 0.049 482.298 o
-4 4 12 0.273 0.325 0.059 334.929 o
-4 4 13 26.828 27.247 0.848 1.630 o
-4 4 14 21.445 21.833 0.838 1.669 o
-4 4 15 0.846 0.878 0.069 246.071 o
-4 4 16 1.782 1.933 0.148 53.589 o
-4 4 17 4.470 4.576 0.237 20.933 o
-4 4 18 2.014 2.091 0.128 71.346 o
-4 4 20 4.325 3.866 0.276 15.379 o
-4 5 2 21.261 21.271 0.463 5.458 o
-4 5 3 2.246 2.130 0.089 148.858 o
-4 5 4 0.554 0.523 0.059 334.929 o
-4 5 6 5.165 4.941 0.158 47.099 o
-4 5 8 7.502 7.879 0.197 30.144 o
-4 5 10 11.522 11.804 0.749 2.088 o
-4 5 11 1.267 1.361 0.108 99.648 o
-4 5 12 7.346 7.347 0.473 5.233 o
-4 5 13 0.507 0.533 0.079 188.398 o
-4 5 14 12.435 13.007 0.385 7.927 o
-4 5 15 0.220 0.276 0.069 246.071 o
-4 5 17 1.622 1.578 0.276 15.379 o
-4 5 18 11.035 11.183 0.414 6.835 o
-4 6 2 4.433 4.319 0.325 11.072 o
-4 6 3 12.006 12.100 0.276 15.379 o
-4 6 4 3.238 3.215 0.138 61.518 o
-4 6 5 5.331 5.365 0.227 22.793 o
-4 6 6 1.519 1.499 0.089 148.858 o
-4 6 7 8.752 8.471 0.227 22.793 o
-4 6 8 1.331 1.341 0.108 99.648 o
-4 6 11 0.502 0.611 0.089 148.858 o
-4 6 12 3.977 4.024 0.168 41.721 o
-4 6 13 18.337 18.638 0.424 6.521 o
-4 6 14 4.429 4.674 0.168 41.721 o
-4 6 16 0.968 1.026 0.168 41.721 o
-4 6 17 0.418 0.483 0.128 71.346 o
-4 7 2 4.213 3.807 0.237 20.933 o
-4 7 3 4.471 3.984 0.316 11.775 o
-4 7 4 2.436 2.327 0.158 47.099 o
-4 7 6 0.779 0.769 0.079 188.398 o
-4 7 7 2.491 2.515 0.286 14.337 o
-4 7 8 1.857 1.716 0.197 30.144 o
-4 7 9 6.767 6.617 0.286 14.337 o
-4 7 11 0.718 0.789 0.158 47.099 o
-3 0 2 14.646 14.467 0.316 11.775 o
-3 0 4 84.407 90.124 3.067 0.125 o
-3 0 6 12.928 14.792 0.641 2.854 o
-3 0 8 21.334 22.218 0.523 4.292 o
-3 0 10 3.854 4.112 0.118 83.732 o
-3 0 12 142.953 144.649 3.146 0.118 o
-3 0 14 17.640 17.544 0.385 7.927 o
-3 0 16 13.472 13.185 0.316 11.775 o
-3 0 18 33.280 33.243 0.740 2.144 o
-3 0 20 9.552 9.151 0.473 5.233 o
-3 0 22 94.159 91.604 3.708 0.085 o
-3 0 24 0.049 0.483 0.089 148.858 o
-3 0 26 4.096 3.964 0.227 22.793 o
-3 1 1 319.756 322.886 7.534 0.021 o
-3 1 2 34.192 33.440 0.769 1.982 o
-3 1 3 156.156 160.703 3.678 0.087 o
-3 1 4 223.975 231.401 5.256 0.042 o
-3 1 5 207.687 214.508 4.931 0.048 o
-3 1 6 0.292 0.325 0.039 753.591 o
-3 1 7 343.525 349.256 7.939 0.019 o
-3 1 8 8.675 8.195 0.227 22.793 o
-3 1 9 59.516 60.993 1.351 0.642 o
-3 1 10 3.620 3.550 0.108 99.648 o
-3 1 11 158.535 156.571 3.501 0.096 o
-3 1 12 52.420 52.611 1.164 0.866 o
-3 1 13 0.869 0.828 0.039 753.591 o
-3 1 14 0.289 0.325 0.030 1339.720 o
-3 1 15 0.143 0.138 0.030 1339.720 o
-3 1 16 31.588 31.064 0.680 2.533 o
-3 1 17 58.721 58.725 1.262 0.736 o
-3 1 18 37.797 37.809 0.828 1.709 o
-3 1 19 0.272 0.266 0.039 753.591 o
-3 1 20 2.055 1.933 0.079 188.398 o
-3 1 21 7.866 7.820 0.197 30.144 o
-3 1 22 2.092 1.933 0.089 148.858 o
-3 1 23 1.854 1.785 0.089 148.858 o
-3 1 24 0.222 0.227 0.059 334.929 o
-3 1 25 1.227 1.114 0.079 188.398 o
-3 1 26 16.460 16.232 0.424 6.521 o
-3 2 1 82.355 82.827 1.874 0.334 o
-3 2 2 173.295 178.858 4.162 0.068 o
-3 2 3 291.273 299.672 6.844 0.025 o
-3 2 4 27.139 27.267 0.680 2.533 o
-3 2 5 2.573 2.633 0.108 99.648 o
-3 2 6 137.029 137.262 3.570 0.092 o
-3 2 7 165.657 166.946 3.747 0.084 o
-3 2 8 280.559 286.102 6.499 0.028 o
-3 2 9 51.376 51.546 1.134 0.912 o
-3 2 10 11.104 10.818 0.256 17.837 o
-3 2 11 23.242 22.780 0.503 4.636 o
-3 2 12 2.035 2.081 0.069 246.071 o
-3 2 13 53.025 52.473 1.193 0.824 o
-3 2 14 0.773 0.878 0.049 482.298 o
-3 2 15 28.134 27.977 0.651 2.768 o
-3 2 16 14.251 14.427 0.325 11.072 o
-3 2 17 1.002 0.966 0.059 334.929 o
-3 2 18 42.693 42.612 0.986 1.206 o
-3 2 19 0.363 0.335 0.049 482.298 o
-3 2 20 3.382 3.491 0.108 99.648 o
-3 2 21 10.704 10.552 0.325 11.072 o
-3 2 24 2.713 2.564 0.148 53.589 o
-3 3 1 3.839 3.846 0.099 120.575 o
-3 3 2 246.668 246.084 5.463 0.039 o
-3 3 3 3.855 7.396 0.178 37.214 o
-3 3 4 44.626 44.761 0.917 1.394 o
-3 3 5 21.613 21.409 0.444 5.954 o
-3 3 6 0.049 0.266 0.049 482.298 o
-3 3 7 4.066 4.024 0.138 61.518 o
-3 3 8 17.303 17.672 0.424 6.521 o
-3 3 9 4.790 5.483 0.148 53.589 o
-3 3 10 20.079 19.762 0.444 5.954 o
-3 3 11 1.408 1.499 0.079 188.398 o
-3 3 12 41.048 41.438 0.897 1.456 o
-3 3 13 8.926 9.201 0.217 24.912 o
-3 3 14 68.377 68.962 1.558 0.483 o
-3 3 15 1.534 1.617 0.128 71.346 o
-3 3 17 1.158 1.144 0.079 188.398 o
-3 3 18 3.525 3.392 0.118 83.732 o
-3 3 19 10.014 10.187 0.247 19.292 o
-3 3 20 4.158 4.142 0.138 61.518 o
-3 3 21 6.063 6.735 0.227 22.793 o
-3 3 22 9.828 9.763 0.247 19.292 o
-3 3 24 10.681 10.759 0.335 10.430 o
-3 4 1 20.469 20.315 0.434 6.228 o
-3 4 2 10.275 10.364 0.394 7.536 o
-3 4 3 57.411 57.039 1.183 0.837 o
-3 4 4 27.889 28.155 0.680 2.533 o
-3 4 5 0.413 0.463 0.039 753.591 o
-3 4 6 24.512 24.161 0.700 2.392 o
-3 4 7 16.176 16.232 0.473 5.233 o
-3 4 8 0.557 0.493 0.049 482.298 o
-3 4 9 0.462 0.483 0.059 334.929 o
-3 4 10 36.638 36.931 0.789 1.884 o
-3 4 11 3.788 3.925 0.138 61.518 o
-3 4 12 2.845 2.811 0.118 83.732 o
-3 4 13 31.131 31.251 0.947 1.308 o
-3 4 14 5.609 5.641 0.187 33.400 o
-3 4 16 3.932 3.954 0.158 47.099 o
-3 4 17 10.117 10.473 0.256 17.837 o
-3 4 18 3.917 3.866 0.148 53.589 o
-3 4 20 8.685 8.550 0.365 8.807 o
-3 5 1 0.165 0.237 0.039 753.591 o
-3 5 2 2.264 2.317 0.079 188.398 o
-3 5 3 4.403 4.191 0.128 71.346 o
-3 5 4 9.175 8.856 0.247 19.292 o
-3 5 5 1.080 1.095 0.069 246.071 o
-3 5 6 34.498 34.979 0.897 1.456 o
-3 5 7 3.872 3.954 0.128 71.346 o
-3 5 8 0.576 0.572 0.069 246.071 o
-3 5 9 4.235 4.132 0.148 53.589 o
-3 5 10 4.153 4.221 0.168 41.721 o
-3 5 11 1.318 1.361 0.108 99.648 o
-3 5 12 11.909 12.307 0.286 14.337 o
-3 5 13 0.342 0.316 0.069 246.071 o
-3 5 14 1.463 1.617 0.099 120.575 o
-3 5 16 16.410 16.745 0.533 4.135 o
-3 5 17 0.978 0.966 0.099 120.575 o
-3 5 18 1.209 1.213 0.207 27.341 o
-3 6 1 7.841 7.662 0.365 8.807 o
-3 6 2 1.694 1.627 0.108 99.648 o
-3 6 3 0.854 1.213 0.237 20.933 o
-3 6 4 1.121 1.262 0.079 188.398 o
-3 6 5 0.719 0.779 0.069 246.071 o
-3 6 6 0.811 0.897 0.089 148.858 o
-3 6 7 0.711 0.799 0.128 71.346 o
-3 6 9 3.757 3.876 0.158 47.099 o
-3 6 10 2.772 2.840 0.138 61.518 o
-3 6 11 0.376 0.325 0.069 246.071 o
-3 6 12 3.468 3.895 0.158 47.099 o
-3 6 13 1.680 1.805 0.099 120.575 o
-3 6 15 0.182 0.592 0.108 99.648 o
-3 6 17 6.572 6.795 0.266 16.540 o
-3 7 2 5.006 5.138 0.247 19.292 o
-3 7 4 4.248 4.142 0.237 20.933 o
-3 7 5 1.610 1.607 0.187 33.400 o
-3 7 6 0.774 0.552 0.148 53.589 o
-3 7 12 5.782 5.720 0.266 16.540 o
-3 7 13 3.844 3.797 0.227 22.793 o
-2 0 6 171.680 173.356 4.083 0.070 o
-2 0 8 445.844 461.894 10.542 0.011 o
-2 0 10 187.100 184.953 4.329 0.063 o
-2 0 12 16.684 16.765 0.375 8.350 o
-2 0 14 55.419 55.382 1.233 0.772 o
-2 0 16 11.679 11.479 0.286 14.337 o
-2 0 18 4.909 4.743 0.128 71.346 o
-2 0 20 16.402 16.607 0.355 9.304 o
-2 0 22 4.342 4.408 0.168 41.721 o
-2 0 26 3.681 3.767 0.227 22.793 o
-2 1 1 181.441 193.759 4.359 0.062 o
-2 1 2 551.096 554.701 46.635 0.001 o
-2 1 3 19.977 20.877 0.454 5.698 o
-2 1 4 352.104 347.194 15.571 0.005 o
-2 1 5 19.768 20.689 0.523 4.292 o
-2 1 6 5.517 5.591 0.138 61.518 o
-2 1 7 33.046 34.091 0.769 1.982 o
-2 1 8 284.272 289.406 6.558 0.027 o
-2 1 9 22.413 22.435 0.523 4.292 o
-2 1 10 31.365 32.484 0.730 2.202 o
-2 1 11 81.690 81.861 1.805 0.360 o
-2 1 12 9.336 9.408 0.227 22.793 o
-2 1 13 32.256 31.655 0.700 2.392 o
-2 1 14 18.359 18.224 0.404 7.173 o
-2 1 15 11.366 10.976 0.256 17.837 o
-2 1 16 1.026 1.035 0.049 482.298 o
-2 1 17 30.539 30.176 0.671 2.608 o
-2 1 18 8.344 8.195 0.197 30.144 o
-2 1 19 1.699 1.765 0.069 246.071 o
-2 1 20 0.973 0.947 0.059 334.929 o
-2 1 21 56.800 56.151 1.213 0.797 o
-2 1 22 10.783 10.650 0.296 13.397 o
-2 1 24 2.202 2.258 0.148 53.589 o
-2 1 25 0.521 0.552 0.059 334.929 o
-2 1 26 1.525 1.440 0.178 37.214 o
-2 2 1 146.401 150.171 3.461 0.098 o
-2 2 2 472.653 480.325 10.779 0.010 o
-2 2 3 9.260 9.507 0.247 19.292 o
-2 2 4 22.705 22.297 0.523 4.292 o
-2 2 5 3.146 3.166 0.108 99.648 o
-2 2 6 70.773 71.407 1.588 0.465 o
-2 2 7 33.355 33.391 0.749 2.088 o
-2 2 8 28.780 28.194 0.631 2.944 o
-2 2 9 16.688 16.804 0.375 8.350 o
-2 2 10 89.593 88.951 1.953 0.308 o
-2 2 11 13.450 13.254 0.306 12.547 o
-2 2 12 107.139 107.126 2.357 0.211 o
-2 2 13 30.340 30.186 0.680 2.533 o
-2 2 14 13.483 13.274 0.296 13.397 o
-2 2 15 2.242 2.189 0.079 188.398 o
-2 2 16 37.088 36.428 0.809 1.793 o
-2 2 17 54.629 54.081 1.213 0.797 o
-2 2 18 27.183 26.991 0.651 2.768 o
-2 2 19 8.049 7.810 0.197 30.144 o
-2 2 20 6.791 6.657 0.187 33.400 o
-2 2 21 0.551 0.493 0.059 334.929 o
-2 2 22 9.313 9.507 0.237 20.933 o
-2 2 23 10.283 10.177 0.335 10.430 o
-2 2 24 0.472 0.394 0.069 246.071 o
-2 2 25 14.249 14.191 0.404 7.173 o
-2 3 1 138.501 140.408 3.175 0.116 o
-2 3 2 65.796 66.624 1.400 0.598 o
-2 3 3 1.640 1.548 0.118 83.732 o
-2 3 4 8.859 8.994 0.227 22.793 o
-2 3 5 6.054 6.420 0.207 27.341 o
-2 3 6 362.785 356.228 8.205 0.017 o
-2 3 7 79.818 80.756 1.755 0.381 o
-2 3 8 25.053 25.058 0.552 3.845 o
-2 3 9 7.669 7.998 0.197 30.144 o
-2 3 10 21.978 21.932 0.523 4.292 o
-2 3 11 19.649 19.960 0.463 5.458 o
-2 3 12 84.129 82.886 2.495 0.188 o
-2 3 13 3.626 3.807 0.108 99.648 o
-2 3 14 4.859 4.881 0.128 71.346 o
-2 3 15 11.074 11.291 0.316 11.775 o
-2 3 16 31.961 32.287 0.710 2.326 o
-2 3 17 4.395 4.576 0.158 47.099 o
-2 3 18 8.905 9.102 0.227 22.793 o
-2 3 19 1.333 1.410 0.099 120.575 o
-2 3 20 14.756 15.108 0.375 8.350 o
-2 3 22 10.572 10.660 0.256 17.837 o
-2 3 23 1.165 1.282 0.247 19.292 o
-2 3 24 1.576 1.558 0.168 41.721 o
-2 4 1 16.183 16.074 0.345 9.843 o
-2 4 2 60.014 59.386 1.341 0.652 o
-2 4 3 31.973 32.050 0.661 2.686 o
-2 4 4 0.484 0.454 0.049 482.298 o
-2 4 5 33.700 33.657 0.740 2.144 o
-2 4 6 3.617 3.797 0.118 83.732 o
-2 4 7 36.316 36.458 0.779 1.932 o
-2 4 8 0.552 0.533 0.049 482.298 o
-2 4 9 0.345 0.335 0.049 482.298 o
-2 4 10 23.401 23.214 0.503 4.636 o
-2 4 11 17.271 18.125 0.375 8.350 o
-2 4 13 10.534 10.355 0.247 19.292 o
-2 4 14 8.240 8.461 0.266 16.540 o
-2 4 15 9.822 10.226 0.247 19.292 o
-2 4 16 13.997 14.733 0.335 10.430 o
-2 4 17 10.619 10.631 0.256 17.837 o
-2 4 18 1.087 1.016 0.108 99.648 o
-2 4 20 2.509 2.544 0.138 61.518 o
-2 4 21 2.158 2.298 0.247 19.292 o
-2 5 1 0.331 0.276 0.039 753.591 o
-2 5 2 15.463 15.305 0.454 5.698 o
-2 5 3 3.198 3.166 0.108 99.648 o
-2 5 4 3.302 3.432 0.118 83.732 o
-2 5 5 4.107 4.014 0.128 71.346 o
-2 5 7 0.261 0.227 0.049 482.298 o
-2 5 8 1.104 1.075 0.089 148.858 o
-2 5 9 0.876 0.819 0.128 71.346 o
-2 5 10 3.002 3.136 0.533 4.135 o
-2 5 11 0.522 0.523 0.079 188.398 o
-2 5 12 0.871 0.828 0.168 41.721 o
-2 5 13 5.518 5.453 0.247 19.292 o
-2 5 14 2.345 2.268 0.108 99.648 o
-2 5 16 12.525 12.840 0.848 1.630 o
-2 5 17 0.592 0.611 0.089 148.858 o
-2 5 19 1.398 1.183 0.197 30.144 o
-2 6 1 0.555 0.592 0.059 334.929 o
-2 6 3 14.895 14.625 1.016 1.137 o
-2 6 5 8.305 8.432 0.355 9.304 o
-2 6 7 3.338 3.294 0.138 61.518 o
-2 6 8 1.809 1.943 0.118 83.732 o
-2 6 9 2.850 2.682 0.138 61.518 o
-2 6 11 5.725 5.927 0.306 12.547 o
-2 6 12 0.398 0.394 0.089 148.858 o
-2 6 14 1.423 1.509 0.168 41.721 o
-2 6 15 5.381 5.197 0.266 16.540 o
-2 6 16 0.575 0.523 0.138 61.518 o
-2 7 4 1.308 1.361 0.178 37.214 o
-2 7 6 2.955 2.820 0.217 24.912 o
-2 7 7 4.145 4.191 0.247 19.292 o
-2 7 8 3.369 3.373 0.227 22.793 o
-2 7 10 1.276 1.193 0.187 33.400 o
-2 7 11 2.806 2.939 0.227 22.793 o
-2 7 12 0.830 0.730 0.148 53.589 o
-1 0 2 763.416 708.126 15.739 0.005 o
-1 0 4 832.214 823.249 61.911 0.000 o
-1 0 6 196.086 202.960 4.704 0.053 o
-1 0 8 488.567 506.468 11.420 0.009 o
-1 0 10 3.192 3.067 0.108 99.648 o
-1 0 12 110.690 111.021 2.436 0.198 o
-1 0 14 48.766 47.730 1.055 1.053 o
-1 0 16 22.880 22.277 0.483 5.022 o
-1 0 18 59.712 60.185 1.292 0.703 o
-1 0 20 42.855 42.799 0.878 1.522 o
-1 0 22 0.645 0.572 0.069 246.071 o
-1 0 24 21.189 20.867 1.016 1.137 o
-1 0 26 6.006 5.808 0.256 17.837 o
-1 1 2 155.563 154.343 4.369 0.061 o
-1 1 3 339.809 348.033 11.075 0.010 o
-1 1 4 246.102 251.360 6.144 0.031 o
-1 1 5 1.065 1.065 0.039 753.591 o
-1 1 6 0.503 0.503 0.049 482.298 o
-1 1 7 414.667 417.201 9.674 0.013 o
-1 1 8 91.480 93.842 2.120 0.261 o
-1 1 9 171.805 169.766 3.895 0.077 o
-1 1 11 72.250 73.034 1.607 0.454 o
-1 1 12 86.091 87.265 1.923 0.317 o
-1 1 13 5.590 5.572 0.138 61.518 o
-1 1 14 45.053 44.959 0.986 1.206 o
-1 1 15 10.458 10.197 0.227 22.793 o
-1 1 16 6.316 6.262 0.148 53.589 o
-1 1 17 1.717 1.755 0.059 334.929 o
-1 1 18 14.841 14.546 0.325 11.072 o
-1 1 19 9.609 9.280 0.227 22.793 o
-1 1 20 2.705 2.840 0.089 148.858 o
-1 1 21 13.465 13.737 0.316 11.775 o
-1 1 22 12.070 11.932 0.296 13.397 o
-1 1 23 1.605 1.627 0.069 246.071 o
-1 1 24 0.582 0.523 0.049 482.298 o
-1 1 25 1.317 1.440 0.099 120.575 o
-1 2 1 138.260 139.846 3.195 0.115 o
-1 2 2 8.199 8.284 0.227 22.793 o
-1 2 3 170.216 171.354 3.925 0.076 o
-1 2 4 221.883 229.004 5.177 0.044 o
-1 2 5 486.426 492.780 11.134 0.009 o
-1 2 6 18.672 18.599 0.424 6.521 o
-1 2 7 1.348 1.420 0.069 246.071 o
-1 2 8 45.776 45.846 1.055 1.053 o
-1 2 9 7.853 7.781 0.187 33.400 o
-1 2 10 182.922 184.006 4.083 0.070 o
-1 2 11 72.537 72.462 1.588 0.465 o
-1 2 12 33.969 33.588 0.749 2.088 o
-1 2 13 12.732 12.445 0.286 14.337 o
-1 2 14 1.229 1.174 0.049 482.298 o
-1 2 15 12.309 11.893 0.286 14.337 o
-1 2 18 5.356 5.158 0.138 61.518 o
-1 2 19 3.978 3.954 0.118 83.732 o
-1 2 20 47.467 45.935 0.937 1.336 o
-1 2 21 1.026 1.075 0.069 246.071 o
-1 2 22 18.478 18.707 0.434 6.228 o
-1 2 24 0.360 0.375 0.069 246.071 o
-1 2 25 0.501 0.424 0.138 61.518 o
-1 3 2 31.480 32.089 0.769 1.982 o
-1 3 3 13.784 13.431 0.306 12.547 o
-1 3 4 55.838 55.205 1.361 0.633 o
-1 3 5 0.693 0.838 0.059 334.929 o
-1 3 6 103.841 104.276 2.278 0.226 o
-1 3 7 1.618 1.745 0.069 246.071 o
-1 3 8 6.758 6.430 0.178 37.214 o
-1 3 9 1.039 1.144 0.059 334.929 o
-1 3 10 31.375 31.803 0.690 2.461 o
-1 3 11 41.241 42.089 1.065 1.034 o
-1 3 12 0.206 0.266 0.039 753.591 o
-1 3 13 1.159 1.104 0.069 246.071 o
-1 3 14 25.994 26.488 0.621 3.038 o
-1 3 15 5.727 5.789 0.148 53.589 o
-1 3 16 112.859 113.003 2.357 0.211 o
-1 3 17 11.440 11.548 0.266 16.540 o
-1 3 18 1.104 1.075 0.099 120.575 o
-1 3 19 3.866 3.856 0.138 61.518 o
-1 3 20 0.236 0.316 0.069 246.071 o
-1 3 21 12.480 12.850 0.394 7.536 o
-1 3 22 5.127 5.276 0.158 47.099 o
-1 3 23 2.034 2.110 0.118 83.732 o
-1 4 1 5.886 5.986 0.148 53.589 o
-1 4 2 9.654 9.447 0.237 20.933 o
-1 4 4 0.377 0.454 0.039 753.591 o
-1 4 5 60.105 59.130 1.321 0.671 o
-1 4 6 80.025 79.395 2.100 0.266 o
-1 4 7 28.172 27.445 0.671 2.608 o
-1 4 8 7.812 7.889 0.227 22.793 o
-1 4 9 1.289 1.321 0.089 148.858 o
-1 4 11 2.876 2.929 0.108 99.648 o
-1 4 12 20.071 20.305 0.513 4.459 o
-1 4 13 0.309 0.247 0.039 753.591 o
-1 4 14 3.305 3.323 0.108 99.648 o
-1 4 15 36.717 36.714 0.690 2.461 o
-1 4 16 4.023 3.994 0.138 61.518 o
-1 4 17 10.061 9.862 0.247 19.292 o
-1 4 20 9.384 9.694 0.375 8.350 o
-1 4 21 2.281 2.278 0.237 20.933 o
-1 5 1 9.637 9.802 0.227 22.793 o
-1 5 2 68.219 67.334 2.061 0.276 o
-1 5 3 1.186 1.193 0.069 246.071 o
-1 5 4 4.619 4.842 0.138 61.518 o
-1 5 6 30.700 30.117 0.947 1.308 o
-1 5 7 0.895 0.966 0.079 188.398 o
-1 5 8 0.734 0.651 0.168 41.721 o
-1 5 9 6.680 6.834 0.197 30.144 o
-1 5 10 13.768 14.092 0.414 6.835 o
-1 5 11 1.496 1.519 0.089 148.858 o
-1 5 12 13.315 13.017 0.296 13.397 o
-1 5 14 1.715 1.775 0.108 99.648 o
-1 5 15 1.107 1.095 0.089 148.858 o
-1 5 17 0.458 0.286 0.079 188.398 o
-1 6 1 2.203 1.953 0.108 99.648 o
-1 6 2 6.242 6.193 0.266 16.540 o
-1 6 4 1.654 1.834 0.108 99.648 o
-1 6 5 0.739 0.710 0.089 148.858 o
-1 6 6 8.288 8.668 0.897 1.456 o
-1 6 7 8.459 8.895 0.237 20.933 o
-1 6 8 2.413 2.564 0.128 71.346 o
-1 6 10 0.463 0.454 0.089 148.858 o
-1 6 13 3.154 2.633 0.227 22.793 o
-1 6 15 4.821 5.079 0.256 17.837 o
-1 6 16 0.555 0.394 0.128 71.346 o
-1 7 1 1.374 1.489 0.178 37.214 o
-1 7 3 3.052 3.057 0.227 22.793 o
-1 7 4 3.115 3.195 0.227 22.793 o
-1 7 6 3.636 3.363 0.237 20.933 o
-1 7 11 4.019 4.418 0.247 19.292 o
0 0 2 140.176 142.371 4.526 0.057 o
0 0 4 67.513 70.115 1.598 0.459 o
0 0 6 1003.890 906.816 47.375 0.001 o
0 0 8 286.257 292.621 6.716 0.026 o
0 0 10 397.268 397.380 9.102 0.014 o
0 0 12 13.547 13.954 0.325 11.072 o
0 0 14 52.290 52.148 1.134 0.912 o
0 0 16 10.848 11.084 0.247 19.292 o
0 0 18 0.559 1.627 0.079 188.398 o
0 0 20 10.348 11.380 0.276 15.379 o
0 0 22 15.917 16.281 0.355 9.304 o
0 0 24 1.254 1.785 0.099 120.575 o
0 1 1 452.540 476.440 10.739 0.010 o
0 1 2 88.882 91.702 2.091 0.268 o
0 1 3 17.623 18.165 0.414 6.835 o
0 1 4 1516.300 1492.070 51.063 0.000 o
0 1 5 68.745 71.437 1.588 0.465 o
0 1 6 302.559 312.068 7.081 0.023 o
0 1 7 35.366 35.679 0.799 1.838 o
0 1 8 26.265 27.642 0.651 2.768 o
0 1 9 36.586 37.553 0.868 1.557 o
0 1 10 145.184 146.217 3.294 0.108 o
0 1 11 203.206 200.051 4.704 0.053 o
0 1 12 0.191 0.187 0.030 1339.720 o
0 1 13 25.957 25.216 0.552 3.845 o
0 1 14 8.986 8.747 0.197 30.144 o
0 1 15 3.476 3.511 0.089 148.858 o
0 1 16 3.642 3.570 0.099 120.575 o
0 1 17 19.750 19.605 0.434 6.228 o
0 1 18 25.105 24.950 0.562 3.711 o
0 1 19 49.886 50.274 1.095 0.979 o
0 1 20 2.988 3.018 0.089 148.858 o
0 1 21 15.805 15.709 0.355 9.304 o
0 1 22 4.055 4.142 0.128 71.346 o
0 1 23 10.430 10.118 0.237 20.933 o
0 1 24 3.972 4.014 0.128 71.346 o
0 1 25 0.932 0.937 0.089 148.858 o
0 2 0 12.848 13.658 0.335 10.430 o
0 2 1 72.298 73.182 1.647 0.432 o
0 2 2 126.518 130.833 3.027 0.128 o
0 2 4 182.370 185.771 4.240 0.065 o
0 2 5 47.883 49.002 1.114 0.944 o
0 2 6 5.306 5.325 0.138 61.518 o
0 2 7 136.760 138.278 3.116 0.121 o
0 2 8 0.304 0.483 0.039 753.591 o
0 2 9 54.212 54.110 1.183 0.837 o
0 2 10 25.982 25.689 0.582 3.464 o
0 2 11 1.349 1.381 0.059 334.929 o
0 2 12 16.699 16.488 0.365 8.807 o
0 2 13 9.972 9.743 0.227 22.793 o
0 2 14 57.162 56.556 1.252 0.748 o
0 2 15 95.778 95.686 2.061 0.276 o
0 2 16 2.674 2.663 0.079 188.398 o
0 2 18 11.562 11.587 0.286 14.337 o
0 2 19 12.052 11.775 0.296 13.397 o
0 2 20 25.050 24.831 0.552 3.845 o
0 2 21 12.911 12.702 0.306 12.547 o
0 2 22 0.386 0.424 0.069 246.071 o
0 2 23 3.945 3.866 0.138 61.518 o
0 2 24 7.001 7.298 0.197 30.144 o
0 3 1 49.878 49.327 1.114 0.944 o
0 3 2 112.476 114.611 2.594 0.174 o
0 3 3 82.123 85.766 1.884 0.331 o
0 3 4 56.587 56.063 1.213 0.797 o
0 3 5 15.232 15.719 0.365 8.807 o
0 3 6 0.133 0.256 0.030 1339.720 o
0 3 7 0.969 1.026 0.049 482.298 o
0 3 8 97.251 97.402 2.100 0.266 o
0 3 9 41.011 40.777 0.848 1.630 o
0 3 10 1.269 1.233 0.059 334.929 o
0 3 11 1.362 1.479 0.069 246.071 o
0 3 12 6.732 8.688 0.306 12.547 o
0 3 14 27.450 27.080 0.572 3.584 o
0 3 15 0.220 0.296 0.039 753.591 o
0 3 16 1.183 1.154 0.069 246.071 o
0 3 17 4.993 4.960 0.138 61.518 o
0 3 18 4.494 4.921 0.148 53.589 o
0 3 19 0.382 0.355 0.059 334.929 o
0 3 20 11.921 12.090 0.276 15.379 o
0 3 21 2.570 2.515 0.099 120.575 o
0 3 22 4.237 4.014 0.138 61.518 o
0 4 0 2.760 2.791 0.128 71.346 o
0 4 1 11.796 11.824 0.266 16.540 o
0 4 2 56.583 55.846 1.282 0.713 o
0 4 3 3.957 3.885 0.108 99.648 o
0 4 4 11.950 11.942 0.316 11.775 o
0 4 5 74.086 74.612 1.588 0.465 o
0 4 6 6.143 6.341 0.168 41.721 o
0 4 7 0.189 0.187 0.030 1339.720 o
0 4 8 5.422 5.463 0.178 37.214 o
0 4 9 6.210 6.075 0.168 41.721 o
0 4 10 16.086 16.163 0.345 9.843 o
0 4 11 0.580 0.562 0.049 482.298 o
0 4 12 23.445 23.737 0.503 4.636 o
0 4 13 5.903 5.937 0.158 47.099 o
0 4 15 25.535 25.265 0.523 4.292 o
0 4 16 16.029 15.995 0.365 8.807 o
0 4 17 0.781 0.740 0.227 22.793 o
0 4 18 2.269 2.061 0.128 71.346 o
0 4 19 3.374 3.304 0.306 12.547 o
0 4 20 3.848 3.530 0.276 15.379 o
0 5 2 7.033 7.041 0.178 37.214 o
0 5 3 1.078 1.164 0.118 83.732 o
0 5 4 23.380 23.559 0.493 4.823 o
0 5 5 3.027 3.166 0.128 71.346 o
0 5 6 70.629 70.382 3.244 0.111 o
0 5 8 6.145 5.907 0.158 47.099 o
0 5 11 3.595 3.718 0.148 53.589 o
0 5 12 7.644 8.057 0.227 22.793 o
0 5 13 0.956 0.966 0.079 188.398 o
0 5 14 13.241 13.579 0.306 12.547 o
0 5 15 1.614 1.529 0.099 120.575 o
0 5 16 22.541 22.810 0.602 3.240 o
0 5 18 0.883 0.937 0.178 37.214 o
0 6 0 16.273 16.281 0.404 7.173 o
0 6 1 5.475 5.167 0.247 19.292 o
0 6 2 8.943 8.954 0.227 22.793 o
0 6 3 3.718 3.964 0.197 30.144 o
0 6 4 0.671 0.799 0.099 120.575 o
0 6 5 26.647 27.040 0.592 3.349 o
0 6 8 0.783 0.917 0.089 148.858 o
0 6 9 0.485 0.503 0.079 188.398 o
0 6 10 10.856 11.134 0.523 4.292 o
0 6 11 1.289 1.124 0.099 120.575 o
0 6 12 4.394 4.783 0.276 15.379 o
0 6 13 4.260 4.487 0.168 41.721 o
0 6 15 1.586 1.726 0.187 33.400 o
0 7 1 7.828 7.731 0.296 13.397 o
0 7 3 0.583 0.592 0.148 53.589 o
0 7 5 0.828 0.759 0.158 47.099 o
0 7 8 0.963 0.897 0.168 41.721 o
0 7 9 6.243 6.242 0.296 13.397 o
0 7 10 1.696 1.578 0.197 30.144 o
0 7 11 0.759 0.769 0.158 47.099 o
1 0 2 9.332 10.769 0.296 13.397 o
1 0 6 214.627 226.322 5.227 0.043 o
1 0 8 67.327 71.121 1.676 0.417 o
1 0 10 670.109 684.813 15.443 0.005 o
1 0 12 6.148 5.877 0.138 61.518 o
1 0 14 85.248 84.839 1.893 0.327 o
1 0 16 12.363 12.366 0.286 14.337 o
1 0 18 86.426 86.387 2.051 0.279 o
1 0 20 88.435 89.681 2.051 0.279 o
1 0 22 4.217 4.033 0.148 53.589 o
1 0 24 1.189 1.104 0.089 148.858 o
1 1 0 1577.100 1405.600 30.729 0.001 o
1 1 1 37.431 38.795 0.848 1.630 o
1 1 2 423.360 439.015 17.553 0.004 o
1 1 3 787.376 735.650 16.518 0.004 o
1 1 4 64.784 67.522 1.509 0.515 o
1 1 5 112.617 115.676 2.623 0.170 o
1 1 6 208.468 213.936 4.862 0.050 o
1 1 7 17.939 18.520 0.434 6.228 o
1 1 8 90.642 92.176 2.091 0.268 o
1 1 9 187.823 189.667 4.319 0.063 o
1 1 10 71.805 72.748 1.617 0.448 o
1 1 12 1.894 1.943 0.059 334.929 o
1 1 13 6.877 6.657 0.158 47.099 o
1 1 14 125.291 125.005 2.741 0.156 o
1 1 15 4.053 4.201 0.108 99.648 o
1 1 16 23.085 22.898 0.503 4.636 o
1 1 17 3.669 3.560 0.089 148.858 o
1 1 18 4.142 4.043 0.099 120.575 o
1 1 19 11.543 11.577 0.266 16.540 o
1 1 20 5.111 5.118 0.128 71.346 o
1 1 21 9.660 9.763 0.227 22.793 o
1 1 22 2.971 2.909 0.089 148.858 o
1 1 23 8.132 8.155 0.197 30.144 o
1 1 24 13.804 13.540 0.296 13.397 o
1 2 0 315.603 320.480 7.238 0.022 o
1 2 1 264.102 267.750 6.045 0.032 o
1 2 2 0.118 0.118 0.020 3014.360 o
1 2 3 352.210 356.267 7.988 0.018 o
1 2 4 19.066 19.615 0.454 5.698 o
1 2 5 88.331 90.489 2.031 0.284 o
1 2 6 157.379 160.733 3.649 0.088 o
1 2 7 79.843 81.052 1.805 0.360 o
1 2 8 5.595 5.641 0.158 47.099 o
1 2 9 7.180 7.179 0.168 41.721 o
1 2 10 4.665 4.487 0.128 71.346 o
1 2 11 8.389 8.520 0.197 30.144 o
1 2 12 14.635 14.319 0.316 11.775 o
1 2 13 26.992 26.804 0.592 3.349 o
1 2 14 6.496 6.499 0.168 41.721 o
1 2 15 0.893 0.858 0.039 753.591 o
1 2 16 5.501 5.414 0.138 61.518 o
1 2 17 4.003 4.033 0.108 99.648 o
1 2 18 0.147 0.158 0.039 753.591 o
1 2 19 5.849 5.799 0.168 41.721 o
1 2 20 0.506 0.513 0.049 482.298 o
1 2 21 2.257 2.219 0.108 99.648 o
1 2 22 11.049 10.798 0.256 17.837 o
1 2 23 0.432 0.503 0.069 246.071 o
1 2 24 9.612 9.339 0.316 11.775 o
1 3 0 18.741 18.638 0.503 4.636 o
1 3 1 31.550 29.940 0.730 2.202 o
1 3 2 44.904 45.245 0.986 1.206 o
1 3 4 7.889 7.682 0.207 27.341 o
1 3 5 21.492 20.877 0.542 3.986 o
1 3 6 43.460 42.858 0.957 1.281 o
1 3 7 18.457 18.668 0.414 6.835 o
1 3 8 24.749 24.654 0.533 4.135 o
1 3 9 9.957 9.704 0.227 22.793 o
1 3 10 0.681 0.690 0.039 753.591 o
1 3 11 15.068 14.733 0.365 8.807 o
1 3 12 33.730 33.490 0.730 2.202 o
1 3 13 28.119 28.263 0.582 3.464 o
1 3 14 14.585 14.625 0.325 11.072 o
1 3 15 0.864 0.897 0.059 334.929 o
1 3 16 0.283 0.227 0.049 482.298 o
1 3 17 1.520 1.519 0.079 188.398 o
1 3 18 35.521 35.482 0.917 1.394 o
1 3 19 14.457 14.102 0.325 11.072 o
1 3 20 0.259 0.237 0.059 334.929 o
1 3 21 1.130 1.134 0.079 188.398 o
1 4 0 17.181 17.415 0.375 8.350 o
1 4 1 0.568 0.641 0.049 482.298 o
1 4 2 53.955 55.027 1.016 1.137 o
1 4 3 14.295 14.358 0.355 9.304 o
1 4 4 2.884 2.919 0.099 120.575 o
1 4 5 50.650 51.290 1.055 1.053 o
1 4 6 7.781 7.929 0.187 33.400 o
1 4 7 1.232 1.243 0.069 246.071 o
1 4 8 57.678 57.729 1.410 0.590 o
1 4 9 11.794 11.735 0.355 9.304 o
1 4 11 1.323 1.361 0.069 246.071 o
1 4 12 1.500 1.509 0.069 246.071 o
1 4 13 7.735 7.662 0.227 22.793 o
1 4 14 1.695 1.647 0.089 148.858 o
1 4 15 17.685 18.056 0.394 7.536 o
1 4 16 12.233 12.189 0.444 5.954 o
1 4 17 3.936 3.777 0.424 6.521 o
1 4 18 0.719 0.651 0.099 120.575 o
1 4 19 4.216 4.014 0.266 16.540 o
1 4 20 2.454 2.386 0.247 19.292 o
1 5 0 4.171 4.102 0.108 99.648 o
1 5 2 11.895 11.893 0.266 16.540 o
1 5 3 0.539 0.631 0.059 334.929 o
1 5 4 86.400 87.965 1.795 0.364 o
1 5 5 4.027 4.043 0.148 53.589 o
1 5 6 0.199 0.158 0.049 482.298 o
1 5 7 0.890 1.045 0.108 99.648 o
1 5 8 7.477 7.850 0.197 30.144 o
1 5 9 0.677 0.740 0.079 188.398 o
1 5 10 2.169 2.248 0.118 83.732 o
1 5 11 0.888 0.828 0.197 30.144 o
1 5 12 20.934 20.473 0.424 6.521 o
1 5 13 0.342 0.375 0.069 246.071 o
1 5 14 18.506 18.421 0.414 6.835 o
1 5 16 6.577 6.282 0.187 33.400 o
1 6 0 5.839 5.749 0.276 15.379 o
1 6 1 5.548 5.582 0.266 16.540 o
1 6 2 2.547 2.554 0.118 83.732 o
1 6 3 0.624 0.562 0.178 37.214 o
1 6 4 4.854 4.822 0.542 3.986 o
1 6 5 10.942 10.769 0.404 7.173 o
1 6 6 3.671 3.718 0.148 53.589 o
1 6 7 0.291 0.256 0.069 246.071 o
1 6 8 11.499 11.775 0.602 3.240 o
1 6 9 10.877 11.143 0.276 15.379 o
1 6 10 6.001 6.331 0.345 9.843 o
1 6 13 2.100 2.239 0.217 24.912 o
1 6 14 0.574 0.513 0.138 61.518 o
1 6 15 11.142 10.966 0.345 9.843 o
1 7 0 1.890 1.667 0.187 33.400 o
1 7 1 1.479 1.578 0.187 33.400 o
1 7 2 0.652 0.434 0.138 61.518 o
1 7 4 1.489 1.460 0.197 30.144 o
1 7 5 3.466 3.225 0.207 27.341 o
1 7 9 4.130 4.231 0.256 17.837 o
1 7 11 2.421 2.120 0.197 30.144 o
2 0 0 24.095 25.413 0.414 6.835 o
2 0 4 7.659 8.155 0.197 30.144 o
2 0 6 3.815 3.945 0.128 71.346 o
2 0 8 101.906 102.274 2.357 0.211 o
2 0 10 33.644 34.002 0.749 2.088 o
2 0 12 76.520 76.170 1.657 0.427 o
2 0 14 96.907 97.876 2.130 0.258 o
2 0 16 35.228 35.482 0.789 1.884 o
2 0 18 5.105 5.177 0.168 41.721 o
2 0 20 18.677 19.329 0.434 6.228 o
2 0 22 15.009 14.743 0.375 8.350 o
2 0 24 33.678 33.805 0.651 2.768 o
2 1 0 361.687 290.964 6.765 0.026 o
2 1 1 66.510 67.305 1.499 0.522 o
2 1 2 2.651 2.663 0.069 246.071 o
2 1 3 460.234 475.197 10.690 0.010 o
2 1 4 9.013 9.201 0.227 22.793 o
2 1 5 19.635 20.256 0.463 5.458 o
2 1 6 415.826 418.503 9.408 0.013 o
2 1 7 29.904 30.018 0.680 2.533 o
2 1 8 46.194 47.069 1.055 1.053 o
2 1 9 176.800 175.180 3.935 0.076 o
2 1 10 41.491 41.911 0.927 1.365 o
2 1 11 1.729 1.686 0.049 482.298 o
2 1 12 24.184 23.816 0.533 4.135 o
2 1 13 118.001 117.589 2.613 0.172 o
2 1 14 3.103 3.047 0.079 188.398 o
2 1 15 5.268 5.236 0.128 71.346 o
2 1 16 0.461 0.394 0.030 1339.720 o
2 1 17 4.379 4.379 0.108 99.648 o
2 1 18 20.964 21.192 0.473 5.233 o
2 1 19 33.307 33.460 0.740 2.144 o
2 1 20 24.798 24.762 0.562 3.711 o
2 1 21 9.240 9.161 0.237 20.933 o
2 1 22 0.645 0.611 0.039 753.591 o
2 1 23 6.864 6.775 0.168 41.721 o
2 1 24 8.227 8.392 0.227 22.793 o
2 2 0 511.415 509.199 11.410 0.009 o
2 2 1 1.635 1.686 0.069 246.071 o
2 2 2 3.002 3.067 0.089 148.858 o
2 2 3 16.788 17.100 0.394 7.536 o
2 2 4 1.261 1.243 0.059 334.929 o
2 2 5 150.350 150.723 3.412 0.101 o
2 2 6 10.158 10.167 0.256 17.837 o
2 2 7 55.783 55.698 1.252 0.748 o
2 2 8 54.971 55.392 1.223 0.784 o
2 2 9 76.977 76.920 1.726 0.394 o
2 2 10 74.663 74.040 1.657 0.427 o
2 2 11 31.484 31.310 0.700 2.392 o
2 2 12 0.417 0.454 0.030 1339.720 o
2 2 13 35.170 35.363 0.779 1.932 o
2 2 14 1.603 1.647 0.049 482.298 o
2 2 15 12.552 12.475 0.276 15.379 o
2 2 16 12.572 12.593 0.286 14.337 o
2 2 17 45.601 45.767 1.026 1.115 o
2 2 18 2.202 2.160 0.079 188.398 o
2 2 20 1.904 2.022 0.089 148.858 o
2 2 22 2.947 2.988 0.099 120.575 o
2 2 23 10.822 11.222 0.256 17.837 o
2 3 0 12.327 12.021 0.592 3.349 o
2 3 1 28.618 28.598 0.641 2.854 o
2 3 2 89.324 86.367 1.893 0.327 o
2 3 3 4.524 4.349 0.138 61.518 o
2 3 4 211.445 209.015 4.635 0.055 o
2 3 5 7.627 7.495 0.178 37.214 o
2 3 6 2.369 2.377 0.069 246.071 o
2 3 7 29.348 28.717 0.661 2.686 o
2 3 8 1.629 1.686 0.059 334.929 o
2 3 9 1.390 1.410 0.059 334.929 o
2 3 10 2.447 2.327 0.108 99.648 o
2 3 11 0.200 0.197 0.030 1339.720 o
2 3 12 3.675 3.728 0.099 120.575 o
2 3 13 0.106 0.108 0.030 1339.720 o
2 3 14 8.298 8.234 0.197 30.144 o
2 3 15 5.021 4.911 0.128 71.346 o
2 3 16 3.632 3.738 0.128 71.346 o
2 3 17 0.230 0.237 0.039 753.591 o
2 3 18 1.498 1.558 0.069 246.071 o
2 3 19 0.306 0.266 0.049 482.298 o
2 3 20 0.294 0.276 0.059 334.929 o
2 3 21 1.677 1.598 0.089 148.858 o
2 3 22 4.591 4.655 0.197 30.144 o
2 4 0 12.127 12.297 0.286 14.337 o
2 4 2 2.019 2.002 0.079 188.398 o
2 4 3 53.534 53.735 1.144 0.896 o
2 4 4 53.009 52.079 1.243 0.759 o
2 4 5 18.233 17.938 0.404 7.173 o
2 4 6 3.433 3.304 0.108 99.648 o
2 4 7 17.618 17.800 0.394 7.536 o
2 4 8 4.955 5.010 0.128 71.346 o
2 4 9 6.650 6.726 0.187 33.400 o
2 4 10 1.648 1.637 0.069 246.071 o
2 4 11 0.216 0.266 0.039 753.591 o
2 4 12 33.617 33.283 0.789 1.884 o
2 4 13 11.180 11.065 0.266 16.540 o
2 4 14 7.598 7.455 0.256 17.837 o
2 4 15 5.398 5.315 0.178 37.214 o
2 4 17 6.014 6.292 0.197 30.144 o
2 4 18 10.373 10.236 0.483 5.022 o
2 4 19 3.568 3.580 0.256 17.837 o
2 5 0 10.930 10.789 0.247 19.292 o
2 5 1 3.722 3.560 0.108 99.648 o
2 5 2 1.745 1.617 0.128 71.346 o
2 5 3 1.226 1.223 0.069 246.071 o
2 5 4 2.792 2.899 0.108 99.648 o
2 5 5 1.220 1.164 0.069 246.071 o
2 5 6 1.729 1.913 0.089 148.858 o
2 5 7 0.231 0.256 0.049 482.298 o
2 5 8 67.993 68.784 1.676 0.417 o
2 5 9 5.382 5.434 0.178 37.214 o
2 5 10 3.488 3.570 0.168 41.721 o
2 5 11 0.313 0.335 0.069 246.071 o
2 5 12 0.756 0.819 0.089 148.858 o
2 5 13 1.474 1.509 0.108 99.648 o
2 5 14 17.329 17.159 1.124 0.928 o
2 5 15 1.096 1.223 0.178 37.214 o
2 6 0 0.814 0.799 0.069 246.071 o
2 6 1 0.519 0.444 0.059 334.929 o
2 6 2 6.556 6.735 0.266 16.540 o
2 6 3 11.768 12.524 0.286 14.337 o
2 6 4 6.415 6.657 0.197 30.144 o
2 6 5 0.218 0.217 0.059 334.929 o
2 6 6 0.300 0.237 0.069 246.071 o
2 6 7 5.213 5.167 0.168 41.721 o
2 6 8 0.672 0.740 0.069 246.071 o
2 6 9 0.533 0.611 0.089 148.858 o
2 6 11 3.152 3.067 0.138 61.518 o
2 6 12 7.077 7.002 0.306 12.547 o
2 6 13 0.589 0.552 0.148 53.589 o
2 6 14 3.951 3.836 0.237 20.933 o
2 7 0 1.102 0.927 0.148 53.589 o
2 7 1 2.153 1.854 0.197 30.144 o
2 7 3 1.971 2.012 0.207 27.341 o
2 7 4 3.975 3.866 0.247 19.292 o
2 7 6 1.983 1.913 0.207 27.341 o
2 7 7 2.833 2.889 0.227 22.793 o
3 0 0 393.146 316.348 7.169 0.023 o
3 0 2 184.919 192.033 4.487 0.058 o
3 0 4 21.252 20.739 0.690 2.461 o
3 0 6 576.064 584.098 13.136 0.007 o
3 0 8 11.054 10.256 0.256 17.837 o
3 0 10 1.165 1.124 0.049 482.298 o
3 0 12 275.348 276.616 6.134 0.031 o
3 0 14 3.602 3.678 0.099 120.575 o
3 0 16 10.919 10.779 0.256 17.837 o
3 0 18 9.979 10.325 0.247 19.292 o
3 0 20 35.368 35.432 0.740 2.144 o
3 0 22 33.428 33.707 0.720 2.263 o
3 0 24 1.739 1.923 0.227 22.793 o
3 1 0 107.547 109.611 2.436 0.198 o
3 1 1 424.850 416.462 11.291 0.009 o
3 1 2 437.752 448.334 10.069 0.012 o
3 1 3 41.231 41.261 0.917 1.394 o
3 1 4 11.858 11.361 0.286 14.337 o
3 1 5 5.036 5.217 0.148 53.589 o
3 1 6 4.726 4.921 0.138 61.518 o
3 1 7 28.718 28.835 0.661 2.686 o
3 1 8 37.950 37.622 0.858 1.593 o
3 1 9 1.483 1.450 0.049 482.298 o
3 1 10 83.879 83.635 1.854 0.341 o
3 1 11 13.625 13.293 0.296 13.397 o
3 1 12 10.949 10.877 0.247 19.292 o
3 1 13 35.380 35.689 0.789 1.884 o
3 1 14 0.612 0.671 0.030 1339.720 o
3 1 15 2.958 2.929 0.079 188.398 o
3 1 16 57.609 58.045 1.292 0.703 o
3 1 17 1.281 1.361 0.059 334.929 o
3 1 18 2.825 2.811 0.099 120.575 o
3 1 19 7.560 7.613 0.187 33.400 o
3 1 20 0.441 0.444 0.039 753.591 o
3 1 21 4.229 4.240 0.108 99.648 o
3 1 22 0.896 0.888 0.059 334.929 o
3 1 23 22.041 21.962 0.483 5.022 o
3 2 0 1.791 1.874 0.069 246.071 o
3 2 1 8.126 7.643 0.197 30.144 o
3 2 2 271.817 273.115 6.203 0.030 o
3 2 3 100.144 100.449 2.278 0.226 o
3 2 4 88.841 90.223 2.002 0.293 o
3 2 5 60.857 60.175 1.400 0.598 o
3 2 6 44.252 43.894 1.045 1.073 o
3 2 7 3.685 3.678 0.099 120.575 o
3 2 8 101.668 100.913 2.436 0.198 o
3 2 9 2.278 2.209 0.059 334.929 o
3 2 10 10.991 11.025 0.247 19.292 o
3 2 11 9.146 9.122 0.207 27.341 o
3 2 12 21.231 21.163 0.473 5.233 o
3 2 13 2.816 2.889 0.079 188.398 o
3 2 14 7.996 7.712 0.187 33.400 o
3 2 15 1.221 1.183 0.059 334.929 o
3 2 16 1.853 1.884 0.069 246.071 o
3 2 17 6.804 6.923 0.168 41.721 o
3 2 18 20.350 20.502 0.493 4.823 o
3 2 19 14.196 14.220 0.325 11.072 o
3 2 20 6.258 6.252 0.168 41.721 o
3 2 21 5.135 5.197 0.148 53.589 o
3 2 22 1.793 1.676 0.089 148.858 o
3 2 23 1.094 0.907 0.187 33.400 o
3 3 0 69.333 70.904 1.479 0.536 o
3 3 1 2.012 2.022 0.079 188.398 o
3 3 2 20.359 20.364 0.473 5.233 o
3 3 3 97.311 95.164 2.061 0.276 o
3 3 4 105.220 103.645 2.239 0.234 o
3 3 5 0.140 0.128 0.030 1339.720 o
3 3 6 19.483 19.881 0.434 6.228 o
3 3 7 2.057 2.081 0.079 188.398 o
3 3 8 112.791 112.056 2.544 0.181 o
3 3 9 34.396 35.048 0.769 1.982 o
3 3 10 0.261 0.217 0.030 1339.720 o
3 3 11 15.630 15.512 0.345 9.843 o
3 3 12 31.872 31.596 0.700 2.392 o
3 3 13 12.005 11.686 0.266 16.540 o
3 3 14 47.611 47.878 1.026 1.115 o
3 3 15 4.454 4.517 0.118 83.732 o
3 3 16 7.896 8.047 0.197 30.144 o
3 3 17 6.843 6.943 0.168 41.721 o
3 3 18 1.995 2.140 0.079 188.398 o
3 3 19 0.757 0.710 0.059 334.929 o
3 3 20 0.459 0.503 0.059 334.929 o
3 3 21 3.576 3.639 0.118 83.732 o
3 3 22 5.750 5.927 0.276 15.379 o
3 4 0 6.069 5.966 0.168 41.721 o
3 4 1 0.346 0.276 0.039 753.591 o
3 4 2 2.196 2.100 0.089 148.858 o
3 4 3 17.725 17.603 0.463 5.458 o
3 4 4 36.977 36.626 1.174 0.851 o
3 4 5 0.251 0.227 0.039 753.591 o
3 4 6 0.266 0.296 0.039 753.591 o
3 4 7 53.793 53.883 1.223 0.784 o
3 4 8 19.579 19.950 0.424 6.521 o
3 4 9 9.649 9.477 0.227 22.793 o
3 4 10 10.755 10.434 0.256 17.837 o
3 4 12 1.662 1.696 0.089 148.858 o
3 4 13 12.911 12.583 0.296 13.397 o
3 4 14 3.076 2.988 0.118 83.732 o
3 4 16 2.246 2.258 0.108 99.648 o
3 4 17 15.366 15.404 0.335 10.430 o
3 4 18 9.090 8.875 0.345 9.843 o
3 5 0 16.288 15.857 0.355 9.304 o
3 5 1 8.615 8.451 0.256 17.837 o
3 5 2 2.839 2.919 0.128 71.346 o
3 5 5 1.893 1.765 0.079 188.398 o
3 5 6 14.718 14.299 0.325 11.072 o
3 5 7 4.445 4.477 0.138 61.518 o
3 5 8 1.584 1.519 0.089 148.858 o
3 5 9 0.369 0.385 0.059 334.929 o
3 5 12 1.530 1.460 0.108 99.648 o
3 5 13 0.314 0.335 0.079 188.398 o
3 5 14 1.489 1.440 0.187 33.400 o
3 6 0 0.056 0.375 0.099 120.575 o
3 6 1 0.979 0.740 0.069 246.071 o
3 6 2 1.185 1.134 0.069 246.071 o
3 6 3 0.557 0.878 0.089 148.858 o
3 6 4 1.005 1.055 0.108 99.648 o
3 6 5 3.086 3.037 0.158 47.099 o
3 6 6 0.693 0.769 0.069 246.071 o
3 6 7 13.512 13.855 0.375 8.350 o
3 6 8 0.219 0.197 0.059 334.929 o
3 6 9 0.630 0.947 0.099 120.575 o
3 6 10 1.919 2.041 0.118 83.732 o
3 6 11 2.415 2.160 0.217 24.912 o
3 6 12 2.486 2.574 0.217 24.912 o
3 6 13 3.559 3.471 0.227 22.793 o
3 7 0 1.092 1.095 0.178 37.214 o
3 7 2 3.337 3.353 0.227 22.793 o
3 7 3 4.301 4.063 0.247 19.292 o
3 7 4 0.671 0.641 0.158 47.099 o
3 7 6 0.556 0.552 0.148 53.589 o
3 7 8 1.072 0.996 0.168 41.721 o
3 7 9 1.742 1.903 0.197 30.144 o
3 7 10 1.325 1.341 0.178 37.214 o
4 0 0 43.589 44.959 1.124 0.928 o
4 0 4 36.461 38.273 0.907 1.425 o
4 0 6 12.741 12.514 0.316 11.775 o
4 0 8 1.012 1.006 0.049 482.298 o
4 0 10 4.261 4.319 0.108 99.648 o
4 0 12 2.773 2.880 0.079 188.398 o
4 0 16 47.372 48.529 1.085 0.996 o
4 0 18 0.175 0.168 0.049 482.298 o
4 0 22 28.652 29.447 0.720 2.263 o
4 1 0 2.299 2.347 0.079 188.398 o
4 1 1 151.318 151.917 3.442 0.099 o
4 1 2 182.270 183.562 4.231 0.066 o
4 1 3 204.083 207.782 4.921 0.048 o
4 1 4 2.785 2.949 0.099 120.575 o
4 1 5 88.520 86.624 2.170 0.249 o
4 1 6 39.333 39.347 0.888 1.489 o
4 1 7 8.324 8.264 0.197 30.144 o
4 1 8 27.688 27.622 0.631 2.944 o
4 1 9 20.354 20.354 0.463 5.458 o
4 1 10 0.246 0.237 0.020 3014.360 o
4 1 11 125.502 126.642 2.801 0.149 o
4 1 12 11.378 11.420 0.256 17.837 o
4 1 13 6.290 6.085 0.138 61.518 o
4 1 14 2.339 2.396 0.069 246.071 o
4 1 15 9.297 9.349 0.217 24.912 o
4 1 16 3.163 3.175 0.089 148.858 o
4 1 17 8.420 8.609 0.207 27.341 o
4 1 18 0.468 0.434 0.039 753.591 o
4 1 19 1.325 1.361 0.059 334.929 o
4 1 20 17.072 17.120 0.414 6.835 o
4 1 21 13.649 13.569 0.335 10.430 o
4 1 22 4.593 4.546 0.178 37.214 o
4 2 0 114.644 117.194 2.663 0.165 o
4 2 1 73.451 73.212 1.607 0.454 o
4 2 2 290.435 290.747 6.627 0.027 o
4 2 3 54.692 54.041 1.193 0.824 o
4 2 4 15.355 14.733 0.414 6.835 o
4 2 5 0.522 0.552 0.039 753.591 o
4 2 6 6.800 6.824 0.168 41.721 o
4 2 7 151.476 147.785 3.244 0.111 o
4 2 8 0.735 0.671 0.030 1339.720 o
4 2 9 14.036 14.033 0.316 11.775 o
4 2 10 40.219 40.107 0.878 1.522 o
4 2 11 1.217 1.154 0.049 482.298 o
4 2 12 99.847 99.927 2.150 0.254 o
4 2 13 26.611 26.873 0.592 3.349 o
4 2 14 10.508 10.532 0.247 19.292 o
4 2 15 25.652 26.044 0.562 3.711 o
4 2 16 2.230 2.189 0.089 148.858 o
4 2 17 5.111 4.990 0.138 61.518 o
4 2 18 5.373 5.266 0.138 61.518 o
4 2 19 2.743 2.682 0.099 120.575 o
4 2 20 2.934 2.949 0.178 37.214 o
4 2 21 2.222 2.120 0.099 120.575 o
4 2 22 12.327 13.096 0.414 6.835 o
4 3 0 5.414 5.483 0.128 71.346 o
4 3 1 36.137 35.916 0.779 1.932 o
4 3 2 0.918 1.006 0.049 482.298 o
4 3 3 1.424 1.292 0.049 482.298 o
4 3 4 47.557 47.108 1.026 1.115 o
4 3 5 3.525 3.590 0.118 83.732 o
4 3 6 104.047 102.372 2.268 0.228 o
4 3 7 0.317 0.325 0.030 1339.720 o
4 3 8 53.710 52.828 1.183 0.837 o
4 3 9 6.072 6.055 0.148 53.589 o
4 3 10 9.547 9.654 0.286 14.337 o
4 3 11 0.349 0.286 0.069 246.071 o
4 3 13 13.075 12.721 0.286 14.337 o
4 3 16 22.317 22.543 0.503 4.636 o
4 3 17 2.824 2.771 0.099 120.575 o
4 3 18 31.321 31.300 0.680 2.533 o
4 3 19 2.476 2.386 0.108 99.648 o
4 3 21 3.561 3.491 0.247 19.292 o
4 4 0 64.116 63.054 1.578 0.471 o
4 4 1 0.552 0.463 0.039 753.591 o
4 4 2 0.618 0.602 0.049 482.298 o
4 4 3 2.588 2.613 0.099 120.575 o
4 4 4 1.595 1.440 0.059 334.929 o
4 4 5 19.763 19.526 0.434 6.228 o
4 4 6 13.127 13.244 0.296 13.397 o
4 4 7 38.995 38.618 0.838 1.669 o
4 4 8 19.951 20.315 0.533 4.135 o
4 4 9 0.988 0.947 0.069 246.071 o
4 4 10 1.311 1.331 0.069 246.071 o
4 4 11 0.441 0.434 0.049 482.298 o
4 4 12 0.188 0.217 0.049 482.298 o
4 4 13 0.545 0.533 0.069 246.071 o
4 4 14 20.140 20.009 0.414 6.835 o
4 4 15 4.861 4.872 0.168 41.721 o
4 4 17 17.465 17.879 0.454 5.698 o
4 5 0 0.182 0.148 0.039 753.591 o
4 5 1 1.949 1.775 0.079 188.398 o
4 5 2 0.803 0.789 0.069 246.071 o
4 5 3 3.331 2.899 0.138 61.518 o
4 5 4 21.369 22.011 0.454 5.698 o
4 5 5 1.949 1.972 0.138 61.518 o
4 5 6 9.144 9.585 0.237 20.933 o
4 5 7 0.128 0.168 0.049 482.298 o
4 5 8 2.036 2.091 0.089 148.858 o
4 5 10 14.061 13.816 0.394 7.536 o
4 5 11 7.065 7.150 0.197 30.144 o
4 5 12 1.777 1.815 0.099 120.575 o
4 6 0 0.859 0.947 0.069 246.071 o
4 6 1 3.488 3.570 0.118 83.732 o
4 6 2 0.481 0.503 0.059 334.929 o
4 6 3 0.622 0.710 0.069 246.071 o
4 6 4 0.106 0.168 0.049 482.298 o
4 6 5 2.380 2.613 0.099 120.575 o
4 6 7 0.772 0.779 0.089 148.858 o
4 6 8 1.861 1.953 0.108 99.648 o
4 6 9 1.610 1.667 0.118 83.732 o
4 7 1 4.200 4.536 0.306 12.547 o
4 7 2 0.773 0.868 0.148 53.589 o
4 7 5 0.870 0.937 0.158 47.099 o
4 7 6 5.990 5.927 0.276 15.379 o
4 7 8 3.397 3.402 0.227 22.793 o
5 0 0 61.702 62.483 1.400 0.598 o
5 0 2 661.210 667.743 14.930 0.005 o
5 0 4 11.861 11.361 0.276 15.379 o
5 0 6 6.473 6.282 0.158 47.099 o
5 0 8 143.410 144.580 3.106 0.122 o
5 0 10 70.335 71.535 1.538 0.495 o
5 0 12 17.204 17.070 0.375 8.350 o
5 0 14 15.366 15.187 0.335 10.430 o
5 0 16 14.818 15.473 0.375 8.350 o
5 0 18 1.788 1.824 0.099 120.575 o
5 0 20 1.924 1.923 0.138 61.518 o
5 0 22 0.713 0.671 0.187 33.400 o
5 1 0 0.363 0.424 0.039 753.591 o
5 1 1 106.155 106.800 2.377 0.208 o
5 1 2 56.866 56.625 1.262 0.736 o
5 1 3 1.817 1.686 0.089 148.858 o
5 1 4 38.356 37.770 0.966 1.255 o
5 1 5 1.199 0.947 0.128 71.346 o
5 1 6 80.775 78.251 1.775 0.372 o
5 1 7 4.926 4.921 0.118 83.732 o
5 1 8 1.423 1.410 0.039 753.591 o
5 1 9 1.842 1.864 0.059 334.929 o
5 1 10 0.731 0.749 0.030 1339.720 o
5 1 11 28.706 28.825 0.631 2.944 o
5 1 12 54.613 54.672 1.193 0.824 o
5 1 13 16.322 16.528 0.385 7.927 o
5 1 14 0.270 0.256 0.030 1339.720 o
5 1 15 17.646 17.761 0.394 7.536 o
5 1 18 5.444 5.562 0.148 53.589 o
5 1 19 0.816 0.769 0.059 334.929 o
5 1 20 1.289 1.341 0.079 188.398 o
5 1 21 23.142 23.855 0.542 3.986 o
5 2 0 24.392 23.539 0.552 3.845 o
5 2 1 24.923 24.555 0.552 3.845 o
5 2 2 3.253 3.215 0.089 148.858 o
5 2 3 24.029 23.175 0.542 3.986 o
5 2 4 59.526 58.607 1.282 0.713 o
5 2 5 14.680 14.299 0.355 9.304 o
5 2 6 47.496 46.970 1.026 1.115 o
5 2 7 4.297 4.132 0.108 99.648 o
5 2 8 14.061 13.520 0.306 12.547 o
5 2 9 10.569 10.305 0.237 20.933 o
5 2 10 38.821 38.904 0.868 1.557 o
5 2 11 10.387 10.345 0.237 20.933 o
5 2 12 21.486 20.867 0.463 5.458 o
5 2 14 5.868 5.927 0.148 53.589 o
5 2 16 11.517 11.104 0.256 17.837 o
5 2 17 24.171 24.535 0.582 3.464 o
5 2 18 2.753 2.712 0.118 83.732 o
5 2 19 2.688 2.801 0.138 61.518 o
5 2 20 16.820 17.120 0.355 9.304 o
5 2 21 2.541 2.564 0.325 11.072 o
5 3 0 119.030 116.691 2.534 0.183 o
5 3 1 25.987 25.078 0.552 3.845 o
5 3 2 5.192 5.236 0.138 61.518 o
5 3 3 4.296 4.240 0.108 99.648 o
5 3 4 3.884 3.678 0.108 99.648 o
5 3 5 40.025 39.535 0.868 1.557 o
5 3 6 88.357 86.929 1.844 0.345 o
5 3 7 4.576 4.280 0.118 83.732 o
5 3 8 3.138 3.254 0.099 120.575 o
5 3 9 0.273 0.217 0.039 753.591 o
5 3 10 36.662 35.886 0.720 2.263 o
5 3 11 20.815 20.453 0.562 3.711 o
5 3 12 0.602 0.552 0.069 246.071 o
5 3 13 4.228 4.221 0.158 47.099 o
5 3 14 28.404 28.707 0.690 2.461 o
5 3 15 0.819 0.828 0.069 246.071 o
5 3 16 31.567 31.695 0.651 2.768 o
5 3 19 4.053 4.043 0.158 47.099 o
5 4 0 8.601 8.520 0.355 9.304 o
5 4 1 4.473 4.595 0.148 53.589 o
5 4 2 0.091 0.138 0.049 482.298 o
5 4 3 1.200 1.302 0.069 246.071 o
5 4 4 24.862 24.772 0.661 2.686 o
5 4 5 17.854 17.840 0.414 6.835 o
5 4 6 8.043 8.146 0.197 30.144 o
5 4 7 18.200 18.027 0.414 6.835 o
5 4 9 7.381 7.061 0.197 30.144 o
5 4 10 15.340 15.374 0.345 9.843 o
5 4 11 2.571 2.584 0.099 120.575 o
5 4 12 0.595 0.533 0.059 334.929 o
5 4 14 2.287 2.239 0.108 99.648 o
5 4 15 11.532 11.794 0.276 15.379 o
5 4 16 1.287 1.331 0.197 30.144 o
5 4 17 4.697 4.803 0.256 17.837 o
5 5 0 4.792 4.822 0.276 15.379 o
5 5 2 4.413 4.753 0.256 17.837 o
5 5 3 1.099 1.085 0.079 188.398 o
5 5 4 3.190 3.363 0.118 83.732 o
5 5 5 0.327 0.335 0.059 334.929 o
5 5 6 6.021 6.321 0.197 30.144 o
5 5 7 1.216 1.104 0.069 246.071 o
5 5 8 6.992 7.041 0.227 22.793 o
5 5 9 0.338 0.404 0.069 246.071 o
5 5 14 2.670 2.574 0.207 27.341 o
5 5 15 0.785 0.759 0.148 53.589 o
5 6 0 6.312 6.528 0.394 7.536 o
5 6 1 4.163 4.073 0.138 61.518 o
5 6 2 3.886 3.816 0.128 71.346 o
5 6 3 1.918 1.834 0.138 61.518 o
5 6 4 1.522 1.509 0.079 188.398 o
5 6 5 7.160 7.071 0.178 37.214 o
5 6 6 2.729 2.761 0.128 71.346 o
5 6 7 10.795 11.163 0.266 16.540 o
5 6 8 0.676 0.680 0.128 71.346 o
5 6 9 2.004 2.061 0.118 83.732 o
5 6 12 0.499 0.513 0.138 61.518 o
5 7 0 1.629 1.519 0.108 99.648 o
5 7 1 7.725 7.150 0.187 33.400 o
5 7 2 1.460 1.351 0.197 30.144 o
5 7 3 1.857 1.726 0.187 33.400 o
5 7 4 1.121 1.213 0.178 37.214 o
5 7 5 0.755 0.651 0.148 53.589 o
6 0 0 228.812 232.111 5.276 0.042 o
6 0 2 28.795 29.407 0.651 2.768 o
6 0 4 1.511 1.479 0.118 83.732 o
6 0 6 42.296 46.852 0.947 1.308 o
6 0 8 15.384 15.275 0.345 9.843 o
6 0 10 33.193 33.164 0.690 2.461 o
6 0 12 91.733 92.856 1.972 0.301 o
6 0 14 4.234 4.162 0.138 61.518 o
6 0 16 2.077 2.061 0.108 99.648 o
6 0 18 11.418 11.844 0.286 14.337 o
6 0 20 22.214 22.179 0.444 5.954 o
6 1 0 0.623 0.611 0.049 482.298 o
6 1 1 181.048 177.852 4.024 0.072 o
6 1 2 59.738 57.739 1.479 0.536 o
6 1 3 22.103 20.541 0.473 5.233 o
6 1 4 54.029 51.447 1.282 0.713 o
6 1 5 57.765 57.650 1.252 0.748 o
6 1 6 20.944 19.831 0.523 4.292 o
6 1 7 11.604 11.420 0.266 16.540 o
6 1 8 41.892 41.241 0.897 1.456 o
6 1 9 33.755 33.934 0.759 2.034 o
6 1 10 0.301 0.335 0.039 753.591 o
6 1 11 31.620 31.300 0.680 2.533 o
6 1 12 0.658 0.661 0.049 482.298 o
6 1 13 13.452 13.668 0.306 12.547 o
6 1 15 1.979 1.854 0.079 188.398 o
6 1 16 25.323 25.985 0.542 3.986 o
6 1 17 0.380 0.365 0.049 482.298 o
6 1 18 3.008 3.008 0.148 53.589 o
6 1 19 5.610 5.710 0.158 47.099 o
6 2 1 9.352 9.132 0.217 24.912 o
6 2 2 0.042 0.099 0.020 3014.360 o
6 2 3 13.348 12.731 0.306 12.547 o
6 2 4 47.069 45.402 0.976 1.230 o
6 2 5 95.800 93.566 2.278 0.226 o
6 2 6 2.168 2.150 0.089 148.858 o
6 2 7 1.071 1.045 0.059 334.929 o
6 2 8 5.297 5.069 0.138 61.518 o
6 2 9 33.745 32.868 0.680 2.533 o
6 2 10 1.519 1.460 0.079 188.398 o
6 2 11 5.590 5.542 0.158 47.099 o
6 2 12 3.203 3.225 0.118 83.732 o
6 2 13 6.907 6.923 0.197 30.144 o
6 2 14 32.756 33.342 0.700 2.392 o
6 2 15 15.062 14.891 0.335 10.430 o
6 2 16 7.492 7.524 0.197 30.144 o
6 2 17 1.333 1.321 0.069 246.071 o
6 2 18 0.705 0.690 0.079 188.398 o
6 2 20 2.697 2.505 0.256 17.837 o
6 3 2 0.696 0.710 0.059 334.929 o
6 3 3 0.752 0.700 0.049 482.298 o
6 3 4 0.289 0.276 0.039 753.591 o
6 3 5 0.143 0.148 0.039 753.591 o
6 3 6 0.180 0.217 0.039 753.591 o
6 3 7 4.995 4.891 0.138 61.518 o
6 3 8 5.997 5.739 0.148 53.589 o
6 3 9 3.160 3.688 0.128 71.346 o
6 3 10 31.750 32.020 0.690 2.461 o
6 3 11 1.747 1.607 0.079 188.398 o
6 3 12 1.250 1.262 0.089 148.858 o
6 3 13 0.598 0.562 0.069 246.071 o
6 3 15 12.001 11.893 0.296 13.397 o
6 3 16 5.431 5.572 0.187 33.400 o
6 3 17 0.544 0.562 0.168 41.721 o
6 3 18 7.842 8.609 0.493 4.823 o
6 4 0 16.262 15.926 0.434 6.228 o
6 4 2 24.941 24.950 0.582 3.464 o
6 4 3 0.239 0.296 0.049 482.298 o
6 4 4 6.077 5.858 0.197 30.144 o
6 4 5 13.601 13.737 0.306 12.547 o
6 4 6 0.754 0.809 0.049 482.298 o
6 4 7 1.910 1.844 0.089 148.858 o
6 4 9 7.233 7.455 0.187 33.400 o
6 4 10 17.504 17.879 0.385 7.927 o
6 4 11 1.743 1.627 0.079 188.398 o
6 4 12 0.281 0.296 0.059 334.929 o
6 4 14 2.863 2.860 0.138 61.518 o
6 4 15 4.524 4.704 0.158 47.099 o
6 4 16 3.649 3.668 0.148 53.589 o
6 5 0 25.481 25.324 1.095 0.979 o
6 5 1 3.970 3.866 0.138 61.518 o
6 5 2 0.190 0.266 0.059 334.929 o
6 5 3 0.631 0.631 0.069 246.071 o
6 5 4 14.290 14.072 0.316 11.775 o
6 5 6 42.674 42.493 1.134 0.912 o
6 5 7 2.798 2.860 0.207 27.341 o
6 5 8 0.547 0.533 0.089 148.858 o
6 5 9 1.270 1.361 0.089 148.858 o
6 5 10 0.405 0.414 0.069 246.071 o
6 5 12 0.513 0.542 0.079 188.398 o
6 5 13 1.486 1.568 0.187 33.400 o
6 6 0 10.573 10.936 0.286 14.337 o
6 6 1 2.093 2.022 0.089 148.858 o
6 6 2 4.330 4.576 0.266 16.540 o
6 6 3 4.984 5.079 0.158 47.099 o
6 6 4 0.225 0.256 0.059 334.929 o
6 6 5 1.134 1.114 0.079 188.398 o
6 6 7 1.895 1.785 0.118 83.732 o
6 6 8 0.817 0.828 0.089 148.858 o
6 6 9 0.470 0.513 0.079 188.398 o
6 6 10 6.380 6.587 0.276 15.379 o
6 7 0 1.700 1.519 0.099 120.575 o
6 7 1 0.527 0.454 0.138 61.518 o
7 0 0 106.676 107.352 3.521 0.095 o
7 0 2 34.764 34.791 1.272 0.725 o
7 0 4 264.493 258.766 11.430 0.009 o
7 0 6 1.223 1.104 0.069 246.071 o
7 0 8 42.767 43.401 0.858 1.593 o
7 0 10 58.752 58.627 1.272 0.725 o
7 0 12 17.303 17.455 0.404 7.173 o
7 0 14 11.672 12.031 0.365 8.807 o
7 0 16 8.166 8.077 0.227 22.793 o
7 0 18 15.818 16.311 0.345 9.843 o
7 1 0 81.416 79.701 1.824 0.352 o
7 1 1 1.064 1.035 0.059 334.929 o
7 1 2 0.184 0.227 0.030 1339.720 o
7 1 3 7.291 7.179 0.178 37.214 o
7 1 4 34.437 33.717 0.740 2.144 o
7 1 5 39.679 38.371 1.035 1.094 o
7 1 6 0.999 0.917 0.059 334.929 o
7 1 7 1.328 1.410 0.069 246.071 o
7 1 8 45.758 45.836 0.937 1.336 o
7 1 10 3.134 3.205 0.118 83.732 o
7 1 11 16.174 16.291 0.355 9.304 o
7 1 12 15.013 14.930 0.365 8.807 o
7 1 13 15.026 15.029 0.355 9.304 o
7 1 14 22.985 23.244 0.542 3.986 o
7 1 15 21.636 21.952 0.463 5.458 o
7 1 17 3.286 3.461 0.138 61.518 o
7 1 18 0.410 0.296 0.079 188.398 o
7 1 19 3.989 4.221 0.158 47.099 o
7 2 0 34.679 33.628 0.769 1.982 o
7 2 1 10.613 10.295 0.237 20.933 o
7 2 2 6.301 6.025 0.158 47.099 o
7 2 3 4.704 4.477 0.118 83.732 o
7 2 4 0.507 0.533 0.039 753.591 o
7 2 5 0.778 0.700 0.049 482.298 o
7 2 6 5.599 5.582 0.148 53.589 o
7 2 7 3.229 3.116 0.099 120.575 o
7 2 8 7.194 6.716 0.168 41.721 o
7 2 9 20.234 20.344 0.434 6.228 o
7 2 10 0.906 0.769 0.069 246.071 o
7 2 11 9.916 9.871 0.247 19.292 o
7 2 12 0.343 0.296 0.069 246.071 o
7 2 13 3.975 4.142 0.178 37.214 o
7 2 14 6.506 6.449 0.197 30.144 o
7 2 15 10.921 11.252 0.266 16.540 o
7 2 16 1.081 0.986 0.108 99.648 o
7 2 18 3.781 3.629 0.148 53.589 o
7 3 0 0.571 0.552 0.039 753.591 o
7 3 1 27.274 26.902 0.572 3.584 o
7 3 2 21.964 21.715 0.503 4.636 o
7 3 3 14.836 14.536 0.345 9.843 o
7 3 4 13.895 13.855 0.306 12.547 o
7 3 5 1.016 0.976 0.059 334.929 o
7 3 6 6.475 6.489 0.168 41.721 o
7 3 7 3.302 3.284 0.108 99.648 o
7 3 8 11.814 11.459 0.266 16.540 o
7 3 9 9.671 9.507 0.276 15.379 o
7 3 10 1.758 1.834 0.089 148.858 o
7 3 12 3.302 3.461 0.158 47.099 o
7 3 13 1.554 1.460 0.099 120.575 o
7 3 14 0.265 0.286 0.069 246.071 o
7 3 16 1.862 1.893 0.128 71.346 o
7 4 0 9.651 9.378 0.217 24.912 o
7 4 1 1.442 1.430 0.099 120.575 o
7 4 2 1.562 1.617 0.079 188.398 o
7 4 3 1.115 1.095 0.079 188.398 o
7 4 4 2.565 2.317 0.108 99.648 o
7 4 5 19.726 19.861 0.483 5.022 o
7 4 6 28.945 28.934 0.631 2.944 o
7 4 9 9.752 9.753 0.237 20.933 o
7 4 10 0.314 0.316 0.059 334.929 o
7 4 12 4.722 4.665 0.168 41.721 o
7 4 13 0.276 0.345 0.099 120.575 o
7 4 14 6.669 6.528 0.217 24.912 o
7 4 15 3.179 3.284 0.158 47.099 o
7 5 0 13.138 12.692 0.296 13.397 o
7 5 2 11.810 11.755 0.276 15.379 o
7 5 3 1.373 1.341 0.089 148.858 o
7 5 4 2.278 2.475 0.108 99.648 o
7 5 6 1.057 0.976 0.079 188.398 o
7 5 8 3.452 3.392 0.128 71.346 o
7 5 10 19.607 19.033 0.414 6.835 o
7 5 11 1.265 1.390 0.197 30.144 o
7 5 12 1.162 1.154 0.178 37.214 o
7 6 0 0.769 0.779 0.069 246.071 o
7 6 2 2.125 2.091 0.108 99.648 o
7 6 4 3.681 3.521 0.207 27.341 o
7 6 5 3.726 3.452 0.138 61.518 o
7 6 6 3.051 2.958 0.138 61.518 o
7 6 7 3.232 3.343 0.138 61.518 o
7 6 8 2.840 2.949 0.217 24.912 o
8 0 0 27.169 27.445 0.533 4.135 o
8 0 2 14.676 14.536 0.454 5.698 o
8 0 4 63.360 63.360 1.381 0.615 o
8 0 6 4.581 4.300 0.138 61.518 o
8 0 8 27.953 28.736 0.611 3.137 o
8 0 10 0.854 0.858 0.089 148.858 o
8 0 12 24.114 24.644 0.483 5.022 o
8 0 14 79.450 81.791 1.933 0.314 o
8 0 16 0.793 1.085 0.099 120.575 o
8 1 1 0.413 0.404 0.030 1339.720 o
8 1 2 2.033 2.022 0.069 246.071 o
8 1 3 82.203 82.531 1.933 0.314 o
8 1 4 32.584 31.853 0.759 2.034 o
8 1 6 4.127 3.984 0.118 83.732 o
8 1 7 0.320 0.335 0.039 753.591 o
8 1 8 19.025 19.240 0.414 6.835 o
8 1 9 9.318 9.309 0.227 22.793 o
8 1 10 18.138 17.859 0.385 7.927 o
8 1 11 5.866 6.025 0.187 33.400 o
8 1 12 4.193 4.280 0.197 30.144 o
8 1 13 10.666 10.887 0.266 16.540 o
8 1 15 1.531 1.529 0.128 71.346 o
8 1 16 0.618 0.562 0.108 99.648 o
8 2 0 40.816 40.146 0.937 1.336 o
8 2 1 21.053 20.828 0.503 4.636 o
8 2 3 4.960 4.832 0.158 47.099 o
8 2 4 14.007 13.993 0.316 11.775 o
8 2 5 7.311 7.110 0.187 33.400 o
8 2 7 34.327 34.170 0.809 1.793 o
8 2 8 4.163 3.945 0.118 83.732 o
8 2 9 0.125 0.148 0.049 482.298 o
8 2 10 14.850 14.773 0.335 10.430 o
8 2 13 3.777 3.856 0.207 27.341 o
8 2 14 0.325 0.316 0.089 148.858 o
8 2 15 2.555 2.781 0.276 15.379 o
8 2 16 1.901 1.903 0.128 71.346 o
8 3 0 17.114 16.794 0.414 6.835 o
8 3 1 0.182 0.187 0.039 753.591 o
8 3 2 9.291 9.102 0.227 22.793 o
8 3 3 0.597 0.562 0.049 482.298 o
8 3 4 10.485 10.443 0.247 19.292 o
8 3 5 17.565 17.159 0.463 5.458 o
8 3 6 13.844 13.530 0.414 6.835 o
8 3 8 3.587 3.609 0.118 83.732 o
8 3 10 2.574 2.574 0.118 83.732 o
8 3 11 5.588 5.404 0.168 41.721 o
8 3 12 3.141 3.225 0.128 71.346 o
8 3 13 6.277 6.154 0.197 30.144 o
8 3 14 5.389 5.631 0.178 37.214 o
8 3 15 1.307 1.351 0.158 47.099 o
8 4 1 2.207 2.239 0.089 148.858 o
8 4 2 13.544 12.968 0.316 11.775 o
8 4 3 2.431 2.347 0.148 53.589 o
8 4 4 2.272 2.199 0.089 148.858 o
8 4 5 2.611 2.643 0.108 99.648 o
8 4 6 3.514 3.392 0.108 99.648 o
8 4 7 4.097 4.112 0.118 83.732 o
8 4 9 12.196 11.696 0.276 15.379 o
8 4 10 5.592 5.651 0.217 24.912 o
8 4 12 5.357 5.375 0.168 41.721 o
8 4 13 0.259 0.306 0.089 148.858 o
8 5 0 1.001 0.937 0.079 188.398 o
8 5 1 0.213 0.217 0.059 334.929 o
8 5 2 6.132 5.986 0.168 41.721 o
8 5 3 3.563 3.422 0.128 71.346 o
8 5 4 0.793 0.819 0.079 188.398 o
8 5 6 6.492 6.568 0.187 33.400 o
8 5 7 2.082 2.367 0.227 22.793 o
8 5 8 19.007 19.023 0.680 2.533 o
8 5 9 2.638 2.781 0.128 71.346 o
8 5 10 0.813 0.779 0.138 61.518 o
8 6 1 0.466 0.444 0.079 188.398 o
8 6 2 4.542 4.398 0.345 9.843 o
8 6 3 1.380 1.193 0.099 120.575 o
8 6 4 2.487 2.495 0.148 53.589 o
9 0 0 17.082 18.037 0.809 1.793 o
9 0 2 45.645 45.274 1.617 0.448 o
9 0 4 4.484 4.487 0.237 20.933 o
9 0 6 26.453 26.301 0.513 4.459 o
9 0 10 13.393 13.678 0.414 6.835 o
9 0 12 8.208 8.363 0.325 11.072 o
9 1 0 32.313 32.316 0.680 2.533 o
9 1 1 0.213 0.197 0.039 753.591 o
9 1 2 4.676 4.546 0.138 61.518 o
9 1 3 25.807 25.334 0.523 4.292 o
9 1 4 2.475 2.426 0.118 83.732 o
9 1 5 5.917 5.927 0.178 37.214 o
9 1 6 7.571 7.288 0.276 15.379 o
9 1 7 12.610 12.406 0.286 14.337 o
9 1 8 1.662 1.647 0.079 188.398 o
9 1 9 2.011 1.923 0.089 148.858 o
9 1 10 8.845 8.708 0.227 22.793 o
9 1 12 0.938 1.035 0.089 148.858 o
9 1 13 25.940 26.764 0.503 4.636 o
9 1 14 8.711 8.905 0.256 17.837 o
9 1 15 1.001 1.124 0.099 120.575 o
9 2 0 1.729 1.686 0.089 148.858 o
9 2 1 3.562 3.580 0.118 83.732 o
9 2 2 35.010 34.644 0.799 1.838 o
9 2 3 4.900 4.852 0.168 41.721 o
9 2 4 35.130 34.219 0.759 2.034 o
9 2 5 3.189 3.166 0.128 71.346 o
9 2 6 2.952 3.027 0.108 99.648 o
9 2 7 1.617 1.706 0.089 148.858 o
9 2 8 2.091 2.091 0.089 148.858 o
9 2 9 14.668 14.408 0.345 9.843 o
9 2 10 2.002 2.002 0.108 99.648 o
9 2 11 8.366 8.649 0.227 22.793 o
9 2 12 6.111 6.163 0.237 20.933 o
9 2 14 6.976 7.150 0.197 30.144 o
9 3 0 2.022 2.199 0.118 83.732 o
9 3 1 6.324 6.213 0.158 47.099 o
9 3 2 2.488 2.456 0.108 99.648 o
9 3 3 13.601 14.427 0.355 9.304 o
9 3 4 6.360 6.351 0.306 12.547 o
9 3 5 1.304 1.223 0.089 148.858 o
9 3 6 15.343 15.887 0.375 8.350 o
9 3 7 0.292 0.325 0.059 334.929 o
9 3 8 15.396 15.256 0.335 10.430 o
9 3 10 2.904 2.781 0.227 22.793 o
9 3 11 3.675 3.718 0.148 53.589 o
9 3 12 4.502 4.369 0.316 11.775 o
9 4 1 2.255 2.367 0.118 83.732 o
9 4 2 12.335 11.952 0.286 14.337 o
9 4 5 0.314 0.286 0.059 334.929 o
9 4 6 4.888 4.743 0.138 61.518 o
9 4 7 17.034 17.593 0.385 7.927 o
9 4 8 11.893 11.637 0.266 16.540 o
9 4 9 4.938 5.039 0.168 41.721 o
9 4 10 0.956 1.045 0.099 120.575 o
9 5 1 0.814 0.759 0.089 148.858 o
9 5 2 4.104 3.856 0.128 71.346 o
9 5 3 1.455 1.351 0.089 148.858 o
9 5 4 1.000 1.124 0.178 37.214 o
9 5 5 0.871 0.947 0.168 41.721 o
10 0 0 7.199 7.948 0.454 5.698 o
10 0 2 2.737 2.899 0.128 71.346 o
10 0 4 13.690 13.639 0.434 6.228 o
10 0 6 16.959 16.193 0.345 9.843 o
10 0 8 0.987 0.996 0.099 120.575 o
10 1 0 9.381 9.378 0.227 22.793 o
10 1 1 31.142 31.093 0.651 2.768 o
10 1 3 8.187 8.008 0.207 27.341 o
10 1 4 9.131 9.181 0.237 20.933 o
10 1 5 3.538 3.392 0.128 71.346 o
10 1 6 7.541 7.367 0.207 27.341 o
10 1 8 1.280 1.252 0.108 99.648 o
10 1 9 1.116 1.104 0.108 99.648 o
10 1 10 5.082 5.020 0.286 14.337 o
10 1 11 3.619 3.422 0.256 17.837 o
10 1 12 0.660 0.513 0.168 41.721 o
10 1 13 1.608 1.637 0.227 22.793 o
10 2 0 8.975 8.994 0.247 19.292 o
10 2 1 1.569 1.558 0.089 148.858 o
10 2 2 27.819 27.257 1.006 1.159 o
10 2 3 7.624 7.376 0.345 9.843 o
10 2 4 1.451 1.390 0.187 33.400 o
10 2 5 9.860 9.516 0.247 19.292 o
10 2 6 7.069 7.100 0.207 27.341 o
10 2 7 3.636 3.550 0.118 83.732 o
10 2 8 3.043 2.968 0.108 99.648 o
10 2 9 0.413 0.424 0.089 148.858 o
10 2 10 6.106 6.035 0.296 13.397 o
10 2 11 1.206 1.233 0.108 99.648 o
10 2 12 14.605 15.522 0.444 5.954 o
10 3 0 0.767 0.749 0.059 334.929 o
10 3 1 1.313 1.124 0.079 188.398 o
10 3 2 17.836 17.840 0.424 6.521 o
10 3 3 3.664 3.757 0.128 71.346 o
10 3 4 3.161 3.244 0.118 83.732 o
10 3 5 0.252 0.217 0.059 334.929 o
10 3 6 13.233 13.076 0.296 13.397 o
10 3 7 11.144 11.331 0.276 15.379 o
10 3 8 23.349 23.756 0.454 5.698 o
10 3 9 0.506 0.345 0.099 120.575 o
10 3 10 1.014 0.957 0.158 47.099 o
10 3 11 0.827 0.917 0.197 30.144 o
10 4 0 2.333 2.367 0.108 99.648 o
10 4 1 4.883 4.852 0.148 53.589 o
10 4 3 1.433 1.410 0.089 148.858 o
10 4 4 3.103 3.205 0.148 53.589 o
10 4 5 0.969 1.134 0.108 99.648 o
10 4 6 0.766 0.789 0.128 71.346 o
10 4 7 6.397 6.410 0.187 33.400 o
10 5 0 1.742 1.647 0.197 30.144 o
10 5 1 2.402 2.446 0.118 83.732 o
11 0 0 31.718 32.365 1.016 1.137 o
11 0 2 23.879 23.539 0.493 4.823 o
11 0 6 2.442 2.179 0.197 30.144 o
11 1 1 3.711 3.895 0.118 83.732 o
11 1 2 7.931 7.623 0.197 30.144 o
11 1 3 10.792 10.749 0.256 17.837 o
11 1 4 1.641 1.676 0.099 120.575 o
11 1 5 12.111 12.366 0.286 14.337 o
11 1 6 3.377 3.580 0.138 61.518 o
11 1 7 4.504 4.388 0.158 47.099 o
11 1 9 1.283 1.390 0.227 22.793 o
11 1 10 5.297 5.256 0.286 14.337 o
11 2 1 11.557 11.577 0.266 16.540 o
11 2 3 0.902 0.789 0.089 148.858 o
11 2 4 6.697 6.726 0.227 22.793 o
11 2 6 18.371 18.165 0.888 1.489 o
11 2 7 15.430 16.133 0.463 5.458 o
11 2 8 2.637 2.781 0.247 19.292 o
11 2 9 0.759 0.690 0.187 33.400 o
11 3 0 18.254 18.372 0.394 7.536 o
11 3 1 1.903 2.041 0.168 41.721 o
11 3 2 1.130 1.203 0.178 37.214 o
11 3 3 1.395 1.440 0.118 83.732 o
11 3 4 2.949 3.027 0.138 61.518 o
11 3 5 0.700 0.819 0.197 30.144 o
11 3 6 2.029 1.992 0.227 22.793 o
11 4 0 1.469 1.174 0.178 37.214 o
11 4 1 3.192 3.382 0.217 24.912 o
11 4 2 3.203 3.097 0.138 61.518 o
11 4 4 5.847 5.680 0.286 14.337 o
12 0 0 1.374 1.489 0.089 148.858 o
12 0 2 19.128 19.338 0.503 4.636 o
12 0 4 7.310 7.505 0.306 12.547 o
12 1 0 8.136 8.254 0.217 24.912 o
12 1 1 3.103 3.126 0.118 83.732 o
12 1 2 7.897 7.830 0.197 30.144 o
12 1 3 3.298 3.205 0.138 61.518 o
12 1 4 0.486 0.394 0.079 188.398 o
12 1 5 3.438 3.422 0.247 19.292 o
12 1 6 11.572 12.110 0.375 8.350 o
12 1 7 2.321 2.653 0.237 20.933 o
12 2 0 0.648 0.671 0.079 188.398 o
12 2 3 2.034 1.972 0.227 22.793 o
12 2 4 3.763 3.797 0.266 16.540 o
12 2 5 2.465 2.436 0.247 19.292 o
12 2 6 0.939 0.957 0.197 30.144 o
12 3 3 2.380 2.416 0.247 19.292 o
13 1 0 1.236 1.282 0.099 120.575 o
13 1 1 2.005 2.110 0.168 41.721 o
13 2 0 0.929 0.897 0.187 33.400 o
13 2 1 2.746 2.741 0.247 19.292 o

_iucr_refine_instructions_details
;
TITL OXA07 OLEX2: imported from CIF
CELL 0.71073 6.095 3.4881 11.8462 90 103.842 90
ZERR 2 0.0005 0.0003 0.0009 0 0.003 0
LATT 1
SYMM -X,0.5+Y,0.5-Z
SFAC C H O
DISP C 0.0033 0.0016
DISP H 0 0
DISP O 0.0106 0.006
UNIT 4 12 12

SIZE 0.193 0.186 0.139
TEMP -173.1(10)
ACTA 
WGHT 0 0
FVAR 1.006997
REM <olex2.extras>
REM </olex2.extras>

O1    3     0.43488  0.44406  0.34989  11.00000  0.01305  0.01929  0.00799 =
 -0.00068  0.00162  0.00462 
O2    3     0.24239  0.74248  0.46371  11.00000  0.01135  0.01848  0.00963 =
 -0.00072  0.00115  0.00537 
C1    1     0.40303  0.55877  0.44801  11.00000  0.00940  0.01185  0.00792 =
 -0.00009  0.00132  0.00174 
H1    2     0.29919  0.51760  0.27746  11.00000  0.03406  0.04366  0.01454 =
 -0.00084  0.00827  0.00502 
O3    3     0.13014  0.63103  0.17858  11.00000  0.01093  0.01856  0.00941 =
 0.00101  0.00075 -0.00186 
H2    2     0.19204  0.69704  0.11308  11.00000  0.03410  0.03278  0.02308 =
 0.00397  0.00870 -0.00397 
H3    2     0.00719  0.45770  0.15016  11.00000  0.02490  0.03166  0.03279 =
 -0.00145  0.00686 -0.01128 
HKLF 4

END
Q1 1 0.333333 0.666667 0.458333 11 0.05 0.13
Q2 1 0.611111 0.125 0.402778 11 0.05 0.12
Q3 1 0.222222 1.125 0.083333 11 0.05 0.12
Q4 1 0.222222 0.375 0.236111 11 0.05 0.11
Q5 1 -0.083333 0.666667 0.097222 11 0.05 0.11
Q6 1 0.388889 0.375 0.458333 11 0.05 0.11
Q7 1 0.361111 0.5 0.555556 11 0.05 0.1
Q8 1 0.277778 1.125 0.402778 11 0.05 0.09
Q9 1 0.361111 0.458333 0.319444 11 0.05 0.09
Q10 1 -0.027778 0.916667 0.166667 11 0.05 0.09
Q11 1 0.055556 0.25 0.111111 11 0.05 0.08
Q12 1 0.083333 0.958333 0.097222 11 0.05 0.08
Q13 1 -0.111111 0.666667 0.236111 11 0.05 0.07
Q14 1 0.305556 0.041667 0.291667 11 0.05 0.07
Q15 1 0.611111 0.791667 0.402778 11 0.05 0.07
Q16 1 0.083333 0.375 0.013889 11 0.05 0.07
Q17 1 0.25 0.833333 0.083333 11 0.05 0.07
Q18 1 0.472222 0.166667 0.263889 11 0.05 0.06
Q19 1 0.277778 0.458333 0.125 11 0.05 0.06
Q20 1 0.333333 0.75 0.319444 11 0.05 0.05

  REM The information below was added by Olex2.
  REM
  REM R1 = 0.0136 for 2499 Fo > 4sig(Fo) and 0.0136 for all 2499 data
  REM 64 parameters refined using 0 restraints
  REM Highest difference peak 0.1264, deepest hole -0.1804
  REM Mean Shift 0.0000, Max Shift 0.0001.

  REM +++ Tabular Listing of Refinement Information +++
  REM R1_all = 0.0136
  REM R1_gt = 0.0136
  REM wR_ref = 0.0373
  REM GOOF = 1.1878
  REM Shift_max = 0.0001
  REM Shift_mean = 0.0000
  REM Reflections_all = 2499
  REM Reflections_gt = 2499
  REM Parameters = 64
  REM Hole = -0.1804
  REM Peak = 0.1264
  REM Flack = n/a

  
;
_olex2_submission_special_instructions  'No special instructions were received'

# start Validation Reply Form
_vrf_PLAT940_OXACDH_H_CCSD_cc-pVTZ
;
PROBLEM: Fsqd Refinement With I > n * Sigma(I) Only .....     Please Check 
RESPONSE: Refinement was performed on reflections fulfilling the threshold
expression I>=2u(I).
;
_vrf_PLAT417_OXACDH_H_CCSD_cc-pVTZ
;
PROBLEM: Short Inter D-H..H-D
RESPONSE: This is a very strong hydrogen bond and this is the reason why
the distance is so short.
;
# end Validation Reply Form
