# Supplementary material for: Hirshfeld atom like refinement with alternative electron density partitions
Source: IUCrJ. 2020 Oct 29;7(Pt 6):1199–215. doi: 10.1107/S2052252520013603 (PMC7642787; doi:10.1107/S2052252520013603)
Supplement: Supplementary file 2 [file m-07-01199-sup2.zip › cifs/OXACDH_H_HF_cc-pVDZ.cif]

data_OXACDH_H_HF_cc-pVDZ
_audit_creation_date               2019-12-22
_audit_creation_method
;
Olex2 1.2
(compiled 2018.05.29 svn.r3508 for OlexSys, GUI svn.r5506)
with development version of DiSCaMB library integrated with
the olex2.refine module
Chodkiewicz, M. L., Migacz, S., Rudnicki, W., Makal, A., Kalinowski,
J. A., Moriarty, N. W., Grosse-Kunstleve, R. W., Afonine, P. V., Adams,
P. D. & Dominiak, P. M. (2018). J. Appl. Cryst. 51, 193-199.
;

_publ_section_references
;
Bourhis, L.J., Dolomanov, O.V., Gildea, R.J., Howard, J.A.K., Puschmann, H.
 (2015). Acta Cryst. A71, 59-75.

Dolomanov, O.V., Bourhis, L.J., Gildea, R.J, Howard, J.A.K. & Puschmann, H.
 (2009), J. Appl. Cryst. 42, 339-341.
;
_chemical_formula_moiety           'C2 H6 O6'
_chemical_formula_sum              'C2 H6 O6'
_chemical_formula_weight           126.07
loop_
  _atom_type_symbol
  _atom_type_scat_dispersion_real
  _atom_type_scat_dispersion_imag
  _atom_type_scat_Cromer_Mann_a1
  _atom_type_scat_Cromer_Mann_a2
  _atom_type_scat_Cromer_Mann_a3
  _atom_type_scat_Cromer_Mann_a4
  _atom_type_scat_Cromer_Mann_b1
  _atom_type_scat_Cromer_Mann_b2
  _atom_type_scat_Cromer_Mann_b3
  _atom_type_scat_Cromer_Mann_b4
  _atom_type_scat_Cromer_Mann_c
  _atom_type_scat_source
  _atom_type_scat_dispersion_source
 H 0.00000 0.00000 0.49300 0.32291 0.14019 0.04081 10.51090 26.12570 3.14236
 57.79970 0.0030380000826
 'International Tables Volume C Table 6.1.1.4 (pp. 500-502)' custom
 C 0.00330 0.00160 2.31000 1.02000 1.58860 0.86500 20.84390 10.20750 0.56870
 51.65120 0.215599998832
 'International Tables Volume C Table 6.1.1.4 (pp. 500-502)' custom
 O 0.01060 0.00600 3.04850 2.28680 1.54630 0.86700 13.27710 5.70110 0.32390
 32.90890 0.250800013542
 'International Tables Volume C Table 6.1.1.4 (pp. 500-502)' custom

_space_group_crystal_system        'monoclinic'
_space_group_IT_number             14
_space_group_name_H-M_alt          'P 1 21/c 1'
_space_group_name_Hall             '-P 2ybc'
loop_
  _space_group_symop_id
  _space_group_symop_operation_xyz
 1 x,y,z
 2 -x,y+1/2,-z+1/2
 3 -x,-y,-z
 4 x,-y-1/2,z-1/2

_symmetry_Int_Tables_number        14
_cell_length_a                     6.0950(5)
_cell_length_b                     3.4881(3)
_cell_length_c                     11.8462(9)
_cell_angle_alpha                  90
_cell_angle_beta                   103.842(3)
_cell_angle_gamma                  90
_cell_volume                       244.54(4)
_cell_formula_units_Z              2
_cell_measurement_temperature     100(1)
_cell_measurement_reflns_used      8293
_cell_measurement_theta_min        3.5426
_cell_measurement_theta_max        55.9088
_exptl_absorpt_coefficient_mu      0.181
_exptl_crystal_description        unspecified
_exptl_crystal_density_diffrn      1.7120
_exptl_crystal_F_000               132.1295
_exptl_crystal_size_max            0.193
_exptl_crystal_size_mid            0.186
_exptl_crystal_size_min            0.139
_diffrn_reflns_av_r_equivalents    0.0224
_diffrn_reflns_av_sigmaI/netI      0.01783
_diffrn_reflns_limit_h_max         13
_diffrn_reflns_limit_h_min         -13
_diffrn_reflns_limit_k_max         7
_diffrn_reflns_limit_k_min         0
_diffrn_reflns_limit_l_max         26
_diffrn_reflns_limit_l_min         0
_diffrn_reflns_number              11034
_diffrn_reflns_theta_full          52.08
_diffrn_reflns_theta_max           54.811
_diffrn_reflns_theta_min           3.543
_diffrn_ambient_temperature        100.0(10)
_diffrn_measured_fraction_theta_full  0.949
_diffrn_measured_fraction_theta_max   0.985
_diffrn_radiation_type             'Mo K\a'
_diffrn_radiation_wavelength       0.71073
_diffrn_radiation_source               'TXS rotating anode'
_diffrn_radiation_monochromator        'multi-layer optics'
_diffrn_measurement_device
;
Bruker AXS Kappa APEX II Ultra diffractometer
;
_diffrn_measurement_device_type        'APEX II CCD detector'
_diffrn_measurement_method             '\w-scans'
_reflns_Friedel_coverage           0.0
_reflns_limit_h_max                13
_reflns_limit_h_min                -13
_reflns_limit_k_max                7
_reflns_limit_k_min                0
_reflns_limit_l_max                26
_reflns_limit_l_min                0
_reflns_number_gt                  2499
_reflns_number_total               2939
_reflns_threshold_expression       I>=2u(I)
_computing_molecular_graphics      'Olex2 (Dolomanov et al., 2009)'
_computing_publication_material    'Olex2 (Dolomanov et al., 2009)'
_computing_structure_refinement    'olex2.refine (Bourhis et al., 2015)'
_refine_diff_density_max           0.1441
_refine_diff_density_min           -0.2250
_refine_diff_density_rms           0.0468
_refine_ls_d_res_high              0.4348
_refine_ls_d_res_low               5.7511
_refine_ls_goodness_of_fit_ref     1.3268
_refine_ls_hydrogen_treatment      refall
_refine_ls_matrix_type             full
_refine_ls_number_constraints      0
_refine_ls_number_parameters       64
_refine_ls_number_reflns           2499
_refine_ls_number_restraints       0
_refine_ls_R_factor_all            0.0147
_refine_ls_R_factor_gt             0.0147
_refine_ls_restrained_S_all        1.3268
_refine_ls_shift/su_max            0.0001
_refine_ls_shift/su_mean           0.0000
_refine_ls_structure_factor_coef   Fsqd
_refine_ls_weighting_details      
 'w=1/[\s^2^(Fo^2^)+(0.0000P)^2^] where P=(Fo^2^+2Fc^2^)/3'
_refine_ls_weighting_scheme        calc
_refine_ls_wR_factor_gt            0.0417
_refine_ls_wR_factor_ref           0.0417
_refine_special_details          
;
Electron Density Partition Based Refinement (EDPBR):
  .  Aspherical atomic scattering factors obtained from 
     selected partitioning of molecular electron density
     derived from molecular wavefunction. Crystal field
     effect is modelled in the course of wavefunction
     calculations by embedding the system in a cluster of
	 Hirshfeld partition derived atomic multipoles for
	 molecules within certain radius from the system or
	 performing wave function calculations for a cluster of
	 molecules surrounding the system. Software used for
	 quantum mechanical calculations: Gaussian16. Software
	 used to partition electron density: HORTON.
  .  Partitioning of molecular electron density: Hirshfeld
     (Hirshfeld atom refinement, HAR)
  .  Level of theory: Hartree-Fock/cc-pVDZ 
  .  Cluster of multipoles: radius=8.0 angstrom, lmax=1
  .  Cluster of molecules: no
  .  H thermal motions refined anisotropically.
  .  Refinement based on Fsqd as implemented in olex2.refine
     with no use of additional ShelX type parameters in the
	 weighting scheme. DiSCaMB library used to obtain
	 aspherical atomic scattering factors.
;
loop_
  _atom_site_label
  _atom_site_type_symbol
  _atom_site_fract_x
  _atom_site_fract_y
  _atom_site_fract_z
  _atom_site_U_iso_or_equiv
  _atom_site_adp_type
  _atom_site_occupancy
  _atom_site_refinement_flags_posn
 O1 O 0.43486(2) 0.44411(4) 0.349898(9) 0.01368(2) Uani 1.000000 .
 O2 O 0.242436(19) 0.74242(4) 0.463710(9) 0.01344(2) Uani 1.000000 .
 C1 C 0.40301(2) 0.55879(4) 0.448007(10) 0.01001(2) Uani 1.000000 .
 H1 H 0.3003(12) 0.517(2) 0.2767(5) 0.0235(16) Uani 1.000000 .
 O3 O 0.130105(18) 0.63099(4) 0.178547(9) 0.01331(2) Uani 1.000000 .
 H2 H 0.1921(10) 0.6990(18) 0.1134(5) 0.0257(12) Uani 1.000000 .
 H3 H 0.0051(9) 0.4577(17) 0.1502(4) 0.0230(12) Uani 1.000000 .

loop_
  _atom_site_aniso_label
  _atom_site_aniso_U_11
  _atom_site_aniso_U_22
  _atom_site_aniso_U_33
  _atom_site_aniso_U_12
  _atom_site_aniso_U_13
  _atom_site_aniso_U_23
 O1 0.01310(4) 0.01927(5) 0.00822(3) 0.00457(3) 0.00166(3) -0.00062(3)
 O2 0.01146(4) 0.01858(5) 0.00957(3) 0.00531(3) 0.00111(3) -0.00071(3)
 C1 0.00954(4) 0.01207(5) 0.00804(4) 0.00178(3) 0.00133(3) -0.00009(3)
 H1 0.029(4) 0.036(4) 0.008(3) 0.004(4) 0.008(3) -0.001(3)
 O3 0.01104(4) 0.01853(5) 0.00951(3) -0.00170(3) 0.00077(3) 0.00098(3)
 H2 0.028(3) 0.025(3) 0.024(3) -0.001(3) 0.006(2) 0.004(2)
 H3 0.020(3) 0.024(3) 0.025(3) -0.004(2) 0.006(2) 0.001(2)

loop_
  _geom_bond_atom_site_label_1
  _geom_bond_atom_site_label_2
  _geom_bond_distance
  _geom_bond_site_symmetry_2
  _geom_bond_publ_flag
 O1 C1 1.28701(18) . ?
 O2 C1 1.22059(19) . ?
 C1 C1 1.5449(2) 3_666 ?

loop_
  _geom_angle_atom_site_label_1
  _geom_angle_atom_site_label_2
  _geom_angle_atom_site_label_3
  _geom_angle
  _geom_angle_site_symmetry_1
  _geom_angle_site_symmetry_3
  _geom_angle_publ_flag
 O2 C1 O1 126.898(11) . . ?
 C1 C1 O1 112.678(14) 3_666 . ?
 C1 C1 O2 120.423(14) 3_666 . ?
 O3 H1 O1 176.9(7) . . ?


loop_
  _refln_index_h
  _refln_index_k
  _refln_index_l
  _refln_F_squared_calc
  _refln_F_squared_meas
  _refln_F_squared_sigma
  _refln_F_squared_weight
  _refln_observed_status
-13 0 6 31.923 34.155 0.660 2.608 o
-13 0 8 3.217 3.144 0.223 22.793 o
-13 0 10 0.465 0.485 0.136 61.518 o
-13 0 12 10.727 10.974 0.340 9.843 o
-13 1 1 2.521 2.445 0.194 30.144 o
-13 1 2 13.361 12.944 0.378 7.927 o
-13 1 4 1.100 1.048 0.165 41.721 o
-13 1 8 3.425 3.600 0.146 53.589 o
-13 1 10 3.132 3.095 0.175 37.214 o
-13 1 12 3.107 3.144 0.126 71.346 o
-13 1 13 0.506 0.495 0.126 71.346 o
-13 2 1 3.812 3.969 0.213 24.912 o
-13 2 3 0.932 0.767 0.136 61.518 o
-13 2 4 0.717 0.844 0.146 53.589 o
-13 2 5 1.162 1.096 0.165 41.721 o
-13 2 6 0.475 0.456 0.136 61.518 o
-13 2 8 2.047 2.076 0.194 30.144 o
-13 2 9 1.226 1.320 0.175 37.214 o
-13 2 10 3.593 3.784 0.223 22.793 o
-13 2 12 0.911 1.038 0.165 41.721 o
-13 2 13 0.744 0.737 0.136 61.518 o
-13 3 6 3.853 3.551 0.204 27.341 o
-12 0 2 8.299 8.092 0.223 22.793 o
-12 0 4 39.243 41.006 0.737 2.088 o
-12 0 6 3.977 5.084 0.330 10.430 o
-12 0 10 2.361 2.241 0.116 83.732 o
-12 0 12 7.981 8.694 0.301 12.547 o
-12 0 16 16.511 16.340 0.427 6.228 o
-12 1 1 1.787 1.912 0.097 120.575 o
-12 1 2 0.977 1.077 0.078 188.398 o
-12 1 5 17.927 18.164 0.398 7.173 o
-12 1 6 4.224 4.269 0.126 71.346 o
-12 1 7 1.513 1.417 0.087 148.858 o
-12 1 8 11.113 11.469 0.272 15.379 o
-12 1 9 10.441 10.606 0.262 16.540 o
-12 1 10 2.578 2.494 0.097 120.575 o
-12 1 11 0.974 1.019 0.068 246.071 o
-12 1 12 6.299 6.550 0.252 17.837 o
-12 1 13 0.695 0.699 0.136 61.518 o
-12 1 15 12.525 12.546 0.272 15.379 o
-12 1 16 1.653 1.727 0.184 33.400 o
-12 1 17 0.715 0.572 0.136 61.518 o
-12 2 1 12.307 12.372 0.505 4.459 o
-12 2 2 4.917 4.852 0.194 30.144 o
-12 2 5 7.390 7.452 0.194 30.144 o
-12 2 6 0.252 0.262 0.078 188.398 o
-12 2 7 3.167 3.309 0.136 61.518 o
-12 2 8 3.906 4.318 0.194 30.144 o
-12 2 9 3.808 3.988 0.155 47.099 o
-12 2 11 8.072 8.345 0.320 11.072 o
-12 2 12 1.048 1.009 0.175 37.214 o
-12 2 13 4.559 4.444 0.243 19.292 o
-12 2 14 0.289 0.340 0.068 246.071 o
-12 3 1 1.497 1.494 0.165 41.721 o
-12 3 3 2.898 2.882 0.204 27.341 o
-12 3 6 0.793 0.902 0.155 47.099 o
-12 3 7 1.182 1.203 0.175 37.214 o
-12 3 11 1.441 1.446 0.184 33.400 o
-12 3 12 0.363 0.611 0.136 61.518 o
-12 3 14 3.269 3.367 0.213 24.912 o
-12 4 3 1.764 1.572 0.155 47.099 o
-12 4 4 1.417 1.591 0.165 41.721 o
-12 4 5 2.056 1.815 0.165 41.721 o
-12 4 6 4.900 4.822 0.233 20.933 o
-12 4 8 0.481 0.505 0.126 71.346 o
-12 4 9 1.250 1.193 0.165 41.721 o
-11 0 2 3.580 3.435 0.146 53.589 o
-11 0 4 8.838 8.713 0.213 24.912 o
-11 0 6 0.583 0.534 0.058 334.929 o
-11 0 8 81.110 81.051 3.348 0.101 o
-11 0 10 7.330 7.093 0.272 15.379 o
-11 0 12 2.379 2.513 0.126 71.346 o
-11 0 14 31.595 31.953 0.699 2.326 o
-11 0 16 1.286 1.310 0.184 33.400 o
-11 0 18 11.103 11.227 0.359 8.807 o
-11 0 20 1.893 1.756 0.175 37.214 o
-11 1 1 0.206 0.165 0.049 482.298 o
-11 1 2 5.442 5.608 0.155 47.099 o
-11 1 3 12.969 13.255 0.301 12.547 o
-11 1 4 33.815 34.214 0.844 1.593 o
-11 1 5 1.997 2.038 0.078 188.398 o
-11 1 6 0.197 0.146 0.039 753.591 o
-11 1 7 1.274 1.349 0.068 246.071 o
-11 1 8 1.216 1.252 0.078 188.398 o
-11 1 9 5.711 5.715 0.165 41.721 o
-11 1 10 3.483 3.697 0.126 71.346 o
-11 1 11 3.947 4.114 0.126 71.346 o
-11 1 12 12.540 12.711 0.291 13.397 o
-11 1 13 0.371 0.417 0.058 334.929 o
-11 1 14 5.888 5.783 0.165 41.721 o
-11 1 15 5.578 5.511 0.155 47.099 o
-11 1 16 2.249 2.241 0.087 148.858 o
-11 2 1 2.562 2.562 0.116 83.732 o
-11 2 2 0.288 0.291 0.058 334.929 o
-11 2 3 1.230 1.174 0.078 188.398 o
-11 2 4 10.398 10.285 0.262 16.540 o
-11 2 5 1.960 1.970 0.116 83.732 o
-11 2 6 5.897 5.890 0.184 33.400 o
-11 2 7 7.663 8.189 0.223 22.793 o
-11 2 10 1.025 0.883 0.087 148.858 o
-11 2 11 2.056 2.135 0.107 99.648 o
-11 2 12 2.355 2.377 0.107 99.648 o
-11 2 13 0.466 0.456 0.058 334.929 o
-11 2 14 1.303 1.164 0.087 148.858 o
-11 2 15 9.410 9.587 0.301 12.547 o
-11 2 17 0.667 0.670 0.136 61.518 o
-11 2 18 2.028 1.970 0.175 37.214 o
-11 3 1 0.950 1.077 0.097 120.575 o
-11 3 2 3.050 3.057 0.116 83.732 o
-11 3 3 0.336 0.349 0.058 334.929 o
-11 3 4 4.228 4.124 0.204 27.341 o
-11 3 5 5.909 6.026 0.165 41.721 o
-11 3 6 2.732 2.591 0.107 99.648 o
-11 3 7 3.179 3.416 0.155 47.099 o
-11 3 9 1.152 1.096 0.087 148.858 o
-11 3 10 11.387 11.091 0.320 11.072 o
-11 3 11 3.776 3.969 0.136 61.518 o
-11 3 12 0.976 0.941 0.087 148.858 o
-11 3 13 2.278 2.203 0.116 83.732 o
-11 3 14 0.377 0.330 0.068 246.071 o
-11 3 16 3.344 3.251 0.126 71.346 o
-11 4 1 1.224 1.242 0.175 37.214 o
-11 4 2 2.545 2.610 0.107 99.648 o
-11 4 3 4.845 5.114 0.175 37.214 o
-11 4 5 0.178 0.213 0.068 246.071 o
-11 4 6 6.141 6.006 0.272 15.379 o
-11 4 9 2.156 1.931 0.194 30.144 o
-11 4 10 3.263 3.260 0.223 22.793 o
-11 4 12 2.905 2.959 0.213 24.912 o
-11 4 13 5.115 5.249 0.252 17.837 o
-10 0 4 8.174 8.180 0.213 24.912 o
-10 0 6 11.311 11.489 0.679 2.461 o
-10 0 8 16.520 17.194 0.388 7.536 o
-10 0 10 11.258 11.867 0.281 14.337 o
-10 0 12 11.141 11.159 0.330 10.430 o
-10 0 16 2.587 2.795 0.204 27.341 o
-10 0 18 57.088 57.026 0.932 1.308 o
-10 0 20 1.695 1.882 0.126 71.346 o
-10 1 1 3.262 3.416 0.126 71.346 o
-10 1 2 0.484 0.524 0.049 482.298 o
-10 1 3 2.169 2.212 0.078 188.398 o
-10 1 4 0.742 0.728 0.049 482.298 o
-10 1 5 9.145 9.140 0.223 22.793 o
-10 1 7 44.538 44.703 0.990 1.159 o
-10 1 8 18.707 18.853 0.475 5.022 o
-10 1 9 9.306 9.461 0.252 17.837 o
-10 1 10 5.861 5.938 0.194 30.144 o
-10 1 11 1.771 1.863 0.087 148.858 o
-10 1 12 3.629 3.920 0.378 7.927 o
-10 1 13 10.871 11.110 0.349 9.304 o
-10 1 14 16.717 17.155 0.369 8.350 o
-10 1 16 0.886 0.737 0.068 246.071 o
-10 1 17 13.704 13.847 0.301 12.547 o
-10 1 18 2.257 2.125 0.107 99.648 o
-10 1 19 1.697 1.630 0.097 120.575 o
-10 1 21 0.459 0.427 0.126 71.346 o
-10 2 1 0.518 0.417 0.058 334.929 o
-10 2 2 10.551 10.324 0.408 6.835 o
-10 2 3 46.288 46.857 0.999 1.137 o
-10 2 4 26.693 27.111 0.640 2.768 o
-10 2 7 1.246 1.358 0.068 246.071 o
-10 2 8 8.405 8.626 0.213 24.912 o
-10 2 9 12.625 12.430 0.349 9.304 o
-10 2 10 0.791 0.737 0.058 334.929 o
-10 2 11 11.009 10.974 0.572 3.464 o
-10 2 12 4.666 4.910 0.165 41.721 o
-10 2 13 10.618 10.664 0.262 16.540 o
-10 2 14 12.770 12.760 0.291 13.397 o
-10 2 16 0.697 0.718 0.107 99.648 o
-10 2 17 3.431 3.619 0.213 24.912 o
-10 2 18 0.554 0.485 0.136 61.518 o
-10 3 1 2.412 2.756 0.107 99.648 o
-10 3 2 7.534 7.763 0.204 27.341 o
-10 3 3 3.498 3.542 0.126 71.346 o
-10 3 4 9.630 9.674 0.272 15.379 o
-10 3 6 10.305 10.247 0.262 16.540 o
-10 3 7 0.546 0.572 0.058 334.929 o
-10 3 8 5.522 5.463 0.165 41.721 o
-10 3 9 0.815 0.825 0.068 246.071 o
-10 3 10 7.263 6.947 0.184 33.400 o
-10 3 14 7.532 7.394 0.204 27.341 o
-10 3 15 2.439 2.678 0.107 99.648 o
-10 3 17 1.272 1.252 0.165 41.721 o
-10 3 18 0.341 0.369 0.116 83.732 o
-10 4 2 9.542 9.800 0.233 20.933 o
-10 4 3 5.889 5.647 0.165 41.721 o
-10 4 4 0.303 0.330 0.058 334.929 o
-10 4 5 0.962 0.961 0.068 246.071 o
-10 4 6 3.057 3.095 0.165 41.721 o
-10 4 8 2.856 2.668 0.204 27.341 o
-10 4 9 3.001 2.930 0.136 61.518 o
-10 4 10 6.647 6.753 0.301 12.547 o
-10 4 13 6.810 6.977 0.291 13.397 o
-10 4 16 9.434 9.907 0.320 11.072 o
-10 4 17 0.713 0.893 0.155 47.099 o
-10 5 2 6.039 5.628 0.262 16.540 o
-10 5 4 2.003 1.756 0.340 9.843 o
-10 5 5 2.649 2.503 0.204 27.341 o
-10 5 6 5.361 4.920 0.349 9.304 o
-10 5 10 0.567 0.718 0.087 148.858 o
-10 5 11 1.061 1.058 0.165 41.721 o
-10 5 12 12.678 12.789 0.369 8.350 o
-9 0 2 3.821 3.697 0.146 53.589 o
-9 0 4 54.633 55.328 1.155 0.851 o
-9 0 6 23.487 23.744 0.524 4.135 o
-9 0 8 4.108 4.085 0.136 61.518 o
-9 0 10 49.430 49.467 1.310 0.662 o
-9 0 16 19.752 20.183 0.485 4.823 o
-9 0 18 0.242 0.398 0.126 71.346 o
-9 0 20 0.956 0.767 0.097 120.575 o
-9 0 22 6.247 6.084 0.427 6.228 o
-9 1 1 0.491 0.485 0.039 753.591 o
-9 1 2 1.334 1.242 0.058 334.929 o
-9 1 3 0.124 0.126 0.029 1339.720 o
-9 1 4 9.886 9.791 0.223 22.793 o
-9 1 5 2.886 3.027 0.087 148.858 o
-9 1 6 21.333 21.454 0.475 5.022 o
-9 1 7 16.296 16.233 0.398 7.173 o
-9 1 8 4.508 4.599 0.136 61.518 o
-9 1 9 16.754 16.301 0.369 8.350 o
-9 1 10 1.069 1.087 0.068 246.071 o
-9 1 11 6.266 6.268 0.175 37.214 o
-9 1 13 0.309 0.369 0.107 99.648 o
-9 1 15 0.562 0.446 0.068 246.071 o
-9 1 16 2.439 2.416 0.126 71.346 o
-9 1 17 33.401 33.272 0.999 1.137 o
-9 1 18 6.203 6.171 0.184 33.400 o
-9 1 19 2.608 2.630 0.107 99.648 o
-9 1 20 4.007 3.920 0.146 53.589 o
-9 1 21 6.349 6.181 0.175 37.214 o
-9 1 23 1.948 1.970 0.184 33.400 o
-9 2 1 4.639 4.687 0.136 61.518 o
-9 2 3 0.652 0.572 0.049 482.298 o
-9 2 4 0.314 0.311 0.039 753.591 o
-9 2 5 5.759 5.744 0.146 53.589 o
-9 2 6 32.602 32.525 0.767 1.932 o
-9 2 7 9.366 9.422 0.223 22.793 o
-9 2 8 52.524 52.388 1.242 0.736 o
-9 2 9 1.265 1.329 0.068 246.071 o
-9 2 10 5.080 5.143 0.175 37.214 o
-9 2 12 3.155 3.057 0.116 83.732 o
-9 2 13 29.639 29.139 0.660 2.608 o
-9 2 14 4.495 4.687 0.146 53.589 o
-9 2 15 0.458 0.437 0.058 334.929 o
-9 2 16 8.885 8.946 0.233 20.933 o
-9 2 17 7.795 7.510 0.194 30.144 o
-9 2 18 13.580 13.352 0.398 7.173 o
-9 2 19 3.609 3.658 0.233 20.933 o
-9 2 21 6.443 6.686 0.281 14.337 o
-9 2 22 2.505 2.707 0.204 27.341 o
-9 3 1 2.540 2.329 0.184 33.400 o
-9 3 2 79.791 78.285 1.844 0.334 o
-9 3 3 12.021 12.420 0.291 13.397 o
-9 3 4 20.216 19.765 0.495 4.636 o
-9 3 6 0.972 1.077 0.058 334.929 o
-9 3 7 18.745 18.679 0.398 7.173 o
-9 3 8 6.375 6.220 0.184 33.400 o
-9 3 9 1.269 1.572 0.087 148.858 o
-9 3 10 4.697 4.570 0.155 47.099 o
-9 3 11 1.085 1.135 0.087 148.858 o
-9 3 12 38.578 39.453 1.096 0.944 o
-9 3 13 6.431 6.443 0.223 22.793 o
-9 3 14 5.659 5.919 0.165 41.721 o
-9 3 15 2.208 2.746 0.165 41.721 o
-9 3 16 2.842 2.804 0.107 99.648 o
-9 3 18 2.533 2.668 0.204 27.341 o
-9 4 1 10.786 10.877 0.252 17.837 o
-9 4 2 3.599 3.416 0.146 53.589 o
-9 4 3 19.523 18.805 0.398 7.173 o
-9 4 4 0.257 0.311 0.049 482.298 o
-9 4 6 7.423 7.190 0.233 20.933 o
-9 4 7 0.845 0.961 0.068 246.071 o
-9 4 8 4.028 3.910 0.155 47.099 o
-9 4 9 1.634 1.620 0.097 120.575 o
-9 4 10 0.521 0.388 0.058 334.929 o
-9 4 11 5.104 4.813 0.514 4.292 o
-9 4 12 5.439 5.269 0.805 1.750 o
-9 4 13 6.835 6.656 0.194 30.144 o
-9 4 14 0.263 0.311 0.078 188.398 o
-9 5 1 1.415 1.232 0.107 99.648 o
-9 5 6 0.689 0.805 0.068 246.071 o
-9 5 8 0.453 0.417 0.078 188.398 o
-9 5 9 3.347 3.280 0.136 61.518 o
-9 5 10 0.807 0.708 0.087 148.858 o
-9 5 12 2.710 2.775 0.213 24.912 o
-9 5 15 2.016 2.125 0.184 33.400 o
-9 6 1 1.399 1.232 0.165 41.721 o
-9 6 2 0.233 0.272 0.068 246.071 o
-9 6 3 3.515 3.328 0.126 71.346 o
-9 6 4 0.280 0.330 0.058 334.929 o
-9 6 5 3.088 2.552 0.204 27.341 o
-9 6 6 0.550 0.679 0.136 61.518 o
-8 0 2 3.316 3.561 0.116 83.732 o
-8 0 4 3.946 3.998 0.126 71.346 o
-8 0 8 47.685 46.672 1.368 0.606 o
-8 0 10 6.351 6.016 0.184 33.400 o
-8 0 12 2.819 2.853 0.378 7.927 o
-8 0 14 42.221 40.404 1.912 0.311 o
-8 0 16 11.212 11.867 0.359 8.807 o
-8 0 18 2.296 2.309 0.194 30.144 o
-8 0 20 38.586 37.231 1.941 0.301 o
-8 0 24 0.584 0.592 0.136 61.518 o
-8 1 1 27.872 28.198 0.611 3.038 o
-8 1 3 18.165 18.223 0.446 5.698 o
-8 1 4 28.379 28.372 0.660 2.608 o
-8 1 5 21.895 21.541 0.466 5.233 o
-8 1 6 1.638 1.601 0.058 334.929 o
-8 1 7 53.850 52.834 1.126 0.896 o
-8 1 8 5.696 5.667 0.146 53.589 o
-8 1 9 13.040 12.886 0.301 12.547 o
-8 1 10 34.359 33.651 0.844 1.593 o
-8 1 11 1.510 1.717 0.146 53.589 o
-8 1 12 1.758 1.640 0.107 99.648 o
-8 1 14 0.519 0.524 0.068 246.071 o
-8 1 15 15.069 14.817 0.369 8.350 o
-8 1 16 8.240 8.025 0.233 20.933 o
-8 1 17 6.464 6.608 0.311 11.775 o
-8 1 18 9.900 9.752 0.243 19.292 o
-8 1 20 1.112 1.019 0.068 246.071 o
-8 1 21 3.820 3.755 0.126 71.346 o
-8 1 23 0.957 0.854 0.097 120.575 o
-8 1 24 8.210 8.277 0.301 12.547 o
-8 2 1 37.889 36.814 0.893 1.425 o
-8 2 2 15.602 15.748 0.359 8.807 o
-8 2 3 6.758 6.482 0.175 37.214 o
-8 2 4 15.438 15.215 0.349 9.304 o
-8 2 5 32.337 32.127 0.699 2.326 o
-8 2 6 54.913 54.532 1.164 0.837 o
-8 2 7 6.006 6.142 0.155 47.099 o
-8 2 8 6.596 6.356 0.165 41.721 o
-8 2 9 1.316 1.252 0.068 246.071 o
-8 2 10 10.389 10.615 0.330 10.430 o
-8 2 11 19.087 18.504 0.427 6.228 o
-8 2 12 7.700 7.423 0.223 22.793 o
-8 2 13 1.955 1.931 0.097 120.575 o
-8 2 14 10.739 10.877 0.252 17.837 o
-8 2 15 0.138 0.194 0.058 334.929 o
-8 2 16 34.923 35.077 0.854 1.557 o
-8 2 17 1.884 1.863 0.165 41.721 o
-8 2 18 12.959 12.876 0.388 7.536 o
-8 2 19 3.433 2.979 0.213 24.912 o
-8 2 23 2.559 2.562 0.194 30.144 o
-8 3 1 0.266 0.204 0.039 753.591 o
-8 3 2 8.101 7.879 0.233 20.933 o
-8 3 3 6.603 6.744 0.175 37.214 o
-8 3 5 0.906 0.941 0.058 334.929 o
-8 3 6 31.468 31.002 0.834 1.630 o
-8 3 7 9.997 10.082 0.272 15.379 o
-8 3 8 20.854 20.910 0.456 5.458 o
-8 3 9 5.151 4.939 0.155 47.099 o
-8 3 10 9.007 8.917 0.223 22.793 o
-8 3 11 5.409 5.531 0.456 5.458 o
-8 3 12 48.077 48.050 1.126 0.896 o
-8 3 13 1.479 1.436 0.126 71.346 o
-8 3 14 1.295 1.203 0.097 120.575 o
-8 3 15 0.441 0.485 0.058 334.929 o
-8 3 16 16.337 16.544 0.369 8.350 o
-8 3 17 15.371 15.836 0.349 9.304 o
-8 3 19 0.880 1.087 0.165 41.721 o
-8 3 20 7.215 7.006 0.398 7.173 o
-8 4 1 20.237 19.969 0.514 4.292 o
-8 4 2 18.646 18.504 0.466 5.233 o
-8 4 3 14.854 15.477 0.330 10.430 o
-8 4 4 10.631 10.101 0.243 19.292 o
-8 4 5 2.835 2.969 0.097 120.575 o
-8 4 6 4.457 4.357 0.136 61.518 o
-8 4 7 2.648 2.707 0.107 99.648 o
-8 4 8 3.981 4.095 0.155 47.099 o
-8 4 10 0.324 0.349 0.078 188.398 o
-8 4 11 20.926 22.026 0.446 5.698 o
-8 4 12 16.119 16.233 0.427 6.228 o
-8 4 13 10.161 10.334 0.378 7.927 o
-8 4 15 2.569 2.746 0.223 22.793 o
-8 4 16 2.443 2.591 0.165 41.721 o
-8 4 18 4.460 4.299 0.281 14.337 o
-8 5 1 4.496 4.318 0.155 47.099 o
-8 5 2 24.815 24.607 0.475 5.022 o
-8 5 5 1.344 1.261 0.087 148.858 o
-8 5 6 0.427 0.495 0.058 334.929 o
-8 5 7 4.352 4.260 0.136 61.518 o
-8 5 8 7.339 6.637 0.699 2.326 o
-8 5 10 2.056 2.144 0.126 71.346 o
-8 5 12 0.894 0.834 0.087 148.858 o
-8 5 14 0.518 0.524 0.136 61.518 o
-8 5 15 0.633 0.679 0.136 61.518 o
-8 6 1 0.296 0.291 0.068 246.071 o
-8 6 2 0.515 0.485 0.078 188.398 o
-8 6 3 0.322 0.233 0.058 334.929 o
-8 6 4 0.612 0.543 0.058 334.929 o
-8 6 6 0.373 0.349 0.068 246.071 o
-8 6 7 1.003 0.941 0.087 148.858 o
-8 6 8 0.463 0.408 0.116 83.732 o
-8 6 11 0.571 0.611 0.107 99.648 o
-7 0 2 13.726 14.235 0.320 11.072 o
-7 0 4 38.911 38.328 0.767 1.932 o
-7 0 6 247.675 249.964 4.842 0.048 o
-7 0 10 1.331 0.932 0.252 17.837 o
-7 0 12 5.143 5.443 0.456 5.458 o
-7 0 14 9.960 11.130 0.291 13.397 o
-7 0 16 6.790 6.676 0.311 11.775 o
-7 0 18 7.288 6.928 0.272 15.379 o
-7 0 20 0.459 0.505 0.087 148.858 o
-7 0 22 0.448 0.398 0.087 148.858 o
-7 0 24 7.376 6.909 0.572 3.464 o
-7 1 1 17.383 17.757 0.505 4.459 o
-7 1 2 83.963 84.156 1.805 0.349 o
-7 1 3 3.899 3.775 0.107 99.648 o
-7 1 4 0.358 0.369 0.049 482.298 o
-7 1 5 2.177 2.125 0.078 188.398 o
-7 1 6 18.408 17.699 0.398 7.173 o
-7 1 7 50.053 49.195 1.485 0.515 o
-7 1 9 9.976 10.489 0.369 8.350 o
-7 1 10 27.867 27.625 0.708 2.263 o
-7 1 11 44.280 43.208 1.232 0.748 o
-7 1 12 2.856 2.872 0.126 71.346 o
-7 1 13 8.960 8.568 0.281 14.337 o
-7 1 14 14.658 14.467 0.340 9.843 o
-7 1 15 12.935 12.604 0.291 13.397 o
-7 1 16 5.522 5.608 0.165 41.721 o
-7 1 17 21.412 21.735 0.437 5.954 o
-7 1 18 0.200 0.175 0.058 334.929 o
-7 1 19 24.918 24.404 0.689 2.392 o
-7 1 20 4.202 4.211 0.126 71.346 o
-7 1 21 2.817 2.833 0.107 99.648 o
-7 1 22 1.205 1.116 0.078 188.398 o
-7 1 23 0.946 0.980 0.068 246.071 o
-7 1 24 0.771 0.834 0.146 53.589 o
-7 1 25 6.809 6.889 0.281 14.337 o
-7 2 2 0.374 0.320 0.029 1339.720 o
-7 2 3 21.674 21.590 0.485 4.823 o
-7 2 4 3.203 3.221 0.126 71.346 o
-7 2 5 9.475 9.490 0.233 20.933 o
-7 2 6 2.275 2.174 0.087 148.858 o
-7 2 7 18.616 18.533 0.398 7.173 o
-7 2 8 16.252 15.972 0.349 9.304 o
-7 2 9 16.190 16.204 0.359 8.807 o
-7 2 10 74.429 74.394 1.514 0.495 o
-7 2 11 21.730 21.153 0.466 5.233 o
-7 2 12 7.535 7.578 0.204 27.341 o
-7 2 13 4.785 4.822 0.136 61.518 o
-7 2 14 3.457 3.241 0.107 99.648 o
-7 2 15 39.666 38.842 0.825 1.669 o
-7 2 16 11.642 11.450 0.485 4.823 o
-7 2 17 2.035 2.106 0.194 30.144 o
-7 2 18 4.372 4.240 0.243 19.292 o
-7 2 20 21.817 20.901 1.174 0.824 o
-7 2 21 11.408 10.780 0.961 1.230 o
-7 2 22 4.301 4.037 0.359 8.807 o
-7 2 23 3.497 3.678 0.233 20.933 o
-7 2 24 4.270 4.425 0.233 20.933 o
-7 3 1 1.955 1.873 0.068 246.071 o
-7 3 2 1.853 1.756 0.068 246.071 o
-7 3 3 2.028 2.018 0.078 188.398 o
-7 3 4 72.705 71.483 1.785 0.356 o
-7 3 5 33.210 32.904 0.679 2.461 o
-7 3 6 15.495 15.244 0.340 9.843 o
-7 3 9 9.092 9.267 0.223 22.793 o
-7 3 10 10.916 10.693 0.359 8.807 o
-7 3 11 0.242 0.175 0.039 753.591 o
-7 3 12 0.976 0.912 0.068 246.071 o
-7 3 13 7.193 7.151 0.184 33.400 o
-7 3 14 21.427 21.444 0.534 3.986 o
-7 3 15 4.578 4.531 0.146 53.589 o
-7 3 16 20.964 20.920 0.834 1.630 o
-7 3 18 9.271 9.451 0.233 20.933 o
-7 3 20 2.359 2.290 0.146 53.589 o
-7 3 21 2.481 2.552 0.126 71.346 o
-7 3 22 2.588 2.571 0.194 30.144 o
-7 4 1 20.247 19.911 0.437 5.954 o
-7 4 2 6.196 6.288 0.165 41.721 o
-7 4 3 0.617 0.650 0.049 482.298 o
-7 4 4 2.050 2.086 0.078 188.398 o
-7 4 5 21.864 21.502 0.495 4.636 o
-7 4 6 4.002 4.318 0.136 61.518 o
-7 4 7 4.237 4.396 0.136 61.518 o
-7 4 8 24.741 25.151 0.495 4.636 o
-7 4 9 5.058 5.288 0.252 17.837 o
-7 4 10 0.249 0.194 0.068 246.071 o
-7 4 11 13.560 13.565 0.747 2.034 o
-7 4 12 3.248 3.280 0.136 61.518 o
-7 4 14 3.126 3.134 0.194 30.144 o
-7 4 15 11.602 11.644 0.281 14.337 o
-7 4 16 8.888 9.189 0.311 11.775 o
-7 4 17 3.268 3.212 0.340 9.843 o
-7 5 1 3.652 3.590 0.116 83.732 o
-7 5 2 17.899 17.534 0.640 2.768 o
-7 5 3 3.340 3.270 0.107 99.648 o
-7 5 4 1.653 1.543 0.136 61.518 o
-7 5 5 0.946 0.932 0.068 246.071 o
-7 5 6 7.047 7.510 0.223 22.793 o
-7 5 7 0.552 0.660 0.068 246.071 o
-7 5 10 4.864 5.298 0.175 37.214 o
-7 5 11 8.671 8.917 0.233 20.933 o
-7 5 12 22.717 23.356 1.465 0.529 o
-7 5 14 0.983 1.145 0.107 99.648 o
-7 5 17 2.160 2.174 0.184 33.400 o
-7 6 1 14.818 14.050 0.311 11.775 o
-7 6 2 2.690 2.659 0.126 71.346 o
-7 6 4 0.645 0.670 0.068 246.071 o
-7 6 5 1.068 0.970 0.194 30.144 o
-7 6 6 5.442 5.414 0.175 37.214 o
-7 6 7 2.218 1.853 0.116 83.732 o
-7 6 8 3.767 3.377 0.330 10.430 o
-7 6 9 1.855 1.824 0.126 71.346 o
-7 6 11 1.667 1.504 0.184 33.400 o
-6 0 2 179.071 181.159 3.978 0.072 o
-6 0 4 2.840 3.076 0.281 14.337 o
-6 0 6 157.965 162.005 3.493 0.093 o
-6 0 8 1.160 1.223 0.146 53.589 o
-6 0 10 277.733 281.849 8.005 0.018 o
-6 0 14 25.633 24.229 0.543 3.845 o
-6 0 16 124.011 123.919 3.707 0.083 o
-6 0 18 14.541 14.632 0.456 5.458 o
-6 0 20 9.291 9.150 0.243 19.292 o
-6 0 22 2.579 2.707 0.136 61.518 o
-6 0 24 11.594 11.421 0.408 6.835 o
-6 1 1 1.484 1.485 0.087 148.858 o
-6 1 2 6.769 6.550 0.175 37.214 o
-6 1 3 1.257 1.232 0.068 246.071 o
-6 1 4 30.659 30.740 0.660 2.608 o
-6 1 5 93.539 94.480 2.319 0.211 o
-6 1 6 148.073 149.788 3.338 0.102 o
-6 1 7 2.781 2.552 0.165 41.721 o
-6 1 8 2.960 3.037 0.175 37.214 o
-6 1 9 42.729 42.481 1.009 1.115 o
-6 1 10 49.261 49.069 1.252 0.725 o
-6 1 11 4.069 3.862 0.175 37.214 o
-6 1 12 40.024 40.016 0.922 1.336 o
-6 1 13 4.820 4.716 0.136 61.518 o
-6 1 14 21.340 20.464 0.456 5.458 o
-6 1 15 3.371 3.396 0.107 99.648 o
-6 1 16 0.545 0.524 0.049 482.298 o
-6 1 17 1.039 0.999 0.068 246.071 o
-6 1 18 0.634 0.631 0.058 334.929 o
-6 1 19 10.985 10.858 0.291 13.397 o
-6 1 20 26.525 25.713 0.883 1.456 o
-6 1 21 12.264 11.741 0.301 12.547 o
-6 1 22 1.387 1.397 0.078 188.398 o
-6 1 23 2.015 1.941 0.087 148.858 o
-6 1 24 0.259 0.213 0.068 246.071 o
-6 1 25 1.117 1.358 0.175 37.214 o
-6 2 1 68.305 66.515 1.494 0.508 o
-6 2 2 37.584 37.231 0.796 1.793 o
-6 2 3 58.281 58.083 1.805 0.349 o
-6 2 4 4.995 5.230 0.136 61.518 o
-6 2 5 4.264 4.182 0.126 71.346 o
-6 2 6 0.923 1.038 0.097 120.575 o
-6 2 7 0.167 0.194 0.039 753.591 o
-6 2 8 13.013 12.527 0.621 2.944 o
-6 2 9 30.399 30.342 0.737 2.088 o
-6 2 10 9.516 8.878 0.233 20.933 o
-6 2 11 0.191 0.184 0.039 753.591 o
-6 2 12 8.473 8.345 0.204 27.341 o
-6 2 13 0.209 0.165 0.039 753.591 o
-6 2 14 6.104 6.210 0.175 37.214 o
-6 2 15 2.670 2.581 0.107 99.648 o
-6 2 16 0.340 0.369 0.049 482.298 o
-6 2 17 8.921 8.956 0.291 13.397 o
-6 2 18 18.211 18.475 0.922 1.336 o
-6 2 19 2.488 2.300 0.116 83.732 o
-6 2 20 19.451 18.659 0.398 7.173 o
-6 2 21 1.445 1.514 0.097 120.575 o
-6 2 23 0.571 0.514 0.087 148.858 o
-6 3 1 12.530 12.575 0.291 13.397 o
-6 3 2 10.667 10.926 0.252 17.837 o
-6 3 3 1.271 1.630 0.058 334.929 o
-6 3 4 4.292 4.279 0.107 99.648 o
-6 3 5 0.588 0.631 0.039 753.591 o
-6 3 6 6.004 6.773 0.165 41.721 o
-6 3 7 7.001 7.083 0.175 37.214 o
-6 3 8 38.102 37.299 0.834 1.630 o
-6 3 9 30.093 29.663 0.572 3.464 o
-6 3 10 0.467 0.505 0.058 334.929 o
-6 3 11 4.172 4.163 0.126 71.346 o
-6 3 12 0.374 0.902 0.155 47.099 o
-6 3 13 6.084 6.229 0.165 41.721 o
-6 3 14 53.147 52.417 1.077 0.979 o
-6 3 15 11.842 12.352 0.301 12.547 o
-6 3 16 1.679 1.805 0.116 83.732 o
-6 3 17 0.576 0.582 0.068 246.071 o
-6 3 18 8.119 7.850 0.223 22.793 o
-6 3 19 14.403 14.458 0.563 3.584 o
-6 3 20 0.883 0.873 0.165 41.721 o
-6 3 21 0.335 0.388 0.078 188.398 o
-6 3 22 4.513 4.415 0.155 47.099 o
-6 3 23 0.792 0.728 0.136 61.518 o
-6 4 1 7.390 7.423 0.194 30.144 o
-6 4 3 6.877 6.928 0.175 37.214 o
-6 4 4 40.485 40.414 0.999 1.137 o
-6 4 5 36.765 36.465 0.776 1.884 o
-6 4 6 1.919 1.805 0.087 148.858 o
-6 4 8 6.498 6.608 0.194 30.144 o
-6 4 10 1.839 1.747 0.097 120.575 o
-6 4 11 6.157 6.132 0.446 5.698 o
-6 4 12 10.865 11.566 0.272 15.379 o
-6 4 13 12.754 13.419 0.825 1.669 o
-6 4 14 12.931 13.313 0.311 11.775 o
-6 4 15 21.018 20.910 0.427 6.228 o
-6 4 16 0.483 0.543 0.068 246.071 o
-6 4 18 6.133 6.113 0.194 30.144 o
-6 4 19 0.835 0.980 0.126 71.346 o
-6 5 2 0.601 0.718 0.058 334.929 o
-6 5 3 1.171 1.174 0.068 246.071 o
-6 5 4 34.433 33.224 0.815 1.709 o
-6 5 6 6.169 6.326 0.175 37.214 o
-6 5 7 2.582 2.533 0.107 99.648 o
-6 5 8 14.614 14.943 0.349 9.304 o
-6 5 9 1.301 1.261 0.175 37.214 o
-6 5 10 14.100 14.089 0.320 11.072 o
-6 5 11 0.463 0.514 0.078 188.398 o
-6 5 13 0.553 0.563 0.097 120.575 o
-6 5 14 2.124 2.309 0.126 71.346 o
-6 5 15 1.355 1.368 0.126 71.346 o
-6 5 16 6.960 7.248 0.204 27.341 o
-6 5 18 1.356 1.126 0.204 27.341 o
-6 6 1 1.620 1.659 0.078 188.398 o
-6 6 2 3.855 3.978 0.116 83.732 o
-6 6 3 0.355 0.543 0.058 334.929 o
-6 6 4 2.691 2.620 0.184 33.400 o
-6 6 5 8.463 8.393 0.553 3.711 o
-6 6 6 0.927 1.475 0.087 148.858 o
-6 6 7 0.741 0.611 0.058 334.929 o
-6 6 8 0.439 0.417 0.136 61.518 o
-6 6 10 4.648 4.822 0.262 16.540 o
-6 6 11 9.166 9.228 0.340 9.843 o
-6 6 12 3.759 4.182 0.243 19.292 o
-6 6 13 0.623 0.844 0.155 47.099 o
-6 6 14 0.802 0.650 0.146 53.589 o
-6 6 15 3.236 3.163 0.213 24.912 o
-6 6 16 1.820 1.776 0.175 37.214 o
-6 7 1 5.091 4.929 0.155 47.099 o
-6 7 4 0.401 0.311 0.078 188.398 o
-6 7 5 0.392 0.378 0.068 246.071 o
-6 7 6 1.114 0.990 0.087 148.858 o
-6 7 7 2.285 1.999 0.175 37.214 o
-6 7 9 2.212 2.251 0.184 33.400 o
-5 0 2 89.529 88.726 1.795 0.352 o
-5 0 4 17.524 18.213 0.456 5.458 o
-5 0 6 114.970 115.381 2.688 0.157 o
-5 0 8 274.648 279.403 7.471 0.020 o
-5 0 10 98.929 102.194 2.319 0.211 o
-5 0 12 42.411 41.743 0.980 1.182 o
-5 0 14 0.607 0.534 0.068 246.071 o
-5 0 18 25.363 25.034 0.699 2.326 o
-5 0 20 95.938 95.111 2.426 0.193 o
-5 0 22 0.227 0.340 0.078 188.398 o
-5 0 24 0.486 0.466 0.087 148.858 o
-5 0 26 12.892 12.993 0.369 8.350 o
-5 1 1 54.702 55.386 1.300 0.671 o
-5 1 2 248.453 252.603 6.385 0.028 o
-5 1 3 48.848 50.059 1.048 1.034 o
-5 1 4 89.811 93.238 2.416 0.194 o
-5 1 5 29.154 30.274 1.067 0.996 o
-5 1 6 4.291 4.027 0.311 11.775 o
-5 1 7 0.858 0.805 0.194 30.144 o
-5 1 8 16.430 16.486 0.485 4.823 o
-5 1 9 257.934 262.277 6.220 0.029 o
-5 1 10 24.783 24.898 0.631 2.854 o
-5 1 12 23.428 23.618 0.524 4.135 o
-5 1 13 8.330 8.558 0.204 27.341 o
-5 1 14 25.725 24.918 0.543 3.845 o
-5 1 15 38.300 37.493 0.854 1.557 o
-5 1 16 52.652 51.980 1.116 0.912 o
-5 1 17 15.854 15.137 0.349 9.304 o
-5 1 18 0.500 0.475 0.049 482.298 o
-5 1 19 39.061 39.007 0.854 1.557 o
-5 1 20 0.546 0.553 0.058 334.929 o
-5 1 21 0.926 0.873 0.068 246.071 o
-5 1 22 1.399 1.368 0.097 120.575 o
-5 1 23 0.209 0.223 0.058 334.929 o
-5 1 24 14.736 13.856 0.437 5.954 o
-5 1 25 0.960 0.932 0.155 47.099 o
-5 1 26 2.778 2.853 0.204 27.341 o
-5 2 1 8.724 8.917 0.204 27.341 o
-5 2 2 0.732 0.650 0.068 246.071 o
-5 2 3 4.037 4.075 0.126 71.346 o
-5 2 4 27.675 26.703 0.825 1.669 o
-5 2 5 171.809 171.776 3.532 0.091 o
-5 2 6 76.345 77.004 2.979 0.128 o
-5 2 7 20.210 20.920 0.747 2.034 o
-5 2 8 2.031 1.979 0.136 61.518 o
-5 2 11 38.597 38.405 0.854 1.557 o
-5 2 12 22.607 22.841 0.505 4.459 o
-5 2 13 71.043 69.698 1.475 0.522 o
-5 2 14 0.628 0.708 0.058 334.929 o
-5 2 15 11.490 11.615 0.272 15.379 o
-5 2 16 3.108 3.115 0.107 99.648 o
-5 2 17 7.602 7.636 0.204 27.341 o
-5 2 18 4.573 4.803 0.155 47.099 o
-5 2 19 10.865 10.441 0.340 9.843 o
-5 2 22 9.428 8.723 0.437 5.954 o
-5 2 23 7.018 6.123 0.194 30.144 o
-5 2 24 1.595 1.485 0.165 41.721 o
-5 3 1 19.238 19.125 0.408 6.835 o
-5 3 3 5.902 5.715 0.136 61.518 o
-5 3 4 11.233 10.732 0.243 19.292 o
-5 3 5 3.560 3.551 0.146 53.589 o
-5 3 6 4.476 4.522 0.116 83.732 o
-5 3 7 15.686 15.312 0.340 9.843 o
-5 3 8 2.202 2.125 0.087 148.858 o
-5 3 10 6.066 6.200 0.175 37.214 o
-5 3 11 0.514 0.466 0.049 482.298 o
-5 3 12 0.623 0.650 0.049 482.298 o
-5 3 14 0.772 0.893 0.087 148.858 o
-5 3 15 2.262 2.164 0.107 99.648 o
-5 3 18 12.178 12.362 0.291 13.397 o
-5 3 19 5.523 5.744 0.204 27.341 o
-5 3 20 0.275 0.233 0.078 188.398 o
-5 3 21 0.872 0.883 0.116 83.732 o
-5 3 23 3.541 3.697 0.136 61.518 o
-5 4 1 3.071 3.163 0.107 99.648 o
-5 4 3 22.542 22.841 0.505 4.459 o
-5 4 4 22.325 22.735 0.495 4.636 o
-5 4 5 13.044 12.779 0.272 15.379 o
-5 4 7 1.122 1.126 0.068 246.071 o
-5 4 8 23.384 24.666 0.505 4.459 o
-5 4 10 22.550 22.230 0.563 3.584 o
-5 4 11 0.342 0.262 0.058 334.929 o
-5 4 12 1.815 1.960 0.155 47.099 o
-5 4 13 14.167 14.089 0.330 10.430 o
-5 4 14 6.748 6.986 0.194 30.144 o
-5 4 15 12.285 12.760 0.388 7.536 o
-5 4 17 2.288 2.329 0.165 41.721 o
-5 4 18 15.337 16.195 1.029 1.073 o
-5 4 19 0.437 0.437 0.087 148.858 o
-5 5 1 2.601 2.562 0.087 148.858 o
-5 5 2 3.882 3.842 0.116 83.732 o
-5 5 3 3.012 2.872 0.107 99.648 o
-5 5 4 60.100 62.673 1.494 0.508 o
-5 5 5 0.215 0.301 0.049 482.298 o
-5 5 6 8.324 8.481 0.243 19.292 o
-5 5 7 2.482 2.387 0.097 120.575 o
-5 5 8 5.661 5.696 0.155 47.099 o
-5 5 9 2.673 2.533 0.165 41.721 o
-5 5 10 3.251 3.192 0.136 61.518 o
-5 5 12 10.380 11.188 0.602 3.137 o
-5 5 13 3.951 3.881 0.543 3.845 o
-5 5 14 44.864 45.819 3.251 0.107 o
-5 5 16 0.712 0.679 0.078 188.398 o
-5 5 17 0.535 0.582 0.107 99.648 o
-5 5 18 1.225 1.310 0.213 24.912 o
-5 6 2 0.315 0.437 0.049 482.298 o
-5 6 3 17.957 17.611 0.388 7.536 o
-5 6 4 2.524 2.436 0.107 99.648 o
-5 6 5 1.302 1.349 0.184 33.400 o
-5 6 6 0.835 0.796 0.068 246.071 o
-5 6 7 1.545 1.630 0.136 61.518 o
-5 6 8 10.292 11.052 0.262 16.540 o
-5 6 9 2.240 2.174 0.126 71.346 o
-5 6 10 8.541 8.752 0.340 9.843 o
-5 6 11 0.651 0.650 0.116 83.732 o
-5 6 13 1.376 1.193 0.126 71.346 o
-5 6 15 3.680 4.017 0.233 20.933 o
-5 6 17 0.734 0.796 0.136 61.518 o
-5 7 2 0.854 0.670 0.146 53.589 o
-5 7 3 0.493 0.485 0.068 246.071 o
-5 7 4 0.378 0.330 0.068 246.071 o
-5 7 7 2.113 1.882 0.330 10.430 o
-5 7 9 1.979 1.853 0.281 14.337 o
-5 7 10 1.844 1.756 0.184 33.400 o
-5 7 11 2.239 2.183 0.194 30.144 o
-4 0 2 963.238 847.108 125.986 0.000 o
-4 0 4 119.118 120.290 3.406 0.098 o
-4 0 6 43.553 43.761 0.999 1.137 o
-4 0 8 563.728 566.802 12.653 0.007 o
-4 0 10 1.783 1.727 0.184 33.400 o
-4 0 12 230.122 236.409 5.230 0.042 o
-4 0 14 1.788 1.892 0.136 61.518 o
-4 0 16 56.099 54.804 1.203 0.784 o
-4 0 18 127.819 127.257 2.581 0.170 o
-4 0 22 1.252 1.164 0.107 99.648 o
-4 0 24 1.766 1.824 0.223 22.793 o
-4 0 26 10.940 10.664 0.340 9.843 o
-4 1 1 91.790 88.998 2.232 0.228 o
-4 1 2 56.766 55.395 1.223 0.759 o
-4 1 3 1.521 1.708 0.097 120.575 o
-4 1 4 33.748 33.466 0.805 1.750 o
-4 1 5 0.071 0.126 0.039 753.591 o
-4 1 6 173.935 174.473 4.056 0.069 o
-4 1 7 85.559 87.144 1.979 0.290 o
-4 1 8 167.684 173.425 4.046 0.069 o
-4 1 9 44.480 45.382 1.058 1.015 o
-4 1 11 1.765 1.863 0.078 188.398 o
-4 1 12 79.422 79.100 1.737 0.376 o
-4 1 13 15.011 14.729 0.349 9.304 o
-4 1 14 16.037 15.991 0.359 8.807 o
-4 1 15 0.122 0.116 0.029 1339.720 o
-4 1 16 21.078 20.736 0.456 5.458 o
-4 1 17 4.359 4.376 0.116 83.732 o
-4 1 18 0.945 0.970 0.058 334.929 o
-4 1 19 51.440 50.719 1.213 0.772 o
-4 1 20 11.589 11.294 0.311 11.775 o
-4 1 21 1.458 1.300 0.107 99.648 o
-4 1 22 21.415 20.328 0.864 1.522 o
-4 1 23 8.984 8.752 0.252 17.837 o
-4 1 24 2.566 2.533 0.175 37.214 o
-4 1 25 4.085 4.240 0.136 61.518 o
-4 1 26 2.259 2.086 0.184 33.400 o
-4 2 1 52.114 51.175 1.193 0.797 o
-4 2 2 12.937 12.769 0.359 8.807 o
-4 2 3 76.392 77.694 2.329 0.209 o
-4 2 4 59.794 61.518 2.348 0.206 o
-4 2 5 5.403 5.744 0.369 8.350 o
-4 2 6 5.374 5.589 0.369 8.350 o
-4 2 7 6.680 6.385 0.175 37.214 o
-4 2 8 79.455 81.002 1.766 0.364 o
-4 2 9 13.514 13.652 0.330 10.430 o
-4 2 10 29.481 29.245 0.660 2.608 o
-4 2 11 7.491 7.209 0.194 30.144 o
-4 2 12 0.674 0.786 0.039 753.591 o
-4 2 13 3.424 3.163 0.097 120.575 o
-4 2 14 21.807 21.444 0.475 5.022 o
-4 2 15 33.745 33.360 0.747 2.034 o
-4 2 16 9.716 9.655 0.233 20.933 o
-4 2 17 7.239 7.093 0.175 37.214 o
-4 2 18 7.384 7.714 0.233 20.933 o
-4 2 19 5.874 5.793 0.194 30.144 o
-4 2 21 4.324 4.153 0.194 30.144 o
-4 2 22 3.694 3.794 0.136 61.518 o
-4 2 23 17.236 16.719 0.427 6.228 o
-4 2 24 2.208 2.222 0.097 120.575 o
-4 2 25 3.021 3.144 0.213 24.912 o
-4 3 1 4.713 4.764 0.116 83.732 o
-4 3 2 12.905 12.886 0.281 14.337 o
-4 3 3 20.957 20.862 0.592 3.240 o
-4 3 4 230.993 229.665 4.987 0.046 o
-4 3 5 26.986 26.878 0.563 3.584 o
-4 3 6 8.165 7.763 0.252 17.837 o
-4 3 7 5.108 5.036 0.136 61.518 o
-4 3 8 0.185 0.262 0.058 334.929 o
-4 3 9 34.805 35.358 0.873 1.489 o
-4 3 10 61.449 61.247 1.455 0.536 o
-4 3 11 19.495 19.513 0.446 5.698 o
-4 3 12 12.086 11.896 0.262 16.540 o
-4 3 13 0.950 1.038 0.058 334.929 o
-4 3 14 30.463 30.575 0.786 1.838 o
-4 3 15 5.495 5.900 0.165 41.721 o
-4 3 16 3.960 3.872 0.165 41.721 o
-4 3 17 13.720 14.186 0.320 11.072 o
-4 3 18 2.461 2.368 0.262 16.540 o
-4 3 20 5.844 5.803 0.184 33.400 o
-4 3 21 1.491 1.562 0.116 83.732 o
-4 3 22 0.993 1.145 0.126 71.346 o
-4 3 23 0.388 0.340 0.107 99.648 o
-4 4 1 0.122 0.146 0.029 1339.720 o
-4 4 2 4.919 4.958 0.136 61.518 o
-4 4 3 57.128 56.618 1.388 0.590 o
-4 4 4 0.668 1.038 0.058 334.929 o
-4 4 5 10.792 10.819 0.252 17.837 o
-4 4 6 27.874 27.693 0.602 3.137 o
-4 4 7 8.819 8.985 0.291 13.397 o
-4 4 8 4.127 4.328 0.126 71.346 o
-4 4 9 2.111 1.931 0.097 120.575 o
-4 4 10 2.780 2.678 0.107 99.648 o
-4 4 11 0.108 0.165 0.049 482.298 o
-4 4 12 0.275 0.320 0.058 334.929 o
-4 4 13 26.492 26.810 0.834 1.630 o
-4 4 14 21.384 21.483 0.825 1.669 o
-4 4 15 0.817 0.864 0.068 246.071 o
-4 4 16 1.742 1.902 0.146 53.589 o
-4 4 17 4.441 4.502 0.233 20.933 o
-4 4 18 1.983 2.057 0.126 71.346 o
-4 4 20 4.329 3.804 0.272 15.379 o
-4 5 2 20.945 20.930 0.456 5.458 o
-4 5 3 2.243 2.096 0.087 148.858 o
-4 5 4 0.533 0.514 0.058 334.929 o
-4 5 6 5.137 4.861 0.155 47.099 o
-4 5 8 7.395 7.753 0.194 30.144 o
-4 5 10 11.342 11.615 0.737 2.088 o
-4 5 11 1.274 1.339 0.107 99.648 o
-4 5 12 7.148 7.229 0.466 5.233 o
-4 5 13 0.494 0.524 0.078 188.398 o
-4 5 14 12.168 12.799 0.378 7.927 o
-4 5 15 0.210 0.272 0.068 246.071 o
-4 5 17 1.587 1.553 0.272 15.379 o
-4 5 18 10.884 11.003 0.408 6.835 o
-4 6 2 4.415 4.250 0.320 11.072 o
-4 6 3 11.823 11.906 0.272 15.379 o
-4 6 4 3.143 3.163 0.136 61.518 o
-4 6 5 5.224 5.279 0.223 22.793 o
-4 6 6 1.486 1.475 0.087 148.858 o
-4 6 7 8.774 8.335 0.223 22.793 o
-4 6 8 1.306 1.320 0.107 99.648 o
-4 6 11 0.469 0.602 0.087 148.858 o
-4 6 12 3.882 3.959 0.165 41.721 o
-4 6 13 17.984 18.339 0.417 6.521 o
-4 6 14 4.326 4.599 0.165 41.721 o
-4 6 16 0.969 1.009 0.165 41.721 o
-4 6 17 0.416 0.475 0.126 71.346 o
-4 7 2 4.112 3.745 0.233 20.933 o
-4 7 3 4.423 3.920 0.311 11.775 o
-4 7 4 2.360 2.290 0.155 47.099 o
-4 7 6 0.767 0.757 0.078 188.398 o
-4 7 7 2.396 2.474 0.281 14.337 o
-4 7 8 1.800 1.688 0.194 30.144 o
-4 7 9 6.614 6.511 0.281 14.337 o
-4 7 11 0.724 0.776 0.155 47.099 o
-3 0 2 14.861 14.235 0.311 11.775 o
-3 0 4 87.586 88.677 3.018 0.125 o
-3 0 6 13.720 14.555 0.631 2.854 o
-3 0 8 20.998 21.861 0.514 4.292 o
-3 0 10 3.769 4.046 0.116 83.732 o
-3 0 12 141.617 142.326 3.095 0.118 o
-3 0 14 17.226 17.262 0.378 7.927 o
-3 0 16 12.917 12.973 0.311 11.775 o
-3 0 18 32.992 32.709 0.728 2.144 o
-3 0 20 9.532 9.005 0.466 5.233 o
-3 0 22 93.293 90.133 3.648 0.085 o
-3 0 24 0.033 0.475 0.087 148.858 o
-3 0 26 4.010 3.901 0.223 22.793 o
-3 1 1 322.385 317.702 7.413 0.021 o
-3 1 2 34.704 32.904 0.757 1.982 o
-3 1 3 154.799 158.123 3.619 0.087 o
-3 1 4 223.153 227.685 5.172 0.042 o
-3 1 5 207.704 211.064 4.852 0.048 o
-3 1 6 0.302 0.320 0.039 753.591 o
-3 1 7 340.136 343.648 7.811 0.019 o
-3 1 8 8.797 8.063 0.223 22.793 o
-3 1 9 58.738 60.014 1.329 0.642 o
-3 1 10 3.662 3.493 0.107 99.648 o
-3 1 11 156.374 154.058 3.445 0.096 o
-3 1 12 50.248 51.767 1.145 0.866 o
-3 1 13 0.796 0.815 0.039 753.591 o
-3 1 14 0.246 0.320 0.029 1339.720 o
-3 1 15 0.168 0.136 0.029 1339.720 o
-3 1 16 31.228 30.565 0.670 2.533 o
-3 1 17 57.793 57.782 1.242 0.736 o
-3 1 18 37.310 37.202 0.815 1.709 o
-3 1 19 0.258 0.262 0.039 753.591 o
-3 1 20 2.029 1.902 0.078 188.398 o
-3 1 21 7.768 7.695 0.194 30.144 o
-3 1 22 2.024 1.902 0.087 148.858 o
-3 1 23 1.821 1.756 0.087 148.858 o
-3 1 24 0.210 0.223 0.058 334.929 o
-3 1 25 1.239 1.096 0.078 188.398 o
-3 1 26 16.184 15.972 0.417 6.521 o
-3 2 1 82.499 81.497 1.844 0.334 o
-3 2 2 173.286 175.987 4.095 0.068 o
-3 2 3 287.182 294.861 6.734 0.025 o
-3 2 4 26.478 26.829 0.670 2.533 o
-3 2 5 2.471 2.591 0.107 99.648 o
-3 2 6 136.423 135.059 3.513 0.092 o
-3 2 7 163.856 164.265 3.687 0.084 o
-3 2 8 274.284 281.509 6.394 0.028 o
-3 2 9 50.096 50.719 1.116 0.912 o
-3 2 10 10.693 10.644 0.252 17.837 o
-3 2 11 22.937 22.414 0.495 4.636 o
-3 2 12 2.030 2.047 0.068 246.071 o
-3 2 13 51.849 51.631 1.174 0.824 o
-3 2 14 0.722 0.864 0.049 482.298 o
-3 2 15 27.672 27.528 0.640 2.768 o
-3 2 16 13.917 14.196 0.320 11.072 o
-3 2 17 0.979 0.951 0.058 334.929 o
-3 2 18 42.189 41.928 0.970 1.206 o
-3 2 19 0.350 0.330 0.049 482.298 o
-3 2 20 3.374 3.435 0.107 99.648 o
-3 2 21 10.576 10.382 0.320 11.072 o
-3 2 24 2.679 2.523 0.146 53.589 o
-3 3 1 3.729 3.784 0.097 120.575 o
-3 3 2 242.358 242.133 5.376 0.039 o
-3 3 3 3.755 7.277 0.175 37.214 o
-3 3 4 43.641 44.043 0.902 1.394 o
-3 3 5 21.240 21.066 0.437 5.954 o
-3 3 6 0.049 0.262 0.049 482.298 o
-3 3 7 4.016 3.959 0.136 61.518 o
-3 3 8 16.833 17.388 0.417 6.521 o
-3 3 9 4.700 5.395 0.146 53.589 o
-3 3 10 19.850 19.445 0.437 5.954 o
-3 3 11 1.351 1.475 0.078 188.398 o
-3 3 12 40.403 40.773 0.883 1.456 o
-3 3 13 8.808 9.053 0.213 24.912 o
-3 3 14 67.147 67.854 1.533 0.483 o
-3 3 15 1.525 1.591 0.126 71.346 o
-3 3 17 1.111 1.126 0.078 188.398 o
-3 3 18 3.402 3.338 0.116 83.732 o
-3 3 19 9.996 10.023 0.243 19.292 o
-3 3 20 4.145 4.075 0.136 61.518 o
-3 3 21 5.924 6.627 0.223 22.793 o
-3 3 22 9.604 9.606 0.243 19.292 o
-3 3 24 10.422 10.586 0.330 10.430 o
-3 4 1 20.197 19.989 0.427 6.228 o
-3 4 2 9.925 10.198 0.388 7.536 o
-3 4 3 56.242 56.123 1.164 0.837 o
-3 4 4 27.180 27.703 0.670 2.533 o
-3 4 5 0.442 0.456 0.039 753.591 o
-3 4 6 23.867 23.773 0.689 2.392 o
-3 4 7 15.863 15.972 0.466 5.233 o
-3 4 8 0.534 0.485 0.049 482.298 o
-3 4 9 0.469 0.475 0.058 334.929 o
-3 4 10 36.151 36.339 0.776 1.884 o
-3 4 11 3.713 3.862 0.136 61.518 o
-3 4 12 2.832 2.765 0.116 83.732 o
-3 4 13 30.594 30.749 0.932 1.308 o
-3 4 14 5.540 5.550 0.184 33.400 o
-3 4 16 3.850 3.891 0.155 47.099 o
-3 4 17 9.922 10.305 0.252 17.837 o
-3 4 18 3.874 3.804 0.146 53.589 o
-3 4 20 8.573 8.413 0.359 8.807 o
-3 5 1 0.167 0.233 0.039 753.591 o
-3 5 2 2.250 2.280 0.078 188.398 o
-3 5 3 4.319 4.124 0.126 71.346 o
-3 5 4 9.025 8.713 0.243 19.292 o
-3 5 5 1.082 1.077 0.068 246.071 o
-3 5 6 34.185 34.417 0.883 1.456 o
-3 5 7 3.860 3.891 0.126 71.346 o
-3 5 8 0.544 0.563 0.068 246.071 o
-3 5 9 4.191 4.066 0.146 53.589 o
-3 5 10 4.234 4.153 0.165 41.721 o
-3 5 11 1.296 1.339 0.107 99.648 o
-3 5 12 11.739 12.110 0.281 14.337 o
-3 5 13 0.356 0.311 0.068 246.071 o
-3 5 14 1.466 1.591 0.097 120.575 o
-3 5 16 16.257 16.476 0.524 4.135 o
-3 5 17 0.971 0.951 0.097 120.575 o
-3 5 18 1.172 1.193 0.204 27.341 o
-3 6 1 7.695 7.539 0.359 8.807 o
-3 6 2 1.668 1.601 0.107 99.648 o
-3 6 3 0.809 1.193 0.233 20.933 o
-3 6 4 1.128 1.242 0.078 188.398 o
-3 6 5 0.708 0.767 0.068 246.071 o
-3 6 6 0.825 0.883 0.087 148.858 o
-3 6 7 0.686 0.786 0.126 71.346 o
-3 6 9 3.676 3.813 0.155 47.099 o
-3 6 10 2.736 2.795 0.136 61.518 o
-3 6 11 0.337 0.320 0.068 246.071 o
-3 6 12 3.419 3.833 0.155 47.099 o
-3 6 13 1.626 1.776 0.097 120.575 o
-3 6 15 0.186 0.582 0.107 99.648 o
-3 6 17 6.458 6.686 0.262 16.540 o
-3 7 2 4.915 5.055 0.243 19.292 o
-3 7 4 4.184 4.075 0.233 20.933 o
-3 7 5 1.561 1.582 0.184 33.400 o
-3 7 6 0.782 0.543 0.146 53.589 o
-3 7 12 5.648 5.628 0.262 16.540 o
-3 7 13 3.734 3.736 0.223 22.793 o
-2 0 6 172.189 170.572 4.017 0.070 o
-2 0 8 442.492 454.478 10.373 0.011 o
-2 0 10 186.145 181.983 4.260 0.063 o
-2 0 12 15.684 16.495 0.369 8.350 o
-2 0 14 53.075 54.493 1.213 0.772 o
-2 0 16 11.487 11.294 0.281 14.337 o
-2 0 18 4.891 4.667 0.126 71.346 o
-2 0 20 16.290 16.340 0.349 9.304 o
-2 0 22 4.196 4.337 0.165 41.721 o
-2 0 26 3.698 3.707 0.223 22.793 o
-2 1 1 181.443 190.648 4.289 0.062 o
-2 1 2 556.695 545.795 45.886 0.001 o
-2 1 3 18.441 20.542 0.446 5.698 o
-2 1 4 355.869 341.620 15.321 0.005 o
-2 1 5 19.193 20.357 0.514 4.292 o
-2 1 6 5.336 5.502 0.136 61.518 o
-2 1 7 32.407 33.544 0.757 1.982 o
-2 1 8 282.234 284.760 6.453 0.027 o
-2 1 9 22.342 22.075 0.514 4.292 o
-2 1 10 30.840 31.962 0.718 2.202 o
-2 1 11 81.095 80.546 1.776 0.360 o
-2 1 12 9.132 9.257 0.223 22.793 o
-2 1 13 31.618 31.147 0.689 2.392 o
-2 1 14 17.932 17.931 0.398 7.173 o
-2 1 15 11.057 10.800 0.252 17.837 o
-2 1 16 0.953 1.019 0.049 482.298 o
-2 1 17 30.159 29.692 0.660 2.608 o
-2 1 18 8.206 8.063 0.194 30.144 o
-2 1 19 1.654 1.737 0.068 246.071 o
-2 1 20 0.983 0.932 0.058 334.929 o
-2 1 21 55.963 55.250 1.193 0.797 o
-2 1 22 10.826 10.479 0.291 13.397 o
-2 1 24 2.253 2.222 0.146 53.589 o
-2 1 25 0.506 0.543 0.058 334.929 o
-2 1 26 1.480 1.417 0.175 37.214 o
-2 2 1 144.649 147.760 3.406 0.098 o
-2 2 2 468.677 472.613 10.606 0.010 o
-2 2 3 9.252 9.354 0.243 19.292 o
-2 2 4 22.482 21.939 0.514 4.292 o
-2 2 5 3.185 3.115 0.107 99.648 o
-2 2 6 69.890 70.261 1.562 0.465 o
-2 2 7 32.708 32.855 0.737 2.088 o
-2 2 8 28.831 27.741 0.621 2.944 o
-2 2 9 16.259 16.534 0.369 8.350 o
-2 2 10 88.059 87.523 1.921 0.308 o
-2 2 11 13.089 13.041 0.301 12.547 o
-2 2 12 104.301 105.406 2.319 0.211 o
-2 2 13 29.690 29.701 0.670 2.533 o
-2 2 14 13.131 13.060 0.291 13.397 o
-2 2 15 2.318 2.154 0.078 188.398 o
-2 2 16 36.493 35.844 0.796 1.793 o
-2 2 17 53.791 53.212 1.193 0.797 o
-2 2 18 26.965 26.558 0.640 2.768 o
-2 2 19 8.037 7.685 0.194 30.144 o
-2 2 20 6.643 6.550 0.184 33.400 o
-2 2 21 0.524 0.485 0.058 334.929 o
-2 2 22 9.208 9.354 0.233 20.933 o
-2 2 23 10.050 10.014 0.330 10.430 o
-2 2 24 0.492 0.388 0.068 246.071 o
-2 2 25 13.892 13.963 0.398 7.173 o
-2 3 1 136.331 138.154 3.124 0.116 o
-2 3 2 63.745 65.555 1.378 0.598 o
-2 3 3 1.649 1.523 0.116 83.732 o
-2 3 4 8.502 8.849 0.223 22.793 o
-2 3 5 5.600 6.317 0.204 27.341 o
-2 3 6 354.933 350.508 8.073 0.017 o
-2 3 7 78.195 79.459 1.727 0.381 o
-2 3 8 24.726 24.656 0.543 3.845 o
-2 3 9 7.531 7.869 0.194 30.144 o
-2 3 10 21.604 21.580 0.514 4.292 o
-2 3 11 19.175 19.639 0.456 5.458 o
-2 3 12 82.351 81.555 2.455 0.188 o
-2 3 13 3.517 3.745 0.107 99.648 o
-2 3 14 4.800 4.803 0.126 71.346 o
-2 3 15 10.857 11.110 0.311 11.775 o
-2 3 16 31.405 31.768 0.699 2.326 o
-2 3 17 4.349 4.502 0.155 47.099 o
-2 3 18 8.790 8.956 0.223 22.793 o
-2 3 19 1.318 1.388 0.097 120.575 o
-2 3 20 14.639 14.865 0.369 8.350 o
-2 3 22 10.389 10.489 0.252 17.837 o
-2 3 23 1.154 1.261 0.243 19.292 o
-2 3 24 1.565 1.533 0.165 41.721 o
-2 4 1 16.238 15.816 0.340 9.843 o
-2 4 2 58.357 58.433 1.320 0.652 o
-2 4 3 31.260 31.535 0.650 2.686 o
-2 4 4 0.464 0.446 0.049 482.298 o
-2 4 5 32.969 33.117 0.728 2.144 o
-2 4 6 3.526 3.736 0.116 83.732 o
-2 4 7 35.412 35.873 0.767 1.932 o
-2 4 8 0.556 0.524 0.049 482.298 o
-2 4 9 0.348 0.330 0.049 482.298 o
-2 4 10 22.914 22.841 0.495 4.636 o
-2 4 11 17.114 17.834 0.369 8.350 o
-2 4 13 10.427 10.188 0.243 19.292 o
-2 4 14 8.212 8.325 0.262 16.540 o
-2 4 15 9.756 10.062 0.243 19.292 o
-2 4 16 14.033 14.497 0.330 10.430 o
-2 4 17 10.389 10.460 0.252 17.837 o
-2 4 18 1.086 0.999 0.107 99.648 o
-2 4 20 2.457 2.503 0.136 61.518 o
-2 4 21 2.131 2.261 0.243 19.292 o
-2 5 1 0.326 0.272 0.039 753.591 o
-2 5 2 15.175 15.059 0.446 5.698 o
-2 5 3 3.171 3.115 0.107 99.648 o
-2 5 4 3.272 3.377 0.116 83.732 o
-2 5 5 4.063 3.949 0.126 71.346 o
-2 5 7 0.254 0.223 0.049 482.298 o
-2 5 8 1.079 1.058 0.087 148.858 o
-2 5 9 0.881 0.805 0.126 71.346 o
-2 5 10 3.041 3.086 0.524 4.135 o
-2 5 11 0.513 0.514 0.078 188.398 o
-2 5 12 0.827 0.815 0.165 41.721 o
-2 5 13 5.434 5.366 0.243 19.292 o
-2 5 14 2.359 2.232 0.107 99.648 o
-2 5 16 12.252 12.634 0.834 1.630 o
-2 5 17 0.591 0.602 0.087 148.858 o
-2 5 19 1.347 1.164 0.194 30.144 o
-2 6 1 0.537 0.582 0.058 334.929 o
-2 6 3 14.853 14.390 0.999 1.137 o
-2 6 5 8.275 8.296 0.349 9.304 o
-2 6 7 3.258 3.241 0.136 61.518 o
-2 6 8 1.783 1.912 0.116 83.732 o
-2 6 9 2.928 2.639 0.136 61.518 o
-2 6 11 5.632 5.832 0.301 12.547 o
-2 6 12 0.373 0.388 0.087 148.858 o
-2 6 14 1.399 1.485 0.165 41.721 o
-2 6 15 5.262 5.114 0.262 16.540 o
-2 6 16 0.571 0.514 0.136 61.518 o
-2 7 4 1.273 1.339 0.175 37.214 o
-2 7 6 2.881 2.775 0.213 24.912 o
-2 7 7 4.111 4.124 0.243 19.292 o
-2 7 8 3.306 3.318 0.223 22.793 o
-2 7 10 1.215 1.174 0.184 33.400 o
-2 7 11 2.743 2.892 0.223 22.793 o
-2 7 12 0.809 0.718 0.146 53.589 o
-1 0 2 755.819 696.757 15.486 0.005 o
-1 0 4 833.900 810.032 60.917 0.000 o
-1 0 6 198.639 199.701 4.628 0.053 o
-1 0 8 491.559 498.337 11.236 0.009 o
-1 0 10 3.348 3.018 0.107 99.648 o
-1 0 12 108.668 109.239 2.397 0.198 o
-1 0 14 48.043 46.964 1.038 1.053 o
-1 0 16 22.366 21.919 0.475 5.022 o
-1 0 18 58.456 59.219 1.271 0.703 o
-1 0 20 42.062 42.112 0.864 1.522 o
-1 0 22 0.680 0.563 0.068 246.071 o
-1 0 24 20.913 20.532 0.999 1.137 o
-1 0 26 5.721 5.715 0.252 17.837 o
-1 1 2 159.226 151.865 4.299 0.061 o
-1 1 3 352.464 342.445 10.897 0.010 o
-1 1 4 250.889 247.325 6.045 0.031 o
-1 1 5 1.046 1.048 0.039 753.591 o
-1 1 6 0.458 0.495 0.049 482.298 o
-1 1 7 416.773 410.503 9.519 0.013 o
-1 1 8 89.551 92.336 2.086 0.261 o
-1 1 9 169.747 167.040 3.833 0.077 o
-1 1 11 71.166 71.862 1.582 0.454 o
-1 1 12 83.418 85.864 1.892 0.317 o
-1 1 13 5.446 5.482 0.136 61.518 o
-1 1 14 42.999 44.237 0.970 1.206 o
-1 1 15 10.122 10.033 0.223 22.793 o
-1 1 16 6.261 6.162 0.146 53.589 o
-1 1 17 1.685 1.727 0.058 334.929 o
-1 1 18 14.783 14.312 0.320 11.072 o
-1 1 19 9.497 9.131 0.223 22.793 o
-1 1 20 2.711 2.795 0.087 148.858 o
-1 1 21 13.157 13.517 0.311 11.775 o
-1 1 22 11.923 11.741 0.291 13.397 o
-1 1 23 1.605 1.601 0.068 246.071 o
-1 1 24 0.546 0.514 0.049 482.298 o
-1 1 25 1.286 1.417 0.097 120.575 o
-1 2 1 137.087 137.601 3.144 0.115 o
-1 2 2 7.941 8.151 0.223 22.793 o
-1 2 3 171.199 168.603 3.862 0.076 o
-1 2 4 219.664 225.328 5.094 0.044 o
-1 2 5 479.329 484.869 10.955 0.009 o
-1 2 6 18.259 18.300 0.417 6.521 o
-1 2 7 1.384 1.397 0.068 246.071 o
-1 2 8 44.397 45.110 1.038 1.053 o
-1 2 9 7.896 7.656 0.184 33.400 o
-1 2 10 179.109 181.052 4.017 0.070 o
-1 2 11 70.635 71.299 1.562 0.465 o
-1 2 12 33.434 33.049 0.737 2.088 o
-1 2 13 12.512 12.245 0.281 14.337 o
-1 2 14 1.188 1.155 0.049 482.298 o
-1 2 15 12.167 11.702 0.281 14.337 o
-1 2 18 5.325 5.075 0.136 61.518 o
-1 2 19 3.937 3.891 0.116 83.732 o
-1 2 20 46.943 45.197 0.922 1.336 o
-1 2 21 1.024 1.058 0.068 246.071 o
-1 2 22 18.343 18.407 0.427 6.228 o
-1 2 24 0.392 0.369 0.068 246.071 o
-1 2 25 0.463 0.417 0.136 61.518 o
-1 3 2 30.900 31.574 0.757 1.982 o
-1 3 3 13.634 13.216 0.301 12.547 o
-1 3 4 54.978 54.319 1.339 0.633 o
-1 3 5 0.652 0.825 0.058 334.929 o
-1 3 6 101.708 102.602 2.241 0.226 o
-1 3 7 1.512 1.717 0.068 246.071 o
-1 3 8 6.769 6.326 0.175 37.214 o
-1 3 9 0.955 1.126 0.058 334.929 o
-1 3 10 30.257 31.293 0.679 2.461 o
-1 3 11 40.572 41.413 1.048 1.034 o
-1 3 12 0.179 0.262 0.039 753.591 o
-1 3 13 1.151 1.087 0.068 246.071 o
-1 3 14 25.724 26.063 0.611 3.038 o
-1 3 15 5.686 5.696 0.146 53.589 o
-1 3 16 111.470 111.189 2.319 0.211 o
-1 3 17 11.365 11.362 0.262 16.540 o
-1 3 18 1.079 1.058 0.097 120.575 o
-1 3 19 3.777 3.794 0.136 61.518 o
-1 3 20 0.229 0.311 0.068 246.071 o
-1 3 21 12.366 12.643 0.388 7.536 o
-1 3 22 4.971 5.191 0.155 47.099 o
-1 3 23 1.964 2.076 0.116 83.732 o
-1 4 1 5.766 5.890 0.146 53.589 o
-1 4 2 9.368 9.296 0.233 20.933 o
-1 4 4 0.335 0.446 0.039 753.591 o
-1 4 5 58.934 58.180 1.300 0.671 o
-1 4 6 77.886 78.120 2.067 0.266 o
-1 4 7 27.893 27.004 0.660 2.608 o
-1 4 8 7.527 7.763 0.223 22.793 o
-1 4 9 1.206 1.300 0.087 148.858 o
-1 4 11 2.841 2.882 0.107 99.648 o
-1 4 12 19.801 19.979 0.505 4.459 o
-1 4 13 0.310 0.243 0.039 753.591 o
-1 4 14 3.240 3.270 0.107 99.648 o
-1 4 15 36.084 36.125 0.679 2.461 o
-1 4 16 3.980 3.930 0.136 61.518 o
-1 4 17 9.911 9.703 0.243 19.292 o
-1 4 20 9.332 9.538 0.369 8.350 o
-1 4 21 2.198 2.241 0.233 20.933 o
-1 5 1 9.535 9.645 0.223 22.793 o
-1 5 2 67.159 66.253 2.028 0.276 o
-1 5 3 1.147 1.174 0.068 246.071 o
-1 5 4 4.584 4.764 0.136 61.518 o
-1 5 6 30.235 29.634 0.932 1.308 o
-1 5 7 0.912 0.951 0.078 188.398 o
-1 5 8 0.769 0.640 0.165 41.721 o
-1 5 9 6.617 6.724 0.194 30.144 o
-1 5 10 13.613 13.866 0.408 6.835 o
-1 5 11 1.452 1.494 0.087 148.858 o
-1 5 12 13.294 12.808 0.291 13.397 o
-1 5 14 1.674 1.747 0.107 99.648 o
-1 5 15 1.113 1.077 0.087 148.858 o
-1 5 17 0.467 0.281 0.078 188.398 o
-1 6 1 2.150 1.921 0.107 99.648 o
-1 6 2 6.165 6.094 0.262 16.540 o
-1 6 4 1.615 1.805 0.107 99.648 o
-1 6 5 0.693 0.699 0.087 148.858 o
-1 6 6 8.231 8.529 0.883 1.456 o
-1 6 7 8.352 8.752 0.233 20.933 o
-1 6 8 2.413 2.523 0.126 71.346 o
-1 6 10 0.453 0.446 0.087 148.858 o
-1 6 13 3.175 2.591 0.223 22.793 o
-1 6 15 4.685 4.997 0.252 17.837 o
-1 6 16 0.557 0.388 0.126 71.346 o
-1 7 1 1.327 1.465 0.175 37.214 o
-1 7 3 2.989 3.008 0.223 22.793 o
-1 7 4 3.065 3.144 0.223 22.793 o
-1 7 6 3.569 3.309 0.233 20.933 o
-1 7 11 3.913 4.347 0.243 19.292 o
0 0 2 138.249 140.085 4.454 0.057 o
0 0 4 67.879 68.990 1.572 0.459 o
0 0 6 1021.710 892.257 46.614 0.001 o
0 0 8 280.394 287.923 6.608 0.026 o
0 0 10 389.853 391.000 8.956 0.014 o
0 0 12 12.643 13.730 0.320 11.072 o
0 0 14 49.524 51.310 1.116 0.912 o
0 0 16 10.530 10.906 0.243 19.292 o
0 0 18 0.542 1.601 0.078 188.398 o
0 0 20 10.042 11.197 0.272 15.379 o
0 0 22 15.750 16.020 0.349 9.304 o
0 0 24 1.157 1.756 0.097 120.575 o
0 1 1 447.698 468.790 10.567 0.010 o
0 1 2 91.511 90.230 2.057 0.268 o
0 1 3 16.716 17.873 0.408 6.835 o
0 1 4 1529.020 1468.110 50.243 0.000 o
0 1 5 68.064 70.290 1.562 0.465 o
0 1 6 301.644 307.058 6.967 0.023 o
0 1 7 36.754 35.106 0.786 1.838 o
0 1 8 25.021 27.198 0.640 2.768 o
0 1 9 35.553 36.950 0.854 1.557 o
0 1 10 141.742 143.869 3.241 0.108 o
0 1 11 200.064 196.839 4.628 0.053 o
0 1 12 0.177 0.184 0.029 1339.720 o
0 1 13 25.639 24.811 0.543 3.845 o
0 1 14 8.792 8.607 0.194 30.144 o
0 1 15 3.408 3.454 0.087 148.858 o
0 1 16 3.531 3.513 0.097 120.575 o
0 1 17 19.342 19.290 0.427 6.228 o
0 1 18 24.747 24.549 0.553 3.711 o
0 1 19 49.215 49.467 1.077 0.979 o
0 1 20 3.019 2.969 0.087 148.858 o
0 1 21 15.493 15.457 0.349 9.304 o
0 1 22 4.042 4.075 0.126 71.346 o
0 1 23 10.168 9.955 0.233 20.933 o
0 1 24 4.000 3.949 0.126 71.346 o
0 1 25 0.897 0.922 0.087 148.858 o
0 2 0 12.421 13.439 0.330 10.430 o
0 2 1 71.562 72.007 1.620 0.432 o
0 2 2 126.215 128.732 2.979 0.128 o
0 2 4 181.184 182.789 4.172 0.065 o
0 2 5 46.875 48.215 1.096 0.944 o
0 2 6 5.469 5.240 0.136 61.518 o
0 2 7 135.058 136.058 3.066 0.121 o
0 2 8 0.284 0.475 0.039 753.591 o
0 2 9 53.661 53.241 1.164 0.837 o
0 2 10 26.056 25.277 0.572 3.464 o
0 2 11 1.339 1.358 0.058 334.929 o
0 2 12 15.772 16.224 0.359 8.807 o
0 2 13 9.637 9.587 0.223 22.793 o
0 2 14 55.732 55.648 1.232 0.748 o
0 2 15 94.175 94.150 2.028 0.276 o
0 2 16 2.633 2.620 0.078 188.398 o
0 2 18 11.448 11.401 0.281 14.337 o
0 2 19 11.920 11.586 0.291 13.397 o
0 2 20 24.698 24.433 0.543 3.845 o
0 2 21 12.748 12.498 0.301 12.547 o
0 2 22 0.377 0.417 0.068 246.071 o
0 2 23 3.868 3.804 0.136 61.518 o
0 2 24 6.930 7.180 0.194 30.144 o
0 3 1 49.116 48.535 1.096 0.944 o
0 3 2 109.983 112.771 2.552 0.174 o
0 3 3 79.756 84.389 1.853 0.331 o
0 3 4 55.170 55.163 1.193 0.797 o
0 3 5 14.947 15.467 0.359 8.807 o
0 3 6 0.106 0.252 0.029 1339.720 o
0 3 7 0.887 1.009 0.049 482.298 o
0 3 8 93.787 95.838 2.067 0.266 o
0 3 9 40.432 40.123 0.834 1.630 o
0 3 10 1.222 1.213 0.058 334.929 o
0 3 11 1.265 1.455 0.068 246.071 o
0 3 12 6.687 8.549 0.301 12.547 o
0 3 14 27.058 26.645 0.563 3.584 o
0 3 15 0.222 0.291 0.039 753.591 o
0 3 16 1.134 1.135 0.068 246.071 o
0 3 17 4.939 4.881 0.136 61.518 o
0 3 18 4.475 4.842 0.146 53.589 o
0 3 19 0.366 0.349 0.058 334.929 o
0 3 20 11.857 11.896 0.272 15.379 o
0 3 21 2.510 2.474 0.097 120.575 o
0 3 22 4.288 3.949 0.136 61.518 o
0 4 0 2.788 2.746 0.126 71.346 o
0 4 1 11.320 11.634 0.262 16.540 o
0 4 2 55.021 54.949 1.261 0.713 o
0 4 3 4.058 3.823 0.107 99.648 o
0 4 4 11.605 11.751 0.311 11.775 o
0 4 5 73.037 73.414 1.562 0.465 o
0 4 6 5.937 6.239 0.165 41.721 o
0 4 7 0.216 0.184 0.029 1339.720 o
0 4 8 5.276 5.376 0.175 37.214 o
0 4 9 6.035 5.977 0.165 41.721 o
0 4 10 15.871 15.903 0.340 9.843 o
0 4 11 0.589 0.553 0.049 482.298 o
0 4 12 23.157 23.356 0.495 4.636 o
0 4 13 5.824 5.841 0.155 47.099 o
0 4 15 25.131 24.860 0.514 4.292 o
0 4 16 15.970 15.739 0.359 8.807 o
0 4 17 0.744 0.728 0.223 22.793 o
0 4 18 2.305 2.028 0.126 71.346 o
0 4 19 3.314 3.251 0.301 12.547 o
0 4 20 3.797 3.474 0.272 15.379 o
0 5 2 6.984 6.928 0.175 37.214 o
0 5 3 1.069 1.145 0.116 83.732 o
0 5 4 23.018 23.181 0.485 4.823 o
0 5 5 2.983 3.115 0.126 71.346 o
0 5 6 69.619 69.252 3.192 0.111 o
0 5 8 6.060 5.812 0.155 47.099 o
0 5 11 3.551 3.658 0.146 53.589 o
0 5 12 7.676 7.928 0.223 22.793 o
0 5 13 0.949 0.951 0.078 188.398 o
0 5 14 12.928 13.361 0.301 12.547 o
0 5 15 1.583 1.504 0.097 120.575 o
0 5 16 22.223 22.444 0.592 3.240 o
0 5 18 0.861 0.922 0.175 37.214 o
0 6 0 16.108 16.020 0.398 7.173 o
0 6 1 5.510 5.084 0.243 19.292 o
0 6 2 8.827 8.810 0.223 22.793 o
0 6 3 3.635 3.901 0.194 30.144 o
0 6 4 0.661 0.786 0.097 120.575 o
0 6 5 26.364 26.606 0.582 3.349 o
0 6 8 0.764 0.902 0.087 148.858 o
0 6 9 0.473 0.495 0.078 188.398 o
0 6 10 10.673 10.955 0.514 4.292 o
0 6 11 1.303 1.106 0.097 120.575 o
0 6 12 4.323 4.706 0.272 15.379 o
0 6 13 4.174 4.415 0.165 41.721 o
0 6 15 1.534 1.698 0.184 33.400 o
0 7 1 7.698 7.607 0.291 13.397 o
0 7 3 0.600 0.582 0.146 53.589 o
0 7 5 0.831 0.747 0.155 47.099 o
0 7 8 0.956 0.883 0.165 41.721 o
0 7 9 6.146 6.142 0.291 13.397 o
0 7 10 1.686 1.553 0.194 30.144 o
0 7 11 0.724 0.757 0.155 47.099 o
1 0 2 8.046 10.596 0.291 13.397 o
1 0 6 209.658 222.688 5.143 0.043 o
1 0 8 63.013 69.979 1.650 0.417 o
1 0 10 659.586 673.819 15.195 0.005 o
1 0 12 6.164 5.783 0.136 61.518 o
1 0 14 83.581 83.477 1.863 0.327 o
1 0 16 12.180 12.168 0.281 14.337 o
1 0 18 85.447 85.000 2.018 0.279 o
1 0 20 87.376 88.241 2.018 0.279 o
1 0 22 4.023 3.969 0.146 53.589 o
1 0 24 1.215 1.087 0.087 148.858 o
1 1 0 1599.450 1383.030 30.235 0.001 o
1 1 1 37.275 38.172 0.834 1.630 o
1 1 2 425.617 431.967 17.272 0.004 o
1 1 3 793.140 723.839 16.253 0.004 o
1 1 4 64.037 66.438 1.485 0.515 o
1 1 5 114.969 113.818 2.581 0.170 o
1 1 6 209.178 210.501 4.784 0.050 o
1 1 7 16.724 18.223 0.427 6.228 o
1 1 8 89.729 90.696 2.057 0.268 o
1 1 9 184.466 186.622 4.250 0.063 o
1 1 10 69.706 71.581 1.591 0.448 o
1 1 12 1.626 1.912 0.058 334.929 o
1 1 13 6.896 6.550 0.155 47.099 o
1 1 14 121.736 122.998 2.697 0.156 o
1 1 15 4.023 4.134 0.107 99.648 o
1 1 16 22.611 22.531 0.495 4.636 o
1 1 17 3.606 3.503 0.087 148.858 o
1 1 18 4.053 3.978 0.097 120.575 o
1 1 19 11.296 11.392 0.262 16.540 o
1 1 20 5.092 5.036 0.126 71.346 o
1 1 21 9.518 9.606 0.223 22.793 o
1 1 22 2.949 2.862 0.087 148.858 o
1 1 23 7.875 8.025 0.194 30.144 o
1 1 24 13.635 13.322 0.291 13.397 o
1 2 0 314.732 315.334 7.122 0.022 o
1 2 1 264.020 263.451 5.948 0.032 o
1 2 2 0.115 0.116 0.019 3014.360 o
1 2 3 347.142 350.547 7.860 0.018 o
1 2 4 19.443 19.300 0.446 5.698 o
1 2 5 86.870 89.037 1.999 0.284 o
1 2 6 155.814 158.152 3.590 0.088 o
1 2 7 78.331 79.751 1.776 0.360 o
1 2 8 5.166 5.550 0.155 47.099 o
1 2 9 6.968 7.064 0.165 41.721 o
1 2 10 4.838 4.415 0.126 71.346 o
1 2 11 8.161 8.384 0.194 30.144 o
1 2 12 14.323 14.089 0.311 11.775 o
1 2 13 26.436 26.373 0.582 3.349 o
1 2 14 6.414 6.394 0.165 41.721 o
1 2 15 0.865 0.844 0.039 753.591 o
1 2 16 5.416 5.327 0.136 61.518 o
1 2 17 3.943 3.969 0.107 99.648 o
1 2 18 0.155 0.155 0.039 753.591 o
1 2 19 5.722 5.705 0.165 41.721 o
1 2 20 0.453 0.505 0.049 482.298 o
1 2 21 2.260 2.183 0.107 99.648 o
1 2 22 10.930 10.625 0.252 17.837 o
1 2 23 0.422 0.495 0.068 246.071 o
1 2 24 9.502 9.189 0.311 11.775 o
1 3 0 18.460 18.339 0.495 4.636 o
1 3 1 31.387 29.459 0.718 2.202 o
1 3 2 43.991 44.518 0.970 1.206 o
1 3 4 7.823 7.559 0.204 27.341 o
1 3 5 20.841 20.542 0.534 3.986 o
1 3 6 42.578 42.170 0.941 1.281 o
1 3 7 17.624 18.368 0.408 6.835 o
1 3 8 24.364 24.258 0.524 4.135 o
1 3 9 10.009 9.548 0.223 22.793 o
1 3 10 0.631 0.679 0.039 753.591 o
1 3 11 14.824 14.497 0.359 8.807 o
1 3 12 32.775 32.952 0.718 2.202 o
1 3 13 27.798 27.809 0.572 3.464 o
1 3 14 14.414 14.390 0.320 11.072 o
1 3 15 0.854 0.883 0.058 334.929 o
1 3 16 0.302 0.223 0.049 482.298 o
1 3 17 1.539 1.494 0.078 188.398 o
1 3 18 35.186 34.912 0.902 1.394 o
1 3 19 14.217 13.876 0.320 11.072 o
1 3 20 0.255 0.233 0.058 334.929 o
1 3 21 1.103 1.116 0.078 188.398 o
1 4 0 16.586 17.136 0.369 8.350 o
1 4 1 0.449 0.631 0.049 482.298 o
1 4 2 52.078 54.144 0.999 1.137 o
1 4 3 14.403 14.128 0.349 9.304 o
1 4 4 2.802 2.872 0.097 120.575 o
1 4 5 49.587 50.466 1.038 1.053 o
1 4 6 7.709 7.801 0.184 33.400 o
1 4 7 1.194 1.223 0.068 246.071 o
1 4 8 56.417 56.803 1.388 0.590 o
1 4 9 11.580 11.547 0.349 9.304 o
1 4 11 1.293 1.339 0.068 246.071 o
1 4 12 1.485 1.485 0.068 246.071 o
1 4 13 7.602 7.539 0.223 22.793 o
1 4 14 1.682 1.620 0.087 148.858 o
1 4 15 17.385 17.767 0.388 7.536 o
1 4 16 12.140 11.993 0.437 5.954 o
1 4 17 3.890 3.716 0.417 6.521 o
1 4 18 0.712 0.640 0.097 120.575 o
1 4 19 4.135 3.949 0.262 16.540 o
1 4 20 2.442 2.348 0.243 19.292 o
1 5 0 4.155 4.037 0.107 99.648 o
1 5 2 11.724 11.702 0.262 16.540 o
1 5 3 0.537 0.621 0.058 334.929 o
1 5 4 85.165 86.552 1.766 0.364 o
1 5 5 3.952 3.978 0.146 53.589 o
1 5 6 0.192 0.155 0.049 482.298 o
1 5 7 0.899 1.029 0.107 99.648 o
1 5 8 7.423 7.724 0.194 30.144 o
1 5 9 0.669 0.728 0.078 188.398 o
1 5 10 2.106 2.212 0.116 83.732 o
1 5 11 0.900 0.815 0.194 30.144 o
1 5 12 20.646 20.144 0.417 6.521 o
1 5 13 0.353 0.369 0.068 246.071 o
1 5 14 18.217 18.126 0.408 6.835 o
1 5 16 6.471 6.181 0.184 33.400 o
1 6 0 5.778 5.657 0.272 15.379 o
1 6 1 5.457 5.492 0.262 16.540 o
1 6 2 2.545 2.513 0.116 83.732 o
1 6 3 0.582 0.553 0.175 37.214 o
1 6 4 4.804 4.745 0.534 3.986 o
1 6 5 10.784 10.596 0.398 7.173 o
1 6 6 3.599 3.658 0.146 53.589 o
1 6 7 0.288 0.252 0.068 246.071 o
1 6 8 11.353 11.586 0.592 3.240 o
1 6 9 10.816 10.965 0.272 15.379 o
1 6 10 5.902 6.229 0.340 9.843 o
1 6 13 2.022 2.203 0.213 24.912 o
1 6 14 0.551 0.505 0.136 61.518 o
1 6 15 10.972 10.790 0.340 9.843 o
1 7 0 1.890 1.640 0.184 33.400 o
1 7 1 1.452 1.553 0.184 33.400 o
1 7 2 0.668 0.427 0.136 61.518 o
1 7 4 1.470 1.436 0.194 30.144 o
1 7 5 3.412 3.173 0.204 27.341 o
1 7 9 4.036 4.163 0.252 17.837 o
1 7 11 2.381 2.086 0.194 30.144 o
2 0 0 24.777 25.005 0.408 6.835 o
2 0 4 6.969 8.025 0.194 30.144 o
2 0 6 3.209 3.881 0.126 71.346 o
2 0 8 100.161 100.632 2.319 0.211 o
2 0 10 31.829 33.457 0.737 2.088 o
2 0 12 73.965 74.948 1.630 0.427 o
2 0 14 94.762 96.304 2.096 0.258 o
2 0 16 34.662 34.912 0.776 1.884 o
2 0 18 5.031 5.094 0.165 41.721 o
2 0 20 18.394 19.018 0.427 6.228 o
2 0 22 14.647 14.506 0.369 8.350 o
2 0 24 33.206 33.263 0.640 2.768 o
2 1 0 370.168 286.293 6.656 0.026 o
2 1 1 67.338 66.224 1.475 0.522 o
2 1 2 2.543 2.620 0.068 246.071 o
2 1 3 453.633 467.568 10.518 0.010 o
2 1 4 9.076 9.053 0.223 22.793 o
2 1 5 18.270 19.930 0.456 5.458 o
2 1 6 411.623 411.784 9.257 0.013 o
2 1 7 30.595 29.537 0.670 2.533 o
2 1 8 44.527 46.313 1.038 1.053 o
2 1 9 174.592 172.368 3.872 0.076 o
2 1 10 39.844 41.239 0.912 1.365 o
2 1 11 1.680 1.659 0.049 482.298 o
2 1 12 23.531 23.433 0.524 4.135 o
2 1 13 115.939 115.701 2.571 0.172 o
2 1 14 2.993 2.998 0.078 188.398 o
2 1 15 5.197 5.152 0.126 71.346 o
2 1 16 0.454 0.388 0.029 1339.720 o
2 1 17 4.345 4.308 0.107 99.648 o
2 1 18 20.739 20.852 0.466 5.233 o
2 1 19 32.768 32.923 0.728 2.144 o
2 1 20 24.700 24.365 0.553 3.711 o
2 1 21 9.093 9.014 0.233 20.933 o
2 1 22 0.682 0.602 0.039 753.591 o
2 1 23 6.680 6.666 0.165 41.721 o
2 1 24 8.072 8.257 0.223 22.793 o
2 2 0 510.662 501.024 11.227 0.009 o
2 2 1 1.483 1.659 0.068 246.071 o
2 2 2 3.292 3.018 0.087 148.858 o
2 2 3 17.018 16.825 0.388 7.536 o
2 2 4 1.206 1.223 0.058 334.929 o
2 2 5 148.629 148.304 3.357 0.101 o
2 2 6 10.132 10.004 0.252 17.837 o
2 2 7 54.846 54.804 1.232 0.748 o
2 2 8 53.386 54.503 1.203 0.784 o
2 2 9 75.173 75.685 1.698 0.394 o
2 2 10 72.766 72.852 1.630 0.427 o
2 2 11 30.722 30.808 0.689 2.392 o
2 2 12 0.473 0.446 0.029 1339.720 o
2 2 13 34.629 34.796 0.767 1.932 o
2 2 14 1.515 1.620 0.049 482.298 o
2 2 15 12.370 12.274 0.272 15.379 o
2 2 16 12.494 12.391 0.281 14.337 o
2 2 17 45.045 45.032 1.009 1.115 o
2 2 18 2.110 2.125 0.078 188.398 o
2 2 20 1.862 1.989 0.087 148.858 o
2 2 22 2.839 2.940 0.097 120.575 o
2 2 23 10.609 11.042 0.252 17.837 o
2 3 0 11.925 11.828 0.582 3.349 o
2 3 1 27.718 28.139 0.631 2.854 o
2 3 2 87.878 84.981 1.863 0.327 o
2 3 3 4.477 4.279 0.136 61.518 o
2 3 4 205.770 205.659 4.561 0.055 o
2 3 5 7.271 7.374 0.175 37.214 o
2 3 6 2.339 2.338 0.068 246.071 o
2 3 7 28.898 28.256 0.650 2.686 o
2 3 8 1.476 1.659 0.058 334.929 o
2 3 9 1.374 1.388 0.058 334.929 o
2 3 10 2.277 2.290 0.107 99.648 o
2 3 11 0.208 0.194 0.029 1339.720 o
2 3 12 3.644 3.668 0.097 120.575 o
2 3 13 0.100 0.107 0.029 1339.720 o
2 3 14 8.140 8.102 0.194 30.144 o
2 3 15 4.957 4.832 0.126 71.346 o
2 3 16 3.611 3.678 0.126 71.346 o
2 3 17 0.233 0.233 0.039 753.591 o
2 3 18 1.406 1.533 0.068 246.071 o
2 3 19 0.290 0.262 0.049 482.298 o
2 3 20 0.302 0.272 0.058 334.929 o
2 3 21 1.664 1.572 0.087 148.858 o
2 3 22 4.545 4.580 0.194 30.144 o
2 4 0 11.815 12.100 0.281 14.337 o
2 4 2 2.007 1.970 0.078 188.398 o
2 4 3 52.484 52.873 1.126 0.896 o
2 4 4 51.401 51.243 1.223 0.759 o
2 4 5 17.803 17.650 0.398 7.173 o
2 4 6 3.338 3.251 0.107 99.648 o
2 4 7 17.459 17.514 0.388 7.536 o
2 4 8 4.787 4.929 0.126 71.346 o
2 4 9 6.604 6.618 0.184 33.400 o
2 4 10 1.637 1.611 0.068 246.071 o
2 4 11 0.207 0.262 0.039 753.591 o
2 4 12 33.450 32.748 0.776 1.884 o
2 4 13 10.996 10.887 0.262 16.540 o
2 4 14 7.589 7.336 0.252 17.837 o
2 4 15 5.316 5.230 0.175 37.214 o
2 4 17 5.885 6.191 0.194 30.144 o
2 4 18 10.251 10.072 0.475 5.022 o
2 4 19 3.462 3.522 0.252 17.837 o
2 5 0 10.793 10.615 0.243 19.292 o
2 5 1 3.607 3.503 0.107 99.648 o
2 5 2 1.703 1.591 0.126 71.346 o
2 5 3 1.241 1.203 0.068 246.071 o
2 5 4 2.731 2.853 0.107 99.648 o
2 5 5 1.199 1.145 0.068 246.071 o
2 5 6 1.734 1.882 0.087 148.858 o
2 5 7 0.234 0.252 0.049 482.298 o
2 5 8 67.287 67.680 1.650 0.417 o
2 5 9 5.335 5.346 0.175 37.214 o
2 5 10 3.391 3.513 0.165 41.721 o
2 5 11 0.313 0.330 0.068 246.071 o
2 5 12 0.719 0.805 0.087 148.858 o
2 5 13 1.450 1.485 0.107 99.648 o
2 5 14 17.094 16.884 1.106 0.928 o
2 5 15 1.099 1.203 0.175 37.214 o
2 6 0 0.803 0.786 0.068 246.071 o
2 6 1 0.558 0.437 0.058 334.929 o
2 6 2 6.519 6.627 0.262 16.540 o
2 6 3 11.628 12.323 0.281 14.337 o
2 6 4 6.326 6.550 0.194 30.144 o
2 6 5 0.222 0.213 0.058 334.929 o
2 6 6 0.287 0.233 0.068 246.071 o
2 6 7 5.178 5.084 0.165 41.721 o
2 6 8 0.661 0.728 0.068 246.071 o
2 6 9 0.504 0.602 0.087 148.858 o
2 6 11 3.084 3.018 0.136 61.518 o
2 6 12 6.965 6.889 0.301 12.547 o
2 6 13 0.567 0.543 0.146 53.589 o
2 6 14 3.866 3.775 0.233 20.933 o
2 7 0 1.072 0.912 0.146 53.589 o
2 7 1 2.152 1.824 0.194 30.144 o
2 7 3 1.936 1.979 0.204 27.341 o
2 7 4 3.885 3.804 0.243 19.292 o
2 7 6 1.964 1.882 0.204 27.341 o
2 7 7 2.781 2.843 0.223 22.793 o
3 0 0 399.086 311.269 7.054 0.023 o
3 0 2 180.128 188.950 4.415 0.058 o
3 0 4 20.332 20.406 0.679 2.461 o
3 0 6 572.735 574.720 12.925 0.007 o
3 0 8 11.511 10.091 0.252 17.837 o
3 0 10 0.981 1.106 0.049 482.298 o
3 0 12 270.323 272.175 6.035 0.031 o
3 0 14 3.526 3.619 0.097 120.575 o
3 0 16 10.743 10.606 0.252 17.837 o
3 0 18 9.751 10.159 0.243 19.292 o
3 0 20 35.194 34.864 0.728 2.144 o
3 0 22 32.942 33.166 0.708 2.263 o
3 0 24 1.753 1.892 0.223 22.793 o
3 1 0 108.006 107.851 2.397 0.198 o
3 1 1 416.832 409.776 11.110 0.009 o
3 1 2 440.199 441.136 9.907 0.012 o
3 1 3 39.772 40.598 0.902 1.394 o
3 1 4 11.991 11.178 0.281 14.337 o
3 1 5 5.103 5.133 0.146 53.589 o
3 1 6 4.663 4.842 0.136 61.518 o
3 1 7 27.603 28.372 0.650 2.686 o
3 1 8 37.860 37.018 0.844 1.593 o
3 1 9 1.551 1.426 0.049 482.298 o
3 1 10 81.197 82.293 1.824 0.341 o
3 1 11 13.306 13.080 0.291 13.397 o
3 1 12 10.396 10.703 0.243 19.292 o
3 1 13 35.073 35.116 0.776 1.884 o
3 1 14 0.575 0.660 0.029 1339.720 o
3 1 15 2.938 2.882 0.078 188.398 o
3 1 16 56.937 57.113 1.271 0.703 o
3 1 17 1.284 1.339 0.058 334.929 o
3 1 18 2.801 2.765 0.097 120.575 o
3 1 19 7.407 7.491 0.184 33.400 o
3 1 20 0.430 0.437 0.039 753.591 o
3 1 21 4.109 4.172 0.107 99.648 o
3 1 22 0.869 0.873 0.058 334.929 o
3 1 23 21.498 21.609 0.475 5.022 o
3 2 0 1.628 1.844 0.068 246.071 o
3 2 1 8.169 7.520 0.194 30.144 o
3 2 2 267.428 268.730 6.103 0.030 o
3 2 3 98.472 98.837 2.241 0.226 o
3 2 4 85.918 88.775 1.970 0.293 o
3 2 5 58.965 59.209 1.378 0.598 o
3 2 6 43.291 43.189 1.029 1.073 o
3 2 7 3.667 3.619 0.097 120.575 o
3 2 8 98.735 99.293 2.397 0.198 o
3 2 9 2.336 2.174 0.058 334.929 o
3 2 10 10.439 10.848 0.243 19.292 o
3 2 11 8.977 8.975 0.204 27.341 o
3 2 12 21.048 20.823 0.466 5.233 o
3 2 13 2.733 2.843 0.078 188.398 o
3 2 14 7.834 7.588 0.184 33.400 o
3 2 15 1.215 1.164 0.058 334.929 o
3 2 16 1.848 1.853 0.068 246.071 o
3 2 17 6.640 6.812 0.165 41.721 o
3 2 18 20.199 20.173 0.485 4.823 o
3 2 19 13.973 13.992 0.320 11.072 o
3 2 20 6.250 6.152 0.165 41.721 o
3 2 21 4.981 5.114 0.146 53.589 o
3 2 22 1.671 1.650 0.087 148.858 o
3 2 23 1.029 0.893 0.184 33.400 o
3 3 0 68.063 69.766 1.455 0.536 o
3 3 1 1.931 1.989 0.078 188.398 o
3 3 2 20.111 20.037 0.466 5.233 o
3 3 3 94.750 93.636 2.028 0.276 o
3 3 4 102.253 101.981 2.203 0.234 o
3 3 5 0.118 0.126 0.029 1339.720 o
3 3 6 19.279 19.562 0.427 6.228 o
3 3 7 1.958 2.047 0.078 188.398 o
3 3 8 110.155 110.257 2.503 0.181 o
3 3 9 33.473 34.485 0.757 1.982 o
3 3 10 0.263 0.213 0.029 1339.720 o
3 3 11 15.518 15.263 0.340 9.843 o
3 3 12 31.460 31.089 0.689 2.392 o
3 3 13 11.851 11.498 0.262 16.540 o
3 3 14 47.215 47.109 1.009 1.115 o
3 3 15 4.445 4.444 0.116 83.732 o
3 3 16 7.719 7.918 0.194 30.144 o
3 3 17 6.731 6.831 0.165 41.721 o
3 3 18 1.898 2.106 0.078 188.398 o
3 3 19 0.757 0.699 0.058 334.929 o
3 3 20 0.450 0.495 0.058 334.929 o
3 3 21 3.485 3.580 0.116 83.732 o
3 3 22 5.671 5.832 0.272 15.379 o
3 4 0 5.857 5.870 0.165 41.721 o
3 4 1 0.379 0.272 0.039 753.591 o
3 4 2 2.175 2.067 0.087 148.858 o
3 4 3 17.192 17.320 0.456 5.458 o
3 4 4 35.921 36.038 1.155 0.851 o
3 4 5 0.223 0.223 0.039 753.591 o
3 4 6 0.260 0.291 0.039 753.591 o
3 4 7 52.940 53.018 1.203 0.784 o
3 4 8 19.272 19.630 0.417 6.521 o
3 4 9 9.440 9.325 0.223 22.793 o
3 4 10 10.649 10.266 0.252 17.837 o
3 4 12 1.646 1.669 0.087 148.858 o
3 4 13 12.763 12.381 0.291 13.397 o
3 4 14 3.050 2.940 0.116 83.732 o
3 4 16 2.236 2.222 0.107 99.648 o
3 4 17 15.003 15.156 0.330 10.430 o
3 4 18 9.052 8.733 0.340 9.843 o
3 5 0 16.122 15.603 0.349 9.304 o
3 5 1 8.544 8.316 0.252 17.837 o
3 5 2 2.763 2.872 0.126 71.346 o
3 5 5 1.864 1.737 0.078 188.398 o
3 5 6 14.543 14.070 0.320 11.072 o
3 5 7 4.410 4.405 0.136 61.518 o
3 5 8 1.532 1.494 0.087 148.858 o
3 5 9 0.379 0.378 0.058 334.929 o
3 5 12 1.549 1.436 0.107 99.648 o
3 5 13 0.294 0.330 0.078 188.398 o
3 5 14 1.494 1.417 0.184 33.400 o
3 6 0 0.056 0.369 0.097 120.575 o
3 6 1 1.007 0.728 0.068 246.071 o
3 6 2 1.167 1.116 0.068 246.071 o
3 6 3 0.535 0.864 0.087 148.858 o
3 6 4 1.010 1.038 0.107 99.648 o
3 6 5 3.087 2.989 0.155 47.099 o
3 6 6 0.701 0.757 0.068 246.071 o
3 6 7 13.357 13.633 0.369 8.350 o
3 6 8 0.220 0.194 0.058 334.929 o
3 6 9 0.605 0.932 0.097 120.575 o
3 6 10 1.888 2.009 0.116 83.732 o
3 6 11 2.449 2.125 0.213 24.912 o
3 6 12 2.438 2.533 0.213 24.912 o
3 6 13 3.494 3.416 0.223 22.793 o
3 7 0 1.024 1.077 0.175 37.214 o
3 7 2 3.274 3.299 0.223 22.793 o
3 7 3 4.224 3.998 0.243 19.292 o
3 7 4 0.666 0.631 0.155 47.099 o
3 7 6 0.551 0.543 0.146 53.589 o
3 7 8 1.030 0.980 0.165 41.721 o
3 7 9 1.717 1.873 0.194 30.144 o
3 7 10 1.281 1.320 0.175 37.214 o
4 0 0 42.118 44.237 1.106 0.928 o
4 0 4 35.749 37.658 0.893 1.425 o
4 0 6 12.211 12.313 0.311 11.775 o
4 0 8 0.949 0.990 0.049 482.298 o
4 0 10 4.045 4.250 0.107 99.648 o
4 0 12 2.925 2.833 0.078 188.398 o
4 0 16 46.950 47.749 1.067 0.996 o
4 0 18 0.157 0.165 0.049 482.298 o
4 0 22 27.737 28.974 0.708 2.263 o
4 1 0 2.191 2.309 0.078 188.398 o
4 1 1 149.048 149.478 3.386 0.099 o
4 1 2 180.822 180.615 4.163 0.066 o
4 1 3 199.802 204.446 4.842 0.048 o
4 1 4 2.672 2.901 0.097 120.575 o
4 1 5 86.622 85.233 2.135 0.249 o
4 1 6 37.892 38.716 0.873 1.489 o
4 1 7 8.243 8.131 0.194 30.144 o
4 1 8 26.253 27.179 0.621 2.944 o
4 1 9 19.747 20.027 0.456 5.458 o
4 1 10 0.214 0.233 0.019 3014.360 o
4 1 11 123.686 124.608 2.756 0.149 o
4 1 12 11.075 11.236 0.252 17.837 o
4 1 13 6.179 5.987 0.136 61.518 o
4 1 14 2.328 2.358 0.068 246.071 o
4 1 15 9.169 9.199 0.213 24.912 o
4 1 16 3.178 3.124 0.087 148.858 o
4 1 17 8.363 8.471 0.204 27.341 o
4 1 18 0.428 0.427 0.039 753.591 o
4 1 19 1.319 1.339 0.058 334.929 o
4 1 20 16.896 16.845 0.408 6.835 o
4 1 21 13.335 13.352 0.330 10.430 o
4 1 22 4.620 4.473 0.175 37.214 o
4 2 0 111.733 115.313 2.620 0.165 o
4 2 1 71.882 72.037 1.582 0.454 o
4 2 2 282.992 286.079 6.521 0.027 o
4 2 3 53.519 53.173 1.174 0.824 o
4 2 4 15.374 14.497 0.408 6.835 o
4 2 5 0.467 0.543 0.039 753.591 o
4 2 6 6.658 6.715 0.165 41.721 o
4 2 7 147.951 145.412 3.192 0.111 o
4 2 8 0.725 0.660 0.029 1339.720 o
4 2 9 13.489 13.808 0.311 11.775 o
4 2 10 39.366 39.463 0.864 1.522 o
4 2 11 1.145 1.135 0.049 482.298 o
4 2 12 98.256 98.323 2.115 0.254 o
4 2 13 26.273 26.441 0.582 3.349 o
4 2 14 10.437 10.363 0.243 19.292 o
4 2 15 25.335 25.626 0.553 3.711 o
4 2 16 2.234 2.154 0.087 148.858 o
4 2 17 4.980 4.910 0.136 61.518 o
4 2 18 5.325 5.182 0.136 61.518 o
4 2 19 2.720 2.639 0.097 120.575 o
4 2 20 2.857 2.901 0.175 37.214 o
4 2 21 2.195 2.086 0.097 120.575 o
4 2 22 12.044 12.886 0.408 6.835 o
4 3 0 5.033 5.395 0.126 71.346 o
4 3 1 35.273 35.339 0.767 1.932 o
4 3 2 0.848 0.990 0.049 482.298 o
4 3 3 1.390 1.271 0.049 482.298 o
4 3 4 46.313 46.352 1.009 1.115 o
4 3 5 3.449 3.532 0.116 83.732 o
4 3 6 101.889 100.729 2.232 0.228 o
4 3 7 0.305 0.320 0.029 1339.720 o
4 3 8 52.840 51.980 1.164 0.837 o
4 3 9 5.972 5.958 0.146 53.589 o
4 3 10 9.365 9.499 0.281 14.337 o
4 3 11 0.351 0.281 0.068 246.071 o
4 3 13 12.894 12.517 0.281 14.337 o
4 3 16 21.932 22.181 0.495 4.636 o
4 3 17 2.790 2.727 0.097 120.575 o
4 3 18 30.882 30.798 0.670 2.533 o
4 3 19 2.426 2.348 0.107 99.648 o
4 3 21 3.456 3.435 0.243 19.292 o
4 4 0 62.638 62.042 1.553 0.471 o
4 4 1 0.536 0.456 0.039 753.591 o
4 4 2 0.591 0.592 0.049 482.298 o
4 4 3 2.486 2.571 0.097 120.575 o
4 4 4 1.565 1.417 0.058 334.929 o
4 4 5 19.494 19.212 0.427 6.228 o
4 4 6 12.852 13.031 0.291 13.397 o
4 4 7 38.341 37.998 0.825 1.669 o
4 4 8 19.763 19.989 0.524 4.135 o
4 4 9 0.952 0.932 0.068 246.071 o
4 4 10 1.297 1.310 0.068 246.071 o
4 4 11 0.446 0.427 0.049 482.298 o
4 4 12 0.186 0.213 0.049 482.298 o
4 4 13 0.552 0.524 0.068 246.071 o
4 4 14 20.077 19.688 0.408 6.835 o
4 4 15 4.777 4.793 0.165 41.721 o
4 4 17 17.096 17.592 0.446 5.698 o
4 5 0 0.192 0.146 0.039 753.591 o
4 5 1 1.923 1.747 0.078 188.398 o
4 5 2 0.790 0.776 0.068 246.071 o
4 5 3 3.308 2.853 0.136 61.518 o
4 5 4 21.236 21.657 0.446 5.698 o
4 5 5 1.943 1.941 0.136 61.518 o
4 5 6 8.993 9.431 0.233 20.933 o
4 5 7 0.124 0.165 0.049 482.298 o
4 5 8 1.953 2.057 0.087 148.858 o
4 5 10 14.060 13.594 0.388 7.536 o
4 5 11 7.009 7.035 0.194 30.144 o
4 5 12 1.754 1.785 0.097 120.575 o
4 6 0 0.855 0.932 0.068 246.071 o
4 6 1 3.424 3.513 0.116 83.732 o
4 6 2 0.470 0.495 0.058 334.929 o
4 6 3 0.633 0.699 0.068 246.071 o
4 6 4 0.115 0.165 0.049 482.298 o
4 6 5 2.339 2.571 0.097 120.575 o
4 6 7 0.728 0.767 0.087 148.858 o
4 6 8 1.833 1.921 0.107 99.648 o
4 6 9 1.551 1.640 0.116 83.732 o
4 7 1 4.100 4.463 0.301 12.547 o
4 7 2 0.770 0.854 0.146 53.589 o
4 7 5 0.839 0.922 0.155 47.099 o
4 7 6 5.848 5.832 0.272 15.379 o
4 7 8 3.333 3.348 0.223 22.793 o
5 0 0 60.187 61.479 1.378 0.598 o
5 0 2 648.757 657.023 14.691 0.005 o
5 0 4 11.572 11.178 0.272 15.379 o
5 0 6 6.147 6.181 0.155 47.099 o
5 0 8 138.498 142.259 3.057 0.122 o
5 0 10 69.820 70.387 1.514 0.495 o
5 0 12 16.980 16.796 0.369 8.350 o
5 0 14 15.148 14.943 0.330 10.430 o
5 0 16 14.841 15.224 0.369 8.350 o
5 0 18 1.808 1.795 0.097 120.575 o
5 0 20 1.828 1.892 0.136 61.518 o
5 0 22 0.764 0.660 0.184 33.400 o
5 1 0 0.362 0.417 0.039 753.591 o
5 1 1 102.754 105.086 2.338 0.208 o
5 1 2 55.284 55.716 1.242 0.736 o
5 1 3 1.933 1.659 0.087 148.858 o
5 1 4 37.210 37.163 0.951 1.255 o
5 1 5 1.163 0.932 0.126 71.346 o
5 1 6 79.033 76.995 1.747 0.372 o
5 1 7 4.918 4.842 0.116 83.732 o
5 1 8 1.396 1.388 0.039 753.591 o
5 1 9 1.849 1.834 0.058 334.929 o
5 1 10 0.723 0.737 0.029 1339.720 o
5 1 11 28.387 28.362 0.621 2.944 o
5 1 12 53.761 53.794 1.174 0.824 o
5 1 13 16.164 16.263 0.378 7.927 o
5 1 14 0.278 0.252 0.029 1339.720 o
5 1 15 17.386 17.476 0.388 7.536 o
5 1 18 5.427 5.473 0.146 53.589 o
5 1 19 0.798 0.757 0.058 334.929 o
5 1 20 1.271 1.320 0.078 188.398 o
5 1 21 22.446 23.472 0.534 3.986 o
5 2 0 24.264 23.162 0.543 3.845 o
5 2 1 24.100 24.161 0.543 3.845 o
5 2 2 3.139 3.163 0.087 148.858 o
5 2 3 23.657 22.802 0.534 3.986 o
5 2 4 57.555 57.666 1.261 0.713 o
5 2 5 14.564 14.070 0.349 9.304 o
5 2 6 45.863 46.216 1.009 1.115 o
5 2 7 4.402 4.066 0.107 99.648 o
5 2 8 13.776 13.303 0.301 12.547 o
5 2 9 10.321 10.140 0.233 20.933 o
5 2 10 38.344 38.279 0.854 1.557 o
5 2 11 10.211 10.179 0.233 20.933 o
5 2 12 21.169 20.532 0.456 5.458 o
5 2 14 5.852 5.832 0.146 53.589 o
5 2 16 11.375 10.926 0.252 17.837 o
5 2 17 23.691 24.142 0.572 3.464 o
5 2 18 2.777 2.668 0.116 83.732 o
5 2 19 2.592 2.756 0.136 61.518 o
5 2 20 16.640 16.845 0.349 9.304 o
5 2 21 2.488 2.523 0.320 11.072 o
5 3 0 115.642 114.818 2.494 0.183 o
5 3 1 25.169 24.675 0.543 3.845 o
5 3 2 5.136 5.152 0.136 61.518 o
5 3 3 4.229 4.172 0.107 99.648 o
5 3 4 3.975 3.619 0.107 99.648 o
5 3 5 38.955 38.900 0.854 1.557 o
5 3 6 86.443 85.534 1.815 0.345 o
5 3 7 4.499 4.211 0.116 83.732 o
5 3 8 3.086 3.202 0.097 120.575 o
5 3 9 0.276 0.213 0.039 753.591 o
5 3 10 36.167 35.310 0.708 2.263 o
5 3 11 20.529 20.124 0.553 3.711 o
5 3 12 0.587 0.543 0.068 246.071 o
5 3 13 4.199 4.153 0.155 47.099 o
5 3 14 28.176 28.246 0.679 2.461 o
5 3 15 0.818 0.815 0.068 246.071 o
5 3 16 31.164 31.186 0.640 2.768 o
5 3 19 3.985 3.978 0.155 47.099 o
5 4 0 8.409 8.384 0.349 9.304 o
5 4 1 4.416 4.522 0.146 53.589 o
5 4 2 0.092 0.136 0.049 482.298 o
5 4 3 1.185 1.281 0.068 246.071 o
5 4 4 24.489 24.374 0.650 2.686 o
5 4 5 17.619 17.553 0.408 6.835 o
5 4 6 8.004 8.015 0.194 30.144 o
5 4 7 17.881 17.737 0.408 6.835 o
5 4 9 7.342 6.947 0.194 30.144 o
5 4 10 15.234 15.127 0.340 9.843 o
5 4 11 2.525 2.542 0.097 120.575 o
5 4 12 0.575 0.524 0.058 334.929 o
5 4 14 2.260 2.203 0.107 99.648 o
5 4 15 11.297 11.605 0.272 15.379 o
5 4 16 1.269 1.310 0.194 30.144 o
5 4 17 4.578 4.725 0.252 17.837 o
5 5 0 4.723 4.745 0.272 15.379 o
5 5 2 4.408 4.677 0.252 17.837 o
5 5 3 1.119 1.067 0.078 188.398 o
5 5 4 3.104 3.309 0.116 83.732 o
5 5 5 0.332 0.330 0.058 334.929 o
5 5 6 5.875 6.220 0.194 30.144 o
5 5 7 1.217 1.087 0.068 246.071 o
5 5 8 6.846 6.928 0.223 22.793 o
5 5 9 0.348 0.398 0.068 246.071 o
5 5 14 2.660 2.533 0.204 27.341 o
5 5 15 0.750 0.747 0.146 53.589 o
5 6 0 6.155 6.424 0.388 7.536 o
5 6 1 4.128 4.007 0.136 61.518 o
5 6 2 3.817 3.755 0.126 71.346 o
5 6 3 1.962 1.805 0.136 61.518 o
5 6 4 1.494 1.485 0.078 188.398 o
5 6 5 6.969 6.957 0.175 37.214 o
5 6 6 2.670 2.717 0.126 71.346 o
5 6 7 10.615 10.984 0.262 16.540 o
5 6 8 0.684 0.670 0.126 71.346 o
5 6 9 2.015 2.028 0.116 83.732 o
5 6 12 0.488 0.505 0.136 61.518 o
5 7 0 1.609 1.494 0.107 99.648 o
5 7 1 7.554 7.035 0.184 33.400 o
5 7 2 1.396 1.329 0.194 30.144 o
5 7 3 1.803 1.698 0.184 33.400 o
5 7 4 1.102 1.193 0.175 37.214 o
5 7 5 0.745 0.640 0.146 53.589 o
6 0 0 223.088 228.384 5.191 0.042 o
6 0 2 28.157 28.935 0.640 2.768 o
6 0 4 1.481 1.455 0.116 83.732 o
6 0 6 41.771 46.100 0.932 1.308 o
6 0 8 15.266 15.030 0.340 9.843 o
6 0 10 32.797 32.632 0.679 2.461 o
6 0 12 90.736 91.365 1.941 0.301 o
6 0 14 4.077 4.095 0.136 61.518 o
6 0 16 1.989 2.028 0.107 99.648 o
6 0 18 11.204 11.653 0.281 14.337 o
6 0 20 21.550 21.823 0.437 5.954 o
6 1 0 0.594 0.602 0.049 482.298 o
6 1 1 176.758 174.997 3.959 0.072 o
6 1 2 58.498 56.812 1.455 0.536 o
6 1 3 21.490 20.212 0.466 5.233 o
6 1 4 52.740 50.622 1.261 0.713 o
6 1 5 56.355 56.725 1.232 0.748 o
6 1 6 20.501 19.513 0.514 4.292 o
6 1 7 11.139 11.236 0.262 16.540 o
6 1 8 40.855 40.579 0.883 1.456 o
6 1 9 33.427 33.389 0.747 2.034 o
6 1 10 0.302 0.330 0.039 753.591 o
6 1 11 31.219 30.798 0.670 2.533 o
6 1 12 0.635 0.650 0.049 482.298 o
6 1 13 13.334 13.449 0.301 12.547 o
6 1 15 1.912 1.824 0.078 188.398 o
6 1 16 25.004 25.568 0.534 3.986 o
6 1 17 0.370 0.359 0.049 482.298 o
6 1 18 3.039 2.959 0.146 53.589 o
6 1 19 5.543 5.618 0.155 47.099 o
6 2 1 9.280 8.985 0.213 24.912 o
6 2 2 0.028 0.097 0.019 3014.360 o
6 2 3 12.559 12.527 0.301 12.547 o
6 2 4 45.663 44.673 0.961 1.230 o
6 2 5 93.728 92.064 2.241 0.226 o
6 2 6 2.133 2.115 0.087 148.858 o
6 2 7 1.046 1.029 0.058 334.929 o
6 2 8 5.142 4.987 0.136 61.518 o
6 2 9 33.092 32.341 0.670 2.533 o
6 2 10 1.476 1.436 0.078 188.398 o
6 2 11 5.573 5.453 0.155 47.099 o
6 2 12 3.211 3.173 0.116 83.732 o
6 2 13 6.817 6.812 0.194 30.144 o
6 2 14 32.457 32.806 0.689 2.392 o
6 2 15 14.847 14.652 0.330 10.430 o
6 2 16 7.463 7.404 0.194 30.144 o
6 2 17 1.326 1.300 0.068 246.071 o
6 2 18 0.714 0.679 0.078 188.398 o
6 2 20 2.610 2.465 0.252 17.837 o
6 3 2 0.646 0.699 0.058 334.929 o
6 3 3 0.742 0.689 0.049 482.298 o
6 3 4 0.275 0.272 0.039 753.591 o
6 3 5 0.134 0.146 0.039 753.591 o
6 3 6 0.172 0.213 0.039 753.591 o
6 3 7 4.890 4.813 0.136 61.518 o
6 3 8 5.949 5.647 0.146 53.589 o
6 3 9 3.115 3.629 0.126 71.346 o
6 3 10 31.335 31.506 0.679 2.461 o
6 3 11 1.719 1.582 0.078 188.398 o
6 3 12 1.238 1.242 0.087 148.858 o
6 3 13 0.574 0.553 0.068 246.071 o
6 3 15 11.820 11.702 0.291 13.397 o
6 3 16 5.242 5.482 0.184 33.400 o
6 3 17 0.527 0.553 0.165 41.721 o
6 3 18 7.684 8.471 0.485 4.823 o
6 4 0 15.974 15.671 0.427 6.228 o
6 4 2 24.680 24.549 0.572 3.464 o
6 4 3 0.230 0.291 0.049 482.298 o
6 4 4 6.021 5.764 0.194 30.144 o
6 4 5 13.351 13.517 0.301 12.547 o
6 4 6 0.755 0.796 0.049 482.298 o
6 4 7 1.867 1.815 0.087 148.858 o
6 4 9 7.205 7.336 0.184 33.400 o
6 4 10 17.385 17.592 0.378 7.927 o
6 4 11 1.683 1.601 0.078 188.398 o
6 4 12 0.283 0.291 0.058 334.929 o
6 4 14 2.806 2.814 0.136 61.518 o
6 4 15 4.438 4.628 0.155 47.099 o
6 4 16 3.635 3.610 0.146 53.589 o
6 5 0 25.231 24.918 1.077 0.979 o
6 5 1 3.929 3.804 0.136 61.518 o
6 5 2 0.166 0.262 0.058 334.929 o
6 5 3 0.620 0.621 0.068 246.071 o
6 5 4 14.015 13.847 0.311 11.775 o
6 5 6 42.120 41.811 1.116 0.912 o
6 5 7 2.787 2.814 0.204 27.341 o
6 5 8 0.546 0.524 0.087 148.858 o
6 5 9 1.243 1.339 0.087 148.858 o
6 5 10 0.387 0.408 0.068 246.071 o
6 5 12 0.519 0.534 0.078 188.398 o
6 5 13 1.485 1.543 0.184 33.400 o
6 6 0 10.440 10.761 0.281 14.337 o
6 6 1 1.998 1.989 0.087 148.858 o
6 6 2 4.217 4.502 0.262 16.540 o
6 6 3 4.883 4.997 0.155 47.099 o
6 6 4 0.216 0.252 0.058 334.929 o
6 6 5 1.107 1.096 0.078 188.398 o
6 6 7 1.846 1.756 0.116 83.732 o
6 6 8 0.809 0.815 0.087 148.858 o
6 6 9 0.449 0.505 0.078 188.398 o
6 6 10 6.211 6.482 0.272 15.379 o
6 7 0 1.692 1.494 0.097 120.575 o
6 7 1 0.515 0.446 0.136 61.518 o
7 0 0 103.830 105.629 3.464 0.095 o
7 0 2 34.002 34.233 1.252 0.725 o
7 0 4 258.583 254.612 11.246 0.009 o
7 0 6 1.234 1.087 0.068 246.071 o
7 0 8 42.210 42.704 0.844 1.593 o
7 0 10 58.128 57.685 1.252 0.725 o
7 0 12 17.110 17.175 0.398 7.173 o
7 0 14 11.475 11.838 0.359 8.807 o
7 0 16 8.046 7.947 0.223 22.793 o
7 0 18 15.755 16.049 0.340 9.843 o
7 1 0 79.639 78.421 1.795 0.352 o
7 1 1 1.016 1.019 0.058 334.929 o
7 1 2 0.163 0.223 0.029 1339.720 o
7 1 3 7.127 7.064 0.175 37.214 o
7 1 4 33.601 33.175 0.728 2.144 o
7 1 5 38.986 37.755 1.019 1.094 o
7 1 6 0.956 0.902 0.058 334.929 o
7 1 7 1.351 1.388 0.068 246.071 o
7 1 8 45.051 45.100 0.922 1.336 o
7 1 10 3.106 3.154 0.116 83.732 o
7 1 11 15.951 16.030 0.349 9.304 o
7 1 12 14.931 14.691 0.359 8.807 o
7 1 13 14.762 14.788 0.349 9.304 o
7 1 14 22.831 22.870 0.534 3.986 o
7 1 15 21.246 21.599 0.456 5.458 o
7 1 17 3.173 3.406 0.136 61.518 o
7 1 18 0.413 0.291 0.078 188.398 o
7 1 19 3.869 4.153 0.155 47.099 o
7 2 0 34.061 33.088 0.757 1.982 o
7 2 1 10.599 10.130 0.233 20.933 o
7 2 2 6.137 5.929 0.155 47.099 o
7 2 3 4.610 4.405 0.116 83.732 o
7 2 4 0.499 0.524 0.039 753.591 o
7 2 5 0.752 0.689 0.049 482.298 o
7 2 6 5.536 5.492 0.146 53.589 o
7 2 7 3.183 3.066 0.097 120.575 o
7 2 8 7.115 6.608 0.165 41.721 o
7 2 9 19.938 20.018 0.427 6.228 o
7 2 10 0.900 0.757 0.068 246.071 o
7 2 11 9.770 9.713 0.243 19.292 o
7 2 12 0.355 0.291 0.068 246.071 o
7 2 13 3.909 4.075 0.175 37.214 o
7 2 14 6.367 6.346 0.194 30.144 o
7 2 15 10.683 11.071 0.262 16.540 o
7 2 16 1.094 0.970 0.107 99.648 o
7 2 18 3.719 3.571 0.146 53.589 o
7 3 0 0.575 0.543 0.039 753.591 o
7 3 1 26.816 26.470 0.563 3.584 o
7 3 2 21.496 21.366 0.495 4.636 o
7 3 3 14.606 14.303 0.340 9.843 o
7 3 4 13.696 13.633 0.301 12.547 o
7 3 5 0.978 0.961 0.058 334.929 o
7 3 6 6.404 6.385 0.165 41.721 o
7 3 7 3.292 3.231 0.107 99.648 o
7 3 8 11.694 11.275 0.262 16.540 o
7 3 9 9.522 9.354 0.272 15.379 o
7 3 10 1.803 1.805 0.087 148.858 o
7 3 12 3.332 3.406 0.155 47.099 o
7 3 13 1.536 1.436 0.097 120.575 o
7 3 14 0.257 0.281 0.068 246.071 o
7 3 16 1.890 1.863 0.126 71.346 o
7 4 0 9.567 9.228 0.213 24.912 o
7 4 1 1.377 1.407 0.097 120.575 o
7 4 2 1.563 1.591 0.078 188.398 o
7 4 3 1.078 1.077 0.078 188.398 o
7 4 4 2.498 2.280 0.107 99.648 o
7 4 5 19.398 19.542 0.475 5.022 o
7 4 6 28.623 28.469 0.621 2.944 o
7 4 9 9.517 9.596 0.233 20.933 o
7 4 10 0.309 0.311 0.058 334.929 o
7 4 12 4.663 4.590 0.165 41.721 o
7 4 13 0.261 0.340 0.097 120.575 o
7 4 14 6.534 6.424 0.213 24.912 o
7 4 15 3.055 3.231 0.155 47.099 o
7 5 0 12.893 12.488 0.291 13.397 o
7 5 2 11.560 11.566 0.272 15.379 o
7 5 3 1.372 1.320 0.087 148.858 o
7 5 4 2.234 2.436 0.107 99.648 o
7 5 6 1.048 0.961 0.078 188.398 o
7 5 8 3.395 3.338 0.126 71.346 o
7 5 10 19.173 18.727 0.408 6.835 o
7 5 11 1.217 1.368 0.194 30.144 o
7 5 12 1.130 1.135 0.175 37.214 o
7 6 0 0.757 0.767 0.068 246.071 o
7 6 2 2.034 2.057 0.107 99.648 o
7 6 4 3.624 3.464 0.204 27.341 o
7 6 5 3.703 3.396 0.136 61.518 o
7 6 6 2.968 2.911 0.136 61.518 o
7 6 7 3.163 3.289 0.136 61.518 o
7 6 8 2.755 2.901 0.213 24.912 o
8 0 0 26.844 27.004 0.524 4.135 o
8 0 2 14.457 14.303 0.446 5.698 o
8 0 4 62.047 62.343 1.358 0.615 o
8 0 6 4.511 4.231 0.136 61.518 o
8 0 8 27.609 28.275 0.602 3.137 o
8 0 10 0.815 0.844 0.087 148.858 o
8 0 12 23.877 24.248 0.475 5.022 o
8 0 14 78.207 80.478 1.902 0.314 o
8 0 16 0.726 1.067 0.097 120.575 o
8 1 1 0.390 0.398 0.029 1339.720 o
8 1 2 2.020 1.989 0.068 246.071 o
8 1 3 80.883 81.206 1.902 0.314 o
8 1 4 32.104 31.341 0.747 2.034 o
8 1 6 4.087 3.920 0.116 83.732 o
8 1 7 0.324 0.330 0.039 753.591 o
8 1 8 18.834 18.931 0.408 6.835 o
8 1 9 9.273 9.160 0.223 22.793 o
8 1 10 17.931 17.573 0.378 7.927 o
8 1 11 5.813 5.929 0.184 33.400 o
8 1 12 4.102 4.211 0.194 30.144 o
8 1 13 10.507 10.712 0.262 16.540 o
8 1 15 1.475 1.504 0.126 71.346 o
8 1 16 0.625 0.553 0.107 99.648 o
8 2 0 39.981 39.502 0.922 1.336 o
8 2 1 20.641 20.493 0.495 4.636 o
8 2 3 4.885 4.755 0.155 47.099 o
8 2 4 13.713 13.769 0.311 11.775 o
8 2 5 7.202 6.996 0.184 33.400 o
8 2 7 33.969 33.622 0.796 1.793 o
8 2 8 4.125 3.881 0.116 83.732 o
8 2 9 0.118 0.146 0.049 482.298 o
8 2 10 14.703 14.535 0.330 10.430 o
8 2 13 3.745 3.794 0.204 27.341 o
8 2 14 0.300 0.311 0.087 148.858 o
8 2 15 2.520 2.736 0.272 15.379 o
8 2 16 1.889 1.873 0.126 71.346 o
8 3 0 16.920 16.524 0.408 6.835 o
8 3 1 0.175 0.184 0.039 753.591 o
8 3 2 9.172 8.956 0.223 22.793 o
8 3 3 0.582 0.553 0.049 482.298 o
8 3 4 10.323 10.276 0.243 19.292 o
8 3 5 17.238 16.884 0.456 5.458 o
8 3 6 13.738 13.313 0.408 6.835 o
8 3 8 3.431 3.551 0.116 83.732 o
8 3 10 2.511 2.533 0.116 83.732 o
8 3 11 5.488 5.317 0.165 41.721 o
8 3 12 3.092 3.173 0.126 71.346 o
8 3 13 6.131 6.055 0.194 30.144 o
8 3 14 5.219 5.541 0.175 37.214 o
8 3 15 1.256 1.329 0.155 47.099 o
8 4 1 2.116 2.203 0.087 148.858 o
8 4 2 13.416 12.760 0.311 11.775 o
8 4 3 2.373 2.309 0.146 53.589 o
8 4 4 2.283 2.164 0.087 148.858 o
8 4 5 2.648 2.600 0.107 99.648 o
8 4 6 3.507 3.338 0.107 99.648 o
8 4 7 4.039 4.046 0.116 83.732 o
8 4 9 11.897 11.508 0.272 15.379 o
8 4 10 5.465 5.560 0.213 24.912 o
8 4 12 5.324 5.288 0.165 41.721 o
8 4 13 0.262 0.301 0.087 148.858 o
8 5 0 0.963 0.922 0.078 188.398 o
8 5 1 0.183 0.213 0.058 334.929 o
8 5 2 6.071 5.890 0.165 41.721 o
8 5 3 3.512 3.367 0.126 71.346 o
8 5 4 0.787 0.805 0.078 188.398 o
8 5 6 6.375 6.462 0.184 33.400 o
8 5 7 2.003 2.329 0.223 22.793 o
8 5 8 18.618 18.718 0.670 2.533 o
8 5 9 2.629 2.736 0.126 71.346 o
8 5 10 0.793 0.767 0.136 61.518 o
8 6 1 0.449 0.437 0.078 188.398 o
8 6 2 4.457 4.328 0.340 9.843 o
8 6 3 1.351 1.174 0.097 120.575 o
8 6 4 2.392 2.455 0.146 53.589 o
9 0 0 16.928 17.747 0.796 1.793 o
9 0 2 44.854 44.547 1.591 0.448 o
9 0 4 4.492 4.415 0.233 20.933 o
9 0 6 26.382 25.878 0.505 4.459 o
9 0 10 13.243 13.458 0.408 6.835 o
9 0 12 8.128 8.228 0.320 11.072 o
9 1 0 31.892 31.797 0.670 2.533 o
9 1 1 0.214 0.194 0.039 753.591 o
9 1 2 4.635 4.473 0.136 61.518 o
9 1 3 25.266 24.927 0.514 4.292 o
9 1 4 2.440 2.387 0.116 83.732 o
9 1 5 5.801 5.832 0.175 37.214 o
9 1 6 7.463 7.171 0.272 15.379 o
9 1 7 12.440 12.207 0.281 14.337 o
9 1 8 1.660 1.620 0.078 188.398 o
9 1 9 1.970 1.892 0.087 148.858 o
9 1 10 8.793 8.568 0.223 22.793 o
9 1 12 0.944 1.019 0.087 148.858 o
9 1 13 25.357 26.334 0.495 4.636 o
9 1 14 8.612 8.762 0.252 17.837 o
9 1 15 0.967 1.106 0.097 120.575 o
9 2 0 1.687 1.659 0.087 148.858 o
9 2 1 3.493 3.522 0.116 83.732 o
9 2 2 34.664 34.087 0.786 1.838 o
9 2 3 4.882 4.774 0.165 41.721 o
9 2 4 34.660 33.670 0.747 2.034 o
9 2 5 3.148 3.115 0.126 71.346 o
9 2 6 2.887 2.979 0.107 99.648 o
9 2 7 1.559 1.679 0.087 148.858 o
9 2 8 2.135 2.057 0.087 148.858 o
9 2 9 14.397 14.176 0.340 9.843 o
9 2 10 1.990 1.970 0.107 99.648 o
9 2 11 8.187 8.510 0.223 22.793 o
9 2 12 6.003 6.064 0.233 20.933 o
9 2 14 6.757 7.035 0.194 30.144 o
9 3 0 1.964 2.164 0.116 83.732 o
9 3 1 6.238 6.113 0.155 47.099 o
9 3 2 2.428 2.416 0.107 99.648 o
9 3 3 13.410 14.196 0.349 9.304 o
9 3 4 6.422 6.249 0.301 12.547 o
9 3 5 1.288 1.203 0.087 148.858 o
9 3 6 15.117 15.632 0.369 8.350 o
9 3 7 0.290 0.320 0.058 334.929 o
9 3 8 15.157 15.011 0.330 10.430 o
9 3 10 2.800 2.736 0.223 22.793 o
9 3 11 3.585 3.658 0.146 53.589 o
9 3 12 4.492 4.299 0.311 11.775 o
9 4 1 2.195 2.329 0.116 83.732 o
9 4 2 12.151 11.760 0.281 14.337 o
9 4 5 0.307 0.281 0.058 334.929 o
9 4 6 4.802 4.667 0.136 61.518 o
9 4 7 16.562 17.311 0.378 7.927 o
9 4 8 11.735 11.450 0.262 16.540 o
9 4 9 4.844 4.958 0.165 41.721 o
9 4 10 0.920 1.029 0.097 120.575 o
9 5 1 0.807 0.747 0.087 148.858 o
9 5 2 4.069 3.794 0.126 71.346 o
9 5 3 1.386 1.329 0.087 148.858 o
9 5 4 0.968 1.106 0.175 37.214 o
9 5 5 0.887 0.932 0.165 41.721 o
10 0 0 7.169 7.821 0.446 5.698 o
10 0 2 2.624 2.853 0.126 71.346 o
10 0 4 13.386 13.419 0.427 6.228 o
10 0 6 16.695 15.933 0.340 9.843 o
10 0 8 0.977 0.980 0.097 120.575 o
10 1 0 9.271 9.228 0.223 22.793 o
10 1 1 30.647 30.594 0.640 2.768 o
10 1 3 8.057 7.879 0.204 27.341 o
10 1 4 9.065 9.034 0.233 20.933 o
10 1 5 3.562 3.338 0.126 71.346 o
10 1 6 7.508 7.248 0.204 27.341 o
10 1 8 1.223 1.232 0.107 99.648 o
10 1 9 1.080 1.087 0.107 99.648 o
10 1 10 5.006 4.939 0.281 14.337 o
10 1 11 3.584 3.367 0.252 17.837 o
10 1 12 0.654 0.505 0.165 41.721 o
10 1 13 1.537 1.611 0.223 22.793 o
10 2 0 8.883 8.849 0.243 19.292 o
10 2 1 1.576 1.533 0.087 148.858 o
10 2 2 27.382 26.820 0.990 1.159 o
10 2 3 7.614 7.258 0.340 9.843 o
10 2 4 1.439 1.368 0.184 33.400 o
10 2 5 9.653 9.364 0.243 19.292 o
10 2 6 6.931 6.986 0.204 27.341 o
10 2 7 3.577 3.493 0.116 83.732 o
10 2 8 3.006 2.921 0.107 99.648 o
10 2 9 0.424 0.417 0.087 148.858 o
10 2 10 5.987 5.938 0.291 13.397 o
10 2 11 1.180 1.213 0.107 99.648 o
10 2 12 14.336 15.273 0.437 5.954 o
10 3 0 0.740 0.737 0.058 334.929 o
10 3 1 1.271 1.106 0.078 188.398 o
10 3 2 17.522 17.553 0.417 6.521 o
10 3 3 3.622 3.697 0.126 71.346 o
10 3 4 3.143 3.192 0.116 83.732 o
10 3 5 0.257 0.213 0.058 334.929 o
10 3 6 12.908 12.866 0.291 13.397 o
10 3 7 10.888 11.149 0.272 15.379 o
10 3 8 22.922 23.375 0.446 5.698 o
10 3 9 0.494 0.340 0.097 120.575 o
10 3 10 0.953 0.941 0.155 47.099 o
10 3 11 0.822 0.902 0.194 30.144 o
10 4 0 2.318 2.329 0.107 99.648 o
10 4 1 4.879 4.774 0.146 53.589 o
10 4 3 1.364 1.388 0.087 148.858 o
10 4 4 3.090 3.154 0.146 53.589 o
10 4 5 0.955 1.116 0.107 99.648 o
10 4 6 0.720 0.776 0.126 71.346 o
10 4 7 6.354 6.307 0.184 33.400 o
10 5 0 1.739 1.620 0.194 30.144 o
10 5 1 2.379 2.406 0.116 83.732 o
11 0 0 31.099 31.846 0.999 1.137 o
11 0 2 23.592 23.162 0.485 4.823 o
11 0 6 2.428 2.144 0.194 30.144 o
11 1 1 3.619 3.833 0.116 83.732 o
11 1 2 7.875 7.501 0.194 30.144 o
11 1 3 10.593 10.576 0.252 17.837 o
11 1 4 1.582 1.650 0.097 120.575 o
11 1 5 11.855 12.168 0.281 14.337 o
11 1 6 3.306 3.522 0.136 61.518 o
11 1 7 4.415 4.318 0.155 47.099 o
11 1 9 1.259 1.368 0.223 22.793 o
11 1 10 5.193 5.172 0.281 14.337 o
11 2 1 11.286 11.392 0.262 16.540 o
11 2 3 0.884 0.776 0.087 148.858 o
11 2 4 6.685 6.618 0.223 22.793 o
11 2 6 18.027 17.873 0.873 1.489 o
11 2 7 15.052 15.874 0.456 5.458 o
11 2 8 2.576 2.736 0.243 19.292 o
11 2 9 0.724 0.679 0.184 33.400 o
11 3 0 18.116 18.077 0.388 7.536 o
11 3 1 1.856 2.009 0.165 41.721 o
11 3 2 1.092 1.184 0.175 37.214 o
11 3 3 1.381 1.417 0.116 83.732 o
11 3 4 2.876 2.979 0.136 61.518 o
11 3 5 0.703 0.805 0.194 30.144 o
11 3 6 2.050 1.960 0.223 22.793 o
11 4 0 1.452 1.155 0.175 37.214 o
11 4 1 3.127 3.328 0.213 24.912 o
11 4 2 3.076 3.047 0.136 61.518 o
11 4 4 5.685 5.589 0.281 14.337 o
12 0 0 1.355 1.465 0.087 148.858 o
12 0 2 18.791 19.028 0.495 4.636 o
12 0 4 7.111 7.384 0.301 12.547 o
12 1 0 7.942 8.122 0.213 24.912 o
12 1 1 3.095 3.076 0.116 83.732 o
12 1 2 7.727 7.704 0.194 30.144 o
12 1 3 3.256 3.154 0.136 61.518 o
12 1 4 0.483 0.388 0.078 188.398 o
12 1 5 3.376 3.367 0.243 19.292 o
12 1 6 11.330 11.915 0.369 8.350 o
12 1 7 2.228 2.610 0.233 20.933 o
12 2 0 0.652 0.660 0.078 188.398 o
12 2 3 1.970 1.941 0.223 22.793 o
12 2 4 3.695 3.736 0.262 16.540 o
12 2 5 2.448 2.397 0.243 19.292 o
12 2 6 0.940 0.941 0.194 30.144 o
12 3 3 2.263 2.377 0.243 19.292 o
13 1 0 1.222 1.261 0.097 120.575 o
13 1 1 1.949 2.076 0.165 41.721 o
13 2 0 0.916 0.883 0.184 33.400 o
13 2 1 2.708 2.697 0.243 19.292 o

_iucr_refine_instructions_details
;
TITL OXA07 OLEX2: imported from CIF
CELL 0.71073 6.095 3.4881 11.8462 90 103.842 90
ZERR 2 0.0005 0.0003 0.0009 0 0.003 0
LATT 1
SYMM -X,0.5+Y,0.5-Z
SFAC C H O
DISP C 0.0033 0.0016
DISP H 0 0
DISP O 0.0106 0.006
UNIT 4 12 12

SIZE 0.193 0.186 0.139
TEMP -173.1(10)
ACTA 
WGHT 0 0
FVAR 1.015179
REM <olex2.extras>
REM </olex2.extras>

O1    3     0.43486  0.44411  0.34990  11.00000  0.01310  0.01927  0.00822 =
 -0.00062  0.00166  0.00457 
O2    3     0.24244  0.74242  0.46371  11.00000  0.01146  0.01858  0.00957 =
 -0.00071  0.00111  0.00531 
C1    1     0.40301  0.55879  0.44801  11.00000  0.00954  0.01207  0.00804 =
 -0.00009  0.00133  0.00178 
H1    2     0.30032  0.51747  0.27665  11.00000  0.02853  0.03597  0.00794 =
 -0.00062  0.00790  0.00403 
O3    3     0.13010  0.63099  0.17855  11.00000  0.01104  0.01853  0.00951 =
 0.00098  0.00077 -0.00170 
H2    2     0.19208  0.69901  0.11336  11.00000  0.02820  0.02455  0.02433 =
 0.00445  0.00639 -0.00148 
H3    2     0.00512  0.45766  0.15022  11.00000  0.02027  0.02403  0.02523 =
 0.00086  0.00636 -0.00408 
HKLF 4

END
Q1 1 0.388889 0.375 0.458333 11 0.05 0.14
Q2 1 0.333333 0.666667 0.458333 11 0.05 0.14
Q3 1 0.388889 0.625 0.097222 11 0.05 0.13
Q4 1 0.222222 0.375 0.236111 11 0.05 0.12
Q5 1 0.222222 1.125 0.069444 11 0.05 0.12
Q6 1 -0.111111 0.791667 0.069444 11 0.05 0.11
Q7 1 0.361111 0.5 0.555556 11 0.05 0.1
Q8 1 -0.027778 0.75 0.222222 11 0.05 0.1
Q9 1 0.194444 0.166667 0.152778 11 0.05 0.1
Q10 1 0.277778 1.125 0.444444 11 0.05 0.1
Q11 1 -0.055556 0.5 0.097222 11 0.05 0.08
Q12 1 0.361111 0.458333 0.319444 11 0.05 0.08
Q13 1 0.083333 0.958333 0.097222 11 0.05 0.08
Q14 1 0.388889 0.291667 0.083333 11 0.05 0.08
Q15 1 0.277778 0.25 0.361111 11 0.05 0.08
Q16 1 0.027778 0.083333 0.166667 11 0.05 0.08
Q17 1 0.305556 0.041667 0.291667 11 0.05 0.07
Q18 1 0.083333 1.125 0.513889 11 0.05 0.07
Q19 1 0.333333 0.75 0.319444 11 0.05 0.07
Q20 1 0.472222 0.166667 0.263889 11 0.05 0.06

  REM The information below was added by Olex2.
  REM
  REM R1 = 0.0147 for 2499 Fo > 4sig(Fo) and 0.0147 for all 2499 data
  REM 64 parameters refined using 0 restraints
  REM Highest difference peak 0.1441, deepest hole -0.2250
  REM Mean Shift 0.0000, Max Shift 0.0001.

  REM +++ Tabular Listing of Refinement Information +++
  REM R1_all = 0.0147
  REM R1_gt = 0.0147
  REM wR_ref = 0.0417
  REM GOOF = 1.3268
  REM Shift_max = 0.0001
  REM Shift_mean = 0.0000
  REM Reflections_all = 2499
  REM Reflections_gt = 2499
  REM Parameters = 64
  REM Hole = -0.2250
  REM Peak = 0.1441
  REM Flack = n/a

  
;
_olex2_submission_special_instructions  'No special instructions were received'

# start Validation Reply Form
_vrf_PLAT940_OXACDH_H_HF_cc-pVDZ
;
PROBLEM: Fsqd Refinement With I > n * Sigma(I) Only .....     Please Check 
RESPONSE: Refinement was performed on reflections fulfilling the threshold
expression I>=2u(I).
;
_vrf_PLAT417_OXACDH_H_HF_cc-pVDZ
;
PROBLEM: Short Inter D-H..H-D
RESPONSE: This is a very strong hydrogen bond and this is the reason why
the distance is so short.
;
# end Validation Reply Form
