# Supplementary material for: Hirshfeld atom like refinement with alternative electron density partitions
Source: IUCrJ. 2020 Oct 29;7(Pt 6):1199–215. doi: 10.1107/S2052252520013603 (PMC7642787; doi:10.1107/S2052252520013603)
Supplement: Supplementary file 2 [file m-07-01199-sup2.zip › cifs/OXACDH_H_HF_cc-pVDZ_no_charge.cif]

data_OXACDH_H_HF_cc-pVDZ_no_charge
_audit_creation_date               2019-12-21
_audit_creation_method
;
Olex2 1.2
(compiled 2018.05.29 svn.r3508 for OlexSys, GUI svn.r5506)
with development version of DiSCaMB library integrated with
the olex2.refine module
Chodkiewicz, M. L., Migacz, S., Rudnicki, W., Makal, A., Kalinowski,
J. A., Moriarty, N. W., Grosse-Kunstleve, R. W., Afonine, P. V., Adams,
P. D. & Dominiak, P. M. (2018). J. Appl. Cryst. 51, 193-199.
;

_publ_section_references
;
Bourhis, L.J., Dolomanov, O.V., Gildea, R.J., Howard, J.A.K., Puschmann, H.
 (2015). Acta Cryst. A71, 59-75.

Dolomanov, O.V., Bourhis, L.J., Gildea, R.J, Howard, J.A.K. & Puschmann, H.
 (2009), J. Appl. Cryst. 42, 339-341.
;
_chemical_formula_moiety           'C2 H6 O6'
_chemical_formula_sum              'C2 H6 O6'
_chemical_formula_weight           126.07
loop_
  _atom_type_symbol
  _atom_type_scat_dispersion_real
  _atom_type_scat_dispersion_imag
  _atom_type_scat_Cromer_Mann_a1
  _atom_type_scat_Cromer_Mann_a2
  _atom_type_scat_Cromer_Mann_a3
  _atom_type_scat_Cromer_Mann_a4
  _atom_type_scat_Cromer_Mann_b1
  _atom_type_scat_Cromer_Mann_b2
  _atom_type_scat_Cromer_Mann_b3
  _atom_type_scat_Cromer_Mann_b4
  _atom_type_scat_Cromer_Mann_c
  _atom_type_scat_source
  _atom_type_scat_dispersion_source
 H 0.00000 0.00000 0.49300 0.32291 0.14019 0.04081 10.51090 26.12570 3.14236
 57.79970 0.0030380000826
 'International Tables Volume C Table 6.1.1.4 (pp. 500-502)' custom
 C 0.00330 0.00160 2.31000 1.02000 1.58860 0.86500 20.84390 10.20750 0.56870
 51.65120 0.215599998832
 'International Tables Volume C Table 6.1.1.4 (pp. 500-502)' custom
 O 0.01060 0.00600 3.04850 2.28680 1.54630 0.86700 13.27710 5.70110 0.32390
 32.90890 0.250800013542
 'International Tables Volume C Table 6.1.1.4 (pp. 500-502)' custom

_space_group_crystal_system        'monoclinic'
_space_group_IT_number             14
_space_group_name_H-M_alt          'P 1 21/c 1'
_space_group_name_Hall             '-P 2ybc'
loop_
  _space_group_symop_id
  _space_group_symop_operation_xyz
 1 x,y,z
 2 -x,y+1/2,-z+1/2
 3 -x,-y,-z
 4 x,-y-1/2,z-1/2

_symmetry_Int_Tables_number        14
_cell_length_a                     6.0950(5)
_cell_length_b                     3.4881(3)
_cell_length_c                     11.8462(9)
_cell_angle_alpha                  90
_cell_angle_beta                   103.842(3)
_cell_angle_gamma                  90
_cell_volume                       244.54(4)
_cell_formula_units_Z              2
_cell_measurement_temperature     100(1)
_cell_measurement_reflns_used      8293
_cell_measurement_theta_min        3.5426
_cell_measurement_theta_max        55.9088
_exptl_absorpt_coefficient_mu      0.181
_exptl_crystal_description        unspecified
_exptl_crystal_density_diffrn      1.7120
_exptl_crystal_F_000               132.1295
_exptl_crystal_size_max            0.193
_exptl_crystal_size_mid            0.186
_exptl_crystal_size_min            0.139
_diffrn_reflns_av_r_equivalents    0.0224
_diffrn_reflns_av_sigmaI/netI      0.01783
_diffrn_reflns_limit_h_max         13
_diffrn_reflns_limit_h_min         -13
_diffrn_reflns_limit_k_max         7
_diffrn_reflns_limit_k_min         0
_diffrn_reflns_limit_l_max         26
_diffrn_reflns_limit_l_min         0
_diffrn_reflns_number              11034
_diffrn_reflns_theta_full          52.08
_diffrn_reflns_theta_max           54.811
_diffrn_reflns_theta_min           3.543
_diffrn_ambient_temperature        100.0(10)
_diffrn_measured_fraction_theta_full  0.949
_diffrn_measured_fraction_theta_max   0.985
_diffrn_radiation_type             'Mo K\a'
_diffrn_radiation_wavelength       0.71073
_diffrn_radiation_source               'TXS rotating anode'
_diffrn_radiation_monochromator        'multi-layer optics'
_diffrn_measurement_device
;
Bruker AXS Kappa APEX II Ultra diffractometer
;
_diffrn_measurement_device_type        'APEX II CCD detector'
_diffrn_measurement_method             '\w-scans'
_reflns_Friedel_coverage           0.0
_reflns_limit_h_max                13
_reflns_limit_h_min                -13
_reflns_limit_k_max                7
_reflns_limit_k_min                0
_reflns_limit_l_max                26
_reflns_limit_l_min                0
_reflns_number_gt                  2499
_reflns_number_total               2939
_reflns_threshold_expression       I>=2u(I)
_computing_molecular_graphics      'Olex2 (Dolomanov et al., 2009)'
_computing_publication_material    'Olex2 (Dolomanov et al., 2009)'
_computing_structure_refinement    'olex2.refine (Bourhis et al., 2015)'
_refine_diff_density_max           0.1446
_refine_diff_density_min           -0.2302
_refine_diff_density_rms           0.0462
_refine_ls_d_res_high              0.4348
_refine_ls_d_res_low               5.7511
_refine_ls_goodness_of_fit_ref     1.3840
_refine_ls_hydrogen_treatment      refall
_refine_ls_matrix_type             full
_refine_ls_number_constraints      0
_refine_ls_number_parameters       64
_refine_ls_number_reflns           2499
_refine_ls_number_restraints       0
_refine_ls_R_factor_all            0.0153
_refine_ls_R_factor_gt             0.0153
_refine_ls_restrained_S_all        1.3840
_refine_ls_shift/su_max            0.0001
_refine_ls_shift/su_mean           0.0000
_refine_ls_structure_factor_coef   Fsqd
_refine_ls_weighting_details      
 'w=1/[\s^2^(Fo^2^)+(0.0000P)^2^] where P=(Fo^2^+2Fc^2^)/3'
_refine_ls_weighting_scheme        calc
_refine_ls_wR_factor_gt            0.0435
_refine_ls_wR_factor_ref           0.0435
_refine_special_details          
;
Electron Density Partition Based Refinement (EDPBR):
  .  Aspherical atomic scattering factors obtained from 
     selected partitioning of molecular electron density
     derived from molecular wavefunction. Crystal field
     effect is modelled in the course of wavefunction
     calculations by embedding the system in a cluster of
	 Hirshfeld partition derived atomic multipoles for
	 molecules within certain radius from the system or
	 performing wave function calculations for a cluster of
	 molecules surrounding the system. Software used for
	 quantum mechanical calculations: Gaussian16. Software
	 used to partition electron density: HORTON.
  .  Partitioning of molecular electron density: Hirshfeld
     (Hirshfeld atom refinement, HAR)
  .  Level of theory: Hartree-Fock/cc-pVDZ 
  .  Cluster of multipoles: no
  .  Cluster of molecules: no
  .  H thermal motions refined anisotropically.
  .  Refinement based on Fsqd as implemented in olex2.refine
     with no use of additional ShelX type parameters in the
	 weighting scheme. DiSCaMB library used to obtain
	 aspherical atomic scattering factors.
;
loop_
  _atom_site_label
  _atom_site_type_symbol
  _atom_site_fract_x
  _atom_site_fract_y
  _atom_site_fract_z
  _atom_site_U_iso_or_equiv
  _atom_site_adp_type
  _atom_site_occupancy
  _atom_site_refinement_flags_posn
 O1 O 0.43482(2) 0.44412(4) 0.349878(9) 0.01366(2) Uani 1.000000 .
 O2 O 0.242453(19) 0.74238(4) 0.463699(9) 0.01345(2) Uani 1.000000 .
 C1 C 0.40301(2) 0.55878(4) 0.448000(11) 0.01000(2) Uani 1.000000 .
 H1 H 0.2980(12) 0.521(2) 0.2774(6) 0.0276(17) Uani 1.000000 .
 O3 O 0.130075(19) 0.63097(4) 0.178512(9) 0.01331(2) Uani 1.000000 .
 H2 H 0.1918(10) 0.6957(19) 0.1145(6) 0.0302(13) Uani 1.000000 .
 H3 H 0.0064(10) 0.4598(18) 0.1508(5) 0.0263(13) Uani 1.000000 .

loop_
  _atom_site_aniso_label
  _atom_site_aniso_U_11
  _atom_site_aniso_U_22
  _atom_site_aniso_U_33
  _atom_site_aniso_U_12
  _atom_site_aniso_U_13
  _atom_site_aniso_U_23
 O1 0.01315(4) 0.01917(5) 0.00826(3) 0.00449(3) 0.00176(3) -0.00066(3)
 O2 0.01145(4) 0.01872(5) 0.00945(3) 0.00542(3) 0.00106(3) -0.00073(3)
 C1 0.00951(4) 0.01203(5) 0.00807(4) 0.00177(3) 0.00134(3) -0.00008(3)
 H1 0.032(4) 0.041(4) 0.014(3) 0.001(4) 0.014(3) -0.000(3)
 O3 0.01103(4) 0.01848(5) 0.00952(3) -0.00163(3) 0.00071(3) 0.00102(3)
 H2 0.031(3) 0.028(3) 0.032(3) -0.003(3) 0.010(2) 0.004(3)
 H3 0.025(3) 0.026(3) 0.030(3) -0.006(2) 0.009(2) 0.001(3)

loop_
  _geom_bond_atom_site_label_1
  _geom_bond_atom_site_label_2
  _geom_bond_distance
  _geom_bond_site_symmetry_2
  _geom_bond_publ_flag
 O1 C1 1.28704(19) . ?
 O2 C1 1.22042(19) . ?
 C1 C1 1.5449(3) 3_666 ?

loop_
  _geom_angle_atom_site_label_1
  _geom_angle_atom_site_label_2
  _geom_angle_atom_site_label_3
  _geom_angle
  _geom_angle_site_symmetry_1
  _geom_angle_site_symmetry_3
  _geom_angle_publ_flag
 O2 C1 O1 126.885(12) . . ?
 C1 C1 O1 112.695(14) 3_666 . ?
 C1 C1 O2 120.419(14) 3_666 . ?
 O3 H1 O1 176.0(7) . . ?


loop_
  _refln_index_h
  _refln_index_k
  _refln_index_l
  _refln_F_squared_calc
  _refln_F_squared_meas
  _refln_F_squared_sigma
  _refln_F_squared_weight
  _refln_observed_status
-13 0 6 32.013 34.194 0.661 2.608 o
-13 0 8 3.229 3.147 0.223 22.793 o
-13 0 10 0.471 0.486 0.136 61.518 o
-13 0 12 10.688 10.987 0.340 9.843 o
-13 1 1 2.517 2.448 0.194 30.144 o
-13 1 2 13.380 12.959 0.379 7.927 o
-13 1 4 1.101 1.049 0.165 41.721 o
-13 1 8 3.399 3.604 0.146 53.589 o
-13 1 10 3.147 3.099 0.175 37.214 o
-13 1 12 3.123 3.147 0.126 71.346 o
-13 1 13 0.496 0.495 0.126 71.346 o
-13 2 1 3.787 3.973 0.214 24.912 o
-13 2 3 0.921 0.767 0.136 61.518 o
-13 2 4 0.704 0.845 0.146 53.589 o
-13 2 5 1.176 1.098 0.165 41.721 o
-13 2 6 0.479 0.457 0.136 61.518 o
-13 2 8 2.051 2.079 0.194 30.144 o
-13 2 9 1.213 1.321 0.175 37.214 o
-13 2 10 3.613 3.789 0.223 22.793 o
-13 2 12 0.905 1.039 0.165 41.721 o
-13 2 13 0.732 0.738 0.136 61.518 o
-13 3 6 3.837 3.555 0.204 27.341 o
-12 0 2 8.359 8.102 0.223 22.793 o
-12 0 4 39.204 41.053 0.738 2.088 o
-12 0 6 3.983 5.090 0.330 10.430 o
-12 0 10 2.396 2.244 0.117 83.732 o
-12 0 12 7.974 8.704 0.301 12.547 o
-12 0 16 16.519 16.359 0.427 6.228 o
-12 1 1 1.808 1.914 0.097 120.575 o
-12 1 2 0.983 1.078 0.078 188.398 o
-12 1 5 17.968 18.185 0.398 7.173 o
-12 1 6 4.242 4.274 0.126 71.346 o
-12 1 7 1.527 1.418 0.087 148.858 o
-12 1 8 11.125 11.482 0.272 15.379 o
-12 1 9 10.450 10.618 0.262 16.540 o
-12 1 10 2.587 2.497 0.097 120.575 o
-12 1 11 0.970 1.020 0.068 246.071 o
-12 1 12 6.272 6.557 0.253 17.837 o
-12 1 13 0.690 0.699 0.136 61.518 o
-12 1 15 12.543 12.561 0.272 15.379 o
-12 1 16 1.653 1.729 0.185 33.400 o
-12 1 17 0.706 0.573 0.136 61.518 o
-12 2 1 12.371 12.386 0.505 4.459 o
-12 2 2 4.895 4.857 0.194 30.144 o
-12 2 5 7.356 7.461 0.194 30.144 o
-12 2 6 0.258 0.262 0.078 188.398 o
-12 2 7 3.162 3.313 0.136 61.518 o
-12 2 8 3.883 4.323 0.194 30.144 o
-12 2 9 3.827 3.993 0.155 47.099 o
-12 2 11 8.088 8.354 0.321 11.072 o
-12 2 12 1.063 1.010 0.175 37.214 o
-12 2 13 4.527 4.449 0.243 19.292 o
-12 2 14 0.286 0.340 0.068 246.071 o
-12 3 1 1.477 1.496 0.165 41.721 o
-12 3 3 2.870 2.885 0.204 27.341 o
-12 3 6 0.787 0.903 0.155 47.099 o
-12 3 7 1.191 1.205 0.175 37.214 o
-12 3 11 1.458 1.447 0.185 33.400 o
-12 3 12 0.358 0.612 0.136 61.518 o
-12 3 14 3.284 3.371 0.214 24.912 o
-12 4 3 1.794 1.574 0.155 47.099 o
-12 4 4 1.411 1.593 0.165 41.721 o
-12 4 5 2.079 1.817 0.165 41.721 o
-12 4 6 4.902 4.828 0.233 20.933 o
-12 4 8 0.489 0.505 0.126 71.346 o
-12 4 9 1.259 1.195 0.165 41.721 o
-11 0 2 3.585 3.439 0.146 53.589 o
-11 0 4 8.807 8.723 0.214 24.912 o
-11 0 6 0.581 0.534 0.058 334.929 o
-11 0 8 81.184 81.144 3.351 0.101 o
-11 0 10 7.362 7.101 0.272 15.379 o
-11 0 12 2.365 2.516 0.126 71.346 o
-11 0 14 31.520 31.989 0.699 2.326 o
-11 0 16 1.277 1.311 0.185 33.400 o
-11 0 18 11.232 11.239 0.359 8.807 o
-11 0 20 1.912 1.758 0.175 37.214 o
-11 1 1 0.216 0.165 0.049 482.298 o
-11 1 2 5.458 5.615 0.155 47.099 o
-11 1 3 12.973 13.270 0.301 12.547 o
-11 1 4 33.788 34.253 0.845 1.593 o
-11 1 5 2.004 2.040 0.078 188.398 o
-11 1 6 0.195 0.146 0.039 753.591 o
-11 1 7 1.271 1.350 0.068 246.071 o
-11 1 8 1.213 1.253 0.078 188.398 o
-11 1 9 5.761 5.722 0.165 41.721 o
-11 1 10 3.463 3.701 0.126 71.346 o
-11 1 11 3.941 4.119 0.126 71.346 o
-11 1 12 12.559 12.726 0.291 13.397 o
-11 1 13 0.377 0.418 0.058 334.929 o
-11 1 14 5.927 5.790 0.165 41.721 o
-11 1 15 5.607 5.518 0.155 47.099 o
-11 1 16 2.245 2.244 0.087 148.858 o
-11 2 1 2.568 2.565 0.117 83.732 o
-11 2 2 0.290 0.291 0.058 334.929 o
-11 2 3 1.230 1.175 0.078 188.398 o
-11 2 4 10.408 10.297 0.262 16.540 o
-11 2 5 1.984 1.972 0.117 83.732 o
-11 2 6 5.928 5.897 0.185 33.400 o
-11 2 7 7.695 8.199 0.223 22.793 o
-11 2 10 1.014 0.884 0.087 148.858 o
-11 2 11 2.068 2.137 0.107 99.648 o
-11 2 12 2.348 2.380 0.107 99.648 o
-11 2 13 0.472 0.457 0.058 334.929 o
-11 2 14 1.311 1.166 0.087 148.858 o
-11 2 15 9.385 9.598 0.301 12.547 o
-11 2 17 0.659 0.670 0.136 61.518 o
-11 2 18 2.027 1.972 0.175 37.214 o
-11 3 1 0.958 1.078 0.097 120.575 o
-11 3 2 3.040 3.060 0.117 83.732 o
-11 3 3 0.351 0.350 0.058 334.929 o
-11 3 4 4.239 4.129 0.204 27.341 o
-11 3 5 5.887 6.033 0.165 41.721 o
-11 3 6 2.722 2.594 0.107 99.648 o
-11 3 7 3.171 3.419 0.155 47.099 o
-11 3 9 1.166 1.098 0.087 148.858 o
-11 3 10 11.415 11.103 0.321 11.072 o
-11 3 11 3.788 3.973 0.136 61.518 o
-11 3 12 0.968 0.942 0.087 148.858 o
-11 3 13 2.232 2.205 0.117 83.732 o
-11 3 14 0.378 0.330 0.068 246.071 o
-11 3 16 3.357 3.254 0.126 71.346 o
-11 4 1 1.226 1.243 0.175 37.214 o
-11 4 2 2.527 2.613 0.107 99.648 o
-11 4 3 4.808 5.119 0.175 37.214 o
-11 4 5 0.180 0.214 0.068 246.071 o
-11 4 6 6.131 6.013 0.272 15.379 o
-11 4 9 2.125 1.933 0.194 30.144 o
-11 4 10 3.277 3.264 0.223 22.793 o
-11 4 12 2.883 2.963 0.214 24.912 o
-11 4 13 5.171 5.255 0.253 17.837 o
-10 0 4 8.171 8.189 0.214 24.912 o
-10 0 6 11.288 11.502 0.680 2.461 o
-10 0 8 16.576 17.214 0.389 7.536 o
-10 0 10 11.216 11.881 0.282 14.337 o
-10 0 12 11.168 11.171 0.330 10.430 o
-10 0 16 2.603 2.798 0.204 27.341 o
-10 0 18 57.134 57.091 0.933 1.308 o
-10 0 20 1.686 1.885 0.126 71.346 o
-10 1 1 3.249 3.419 0.126 71.346 o
-10 1 2 0.481 0.525 0.049 482.298 o
-10 1 3 2.153 2.215 0.078 188.398 o
-10 1 4 0.742 0.729 0.049 482.298 o
-10 1 5 9.132 9.151 0.223 22.793 o
-10 1 7 44.576 44.754 0.991 1.159 o
-10 1 8 18.730 18.875 0.476 5.022 o
-10 1 9 9.345 9.471 0.253 17.837 o
-10 1 10 5.856 5.945 0.194 30.144 o
-10 1 11 1.764 1.865 0.087 148.858 o
-10 1 12 3.631 3.925 0.379 7.927 o
-10 1 13 10.833 11.123 0.350 9.304 o
-10 1 14 16.670 17.175 0.369 8.350 o
-10 1 16 0.891 0.738 0.068 246.071 o
-10 1 17 13.768 13.862 0.301 12.547 o
-10 1 18 2.272 2.127 0.107 99.648 o
-10 1 19 1.726 1.632 0.097 120.575 o
-10 1 21 0.441 0.427 0.126 71.346 o
-10 2 1 0.506 0.418 0.058 334.929 o
-10 2 2 10.540 10.336 0.408 6.835 o
-10 2 3 46.365 46.910 1.001 1.137 o
-10 2 4 26.652 27.142 0.641 2.768 o
-10 2 7 1.236 1.360 0.068 246.071 o
-10 2 8 8.469 8.636 0.214 24.912 o
-10 2 9 12.600 12.444 0.350 9.304 o
-10 2 10 0.800 0.738 0.058 334.929 o
-10 2 11 11.030 10.987 0.573 3.464 o
-10 2 12 4.661 4.915 0.165 41.721 o
-10 2 13 10.697 10.676 0.262 16.540 o
-10 2 14 12.808 12.774 0.291 13.397 o
-10 2 16 0.698 0.719 0.107 99.648 o
-10 2 17 3.421 3.623 0.214 24.912 o
-10 2 18 0.570 0.486 0.136 61.518 o
-10 3 1 2.420 2.759 0.107 99.648 o
-10 3 2 7.529 7.771 0.204 27.341 o
-10 3 3 3.484 3.546 0.126 71.346 o
-10 3 4 9.686 9.685 0.272 15.379 o
-10 3 6 10.338 10.258 0.262 16.540 o
-10 3 7 0.554 0.573 0.058 334.929 o
-10 3 8 5.517 5.469 0.165 41.721 o
-10 3 9 0.811 0.826 0.068 246.071 o
-10 3 10 7.275 6.955 0.185 33.400 o
-10 3 14 7.568 7.402 0.204 27.341 o
-10 3 15 2.432 2.681 0.107 99.648 o
-10 3 17 1.261 1.253 0.165 41.721 o
-10 3 18 0.353 0.369 0.117 83.732 o
-10 4 2 9.582 9.811 0.233 20.933 o
-10 4 3 5.881 5.654 0.165 41.721 o
-10 4 4 0.305 0.330 0.058 334.929 o
-10 4 5 0.950 0.962 0.068 246.071 o
-10 4 6 3.034 3.099 0.165 41.721 o
-10 4 8 2.848 2.671 0.204 27.341 o
-10 4 9 3.015 2.934 0.136 61.518 o
-10 4 10 6.650 6.761 0.301 12.547 o
-10 4 13 6.789 6.985 0.291 13.397 o
-10 4 16 9.426 9.918 0.321 11.072 o
-10 4 17 0.731 0.894 0.155 47.099 o
-10 5 2 6.012 5.634 0.262 16.540 o
-10 5 4 2.013 1.758 0.340 9.843 o
-10 5 5 2.661 2.506 0.204 27.341 o
-10 5 6 5.372 4.925 0.350 9.304 o
-10 5 10 0.558 0.719 0.087 148.858 o
-10 5 11 1.064 1.059 0.165 41.721 o
-10 5 12 12.690 12.803 0.369 8.350 o
-9 0 2 3.837 3.701 0.146 53.589 o
-9 0 4 54.592 55.391 1.156 0.851 o
-9 0 6 23.486 23.771 0.525 4.135 o
-9 0 8 4.072 4.090 0.136 61.518 o
-9 0 10 49.368 49.523 1.311 0.662 o
-9 0 16 19.732 20.206 0.486 4.823 o
-9 0 18 0.249 0.398 0.126 71.346 o
-9 0 20 1.011 0.767 0.097 120.575 o
-9 0 22 6.249 6.091 0.427 6.228 o
-9 1 1 0.484 0.486 0.039 753.591 o
-9 1 2 1.336 1.243 0.058 334.929 o
-9 1 3 0.123 0.126 0.029 1339.720 o
-9 1 4 9.911 9.802 0.223 22.793 o
-9 1 5 2.874 3.031 0.087 148.858 o
-9 1 6 21.306 21.478 0.476 5.022 o
-9 1 7 16.341 16.252 0.398 7.173 o
-9 1 8 4.511 4.605 0.136 61.518 o
-9 1 9 16.738 16.320 0.369 8.350 o
-9 1 10 1.070 1.088 0.068 246.071 o
-9 1 11 6.282 6.275 0.175 37.214 o
-9 1 13 0.316 0.369 0.107 99.648 o
-9 1 15 0.561 0.447 0.068 246.071 o
-9 1 16 2.460 2.419 0.126 71.346 o
-9 1 17 33.495 33.310 1.001 1.137 o
-9 1 18 6.170 6.178 0.185 33.400 o
-9 1 19 2.609 2.633 0.107 99.648 o
-9 1 20 3.998 3.925 0.146 53.589 o
-9 1 21 6.390 6.188 0.175 37.214 o
-9 1 23 1.942 1.972 0.185 33.400 o
-9 2 1 4.640 4.692 0.136 61.518 o
-9 2 3 0.652 0.573 0.049 482.298 o
-9 2 4 0.317 0.311 0.039 753.591 o
-9 2 5 5.764 5.751 0.146 53.589 o
-9 2 6 32.609 32.562 0.767 1.932 o
-9 2 7 9.406 9.433 0.223 22.793 o
-9 2 8 52.593 52.447 1.243 0.736 o
-9 2 9 1.270 1.331 0.068 246.071 o
-9 2 10 5.084 5.149 0.175 37.214 o
-9 2 12 3.124 3.060 0.117 83.732 o
-9 2 13 29.655 29.172 0.661 2.608 o
-9 2 14 4.475 4.692 0.146 53.589 o
-9 2 15 0.463 0.437 0.058 334.929 o
-9 2 16 8.905 8.957 0.233 20.933 o
-9 2 17 7.811 7.519 0.194 30.144 o
-9 2 18 13.672 13.367 0.398 7.173 o
-9 2 19 3.575 3.662 0.233 20.933 o
-9 2 21 6.443 6.693 0.282 14.337 o
-9 2 22 2.511 2.710 0.204 27.341 o
-9 3 1 2.533 2.331 0.185 33.400 o
-9 3 2 79.911 78.375 1.846 0.334 o
-9 3 3 12.014 12.434 0.291 13.397 o
-9 3 4 20.170 19.788 0.495 4.636 o
-9 3 6 0.977 1.078 0.058 334.929 o
-9 3 7 18.760 18.700 0.398 7.173 o
-9 3 8 6.350 6.227 0.185 33.400 o
-9 3 9 1.252 1.574 0.087 148.858 o
-9 3 10 4.713 4.575 0.155 47.099 o
-9 3 11 1.083 1.137 0.087 148.858 o
-9 3 12 38.707 39.498 1.098 0.944 o
-9 3 13 6.452 6.450 0.223 22.793 o
-9 3 14 5.675 5.926 0.165 41.721 o
-9 3 15 2.172 2.749 0.165 41.721 o
-9 3 16 2.816 2.807 0.107 99.648 o
-9 3 18 2.546 2.671 0.204 27.341 o
-9 4 1 10.771 10.890 0.253 17.837 o
-9 4 2 3.576 3.419 0.146 53.589 o
-9 4 3 19.606 18.826 0.398 7.173 o
-9 4 4 0.255 0.311 0.049 482.298 o
-9 4 6 7.455 7.198 0.233 20.933 o
-9 4 7 0.846 0.962 0.068 246.071 o
-9 4 8 4.008 3.915 0.155 47.099 o
-9 4 9 1.660 1.622 0.097 120.575 o
-9 4 10 0.520 0.389 0.058 334.929 o
-9 4 11 5.094 4.818 0.515 4.292 o
-9 4 12 5.428 5.275 0.806 1.750 o
-9 4 13 6.872 6.664 0.194 30.144 o
-9 4 14 0.265 0.311 0.078 188.398 o
-9 5 1 1.447 1.234 0.107 99.648 o
-9 5 6 0.684 0.806 0.068 246.071 o
-9 5 8 0.447 0.418 0.078 188.398 o
-9 5 9 3.354 3.283 0.136 61.518 o
-9 5 10 0.814 0.709 0.087 148.858 o
-9 5 12 2.717 2.778 0.214 24.912 o
-9 5 15 2.038 2.127 0.185 33.400 o
-9 6 1 1.402 1.234 0.165 41.721 o
-9 6 2 0.222 0.272 0.068 246.071 o
-9 6 3 3.524 3.332 0.126 71.346 o
-9 6 4 0.283 0.330 0.058 334.929 o
-9 6 5 3.111 2.555 0.204 27.341 o
-9 6 6 0.544 0.680 0.136 61.518 o
-8 0 2 3.357 3.565 0.117 83.732 o
-8 0 4 4.011 4.002 0.126 71.346 o
-8 0 8 47.667 46.726 1.370 0.606 o
-8 0 10 6.354 6.023 0.185 33.400 o
-8 0 12 2.856 2.856 0.379 7.927 o
-8 0 14 42.352 40.450 1.914 0.311 o
-8 0 16 11.219 11.881 0.359 8.807 o
-8 0 18 2.304 2.312 0.194 30.144 o
-8 0 20 38.682 37.274 1.943 0.301 o
-8 0 24 0.617 0.593 0.136 61.518 o
-8 1 1 27.881 28.230 0.612 3.038 o
-8 1 3 18.167 18.243 0.447 5.698 o
-8 1 4 28.405 28.405 0.661 2.608 o
-8 1 5 21.944 21.566 0.466 5.233 o
-8 1 6 1.624 1.603 0.058 334.929 o
-8 1 7 53.724 52.894 1.127 0.896 o
-8 1 8 5.715 5.673 0.146 53.589 o
-8 1 9 13.001 12.901 0.301 12.547 o
-8 1 10 34.431 33.689 0.845 1.593 o
-8 1 11 1.511 1.719 0.146 53.589 o
-8 1 12 1.767 1.642 0.107 99.648 o
-8 1 14 0.522 0.525 0.068 246.071 o
-8 1 15 15.019 14.834 0.369 8.350 o
-8 1 16 8.229 8.034 0.233 20.933 o
-8 1 17 6.506 6.615 0.311 11.775 o
-8 1 18 9.905 9.763 0.243 19.292 o
-8 1 20 1.139 1.020 0.068 246.071 o
-8 1 21 3.843 3.759 0.126 71.346 o
-8 1 23 0.942 0.855 0.097 120.575 o
-8 1 24 8.218 8.286 0.301 12.547 o
-8 2 1 37.969 36.856 0.894 1.425 o
-8 2 2 15.614 15.766 0.359 8.807 o
-8 2 3 6.764 6.489 0.175 37.214 o
-8 2 4 15.441 15.232 0.350 9.304 o
-8 2 5 32.326 32.164 0.699 2.326 o
-8 2 6 54.925 54.594 1.166 0.837 o
-8 2 7 6.005 6.149 0.155 47.099 o
-8 2 8 6.575 6.363 0.165 41.721 o
-8 2 9 1.315 1.253 0.068 246.071 o
-8 2 10 10.369 10.627 0.330 10.430 o
-8 2 11 19.107 18.525 0.427 6.228 o
-8 2 12 7.756 7.431 0.223 22.793 o
-8 2 13 1.968 1.933 0.097 120.575 o
-8 2 14 10.735 10.890 0.253 17.837 o
-8 2 15 0.147 0.194 0.058 334.929 o
-8 2 16 34.989 35.117 0.855 1.557 o
-8 2 17 1.883 1.865 0.165 41.721 o
-8 2 18 12.957 12.891 0.389 7.536 o
-8 2 19 3.421 2.982 0.214 24.912 o
-8 2 23 2.526 2.565 0.194 30.144 o
-8 3 1 0.263 0.204 0.039 753.591 o
-8 3 2 8.092 7.888 0.233 20.933 o
-8 3 3 6.626 6.751 0.175 37.214 o
-8 3 5 0.904 0.942 0.058 334.929 o
-8 3 6 31.520 31.037 0.835 1.630 o
-8 3 7 10.036 10.093 0.272 15.379 o
-8 3 8 20.892 20.934 0.457 5.458 o
-8 3 9 5.167 4.945 0.155 47.099 o
-8 3 10 9.004 8.927 0.223 22.793 o
-8 3 11 5.416 5.537 0.457 5.458 o
-8 3 12 48.069 48.105 1.127 0.896 o
-8 3 13 1.472 1.438 0.126 71.346 o
-8 3 14 1.275 1.205 0.097 120.575 o
-8 3 15 0.440 0.486 0.058 334.929 o
-8 3 16 16.390 16.563 0.369 8.350 o
-8 3 17 15.422 15.854 0.350 9.304 o
-8 3 19 0.863 1.088 0.165 41.721 o
-8 3 20 7.225 7.014 0.398 7.173 o
-8 4 1 20.341 19.992 0.515 4.292 o
-8 4 2 18.593 18.525 0.466 5.233 o
-8 4 3 14.887 15.494 0.330 10.430 o
-8 4 4 10.610 10.113 0.243 19.292 o
-8 4 5 2.837 2.973 0.097 120.575 o
-8 4 6 4.469 4.362 0.136 61.518 o
-8 4 7 2.657 2.710 0.107 99.648 o
-8 4 8 3.946 4.099 0.155 47.099 o
-8 4 10 0.326 0.350 0.078 188.398 o
-8 4 11 21.031 22.052 0.447 5.698 o
-8 4 12 16.100 16.252 0.427 6.228 o
-8 4 13 10.225 10.346 0.379 7.927 o
-8 4 15 2.567 2.749 0.223 22.793 o
-8 4 16 2.430 2.594 0.165 41.721 o
-8 4 18 4.455 4.303 0.282 14.337 o
-8 5 1 4.469 4.323 0.155 47.099 o
-8 5 2 24.903 24.636 0.476 5.022 o
-8 5 5 1.376 1.263 0.087 148.858 o
-8 5 6 0.417 0.495 0.058 334.929 o
-8 5 7 4.368 4.265 0.136 61.518 o
-8 5 8 7.330 6.645 0.699 2.326 o
-8 5 10 2.064 2.147 0.126 71.346 o
-8 5 12 0.924 0.835 0.087 148.858 o
-8 5 14 0.519 0.525 0.136 61.518 o
-8 5 15 0.634 0.680 0.136 61.518 o
-8 6 1 0.289 0.291 0.068 246.071 o
-8 6 2 0.509 0.486 0.078 188.398 o
-8 6 3 0.326 0.233 0.058 334.929 o
-8 6 4 0.607 0.544 0.058 334.929 o
-8 6 6 0.385 0.350 0.068 246.071 o
-8 6 7 1.015 0.942 0.087 148.858 o
-8 6 8 0.474 0.408 0.117 83.732 o
-8 6 11 0.571 0.612 0.107 99.648 o
-7 0 2 13.907 14.251 0.321 11.072 o
-7 0 4 39.011 38.371 0.767 1.932 o
-7 0 6 247.021 250.250 4.847 0.048 o
-7 0 10 1.411 0.933 0.253 17.837 o
-7 0 12 5.049 5.450 0.457 5.458 o
-7 0 14 9.897 11.142 0.291 13.397 o
-7 0 16 6.808 6.683 0.311 11.775 o
-7 0 18 7.233 6.936 0.272 15.379 o
-7 0 20 0.456 0.505 0.087 148.858 o
-7 0 22 0.422 0.398 0.087 148.858 o
-7 0 24 7.373 6.917 0.573 3.464 o
-7 1 1 17.336 17.777 0.505 4.459 o
-7 1 2 84.239 84.252 1.807 0.349 o
-7 1 3 3.863 3.779 0.107 99.648 o
-7 1 4 0.346 0.369 0.049 482.298 o
-7 1 5 2.195 2.127 0.078 188.398 o
-7 1 6 18.464 17.719 0.398 7.173 o
-7 1 7 49.991 49.252 1.486 0.515 o
-7 1 9 9.896 10.501 0.369 8.350 o
-7 1 10 27.833 27.657 0.709 2.263 o
-7 1 11 44.493 43.258 1.234 0.748 o
-7 1 12 2.826 2.875 0.126 71.346 o
-7 1 13 8.995 8.578 0.282 14.337 o
-7 1 14 14.697 14.484 0.340 9.843 o
-7 1 15 12.919 12.619 0.291 13.397 o
-7 1 16 5.531 5.615 0.165 41.721 o
-7 1 17 21.434 21.760 0.437 5.954 o
-7 1 18 0.203 0.175 0.058 334.929 o
-7 1 19 25.013 24.431 0.690 2.392 o
-7 1 20 4.174 4.216 0.126 71.346 o
-7 1 21 2.836 2.837 0.107 99.648 o
-7 1 22 1.204 1.117 0.078 188.398 o
-7 1 23 0.974 0.981 0.068 246.071 o
-7 1 24 0.778 0.835 0.146 53.589 o
-7 1 25 6.781 6.897 0.282 14.337 o
-7 2 2 0.372 0.321 0.029 1339.720 o
-7 2 3 21.673 21.614 0.486 4.823 o
-7 2 4 3.203 3.225 0.126 71.346 o
-7 2 5 9.524 9.501 0.233 20.933 o
-7 2 6 2.261 2.176 0.087 148.858 o
-7 2 7 18.714 18.554 0.398 7.173 o
-7 2 8 16.282 15.990 0.350 9.304 o
-7 2 9 16.206 16.223 0.359 8.807 o
-7 2 10 74.488 74.480 1.515 0.495 o
-7 2 11 21.768 21.177 0.466 5.233 o
-7 2 12 7.573 7.587 0.204 27.341 o
-7 2 13 4.761 4.828 0.136 61.518 o
-7 2 14 3.430 3.245 0.107 99.648 o
-7 2 15 39.653 38.886 0.826 1.669 o
-7 2 16 11.667 11.463 0.486 4.823 o
-7 2 17 2.033 2.108 0.194 30.144 o
-7 2 18 4.408 4.245 0.243 19.292 o
-7 2 20 21.950 20.925 1.175 0.824 o
-7 2 21 11.392 10.793 0.962 1.230 o
-7 2 22 4.304 4.041 0.359 8.807 o
-7 2 23 3.492 3.682 0.233 20.933 o
-7 2 24 4.270 4.430 0.233 20.933 o
-7 3 1 1.955 1.875 0.068 246.071 o
-7 3 2 1.857 1.758 0.068 246.071 o
-7 3 3 2.033 2.021 0.078 188.398 o
-7 3 4 72.764 71.565 1.787 0.356 o
-7 3 5 33.174 32.941 0.680 2.461 o
-7 3 6 15.535 15.261 0.340 9.843 o
-7 3 9 9.067 9.277 0.223 22.793 o
-7 3 10 10.938 10.705 0.359 8.807 o
-7 3 11 0.233 0.175 0.039 753.591 o
-7 3 12 0.977 0.913 0.068 246.071 o
-7 3 13 7.216 7.159 0.185 33.400 o
-7 3 14 21.526 21.469 0.534 3.986 o
-7 3 15 4.601 4.537 0.146 53.589 o
-7 3 16 20.989 20.944 0.835 1.630 o
-7 3 18 9.208 9.462 0.233 20.933 o
-7 3 20 2.365 2.293 0.146 53.589 o
-7 3 21 2.467 2.555 0.126 71.346 o
-7 3 22 2.577 2.574 0.194 30.144 o
-7 4 1 20.234 19.934 0.437 5.954 o
-7 4 2 6.233 6.295 0.165 41.721 o
-7 4 3 0.618 0.651 0.049 482.298 o
-7 4 4 2.037 2.089 0.078 188.398 o
-7 4 5 21.925 21.527 0.495 4.636 o
-7 4 6 4.011 4.323 0.136 61.518 o
-7 4 7 4.273 4.401 0.136 61.518 o
-7 4 8 24.752 25.180 0.495 4.636 o
-7 4 9 5.065 5.294 0.253 17.837 o
-7 4 10 0.245 0.194 0.068 246.071 o
-7 4 11 13.611 13.581 0.748 2.034 o
-7 4 12 3.214 3.283 0.136 61.518 o
-7 4 14 3.112 3.138 0.194 30.144 o
-7 4 15 11.668 11.657 0.282 14.337 o
-7 4 16 8.901 9.199 0.311 11.775 o
-7 4 17 3.277 3.215 0.340 9.843 o
-7 5 1 3.665 3.594 0.117 83.732 o
-7 5 2 17.909 17.554 0.641 2.768 o
-7 5 3 3.343 3.274 0.107 99.648 o
-7 5 4 1.632 1.545 0.136 61.518 o
-7 5 5 0.938 0.933 0.068 246.071 o
-7 5 6 7.118 7.519 0.223 22.793 o
-7 5 7 0.553 0.661 0.068 246.071 o
-7 5 10 4.886 5.304 0.175 37.214 o
-7 5 11 8.693 8.927 0.233 20.933 o
-7 5 12 22.771 23.382 1.467 0.529 o
-7 5 14 0.994 1.146 0.107 99.648 o
-7 5 17 2.180 2.176 0.185 33.400 o
-7 6 1 14.861 14.066 0.311 11.775 o
-7 6 2 2.687 2.662 0.126 71.346 o
-7 6 4 0.656 0.670 0.068 246.071 o
-7 6 5 1.070 0.971 0.194 30.144 o
-7 6 6 5.437 5.421 0.175 37.214 o
-7 6 7 2.226 1.855 0.117 83.732 o
-7 6 8 3.752 3.381 0.330 10.430 o
-7 6 9 1.838 1.826 0.126 71.346 o
-7 6 11 1.676 1.506 0.185 33.400 o
-6 0 2 178.635 181.366 3.983 0.072 o
-6 0 4 2.916 3.079 0.282 14.337 o
-6 0 6 158.296 162.190 3.497 0.093 o
-6 0 8 1.083 1.224 0.146 53.589 o
-6 0 10 278.340 282.171 8.014 0.018 o
-6 0 14 25.670 24.257 0.544 3.845 o
-6 0 16 124.220 124.061 3.711 0.083 o
-6 0 18 14.595 14.649 0.457 5.458 o
-6 0 20 9.346 9.161 0.243 19.292 o
-6 0 22 2.611 2.710 0.136 61.518 o
-6 0 24 11.574 11.434 0.408 6.835 o
-6 1 1 1.421 1.486 0.087 148.858 o
-6 1 2 6.841 6.557 0.175 37.214 o
-6 1 3 1.267 1.234 0.068 246.071 o
-6 1 4 30.674 30.775 0.661 2.608 o
-6 1 5 93.172 94.588 2.322 0.211 o
-6 1 6 148.463 149.960 3.342 0.102 o
-6 1 7 2.841 2.555 0.165 41.721 o
-6 1 8 2.957 3.041 0.175 37.214 o
-6 1 9 42.296 42.529 1.010 1.115 o
-6 1 10 49.578 49.125 1.253 0.725 o
-6 1 11 4.173 3.866 0.175 37.214 o
-6 1 12 40.016 40.062 0.923 1.336 o
-6 1 13 4.815 4.721 0.136 61.518 o
-6 1 14 21.325 20.487 0.457 5.458 o
-6 1 15 3.367 3.400 0.107 99.648 o
-6 1 16 0.538 0.525 0.049 482.298 o
-6 1 17 1.026 1.001 0.068 246.071 o
-6 1 18 0.627 0.631 0.058 334.929 o
-6 1 19 11.003 10.870 0.291 13.397 o
-6 1 20 26.595 25.743 0.884 1.456 o
-6 1 21 12.173 11.754 0.301 12.547 o
-6 1 22 1.421 1.399 0.078 188.398 o
-6 1 23 2.023 1.943 0.087 148.858 o
-6 1 24 0.256 0.214 0.068 246.071 o
-6 1 25 1.114 1.360 0.175 37.214 o
-6 2 1 68.420 66.591 1.496 0.508 o
-6 2 2 37.910 37.274 0.797 1.793 o
-6 2 3 58.312 58.150 1.807 0.349 o
-6 2 4 5.003 5.236 0.136 61.518 o
-6 2 5 4.334 4.187 0.126 71.346 o
-6 2 6 0.873 1.039 0.097 120.575 o
-6 2 7 0.161 0.194 0.039 753.591 o
-6 2 8 12.903 12.541 0.622 2.944 o
-6 2 9 30.427 30.377 0.738 2.088 o
-6 2 10 9.551 8.889 0.233 20.933 o
-6 2 11 0.205 0.185 0.039 753.591 o
-6 2 12 8.419 8.354 0.204 27.341 o
-6 2 13 0.206 0.165 0.039 753.591 o
-6 2 14 6.158 6.217 0.175 37.214 o
-6 2 15 2.673 2.584 0.107 99.648 o
-6 2 16 0.339 0.369 0.049 482.298 o
-6 2 17 8.885 8.966 0.291 13.397 o
-6 2 18 18.263 18.496 0.923 1.336 o
-6 2 19 2.485 2.302 0.117 83.732 o
-6 2 20 19.454 18.681 0.398 7.173 o
-6 2 21 1.445 1.515 0.097 120.575 o
-6 2 23 0.568 0.515 0.087 148.858 o
-6 3 1 12.502 12.590 0.291 13.397 o
-6 3 2 10.611 10.938 0.253 17.837 o
-6 3 3 1.274 1.632 0.058 334.929 o
-6 3 4 4.265 4.284 0.107 99.648 o
-6 3 5 0.577 0.631 0.039 753.591 o
-6 3 6 6.011 6.781 0.165 41.721 o
-6 3 7 7.028 7.091 0.175 37.214 o
-6 3 8 38.148 37.342 0.835 1.630 o
-6 3 9 30.078 29.697 0.573 3.464 o
-6 3 10 0.474 0.505 0.058 334.929 o
-6 3 11 4.184 4.167 0.126 71.346 o
-6 3 12 0.368 0.903 0.155 47.099 o
-6 3 13 6.106 6.237 0.165 41.721 o
-6 3 14 53.112 52.477 1.078 0.979 o
-6 3 15 11.831 12.366 0.301 12.547 o
-6 3 16 1.683 1.807 0.117 83.732 o
-6 3 17 0.580 0.583 0.068 246.071 o
-6 3 18 8.200 7.859 0.223 22.793 o
-6 3 19 14.518 14.474 0.563 3.584 o
-6 3 20 0.877 0.874 0.165 41.721 o
-6 3 21 0.326 0.389 0.078 188.398 o
-6 3 22 4.508 4.420 0.155 47.099 o
-6 3 23 0.785 0.729 0.136 61.518 o
-6 4 1 7.409 7.431 0.194 30.144 o
-6 4 3 6.871 6.936 0.175 37.214 o
-6 4 4 40.455 40.460 1.001 1.137 o
-6 4 5 36.848 36.506 0.777 1.884 o
-6 4 6 1.905 1.807 0.087 148.858 o
-6 4 8 6.504 6.615 0.194 30.144 o
-6 4 10 1.828 1.749 0.097 120.575 o
-6 4 11 6.149 6.139 0.447 5.698 o
-6 4 12 10.882 11.579 0.272 15.379 o
-6 4 13 12.840 13.435 0.826 1.669 o
-6 4 14 12.933 13.328 0.311 11.775 o
-6 4 15 21.140 20.934 0.427 6.228 o
-6 4 16 0.483 0.544 0.068 246.071 o
-6 4 18 6.081 6.120 0.194 30.144 o
-6 4 19 0.830 0.981 0.126 71.346 o
-6 5 2 0.602 0.719 0.058 334.929 o
-6 5 3 1.168 1.175 0.068 246.071 o
-6 5 4 34.494 33.262 0.816 1.709 o
-6 5 6 6.190 6.334 0.175 37.214 o
-6 5 7 2.606 2.535 0.107 99.648 o
-6 5 8 14.558 14.960 0.350 9.304 o
-6 5 9 1.308 1.263 0.175 37.214 o
-6 5 10 14.095 14.105 0.321 11.072 o
-6 5 11 0.462 0.515 0.078 188.398 o
-6 5 13 0.552 0.563 0.097 120.575 o
-6 5 14 2.172 2.312 0.126 71.346 o
-6 5 15 1.353 1.370 0.126 71.346 o
-6 5 16 6.972 7.257 0.204 27.341 o
-6 5 18 1.354 1.127 0.204 27.341 o
-6 6 1 1.642 1.661 0.078 188.398 o
-6 6 2 3.822 3.983 0.117 83.732 o
-6 6 3 0.358 0.544 0.058 334.929 o
-6 6 4 2.671 2.623 0.185 33.400 o
-6 6 5 8.525 8.403 0.554 3.711 o
-6 6 6 0.925 1.477 0.087 148.858 o
-6 6 7 0.740 0.612 0.058 334.929 o
-6 6 8 0.449 0.418 0.136 61.518 o
-6 6 10 4.672 4.828 0.262 16.540 o
-6 6 11 9.224 9.238 0.340 9.843 o
-6 6 12 3.742 4.187 0.243 19.292 o
-6 6 13 0.620 0.845 0.155 47.099 o
-6 6 14 0.800 0.651 0.146 53.589 o
-6 6 15 3.250 3.167 0.214 24.912 o
-6 6 16 1.822 1.778 0.175 37.214 o
-6 7 1 5.099 4.935 0.155 47.099 o
-6 7 4 0.407 0.311 0.078 188.398 o
-6 7 5 0.398 0.379 0.068 246.071 o
-6 7 6 1.100 0.991 0.087 148.858 o
-6 7 7 2.301 2.001 0.175 37.214 o
-6 7 9 2.216 2.254 0.185 33.400 o
-5 0 2 89.631 88.828 1.797 0.352 o
-5 0 4 17.590 18.234 0.457 5.458 o
-5 0 6 115.587 115.513 2.691 0.157 o
-5 0 8 272.248 279.723 7.480 0.020 o
-5 0 10 99.943 102.311 2.322 0.211 o
-5 0 12 42.896 41.791 0.981 1.182 o
-5 0 14 0.613 0.534 0.068 246.071 o
-5 0 18 25.360 25.063 0.699 2.326 o
-5 0 20 95.858 95.219 2.429 0.193 o
-5 0 22 0.235 0.340 0.078 188.398 o
-5 0 24 0.493 0.466 0.087 148.858 o
-5 0 26 12.897 13.007 0.369 8.350 o
-5 1 1 53.982 55.449 1.302 0.671 o
-5 1 2 248.157 252.892 6.392 0.028 o
-5 1 3 48.618 50.116 1.049 1.034 o
-5 1 4 90.517 93.345 2.419 0.194 o
-5 1 5 29.009 30.309 1.069 0.996 o
-5 1 6 4.438 4.031 0.311 11.775 o
-5 1 7 0.926 0.806 0.194 30.144 o
-5 1 8 16.625 16.505 0.486 4.823 o
-5 1 9 258.339 262.577 6.227 0.029 o
-5 1 10 24.989 24.927 0.631 2.854 o
-5 1 12 23.238 23.645 0.525 4.135 o
-5 1 13 8.356 8.568 0.204 27.341 o
-5 1 14 25.757 24.946 0.544 3.845 o
-5 1 15 38.357 37.536 0.855 1.557 o
-5 1 16 52.813 52.039 1.117 0.912 o
-5 1 17 15.909 15.154 0.350 9.304 o
-5 1 18 0.496 0.476 0.049 482.298 o
-5 1 19 39.121 39.051 0.855 1.557 o
-5 1 20 0.545 0.554 0.058 334.929 o
-5 1 21 0.942 0.874 0.068 246.071 o
-5 1 22 1.386 1.370 0.097 120.575 o
-5 1 23 0.200 0.223 0.058 334.929 o
-5 1 24 14.741 13.872 0.437 5.954 o
-5 1 25 0.992 0.933 0.155 47.099 o
-5 1 26 2.828 2.856 0.204 27.341 o
-5 2 1 8.693 8.927 0.204 27.341 o
-5 2 2 0.759 0.651 0.068 246.071 o
-5 2 3 3.957 4.080 0.126 71.346 o
-5 2 4 27.767 26.734 0.826 1.669 o
-5 2 5 171.606 171.972 3.536 0.091 o
-5 2 6 76.444 77.093 2.982 0.128 o
-5 2 7 20.361 20.944 0.748 2.034 o
-5 2 8 1.927 1.982 0.136 61.518 o
-5 2 11 38.360 38.449 0.855 1.557 o
-5 2 12 22.681 22.867 0.505 4.459 o
-5 2 13 71.107 69.778 1.477 0.522 o
-5 2 14 0.626 0.709 0.058 334.929 o
-5 2 15 11.483 11.628 0.272 15.379 o
-5 2 16 3.083 3.118 0.107 99.648 o
-5 2 17 7.634 7.645 0.204 27.341 o
-5 2 18 4.597 4.809 0.155 47.099 o
-5 2 19 10.895 10.453 0.340 9.843 o
-5 2 22 9.517 8.733 0.437 5.954 o
-5 2 23 7.056 6.130 0.194 30.144 o
-5 2 24 1.605 1.486 0.165 41.721 o
-5 3 1 19.245 19.147 0.408 6.835 o
-5 3 3 5.988 5.722 0.136 61.518 o
-5 3 4 11.229 10.744 0.243 19.292 o
-5 3 5 3.552 3.555 0.146 53.589 o
-5 3 6 4.512 4.527 0.117 83.732 o
-5 3 7 15.605 15.329 0.340 9.843 o
-5 3 8 2.196 2.127 0.087 148.858 o
-5 3 10 6.015 6.207 0.175 37.214 o
-5 3 11 0.531 0.466 0.049 482.298 o
-5 3 12 0.619 0.651 0.049 482.298 o
-5 3 14 0.773 0.894 0.087 148.858 o
-5 3 15 2.271 2.166 0.107 99.648 o
-5 3 18 12.199 12.376 0.291 13.397 o
-5 3 19 5.523 5.751 0.204 27.341 o
-5 3 20 0.267 0.233 0.078 188.398 o
-5 3 21 0.863 0.884 0.117 83.732 o
-5 3 23 3.552 3.701 0.136 61.518 o
-5 4 1 3.054 3.167 0.107 99.648 o
-5 4 3 22.509 22.867 0.505 4.459 o
-5 4 4 22.314 22.761 0.495 4.636 o
-5 4 5 13.037 12.794 0.272 15.379 o
-5 4 7 1.123 1.127 0.068 246.071 o
-5 4 8 23.397 24.694 0.505 4.459 o
-5 4 10 22.598 22.256 0.563 3.584 o
-5 4 11 0.339 0.262 0.058 334.929 o
-5 4 12 1.826 1.962 0.155 47.099 o
-5 4 13 14.183 14.105 0.330 10.430 o
-5 4 14 6.700 6.994 0.194 30.144 o
-5 4 15 12.297 12.774 0.389 7.536 o
-5 4 17 2.334 2.331 0.165 41.721 o
-5 4 18 15.406 16.213 1.030 1.073 o
-5 4 19 0.446 0.437 0.087 148.858 o
-5 5 1 2.581 2.565 0.087 148.858 o
-5 5 2 3.866 3.847 0.117 83.732 o
-5 5 3 3.014 2.875 0.107 99.648 o
-5 5 4 60.182 62.745 1.496 0.508 o
-5 5 5 0.212 0.301 0.049 482.298 o
-5 5 6 8.295 8.490 0.243 19.292 o
-5 5 7 2.491 2.390 0.097 120.575 o
-5 5 8 5.708 5.702 0.155 47.099 o
-5 5 9 2.670 2.535 0.165 41.721 o
-5 5 10 3.252 3.196 0.136 61.518 o
-5 5 12 10.383 11.201 0.602 3.137 o
-5 5 13 3.984 3.886 0.544 3.845 o
-5 5 14 44.984 45.871 3.254 0.107 o
-5 5 16 0.703 0.680 0.078 188.398 o
-5 5 17 0.533 0.583 0.107 99.648 o
-5 5 18 1.193 1.311 0.214 24.912 o
-5 6 2 0.316 0.437 0.049 482.298 o
-5 6 3 18.024 17.631 0.389 7.536 o
-5 6 4 2.514 2.438 0.107 99.648 o
-5 6 5 1.325 1.350 0.185 33.400 o
-5 6 6 0.827 0.797 0.068 246.071 o
-5 6 7 1.546 1.632 0.136 61.518 o
-5 6 8 10.266 11.065 0.262 16.540 o
-5 6 9 2.252 2.176 0.126 71.346 o
-5 6 10 8.513 8.762 0.340 9.843 o
-5 6 11 0.648 0.651 0.117 83.732 o
-5 6 13 1.397 1.195 0.126 71.346 o
-5 6 15 3.690 4.022 0.233 20.933 o
-5 6 17 0.732 0.797 0.136 61.518 o
-5 7 2 0.846 0.670 0.146 53.589 o
-5 7 3 0.494 0.486 0.068 246.071 o
-5 7 4 0.400 0.330 0.068 246.071 o
-5 7 7 2.118 1.885 0.330 10.430 o
-5 7 9 2.000 1.855 0.282 14.337 o
-5 7 10 1.854 1.758 0.185 33.400 o
-5 7 11 2.242 2.186 0.194 30.144 o
-4 0 2 956.032 848.077 126.130 0.000 o
-4 0 4 118.523 120.428 3.410 0.098 o
-4 0 6 44.322 43.812 1.001 1.137 o
-4 0 8 567.245 567.451 12.667 0.007 o
-4 0 10 1.725 1.729 0.185 33.400 o
-4 0 12 229.664 236.679 5.236 0.042 o
-4 0 14 1.822 1.894 0.136 61.518 o
-4 0 16 56.493 54.866 1.205 0.784 o
-4 0 18 127.912 127.403 2.584 0.170 o
-4 0 22 1.292 1.166 0.107 99.648 o
-4 0 24 1.743 1.826 0.223 22.793 o
-4 0 26 11.020 10.676 0.340 9.843 o
-4 1 1 92.124 89.100 2.234 0.228 o
-4 1 2 56.996 55.459 1.224 0.759 o
-4 1 3 1.634 1.710 0.097 120.575 o
-4 1 4 34.026 33.505 0.806 1.750 o
-4 1 5 0.068 0.126 0.039 753.591 o
-4 1 6 173.953 174.673 4.061 0.069 o
-4 1 7 83.871 87.244 1.982 0.290 o
-4 1 8 167.841 173.624 4.051 0.069 o
-4 1 9 44.507 45.434 1.059 1.015 o
-4 1 11 1.841 1.865 0.078 188.398 o
-4 1 12 80.053 79.191 1.739 0.376 o
-4 1 13 15.082 14.746 0.350 9.304 o
-4 1 14 16.073 16.009 0.359 8.807 o
-4 1 15 0.126 0.117 0.029 1339.720 o
-4 1 16 21.008 20.759 0.457 5.458 o
-4 1 17 4.373 4.381 0.117 83.732 o
-4 1 18 0.932 0.971 0.058 334.929 o
-4 1 19 51.395 50.777 1.214 0.772 o
-4 1 20 11.572 11.307 0.311 11.775 o
-4 1 21 1.456 1.302 0.107 99.648 o
-4 1 22 21.547 20.351 0.865 1.522 o
-4 1 23 8.984 8.762 0.253 17.837 o
-4 1 24 2.592 2.535 0.175 37.214 o
-4 1 25 4.094 4.245 0.136 61.518 o
-4 1 26 2.234 2.089 0.185 33.400 o
-4 2 1 51.086 51.233 1.195 0.797 o
-4 2 2 13.325 12.784 0.359 8.807 o
-4 2 3 76.468 77.782 2.331 0.209 o
-4 2 4 60.325 61.589 2.351 0.206 o
-4 2 5 5.389 5.751 0.369 8.350 o
-4 2 6 5.535 5.595 0.369 8.350 o
-4 2 7 6.755 6.392 0.175 37.214 o
-4 2 8 78.868 81.095 1.768 0.364 o
-4 2 9 13.795 13.668 0.330 10.430 o
-4 2 10 29.560 29.279 0.661 2.608 o
-4 2 11 7.437 7.218 0.194 30.144 o
-4 2 12 0.652 0.787 0.039 753.591 o
-4 2 13 3.402 3.167 0.097 120.575 o
-4 2 14 21.803 21.469 0.476 5.022 o
-4 2 15 33.893 33.398 0.748 2.034 o
-4 2 16 9.737 9.666 0.233 20.933 o
-4 2 17 7.276 7.101 0.175 37.214 o
-4 2 18 7.391 7.723 0.233 20.933 o
-4 2 19 5.869 5.799 0.194 30.144 o
-4 2 21 4.314 4.158 0.194 30.144 o
-4 2 22 3.700 3.798 0.136 61.518 o
-4 2 23 17.191 16.738 0.427 6.228 o
-4 2 24 2.245 2.225 0.097 120.575 o
-4 2 25 3.050 3.147 0.214 24.912 o
-4 3 1 4.681 4.770 0.117 83.732 o
-4 3 2 12.841 12.901 0.282 14.337 o
-4 3 3 20.907 20.886 0.593 3.240 o
-4 3 4 230.519 229.928 4.993 0.046 o
-4 3 5 26.871 26.909 0.563 3.584 o
-4 3 6 8.240 7.771 0.253 17.837 o
-4 3 7 5.098 5.042 0.136 61.518 o
-4 3 8 0.202 0.262 0.058 334.929 o
-4 3 9 34.851 35.399 0.874 1.489 o
-4 3 10 61.361 61.317 1.457 0.536 o
-4 3 11 19.470 19.535 0.447 5.698 o
-4 3 12 12.051 11.910 0.262 16.540 o
-4 3 13 0.951 1.039 0.058 334.929 o
-4 3 14 30.506 30.610 0.787 1.838 o
-4 3 15 5.494 5.906 0.165 41.721 o
-4 3 16 3.999 3.876 0.165 41.721 o
-4 3 17 13.735 14.202 0.321 11.072 o
-4 3 18 2.453 2.370 0.262 16.540 o
-4 3 20 5.935 5.809 0.185 33.400 o
-4 3 21 1.533 1.564 0.117 83.732 o
-4 3 22 0.995 1.146 0.126 71.346 o
-4 3 23 0.383 0.340 0.107 99.648 o
-4 4 1 0.128 0.146 0.029 1339.720 o
-4 4 2 4.981 4.964 0.136 61.518 o
-4 4 3 57.235 56.683 1.389 0.590 o
-4 4 4 0.678 1.039 0.058 334.929 o
-4 4 5 10.809 10.831 0.253 17.837 o
-4 4 6 27.895 27.725 0.602 3.137 o
-4 4 7 8.822 8.995 0.291 13.397 o
-4 4 8 4.150 4.333 0.126 71.346 o
-4 4 9 2.103 1.933 0.097 120.575 o
-4 4 10 2.760 2.681 0.107 99.648 o
-4 4 11 0.107 0.165 0.049 482.298 o
-4 4 12 0.276 0.321 0.058 334.929 o
-4 4 13 26.451 26.841 0.835 1.630 o
-4 4 14 21.390 21.507 0.826 1.669 o
-4 4 15 0.806 0.865 0.068 246.071 o
-4 4 16 1.757 1.904 0.146 53.589 o
-4 4 17 4.493 4.507 0.233 20.933 o
-4 4 18 1.968 2.059 0.126 71.346 o
-4 4 20 4.301 3.808 0.272 15.379 o
-4 5 2 20.947 20.954 0.457 5.458 o
-4 5 3 2.253 2.098 0.087 148.858 o
-4 5 4 0.540 0.515 0.058 334.929 o
-4 5 6 5.148 4.867 0.155 47.099 o
-4 5 8 7.398 7.762 0.194 30.144 o
-4 5 10 11.308 11.628 0.738 2.088 o
-4 5 11 1.269 1.341 0.107 99.648 o
-4 5 12 7.146 7.237 0.466 5.233 o
-4 5 13 0.486 0.525 0.078 188.398 o
-4 5 14 12.160 12.813 0.379 7.927 o
-4 5 15 0.209 0.272 0.068 246.071 o
-4 5 17 1.606 1.554 0.272 15.379 o
-4 5 18 10.914 11.016 0.408 6.835 o
-4 6 2 4.401 4.255 0.321 11.072 o
-4 6 3 11.892 11.919 0.272 15.379 o
-4 6 4 3.111 3.167 0.136 61.518 o
-4 6 5 5.243 5.285 0.223 22.793 o
-4 6 6 1.465 1.477 0.087 148.858 o
-4 6 7 8.834 8.345 0.223 22.793 o
-4 6 8 1.309 1.321 0.107 99.648 o
-4 6 11 0.470 0.602 0.087 148.858 o
-4 6 12 3.890 3.963 0.165 41.721 o
-4 6 13 18.110 18.360 0.418 6.521 o
-4 6 14 4.306 4.605 0.165 41.721 o
-4 6 16 0.954 1.010 0.165 41.721 o
-4 6 17 0.429 0.476 0.126 71.346 o
-4 7 2 4.127 3.750 0.233 20.933 o
-4 7 3 4.438 3.925 0.311 11.775 o
-4 7 4 2.366 2.293 0.155 47.099 o
-4 7 6 0.755 0.758 0.078 188.398 o
-4 7 7 2.411 2.477 0.282 14.337 o
-4 7 8 1.776 1.690 0.194 30.144 o
-4 7 9 6.662 6.518 0.282 14.337 o
-4 7 11 0.729 0.777 0.155 47.099 o
-3 0 2 15.341 14.251 0.311 11.775 o
-3 0 4 87.567 88.779 3.021 0.125 o
-3 0 6 13.818 14.571 0.631 2.854 o
-3 0 8 20.936 21.886 0.515 4.292 o
-3 0 10 3.649 4.051 0.117 83.732 o
-3 0 12 142.552 142.489 3.099 0.118 o
-3 0 14 17.474 17.282 0.379 7.927 o
-3 0 16 12.795 12.988 0.311 11.775 o
-3 0 18 33.118 32.747 0.729 2.144 o
-3 0 20 9.554 9.015 0.466 5.233 o
-3 0 22 93.525 90.236 3.653 0.085 o
-3 0 24 0.030 0.476 0.087 148.858 o
-3 0 26 3.978 3.905 0.223 22.793 o
-3 1 1 317.747 318.065 7.422 0.021 o
-3 1 2 33.113 32.941 0.758 1.982 o
-3 1 3 153.014 158.304 3.623 0.087 o
-3 1 4 220.992 227.946 5.178 0.042 o
-3 1 5 209.764 211.305 4.857 0.048 o
-3 1 6 0.283 0.321 0.039 753.591 o
-3 1 7 341.285 344.041 7.820 0.019 o
-3 1 8 9.257 8.073 0.223 22.793 o
-3 1 9 59.218 60.083 1.331 0.642 o
-3 1 10 3.508 3.497 0.107 99.648 o
-3 1 11 156.404 154.234 3.449 0.096 o
-3 1 12 50.152 51.826 1.146 0.866 o
-3 1 13 0.812 0.816 0.039 753.591 o
-3 1 14 0.224 0.321 0.029 1339.720 o
-3 1 15 0.186 0.136 0.029 1339.720 o
-3 1 16 31.424 30.600 0.670 2.533 o
-3 1 17 57.802 57.849 1.243 0.736 o
-3 1 18 37.361 37.245 0.816 1.709 o
-3 1 19 0.253 0.262 0.039 753.591 o
-3 1 20 2.031 1.904 0.078 188.398 o
-3 1 21 7.827 7.703 0.194 30.144 o
-3 1 22 1.995 1.904 0.087 148.858 o
-3 1 23 1.794 1.758 0.087 148.858 o
-3 1 24 0.204 0.223 0.058 334.929 o
-3 1 25 1.232 1.098 0.078 188.398 o
-3 1 26 16.276 15.990 0.418 6.521 o
-3 2 1 82.929 81.590 1.846 0.334 o
-3 2 2 172.098 176.188 4.099 0.068 o
-3 2 3 286.968 295.198 6.742 0.025 o
-3 2 4 26.495 26.860 0.670 2.533 o
-3 2 5 2.372 2.594 0.107 99.648 o
-3 2 6 135.727 135.213 3.517 0.092 o
-3 2 7 162.862 164.453 3.691 0.084 o
-3 2 8 274.755 281.831 6.402 0.028 o
-3 2 9 49.894 50.777 1.117 0.912 o
-3 2 10 10.928 10.657 0.253 17.837 o
-3 2 11 23.104 22.440 0.495 4.636 o
-3 2 12 1.987 2.050 0.068 246.071 o
-3 2 13 51.797 51.690 1.175 0.824 o
-3 2 14 0.722 0.865 0.049 482.298 o
-3 2 15 27.725 27.559 0.641 2.768 o
-3 2 16 13.905 14.212 0.321 11.072 o
-3 2 17 0.983 0.952 0.058 334.929 o
-3 2 18 42.100 41.975 0.971 1.206 o
-3 2 19 0.341 0.330 0.049 482.298 o
-3 2 20 3.373 3.439 0.107 99.648 o
-3 2 21 10.638 10.394 0.321 11.072 o
-3 2 24 2.724 2.526 0.146 53.589 o
-3 3 1 3.801 3.789 0.097 120.575 o
-3 3 2 243.211 242.411 5.382 0.039 o
-3 3 3 3.802 7.286 0.175 37.214 o
-3 3 4 43.926 44.093 0.903 1.394 o
-3 3 5 21.314 21.090 0.437 5.954 o
-3 3 6 0.039 0.262 0.049 482.298 o
-3 3 7 3.933 3.963 0.136 61.518 o
-3 3 8 16.956 17.408 0.418 6.521 o
-3 3 9 4.750 5.401 0.146 53.589 o
-3 3 10 19.848 19.467 0.437 5.954 o
-3 3 11 1.339 1.477 0.078 188.398 o
-3 3 12 40.211 40.819 0.884 1.456 o
-3 3 13 8.812 9.063 0.214 24.912 o
-3 3 14 67.242 67.932 1.535 0.483 o
-3 3 15 1.538 1.593 0.126 71.346 o
-3 3 17 1.110 1.127 0.078 188.398 o
-3 3 18 3.403 3.342 0.117 83.732 o
-3 3 19 9.973 10.035 0.243 19.292 o
-3 3 20 4.141 4.080 0.136 61.518 o
-3 3 21 5.909 6.635 0.223 22.793 o
-3 3 22 9.603 9.617 0.243 19.292 o
-3 3 24 10.486 10.598 0.330 10.430 o
-3 4 1 20.213 20.011 0.427 6.228 o
-3 4 2 9.862 10.210 0.389 7.536 o
-3 4 3 56.027 56.188 1.166 0.837 o
-3 4 4 27.125 27.734 0.670 2.533 o
-3 4 5 0.437 0.457 0.039 753.591 o
-3 4 6 23.935 23.800 0.690 2.392 o
-3 4 7 15.821 15.990 0.466 5.233 o
-3 4 8 0.524 0.486 0.049 482.298 o
-3 4 9 0.475 0.476 0.058 334.929 o
-3 4 10 36.132 36.380 0.777 1.884 o
-3 4 11 3.704 3.866 0.136 61.518 o
-3 4 12 2.845 2.769 0.117 83.732 o
-3 4 13 30.680 30.785 0.933 1.308 o
-3 4 14 5.567 5.557 0.185 33.400 o
-3 4 16 3.852 3.895 0.155 47.099 o
-3 4 17 9.947 10.317 0.253 17.837 o
-3 4 18 3.866 3.808 0.146 53.589 o
-3 4 20 8.657 8.422 0.359 8.807 o
-3 5 1 0.162 0.233 0.039 753.591 o
-3 5 2 2.249 2.283 0.078 188.398 o
-3 5 3 4.321 4.129 0.126 71.346 o
-3 5 4 9.044 8.723 0.243 19.292 o
-3 5 5 1.084 1.078 0.068 246.071 o
-3 5 6 34.196 34.457 0.884 1.456 o
-3 5 7 3.871 3.895 0.126 71.346 o
-3 5 8 0.546 0.563 0.068 246.071 o
-3 5 9 4.195 4.070 0.146 53.589 o
-3 5 10 4.246 4.158 0.165 41.721 o
-3 5 11 1.293 1.341 0.107 99.648 o
-3 5 12 11.768 12.123 0.282 14.337 o
-3 5 13 0.363 0.311 0.068 246.071 o
-3 5 14 1.452 1.593 0.097 120.575 o
-3 5 16 16.339 16.495 0.525 4.135 o
-3 5 17 0.972 0.952 0.097 120.575 o
-3 5 18 1.158 1.195 0.204 27.341 o
-3 6 1 7.703 7.548 0.359 8.807 o
-3 6 2 1.668 1.603 0.107 99.648 o
-3 6 3 0.821 1.195 0.233 20.933 o
-3 6 4 1.128 1.243 0.078 188.398 o
-3 6 5 0.717 0.767 0.068 246.071 o
-3 6 6 0.817 0.884 0.087 148.858 o
-3 6 7 0.701 0.787 0.126 71.346 o
-3 6 9 3.683 3.818 0.155 47.099 o
-3 6 10 2.720 2.798 0.136 61.518 o
-3 6 11 0.341 0.321 0.068 246.071 o
-3 6 12 3.403 3.837 0.155 47.099 o
-3 6 13 1.632 1.778 0.097 120.575 o
-3 6 15 0.180 0.583 0.107 99.648 o
-3 6 17 6.496 6.693 0.262 16.540 o
-3 7 2 4.902 5.061 0.243 19.292 o
-3 7 4 4.178 4.080 0.233 20.933 o
-3 7 5 1.556 1.583 0.185 33.400 o
-3 7 6 0.804 0.544 0.146 53.589 o
-3 7 12 5.663 5.634 0.262 16.540 o
-3 7 13 3.752 3.740 0.223 22.793 o
-2 0 6 175.908 170.768 4.022 0.070 o
-2 0 8 445.361 454.998 10.385 0.011 o
-2 0 10 188.386 182.192 4.265 0.063 o
-2 0 12 15.500 16.514 0.369 8.350 o
-2 0 14 52.361 54.556 1.214 0.772 o
-2 0 16 11.451 11.307 0.282 14.337 o
-2 0 18 4.947 4.673 0.126 71.346 o
-2 0 20 16.350 16.359 0.350 9.304 o
-2 0 22 4.130 4.342 0.165 41.721 o
-2 0 26 3.699 3.711 0.223 22.793 o
-2 1 1 178.563 190.866 4.294 0.062 o
-2 1 2 555.728 546.419 45.939 0.001 o
-2 1 3 18.152 20.565 0.447 5.698 o
-2 1 4 356.011 342.011 15.339 0.005 o
-2 1 5 19.671 20.381 0.515 4.292 o
-2 1 6 5.489 5.508 0.136 61.518 o
-2 1 7 32.972 33.582 0.758 1.982 o
-2 1 8 281.826 285.085 6.460 0.027 o
-2 1 9 22.684 22.100 0.515 4.292 o
-2 1 10 30.863 31.999 0.719 2.202 o
-2 1 11 81.317 80.638 1.778 0.360 o
-2 1 12 9.035 9.267 0.223 22.793 o
-2 1 13 31.836 31.183 0.690 2.392 o
-2 1 14 18.120 17.952 0.398 7.173 o
-2 1 15 11.031 10.812 0.253 17.837 o
-2 1 16 0.930 1.020 0.049 482.298 o
-2 1 17 30.197 29.726 0.661 2.608 o
-2 1 18 8.171 8.073 0.194 30.144 o
-2 1 19 1.649 1.739 0.068 246.071 o
-2 1 20 0.985 0.933 0.058 334.929 o
-2 1 21 56.050 55.313 1.195 0.797 o
-2 1 22 10.859 10.491 0.291 13.397 o
-2 1 24 2.306 2.225 0.146 53.589 o
-2 1 25 0.520 0.544 0.058 334.929 o
-2 1 26 1.473 1.418 0.175 37.214 o
-2 2 1 146.481 147.929 3.410 0.098 o
-2 2 2 465.874 473.154 10.618 0.010 o
-2 2 3 9.174 9.365 0.243 19.292 o
-2 2 4 22.347 21.964 0.515 4.292 o
-2 2 5 3.306 3.118 0.107 99.648 o
-2 2 6 69.764 70.341 1.564 0.465 o
-2 2 7 33.126 32.893 0.738 2.088 o
-2 2 8 29.151 27.773 0.622 2.944 o
-2 2 9 16.582 16.553 0.369 8.350 o
-2 2 10 87.641 87.623 1.923 0.308 o
-2 2 11 13.207 13.056 0.301 12.547 o
-2 2 12 104.039 105.526 2.322 0.211 o
-2 2 13 29.874 29.735 0.670 2.533 o
-2 2 14 13.145 13.075 0.291 13.397 o
-2 2 15 2.367 2.157 0.078 188.398 o
-2 2 16 36.575 35.885 0.797 1.793 o
-2 2 17 53.852 53.273 1.195 0.797 o
-2 2 18 26.946 26.588 0.641 2.768 o
-2 2 19 8.044 7.694 0.194 30.144 o
-2 2 20 6.675 6.557 0.185 33.400 o
-2 2 21 0.509 0.486 0.058 334.929 o
-2 2 22 9.221 9.365 0.233 20.933 o
-2 2 23 10.055 10.025 0.330 10.430 o
-2 2 24 0.495 0.389 0.068 246.071 o
-2 2 25 13.888 13.979 0.398 7.173 o
-2 3 1 135.788 138.312 3.128 0.116 o
-2 3 2 63.074 65.630 1.379 0.598 o
-2 3 3 1.656 1.525 0.117 83.732 o
-2 3 4 8.602 8.859 0.223 22.793 o
-2 3 5 5.699 6.324 0.204 27.341 o
-2 3 6 354.264 350.909 8.082 0.017 o
-2 3 7 77.884 79.550 1.729 0.381 o
-2 3 8 25.007 24.684 0.544 3.845 o
-2 3 9 7.476 7.878 0.194 30.144 o
-2 3 10 21.765 21.605 0.515 4.292 o
-2 3 11 19.148 19.662 0.457 5.458 o
-2 3 12 82.440 81.649 2.458 0.188 o
-2 3 13 3.507 3.750 0.107 99.648 o
-2 3 14 4.827 4.809 0.126 71.346 o
-2 3 15 10.872 11.123 0.311 11.775 o
-2 3 16 31.513 31.805 0.699 2.326 o
-2 3 17 4.351 4.507 0.155 47.099 o
-2 3 18 8.714 8.966 0.223 22.793 o
-2 3 19 1.321 1.389 0.097 120.575 o
-2 3 20 14.670 14.882 0.369 8.350 o
-2 3 22 10.476 10.501 0.253 17.837 o
-2 3 23 1.125 1.263 0.243 19.292 o
-2 3 24 1.549 1.535 0.165 41.721 o
-2 4 1 16.168 15.834 0.340 9.843 o
-2 4 2 58.717 58.499 1.321 0.652 o
-2 4 3 31.162 31.572 0.651 2.686 o
-2 4 4 0.449 0.447 0.049 482.298 o
-2 4 5 32.924 33.155 0.729 2.144 o
-2 4 6 3.553 3.740 0.117 83.732 o
-2 4 7 35.461 35.914 0.767 1.932 o
-2 4 8 0.540 0.525 0.049 482.298 o
-2 4 9 0.351 0.330 0.049 482.298 o
-2 4 10 22.897 22.867 0.495 4.636 o
-2 4 11 17.036 17.855 0.369 8.350 o
-2 4 13 10.466 10.200 0.243 19.292 o
-2 4 14 8.186 8.335 0.262 16.540 o
-2 4 15 9.751 10.074 0.243 19.292 o
-2 4 16 14.032 14.513 0.330 10.430 o
-2 4 17 10.389 10.472 0.253 17.837 o
-2 4 18 1.079 1.001 0.107 99.648 o
-2 4 20 2.433 2.506 0.136 61.518 o
-2 4 21 2.137 2.263 0.243 19.292 o
-2 5 1 0.329 0.272 0.039 753.591 o
-2 5 2 15.227 15.077 0.447 5.698 o
-2 5 3 3.143 3.118 0.107 99.648 o
-2 5 4 3.265 3.381 0.117 83.732 o
-2 5 5 4.058 3.954 0.126 71.346 o
-2 5 7 0.249 0.223 0.049 482.298 o
-2 5 8 1.082 1.059 0.087 148.858 o
-2 5 9 0.880 0.806 0.126 71.346 o
-2 5 10 3.041 3.089 0.525 4.135 o
-2 5 11 0.507 0.515 0.078 188.398 o
-2 5 12 0.844 0.816 0.165 41.721 o
-2 5 13 5.455 5.372 0.243 19.292 o
-2 5 14 2.361 2.234 0.107 99.648 o
-2 5 16 12.290 12.648 0.835 1.630 o
-2 5 17 0.589 0.602 0.087 148.858 o
-2 5 19 1.377 1.166 0.194 30.144 o
-2 6 1 0.535 0.583 0.058 334.929 o
-2 6 3 14.900 14.406 1.001 1.137 o
-2 6 5 8.302 8.306 0.350 9.304 o
-2 6 7 3.280 3.245 0.136 61.518 o
-2 6 8 1.795 1.914 0.117 83.732 o
-2 6 9 2.950 2.642 0.136 61.518 o
-2 6 11 5.639 5.838 0.301 12.547 o
-2 6 12 0.381 0.389 0.087 148.858 o
-2 6 14 1.402 1.486 0.165 41.721 o
-2 6 15 5.338 5.119 0.262 16.540 o
-2 6 16 0.566 0.515 0.136 61.518 o
-2 7 4 1.265 1.341 0.175 37.214 o
-2 7 6 2.878 2.778 0.214 24.912 o
-2 7 7 4.133 4.129 0.243 19.292 o
-2 7 8 3.282 3.322 0.223 22.793 o
-2 7 10 1.202 1.175 0.185 33.400 o
-2 7 11 2.770 2.895 0.223 22.793 o
-2 7 12 0.803 0.719 0.146 53.589 o
-1 0 2 754.142 697.554 15.504 0.005 o
-1 0 4 838.550 810.959 60.986 0.000 o
-1 0 6 202.646 199.930 4.634 0.053 o
-1 0 8 490.374 498.907 11.249 0.009 o
-1 0 10 3.377 3.021 0.107 99.648 o
-1 0 12 109.087 109.364 2.399 0.198 o
-1 0 14 48.327 47.017 1.039 1.053 o
-1 0 16 22.323 21.945 0.476 5.022 o
-1 0 18 58.319 59.286 1.273 0.703 o
-1 0 20 42.091 42.160 0.865 1.522 o
-1 0 22 0.696 0.563 0.068 246.071 o
-1 0 24 21.132 20.555 1.001 1.137 o
-1 0 26 5.727 5.722 0.253 17.837 o
-1 1 2 154.796 152.038 4.303 0.061 o
-1 1 3 349.986 342.837 10.909 0.010 o
-1 1 4 243.859 247.608 6.052 0.031 o
-1 1 5 1.131 1.049 0.039 753.591 o
-1 1 6 0.515 0.495 0.049 482.298 o
-1 1 7 420.151 410.973 9.530 0.013 o
-1 1 8 90.395 92.441 2.089 0.261 o
-1 1 9 170.928 167.232 3.837 0.077 o
-1 1 11 71.351 71.944 1.583 0.454 o
-1 1 12 83.044 85.962 1.894 0.317 o
-1 1 13 5.315 5.489 0.136 61.518 o
-1 1 14 42.634 44.288 0.971 1.206 o
-1 1 15 10.121 10.045 0.223 22.793 o
-1 1 16 6.267 6.169 0.146 53.589 o
-1 1 17 1.654 1.729 0.058 334.929 o
-1 1 18 14.835 14.329 0.321 11.072 o
-1 1 19 9.523 9.141 0.223 22.793 o
-1 1 20 2.723 2.798 0.087 148.858 o
-1 1 21 13.100 13.532 0.311 11.775 o
-1 1 22 11.976 11.754 0.291 13.397 o
-1 1 23 1.568 1.603 0.068 246.071 o
-1 1 24 0.522 0.515 0.049 482.298 o
-1 1 25 1.257 1.418 0.097 120.575 o
-1 2 1 136.538 137.758 3.147 0.115 o
-1 2 2 7.793 8.160 0.223 22.793 o
-1 2 3 171.467 168.796 3.866 0.076 o
-1 2 4 219.420 225.585 5.100 0.044 o
-1 2 5 479.614 485.423 10.967 0.009 o
-1 2 6 18.309 18.321 0.418 6.521 o
-1 2 7 1.325 1.399 0.068 246.071 o
-1 2 8 44.344 45.162 1.039 1.053 o
-1 2 9 7.861 7.665 0.185 33.400 o
-1 2 10 179.791 181.259 4.022 0.070 o
-1 2 11 70.581 71.381 1.564 0.465 o
-1 2 12 33.686 33.087 0.738 2.088 o
-1 2 13 12.596 12.259 0.282 14.337 o
-1 2 14 1.176 1.156 0.049 482.298 o
-1 2 15 12.232 11.715 0.282 14.337 o
-1 2 18 5.306 5.081 0.136 61.518 o
-1 2 19 3.915 3.895 0.117 83.732 o
-1 2 20 47.048 45.249 0.923 1.336 o
-1 2 21 1.013 1.059 0.068 246.071 o
-1 2 22 18.367 18.428 0.427 6.228 o
-1 2 24 0.395 0.369 0.068 246.071 o
-1 2 25 0.454 0.418 0.136 61.518 o
-1 3 2 31.598 31.610 0.758 1.982 o
-1 3 3 13.655 13.231 0.301 12.547 o
-1 3 4 55.083 54.381 1.341 0.633 o
-1 3 5 0.680 0.826 0.058 334.929 o
-1 3 6 101.678 102.719 2.244 0.226 o
-1 3 7 1.490 1.719 0.068 246.071 o
-1 3 8 6.823 6.334 0.175 37.214 o
-1 3 9 0.988 1.127 0.058 334.929 o
-1 3 10 30.434 31.329 0.680 2.461 o
-1 3 11 40.543 41.461 1.049 1.034 o
-1 3 12 0.171 0.262 0.039 753.591 o
-1 3 13 1.156 1.088 0.068 246.071 o
-1 3 14 25.727 26.093 0.612 3.038 o
-1 3 15 5.635 5.702 0.146 53.589 o
-1 3 16 111.560 111.316 2.322 0.211 o
-1 3 17 11.343 11.375 0.262 16.540 o
-1 3 18 1.079 1.059 0.097 120.575 o
-1 3 19 3.780 3.798 0.136 61.518 o
-1 3 20 0.240 0.311 0.068 246.071 o
-1 3 21 12.408 12.658 0.389 7.536 o
-1 3 22 4.958 5.197 0.155 47.099 o
-1 3 23 1.972 2.079 0.117 83.732 o
-1 4 1 5.727 5.897 0.146 53.589 o
-1 4 2 9.512 9.306 0.233 20.933 o
-1 4 4 0.315 0.447 0.039 753.591 o
-1 4 5 58.671 58.247 1.302 0.671 o
-1 4 6 77.803 78.210 2.069 0.266 o
-1 4 7 27.930 27.035 0.661 2.608 o
-1 4 8 7.595 7.771 0.223 22.793 o
-1 4 9 1.208 1.302 0.087 148.858 o
-1 4 11 2.848 2.885 0.107 99.648 o
-1 4 12 19.790 20.002 0.505 4.459 o
-1 4 13 0.307 0.243 0.039 753.591 o
-1 4 14 3.255 3.274 0.107 99.648 o
-1 4 15 36.234 36.166 0.680 2.461 o
-1 4 16 4.012 3.934 0.136 61.518 o
-1 4 17 9.871 9.714 0.243 19.292 o
-1 4 20 9.318 9.549 0.369 8.350 o
-1 4 21 2.229 2.244 0.233 20.933 o
-1 5 1 9.521 9.656 0.223 22.793 o
-1 5 2 67.203 66.329 2.030 0.276 o
-1 5 3 1.154 1.175 0.068 246.071 o
-1 5 4 4.570 4.770 0.136 61.518 o
-1 5 6 30.295 29.668 0.933 1.308 o
-1 5 7 0.903 0.952 0.078 188.398 o
-1 5 8 0.763 0.641 0.165 41.721 o
-1 5 9 6.611 6.732 0.194 30.144 o
-1 5 10 13.577 13.882 0.408 6.835 o
-1 5 11 1.456 1.496 0.087 148.858 o
-1 5 12 13.309 12.823 0.291 13.397 o
-1 5 14 1.699 1.749 0.107 99.648 o
-1 5 15 1.119 1.078 0.087 148.858 o
-1 5 17 0.459 0.282 0.078 188.398 o
-1 6 1 2.167 1.923 0.107 99.648 o
-1 6 2 6.153 6.101 0.262 16.540 o
-1 6 4 1.595 1.807 0.107 99.648 o
-1 6 5 0.705 0.699 0.087 148.858 o
-1 6 6 8.211 8.539 0.884 1.456 o
-1 6 7 8.355 8.762 0.233 20.933 o
-1 6 8 2.397 2.526 0.126 71.346 o
-1 6 10 0.462 0.447 0.087 148.858 o
-1 6 13 3.183 2.594 0.223 22.793 o
-1 6 15 4.703 5.003 0.253 17.837 o
-1 6 16 0.555 0.389 0.126 71.346 o
-1 7 1 1.334 1.467 0.175 37.214 o
-1 7 3 2.982 3.011 0.223 22.793 o
-1 7 4 3.059 3.147 0.223 22.793 o
-1 7 6 3.589 3.313 0.233 20.933 o
-1 7 11 3.934 4.352 0.243 19.292 o
0 0 2 135.556 140.245 4.459 0.057 o
0 0 4 72.133 69.069 1.574 0.459 o
0 0 6 1027.490 893.278 46.667 0.001 o
0 0 8 282.994 288.252 6.615 0.026 o
0 0 10 390.030 391.447 8.966 0.014 o
0 0 12 12.556 13.746 0.321 11.072 o
0 0 14 49.253 51.369 1.117 0.912 o
0 0 16 10.426 10.919 0.243 19.292 o
0 0 18 0.536 1.603 0.078 188.398 o
0 0 20 10.017 11.210 0.272 15.379 o
0 0 22 15.659 16.038 0.350 9.304 o
0 0 24 1.087 1.758 0.097 120.575 o
0 1 1 447.598 469.327 10.579 0.010 o
0 1 2 92.196 90.333 2.059 0.268 o
0 1 3 17.307 17.894 0.408 6.835 o
0 1 4 1525.130 1469.790 50.301 0.000 o
0 1 5 66.091 70.370 1.564 0.465 o
0 1 6 302.387 307.409 6.975 0.023 o
0 1 7 36.492 35.146 0.787 1.838 o
0 1 8 24.727 27.229 0.641 2.768 o
0 1 9 35.887 36.992 0.855 1.557 o
0 1 10 142.430 144.034 3.245 0.108 o
0 1 11 201.106 197.064 4.634 0.053 o
0 1 12 0.171 0.185 0.029 1339.720 o
0 1 13 25.811 24.840 0.544 3.845 o
0 1 14 8.786 8.617 0.194 30.144 o
0 1 15 3.422 3.458 0.087 148.858 o
0 1 16 3.527 3.517 0.097 120.575 o
0 1 17 19.353 19.312 0.427 6.228 o
0 1 18 24.654 24.577 0.554 3.711 o
0 1 19 49.215 49.523 1.078 0.979 o
0 1 20 3.047 2.973 0.087 148.858 o
0 1 21 15.495 15.475 0.350 9.304 o
0 1 22 4.057 4.080 0.126 71.346 o
0 1 23 10.259 9.967 0.233 20.933 o
0 1 24 4.050 3.954 0.126 71.346 o
0 1 25 0.911 0.923 0.087 148.858 o
0 2 0 12.512 13.454 0.330 10.430 o
0 2 1 72.833 72.090 1.622 0.432 o
0 2 2 126.128 128.880 2.982 0.128 o
0 2 4 181.969 182.998 4.177 0.065 o
0 2 5 46.371 48.270 1.098 0.944 o
0 2 6 5.491 5.246 0.136 61.518 o
0 2 7 135.488 136.214 3.070 0.121 o
0 2 8 0.301 0.476 0.039 753.591 o
0 2 9 54.272 53.302 1.166 0.837 o
0 2 10 26.109 25.306 0.573 3.464 o
0 2 11 1.341 1.360 0.058 334.929 o
0 2 12 15.526 16.242 0.359 8.807 o
0 2 13 9.575 9.598 0.223 22.793 o
0 2 14 55.441 55.712 1.234 0.748 o
0 2 15 94.128 94.258 2.030 0.276 o
0 2 16 2.666 2.623 0.078 188.398 o
0 2 18 11.489 11.414 0.282 14.337 o
0 2 19 11.963 11.599 0.291 13.397 o
0 2 20 24.671 24.461 0.544 3.845 o
0 2 21 12.778 12.512 0.301 12.547 o
0 2 22 0.402 0.418 0.068 246.071 o
0 2 23 3.824 3.808 0.136 61.518 o
0 2 24 6.951 7.189 0.194 30.144 o
0 3 1 49.124 48.591 1.098 0.944 o
0 3 2 110.376 112.900 2.555 0.174 o
0 3 3 79.610 84.485 1.855 0.331 o
0 3 4 54.473 55.226 1.195 0.797 o
0 3 5 14.839 15.485 0.359 8.807 o
0 3 6 0.116 0.253 0.029 1339.720 o
0 3 7 0.904 1.010 0.049 482.298 o
0 3 8 93.980 95.948 2.069 0.266 o
0 3 9 40.498 40.169 0.835 1.630 o
0 3 10 1.260 1.214 0.058 334.929 o
0 3 11 1.239 1.457 0.068 246.071 o
0 3 12 6.705 8.558 0.301 12.547 o
0 3 14 27.110 26.675 0.563 3.584 o
0 3 15 0.219 0.291 0.039 753.591 o
0 3 16 1.120 1.137 0.068 246.071 o
0 3 17 4.939 4.886 0.136 61.518 o
0 3 18 4.518 4.847 0.146 53.589 o
0 3 19 0.376 0.350 0.058 334.929 o
0 3 20 11.824 11.910 0.272 15.379 o
0 3 21 2.490 2.477 0.097 120.575 o
0 3 22 4.352 3.954 0.136 61.518 o
0 4 0 2.843 2.749 0.126 71.346 o
0 4 1 11.266 11.647 0.262 16.540 o
0 4 2 55.468 55.012 1.263 0.713 o
0 4 3 4.038 3.827 0.107 99.648 o
0 4 4 11.645 11.764 0.311 11.775 o
0 4 5 72.849 73.498 1.564 0.465 o
0 4 6 5.918 6.246 0.165 41.721 o
0 4 7 0.218 0.185 0.029 1339.720 o
0 4 8 5.251 5.382 0.175 37.214 o
0 4 9 6.065 5.984 0.165 41.721 o
0 4 10 15.912 15.922 0.340 9.843 o
0 4 11 0.592 0.554 0.049 482.298 o
0 4 12 23.147 23.382 0.495 4.636 o
0 4 13 5.827 5.848 0.155 47.099 o
0 4 15 25.202 24.888 0.515 4.292 o
0 4 16 15.922 15.757 0.359 8.807 o
0 4 17 0.740 0.729 0.223 22.793 o
0 4 18 2.315 2.030 0.126 71.346 o
0 4 19 3.338 3.254 0.301 12.547 o
0 4 20 3.837 3.478 0.272 15.379 o
0 5 2 7.000 6.936 0.175 37.214 o
0 5 3 1.056 1.146 0.117 83.732 o
0 5 4 23.054 23.207 0.486 4.823 o
0 5 5 2.963 3.118 0.126 71.346 o
0 5 6 69.654 69.331 3.196 0.111 o
0 5 8 6.025 5.819 0.155 47.099 o
0 5 11 3.558 3.662 0.146 53.589 o
0 5 12 7.675 7.937 0.223 22.793 o
0 5 13 0.952 0.952 0.078 188.398 o
0 5 14 12.994 13.377 0.301 12.547 o
0 5 15 1.610 1.506 0.097 120.575 o
0 5 16 22.254 22.469 0.593 3.240 o
0 5 18 0.875 0.923 0.175 37.214 o
0 6 0 16.069 16.038 0.398 7.173 o
0 6 1 5.534 5.090 0.243 19.292 o
0 6 2 8.783 8.821 0.223 22.793 o
0 6 3 3.638 3.905 0.194 30.144 o
0 6 4 0.651 0.787 0.097 120.575 o
0 6 5 26.488 26.637 0.583 3.349 o
0 6 8 0.760 0.903 0.087 148.858 o
0 6 9 0.468 0.495 0.078 188.398 o
0 6 10 10.679 10.967 0.515 4.292 o
0 6 11 1.321 1.107 0.097 120.575 o
0 6 12 4.299 4.711 0.272 15.379 o
0 6 13 4.203 4.420 0.165 41.721 o
0 6 15 1.544 1.700 0.185 33.400 o
0 7 1 7.734 7.616 0.291 13.397 o
0 7 3 0.611 0.583 0.146 53.589 o
0 7 5 0.832 0.748 0.155 47.099 o
0 7 8 0.944 0.884 0.165 41.721 o
0 7 9 6.170 6.149 0.291 13.397 o
0 7 10 1.674 1.554 0.194 30.144 o
0 7 11 0.728 0.758 0.155 47.099 o
1 0 2 7.850 10.608 0.291 13.397 o
1 0 6 209.362 222.943 5.149 0.043 o
1 0 8 63.201 70.059 1.651 0.417 o
1 0 10 664.264 674.590 15.213 0.005 o
1 0 12 6.226 5.790 0.136 61.518 o
1 0 14 83.662 83.572 1.865 0.327 o
1 0 16 12.199 12.182 0.282 14.337 o
1 0 18 85.303 85.097 2.021 0.279 o
1 0 20 87.593 88.342 2.021 0.279 o
1 0 22 4.044 3.973 0.146 53.589 o
1 0 24 1.255 1.088 0.087 148.858 o
1 1 0 1586.470 1384.620 30.270 0.001 o
1 1 1 37.045 38.216 0.835 1.630 o
1 1 2 425.162 432.461 17.291 0.004 o
1 1 3 800.983 724.667 16.271 0.004 o
1 1 4 63.686 66.514 1.486 0.515 o
1 1 5 115.958 113.949 2.584 0.170 o
1 1 6 208.994 210.742 4.789 0.050 o
1 1 7 16.844 18.243 0.427 6.228 o
1 1 8 90.488 90.799 2.059 0.268 o
1 1 9 184.620 186.835 4.255 0.063 o
1 1 10 69.451 71.662 1.593 0.448 o
1 1 12 1.568 1.914 0.058 334.929 o
1 1 13 6.862 6.557 0.155 47.099 o
1 1 14 121.361 123.138 2.701 0.156 o
1 1 15 4.068 4.138 0.107 99.648 o
1 1 16 22.567 22.557 0.495 4.636 o
1 1 17 3.597 3.507 0.087 148.858 o
1 1 18 4.047 3.983 0.097 120.575 o
1 1 19 11.302 11.405 0.262 16.540 o
1 1 20 5.090 5.042 0.126 71.346 o
1 1 21 9.401 9.617 0.223 22.793 o
1 1 22 2.955 2.866 0.087 148.858 o
1 1 23 7.779 8.034 0.194 30.144 o
1 1 24 13.769 13.338 0.291 13.397 o
1 2 0 312.088 315.695 7.130 0.022 o
1 2 1 264.480 263.753 5.955 0.032 o
1 2 2 0.127 0.117 0.019 3014.360 o
1 2 3 347.821 350.948 7.869 0.018 o
1 2 4 19.323 19.322 0.447 5.698 o
1 2 5 87.100 89.138 2.001 0.284 o
1 2 6 156.135 158.333 3.594 0.088 o
1 2 7 78.761 79.842 1.778 0.360 o
1 2 8 5.170 5.557 0.155 47.099 o
1 2 9 7.011 7.072 0.165 41.721 o
1 2 10 4.920 4.420 0.126 71.346 o
1 2 11 8.098 8.393 0.194 30.144 o
1 2 12 14.383 14.105 0.311 11.775 o
1 2 13 26.378 26.404 0.583 3.349 o
1 2 14 6.462 6.402 0.165 41.721 o
1 2 15 0.876 0.845 0.039 753.591 o
1 2 16 5.435 5.333 0.136 61.518 o
1 2 17 3.904 3.973 0.107 99.648 o
1 2 18 0.158 0.155 0.039 753.591 o
1 2 19 5.675 5.712 0.165 41.721 o
1 2 20 0.446 0.505 0.049 482.298 o
1 2 21 2.279 2.186 0.107 99.648 o
1 2 22 11.064 10.637 0.253 17.837 o
1 2 23 0.425 0.495 0.068 246.071 o
1 2 24 9.496 9.199 0.311 11.775 o
1 3 0 18.546 18.360 0.495 4.636 o
1 3 1 31.593 29.493 0.719 2.202 o
1 3 2 44.446 44.569 0.971 1.206 o
1 3 4 7.564 7.567 0.204 27.341 o
1 3 5 21.114 20.565 0.534 3.986 o
1 3 6 42.570 42.218 0.942 1.281 o
1 3 7 17.655 18.389 0.408 6.835 o
1 3 8 24.434 24.286 0.525 4.135 o
1 3 9 10.027 9.559 0.223 22.793 o
1 3 10 0.645 0.680 0.039 753.591 o
1 3 11 14.873 14.513 0.359 8.807 o
1 3 12 32.720 32.990 0.719 2.202 o
1 3 13 27.688 27.841 0.573 3.464 o
1 3 14 14.461 14.406 0.321 11.072 o
1 3 15 0.833 0.884 0.058 334.929 o
1 3 16 0.302 0.223 0.049 482.298 o
1 3 17 1.537 1.496 0.078 188.398 o
1 3 18 35.294 34.952 0.903 1.394 o
1 3 19 14.244 13.891 0.321 11.072 o
1 3 20 0.260 0.233 0.058 334.929 o
1 3 21 1.126 1.117 0.078 188.398 o
1 4 0 16.572 17.155 0.369 8.350 o
1 4 1 0.447 0.631 0.049 482.298 o
1 4 2 52.177 54.206 1.001 1.137 o
1 4 3 14.292 14.144 0.350 9.304 o
1 4 4 2.883 2.875 0.097 120.575 o
1 4 5 49.578 50.524 1.039 1.053 o
1 4 6 7.751 7.810 0.185 33.400 o
1 4 7 1.194 1.224 0.068 246.071 o
1 4 8 56.466 56.867 1.389 0.590 o
1 4 9 11.670 11.560 0.350 9.304 o
1 4 11 1.295 1.341 0.068 246.071 o
1 4 12 1.484 1.486 0.068 246.071 o
1 4 13 7.607 7.548 0.223 22.793 o
1 4 14 1.686 1.622 0.087 148.858 o
1 4 15 17.359 17.787 0.389 7.536 o
1 4 16 12.174 12.007 0.437 5.954 o
1 4 17 3.928 3.721 0.418 6.521 o
1 4 18 0.737 0.641 0.097 120.575 o
1 4 19 4.114 3.954 0.262 16.540 o
1 4 20 2.424 2.351 0.243 19.292 o
1 5 0 4.154 4.041 0.107 99.648 o
1 5 2 11.735 11.715 0.262 16.540 o
1 5 3 0.535 0.622 0.058 334.929 o
1 5 4 85.245 86.651 1.768 0.364 o
1 5 5 3.961 3.983 0.146 53.589 o
1 5 6 0.192 0.155 0.049 482.298 o
1 5 7 0.885 1.030 0.107 99.648 o
1 5 8 7.464 7.733 0.194 30.144 o
1 5 9 0.665 0.729 0.078 188.398 o
1 5 10 2.097 2.215 0.117 83.732 o
1 5 11 0.901 0.816 0.194 30.144 o
1 5 12 20.636 20.167 0.418 6.521 o
1 5 13 0.350 0.369 0.068 246.071 o
1 5 14 18.249 18.146 0.408 6.835 o
1 5 16 6.421 6.188 0.185 33.400 o
1 6 0 5.793 5.663 0.272 15.379 o
1 6 1 5.464 5.498 0.262 16.540 o
1 6 2 2.546 2.516 0.117 83.732 o
1 6 3 0.589 0.554 0.175 37.214 o
1 6 4 4.786 4.750 0.534 3.986 o
1 6 5 10.813 10.608 0.398 7.173 o
1 6 6 3.571 3.662 0.146 53.589 o
1 6 7 0.286 0.253 0.068 246.071 o
1 6 8 11.292 11.599 0.593 3.240 o
1 6 9 10.848 10.977 0.272 15.379 o
1 6 10 5.892 6.237 0.340 9.843 o
1 6 13 2.029 2.205 0.214 24.912 o
1 6 14 0.561 0.505 0.136 61.518 o
1 6 15 11.031 10.802 0.340 9.843 o
1 7 0 1.873 1.642 0.185 33.400 o
1 7 1 1.457 1.554 0.185 33.400 o
1 7 2 0.658 0.427 0.136 61.518 o
1 7 4 1.508 1.438 0.194 30.144 o
1 7 5 3.419 3.177 0.204 27.341 o
1 7 9 4.050 4.167 0.253 17.837 o
1 7 11 2.392 2.089 0.194 30.144 o
2 0 0 23.768 25.034 0.408 6.835 o
2 0 4 6.845 8.034 0.194 30.144 o
2 0 6 3.206 3.886 0.126 71.346 o
2 0 8 100.376 100.747 2.322 0.211 o
2 0 10 31.588 33.495 0.738 2.088 o
2 0 12 73.505 75.033 1.632 0.427 o
2 0 14 94.649 96.414 2.098 0.258 o
2 0 16 34.547 34.952 0.777 1.884 o
2 0 18 5.075 5.100 0.165 41.721 o
2 0 20 18.191 19.040 0.427 6.228 o
2 0 22 14.598 14.523 0.369 8.350 o
2 0 24 33.280 33.301 0.641 2.768 o
2 1 0 367.577 286.620 6.664 0.026 o
2 1 1 65.706 66.300 1.477 0.522 o
2 1 2 2.775 2.623 0.068 246.071 o
2 1 3 455.017 468.103 10.530 0.010 o
2 1 4 8.608 9.063 0.223 22.793 o
2 1 5 18.328 19.953 0.457 5.458 o
2 1 6 412.292 412.255 9.267 0.013 o
2 1 7 30.936 29.570 0.670 2.533 o
2 1 8 44.326 46.366 1.039 1.053 o
2 1 9 176.696 172.565 3.876 0.076 o
2 1 10 39.740 41.286 0.913 1.365 o
2 1 11 1.673 1.661 0.049 482.298 o
2 1 12 23.530 23.460 0.525 4.135 o
2 1 13 116.171 115.833 2.574 0.172 o
2 1 14 2.953 3.002 0.078 188.398 o
2 1 15 5.172 5.158 0.126 71.346 o
2 1 16 0.465 0.389 0.029 1339.720 o
2 1 17 4.294 4.313 0.107 99.648 o
2 1 18 20.735 20.876 0.466 5.233 o
2 1 19 32.860 32.961 0.729 2.144 o
2 1 20 24.804 24.393 0.554 3.711 o
2 1 21 9.178 9.025 0.233 20.933 o
2 1 22 0.703 0.602 0.039 753.591 o
2 1 23 6.641 6.674 0.165 41.721 o
2 1 24 8.062 8.267 0.223 22.793 o
2 2 0 509.629 501.598 11.239 0.009 o
2 2 1 1.494 1.661 0.068 246.071 o
2 2 2 3.313 3.021 0.087 148.858 o
2 2 3 17.060 16.845 0.389 7.536 o
2 2 4 1.234 1.224 0.058 334.929 o
2 2 5 149.402 148.473 3.361 0.101 o
2 2 6 10.108 10.015 0.253 17.837 o
2 2 7 55.277 54.866 1.234 0.748 o
2 2 8 53.347 54.565 1.205 0.784 o
2 2 9 74.902 75.772 1.700 0.394 o
2 2 10 72.923 72.935 1.632 0.427 o
2 2 11 30.825 30.843 0.690 2.392 o
2 2 12 0.469 0.447 0.029 1339.720 o
2 2 13 34.656 34.836 0.767 1.932 o
2 2 14 1.461 1.622 0.049 482.298 o
2 2 15 12.402 12.289 0.272 15.379 o
2 2 16 12.490 12.405 0.282 14.337 o
2 2 17 45.084 45.084 1.010 1.115 o
2 2 18 2.118 2.127 0.078 188.398 o
2 2 20 1.826 1.991 0.087 148.858 o
2 2 22 2.799 2.943 0.097 120.575 o
2 2 23 10.666 11.055 0.253 17.837 o
2 3 0 11.921 11.842 0.583 3.349 o
2 3 1 27.654 28.172 0.631 2.854 o
2 3 2 88.229 85.078 1.865 0.327 o
2 3 3 4.525 4.284 0.136 61.518 o
2 3 4 206.001 205.894 4.566 0.055 o
2 3 5 7.235 7.383 0.175 37.214 o
2 3 6 2.370 2.341 0.068 246.071 o
2 3 7 28.786 28.288 0.651 2.686 o
2 3 8 1.449 1.661 0.058 334.929 o
2 3 9 1.353 1.389 0.058 334.929 o
2 3 10 2.270 2.293 0.107 99.648 o
2 3 11 0.210 0.194 0.029 1339.720 o
2 3 12 3.605 3.672 0.097 120.575 o
2 3 13 0.097 0.107 0.029 1339.720 o
2 3 14 8.165 8.111 0.194 30.144 o
2 3 15 4.945 4.838 0.126 71.346 o
2 3 16 3.596 3.682 0.126 71.346 o
2 3 17 0.228 0.233 0.039 753.591 o
2 3 18 1.365 1.535 0.068 246.071 o
2 3 19 0.288 0.262 0.049 482.298 o
2 3 20 0.306 0.272 0.058 334.929 o
2 3 21 1.645 1.574 0.087 148.858 o
2 3 22 4.570 4.585 0.194 30.144 o
2 4 0 11.782 12.114 0.282 14.337 o
2 4 2 2.042 1.972 0.078 188.398 o
2 4 3 52.344 52.933 1.127 0.896 o
2 4 4 51.670 51.301 1.224 0.759 o
2 4 5 17.767 17.670 0.398 7.173 o
2 4 6 3.330 3.254 0.107 99.648 o
2 4 7 17.492 17.534 0.389 7.536 o
2 4 8 4.794 4.935 0.126 71.346 o
2 4 9 6.597 6.625 0.185 33.400 o
2 4 10 1.623 1.613 0.068 246.071 o
2 4 11 0.205 0.262 0.039 753.591 o
2 4 12 33.389 32.786 0.777 1.884 o
2 4 13 11.025 10.899 0.262 16.540 o
2 4 14 7.616 7.344 0.253 17.837 o
2 4 15 5.307 5.236 0.175 37.214 o
2 4 17 5.909 6.198 0.194 30.144 o
2 4 18 10.313 10.083 0.476 5.022 o
2 4 19 3.438 3.526 0.253 17.837 o
2 5 0 10.801 10.627 0.243 19.292 o
2 5 1 3.619 3.507 0.107 99.648 o
2 5 2 1.716 1.593 0.126 71.346 o
2 5 3 1.231 1.205 0.068 246.071 o
2 5 4 2.738 2.856 0.107 99.648 o
2 5 5 1.204 1.146 0.068 246.071 o
2 5 6 1.725 1.885 0.087 148.858 o
2 5 7 0.240 0.253 0.049 482.298 o
2 5 8 67.353 67.757 1.651 0.417 o
2 5 9 5.325 5.353 0.175 37.214 o
2 5 10 3.379 3.517 0.165 41.721 o
2 5 11 0.321 0.330 0.068 246.071 o
2 5 12 0.714 0.806 0.087 148.858 o
2 5 13 1.460 1.486 0.107 99.648 o
2 5 14 17.127 16.903 1.107 0.928 o
2 5 15 1.101 1.205 0.175 37.214 o
2 6 0 0.790 0.787 0.068 246.071 o
2 6 1 0.564 0.437 0.058 334.929 o
2 6 2 6.504 6.635 0.262 16.540 o
2 6 3 11.698 12.337 0.282 14.337 o
2 6 4 6.318 6.557 0.194 30.144 o
2 6 5 0.222 0.214 0.058 334.929 o
2 6 6 0.281 0.233 0.068 246.071 o
2 6 7 5.234 5.090 0.165 41.721 o
2 6 8 0.665 0.729 0.068 246.071 o
2 6 9 0.498 0.602 0.087 148.858 o
2 6 11 3.087 3.021 0.136 61.518 o
2 6 12 6.958 6.897 0.301 12.547 o
2 6 13 0.581 0.544 0.146 53.589 o
2 6 14 3.844 3.779 0.233 20.933 o
2 7 0 1.070 0.913 0.146 53.589 o
2 7 1 2.160 1.826 0.194 30.144 o
2 7 3 1.948 1.982 0.204 27.341 o
2 7 4 3.871 3.808 0.243 19.292 o
2 7 6 1.944 1.885 0.204 27.341 o
2 7 7 2.782 2.846 0.223 22.793 o
3 0 0 394.105 311.625 7.062 0.023 o
3 0 2 182.785 189.166 4.420 0.058 o
3 0 4 20.666 20.429 0.680 2.461 o
3 0 6 575.910 575.378 12.939 0.007 o
3 0 8 12.229 10.103 0.253 17.837 o
3 0 10 0.937 1.107 0.049 482.298 o
3 0 12 270.841 272.486 6.042 0.031 o
3 0 14 3.450 3.623 0.097 120.575 o
3 0 16 10.894 10.618 0.253 17.837 o
3 0 18 9.770 10.171 0.243 19.292 o
3 0 20 35.472 34.904 0.729 2.144 o
3 0 22 33.036 33.203 0.709 2.263 o
3 0 24 1.721 1.894 0.223 22.793 o
3 1 0 107.660 107.974 2.399 0.198 o
3 1 1 418.656 410.244 11.123 0.009 o
3 1 2 438.755 441.641 9.918 0.012 o
3 1 3 39.962 40.645 0.903 1.394 o
3 1 4 12.228 11.191 0.282 14.337 o
3 1 5 5.011 5.139 0.146 53.589 o
3 1 6 4.822 4.847 0.136 61.518 o
3 1 7 27.520 28.405 0.651 2.686 o
3 1 8 37.730 37.060 0.845 1.593 o
3 1 9 1.583 1.428 0.049 482.298 o
3 1 10 81.402 82.387 1.826 0.341 o
3 1 11 13.221 13.095 0.291 13.397 o
3 1 12 10.319 10.715 0.243 19.292 o
3 1 13 35.269 35.156 0.777 1.884 o
3 1 14 0.548 0.661 0.029 1339.720 o
3 1 15 2.922 2.885 0.078 188.398 o
3 1 16 56.924 57.178 1.273 0.703 o
3 1 17 1.261 1.341 0.058 334.929 o
3 1 18 2.813 2.769 0.097 120.575 o
3 1 19 7.306 7.499 0.185 33.400 o
3 1 20 0.441 0.437 0.039 753.591 o
3 1 21 4.089 4.177 0.107 99.648 o
3 1 22 0.860 0.874 0.058 334.929 o
3 1 23 21.352 21.634 0.476 5.022 o
3 2 0 1.605 1.846 0.068 246.071 o
3 2 1 8.269 7.529 0.194 30.144 o
3 2 2 268.817 269.037 6.110 0.030 o
3 2 3 98.397 98.950 2.244 0.226 o
3 2 4 86.649 88.876 1.972 0.293 o
3 2 5 59.188 59.277 1.379 0.598 o
3 2 6 42.773 43.238 1.030 1.073 o
3 2 7 3.715 3.623 0.097 120.575 o
3 2 8 98.623 99.406 2.399 0.198 o
3 2 9 2.408 2.176 0.058 334.929 o
3 2 10 10.448 10.861 0.243 19.292 o
3 2 11 8.932 8.986 0.204 27.341 o
3 2 12 21.077 20.847 0.466 5.233 o
3 2 13 2.700 2.846 0.078 188.398 o
3 2 14 7.876 7.597 0.185 33.400 o
3 2 15 1.197 1.166 0.058 334.929 o
3 2 16 1.845 1.855 0.068 246.071 o
3 2 17 6.583 6.819 0.165 41.721 o
3 2 18 20.333 20.196 0.486 4.823 o
3 2 19 13.978 14.008 0.321 11.072 o
3 2 20 6.244 6.159 0.165 41.721 o
3 2 21 4.958 5.119 0.146 53.589 o
3 2 22 1.627 1.651 0.087 148.858 o
3 2 23 0.991 0.894 0.185 33.400 o
3 3 0 67.816 69.846 1.457 0.536 o
3 3 1 2.025 1.991 0.078 188.398 o
3 3 2 20.101 20.060 0.466 5.233 o
3 3 3 94.921 93.743 2.030 0.276 o
3 3 4 102.662 102.097 2.205 0.234 o
3 3 5 0.123 0.126 0.029 1339.720 o
3 3 6 19.440 19.584 0.427 6.228 o
3 3 7 1.980 2.050 0.078 188.398 o
3 3 8 110.270 110.384 2.506 0.181 o
3 3 9 33.402 34.525 0.758 1.982 o
3 3 10 0.259 0.214 0.029 1339.720 o
3 3 11 15.468 15.281 0.340 9.843 o
3 3 12 31.451 31.125 0.690 2.392 o
3 3 13 11.920 11.511 0.262 16.540 o
3 3 14 47.242 47.163 1.010 1.115 o
3 3 15 4.467 4.449 0.117 83.732 o
3 3 16 7.747 7.927 0.194 30.144 o
3 3 17 6.775 6.839 0.165 41.721 o
3 3 18 1.889 2.108 0.078 188.398 o
3 3 19 0.757 0.699 0.058 334.929 o
3 3 20 0.464 0.495 0.058 334.929 o
3 3 21 3.517 3.585 0.117 83.732 o
3 3 22 5.745 5.838 0.272 15.379 o
3 4 0 5.849 5.877 0.165 41.721 o
3 4 1 0.380 0.272 0.039 753.591 o
3 4 2 2.200 2.069 0.087 148.858 o
3 4 3 17.137 17.340 0.457 5.458 o
3 4 4 35.971 36.079 1.156 0.851 o
3 4 5 0.228 0.223 0.039 753.591 o
3 4 6 0.256 0.291 0.039 753.591 o
3 4 7 53.008 53.079 1.205 0.784 o
3 4 8 19.262 19.652 0.418 6.521 o
3 4 9 9.446 9.335 0.223 22.793 o
3 4 10 10.664 10.278 0.253 17.837 o
3 4 12 1.651 1.671 0.087 148.858 o
3 4 13 12.785 12.395 0.291 13.397 o
3 4 14 3.030 2.943 0.117 83.732 o
3 4 16 2.212 2.225 0.107 99.648 o
3 4 17 14.952 15.174 0.330 10.430 o
3 4 18 9.102 8.743 0.340 9.843 o
3 5 0 16.138 15.621 0.350 9.304 o
3 5 1 8.542 8.325 0.253 17.837 o
3 5 2 2.782 2.875 0.126 71.346 o
3 5 5 1.852 1.739 0.078 188.398 o
3 5 6 14.601 14.086 0.321 11.072 o
3 5 7 4.413 4.410 0.136 61.518 o
3 5 8 1.533 1.496 0.087 148.858 o
3 5 9 0.376 0.379 0.058 334.929 o
3 5 12 1.526 1.438 0.107 99.648 o
3 5 13 0.289 0.330 0.078 188.398 o
3 5 14 1.503 1.418 0.185 33.400 o
3 6 0 0.057 0.369 0.097 120.575 o
3 6 1 1.010 0.729 0.068 246.071 o
3 6 2 1.175 1.117 0.068 246.071 o
3 6 3 0.540 0.865 0.087 148.858 o
3 6 4 0.993 1.039 0.107 99.648 o
3 6 5 3.103 2.992 0.155 47.099 o
3 6 6 0.697 0.758 0.068 246.071 o
3 6 7 13.397 13.649 0.369 8.350 o
3 6 8 0.218 0.194 0.058 334.929 o
3 6 9 0.608 0.933 0.097 120.575 o
3 6 10 1.865 2.011 0.117 83.732 o
3 6 11 2.469 2.127 0.214 24.912 o
3 6 12 2.441 2.535 0.214 24.912 o
3 6 13 3.517 3.419 0.223 22.793 o
3 7 0 1.000 1.078 0.175 37.214 o
3 7 2 3.279 3.303 0.223 22.793 o
3 7 3 4.249 4.002 0.243 19.292 o
3 7 4 0.668 0.631 0.155 47.099 o
3 7 6 0.567 0.544 0.146 53.589 o
3 7 8 1.019 0.981 0.165 41.721 o
3 7 9 1.731 1.875 0.194 30.144 o
3 7 10 1.266 1.321 0.175 37.214 o
4 0 0 42.545 44.288 1.107 0.928 o
4 0 4 35.458 37.701 0.894 1.425 o
4 0 6 12.021 12.327 0.311 11.775 o
4 0 8 0.981 0.991 0.049 482.298 o
4 0 10 4.108 4.255 0.107 99.648 o
4 0 12 3.019 2.837 0.078 188.398 o
4 0 16 46.767 47.804 1.069 0.996 o
4 0 18 0.143 0.165 0.049 482.298 o
4 0 22 27.396 29.007 0.709 2.263 o
4 1 0 2.213 2.312 0.078 188.398 o
4 1 1 149.438 149.649 3.390 0.099 o
4 1 2 181.576 180.822 4.167 0.066 o
4 1 3 201.013 204.680 4.847 0.048 o
4 1 4 2.706 2.905 0.097 120.575 o
4 1 5 88.117 85.330 2.137 0.249 o
4 1 6 37.704 38.760 0.874 1.489 o
4 1 7 8.291 8.141 0.194 30.144 o
4 1 8 25.846 27.210 0.622 2.944 o
4 1 9 19.793 20.050 0.457 5.458 o
4 1 10 0.212 0.233 0.019 3014.360 o
4 1 11 123.781 124.751 2.759 0.149 o
4 1 12 11.040 11.249 0.253 17.837 o
4 1 13 6.288 5.994 0.136 61.518 o
4 1 14 2.316 2.361 0.068 246.071 o
4 1 15 9.263 9.209 0.214 24.912 o
4 1 16 3.222 3.128 0.087 148.858 o
4 1 17 8.429 8.481 0.204 27.341 o
4 1 18 0.411 0.427 0.039 753.591 o
4 1 19 1.341 1.341 0.058 334.929 o
4 1 20 16.946 16.864 0.408 6.835 o
4 1 21 13.331 13.367 0.330 10.430 o
4 1 22 4.718 4.478 0.175 37.214 o
4 2 0 111.042 115.445 2.623 0.165 o
4 2 1 72.580 72.119 1.583 0.454 o
4 2 2 282.750 286.407 6.528 0.027 o
4 2 3 53.943 53.234 1.175 0.824 o
4 2 4 15.448 14.513 0.408 6.835 o
4 2 5 0.410 0.544 0.039 753.591 o
4 2 6 6.762 6.722 0.165 41.721 o
4 2 7 148.354 145.578 3.196 0.111 o
4 2 8 0.704 0.661 0.029 1339.720 o
4 2 9 13.595 13.823 0.311 11.775 o
4 2 10 39.260 39.508 0.865 1.522 o
4 2 11 1.152 1.137 0.049 482.298 o
4 2 12 98.478 98.435 2.118 0.254 o
4 2 13 26.382 26.471 0.583 3.349 o
4 2 14 10.372 10.375 0.243 19.292 o
4 2 15 25.358 25.655 0.554 3.711 o
4 2 16 2.262 2.157 0.087 148.858 o
4 2 17 4.985 4.915 0.136 61.518 o
4 2 18 5.311 5.187 0.136 61.518 o
4 2 19 2.769 2.642 0.097 120.575 o
4 2 20 2.889 2.905 0.175 37.214 o
4 2 21 2.218 2.089 0.097 120.575 o
4 2 22 12.002 12.901 0.408 6.835 o
4 3 0 5.003 5.401 0.126 71.346 o
4 3 1 35.204 35.380 0.767 1.932 o
4 3 2 0.786 0.991 0.049 482.298 o
4 3 3 1.350 1.273 0.049 482.298 o
4 3 4 46.467 46.405 1.010 1.115 o
4 3 5 3.463 3.536 0.117 83.732 o
4 3 6 101.759 100.844 2.234 0.228 o
4 3 7 0.316 0.321 0.029 1339.720 o
4 3 8 52.954 52.039 1.166 0.837 o
4 3 9 5.946 5.965 0.146 53.589 o
4 3 10 9.281 9.510 0.282 14.337 o
4 3 11 0.344 0.282 0.068 246.071 o
4 3 13 12.884 12.531 0.282 14.337 o
4 3 16 21.862 22.207 0.495 4.636 o
4 3 17 2.776 2.730 0.097 120.575 o
4 3 18 30.936 30.833 0.670 2.533 o
4 3 19 2.388 2.351 0.107 99.648 o
4 3 21 3.454 3.439 0.243 19.292 o
4 4 0 62.722 62.113 1.554 0.471 o
4 4 1 0.535 0.457 0.039 753.591 o
4 4 2 0.603 0.593 0.049 482.298 o
4 4 3 2.514 2.574 0.097 120.575 o
4 4 4 1.563 1.418 0.058 334.929 o
4 4 5 19.491 19.234 0.427 6.228 o
4 4 6 12.834 13.046 0.291 13.397 o
4 4 7 38.398 38.041 0.826 1.669 o
4 4 8 19.749 20.011 0.525 4.135 o
4 4 9 0.944 0.933 0.068 246.071 o
4 4 10 1.304 1.311 0.068 246.071 o
4 4 11 0.448 0.427 0.049 482.298 o
4 4 12 0.177 0.214 0.049 482.298 o
4 4 13 0.550 0.525 0.068 246.071 o
4 4 14 20.181 19.710 0.408 6.835 o
4 4 15 4.814 4.799 0.165 41.721 o
4 4 17 17.099 17.612 0.447 5.698 o
4 5 0 0.195 0.146 0.039 753.591 o
4 5 1 1.914 1.749 0.078 188.398 o
4 5 2 0.787 0.777 0.068 246.071 o
4 5 3 3.324 2.856 0.136 61.518 o
4 5 4 21.243 21.682 0.447 5.698 o
4 5 5 1.962 1.943 0.136 61.518 o
4 5 6 9.043 9.442 0.233 20.933 o
4 5 7 0.117 0.165 0.049 482.298 o
4 5 8 1.972 2.059 0.087 148.858 o
4 5 10 14.088 13.610 0.389 7.536 o
4 5 11 7.007 7.043 0.194 30.144 o
4 5 12 1.767 1.787 0.097 120.575 o
4 6 0 0.845 0.933 0.068 246.071 o
4 6 1 3.451 3.517 0.117 83.732 o
4 6 2 0.481 0.495 0.058 334.929 o
4 6 3 0.645 0.699 0.068 246.071 o
4 6 4 0.116 0.165 0.049 482.298 o
4 6 5 2.373 2.574 0.097 120.575 o
4 6 7 0.728 0.767 0.087 148.858 o
4 6 8 1.829 1.923 0.107 99.648 o
4 6 9 1.537 1.642 0.117 83.732 o
4 7 1 4.119 4.469 0.301 12.547 o
4 7 2 0.760 0.855 0.146 53.589 o
4 7 5 0.842 0.923 0.155 47.099 o
4 7 6 5.840 5.838 0.272 15.379 o
4 7 8 3.334 3.351 0.223 22.793 o
5 0 0 60.101 61.550 1.379 0.598 o
5 0 2 652.281 657.774 14.707 0.005 o
5 0 4 11.882 11.191 0.272 15.379 o
5 0 6 6.086 6.188 0.155 47.099 o
5 0 8 138.103 142.421 3.060 0.122 o
5 0 10 69.886 70.468 1.515 0.495 o
5 0 12 17.181 16.815 0.369 8.350 o
5 0 14 15.267 14.960 0.330 10.430 o
5 0 16 15.004 15.242 0.369 8.350 o
5 0 18 1.830 1.797 0.097 120.575 o
5 0 20 1.813 1.894 0.136 61.518 o
5 0 22 0.843 0.661 0.185 33.400 o
5 1 0 0.333 0.418 0.039 753.591 o
5 1 1 102.157 105.206 2.341 0.208 o
5 1 2 55.527 55.779 1.243 0.736 o
5 1 3 1.971 1.661 0.087 148.858 o
5 1 4 36.859 37.206 0.952 1.255 o
5 1 5 1.249 0.933 0.126 71.346 o
5 1 6 79.401 77.083 1.749 0.372 o
5 1 7 4.965 4.847 0.117 83.732 o
5 1 8 1.382 1.389 0.039 753.591 o
5 1 9 1.792 1.836 0.058 334.929 o
5 1 10 0.716 0.738 0.029 1339.720 o
5 1 11 28.559 28.395 0.622 2.944 o
5 1 12 53.883 53.856 1.175 0.824 o
5 1 13 16.108 16.281 0.379 7.927 o
5 1 14 0.278 0.253 0.029 1339.720 o
5 1 15 17.295 17.495 0.389 7.536 o
5 1 18 5.479 5.479 0.146 53.589 o
5 1 19 0.789 0.758 0.058 334.929 o
5 1 20 1.290 1.321 0.078 188.398 o
5 1 21 22.266 23.499 0.534 3.986 o
5 2 0 24.004 23.188 0.544 3.845 o
5 2 1 24.023 24.189 0.544 3.845 o
5 2 2 3.156 3.167 0.087 148.858 o
5 2 3 23.632 22.829 0.534 3.986 o
5 2 4 57.913 57.732 1.263 0.713 o
5 2 5 14.398 14.086 0.350 9.304 o
5 2 6 46.033 46.269 1.010 1.115 o
5 2 7 4.477 4.070 0.107 99.648 o
5 2 8 13.697 13.318 0.301 12.547 o
5 2 9 10.237 10.151 0.233 20.933 o
5 2 10 38.129 38.323 0.855 1.557 o
5 2 11 10.234 10.190 0.233 20.933 o
5 2 12 21.219 20.555 0.457 5.458 o
5 2 14 5.890 5.838 0.146 53.589 o
5 2 16 11.349 10.938 0.253 17.837 o
5 2 17 23.628 24.169 0.573 3.464 o
5 2 18 2.842 2.671 0.117 83.732 o
5 2 19 2.536 2.759 0.136 61.518 o
5 2 20 16.791 16.864 0.350 9.304 o
5 2 21 2.509 2.526 0.321 11.072 o
5 3 0 116.045 114.949 2.497 0.183 o
5 3 1 25.253 24.703 0.544 3.845 o
5 3 2 5.031 5.158 0.136 61.518 o
5 3 3 4.270 4.177 0.107 99.648 o
5 3 4 3.963 3.623 0.107 99.648 o
5 3 5 38.863 38.945 0.855 1.557 o
5 3 6 86.622 85.632 1.817 0.345 o
5 3 7 4.484 4.216 0.117 83.732 o
5 3 8 3.114 3.206 0.097 120.575 o
5 3 9 0.272 0.214 0.039 753.591 o
5 3 10 36.301 35.350 0.709 2.263 o
5 3 11 20.615 20.147 0.554 3.711 o
5 3 12 0.580 0.544 0.068 246.071 o
5 3 13 4.260 4.158 0.155 47.099 o
5 3 14 28.230 28.278 0.680 2.461 o
5 3 15 0.821 0.816 0.068 246.071 o
5 3 16 31.233 31.222 0.641 2.768 o
5 3 19 4.059 3.983 0.155 47.099 o
5 4 0 8.414 8.393 0.350 9.304 o
5 4 1 4.442 4.527 0.146 53.589 o
5 4 2 0.090 0.136 0.049 482.298 o
5 4 3 1.179 1.282 0.068 246.071 o
5 4 4 24.567 24.402 0.651 2.686 o
5 4 5 17.581 17.573 0.408 6.835 o
5 4 6 8.016 8.024 0.194 30.144 o
5 4 7 17.875 17.758 0.408 6.835 o
5 4 9 7.370 6.955 0.194 30.144 o
5 4 10 15.195 15.145 0.340 9.843 o
5 4 11 2.515 2.545 0.097 120.575 o
5 4 12 0.563 0.525 0.058 334.929 o
5 4 14 2.281 2.205 0.107 99.648 o
5 4 15 11.283 11.618 0.272 15.379 o
5 4 16 1.253 1.311 0.194 30.144 o
5 4 17 4.529 4.731 0.253 17.837 o
5 5 0 4.709 4.750 0.272 15.379 o
5 5 2 4.414 4.682 0.253 17.837 o
5 5 3 1.127 1.069 0.078 188.398 o
5 5 4 3.121 3.313 0.117 83.732 o
5 5 5 0.331 0.330 0.058 334.929 o
5 5 6 5.891 6.227 0.194 30.144 o
5 5 7 1.219 1.088 0.068 246.071 o
5 5 8 6.809 6.936 0.223 22.793 o
5 5 9 0.351 0.398 0.068 246.071 o
5 5 14 2.643 2.535 0.204 27.341 o
5 5 15 0.751 0.748 0.146 53.589 o
5 6 0 6.113 6.431 0.389 7.536 o
5 6 1 4.133 4.012 0.136 61.518 o
5 6 2 3.810 3.759 0.126 71.346 o
5 6 3 1.965 1.807 0.136 61.518 o
5 6 4 1.484 1.486 0.078 188.398 o
5 6 5 7.012 6.965 0.175 37.214 o
5 6 6 2.630 2.720 0.126 71.346 o
5 6 7 10.689 10.997 0.262 16.540 o
5 6 8 0.682 0.670 0.126 71.346 o
5 6 9 2.028 2.030 0.117 83.732 o
5 6 12 0.496 0.505 0.136 61.518 o
5 7 0 1.597 1.496 0.107 99.648 o
5 7 1 7.602 7.043 0.185 33.400 o
5 7 2 1.371 1.331 0.194 30.144 o
5 7 3 1.811 1.700 0.185 33.400 o
5 7 4 1.120 1.195 0.175 37.214 o
5 7 5 0.753 0.641 0.146 53.589 o
6 0 0 222.693 228.645 5.197 0.042 o
6 0 2 28.317 28.968 0.641 2.768 o
6 0 4 1.365 1.457 0.117 83.732 o
6 0 6 42.059 46.153 0.933 1.308 o
6 0 8 15.063 15.047 0.340 9.843 o
6 0 10 32.969 32.669 0.680 2.461 o
6 0 12 90.710 91.470 1.943 0.301 o
6 0 14 4.023 4.099 0.136 61.518 o
6 0 16 1.986 2.030 0.107 99.648 o
6 0 18 11.163 11.667 0.282 14.337 o
6 0 20 21.435 21.847 0.437 5.954 o
6 1 0 0.577 0.602 0.049 482.298 o
6 1 1 177.321 175.197 3.963 0.072 o
6 1 2 58.669 56.877 1.457 0.536 o
6 1 3 21.569 20.235 0.466 5.233 o
6 1 4 52.692 50.679 1.263 0.713 o
6 1 5 56.416 56.790 1.234 0.748 o
6 1 6 20.608 19.535 0.515 4.292 o
6 1 7 11.101 11.249 0.262 16.540 o
6 1 8 40.667 40.625 0.884 1.456 o
6 1 9 33.263 33.427 0.748 2.034 o
6 1 10 0.312 0.330 0.039 753.591 o
6 1 11 31.314 30.833 0.670 2.533 o
6 1 12 0.650 0.651 0.049 482.298 o
6 1 13 13.435 13.464 0.301 12.547 o
6 1 15 1.871 1.826 0.078 188.398 o
6 1 16 25.021 25.597 0.534 3.986 o
6 1 17 0.371 0.359 0.049 482.298 o
6 1 18 3.125 2.963 0.146 53.589 o
6 1 19 5.635 5.625 0.155 47.099 o
6 2 1 9.108 8.995 0.214 24.912 o
6 2 2 0.022 0.097 0.019 3014.360 o
6 2 3 12.643 12.541 0.301 12.547 o
6 2 4 45.596 44.725 0.962 1.230 o
6 2 5 93.876 92.169 2.244 0.226 o
6 2 6 2.156 2.118 0.087 148.858 o
6 2 7 1.035 1.030 0.058 334.929 o
6 2 8 5.197 4.993 0.136 61.518 o
6 2 9 33.224 32.378 0.670 2.533 o
6 2 10 1.491 1.438 0.078 188.398 o
6 2 11 5.605 5.459 0.155 47.099 o
6 2 12 3.260 3.177 0.117 83.732 o
6 2 13 6.828 6.819 0.194 30.144 o
6 2 14 32.472 32.844 0.690 2.392 o
6 2 15 14.932 14.669 0.330 10.430 o
6 2 16 7.449 7.412 0.194 30.144 o
6 2 17 1.356 1.302 0.068 246.071 o
6 2 18 0.737 0.680 0.078 188.398 o
6 2 20 2.582 2.467 0.253 17.837 o
6 3 2 0.640 0.699 0.058 334.929 o
6 3 3 0.749 0.690 0.049 482.298 o
6 3 4 0.293 0.272 0.039 753.591 o
6 3 5 0.136 0.146 0.039 753.591 o
6 3 6 0.169 0.214 0.039 753.591 o
6 3 7 4.906 4.818 0.136 61.518 o
6 3 8 5.942 5.654 0.146 53.589 o
6 3 9 3.119 3.633 0.126 71.346 o
6 3 10 31.248 31.542 0.680 2.461 o
6 3 11 1.709 1.583 0.078 188.398 o
6 3 12 1.267 1.243 0.087 148.858 o
6 3 13 0.571 0.554 0.068 246.071 o
6 3 15 11.765 11.715 0.291 13.397 o
6 3 16 5.149 5.489 0.185 33.400 o
6 3 17 0.526 0.554 0.165 41.721 o
6 3 18 7.665 8.481 0.486 4.823 o
6 4 0 16.014 15.689 0.427 6.228 o
6 4 2 24.649 24.577 0.573 3.464 o
6 4 3 0.225 0.291 0.049 482.298 o
6 4 4 6.027 5.770 0.194 30.144 o
6 4 5 13.400 13.532 0.301 12.547 o
6 4 6 0.757 0.797 0.049 482.298 o
6 4 7 1.868 1.817 0.087 148.858 o
6 4 9 7.226 7.344 0.185 33.400 o
6 4 10 17.530 17.612 0.379 7.927 o
6 4 11 1.664 1.603 0.078 188.398 o
6 4 12 0.277 0.291 0.058 334.929 o
6 4 14 2.787 2.817 0.136 61.518 o
6 4 15 4.424 4.634 0.155 47.099 o
6 4 16 3.728 3.614 0.146 53.589 o
6 5 0 25.197 24.946 1.078 0.979 o
6 5 1 3.933 3.808 0.136 61.518 o
6 5 2 0.162 0.262 0.058 334.929 o
6 5 3 0.611 0.622 0.068 246.071 o
6 5 4 14.024 13.862 0.311 11.775 o
6 5 6 42.143 41.859 1.117 0.912 o
6 5 7 2.816 2.817 0.204 27.341 o
6 5 8 0.557 0.525 0.087 148.858 o
6 5 9 1.211 1.341 0.087 148.858 o
6 5 10 0.381 0.408 0.068 246.071 o
6 5 12 0.522 0.534 0.078 188.398 o
6 5 13 1.493 1.545 0.185 33.400 o
6 6 0 10.430 10.773 0.282 14.337 o
6 6 1 1.994 1.991 0.087 148.858 o
6 6 2 4.206 4.507 0.262 16.540 o
6 6 3 4.930 5.003 0.155 47.099 o
6 6 4 0.216 0.253 0.058 334.929 o
6 6 5 1.125 1.098 0.078 188.398 o
6 6 7 1.824 1.758 0.117 83.732 o
6 6 8 0.810 0.816 0.087 148.858 o
6 6 9 0.444 0.505 0.078 188.398 o
6 6 10 6.167 6.489 0.272 15.379 o
6 7 0 1.711 1.496 0.097 120.575 o
6 7 1 0.517 0.447 0.136 61.518 o
7 0 0 103.820 105.750 3.468 0.095 o
7 0 2 34.090 34.272 1.253 0.725 o
7 0 4 258.663 254.903 11.259 0.009 o
7 0 6 1.260 1.088 0.068 246.071 o
7 0 8 42.035 42.753 0.845 1.593 o
7 0 10 58.155 57.752 1.253 0.725 o
7 0 12 17.278 17.194 0.398 7.173 o
7 0 14 11.400 11.851 0.359 8.807 o
7 0 16 8.044 7.956 0.223 22.793 o
7 0 18 16.095 16.067 0.340 9.843 o
7 1 0 79.626 78.511 1.797 0.352 o
7 1 1 1.068 1.020 0.058 334.929 o
7 1 2 0.175 0.223 0.029 1339.720 o
7 1 3 7.151 7.072 0.175 37.214 o
7 1 4 33.522 33.213 0.729 2.144 o
7 1 5 39.177 37.798 1.020 1.094 o
7 1 6 0.950 0.903 0.058 334.929 o
7 1 7 1.312 1.389 0.068 246.071 o
7 1 8 45.152 45.152 0.923 1.336 o
7 1 10 3.106 3.157 0.117 83.732 o
7 1 11 15.894 16.048 0.350 9.304 o
7 1 12 14.970 14.707 0.359 8.807 o
7 1 13 14.732 14.805 0.350 9.304 o
7 1 14 22.964 22.897 0.534 3.986 o
7 1 15 21.228 21.624 0.457 5.458 o
7 1 17 3.134 3.410 0.136 61.518 o
7 1 18 0.420 0.291 0.078 188.398 o
7 1 19 3.846 4.158 0.155 47.099 o
7 2 0 34.104 33.126 0.758 1.982 o
7 2 1 10.644 10.142 0.233 20.933 o
7 2 2 6.158 5.935 0.155 47.099 o
7 2 3 4.567 4.410 0.117 83.732 o
7 2 4 0.493 0.525 0.039 753.591 o
7 2 5 0.742 0.690 0.049 482.298 o
7 2 6 5.512 5.498 0.146 53.589 o
7 2 7 3.176 3.070 0.097 120.575 o
7 2 8 7.112 6.615 0.165 41.721 o
7 2 9 19.898 20.041 0.427 6.228 o
7 2 10 0.910 0.758 0.068 246.071 o
7 2 11 9.852 9.724 0.243 19.292 o
7 2 12 0.367 0.291 0.068 246.071 o
7 2 13 3.922 4.080 0.175 37.214 o
7 2 14 6.298 6.353 0.194 30.144 o
7 2 15 10.574 11.084 0.262 16.540 o
7 2 16 1.125 0.971 0.107 99.648 o
7 2 18 3.712 3.575 0.146 53.589 o
7 3 0 0.575 0.544 0.039 753.591 o
7 3 1 26.815 26.501 0.563 3.584 o
7 3 2 21.541 21.391 0.495 4.636 o
7 3 3 14.603 14.319 0.340 9.843 o
7 3 4 13.743 13.649 0.301 12.547 o
7 3 5 0.986 0.962 0.058 334.929 o
7 3 6 6.429 6.392 0.165 41.721 o
7 3 7 3.304 3.235 0.107 99.648 o
7 3 8 11.758 11.288 0.262 16.540 o
7 3 9 9.618 9.365 0.272 15.379 o
7 3 10 1.825 1.807 0.087 148.858 o
7 3 12 3.363 3.410 0.155 47.099 o
7 3 13 1.544 1.438 0.097 120.575 o
7 3 14 0.260 0.282 0.068 246.071 o
7 3 16 1.950 1.865 0.126 71.346 o
7 4 0 9.533 9.238 0.214 24.912 o
7 4 1 1.385 1.409 0.097 120.575 o
7 4 2 1.569 1.593 0.078 188.398 o
7 4 3 1.088 1.078 0.078 188.398 o
7 4 4 2.478 2.283 0.107 99.648 o
7 4 5 19.421 19.565 0.476 5.022 o
7 4 6 28.638 28.502 0.622 2.944 o
7 4 9 9.424 9.607 0.233 20.933 o
7 4 10 0.305 0.311 0.058 334.929 o
7 4 12 4.662 4.595 0.165 41.721 o
7 4 13 0.267 0.340 0.097 120.575 o
7 4 14 6.521 6.431 0.214 24.912 o
7 4 15 3.016 3.235 0.155 47.099 o
7 5 0 12.886 12.502 0.291 13.397 o
7 5 2 11.567 11.579 0.272 15.379 o
7 5 3 1.391 1.321 0.087 148.858 o
7 5 4 2.259 2.438 0.107 99.648 o
7 5 6 1.047 0.962 0.078 188.398 o
7 5 8 3.391 3.342 0.126 71.346 o
7 5 10 19.148 18.749 0.408 6.835 o
7 5 11 1.224 1.370 0.194 30.144 o
7 5 12 1.143 1.137 0.175 37.214 o
7 6 0 0.762 0.767 0.068 246.071 o
7 6 2 2.002 2.059 0.107 99.648 o
7 6 4 3.628 3.468 0.204 27.341 o
7 6 5 3.721 3.400 0.136 61.518 o
7 6 6 2.974 2.914 0.136 61.518 o
7 6 7 3.207 3.293 0.136 61.518 o
7 6 8 2.732 2.905 0.214 24.912 o
8 0 0 26.694 27.035 0.525 4.135 o
8 0 2 14.427 14.319 0.447 5.698 o
8 0 4 62.176 62.414 1.360 0.615 o
8 0 6 4.459 4.235 0.136 61.518 o
8 0 8 27.612 28.308 0.602 3.137 o
8 0 10 0.794 0.845 0.087 148.858 o
8 0 12 23.906 24.276 0.476 5.022 o
8 0 14 78.279 80.570 1.904 0.314 o
8 0 16 0.702 1.069 0.097 120.575 o
8 1 1 0.386 0.398 0.029 1339.720 o
8 1 2 2.036 1.991 0.068 246.071 o
8 1 3 80.800 81.299 1.904 0.314 o
8 1 4 32.107 31.377 0.748 2.034 o
8 1 6 4.103 3.925 0.117 83.732 o
8 1 7 0.326 0.330 0.039 753.591 o
8 1 8 18.794 18.953 0.408 6.835 o
8 1 9 9.313 9.170 0.223 22.793 o
8 1 10 17.973 17.593 0.379 7.927 o
8 1 11 5.909 5.935 0.185 33.400 o
8 1 12 4.105 4.216 0.194 30.144 o
8 1 13 10.452 10.725 0.262 16.540 o
8 1 15 1.427 1.506 0.126 71.346 o
8 1 16 0.631 0.554 0.107 99.648 o
8 2 0 40.056 39.547 0.923 1.336 o
8 2 1 20.675 20.517 0.495 4.636 o
8 2 3 4.874 4.760 0.155 47.099 o
8 2 4 13.792 13.785 0.311 11.775 o
8 2 5 7.237 7.004 0.185 33.400 o
8 2 7 34.029 33.660 0.797 1.793 o
8 2 8 4.161 3.886 0.117 83.732 o
8 2 9 0.114 0.146 0.049 482.298 o
8 2 10 14.694 14.552 0.330 10.430 o
8 2 13 3.773 3.798 0.204 27.341 o
8 2 14 0.277 0.311 0.087 148.858 o
8 2 15 2.584 2.739 0.272 15.379 o
8 2 16 1.896 1.875 0.126 71.346 o
8 3 0 16.929 16.543 0.408 6.835 o
8 3 1 0.180 0.185 0.039 753.591 o
8 3 2 9.179 8.966 0.223 22.793 o
8 3 3 0.583 0.554 0.049 482.298 o
8 3 4 10.309 10.287 0.243 19.292 o
8 3 5 17.259 16.903 0.457 5.458 o
8 3 6 13.709 13.328 0.408 6.835 o
8 3 8 3.371 3.555 0.117 83.732 o
8 3 10 2.532 2.535 0.117 83.732 o
8 3 11 5.468 5.323 0.165 41.721 o
8 3 12 3.069 3.177 0.126 71.346 o
8 3 13 6.120 6.062 0.194 30.144 o
8 3 14 5.157 5.547 0.175 37.214 o
8 3 15 1.249 1.331 0.155 47.099 o
8 4 1 2.130 2.205 0.087 148.858 o
8 4 2 13.461 12.774 0.311 11.775 o
8 4 3 2.391 2.312 0.146 53.589 o
8 4 4 2.299 2.166 0.087 148.858 o
8 4 5 2.663 2.603 0.107 99.648 o
8 4 6 3.543 3.342 0.107 99.648 o
8 4 7 4.070 4.051 0.117 83.732 o
8 4 9 11.905 11.521 0.272 15.379 o
8 4 10 5.452 5.566 0.214 24.912 o
8 4 12 5.443 5.294 0.165 41.721 o
8 4 13 0.280 0.301 0.087 148.858 o
8 5 0 0.971 0.923 0.078 188.398 o
8 5 1 0.177 0.214 0.058 334.929 o
8 5 2 6.032 5.897 0.165 41.721 o
8 5 3 3.540 3.371 0.126 71.346 o
8 5 4 0.800 0.806 0.078 188.398 o
8 5 6 6.420 6.470 0.185 33.400 o
8 5 7 1.998 2.331 0.223 22.793 o
8 5 8 18.638 18.739 0.670 2.533 o
8 5 9 2.655 2.739 0.126 71.346 o
8 5 10 0.786 0.767 0.136 61.518 o
8 6 1 0.442 0.437 0.078 188.398 o
8 6 2 4.460 4.333 0.340 9.843 o
8 6 3 1.340 1.175 0.097 120.575 o
8 6 4 2.393 2.458 0.146 53.589 o
9 0 0 16.900 17.767 0.797 1.793 o
9 0 2 44.828 44.598 1.593 0.448 o
9 0 4 4.500 4.420 0.233 20.933 o
9 0 6 26.436 25.908 0.505 4.459 o
9 0 10 13.401 13.474 0.408 6.835 o
9 0 12 8.121 8.238 0.321 11.072 o
9 1 0 31.904 31.834 0.670 2.533 o
9 1 1 0.213 0.194 0.039 753.591 o
9 1 2 4.649 4.478 0.136 61.518 o
9 1 3 25.311 24.956 0.515 4.292 o
9 1 4 2.456 2.390 0.117 83.732 o
9 1 5 5.798 5.838 0.175 37.214 o
9 1 6 7.465 7.179 0.272 15.379 o
9 1 7 12.400 12.221 0.282 14.337 o
9 1 8 1.670 1.622 0.078 188.398 o
9 1 9 1.953 1.894 0.087 148.858 o
9 1 10 8.854 8.578 0.223 22.793 o
9 1 12 0.947 1.020 0.087 148.858 o
9 1 13 25.240 26.365 0.495 4.636 o
9 1 14 8.717 8.772 0.253 17.837 o
9 1 15 0.969 1.107 0.097 120.575 o
9 2 0 1.699 1.661 0.087 148.858 o
9 2 1 3.507 3.526 0.117 83.732 o
9 2 2 34.679 34.126 0.787 1.838 o
9 2 3 4.875 4.779 0.165 41.721 o
9 2 4 34.645 33.709 0.748 2.034 o
9 2 5 3.133 3.118 0.126 71.346 o
9 2 6 2.905 2.982 0.107 99.648 o
9 2 7 1.515 1.681 0.087 148.858 o
9 2 8 2.180 2.059 0.087 148.858 o
9 2 9 14.398 14.193 0.340 9.843 o
9 2 10 1.961 1.972 0.107 99.648 o
9 2 11 8.156 8.519 0.223 22.793 o
9 2 12 6.019 6.071 0.233 20.933 o
9 2 14 6.692 7.043 0.194 30.144 o
9 3 0 1.974 2.166 0.117 83.732 o
9 3 1 6.291 6.120 0.155 47.099 o
9 3 2 2.421 2.419 0.107 99.648 o
9 3 3 13.477 14.212 0.350 9.304 o
9 3 4 6.453 6.256 0.301 12.547 o
9 3 5 1.304 1.205 0.087 148.858 o
9 3 6 15.163 15.650 0.369 8.350 o
9 3 7 0.299 0.321 0.058 334.929 o
9 3 8 15.154 15.028 0.330 10.430 o
9 3 10 2.788 2.739 0.223 22.793 o
9 3 11 3.675 3.662 0.146 53.589 o
9 3 12 4.588 4.303 0.311 11.775 o
9 4 1 2.186 2.331 0.117 83.732 o
9 4 2 12.113 11.774 0.282 14.337 o
9 4 5 0.329 0.282 0.058 334.929 o
9 4 6 4.785 4.673 0.136 61.518 o
9 4 7 16.581 17.330 0.379 7.927 o
9 4 8 11.748 11.463 0.262 16.540 o
9 4 9 4.863 4.964 0.165 41.721 o
9 4 10 0.908 1.030 0.097 120.575 o
9 5 1 0.817 0.748 0.087 148.858 o
9 5 2 4.064 3.798 0.126 71.346 o
9 5 3 1.379 1.331 0.087 148.858 o
9 5 4 0.978 1.107 0.175 37.214 o
9 5 5 0.917 0.933 0.165 41.721 o
10 0 0 7.165 7.830 0.447 5.698 o
10 0 2 2.617 2.856 0.126 71.346 o
10 0 4 13.393 13.435 0.427 6.228 o
10 0 6 16.626 15.951 0.340 9.843 o
10 0 8 0.967 0.981 0.097 120.575 o
10 1 0 9.277 9.238 0.223 22.793 o
10 1 1 30.729 30.629 0.641 2.768 o
10 1 3 8.055 7.888 0.204 27.341 o
10 1 4 9.042 9.044 0.233 20.933 o
10 1 5 3.574 3.342 0.126 71.346 o
10 1 6 7.571 7.257 0.204 27.341 o
10 1 8 1.211 1.234 0.107 99.648 o
10 1 9 1.101 1.088 0.107 99.648 o
10 1 10 4.995 4.945 0.282 14.337 o
10 1 11 3.623 3.371 0.253 17.837 o
10 1 12 0.664 0.505 0.165 41.721 o
10 1 13 1.472 1.613 0.223 22.793 o
10 2 0 8.932 8.859 0.243 19.292 o
10 2 1 1.577 1.535 0.087 148.858 o
10 2 2 27.439 26.850 0.991 1.159 o
10 2 3 7.648 7.266 0.340 9.843 o
10 2 4 1.432 1.370 0.185 33.400 o
10 2 5 9.676 9.374 0.243 19.292 o
10 2 6 6.894 6.994 0.204 27.341 o
10 2 7 3.583 3.497 0.117 83.732 o
10 2 8 3.016 2.924 0.107 99.648 o
10 2 9 0.431 0.418 0.087 148.858 o
10 2 10 6.067 5.945 0.291 13.397 o
10 2 11 1.225 1.214 0.107 99.648 o
10 2 12 14.364 15.290 0.437 5.954 o
10 3 0 0.727 0.738 0.058 334.929 o
10 3 1 1.260 1.107 0.078 188.398 o
10 3 2 17.488 17.573 0.418 6.521 o
10 3 3 3.584 3.701 0.126 71.346 o
10 3 4 3.203 3.196 0.117 83.732 o
10 3 5 0.265 0.214 0.058 334.929 o
10 3 6 12.876 12.881 0.291 13.397 o
10 3 7 10.888 11.162 0.272 15.379 o
10 3 8 22.942 23.402 0.447 5.698 o
10 3 9 0.480 0.340 0.097 120.575 o
10 3 10 0.920 0.942 0.155 47.099 o
10 3 11 0.844 0.903 0.194 30.144 o
10 4 0 2.319 2.331 0.107 99.648 o
10 4 1 4.927 4.779 0.146 53.589 o
10 4 3 1.374 1.389 0.087 148.858 o
10 4 4 3.146 3.157 0.146 53.589 o
10 4 5 0.973 1.117 0.107 99.648 o
10 4 6 0.719 0.777 0.126 71.346 o
10 4 7 6.351 6.314 0.185 33.400 o
10 5 0 1.753 1.622 0.194 30.144 o
10 5 1 2.352 2.409 0.117 83.732 o
11 0 0 31.192 31.882 1.001 1.137 o
11 0 2 23.604 23.188 0.486 4.823 o
11 0 6 2.501 2.147 0.194 30.144 o
11 1 1 3.629 3.837 0.117 83.732 o
11 1 2 7.898 7.509 0.194 30.144 o
11 1 3 10.583 10.589 0.253 17.837 o
11 1 4 1.584 1.651 0.097 120.575 o
11 1 5 11.799 12.182 0.282 14.337 o
11 1 6 3.311 3.526 0.136 61.518 o
11 1 7 4.438 4.323 0.155 47.099 o
11 1 9 1.239 1.370 0.223 22.793 o
11 1 10 5.266 5.178 0.282 14.337 o
11 2 1 11.281 11.405 0.262 16.540 o
11 2 3 0.918 0.777 0.087 148.858 o
11 2 4 6.752 6.625 0.223 22.793 o
11 2 6 17.979 17.894 0.874 1.489 o
11 2 7 15.062 15.893 0.457 5.458 o
11 2 8 2.599 2.739 0.243 19.292 o
11 2 9 0.698 0.680 0.185 33.400 o
11 3 0 18.189 18.098 0.389 7.536 o
11 3 1 1.862 2.011 0.165 41.721 o
11 3 2 1.097 1.185 0.175 37.214 o
11 3 3 1.414 1.418 0.117 83.732 o
11 3 4 2.908 2.982 0.136 61.518 o
11 3 5 0.707 0.806 0.194 30.144 o
11 3 6 2.065 1.962 0.223 22.793 o
11 4 0 1.437 1.156 0.175 37.214 o
11 4 1 3.089 3.332 0.214 24.912 o
11 4 2 3.064 3.050 0.136 61.518 o
11 4 4 5.688 5.595 0.282 14.337 o
12 0 0 1.365 1.467 0.087 148.858 o
12 0 2 18.770 19.050 0.495 4.636 o
12 0 4 7.066 7.393 0.301 12.547 o
12 1 0 7.922 8.131 0.214 24.912 o
12 1 1 3.107 3.079 0.117 83.732 o
12 1 2 7.769 7.713 0.194 30.144 o
12 1 3 3.323 3.157 0.136 61.518 o
12 1 4 0.486 0.389 0.078 188.398 o
12 1 5 3.353 3.371 0.243 19.292 o
12 1 6 11.344 11.929 0.369 8.350 o
12 1 7 2.225 2.613 0.233 20.933 o
12 2 0 0.649 0.661 0.078 188.398 o
12 2 3 1.992 1.943 0.223 22.793 o
12 2 4 3.704 3.740 0.262 16.540 o
12 2 5 2.467 2.399 0.243 19.292 o
12 2 6 0.931 0.942 0.194 30.144 o
12 3 3 2.262 2.380 0.243 19.292 o
13 1 0 1.228 1.263 0.097 120.575 o
13 1 1 1.919 2.079 0.165 41.721 o
13 2 0 0.931 0.884 0.185 33.400 o
13 2 1 2.721 2.701 0.243 19.292 o

_iucr_refine_instructions_details
;
TITL OXA07 OLEX2: imported from CIF
CELL 0.71073 6.095 3.4881 11.8462 90 103.842 90
ZERR 2 0.0005 0.0003 0.0009 0 0.003 0
LATT 1
SYMM -X,0.5+Y,0.5-Z
SFAC C H O
DISP C 0.0033 0.0016
DISP H 0 0
DISP O 0.0106 0.006
UNIT 4 12 12

SIZE 0.193 0.186 0.139
TEMP -173.1(10)
ACTA 
WGHT 0 0
FVAR 1.014599
REM <olex2.extras>
REM </olex2.extras>

O1    3     0.43482  0.44412  0.34988  11.00000  0.01315  0.01917  0.00826 =
 -0.00066  0.00176  0.00449 
O2    3     0.24245  0.74238  0.46370  11.00000  0.01145  0.01872  0.00945 =
 -0.00073  0.00106  0.00542 
C1    1     0.40301  0.55878  0.44800  11.00000  0.00951  0.01203  0.00807 =
 -0.00008  0.00134  0.00177 
H1    2     0.29801  0.52067  0.27739  11.00000  0.03178  0.04131  0.01417 =
 -0.00037  0.01403  0.00114 
O3    3     0.13007  0.63097  0.17851  11.00000  0.01103  0.01848  0.00952 =
 0.00102  0.00071 -0.00163 
H2    2     0.19181  0.69573  0.11454  11.00000  0.03089  0.02820  0.03241 =
 0.00437  0.00960 -0.00289 
H3    2     0.00643  0.45984  0.15076  11.00000  0.02461  0.02580  0.02992 =
 0.00115  0.00923 -0.00583 
HKLF 4

END
Q1 1 0.388889 0.375 0.444444 11 0.05 0.14
Q2 1 0.333333 0.666667 0.458333 11 0.05 0.13
Q3 1 0.222222 0.375 0.236111 11 0.05 0.13
Q4 1 0.388889 0.625 0.097222 11 0.05 0.13
Q5 1 0.222222 1.125 0.083333 11 0.05 0.12
Q6 1 0.361111 0.458333 0.319444 11 0.05 0.11
Q7 1 -0.083333 0.708333 0.069444 11 0.05 0.11
Q8 1 0.361111 0.541667 0.555556 11 0.05 0.11
Q9 1 -0.027778 0.75 0.222222 11 0.05 0.1
Q10 1 0.277778 1.125 0.444444 11 0.05 0.09
Q11 1 0.055556 0.25 0.111111 11 0.05 0.09
Q12 1 0.277778 0.25 0.361111 11 0.05 0.08
Q13 1 0.111111 0.958333 0.111111 11 0.05 0.08
Q14 1 0.305556 0.041667 0.291667 11 0.05 0.08
Q15 1 0.611111 0.791667 0.416667 11 0.05 0.08
Q16 1 0.083333 1.125 0.513889 11 0.05 0.07
Q17 1 0.333333 0.75 0.319444 11 0.05 0.06
Q18 1 0.472222 0.166667 0.263889 11 0.05 0.06
Q19 1 0.444444 0.375 0.180556 11 0.05 0.05
Q20 1 0.25 0.708333 0.236111 11 0.05 0.05

  REM The information below was added by Olex2.
  REM
  REM R1 = 0.0153 for 2499 Fo > 4sig(Fo) and 0.0153 for all 2499 data
  REM 64 parameters refined using 0 restraints
  REM Highest difference peak 0.1446, deepest hole -0.2302
  REM Mean Shift 0.0000, Max Shift 0.0001.

  REM +++ Tabular Listing of Refinement Information +++
  REM R1_all = 0.0153
  REM R1_gt = 0.0153
  REM wR_ref = 0.0435
  REM GOOF = 1.3840
  REM Shift_max = 0.0001
  REM Shift_mean = 0.0000
  REM Reflections_all = 2499
  REM Reflections_gt = 2499
  REM Parameters = 64
  REM Hole = -0.2302
  REM Peak = 0.1446
  REM Flack = n/a

  
;
_olex2_submission_special_instructions  'No special instructions were received'

# start Validation Reply Form
_vrf_PLAT940_OXACDH_H_HF_cc-pVDZ_no_charge
;
PROBLEM: Fsqd Refinement With I > n * Sigma(I) Only .....     Please Check 
RESPONSE: Refinement was performed on reflections fulfilling the threshold
expression I>=2u(I).
;
_vrf_PLAT355_OXACDH_H_HF_cc-pVDZ_no_charge
;
PROBLEM: Long   O-H
RESPONSE: This is a very strong hydrogen bond and this is the reason why
the O-H bond is so long.
;
_vrf_PLAT417_OXACDH_H_HF_cc-pVDZ_no_charge
;
PROBLEM: Short Inter D-H..H-D
RESPONSE: This is a very strong hydrogen bond and this is the reason why
the distance is so short.
;
# end Validation Reply Form
