# Supplementary material for: Hirshfeld atom like refinement with alternative electron density partitions
Source: IUCrJ. 2020 Oct 29;7(Pt 6):1199–215. doi: 10.1107/S2052252520013603 (PMC7642787; doi:10.1107/S2052252520013603)
Supplement: Supplementary file 2 [file m-07-01199-sup2.zip › cifs/OXACDH_H_HF_cc-pVTZ.cif]

data_OXACDH_H_HF_cc-pVTZ
_audit_creation_date               2019-12-21
_audit_creation_method
;
Olex2 1.2
(compiled 2018.05.29 svn.r3508 for OlexSys, GUI svn.r5506)
with development version of DiSCaMB library integrated with
the olex2.refine module
Chodkiewicz, M. L., Migacz, S., Rudnicki, W., Makal, A., Kalinowski,
J. A., Moriarty, N. W., Grosse-Kunstleve, R. W., Afonine, P. V., Adams,
P. D. & Dominiak, P. M. (2018). J. Appl. Cryst. 51, 193-199.
;

_publ_section_references
;
Bourhis, L.J., Dolomanov, O.V., Gildea, R.J., Howard, J.A.K., Puschmann, H.
 (2015). Acta Cryst. A71, 59-75.

Dolomanov, O.V., Bourhis, L.J., Gildea, R.J, Howard, J.A.K. & Puschmann, H.
 (2009), J. Appl. Cryst. 42, 339-341.
;
_chemical_formula_moiety           'C2 H6 O6'
_chemical_formula_sum              'C2 H6 O6'
_chemical_formula_weight           126.07
loop_
  _atom_type_symbol
  _atom_type_scat_dispersion_real
  _atom_type_scat_dispersion_imag
  _atom_type_scat_Cromer_Mann_a1
  _atom_type_scat_Cromer_Mann_a2
  _atom_type_scat_Cromer_Mann_a3
  _atom_type_scat_Cromer_Mann_a4
  _atom_type_scat_Cromer_Mann_b1
  _atom_type_scat_Cromer_Mann_b2
  _atom_type_scat_Cromer_Mann_b3
  _atom_type_scat_Cromer_Mann_b4
  _atom_type_scat_Cromer_Mann_c
  _atom_type_scat_source
  _atom_type_scat_dispersion_source
 H 0.00000 0.00000 0.49300 0.32291 0.14019 0.04081 10.51090 26.12570 3.14236
 57.79970 0.0030380000826
 'International Tables Volume C Table 6.1.1.4 (pp. 500-502)' custom
 C 0.00330 0.00160 2.31000 1.02000 1.58860 0.86500 20.84390 10.20750 0.56870
 51.65120 0.215599998832
 'International Tables Volume C Table 6.1.1.4 (pp. 500-502)' custom
 O 0.01060 0.00600 3.04850 2.28680 1.54630 0.86700 13.27710 5.70110 0.32390
 32.90890 0.250800013542
 'International Tables Volume C Table 6.1.1.4 (pp. 500-502)' custom

_space_group_crystal_system        'monoclinic'
_space_group_IT_number             14
_space_group_name_H-M_alt          'P 1 21/c 1'
_space_group_name_Hall             '-P 2ybc'
loop_
  _space_group_symop_id
  _space_group_symop_operation_xyz
 1 x,y,z
 2 -x,y+1/2,-z+1/2
 3 -x,-y,-z
 4 x,-y-1/2,z-1/2

_symmetry_Int_Tables_number        14
_cell_length_a                     6.0950(5)
_cell_length_b                     3.4881(3)
_cell_length_c                     11.8462(9)
_cell_angle_alpha                  90
_cell_angle_beta                   103.842(3)
_cell_angle_gamma                  90
_cell_volume                       244.54(4)
_cell_formula_units_Z              2
_cell_measurement_temperature     100(1)
_cell_measurement_reflns_used      8293
_cell_measurement_theta_min        3.5426
_cell_measurement_theta_max        55.9088
_exptl_absorpt_coefficient_mu      0.181
_exptl_crystal_description        unspecified
_exptl_crystal_density_diffrn      1.7120
_exptl_crystal_F_000               132.1295
_exptl_crystal_size_max            0.193
_exptl_crystal_size_mid            0.186
_exptl_crystal_size_min            0.139
_diffrn_reflns_av_r_equivalents    0.0224
_diffrn_reflns_av_sigmaI/netI      0.01783
_diffrn_reflns_limit_h_max         13
_diffrn_reflns_limit_h_min         -13
_diffrn_reflns_limit_k_max         7
_diffrn_reflns_limit_k_min         0
_diffrn_reflns_limit_l_max         26
_diffrn_reflns_limit_l_min         0
_diffrn_reflns_number              11034
_diffrn_reflns_theta_full          52.08
_diffrn_reflns_theta_max           54.811
_diffrn_reflns_theta_min           3.543
_diffrn_ambient_temperature        100.0(10)
_diffrn_measured_fraction_theta_full  0.949
_diffrn_measured_fraction_theta_max   0.985
_diffrn_radiation_type             'Mo K\a'
_diffrn_radiation_wavelength       0.71073
_diffrn_radiation_source               'TXS rotating anode'
_diffrn_radiation_monochromator        'multi-layer optics'
_diffrn_measurement_device
;
Bruker AXS Kappa APEX II Ultra diffractometer
;
_diffrn_measurement_device_type        'APEX II CCD detector'
_diffrn_measurement_method             '\w-scans'
_reflns_Friedel_coverage           0.0
_reflns_limit_h_max                13
_reflns_limit_h_min                -13
_reflns_limit_k_max                7
_reflns_limit_k_min                0
_reflns_limit_l_max                26
_reflns_limit_l_min                0
_reflns_number_gt                  2499
_reflns_number_total               2939
_reflns_threshold_expression       I>=2u(I)
_computing_molecular_graphics      'Olex2 (Dolomanov et al., 2009)'
_computing_publication_material    'Olex2 (Dolomanov et al., 2009)'
_computing_structure_refinement    'olex2.refine (Bourhis et al., 2015)'
_refine_diff_density_max           0.1693
_refine_diff_density_min           -0.1960
_refine_diff_density_rms           0.0446
_refine_ls_d_res_high              0.4348
_refine_ls_d_res_low               5.7511
_refine_ls_goodness_of_fit_ref     1.2763
_refine_ls_hydrogen_treatment      refall
_refine_ls_matrix_type             full
_refine_ls_number_constraints      0
_refine_ls_number_parameters       64
_refine_ls_number_reflns           2499
_refine_ls_number_restraints       0
_refine_ls_R_factor_all            0.0145
_refine_ls_R_factor_gt             0.0145
_refine_ls_restrained_S_all        1.2763
_refine_ls_shift/su_max            0.0002
_refine_ls_shift/su_mean           0.0000
_refine_ls_structure_factor_coef   Fsqd
_refine_ls_weighting_details      
 'w=1/[\s^2^(Fo^2^)+(0.0000P)^2^] where P=(Fo^2^+2Fc^2^)/3'
_refine_ls_weighting_scheme        calc
_refine_ls_wR_factor_gt            0.0401
_refine_ls_wR_factor_ref           0.0401
_refine_special_details          
;
Electron Density Partition Based Refinement (EDPBR):
  .  Aspherical atomic scattering factors obtained from 
     selected partitioning of molecular electron density
     derived from molecular wavefunction. Crystal field
     effect is modelled in the course of wavefunction
     calculations by embedding the system in a cluster of
	 Hirshfeld partition derived atomic multipoles for
	 molecules within certain radius from the system or
	 performing wave function calculations for a cluster of
	 molecules surrounding the system. Software used for
	 quantum mechanical calculations: Gaussian16. Software
	 used to partition electron density: HORTON.
  .  Partitioning of molecular electron density: Hirshfeld
     (Hirshfeld atom refinement, HAR)
  .  Level of theory: Hartree-Fock/cc-pVTZ 
  .  Cluster of multipoles: radius=8.0 angstrom, lmax=1
  .  Cluster of molecules: no
  .  H thermal motions refined anisotropically.
  .  Refinement based on Fsqd as implemented in olex2.refine
     with no use of additional ShelX type parameters in the
	 weighting scheme. DiSCaMB library used to obtain
	 aspherical atomic scattering factors.
;
loop_
  _atom_site_label
  _atom_site_type_symbol
  _atom_site_fract_x
  _atom_site_fract_y
  _atom_site_fract_z
  _atom_site_U_iso_or_equiv
  _atom_site_adp_type
  _atom_site_occupancy
  _atom_site_refinement_flags_posn
 O1 O 0.434868(19) 0.44409(4) 0.349899(8) 0.01366(2) Uani 1.000000 .
 O2 O 0.242398(18) 0.74243(4) 0.463707(8) 0.01346(2) Uani 1.000000 .
 C1 C 0.40305(2) 0.55877(4) 0.448015(10) 0.00999(2) Uani 1.000000 .
 H1 H 0.2990(11) 0.517(2) 0.2758(5) 0.0253(15) Uani 1.000000 .
 O3 O 0.130126(17) 0.63101(4) 0.178569(9) 0.01332(2) Uani 1.000000 .
 H2 H 0.1918(10) 0.7012(18) 0.1131(5) 0.0295(12) Uani 1.000000 .
 H3 H 0.0049(9) 0.4561(17) 0.1502(5) 0.0284(12) Uani 1.000000 .

loop_
  _atom_site_aniso_label
  _atom_site_aniso_U_11
  _atom_site_aniso_U_22
  _atom_site_aniso_U_33
  _atom_site_aniso_U_12
  _atom_site_aniso_U_13
  _atom_site_aniso_U_23
 O1 0.01309(4) 0.01930(5) 0.00813(3) 0.00461(3) 0.00162(2) -0.00065(3)
 O2 0.01144(3) 0.01857(5) 0.00966(3) 0.00536(3) 0.00114(2) -0.00072(3)
 C1 0.00952(4) 0.01207(4) 0.00801(3) 0.00184(3) 0.00135(3) -0.00011(3)
 H1 0.028(4) 0.040(4) 0.007(3) 0.006(3) 0.003(2) 0.001(3)
 O3 0.01102(4) 0.01861(5) 0.00947(3) -0.00180(3) 0.00076(2) 0.00099(3)
 H2 0.033(3) 0.032(3) 0.025(2) -0.002(3) 0.010(2) 0.004(2)
 H3 0.021(3) 0.028(3) 0.035(3) -0.009(2) 0.005(2) 0.000(2)

loop_
  _geom_bond_atom_site_label_1
  _geom_bond_atom_site_label_2
  _geom_bond_distance
  _geom_bond_site_symmetry_2
  _geom_bond_publ_flag
 O1 C1 1.28704(18) . ?
 O2 C1 1.22098(18) . ?
 C1 C1 1.5445(2) 3_666 ?

loop_
  _geom_angle_atom_site_label_1
  _geom_angle_atom_site_label_2
  _geom_angle_atom_site_label_3
  _geom_angle
  _geom_angle_site_symmetry_1
  _geom_angle_site_symmetry_3
  _geom_angle_publ_flag
 O2 C1 O1 126.882(11) . . ?
 C1 C1 O1 112.691(13) 3_666 . ?
 C1 C1 O2 120.426(13) 3_666 . ?
 O3 H1 O1 176.5(7) . . ?


loop_
  _refln_index_h
  _refln_index_k
  _refln_index_l
  _refln_F_squared_calc
  _refln_F_squared_meas
  _refln_F_squared_sigma
  _refln_F_squared_weight
  _refln_observed_status
-13 0 6 31.984 34.230 0.661 2.608 o
-13 0 8 3.231 3.151 0.224 22.793 o
-13 0 10 0.471 0.486 0.136 61.518 o
-13 0 12 10.781 10.998 0.340 9.843 o
-13 1 1 2.531 2.451 0.194 30.144 o
-13 1 2 13.431 12.972 0.379 7.927 o
-13 1 4 1.107 1.050 0.165 41.721 o
-13 1 8 3.462 3.608 0.146 53.589 o
-13 1 10 3.129 3.102 0.175 37.214 o
-13 1 12 3.101 3.151 0.126 71.346 o
-13 1 13 0.515 0.496 0.126 71.346 o
-13 2 1 3.828 3.977 0.214 24.912 o
-13 2 3 0.958 0.768 0.136 61.518 o
-13 2 4 0.730 0.846 0.146 53.589 o
-13 2 5 1.153 1.099 0.165 41.721 o
-13 2 6 0.469 0.457 0.136 61.518 o
-13 2 8 2.049 2.081 0.194 30.144 o
-13 2 9 1.221 1.323 0.175 37.214 o
-13 2 10 3.641 3.792 0.224 22.793 o
-13 2 12 0.934 1.040 0.165 41.721 o
-13 2 13 0.734 0.739 0.136 61.518 o
-13 3 6 3.955 3.559 0.204 27.341 o
-12 0 2 8.327 8.110 0.224 22.793 o
-12 0 4 39.354 41.095 0.739 2.088 o
-12 0 6 4.000 5.096 0.331 10.430 o
-12 0 10 2.374 2.246 0.117 83.732 o
-12 0 12 8.013 8.713 0.301 12.547 o
-12 0 16 16.595 16.376 0.428 6.228 o
-12 1 1 1.807 1.916 0.097 120.575 o
-12 1 2 0.974 1.079 0.078 188.398 o
-12 1 5 17.892 18.204 0.399 7.173 o
-12 1 6 4.241 4.279 0.126 71.346 o
-12 1 7 1.525 1.420 0.088 148.858 o
-12 1 8 11.119 11.494 0.272 15.379 o
-12 1 9 10.467 10.629 0.263 16.540 o
-12 1 10 2.582 2.499 0.097 120.575 o
-12 1 11 0.960 1.021 0.068 246.071 o
-12 1 12 6.342 6.564 0.253 17.837 o
-12 1 13 0.694 0.700 0.136 61.518 o
-12 1 15 12.565 12.573 0.272 15.379 o
-12 1 16 1.655 1.731 0.185 33.400 o
-12 1 17 0.727 0.574 0.136 61.518 o
-12 2 1 12.310 12.399 0.506 4.459 o
-12 2 2 4.960 4.862 0.194 30.144 o
-12 2 5 7.426 7.468 0.194 30.144 o
-12 2 6 0.247 0.263 0.078 188.398 o
-12 2 7 3.172 3.316 0.136 61.518 o
-12 2 8 3.965 4.327 0.194 30.144 o
-12 2 9 3.781 3.997 0.156 47.099 o
-12 2 11 8.068 8.363 0.321 11.072 o
-12 2 12 1.035 1.011 0.175 37.214 o
-12 2 13 4.593 4.454 0.243 19.292 o
-12 2 14 0.296 0.340 0.068 246.071 o
-12 3 1 1.500 1.498 0.165 41.721 o
-12 3 3 2.938 2.888 0.204 27.341 o
-12 3 6 0.803 0.904 0.156 47.099 o
-12 3 7 1.187 1.206 0.175 37.214 o
-12 3 11 1.473 1.449 0.185 33.400 o
-12 3 12 0.386 0.613 0.136 61.518 o
-12 3 14 3.312 3.374 0.214 24.912 o
-12 4 3 1.788 1.575 0.156 47.099 o
-12 4 4 1.448 1.595 0.165 41.721 o
-12 4 5 2.114 1.818 0.165 41.721 o
-12 4 6 4.983 4.833 0.233 20.933 o
-12 4 8 0.468 0.506 0.126 71.346 o
-12 4 9 1.234 1.196 0.165 41.721 o
-11 0 2 3.496 3.442 0.146 53.589 o
-11 0 4 8.799 8.732 0.214 24.912 o
-11 0 6 0.582 0.535 0.058 334.929 o
-11 0 8 81.009 81.227 3.355 0.101 o
-11 0 10 7.443 7.108 0.272 15.379 o
-11 0 12 2.425 2.519 0.126 71.346 o
-11 0 14 31.603 32.022 0.700 2.326 o
-11 0 16 1.292 1.313 0.185 33.400 o
-11 0 18 11.116 11.251 0.360 8.807 o
-11 0 20 1.905 1.760 0.175 37.214 o
-11 1 1 0.213 0.165 0.049 482.298 o
-11 1 2 5.443 5.621 0.156 47.099 o
-11 1 3 12.993 13.283 0.301 12.547 o
-11 1 4 33.834 34.288 0.846 1.593 o
-11 1 5 1.999 2.042 0.078 188.398 o
-11 1 6 0.207 0.146 0.039 753.591 o
-11 1 7 1.283 1.352 0.068 246.071 o
-11 1 8 1.228 1.254 0.078 188.398 o
-11 1 9 5.748 5.728 0.165 41.721 o
-11 1 10 3.471 3.705 0.126 71.346 o
-11 1 11 3.989 4.123 0.126 71.346 o
-11 1 12 12.529 12.739 0.292 13.397 o
-11 1 13 0.378 0.418 0.058 334.929 o
-11 1 14 5.888 5.796 0.165 41.721 o
-11 1 15 5.588 5.523 0.156 47.099 o
-11 1 16 2.274 2.246 0.088 148.858 o
-11 2 1 2.564 2.567 0.117 83.732 o
-11 2 2 0.294 0.292 0.058 334.929 o
-11 2 3 1.256 1.177 0.078 188.398 o
-11 2 4 10.319 10.308 0.263 16.540 o
-11 2 5 1.982 1.974 0.117 83.732 o
-11 2 6 5.895 5.903 0.185 33.400 o
-11 2 7 7.671 8.207 0.224 22.793 o
-11 2 10 1.001 0.885 0.088 148.858 o
-11 2 11 2.055 2.139 0.107 99.648 o
-11 2 12 2.370 2.382 0.107 99.648 o
-11 2 13 0.470 0.457 0.058 334.929 o
-11 2 14 1.306 1.167 0.088 148.858 o
-11 2 15 9.454 9.608 0.301 12.547 o
-11 2 17 0.684 0.671 0.136 61.518 o
-11 2 18 2.067 1.974 0.175 37.214 o
-11 3 1 0.961 1.079 0.097 120.575 o
-11 3 2 3.070 3.063 0.117 83.732 o
-11 3 3 0.340 0.350 0.058 334.929 o
-11 3 4 4.235 4.133 0.204 27.341 o
-11 3 5 5.905 6.039 0.165 41.721 o
-11 3 6 2.713 2.596 0.107 99.648 o
-11 3 7 3.210 3.423 0.156 47.099 o
-11 3 9 1.154 1.099 0.088 148.858 o
-11 3 10 11.346 11.115 0.321 11.072 o
-11 3 11 3.768 3.977 0.136 61.518 o
-11 3 12 0.990 0.943 0.088 148.858 o
-11 3 13 2.311 2.207 0.117 83.732 o
-11 3 14 0.390 0.331 0.068 246.071 o
-11 3 16 3.397 3.258 0.126 71.346 o
-11 4 1 1.215 1.245 0.175 37.214 o
-11 4 2 2.582 2.616 0.107 99.648 o
-11 4 3 4.932 5.125 0.175 37.214 o
-11 4 5 0.172 0.214 0.068 246.071 o
-11 4 6 6.168 6.019 0.272 15.379 o
-11 4 9 2.138 1.935 0.194 30.144 o
-11 4 10 3.283 3.267 0.224 22.793 o
-11 4 12 2.972 2.966 0.214 24.912 o
-11 4 13 5.159 5.261 0.253 17.837 o
-10 0 4 8.225 8.198 0.214 24.912 o
-10 0 6 11.381 11.514 0.681 2.461 o
-10 0 8 16.673 17.232 0.389 7.536 o
-10 0 10 11.369 11.893 0.282 14.337 o
-10 0 12 11.076 11.183 0.331 10.430 o
-10 0 16 2.636 2.801 0.204 27.341 o
-10 0 18 57.364 57.150 0.934 1.308 o
-10 0 20 1.686 1.887 0.126 71.346 o
-10 1 1 3.191 3.423 0.126 71.346 o
-10 1 2 0.498 0.525 0.049 482.298 o
-10 1 3 2.120 2.217 0.078 188.398 o
-10 1 4 0.721 0.729 0.049 482.298 o
-10 1 5 9.039 9.160 0.224 22.793 o
-10 1 7 44.488 44.800 0.992 1.159 o
-10 1 8 18.726 18.894 0.476 5.022 o
-10 1 9 9.440 9.481 0.253 17.837 o
-10 1 10 5.862 5.951 0.194 30.144 o
-10 1 11 1.722 1.867 0.088 148.858 o
-10 1 12 3.657 3.929 0.379 7.927 o
-10 1 13 10.824 11.134 0.350 9.304 o
-10 1 14 16.763 17.193 0.370 8.350 o
-10 1 16 0.888 0.739 0.068 246.071 o
-10 1 17 13.750 13.877 0.301 12.547 o
-10 1 18 2.241 2.130 0.107 99.648 o
-10 1 19 1.710 1.634 0.097 120.575 o
-10 1 21 0.466 0.428 0.126 71.346 o
-10 2 1 0.500 0.418 0.058 334.929 o
-10 2 2 10.534 10.347 0.408 6.835 o
-10 2 3 46.276 46.959 1.002 1.137 o
-10 2 4 26.615 27.170 0.642 2.768 o
-10 2 7 1.246 1.361 0.068 246.071 o
-10 2 8 8.403 8.645 0.214 24.912 o
-10 2 9 12.488 12.457 0.350 9.304 o
-10 2 10 0.804 0.739 0.058 334.929 o
-10 2 11 11.035 10.998 0.574 3.464 o
-10 2 12 4.686 4.920 0.165 41.721 o
-10 2 13 10.656 10.687 0.263 16.540 o
-10 2 14 12.709 12.787 0.292 13.397 o
-10 2 16 0.691 0.720 0.107 99.648 o
-10 2 17 3.434 3.627 0.214 24.912 o
-10 2 18 0.555 0.486 0.136 61.518 o
-10 3 1 2.420 2.762 0.107 99.648 o
-10 3 2 7.595 7.779 0.204 27.341 o
-10 3 3 3.506 3.549 0.126 71.346 o
-10 3 4 9.630 9.695 0.272 15.379 o
-10 3 6 10.278 10.269 0.263 16.540 o
-10 3 7 0.549 0.574 0.058 334.929 o
-10 3 8 5.492 5.475 0.165 41.721 o
-10 3 9 0.820 0.827 0.068 246.071 o
-10 3 10 7.181 6.963 0.185 33.400 o
-10 3 14 7.544 7.410 0.204 27.341 o
-10 3 15 2.443 2.684 0.107 99.648 o
-10 3 17 1.299 1.254 0.165 41.721 o
-10 3 18 0.328 0.370 0.117 83.732 o
-10 4 2 9.536 9.822 0.233 20.933 o
-10 4 3 5.848 5.660 0.165 41.721 o
-10 4 4 0.302 0.331 0.058 334.929 o
-10 4 5 0.970 0.963 0.068 246.071 o
-10 4 6 3.050 3.102 0.165 41.721 o
-10 4 8 2.883 2.674 0.204 27.341 o
-10 4 9 2.976 2.937 0.136 61.518 o
-10 4 10 6.621 6.768 0.301 12.547 o
-10 4 13 6.877 6.992 0.292 13.397 o
-10 4 16 9.517 9.929 0.321 11.072 o
-10 4 17 0.737 0.895 0.156 47.099 o
-10 5 2 6.101 5.640 0.263 16.540 o
-10 5 4 2.002 1.760 0.340 9.843 o
-10 5 5 2.667 2.509 0.204 27.341 o
-10 5 6 5.407 4.930 0.350 9.304 o
-10 5 10 0.589 0.720 0.088 148.858 o
-10 5 11 1.115 1.060 0.165 41.721 o
-10 5 12 12.776 12.817 0.370 8.350 o
-9 0 2 3.952 3.705 0.146 53.589 o
-9 0 4 54.349 55.448 1.157 0.851 o
-9 0 6 23.436 23.795 0.525 4.135 o
-9 0 8 4.123 4.094 0.136 61.518 o
-9 0 10 49.208 49.575 1.313 0.662 o
-9 0 16 19.811 20.227 0.486 4.823 o
-9 0 18 0.259 0.399 0.126 71.346 o
-9 0 20 0.931 0.768 0.097 120.575 o
-9 0 22 6.293 6.097 0.428 6.228 o
-9 1 1 0.473 0.486 0.039 753.591 o
-9 1 2 1.328 1.245 0.058 334.929 o
-9 1 3 0.139 0.126 0.029 1339.720 o
-9 1 4 9.909 9.812 0.224 22.793 o
-9 1 5 2.928 3.034 0.088 148.858 o
-9 1 6 21.377 21.500 0.476 5.022 o
-9 1 7 16.372 16.269 0.399 7.173 o
-9 1 8 4.458 4.609 0.136 61.518 o
-9 1 9 16.806 16.337 0.370 8.350 o
-9 1 10 1.086 1.089 0.068 246.071 o
-9 1 11 6.292 6.282 0.175 37.214 o
-9 1 13 0.321 0.370 0.107 99.648 o
-9 1 15 0.531 0.447 0.068 246.071 o
-9 1 16 2.438 2.421 0.126 71.346 o
-9 1 17 33.584 33.345 1.002 1.137 o
-9 1 18 6.251 6.185 0.185 33.400 o
-9 1 19 2.620 2.635 0.107 99.648 o
-9 1 20 3.996 3.929 0.146 53.589 o
-9 1 21 6.381 6.194 0.175 37.214 o
-9 1 23 1.986 1.974 0.185 33.400 o
-9 2 1 4.673 4.697 0.136 61.518 o
-9 2 3 0.655 0.574 0.049 482.298 o
-9 2 4 0.329 0.311 0.039 753.591 o
-9 2 5 5.708 5.757 0.146 53.589 o
-9 2 6 32.577 32.596 0.768 1.932 o
-9 2 7 9.475 9.442 0.224 22.793 o
-9 2 8 52.652 52.502 1.245 0.736 o
-9 2 9 1.307 1.332 0.068 246.071 o
-9 2 10 5.095 5.154 0.175 37.214 o
-9 2 12 3.137 3.063 0.117 83.732 o
-9 2 13 29.671 29.202 0.661 2.608 o
-9 2 14 4.455 4.697 0.146 53.589 o
-9 2 15 0.458 0.438 0.058 334.929 o
-9 2 16 8.958 8.966 0.233 20.933 o
-9 2 17 7.812 7.527 0.194 30.144 o
-9 2 18 13.554 13.381 0.399 7.173 o
-9 2 19 3.607 3.666 0.233 20.933 o
-9 2 21 6.519 6.700 0.282 14.337 o
-9 2 22 2.542 2.713 0.204 27.341 o
-9 3 1 2.504 2.334 0.185 33.400 o
-9 3 2 79.560 78.456 1.848 0.334 o
-9 3 3 12.007 12.447 0.292 13.397 o
-9 3 4 20.266 19.808 0.496 4.636 o
-9 3 6 0.988 1.079 0.058 334.929 o
-9 3 7 18.688 18.719 0.399 7.173 o
-9 3 8 6.259 6.233 0.185 33.400 o
-9 3 9 1.242 1.575 0.088 148.858 o
-9 3 10 4.706 4.580 0.156 47.099 o
-9 3 11 1.106 1.138 0.088 148.858 o
-9 3 12 38.626 39.539 1.099 0.944 o
-9 3 13 6.423 6.457 0.224 22.793 o
-9 3 14 5.654 5.932 0.165 41.721 o
-9 3 15 2.202 2.752 0.165 41.721 o
-9 3 16 2.818 2.810 0.107 99.648 o
-9 3 18 2.543 2.674 0.204 27.341 o
-9 4 1 10.819 10.901 0.253 17.837 o
-9 4 2 3.643 3.423 0.146 53.589 o
-9 4 3 19.517 18.846 0.399 7.173 o
-9 4 4 0.250 0.311 0.049 482.298 o
-9 4 6 7.371 7.206 0.233 20.933 o
-9 4 7 0.847 0.963 0.068 246.071 o
-9 4 8 4.029 3.919 0.156 47.099 o
-9 4 9 1.600 1.624 0.097 120.575 o
-9 4 10 0.515 0.389 0.058 334.929 o
-9 4 11 5.073 4.823 0.515 4.292 o
-9 4 12 5.390 5.280 0.807 1.750 o
-9 4 13 6.802 6.671 0.194 30.144 o
-9 4 14 0.262 0.311 0.078 188.398 o
-9 5 1 1.404 1.235 0.107 99.648 o
-9 5 6 0.705 0.807 0.068 246.071 o
-9 5 8 0.461 0.418 0.078 188.398 o
-9 5 9 3.314 3.287 0.136 61.518 o
-9 5 10 0.809 0.710 0.088 148.858 o
-9 5 12 2.739 2.781 0.214 24.912 o
-9 5 15 2.053 2.130 0.185 33.400 o
-9 6 1 1.403 1.235 0.165 41.721 o
-9 6 2 0.253 0.272 0.068 246.071 o
-9 6 3 3.531 3.335 0.126 71.346 o
-9 6 4 0.280 0.331 0.058 334.929 o
-9 6 5 3.112 2.557 0.204 27.341 o
-9 6 6 0.571 0.681 0.136 61.518 o
-8 0 2 3.318 3.569 0.117 83.732 o
-8 0 4 4.040 4.006 0.126 71.346 o
-8 0 8 47.698 46.774 1.371 0.606 o
-8 0 10 6.511 6.029 0.185 33.400 o
-8 0 12 2.882 2.859 0.379 7.927 o
-8 0 14 41.891 40.492 1.916 0.311 o
-8 0 16 11.382 11.893 0.360 8.807 o
-8 0 18 2.311 2.314 0.194 30.144 o
-8 0 20 38.646 37.312 1.945 0.301 o
-8 0 24 0.578 0.593 0.136 61.518 o
-8 1 1 28.328 28.259 0.613 3.038 o
-8 1 3 18.157 18.262 0.447 5.698 o
-8 1 4 28.391 28.434 0.661 2.608 o
-8 1 5 21.787 21.588 0.467 5.233 o
-8 1 6 1.638 1.605 0.058 334.929 o
-8 1 7 53.666 52.949 1.128 0.896 o
-8 1 8 5.733 5.679 0.146 53.589 o
-8 1 9 13.144 12.914 0.301 12.547 o
-8 1 10 34.506 33.724 0.846 1.593 o
-8 1 11 1.552 1.721 0.146 53.589 o
-8 1 12 1.764 1.643 0.107 99.648 o
-8 1 14 0.520 0.525 0.068 246.071 o
-8 1 15 15.183 14.849 0.370 8.350 o
-8 1 16 8.228 8.042 0.233 20.933 o
-8 1 17 6.497 6.622 0.311 11.775 o
-8 1 18 9.818 9.773 0.243 19.292 o
-8 1 20 1.074 1.021 0.068 246.071 o
-8 1 21 3.847 3.763 0.126 71.346 o
-8 1 23 0.955 0.856 0.097 120.575 o
-8 1 24 8.252 8.295 0.301 12.547 o
-8 2 1 37.840 36.894 0.895 1.425 o
-8 2 2 15.838 15.783 0.360 8.807 o
-8 2 3 6.678 6.496 0.175 37.214 o
-8 2 4 15.493 15.248 0.350 9.304 o
-8 2 5 32.650 32.197 0.700 2.326 o
-8 2 6 54.880 54.651 1.167 0.837 o
-8 2 7 5.944 6.155 0.156 47.099 o
-8 2 8 6.594 6.369 0.165 41.721 o
-8 2 9 1.321 1.254 0.068 246.071 o
-8 2 10 10.442 10.638 0.331 10.430 o
-8 2 11 19.016 18.544 0.428 6.228 o
-8 2 12 7.772 7.439 0.224 22.793 o
-8 2 13 1.940 1.935 0.097 120.575 o
-8 2 14 10.771 10.901 0.253 17.837 o
-8 2 15 0.146 0.194 0.058 334.929 o
-8 2 16 34.932 35.153 0.856 1.557 o
-8 2 17 1.939 1.867 0.165 41.721 o
-8 2 18 13.031 12.904 0.389 7.536 o
-8 2 19 3.445 2.985 0.214 24.912 o
-8 2 23 2.604 2.567 0.194 30.144 o
-8 3 1 0.267 0.204 0.039 753.591 o
-8 3 2 8.056 7.896 0.233 20.933 o
-8 3 3 6.632 6.758 0.175 37.214 o
-8 3 5 0.924 0.943 0.058 334.929 o
-8 3 6 31.614 31.069 0.836 1.630 o
-8 3 7 10.078 10.104 0.272 15.379 o
-8 3 8 21.064 20.956 0.457 5.458 o
-8 3 9 5.172 4.950 0.156 47.099 o
-8 3 10 9.010 8.937 0.224 22.793 o
-8 3 11 5.349 5.543 0.457 5.458 o
-8 3 12 47.898 48.155 1.128 0.896 o
-8 3 13 1.485 1.439 0.126 71.346 o
-8 3 14 1.300 1.206 0.097 120.575 o
-8 3 15 0.464 0.486 0.058 334.929 o
-8 3 16 16.405 16.580 0.370 8.350 o
-8 3 17 15.368 15.870 0.350 9.304 o
-8 3 19 0.887 1.089 0.165 41.721 o
-8 3 20 7.218 7.021 0.399 7.173 o
-8 4 1 20.203 20.013 0.515 4.292 o
-8 4 2 18.591 18.544 0.467 5.233 o
-8 4 3 14.895 15.510 0.331 10.430 o
-8 4 4 10.644 10.123 0.243 19.292 o
-8 4 5 2.835 2.976 0.097 120.575 o
-8 4 6 4.451 4.366 0.136 61.518 o
-8 4 7 2.680 2.713 0.107 99.648 o
-8 4 8 3.908 4.104 0.156 47.099 o
-8 4 10 0.331 0.350 0.078 188.398 o
-8 4 11 21.016 22.074 0.447 5.698 o
-8 4 12 16.147 16.269 0.428 6.228 o
-8 4 13 10.161 10.356 0.379 7.927 o
-8 4 15 2.587 2.752 0.224 22.793 o
-8 4 16 2.431 2.596 0.165 41.721 o
-8 4 18 4.469 4.308 0.282 14.337 o
-8 5 1 4.544 4.327 0.156 47.099 o
-8 5 2 24.797 24.661 0.476 5.022 o
-8 5 5 1.320 1.264 0.088 148.858 o
-8 5 6 0.427 0.496 0.058 334.929 o
-8 5 7 4.376 4.269 0.136 61.518 o
-8 5 8 7.304 6.651 0.700 2.326 o
-8 5 10 2.048 2.149 0.126 71.346 o
-8 5 12 0.886 0.836 0.088 148.858 o
-8 5 14 0.517 0.525 0.136 61.518 o
-8 5 15 0.626 0.681 0.136 61.518 o
-8 6 1 0.295 0.292 0.068 246.071 o
-8 6 2 0.525 0.486 0.078 188.398 o
-8 6 3 0.311 0.233 0.058 334.929 o
-8 6 4 0.613 0.545 0.058 334.929 o
-8 6 6 0.361 0.350 0.068 246.071 o
-8 6 7 1.004 0.943 0.088 148.858 o
-8 6 8 0.447 0.408 0.117 83.732 o
-8 6 11 0.573 0.613 0.107 99.648 o
-7 0 2 13.979 14.265 0.321 11.072 o
-7 0 4 38.458 38.411 0.768 1.932 o
-7 0 6 247.253 250.508 4.852 0.048 o
-7 0 10 1.360 0.934 0.253 17.837 o
-7 0 12 5.135 5.455 0.457 5.458 o
-7 0 14 10.110 11.154 0.292 13.397 o
-7 0 16 6.837 6.690 0.311 11.775 o
-7 0 18 7.289 6.943 0.272 15.379 o
-7 0 20 0.496 0.506 0.088 148.858 o
-7 0 22 0.460 0.399 0.088 148.858 o
-7 0 24 7.394 6.924 0.574 3.464 o
-7 1 1 17.572 17.796 0.506 4.459 o
-7 1 2 84.598 84.339 1.809 0.349 o
-7 1 3 3.797 3.783 0.107 99.648 o
-7 1 4 0.358 0.370 0.049 482.298 o
-7 1 5 2.077 2.130 0.078 188.398 o
-7 1 6 18.689 17.737 0.399 7.173 o
-7 1 7 49.996 49.302 1.488 0.515 o
-7 1 9 10.210 10.512 0.370 8.350 o
-7 1 10 27.934 27.685 0.710 2.263 o
-7 1 11 44.629 43.302 1.235 0.748 o
-7 1 12 2.866 2.878 0.126 71.346 o
-7 1 13 8.976 8.587 0.282 14.337 o
-7 1 14 14.633 14.499 0.340 9.843 o
-7 1 15 12.999 12.632 0.292 13.397 o
-7 1 16 5.418 5.621 0.165 41.721 o
-7 1 17 21.450 21.782 0.438 5.954 o
-7 1 18 0.195 0.175 0.058 334.929 o
-7 1 19 24.988 24.457 0.690 2.392 o
-7 1 20 4.184 4.220 0.126 71.346 o
-7 1 21 2.824 2.840 0.107 99.648 o
-7 1 22 1.231 1.118 0.078 188.398 o
-7 1 23 0.953 0.982 0.068 246.071 o
-7 1 24 0.754 0.836 0.146 53.589 o
-7 1 25 6.906 6.904 0.282 14.337 o
-7 2 2 0.382 0.321 0.029 1339.720 o
-7 2 3 21.695 21.637 0.486 4.823 o
-7 2 4 3.266 3.228 0.126 71.346 o
-7 2 5 9.501 9.510 0.233 20.933 o
-7 2 6 2.181 2.178 0.088 148.858 o
-7 2 7 18.582 18.573 0.399 7.173 o
-7 2 8 16.490 16.006 0.350 9.304 o
-7 2 9 16.442 16.240 0.360 8.807 o
-7 2 10 74.835 74.556 1.517 0.495 o
-7 2 11 21.637 21.199 0.467 5.233 o
-7 2 12 7.585 7.595 0.204 27.341 o
-7 2 13 4.749 4.833 0.136 61.518 o
-7 2 14 3.519 3.248 0.107 99.648 o
-7 2 15 39.696 38.926 0.827 1.669 o
-7 2 16 11.642 11.475 0.486 4.823 o
-7 2 17 1.997 2.110 0.194 30.144 o
-7 2 18 4.359 4.250 0.243 19.292 o
-7 2 20 21.697 20.946 1.177 0.824 o
-7 2 21 11.421 10.804 0.963 1.230 o
-7 2 22 4.275 4.045 0.360 8.807 o
-7 2 23 3.542 3.686 0.233 20.933 o
-7 2 24 4.304 4.434 0.233 20.933 o
-7 3 1 2.015 1.877 0.068 246.071 o
-7 3 2 1.796 1.760 0.068 246.071 o
-7 3 3 2.017 2.023 0.078 188.398 o
-7 3 4 73.245 71.639 1.789 0.356 o
-7 3 5 33.247 32.975 0.681 2.461 o
-7 3 6 15.572 15.277 0.340 9.843 o
-7 3 9 9.085 9.287 0.224 22.793 o
-7 3 10 10.843 10.716 0.360 8.807 o
-7 3 11 0.227 0.175 0.039 753.591 o
-7 3 12 0.976 0.914 0.068 246.071 o
-7 3 13 7.233 7.167 0.185 33.400 o
-7 3 14 21.459 21.491 0.535 3.986 o
-7 3 15 4.608 4.541 0.146 53.589 o
-7 3 16 21.009 20.966 0.836 1.630 o
-7 3 18 9.301 9.471 0.233 20.933 o
-7 3 20 2.366 2.295 0.146 53.589 o
-7 3 21 2.479 2.557 0.126 71.346 o
-7 3 22 2.611 2.577 0.194 30.144 o
-7 4 1 20.196 19.954 0.438 5.954 o
-7 4 2 6.165 6.301 0.165 41.721 o
-7 4 3 0.626 0.652 0.049 482.298 o
-7 4 4 2.083 2.091 0.078 188.398 o
-7 4 5 21.913 21.549 0.496 4.636 o
-7 4 6 4.051 4.327 0.136 61.518 o
-7 4 7 4.352 4.405 0.136 61.518 o
-7 4 8 24.744 25.205 0.496 4.636 o
-7 4 9 5.092 5.300 0.253 17.837 o
-7 4 10 0.261 0.194 0.068 246.071 o
-7 4 11 13.504 13.595 0.749 2.034 o
-7 4 12 3.251 3.287 0.136 61.518 o
-7 4 14 3.071 3.141 0.194 30.144 o
-7 4 15 11.657 11.669 0.282 14.337 o
-7 4 16 8.926 9.209 0.311 11.775 o
-7 4 17 3.292 3.219 0.340 9.843 o
-7 5 1 3.656 3.598 0.117 83.732 o
-7 5 2 17.901 17.572 0.642 2.768 o
-7 5 3 3.368 3.277 0.107 99.648 o
-7 5 4 1.651 1.546 0.136 61.518 o
-7 5 5 0.939 0.934 0.068 246.071 o
-7 5 6 7.046 7.527 0.224 22.793 o
-7 5 7 0.529 0.661 0.068 246.071 o
-7 5 10 4.901 5.309 0.175 37.214 o
-7 5 11 8.742 8.937 0.233 20.933 o
-7 5 12 22.724 23.406 1.468 0.529 o
-7 5 14 0.995 1.147 0.107 99.648 o
-7 5 17 2.186 2.178 0.185 33.400 o
-7 6 1 14.817 14.081 0.311 11.775 o
-7 6 2 2.721 2.664 0.126 71.346 o
-7 6 4 0.630 0.671 0.068 246.071 o
-7 6 5 1.063 0.972 0.194 30.144 o
-7 6 6 5.446 5.426 0.175 37.214 o
-7 6 7 2.238 1.857 0.117 83.732 o
-7 6 8 3.767 3.384 0.331 10.430 o
-7 6 9 1.842 1.828 0.126 71.346 o
-7 6 11 1.675 1.507 0.185 33.400 o
-6 0 2 178.272 181.553 3.987 0.072 o
-6 0 4 2.872 3.083 0.282 14.337 o
-6 0 6 158.018 162.357 3.501 0.093 o
-6 0 8 1.152 1.225 0.146 53.589 o
-6 0 10 278.684 282.462 8.023 0.018 o
-6 0 14 25.683 24.282 0.545 3.845 o
-6 0 16 124.338 124.189 3.715 0.083 o
-6 0 18 14.620 14.664 0.457 5.458 o
-6 0 20 9.373 9.170 0.243 19.292 o
-6 0 22 2.552 2.713 0.136 61.518 o
-6 0 24 11.671 11.445 0.408 6.835 o
-6 1 1 1.458 1.488 0.088 148.858 o
-6 1 2 6.850 6.564 0.175 37.214 o
-6 1 3 1.290 1.235 0.068 246.071 o
-6 1 4 30.176 30.807 0.661 2.608 o
-6 1 5 92.843 94.686 2.324 0.211 o
-6 1 6 147.460 150.114 3.345 0.102 o
-6 1 7 2.884 2.557 0.165 41.721 o
-6 1 8 2.934 3.044 0.175 37.214 o
-6 1 9 42.771 42.573 1.011 1.115 o
-6 1 10 49.621 49.176 1.254 0.725 o
-6 1 11 3.990 3.870 0.175 37.214 o
-6 1 12 40.383 40.103 0.924 1.336 o
-6 1 13 4.871 4.726 0.136 61.518 o
-6 1 14 21.475 20.509 0.457 5.458 o
-6 1 15 3.397 3.404 0.107 99.648 o
-6 1 16 0.562 0.525 0.049 482.298 o
-6 1 17 1.042 1.002 0.068 246.071 o
-6 1 18 0.650 0.632 0.058 334.929 o
-6 1 19 11.075 10.882 0.292 13.397 o
-6 1 20 26.341 25.769 0.885 1.456 o
-6 1 21 12.285 11.766 0.301 12.547 o
-6 1 22 1.349 1.400 0.078 188.398 o
-6 1 23 2.024 1.945 0.088 148.858 o
-6 1 24 0.253 0.214 0.068 246.071 o
-6 1 25 1.148 1.361 0.175 37.214 o
-6 2 1 68.826 66.660 1.498 0.508 o
-6 2 2 38.145 37.312 0.797 1.793 o
-6 2 3 58.732 58.210 1.809 0.349 o
-6 2 4 5.255 5.241 0.136 61.518 o
-6 2 5 4.155 4.191 0.126 71.346 o
-6 2 6 0.886 1.040 0.097 120.575 o
-6 2 7 0.208 0.194 0.039 753.591 o
-6 2 8 13.231 12.554 0.622 2.944 o
-6 2 9 30.315 30.408 0.739 2.088 o
-6 2 10 9.592 8.898 0.233 20.933 o
-6 2 11 0.191 0.185 0.039 753.591 o
-6 2 12 8.533 8.363 0.204 27.341 o
-6 2 13 0.205 0.165 0.039 753.591 o
-6 2 14 6.099 6.224 0.175 37.214 o
-6 2 15 2.719 2.587 0.107 99.648 o
-6 2 16 0.313 0.370 0.049 482.298 o
-6 2 17 8.939 8.976 0.292 13.397 o
-6 2 18 18.175 18.515 0.924 1.336 o
-6 2 19 2.501 2.305 0.117 83.732 o
-6 2 20 19.502 18.700 0.399 7.173 o
-6 2 21 1.466 1.517 0.097 120.575 o
-6 2 23 0.563 0.515 0.088 148.858 o
-6 3 1 12.761 12.603 0.292 13.397 o
-6 3 2 10.751 10.950 0.253 17.837 o
-6 3 3 1.276 1.634 0.058 334.929 o
-6 3 4 4.278 4.288 0.107 99.648 o
-6 3 5 0.631 0.632 0.039 753.591 o
-6 3 6 5.957 6.788 0.165 41.721 o
-6 3 7 6.957 7.099 0.175 37.214 o
-6 3 8 38.603 37.380 0.836 1.630 o
-6 3 9 30.288 29.727 0.574 3.464 o
-6 3 10 0.493 0.506 0.058 334.929 o
-6 3 11 4.199 4.172 0.126 71.346 o
-6 3 12 0.373 0.904 0.156 47.099 o
-6 3 13 5.953 6.243 0.165 41.721 o
-6 3 14 53.171 52.531 1.079 0.979 o
-6 3 15 11.905 12.379 0.301 12.547 o
-6 3 16 1.708 1.809 0.117 83.732 o
-6 3 17 0.583 0.583 0.068 246.071 o
-6 3 18 8.066 7.867 0.224 22.793 o
-6 3 19 14.334 14.489 0.564 3.584 o
-6 3 20 0.908 0.875 0.165 41.721 o
-6 3 21 0.343 0.389 0.078 188.398 o
-6 3 22 4.505 4.425 0.156 47.099 o
-6 3 23 0.824 0.729 0.136 61.518 o
-6 4 1 7.320 7.439 0.194 30.144 o
-6 4 3 6.932 6.943 0.175 37.214 o
-6 4 4 40.567 40.502 1.002 1.137 o
-6 4 5 36.915 36.544 0.778 1.884 o
-6 4 6 1.954 1.809 0.088 148.858 o
-6 4 8 6.482 6.622 0.194 30.144 o
-6 4 10 1.814 1.750 0.097 120.575 o
-6 4 11 6.111 6.146 0.447 5.698 o
-6 4 12 10.867 11.591 0.272 15.379 o
-6 4 13 12.833 13.449 0.827 1.669 o
-6 4 14 12.977 13.342 0.311 11.775 o
-6 4 15 21.045 20.956 0.428 6.228 o
-6 4 16 0.497 0.545 0.068 246.071 o
-6 4 18 6.141 6.126 0.194 30.144 o
-6 4 19 0.852 0.982 0.126 71.346 o
-6 5 2 0.599 0.720 0.058 334.929 o
-6 5 3 1.190 1.177 0.068 246.071 o
-6 5 4 34.379 33.296 0.817 1.709 o
-6 5 6 6.251 6.340 0.175 37.214 o
-6 5 7 2.614 2.538 0.107 99.648 o
-6 5 8 14.642 14.975 0.350 9.304 o
-6 5 9 1.335 1.264 0.175 37.214 o
-6 5 10 14.081 14.120 0.321 11.072 o
-6 5 11 0.468 0.515 0.078 188.398 o
-6 5 13 0.546 0.564 0.097 120.575 o
-6 5 14 2.143 2.314 0.126 71.346 o
-6 5 15 1.374 1.371 0.126 71.346 o
-6 5 16 6.986 7.264 0.204 27.341 o
-6 5 18 1.345 1.128 0.204 27.341 o
-6 6 1 1.638 1.663 0.078 188.398 o
-6 6 2 3.871 3.987 0.117 83.732 o
-6 6 3 0.357 0.545 0.058 334.929 o
-6 6 4 2.687 2.626 0.185 33.400 o
-6 6 5 8.410 8.412 0.554 3.711 o
-6 6 6 0.905 1.478 0.088 148.858 o
-6 6 7 0.746 0.613 0.058 334.929 o
-6 6 8 0.437 0.418 0.136 61.518 o
-6 6 10 4.685 4.833 0.263 16.540 o
-6 6 11 9.211 9.248 0.340 9.843 o
-6 6 12 3.780 4.191 0.243 19.292 o
-6 6 13 0.616 0.846 0.156 47.099 o
-6 6 14 0.777 0.652 0.146 53.589 o
-6 6 15 3.225 3.170 0.214 24.912 o
-6 6 16 1.832 1.780 0.175 37.214 o
-6 7 1 5.097 4.940 0.156 47.099 o
-6 7 4 0.401 0.311 0.078 188.398 o
-6 7 5 0.393 0.379 0.068 246.071 o
-6 7 6 1.127 0.992 0.088 148.858 o
-6 7 7 2.294 2.003 0.175 37.214 o
-6 7 9 2.213 2.256 0.185 33.400 o
-5 0 2 89.053 88.919 1.799 0.352 o
-5 0 4 17.716 18.253 0.457 5.458 o
-5 0 6 114.330 115.632 2.694 0.157 o
-5 0 8 274.519 280.011 7.488 0.020 o
-5 0 10 98.062 102.416 2.324 0.211 o
-5 0 12 42.881 41.834 0.982 1.182 o
-5 0 14 0.578 0.535 0.068 246.071 o
-5 0 18 25.566 25.089 0.700 2.326 o
-5 0 20 95.779 95.318 2.431 0.193 o
-5 0 22 0.209 0.340 0.078 188.398 o
-5 0 24 0.493 0.467 0.088 148.858 o
-5 0 26 13.025 13.021 0.370 8.350 o
-5 1 1 54.283 55.506 1.303 0.671 o
-5 1 2 246.660 253.153 6.399 0.028 o
-5 1 3 49.114 50.168 1.050 1.034 o
-5 1 4 89.658 93.441 2.421 0.194 o
-5 1 5 28.852 30.340 1.070 0.996 o
-5 1 6 4.218 4.036 0.311 11.775 o
-5 1 7 0.815 0.807 0.194 30.144 o
-5 1 8 16.751 16.522 0.486 4.823 o
-5 1 9 257.788 262.848 6.233 0.029 o
-5 1 10 24.629 24.953 0.632 2.854 o
-5 1 12 23.554 23.669 0.525 4.135 o
-5 1 13 8.366 8.577 0.204 27.341 o
-5 1 14 25.817 24.972 0.545 3.845 o
-5 1 15 38.704 37.575 0.856 1.557 o
-5 1 16 52.788 52.093 1.118 0.912 o
-5 1 17 15.799 15.170 0.350 9.304 o
-5 1 18 0.484 0.476 0.049 482.298 o
-5 1 19 39.190 39.092 0.856 1.557 o
-5 1 20 0.544 0.554 0.058 334.929 o
-5 1 21 0.912 0.875 0.068 246.071 o
-5 1 22 1.382 1.371 0.097 120.575 o
-5 1 23 0.216 0.224 0.058 334.929 o
-5 1 24 14.848 13.886 0.438 5.954 o
-5 1 25 0.978 0.934 0.156 47.099 o
-5 1 26 2.740 2.859 0.204 27.341 o
-5 2 1 8.924 8.937 0.204 27.341 o
-5 2 2 0.728 0.652 0.068 246.071 o
-5 2 3 3.938 4.084 0.126 71.346 o
-5 2 4 26.943 26.761 0.827 1.669 o
-5 2 5 171.242 172.149 3.540 0.091 o
-5 2 6 75.715 77.172 2.985 0.128 o
-5 2 7 20.485 20.966 0.749 2.034 o
-5 2 8 2.013 1.984 0.136 61.518 o
-5 2 11 39.123 38.489 0.856 1.557 o
-5 2 12 22.723 22.891 0.506 4.459 o
-5 2 13 71.279 69.850 1.478 0.522 o
-5 2 14 0.662 0.710 0.058 334.929 o
-5 2 15 11.524 11.640 0.272 15.379 o
-5 2 16 3.137 3.122 0.107 99.648 o
-5 2 17 7.527 7.653 0.204 27.341 o
-5 2 18 4.604 4.814 0.156 47.099 o
-5 2 19 10.821 10.463 0.340 9.843 o
-5 2 22 9.324 8.742 0.438 5.954 o
-5 2 23 7.048 6.136 0.194 30.144 o
-5 2 24 1.563 1.488 0.165 41.721 o
-5 3 1 19.491 19.167 0.408 6.835 o
-5 3 3 5.806 5.728 0.136 61.518 o
-5 3 4 11.056 10.755 0.243 19.292 o
-5 3 5 3.508 3.559 0.146 53.589 o
-5 3 6 4.643 4.532 0.117 83.732 o
-5 3 7 15.938 15.345 0.340 9.843 o
-5 3 8 2.163 2.130 0.088 148.858 o
-5 3 10 6.121 6.214 0.175 37.214 o
-5 3 11 0.528 0.467 0.049 482.298 o
-5 3 12 0.640 0.652 0.049 482.298 o
-5 3 14 0.792 0.895 0.088 148.858 o
-5 3 15 2.211 2.169 0.107 99.648 o
-5 3 18 12.126 12.389 0.292 13.397 o
-5 3 19 5.590 5.757 0.204 27.341 o
-5 3 20 0.273 0.233 0.078 188.398 o
-5 3 21 0.861 0.885 0.117 83.732 o
-5 3 23 3.524 3.705 0.136 61.518 o
-5 4 1 3.054 3.170 0.107 99.648 o
-5 4 3 22.623 22.891 0.506 4.459 o
-5 4 4 22.511 22.784 0.496 4.636 o
-5 4 5 13.068 12.807 0.272 15.379 o
-5 4 7 1.151 1.128 0.068 246.071 o
-5 4 8 23.481 24.719 0.506 4.459 o
-5 4 10 22.597 22.278 0.564 3.584 o
-5 4 11 0.340 0.263 0.058 334.929 o
-5 4 12 1.767 1.964 0.156 47.099 o
-5 4 13 14.271 14.120 0.331 10.430 o
-5 4 14 6.806 7.002 0.194 30.144 o
-5 4 15 12.378 12.787 0.389 7.536 o
-5 4 17 2.302 2.334 0.165 41.721 o
-5 4 18 15.317 16.230 1.031 1.073 o
-5 4 19 0.429 0.438 0.088 148.858 o
-5 5 1 2.552 2.567 0.088 148.858 o
-5 5 2 3.913 3.851 0.117 83.732 o
-5 5 3 3.019 2.878 0.107 99.648 o
-5 5 4 60.120 62.809 1.498 0.508 o
-5 5 5 0.232 0.301 0.049 482.298 o
-5 5 6 8.381 8.499 0.243 19.292 o
-5 5 7 2.456 2.392 0.097 120.575 o
-5 5 8 5.598 5.708 0.156 47.099 o
-5 5 9 2.665 2.538 0.165 41.721 o
-5 5 10 3.222 3.199 0.136 61.518 o
-5 5 12 10.423 11.212 0.603 3.137 o
-5 5 13 4.031 3.890 0.545 3.845 o
-5 5 14 44.827 45.918 3.258 0.107 o
-5 5 16 0.718 0.681 0.078 188.398 o
-5 5 17 0.537 0.583 0.107 99.648 o
-5 5 18 1.240 1.313 0.214 24.912 o
-5 6 2 0.321 0.438 0.049 482.298 o
-5 6 3 17.947 17.650 0.389 7.536 o
-5 6 4 2.553 2.441 0.107 99.648 o
-5 6 5 1.335 1.352 0.185 33.400 o
-5 6 6 0.851 0.797 0.068 246.071 o
-5 6 7 1.560 1.634 0.136 61.518 o
-5 6 8 10.337 11.076 0.263 16.540 o
-5 6 9 2.275 2.178 0.126 71.346 o
-5 6 10 8.530 8.771 0.340 9.843 o
-5 6 11 0.639 0.652 0.117 83.732 o
-5 6 13 1.386 1.196 0.126 71.346 o
-5 6 15 3.682 4.026 0.233 20.933 o
-5 6 17 0.738 0.797 0.136 61.518 o
-5 7 2 0.856 0.671 0.146 53.589 o
-5 7 3 0.489 0.486 0.068 246.071 o
-5 7 4 0.369 0.331 0.068 246.071 o
-5 7 7 2.104 1.887 0.331 10.430 o
-5 7 9 1.990 1.857 0.282 14.337 o
-5 7 10 1.861 1.760 0.185 33.400 o
-5 7 11 2.251 2.188 0.194 30.144 o
-4 0 2 961.036 848.951 126.260 0.000 o
-4 0 4 119.966 120.552 3.413 0.098 o
-4 0 6 43.573 43.857 1.002 1.137 o
-4 0 8 560.396 568.035 12.681 0.007 o
-4 0 10 1.840 1.731 0.185 33.400 o
-4 0 12 229.880 236.923 5.241 0.042 o
-4 0 14 1.891 1.896 0.136 61.518 o
-4 0 16 55.863 54.923 1.206 0.784 o
-4 0 18 127.932 127.534 2.587 0.170 o
-4 0 22 1.243 1.167 0.107 99.648 o
-4 0 24 1.762 1.828 0.224 22.793 o
-4 0 26 10.871 10.687 0.340 9.843 o
-4 1 1 91.984 89.191 2.237 0.228 o
-4 1 2 56.852 55.516 1.225 0.759 o
-4 1 3 1.414 1.711 0.097 120.575 o
-4 1 4 33.627 33.539 0.807 1.750 o
-4 1 5 0.086 0.126 0.039 753.591 o
-4 1 6 171.569 174.853 4.065 0.069 o
-4 1 7 85.599 87.334 1.984 0.290 o
-4 1 8 166.368 173.802 4.055 0.069 o
-4 1 9 44.053 45.481 1.060 1.015 o
-4 1 11 1.797 1.867 0.078 188.398 o
-4 1 12 79.888 79.272 1.741 0.376 o
-4 1 13 14.729 14.761 0.350 9.304 o
-4 1 14 16.097 16.026 0.360 8.807 o
-4 1 15 0.102 0.117 0.029 1339.720 o
-4 1 16 21.218 20.781 0.457 5.458 o
-4 1 17 4.405 4.386 0.117 83.732 o
-4 1 18 0.953 0.972 0.058 334.929 o
-4 1 19 51.568 50.829 1.216 0.772 o
-4 1 20 11.555 11.319 0.311 11.775 o
-4 1 21 1.463 1.303 0.107 99.648 o
-4 1 22 21.270 20.372 0.865 1.522 o
-4 1 23 8.954 8.771 0.253 17.837 o
-4 1 24 2.552 2.538 0.175 37.214 o
-4 1 25 4.167 4.250 0.136 61.518 o
-4 1 26 2.260 2.091 0.185 33.400 o
-4 2 1 51.906 51.286 1.196 0.797 o
-4 2 2 12.332 12.797 0.360 8.807 o
-4 2 3 76.195 77.862 2.334 0.209 o
-4 2 4 59.319 61.652 2.353 0.206 o
-4 2 5 5.466 5.757 0.370 8.350 o
-4 2 6 5.250 5.601 0.370 8.350 o
-4 2 7 6.880 6.399 0.175 37.214 o
-4 2 8 79.600 81.178 1.770 0.364 o
-4 2 9 13.179 13.682 0.331 10.430 o
-4 2 10 29.387 29.309 0.661 2.608 o
-4 2 11 7.363 7.225 0.194 30.144 o
-4 2 12 0.726 0.788 0.039 753.591 o
-4 2 13 3.397 3.170 0.097 120.575 o
-4 2 14 22.094 21.491 0.476 5.022 o
-4 2 15 34.014 33.432 0.749 2.034 o
-4 2 16 9.746 9.676 0.233 20.933 o
-4 2 17 7.233 7.108 0.175 37.214 o
-4 2 18 7.521 7.731 0.233 20.933 o
-4 2 19 5.874 5.805 0.194 30.144 o
-4 2 21 4.310 4.162 0.194 30.144 o
-4 2 22 3.678 3.802 0.136 61.518 o
-4 2 23 17.411 16.755 0.428 6.228 o
-4 2 24 2.246 2.227 0.097 120.575 o
-4 2 25 3.027 3.151 0.214 24.912 o
-4 3 1 4.734 4.775 0.117 83.732 o
-4 3 2 12.880 12.914 0.282 14.337 o
-4 3 3 21.833 20.907 0.593 3.240 o
-4 3 4 232.209 230.164 4.998 0.046 o
-4 3 5 26.678 26.936 0.564 3.584 o
-4 3 6 8.035 7.779 0.253 17.837 o
-4 3 7 5.127 5.047 0.136 61.518 o
-4 3 8 0.202 0.263 0.058 334.929 o
-4 3 9 35.027 35.435 0.875 1.489 o
-4 3 10 62.365 61.380 1.459 0.536 o
-4 3 11 19.530 19.556 0.447 5.698 o
-4 3 12 12.149 11.922 0.263 16.540 o
-4 3 13 0.978 1.040 0.058 334.929 o
-4 3 14 30.659 30.641 0.788 1.838 o
-4 3 15 5.490 5.912 0.165 41.721 o
-4 3 16 3.936 3.880 0.165 41.721 o
-4 3 17 13.737 14.217 0.321 11.072 o
-4 3 18 2.441 2.373 0.263 16.540 o
-4 3 20 5.799 5.815 0.185 33.400 o
-4 3 21 1.469 1.566 0.117 83.732 o
-4 3 22 1.033 1.147 0.126 71.346 o
-4 3 23 0.397 0.340 0.107 99.648 o
-4 4 1 0.131 0.146 0.029 1339.720 o
-4 4 2 5.002 4.969 0.136 61.518 o
-4 4 3 57.286 56.741 1.391 0.590 o
-4 4 4 0.698 1.040 0.058 334.929 o
-4 4 5 10.861 10.843 0.253 17.837 o
-4 4 6 28.167 27.753 0.603 3.137 o
-4 4 7 8.911 9.005 0.292 13.397 o
-4 4 8 4.103 4.337 0.126 71.346 o
-4 4 9 2.074 1.935 0.097 120.575 o
-4 4 10 2.763 2.684 0.107 99.648 o
-4 4 11 0.113 0.165 0.049 482.298 o
-4 4 12 0.262 0.321 0.058 334.929 o
-4 4 13 26.451 26.868 0.836 1.630 o
-4 4 14 21.171 21.530 0.827 1.669 o
-4 4 15 0.839 0.865 0.068 246.071 o
-4 4 16 1.731 1.906 0.146 53.589 o
-4 4 17 4.423 4.512 0.233 20.933 o
-4 4 18 1.992 2.062 0.126 71.346 o
-4 4 20 4.319 3.812 0.272 15.379 o
-4 5 2 20.982 20.975 0.457 5.458 o
-4 5 3 2.220 2.100 0.088 148.858 o
-4 5 4 0.549 0.515 0.058 334.929 o
-4 5 6 5.121 4.872 0.156 47.099 o
-4 5 8 7.410 7.770 0.194 30.144 o
-4 5 10 11.310 11.640 0.739 2.088 o
-4 5 11 1.246 1.342 0.107 99.648 o
-4 5 12 7.217 7.245 0.467 5.233 o
-4 5 13 0.512 0.525 0.078 188.398 o
-4 5 14 12.242 12.826 0.379 7.927 o
-4 5 15 0.219 0.272 0.068 246.071 o
-4 5 17 1.607 1.556 0.272 15.379 o
-4 5 18 10.871 11.027 0.408 6.835 o
-4 6 2 4.420 4.259 0.321 11.072 o
-4 6 3 11.825 11.932 0.272 15.379 o
-4 6 4 3.193 3.170 0.136 61.518 o
-4 6 5 5.250 5.290 0.224 22.793 o
-4 6 6 1.492 1.478 0.088 148.858 o
-4 6 7 8.681 8.353 0.224 22.793 o
-4 6 8 1.303 1.323 0.107 99.648 o
-4 6 11 0.476 0.603 0.088 148.858 o
-4 6 12 3.946 3.968 0.165 41.721 o
-4 6 13 18.046 18.379 0.418 6.521 o
-4 6 14 4.359 4.609 0.165 41.721 o
-4 6 16 0.957 1.011 0.165 41.721 o
-4 6 17 0.411 0.476 0.126 71.346 o
-4 7 2 4.122 3.754 0.233 20.933 o
-4 7 3 4.439 3.929 0.311 11.775 o
-4 7 4 2.389 2.295 0.156 47.099 o
-4 7 6 0.771 0.758 0.078 188.398 o
-4 7 7 2.411 2.480 0.282 14.337 o
-4 7 8 1.833 1.692 0.194 30.144 o
-4 7 9 6.614 6.525 0.282 14.337 o
-4 7 11 0.726 0.778 0.156 47.099 o
-3 0 2 14.757 14.265 0.311 11.775 o
-3 0 4 88.612 88.870 3.024 0.125 o
-3 0 6 13.380 14.586 0.632 2.854 o
-3 0 8 21.029 21.909 0.515 4.292 o
-3 0 10 3.681 4.055 0.117 83.732 o
-3 0 12 139.684 142.636 3.102 0.118 o
-3 0 14 16.858 17.299 0.379 7.927 o
-3 0 16 13.145 13.001 0.311 11.775 o
-3 0 18 33.190 32.781 0.729 2.144 o
-3 0 20 9.477 9.024 0.467 5.233 o
-3 0 22 92.946 90.329 3.656 0.085 o
-3 0 24 0.044 0.476 0.088 148.858 o
-3 0 26 4.028 3.909 0.224 22.793 o
-3 1 1 324.432 318.393 7.429 0.021 o
-3 1 2 34.606 32.975 0.758 1.982 o
-3 1 3 156.075 158.467 3.627 0.087 o
-3 1 4 221.768 228.181 5.183 0.042 o
-3 1 5 207.766 211.523 4.862 0.048 o
-3 1 6 0.219 0.321 0.039 753.591 o
-3 1 7 337.903 344.396 7.828 0.019 o
-3 1 8 8.245 8.081 0.224 22.793 o
-3 1 9 58.096 60.145 1.332 0.642 o
-3 1 10 3.647 3.501 0.107 99.648 o
-3 1 11 154.296 154.393 3.452 0.096 o
-3 1 12 50.678 51.879 1.147 0.866 o
-3 1 13 0.897 0.817 0.039 753.591 o
-3 1 14 0.253 0.321 0.029 1339.720 o
-3 1 15 0.146 0.136 0.029 1339.720 o
-3 1 16 31.184 30.631 0.671 2.533 o
-3 1 17 58.039 57.908 1.245 0.736 o
-3 1 18 37.236 37.283 0.817 1.709 o
-3 1 19 0.270 0.263 0.039 753.591 o
-3 1 20 2.031 1.906 0.078 188.398 o
-3 1 21 7.736 7.711 0.194 30.144 o
-3 1 22 2.053 1.906 0.088 148.858 o
-3 1 23 1.826 1.760 0.088 148.858 o
-3 1 24 0.215 0.224 0.058 334.929 o
-3 1 25 1.230 1.099 0.078 188.398 o
-3 1 26 16.250 16.006 0.418 6.521 o
-3 2 1 82.263 81.674 1.848 0.334 o
-3 2 2 173.997 176.370 4.104 0.068 o
-3 2 3 288.892 295.502 6.749 0.025 o
-3 2 4 27.123 26.888 0.671 2.533 o
-3 2 5 2.369 2.596 0.107 99.648 o
-3 2 6 135.872 135.353 3.520 0.092 o
-3 2 7 162.370 164.623 3.695 0.084 o
-3 2 8 273.946 282.121 6.408 0.028 o
-3 2 9 50.751 50.829 1.118 0.912 o
-3 2 10 10.787 10.668 0.253 17.837 o
-3 2 11 23.162 22.463 0.496 4.636 o
-3 2 12 1.958 2.052 0.068 246.071 o
-3 2 13 52.357 51.743 1.177 0.824 o
-3 2 14 0.763 0.865 0.049 482.298 o
-3 2 15 27.684 27.588 0.642 2.768 o
-3 2 16 14.032 14.227 0.321 11.072 o
-3 2 17 0.984 0.953 0.058 334.929 o
-3 2 18 42.307 42.019 0.972 1.206 o
-3 2 19 0.360 0.331 0.049 482.298 o
-3 2 20 3.348 3.442 0.107 99.648 o
-3 2 21 10.587 10.405 0.321 11.072 o
-3 2 24 2.680 2.528 0.146 53.589 o
-3 3 1 3.919 3.792 0.097 120.575 o
-3 3 2 243.241 242.660 5.387 0.039 o
-3 3 3 3.631 7.293 0.175 37.214 o
-3 3 4 43.936 44.139 0.904 1.394 o
-3 3 5 21.550 21.111 0.438 5.954 o
-3 3 6 0.039 0.263 0.049 482.298 o
-3 3 7 3.996 3.968 0.136 61.518 o
-3 3 8 16.832 17.426 0.418 6.521 o
-3 3 9 4.599 5.407 0.146 53.589 o
-3 3 10 19.881 19.488 0.438 5.954 o
-3 3 11 1.374 1.478 0.078 188.398 o
-3 3 12 40.572 40.861 0.885 1.456 o
-3 3 13 8.778 9.073 0.214 24.912 o
-3 3 14 67.521 68.002 1.536 0.483 o
-3 3 15 1.524 1.595 0.126 71.346 o
-3 3 17 1.150 1.128 0.078 188.398 o
-3 3 18 3.484 3.345 0.117 83.732 o
-3 3 19 9.957 10.045 0.243 19.292 o
-3 3 20 4.123 4.084 0.136 61.518 o
-3 3 21 5.931 6.642 0.224 22.793 o
-3 3 22 9.670 9.627 0.243 19.292 o
-3 3 24 10.503 10.609 0.331 10.430 o
-3 4 1 20.279 20.032 0.428 6.228 o
-3 4 2 10.276 10.220 0.389 7.536 o
-3 4 3 56.530 56.245 1.167 0.837 o
-3 4 4 27.278 27.763 0.671 2.533 o
-3 4 5 0.410 0.457 0.039 753.591 o
-3 4 6 24.090 23.825 0.690 2.392 o
-3 4 7 16.010 16.006 0.467 5.233 o
-3 4 8 0.547 0.486 0.049 482.298 o
-3 4 9 0.451 0.476 0.058 334.929 o
-3 4 10 36.127 36.417 0.778 1.884 o
-3 4 11 3.769 3.870 0.136 61.518 o
-3 4 12 2.794 2.771 0.117 83.732 o
-3 4 13 30.785 30.816 0.934 1.308 o
-3 4 14 5.551 5.562 0.185 33.400 o
-3 4 16 3.876 3.899 0.156 47.099 o
-3 4 17 9.942 10.327 0.253 17.837 o
-3 4 18 3.848 3.812 0.146 53.589 o
-3 4 20 8.536 8.431 0.360 8.807 o
-3 5 1 0.163 0.233 0.039 753.591 o
-3 5 2 2.245 2.285 0.078 188.398 o
-3 5 3 4.338 4.133 0.126 71.346 o
-3 5 4 9.054 8.732 0.243 19.292 o
-3 5 5 1.073 1.079 0.068 246.071 o
-3 5 6 34.130 34.492 0.885 1.456 o
-3 5 7 3.822 3.899 0.126 71.346 o
-3 5 8 0.567 0.564 0.068 246.071 o
-3 5 9 4.161 4.074 0.146 53.589 o
-3 5 10 4.142 4.162 0.165 41.721 o
-3 5 11 1.321 1.342 0.107 99.648 o
-3 5 12 11.731 12.136 0.282 14.337 o
-3 5 13 0.343 0.311 0.068 246.071 o
-3 5 14 1.440 1.595 0.097 120.575 o
-3 5 16 16.187 16.512 0.525 4.135 o
-3 5 17 0.961 0.953 0.097 120.575 o
-3 5 18 1.176 1.196 0.204 27.341 o
-3 6 1 7.682 7.556 0.360 8.807 o
-3 6 2 1.677 1.605 0.107 99.648 o
-3 6 3 0.834 1.196 0.233 20.933 o
-3 6 4 1.110 1.245 0.078 188.398 o
-3 6 5 0.707 0.768 0.068 246.071 o
-3 6 6 0.818 0.885 0.088 148.858 o
-3 6 7 0.694 0.788 0.126 71.346 o
-3 6 9 3.666 3.822 0.156 47.099 o
-3 6 10 2.747 2.801 0.136 61.518 o
-3 6 11 0.351 0.321 0.068 246.071 o
-3 6 12 3.436 3.841 0.156 47.099 o
-3 6 13 1.650 1.780 0.097 120.575 o
-3 6 15 0.184 0.583 0.107 99.648 o
-3 6 17 6.463 6.700 0.263 16.540 o
-3 7 2 4.924 5.066 0.243 19.292 o
-3 7 4 4.200 4.084 0.233 20.933 o
-3 7 5 1.552 1.585 0.185 33.400 o
-3 7 6 0.767 0.545 0.146 53.589 o
-3 7 12 5.685 5.640 0.263 16.540 o
-3 7 13 3.758 3.744 0.224 22.793 o
-2 0 6 168.873 170.943 4.026 0.070 o
-2 0 8 443.575 455.467 10.395 0.011 o
-2 0 10 180.954 182.379 4.269 0.063 o
-2 0 12 16.579 16.531 0.370 8.350 o
-2 0 14 54.003 54.612 1.216 0.772 o
-2 0 16 11.636 11.319 0.282 14.337 o
-2 0 18 4.794 4.677 0.126 71.346 o
-2 0 20 16.166 16.376 0.350 9.304 o
-2 0 22 4.244 4.347 0.165 41.721 o
-2 0 26 3.685 3.715 0.224 22.793 o
-2 1 1 181.428 191.063 4.298 0.062 o
-2 1 2 556.611 546.982 45.986 0.001 o
-2 1 3 18.471 20.586 0.447 5.698 o
-2 1 4 359.031 342.363 15.355 0.005 o
-2 1 5 18.646 20.402 0.515 4.292 o
-2 1 6 5.170 5.514 0.136 61.518 o
-2 1 7 32.249 33.617 0.758 1.982 o
-2 1 8 281.229 285.379 6.467 0.027 o
-2 1 9 22.530 22.123 0.515 4.292 o
-2 1 10 30.348 32.032 0.720 2.202 o
-2 1 11 79.879 80.721 1.780 0.360 o
-2 1 12 9.327 9.277 0.224 22.793 o
-2 1 13 31.289 31.215 0.690 2.392 o
-2 1 14 17.857 17.971 0.399 7.173 o
-2 1 15 11.182 10.823 0.253 17.837 o
-2 1 16 1.001 1.021 0.049 482.298 o
-2 1 17 30.473 29.756 0.661 2.608 o
-2 1 18 8.196 8.081 0.194 30.144 o
-2 1 19 1.666 1.741 0.068 246.071 o
-2 1 20 0.959 0.934 0.058 334.929 o
-2 1 21 56.035 55.370 1.196 0.797 o
-2 1 22 10.695 10.502 0.292 13.397 o
-2 1 24 2.198 2.227 0.146 53.589 o
-2 1 25 0.512 0.545 0.058 334.929 o
-2 1 26 1.492 1.420 0.175 37.214 o
-2 2 1 144.683 148.082 3.413 0.098 o
-2 2 2 470.257 473.642 10.629 0.010 o
-2 2 3 9.087 9.374 0.243 19.292 o
-2 2 4 22.496 21.987 0.515 4.292 o
-2 2 5 3.331 3.122 0.107 99.648 o
-2 2 6 69.911 70.414 1.566 0.465 o
-2 2 7 32.527 32.926 0.739 2.088 o
-2 2 8 27.958 27.802 0.622 2.944 o
-2 2 9 16.502 16.570 0.370 8.350 o
-2 2 10 87.910 87.713 1.925 0.308 o
-2 2 11 12.855 13.069 0.301 12.547 o
-2 2 12 104.651 105.635 2.324 0.211 o
-2 2 13 30.144 29.766 0.671 2.533 o
-2 2 14 13.185 13.089 0.292 13.397 o
-2 2 15 2.246 2.159 0.078 188.398 o
-2 2 16 36.679 35.922 0.797 1.793 o
-2 2 17 53.913 53.328 1.196 0.797 o
-2 2 18 26.848 26.615 0.642 2.768 o
-2 2 19 7.972 7.702 0.194 30.144 o
-2 2 20 6.678 6.564 0.185 33.400 o
-2 2 21 0.538 0.486 0.058 334.929 o
-2 2 22 9.180 9.374 0.233 20.933 o
-2 2 23 10.118 10.036 0.331 10.430 o
-2 2 24 0.481 0.389 0.068 246.071 o
-2 2 25 14.033 13.993 0.399 7.173 o
-2 3 1 137.360 138.455 3.131 0.116 o
-2 3 2 65.158 65.697 1.381 0.598 o
-2 3 3 1.693 1.527 0.117 83.732 o
-2 3 4 8.610 8.869 0.224 22.793 o
-2 3 5 5.835 6.331 0.204 27.341 o
-2 3 6 356.984 351.271 8.091 0.017 o
-2 3 7 78.000 79.632 1.731 0.381 o
-2 3 8 24.586 24.709 0.545 3.845 o
-2 3 9 7.608 7.886 0.194 30.144 o
-2 3 10 21.818 21.627 0.515 4.292 o
-2 3 11 19.263 19.682 0.457 5.458 o
-2 3 12 83.230 81.733 2.460 0.188 o
-2 3 13 3.553 3.754 0.107 99.648 o
-2 3 14 4.808 4.814 0.126 71.346 o
-2 3 15 10.884 11.134 0.311 11.775 o
-2 3 16 31.540 31.837 0.700 2.326 o
-2 3 17 4.377 4.512 0.156 47.099 o
-2 3 18 8.785 8.976 0.224 22.793 o
-2 3 19 1.306 1.391 0.097 120.575 o
-2 3 20 14.599 14.898 0.370 8.350 o
-2 3 22 10.395 10.512 0.253 17.837 o
-2 3 23 1.154 1.264 0.243 19.292 o
-2 3 24 1.563 1.536 0.165 41.721 o
-2 4 1 16.163 15.851 0.340 9.843 o
-2 4 2 58.716 58.560 1.323 0.652 o
-2 4 3 31.528 31.604 0.652 2.686 o
-2 4 4 0.485 0.447 0.049 482.298 o
-2 4 5 33.283 33.189 0.729 2.144 o
-2 4 6 3.574 3.744 0.117 83.732 o
-2 4 7 35.805 35.951 0.768 1.932 o
-2 4 8 0.570 0.525 0.049 482.298 o
-2 4 9 0.351 0.331 0.049 482.298 o
-2 4 10 23.103 22.891 0.496 4.636 o
-2 4 11 17.057 17.873 0.370 8.350 o
-2 4 13 10.438 10.210 0.243 19.292 o
-2 4 14 8.147 8.343 0.263 16.540 o
-2 4 15 9.700 10.084 0.243 19.292 o
-2 4 16 13.838 14.528 0.331 10.430 o
-2 4 17 10.482 10.483 0.253 17.837 o
-2 4 18 1.095 1.002 0.107 99.648 o
-2 4 20 2.456 2.509 0.136 61.518 o
-2 4 21 2.127 2.266 0.243 19.292 o
-2 5 1 0.324 0.272 0.039 753.591 o
-2 5 2 15.218 15.092 0.447 5.698 o
-2 5 3 3.154 3.122 0.107 99.648 o
-2 5 4 3.261 3.384 0.117 83.732 o
-2 5 5 4.057 3.958 0.126 71.346 o
-2 5 7 0.264 0.224 0.049 482.298 o
-2 5 8 1.083 1.060 0.088 148.858 o
-2 5 9 0.861 0.807 0.126 71.346 o
-2 5 10 2.981 3.092 0.525 4.135 o
-2 5 11 0.522 0.515 0.078 188.398 o
-2 5 12 0.859 0.817 0.165 41.721 o
-2 5 13 5.458 5.378 0.243 19.292 o
-2 5 14 2.332 2.237 0.107 99.648 o
-2 5 16 12.305 12.661 0.836 1.630 o
-2 5 17 0.581 0.603 0.088 148.858 o
-2 5 19 1.362 1.167 0.194 30.144 o
-2 6 1 0.541 0.583 0.058 334.929 o
-2 6 3 14.782 14.421 1.002 1.137 o
-2 6 5 8.203 8.314 0.350 9.304 o
-2 6 7 3.265 3.248 0.136 61.518 o
-2 6 8 1.770 1.916 0.117 83.732 o
-2 6 9 2.877 2.645 0.136 61.518 o
-2 6 11 5.635 5.844 0.301 12.547 o
-2 6 12 0.381 0.389 0.088 148.858 o
-2 6 14 1.416 1.488 0.165 41.721 o
-2 6 15 5.269 5.125 0.263 16.540 o
-2 6 16 0.576 0.515 0.136 61.518 o
-2 7 4 1.275 1.342 0.175 37.214 o
-2 7 6 2.892 2.781 0.214 24.912 o
-2 7 7 4.072 4.133 0.243 19.292 o
-2 7 8 3.298 3.326 0.224 22.793 o
-2 7 10 1.231 1.177 0.185 33.400 o
-2 7 11 2.747 2.898 0.224 22.793 o
-2 7 12 0.820 0.720 0.146 53.589 o
-1 0 2 754.158 698.273 15.520 0.005 o
-1 0 4 826.870 811.794 61.049 0.000 o
-1 0 6 196.644 200.136 4.638 0.053 o
-1 0 8 492.615 499.421 11.261 0.009 o
-1 0 10 3.083 3.024 0.107 99.648 o
-1 0 12 108.277 109.476 2.402 0.198 o
-1 0 14 47.959 47.066 1.040 1.053 o
-1 0 16 22.932 21.967 0.476 5.022 o
-1 0 18 58.797 59.347 1.274 0.703 o
-1 0 20 42.332 42.203 0.865 1.522 o
-1 0 22 0.644 0.564 0.068 246.071 o
-1 0 24 20.903 20.577 1.002 1.137 o
-1 0 26 5.873 5.728 0.253 17.837 o
-1 1 2 159.387 152.195 4.308 0.061 o
-1 1 3 349.159 343.190 10.920 0.010 o
-1 1 4 251.049 247.863 6.058 0.031 o
-1 1 5 0.987 1.050 0.039 753.591 o
-1 1 6 0.468 0.496 0.049 482.298 o
-1 1 7 413.567 411.396 9.540 0.013 o
-1 1 8 91.021 92.536 2.091 0.261 o
-1 1 9 167.510 167.404 3.841 0.077 o
-1 1 11 70.335 72.018 1.585 0.454 o
-1 1 12 84.781 86.050 1.896 0.317 o
-1 1 13 5.475 5.494 0.136 61.518 o
-1 1 14 43.867 44.333 0.972 1.206 o
-1 1 15 10.379 10.055 0.224 22.793 o
-1 1 16 6.278 6.175 0.146 53.589 o
-1 1 17 1.720 1.731 0.058 334.929 o
-1 1 18 14.631 14.343 0.321 11.072 o
-1 1 19 9.497 9.151 0.224 22.793 o
-1 1 20 2.665 2.801 0.088 148.858 o
-1 1 21 13.208 13.546 0.311 11.775 o
-1 1 22 11.927 11.766 0.292 13.397 o
-1 1 23 1.618 1.605 0.068 246.071 o
-1 1 24 0.568 0.515 0.049 482.298 o
-1 1 25 1.305 1.420 0.097 120.575 o
-1 2 1 138.596 137.900 3.151 0.115 o
-1 2 2 8.265 8.168 0.224 22.793 o
-1 2 3 170.754 168.969 3.870 0.076 o
-1 2 4 220.393 225.818 5.105 0.044 o
-1 2 5 481.761 485.923 10.979 0.009 o
-1 2 6 18.754 18.340 0.418 6.521 o
-1 2 7 1.351 1.400 0.068 246.071 o
-1 2 8 44.680 45.208 1.040 1.053 o
-1 2 9 7.526 7.672 0.185 33.400 o
-1 2 10 178.804 181.446 4.026 0.070 o
-1 2 11 71.776 71.454 1.566 0.465 o
-1 2 12 33.350 33.121 0.739 2.088 o
-1 2 13 12.412 12.272 0.282 14.337 o
-1 2 14 1.241 1.157 0.049 482.298 o
-1 2 15 12.216 11.727 0.282 14.337 o
-1 2 18 5.273 5.086 0.136 61.518 o
-1 2 19 3.942 3.899 0.117 83.732 o
-1 2 20 46.865 45.296 0.924 1.336 o
-1 2 21 1.019 1.060 0.068 246.071 o
-1 2 22 18.274 18.447 0.428 6.228 o
-1 2 24 0.369 0.370 0.068 246.071 o
-1 2 25 0.478 0.418 0.136 61.518 o
-1 3 2 30.758 31.643 0.758 1.982 o
-1 3 3 13.828 13.245 0.301 12.547 o
-1 3 4 55.138 54.437 1.342 0.633 o
-1 3 5 0.654 0.827 0.058 334.929 o
-1 3 6 102.698 102.825 2.246 0.226 o
-1 3 7 1.648 1.721 0.068 246.071 o
-1 3 8 6.830 6.340 0.175 37.214 o
-1 3 9 1.007 1.128 0.058 334.929 o
-1 3 10 30.601 31.361 0.681 2.461 o
-1 3 11 40.356 41.503 1.050 1.034 o
-1 3 12 0.188 0.263 0.039 753.591 o
-1 3 13 1.126 1.089 0.068 246.071 o
-1 3 14 25.638 26.119 0.613 3.038 o
-1 3 15 5.626 5.708 0.146 53.589 o
-1 3 16 111.526 111.431 2.324 0.211 o
-1 3 17 11.307 11.387 0.263 16.540 o
-1 3 18 1.084 1.060 0.097 120.575 o
-1 3 19 3.807 3.802 0.136 61.518 o
-1 3 20 0.234 0.311 0.068 246.071 o
-1 3 21 12.324 12.671 0.389 7.536 o
-1 3 22 5.044 5.202 0.156 47.099 o
-1 3 23 1.984 2.081 0.117 83.732 o
-1 4 1 5.817 5.903 0.146 53.589 o
-1 4 2 9.483 9.316 0.233 20.933 o
-1 4 4 0.359 0.447 0.039 753.591 o
-1 4 5 59.407 58.307 1.303 0.671 o
-1 4 6 78.658 78.290 2.071 0.266 o
-1 4 7 27.855 27.063 0.661 2.608 o
-1 4 8 7.649 7.779 0.224 22.793 o
-1 4 9 1.245 1.303 0.088 148.858 o
-1 4 11 2.863 2.888 0.107 99.648 o
-1 4 12 19.820 20.022 0.506 4.459 o
-1 4 13 0.300 0.243 0.039 753.591 o
-1 4 14 3.250 3.277 0.107 99.648 o
-1 4 15 36.231 36.204 0.681 2.461 o
-1 4 16 3.993 3.938 0.136 61.518 o
-1 4 17 9.912 9.724 0.243 19.292 o
-1 4 20 9.316 9.559 0.370 8.350 o
-1 4 21 2.233 2.246 0.233 20.933 o
-1 5 1 9.488 9.666 0.224 22.793 o
-1 5 2 67.335 66.397 2.032 0.276 o
-1 5 3 1.168 1.177 0.068 246.071 o
-1 5 4 4.592 4.775 0.136 61.518 o
-1 5 6 30.326 29.698 0.934 1.308 o
-1 5 7 0.885 0.953 0.078 188.398 o
-1 5 8 0.741 0.642 0.165 41.721 o
-1 5 9 6.636 6.739 0.194 30.144 o
-1 5 10 13.572 13.896 0.408 6.835 o
-1 5 11 1.469 1.498 0.088 148.858 o
-1 5 12 13.216 12.836 0.292 13.397 o
-1 5 14 1.676 1.750 0.107 99.648 o
-1 5 15 1.093 1.079 0.088 148.858 o
-1 5 17 0.466 0.282 0.078 188.398 o
-1 6 1 2.173 1.925 0.107 99.648 o
-1 6 2 6.130 6.107 0.263 16.540 o
-1 6 4 1.617 1.809 0.107 99.648 o
-1 6 5 0.714 0.700 0.088 148.858 o
-1 6 6 8.164 8.548 0.885 1.456 o
-1 6 7 8.329 8.771 0.233 20.933 o
-1 6 8 2.388 2.528 0.126 71.346 o
-1 6 10 0.454 0.447 0.088 148.858 o
-1 6 13 3.170 2.596 0.224 22.793 o
-1 6 15 4.709 5.008 0.253 17.837 o
-1 6 16 0.546 0.389 0.126 71.346 o
-1 7 1 1.330 1.468 0.175 37.214 o
-1 7 3 2.971 3.015 0.224 22.793 o
-1 7 4 3.056 3.151 0.224 22.793 o
-1 7 6 3.570 3.316 0.233 20.933 o
-1 7 11 3.916 4.356 0.243 19.292 o
0 0 2 137.681 140.390 4.463 0.057 o
0 0 4 67.669 69.140 1.575 0.459 o
0 0 6 1011.400 894.198 46.715 0.001 o
0 0 8 279.629 288.549 6.622 0.026 o
0 0 10 389.042 391.850 8.976 0.014 o
0 0 12 13.207 13.760 0.321 11.072 o
0 0 14 51.088 51.422 1.118 0.912 o
0 0 16 10.744 10.930 0.243 19.292 o
0 0 18 0.569 1.605 0.078 188.398 o
0 0 20 10.154 11.222 0.272 15.379 o
0 0 22 15.825 16.055 0.350 9.304 o
0 0 24 1.213 1.760 0.097 120.575 o
0 1 1 449.977 469.810 10.590 0.010 o
0 1 2 90.365 90.426 2.062 0.268 o
0 1 3 16.762 17.912 0.408 6.835 o
0 1 4 1522.300 1471.310 50.352 0.000 o
0 1 5 69.634 70.443 1.566 0.465 o
0 1 6 301.505 307.725 6.982 0.023 o
0 1 7 37.012 35.182 0.788 1.838 o
0 1 8 25.973 27.257 0.642 2.768 o
0 1 9 35.331 37.030 0.856 1.557 o
0 1 10 142.428 144.182 3.248 0.108 o
0 1 11 199.709 197.267 4.638 0.053 o
0 1 12 0.178 0.185 0.029 1339.720 o
0 1 13 25.614 24.865 0.545 3.845 o
0 1 14 8.948 8.625 0.194 30.144 o
0 1 15 3.353 3.462 0.088 148.858 o
0 1 16 3.633 3.520 0.097 120.575 o
0 1 17 19.496 19.332 0.428 6.228 o
0 1 18 24.759 24.602 0.554 3.711 o
0 1 19 49.315 49.575 1.079 0.979 o
0 1 20 2.960 2.976 0.088 148.858 o
0 1 21 15.599 15.491 0.350 9.304 o
0 1 22 4.006 4.084 0.126 71.346 o
0 1 23 10.239 9.977 0.233 20.933 o
0 1 24 3.957 3.958 0.126 71.346 o
0 1 25 0.916 0.924 0.088 148.858 o
0 2 0 12.862 13.468 0.331 10.430 o
0 2 1 71.557 72.164 1.624 0.432 o
0 2 2 125.578 129.012 2.985 0.128 o
0 2 4 180.063 183.186 4.181 0.065 o
0 2 5 47.789 48.320 1.099 0.944 o
0 2 6 5.250 5.251 0.136 61.518 o
0 2 7 135.912 136.354 3.073 0.121 o
0 2 8 0.297 0.476 0.039 753.591 o
0 2 9 53.157 53.357 1.167 0.837 o
0 2 10 25.300 25.332 0.574 3.464 o
0 2 11 1.338 1.361 0.058 334.929 o
0 2 12 16.413 16.259 0.360 8.807 o
0 2 13 9.719 9.608 0.224 22.793 o
0 2 14 55.998 55.769 1.235 0.748 o
0 2 15 94.664 94.355 2.032 0.276 o
0 2 16 2.608 2.626 0.078 188.398 o
0 2 18 11.451 11.426 0.282 14.337 o
0 2 19 11.881 11.611 0.292 13.397 o
0 2 20 24.643 24.486 0.545 3.845 o
0 2 21 12.767 12.525 0.301 12.547 o
0 2 22 0.371 0.418 0.068 246.071 o
0 2 23 3.887 3.812 0.136 61.518 o
0 2 24 6.924 7.196 0.194 30.144 o
0 3 1 49.668 48.641 1.099 0.944 o
0 3 2 109.375 113.016 2.557 0.174 o
0 3 3 79.951 84.572 1.857 0.331 o
0 3 4 56.389 55.283 1.196 0.797 o
0 3 5 15.020 15.501 0.360 8.807 o
0 3 6 0.118 0.253 0.029 1339.720 o
0 3 7 0.915 1.011 0.049 482.298 o
0 3 8 94.918 96.047 2.071 0.266 o
0 3 9 40.142 40.210 0.836 1.630 o
0 3 10 1.210 1.216 0.058 334.929 o
0 3 11 1.343 1.459 0.068 246.071 o
0 3 12 6.641 8.567 0.301 12.547 o
0 3 14 27.200 26.703 0.564 3.584 o
0 3 15 0.220 0.292 0.039 753.591 o
0 3 16 1.166 1.138 0.068 246.071 o
0 3 17 4.915 4.891 0.136 61.518 o
0 3 18 4.431 4.852 0.146 53.589 o
0 3 19 0.372 0.350 0.058 334.929 o
0 3 20 11.799 11.922 0.272 15.379 o
0 3 21 2.532 2.480 0.097 120.575 o
0 3 22 4.204 3.958 0.136 61.518 o
0 4 0 2.810 2.752 0.126 71.346 o
0 4 1 11.523 11.659 0.263 16.540 o
0 4 2 55.647 55.069 1.264 0.713 o
0 4 3 4.036 3.831 0.107 99.648 o
0 4 4 11.722 11.776 0.311 11.775 o
0 4 5 73.435 73.574 1.566 0.465 o
0 4 6 6.043 6.253 0.165 41.721 o
0 4 7 0.199 0.185 0.029 1339.720 o
0 4 8 5.368 5.387 0.175 37.214 o
0 4 9 6.118 5.990 0.165 41.721 o
0 4 10 15.802 15.938 0.340 9.843 o
0 4 11 0.581 0.554 0.049 482.298 o
0 4 12 23.111 23.406 0.496 4.636 o
0 4 13 5.808 5.854 0.156 47.099 o
0 4 15 25.207 24.914 0.515 4.292 o
0 4 16 15.882 15.773 0.360 8.807 o
0 4 17 0.758 0.729 0.224 22.793 o
0 4 18 2.261 2.032 0.126 71.346 o
0 4 19 3.339 3.258 0.301 12.547 o
0 4 20 3.800 3.481 0.272 15.379 o
0 5 2 6.953 6.943 0.175 37.214 o
0 5 3 1.064 1.147 0.117 83.732 o
0 5 4 23.106 23.231 0.486 4.823 o
0 5 5 2.993 3.122 0.126 71.346 o
0 5 6 69.736 69.402 3.199 0.111 o
0 5 8 6.056 5.825 0.156 47.099 o
0 5 11 3.539 3.666 0.146 53.589 o
0 5 12 7.604 7.945 0.224 22.793 o
0 5 13 0.956 0.953 0.078 188.398 o
0 5 14 12.994 13.390 0.301 12.547 o
0 5 15 1.602 1.507 0.097 120.575 o
0 5 16 22.216 22.492 0.593 3.240 o
0 5 18 0.874 0.924 0.175 37.214 o
0 6 0 16.039 16.055 0.399 7.173 o
0 6 1 5.453 5.096 0.243 19.292 o
0 6 2 8.797 8.830 0.224 22.793 o
0 6 3 3.647 3.909 0.194 30.144 o
0 6 4 0.656 0.788 0.097 120.575 o
0 6 5 26.327 26.664 0.583 3.349 o
0 6 8 0.765 0.904 0.088 148.858 o
0 6 9 0.477 0.496 0.078 188.398 o
0 6 10 10.662 10.979 0.515 4.292 o
0 6 11 1.299 1.109 0.097 120.575 o
0 6 12 4.309 4.716 0.272 15.379 o
0 6 13 4.163 4.425 0.165 41.721 o
0 6 15 1.542 1.702 0.185 33.400 o
0 7 1 7.676 7.624 0.292 13.397 o
0 7 3 0.592 0.583 0.146 53.589 o
0 7 5 0.823 0.749 0.156 47.099 o
0 7 8 0.959 0.885 0.165 41.721 o
0 7 9 6.120 6.155 0.292 13.397 o
0 7 10 1.673 1.556 0.194 30.144 o
0 7 11 0.729 0.758 0.156 47.099 o
1 0 2 8.342 10.619 0.292 13.397 o
1 0 6 207.999 223.173 5.154 0.043 o
1 0 8 64.304 70.132 1.653 0.417 o
1 0 10 657.482 675.285 15.228 0.005 o
1 0 12 6.079 5.796 0.136 61.518 o
1 0 14 83.938 83.658 1.867 0.327 o
1 0 16 12.186 12.194 0.282 14.337 o
1 0 18 85.422 85.185 2.023 0.279 o
1 0 20 87.353 88.433 2.023 0.279 o
1 0 22 4.105 3.977 0.146 53.589 o
1 0 24 1.189 1.089 0.088 148.858 o
1 1 0 1587.820 1386.040 30.301 0.001 o
1 1 1 37.019 38.255 0.836 1.630 o
1 1 2 424.493 432.906 17.309 0.004 o
1 1 3 789.544 725.413 16.288 0.004 o
1 1 4 64.557 66.582 1.488 0.515 o
1 1 5 113.591 114.066 2.587 0.170 o
1 1 6 207.931 210.959 4.794 0.050 o
1 1 7 17.219 18.262 0.428 6.228 o
1 1 8 89.530 90.893 2.062 0.268 o
1 1 9 183.326 187.027 4.259 0.063 o
1 1 10 70.767 71.736 1.595 0.448 o
1 1 12 1.838 1.916 0.058 334.929 o
1 1 13 6.828 6.564 0.156 47.099 o
1 1 14 123.171 123.265 2.703 0.156 o
1 1 15 3.949 4.143 0.107 99.648 o
1 1 16 22.759 22.580 0.496 4.636 o
1 1 17 3.676 3.510 0.088 148.858 o
1 1 18 4.078 3.987 0.097 120.575 o
1 1 19 11.351 11.416 0.263 16.540 o
1 1 20 5.045 5.047 0.126 71.346 o
1 1 21 9.587 9.627 0.224 22.793 o
1 1 22 2.942 2.869 0.088 148.858 o
1 1 23 7.968 8.042 0.194 30.144 o
1 1 24 13.649 13.351 0.292 13.397 o
1 2 0 316.126 316.020 7.138 0.022 o
1 2 1 262.626 264.024 5.961 0.032 o
1 2 2 0.137 0.117 0.019 3014.360 o
1 2 3 350.270 351.310 7.877 0.018 o
1 2 4 18.975 19.342 0.447 5.698 o
1 2 5 86.700 89.230 2.003 0.284 o
1 2 6 155.691 158.496 3.598 0.088 o
1 2 7 78.436 79.924 1.780 0.360 o
1 2 8 5.550 5.562 0.156 47.099 o
1 2 9 6.942 7.079 0.165 41.721 o
1 2 10 4.624 4.425 0.126 71.346 o
1 2 11 8.268 8.402 0.194 30.144 o
1 2 12 14.462 14.120 0.311 11.775 o
1 2 13 26.831 26.431 0.583 3.349 o
1 2 14 6.403 6.408 0.165 41.721 o
1 2 15 0.905 0.846 0.039 753.591 o
1 2 16 5.453 5.339 0.136 61.518 o
1 2 17 3.952 3.977 0.107 99.648 o
1 2 18 0.145 0.156 0.039 753.591 o
1 2 19 5.766 5.718 0.165 41.721 o
1 2 20 0.488 0.506 0.049 482.298 o
1 2 21 2.244 2.188 0.107 99.648 o
1 2 22 10.882 10.648 0.253 17.837 o
1 2 23 0.431 0.496 0.068 246.071 o
1 2 24 9.500 9.209 0.311 11.775 o
1 3 0 18.285 18.379 0.496 4.636 o
1 3 1 31.495 29.523 0.720 2.202 o
1 3 2 43.639 44.615 0.972 1.206 o
1 3 4 8.112 7.575 0.204 27.341 o
1 3 5 21.088 20.586 0.535 3.986 o
1 3 6 42.994 42.262 0.943 1.281 o
1 3 7 18.097 18.408 0.408 6.835 o
1 3 8 24.499 24.311 0.525 4.135 o
1 3 9 9.746 9.569 0.224 22.793 o
1 3 10 0.646 0.681 0.039 753.591 o
1 3 11 14.784 14.528 0.360 8.807 o
1 3 12 33.117 33.024 0.720 2.202 o
1 3 13 27.701 27.870 0.574 3.464 o
1 3 14 14.472 14.421 0.321 11.072 o
1 3 15 0.866 0.885 0.058 334.929 o
1 3 16 0.278 0.224 0.049 482.298 o
1 3 17 1.509 1.498 0.078 188.398 o
1 3 18 35.103 34.988 0.904 1.394 o
1 3 19 14.207 13.906 0.321 11.072 o
1 3 20 0.259 0.233 0.058 334.929 o
1 3 21 1.108 1.118 0.078 188.398 o
1 4 0 16.875 17.173 0.370 8.350 o
1 4 1 0.487 0.632 0.049 482.298 o
1 4 2 52.723 54.262 1.002 1.137 o
1 4 3 14.382 14.159 0.350 9.304 o
1 4 4 2.795 2.878 0.097 120.575 o
1 4 5 50.016 50.576 1.040 1.053 o
1 4 6 7.718 7.818 0.185 33.400 o
1 4 7 1.202 1.225 0.068 246.071 o
1 4 8 56.672 56.926 1.391 0.590 o
1 4 9 11.617 11.572 0.350 9.304 o
1 4 11 1.312 1.342 0.068 246.071 o
1 4 12 1.473 1.488 0.068 246.071 o
1 4 13 7.611 7.556 0.224 22.793 o
1 4 14 1.687 1.624 0.088 148.858 o
1 4 15 17.414 17.805 0.389 7.536 o
1 4 16 12.085 12.019 0.438 5.954 o
1 4 17 3.883 3.724 0.418 6.521 o
1 4 18 0.705 0.642 0.097 120.575 o
1 4 19 4.151 3.958 0.263 16.540 o
1 4 20 2.431 2.353 0.243 19.292 o
1 5 0 4.140 4.045 0.107 99.648 o
1 5 2 11.758 11.727 0.263 16.540 o
1 5 3 0.528 0.622 0.058 334.929 o
1 5 4 85.323 86.741 1.770 0.364 o
1 5 5 3.976 3.987 0.146 53.589 o
1 5 6 0.196 0.156 0.049 482.298 o
1 5 7 0.883 1.031 0.107 99.648 o
1 5 8 7.391 7.741 0.194 30.144 o
1 5 9 0.664 0.729 0.078 188.398 o
1 5 10 2.113 2.217 0.117 83.732 o
1 5 11 0.886 0.817 0.194 30.144 o
1 5 12 20.591 20.188 0.418 6.521 o
1 5 13 0.343 0.370 0.068 246.071 o
1 5 14 18.225 18.165 0.408 6.835 o
1 5 16 6.482 6.194 0.185 33.400 o
1 6 0 5.742 5.669 0.272 15.379 o
1 6 1 5.452 5.504 0.263 16.540 o
1 6 2 2.514 2.519 0.117 83.732 o
1 6 3 0.603 0.554 0.175 37.214 o
1 6 4 4.778 4.755 0.535 3.986 o
1 6 5 10.791 10.619 0.399 7.173 o
1 6 6 3.599 3.666 0.146 53.589 o
1 6 7 0.284 0.253 0.068 246.071 o
1 6 8 11.319 11.611 0.593 3.240 o
1 6 9 10.758 10.989 0.272 15.379 o
1 6 10 5.899 6.243 0.340 9.843 o
1 6 13 2.041 2.207 0.214 24.912 o
1 6 14 0.559 0.506 0.136 61.518 o
1 6 15 10.998 10.813 0.340 9.843 o
1 7 0 1.883 1.643 0.185 33.400 o
1 7 1 1.445 1.556 0.185 33.400 o
1 7 2 0.662 0.428 0.136 61.518 o
1 7 4 1.466 1.439 0.194 30.144 o
1 7 5 3.395 3.180 0.204 27.341 o
1 7 9 4.039 4.172 0.253 17.837 o
1 7 11 2.375 2.091 0.194 30.144 o
2 0 0 24.892 25.059 0.408 6.835 o
2 0 4 7.238 8.042 0.194 30.144 o
2 0 6 3.447 3.890 0.126 71.346 o
2 0 8 98.579 100.851 2.324 0.211 o
2 0 10 33.018 33.529 0.739 2.088 o
2 0 12 75.442 75.111 1.634 0.427 o
2 0 14 95.054 96.514 2.100 0.258 o
2 0 16 34.885 34.988 0.778 1.884 o
2 0 18 5.039 5.105 0.165 41.721 o
2 0 20 18.449 19.060 0.428 6.228 o
2 0 22 14.735 14.538 0.370 8.350 o
2 0 24 33.288 33.335 0.642 2.768 o
2 1 0 365.161 286.915 6.671 0.026 o
2 1 1 67.213 66.368 1.478 0.522 o
2 1 2 2.574 2.626 0.068 246.071 o
2 1 3 457.625 468.585 10.541 0.010 o
2 1 4 9.417 9.073 0.224 22.793 o
2 1 5 18.371 19.974 0.457 5.458 o
2 1 6 411.891 412.680 9.277 0.013 o
2 1 7 30.335 29.601 0.671 2.533 o
2 1 8 45.761 46.414 1.040 1.053 o
2 1 9 172.790 172.742 3.880 0.076 o
2 1 10 40.644 41.328 0.914 1.365 o
2 1 11 1.714 1.663 0.049 482.298 o
2 1 12 23.872 23.484 0.525 4.135 o
2 1 13 116.550 115.953 2.577 0.172 o
2 1 14 3.012 3.005 0.078 188.398 o
2 1 15 5.186 5.164 0.126 71.346 o
2 1 16 0.459 0.389 0.029 1339.720 o
2 1 17 4.345 4.318 0.107 99.648 o
2 1 18 20.702 20.898 0.467 5.233 o
2 1 19 32.843 32.995 0.729 2.144 o
2 1 20 24.565 24.418 0.554 3.711 o
2 1 21 9.078 9.034 0.233 20.933 o
2 1 22 0.648 0.603 0.039 753.591 o
2 1 23 6.755 6.681 0.165 41.721 o
2 1 24 8.113 8.275 0.224 22.793 o
2 2 0 512.235 502.114 11.251 0.009 o
2 2 1 1.576 1.663 0.068 246.071 o
2 2 2 3.214 3.024 0.088 148.858 o
2 2 3 16.798 16.862 0.389 7.536 o
2 2 4 1.235 1.225 0.058 334.929 o
2 2 5 147.704 148.626 3.365 0.101 o
2 2 6 10.046 10.026 0.253 17.837 o
2 2 7 55.441 54.923 1.235 0.748 o
2 2 8 53.391 54.621 1.206 0.784 o
2 2 9 76.291 75.850 1.702 0.394 o
2 2 10 73.147 73.010 1.634 0.427 o
2 2 11 30.846 30.875 0.690 2.392 o
2 2 12 0.433 0.447 0.029 1339.720 o
2 2 13 34.694 34.871 0.768 1.932 o
2 2 14 1.585 1.624 0.049 482.298 o
2 2 15 12.408 12.301 0.272 15.379 o
2 2 16 12.359 12.418 0.282 14.337 o
2 2 17 45.039 45.130 1.011 1.115 o
2 2 18 2.144 2.130 0.078 188.398 o
2 2 20 1.886 1.993 0.088 148.858 o
2 2 22 2.878 2.946 0.097 120.575 o
2 2 23 10.682 11.066 0.253 17.837 o
2 3 0 11.690 11.854 0.583 3.349 o
2 3 1 27.842 28.201 0.632 2.854 o
2 3 2 88.631 85.165 1.867 0.327 o
2 3 3 4.350 4.288 0.136 61.518 o
2 3 4 207.234 206.107 4.570 0.055 o
2 3 5 7.387 7.390 0.175 37.214 o
2 3 6 2.329 2.344 0.068 246.071 o
2 3 7 28.855 28.317 0.652 2.686 o
2 3 8 1.527 1.663 0.058 334.929 o
2 3 9 1.356 1.391 0.058 334.929 o
2 3 10 2.359 2.295 0.107 99.648 o
2 3 11 0.201 0.194 0.029 1339.720 o
2 3 12 3.658 3.676 0.097 120.575 o
2 3 13 0.110 0.107 0.029 1339.720 o
2 3 14 8.191 8.120 0.194 30.144 o
2 3 15 4.923 4.843 0.126 71.346 o
2 3 16 3.597 3.686 0.126 71.346 o
2 3 17 0.230 0.233 0.039 753.591 o
2 3 18 1.460 1.536 0.068 246.071 o
2 3 19 0.296 0.263 0.049 482.298 o
2 3 20 0.296 0.272 0.058 334.929 o
2 3 21 1.678 1.575 0.088 148.858 o
2 3 22 4.564 4.590 0.194 30.144 o
2 4 0 11.848 12.126 0.282 14.337 o
2 4 2 1.987 1.974 0.078 188.398 o
2 4 3 52.966 52.988 1.128 0.896 o
2 4 4 51.940 51.354 1.225 0.759 o
2 4 5 17.999 17.689 0.399 7.173 o
2 4 6 3.412 3.258 0.107 99.648 o
2 4 7 17.408 17.552 0.389 7.536 o
2 4 8 4.867 4.940 0.126 71.346 o
2 4 9 6.569 6.632 0.185 33.400 o
2 4 10 1.631 1.614 0.068 246.071 o
2 4 11 0.211 0.263 0.039 753.591 o
2 4 12 33.243 32.819 0.778 1.884 o
2 4 13 11.038 10.911 0.263 16.540 o
2 4 14 7.499 7.352 0.253 17.837 o
2 4 15 5.343 5.241 0.175 37.214 o
2 4 17 5.905 6.204 0.194 30.144 o
2 4 18 10.239 10.094 0.476 5.022 o
2 4 19 3.478 3.530 0.253 17.837 o
2 5 0 10.779 10.638 0.243 19.292 o
2 5 1 3.673 3.510 0.107 99.648 o
2 5 2 1.700 1.595 0.126 71.346 o
2 5 3 1.215 1.206 0.068 246.071 o
2 5 4 2.769 2.859 0.107 99.648 o
2 5 5 1.200 1.147 0.068 246.071 o
2 5 6 1.715 1.887 0.088 148.858 o
2 5 7 0.226 0.253 0.049 482.298 o
2 5 8 67.143 67.827 1.653 0.417 o
2 5 9 5.331 5.358 0.175 37.214 o
2 5 10 3.402 3.520 0.165 41.721 o
2 5 11 0.314 0.331 0.068 246.071 o
2 5 12 0.727 0.807 0.088 148.858 o
2 5 13 1.448 1.488 0.107 99.648 o
2 5 14 17.116 16.920 1.109 0.928 o
2 5 15 1.100 1.206 0.175 37.214 o
2 6 0 0.801 0.788 0.068 246.071 o
2 6 1 0.537 0.438 0.058 334.929 o
2 6 2 6.464 6.642 0.263 16.540 o
2 6 3 11.593 12.350 0.282 14.337 o
2 6 4 6.292 6.564 0.194 30.144 o
2 6 5 0.218 0.214 0.058 334.929 o
2 6 6 0.288 0.233 0.068 246.071 o
2 6 7 5.166 5.096 0.165 41.721 o
2 6 8 0.660 0.729 0.068 246.071 o
2 6 9 0.513 0.603 0.088 148.858 o
2 6 11 3.074 3.024 0.136 61.518 o
2 6 12 6.963 6.904 0.301 12.547 o
2 6 13 0.569 0.545 0.146 53.589 o
2 6 14 3.870 3.783 0.233 20.933 o
2 7 0 1.072 0.914 0.146 53.589 o
2 7 1 2.133 1.828 0.194 30.144 o
2 7 3 1.926 1.984 0.204 27.341 o
2 7 4 3.902 3.812 0.243 19.292 o
2 7 6 1.958 1.887 0.204 27.341 o
2 7 7 2.762 2.849 0.224 22.793 o
3 0 0 396.730 311.946 7.070 0.023 o
3 0 2 182.785 189.361 4.425 0.058 o
3 0 4 19.892 20.450 0.681 2.461 o
3 0 6 571.639 575.970 12.953 0.007 o
3 0 8 10.463 10.113 0.253 17.837 o
3 0 10 1.130 1.109 0.049 482.298 o
3 0 12 271.833 272.767 6.049 0.031 o
3 0 14 3.513 3.627 0.097 120.575 o
3 0 16 10.745 10.629 0.253 17.837 o
3 0 18 9.800 10.181 0.243 19.292 o
3 0 20 34.913 34.939 0.729 2.144 o
3 0 22 33.016 33.238 0.710 2.263 o
3 0 24 1.716 1.896 0.224 22.793 o
3 1 0 108.522 108.086 2.402 0.198 o
3 1 1 417.954 410.667 11.134 0.009 o
3 1 2 439.292 442.096 9.929 0.012 o
3 1 3 39.981 40.687 0.904 1.394 o
3 1 4 11.331 11.202 0.282 14.337 o
3 1 5 5.157 5.144 0.146 53.589 o
3 1 6 4.772 4.852 0.136 61.518 o
3 1 7 27.180 28.434 0.652 2.686 o
3 1 8 37.939 37.098 0.846 1.593 o
3 1 9 1.420 1.429 0.049 482.298 o
3 1 10 82.100 82.472 1.828 0.341 o
3 1 11 13.556 13.108 0.292 13.397 o
3 1 12 10.727 10.726 0.243 19.292 o
3 1 13 34.821 35.192 0.778 1.884 o
3 1 14 0.595 0.661 0.029 1339.720 o
3 1 15 2.950 2.888 0.078 188.398 o
3 1 16 56.836 57.237 1.274 0.703 o
3 1 17 1.272 1.342 0.058 334.929 o
3 1 18 2.814 2.771 0.097 120.575 o
3 1 19 7.437 7.507 0.185 33.400 o
3 1 20 0.435 0.438 0.039 753.591 o
3 1 21 4.136 4.181 0.107 99.648 o
3 1 22 0.884 0.875 0.058 334.929 o
3 1 23 21.702 21.656 0.476 5.022 o
3 2 0 1.643 1.848 0.068 246.071 o
3 2 1 7.949 7.536 0.194 30.144 o
3 2 2 266.788 269.315 6.117 0.030 o
3 2 3 97.559 99.052 2.246 0.226 o
3 2 4 86.599 88.968 1.974 0.293 o
3 2 5 59.971 59.338 1.381 0.598 o
3 2 6 43.495 43.283 1.031 1.073 o
3 2 7 3.790 3.627 0.097 120.575 o
3 2 8 99.331 99.509 2.402 0.198 o
3 2 9 2.298 2.178 0.058 334.929 o
3 2 10 10.694 10.872 0.243 19.292 o
3 2 11 9.012 8.995 0.204 27.341 o
3 2 12 20.950 20.868 0.467 5.233 o
3 2 13 2.780 2.849 0.078 188.398 o
3 2 14 7.843 7.604 0.185 33.400 o
3 2 15 1.192 1.167 0.058 334.929 o
3 2 16 1.841 1.857 0.068 246.071 o
3 2 17 6.702 6.826 0.165 41.721 o
3 2 18 20.069 20.217 0.486 4.823 o
3 2 19 14.032 14.022 0.321 11.072 o
3 2 20 6.237 6.165 0.165 41.721 o
3 2 21 5.059 5.125 0.146 53.589 o
3 2 22 1.737 1.653 0.088 148.858 o
3 2 23 1.062 0.895 0.185 33.400 o
3 3 0 68.586 69.918 1.459 0.536 o
3 3 1 2.052 1.993 0.078 188.398 o
3 3 2 20.137 20.081 0.467 5.233 o
3 3 3 95.502 93.840 2.032 0.276 o
3 3 4 102.869 102.202 2.207 0.234 o
3 3 5 0.133 0.126 0.029 1339.720 o
3 3 6 19.412 19.604 0.428 6.228 o
3 3 7 2.014 2.052 0.078 188.398 o
3 3 8 111.192 110.497 2.509 0.181 o
3 3 9 33.923 34.560 0.758 1.982 o
3 3 10 0.263 0.214 0.029 1339.720 o
3 3 11 15.467 15.296 0.340 9.843 o
3 3 12 31.433 31.157 0.690 2.392 o
3 3 13 11.818 11.523 0.263 16.540 o
3 3 14 47.051 47.212 1.011 1.115 o
3 3 15 4.402 4.454 0.117 83.732 o
3 3 16 7.767 7.935 0.194 30.144 o
3 3 17 6.740 6.846 0.165 41.721 o
3 3 18 1.949 2.110 0.078 188.398 o
3 3 19 0.759 0.700 0.058 334.929 o
3 3 20 0.459 0.496 0.058 334.929 o
3 3 21 3.508 3.588 0.117 83.732 o
3 3 22 5.681 5.844 0.272 15.379 o
3 4 0 5.901 5.883 0.165 41.721 o
3 4 1 0.371 0.272 0.039 753.591 o
3 4 2 2.196 2.071 0.088 148.858 o
3 4 3 17.452 17.358 0.457 5.458 o
3 4 4 36.318 36.116 1.157 0.851 o
3 4 5 0.242 0.224 0.039 753.591 o
3 4 6 0.265 0.292 0.039 753.591 o
3 4 7 53.185 53.134 1.206 0.784 o
3 4 8 19.331 19.672 0.418 6.521 o
3 4 9 9.516 9.345 0.224 22.793 o
3 4 10 10.637 10.288 0.253 17.837 o
3 4 12 1.651 1.673 0.088 148.858 o
3 4 13 12.784 12.408 0.292 13.397 o
3 4 14 3.040 2.946 0.117 83.732 o
3 4 16 2.222 2.227 0.107 99.648 o
3 4 17 15.099 15.189 0.331 10.430 o
3 4 18 9.026 8.752 0.340 9.843 o
3 5 0 16.087 15.637 0.350 9.304 o
3 5 1 8.488 8.334 0.253 17.837 o
3 5 2 2.800 2.878 0.126 71.346 o
3 5 5 1.881 1.741 0.078 188.398 o
3 5 6 14.516 14.100 0.321 11.072 o
3 5 7 4.414 4.415 0.136 61.518 o
3 5 8 1.550 1.498 0.088 148.858 o
3 5 9 0.362 0.379 0.058 334.929 o
3 5 12 1.527 1.439 0.107 99.648 o
3 5 13 0.304 0.331 0.078 188.398 o
3 5 14 1.468 1.420 0.185 33.400 o
3 6 0 0.052 0.370 0.097 120.575 o
3 6 1 0.993 0.729 0.068 246.071 o
3 6 2 1.154 1.118 0.068 246.071 o
3 6 3 0.546 0.865 0.088 148.858 o
3 6 4 1.006 1.040 0.107 99.648 o
3 6 5 3.062 2.995 0.156 47.099 o
3 6 6 0.690 0.758 0.068 246.071 o
3 6 7 13.330 13.663 0.370 8.350 o
3 6 8 0.216 0.194 0.058 334.929 o
3 6 9 0.602 0.934 0.097 120.575 o
3 6 10 1.880 2.013 0.117 83.732 o
3 6 11 2.437 2.130 0.214 24.912 o
3 6 12 2.434 2.538 0.214 24.912 o
3 6 13 3.507 3.423 0.224 22.793 o
3 7 0 1.042 1.079 0.175 37.214 o
3 7 2 3.269 3.306 0.224 22.793 o
3 7 3 4.196 4.006 0.243 19.292 o
3 7 4 0.664 0.632 0.156 47.099 o
3 7 6 0.549 0.545 0.146 53.589 o
3 7 8 1.041 0.982 0.165 41.721 o
3 7 9 1.727 1.877 0.194 30.144 o
3 7 10 1.282 1.323 0.175 37.214 o
4 0 0 42.172 44.333 1.109 0.928 o
4 0 4 36.168 37.740 0.895 1.425 o
4 0 6 11.777 12.340 0.311 11.775 o
4 0 8 0.899 0.992 0.049 482.298 o
4 0 10 4.067 4.259 0.107 99.648 o
4 0 12 2.757 2.840 0.078 188.398 o
4 0 16 46.758 47.853 1.070 0.996 o
4 0 18 0.162 0.165 0.049 482.298 o
4 0 22 28.152 29.037 0.710 2.263 o
4 1 0 2.151 2.314 0.078 188.398 o
4 1 1 148.680 149.803 3.394 0.099 o
4 1 2 178.376 181.008 4.172 0.066 o
4 1 3 199.151 204.891 4.852 0.048 o
4 1 4 2.608 2.908 0.097 120.575 o
4 1 5 87.214 85.418 2.139 0.249 o
4 1 6 38.166 38.800 0.875 1.489 o
4 1 7 7.927 8.149 0.194 30.144 o
4 1 8 26.968 27.238 0.622 2.944 o
4 1 9 19.857 20.071 0.457 5.458 o
4 1 10 0.240 0.233 0.019 3014.360 o
4 1 11 123.853 124.879 2.762 0.149 o
4 1 12 11.244 11.261 0.253 17.837 o
4 1 13 6.181 6.000 0.136 61.518 o
4 1 14 2.281 2.363 0.068 246.071 o
4 1 15 9.161 9.219 0.214 24.912 o
4 1 16 3.134 3.131 0.088 148.858 o
4 1 17 8.275 8.489 0.204 27.341 o
4 1 18 0.458 0.428 0.039 753.591 o
4 1 19 1.294 1.342 0.058 334.929 o
4 1 20 16.871 16.881 0.408 6.835 o
4 1 21 13.436 13.381 0.331 10.430 o
4 1 22 4.570 4.483 0.175 37.214 o
4 2 0 111.532 115.564 2.626 0.165 o
4 2 1 72.728 72.193 1.585 0.454 o
4 2 2 285.265 286.702 6.535 0.027 o
4 2 3 53.011 53.289 1.177 0.824 o
4 2 4 15.280 14.528 0.408 6.835 o
4 2 5 0.474 0.545 0.039 753.591 o
4 2 6 6.842 6.729 0.165 41.721 o
4 2 7 149.070 145.728 3.199 0.111 o
4 2 8 0.734 0.661 0.029 1339.720 o
4 2 9 13.765 13.838 0.311 11.775 o
4 2 10 39.649 39.549 0.865 1.522 o
4 2 11 1.205 1.138 0.049 482.298 o
4 2 12 98.328 98.536 2.120 0.254 o
4 2 13 26.228 26.499 0.583 3.349 o
4 2 14 10.387 10.386 0.243 19.292 o
4 2 15 25.283 25.682 0.554 3.711 o
4 2 16 2.201 2.159 0.088 148.858 o
4 2 17 5.051 4.920 0.136 61.518 o
4 2 18 5.318 5.193 0.136 61.518 o
4 2 19 2.727 2.645 0.097 120.575 o
4 2 20 2.868 2.908 0.175 37.214 o
4 2 21 2.203 2.091 0.097 120.575 o
4 2 22 12.126 12.914 0.408 6.835 o
4 3 0 5.272 5.407 0.126 71.346 o
4 3 1 35.479 35.416 0.768 1.932 o
4 3 2 0.857 0.992 0.049 482.298 o
4 3 3 1.402 1.274 0.049 482.298 o
4 3 4 46.734 46.453 1.011 1.115 o
4 3 5 3.498 3.540 0.117 83.732 o
4 3 6 102.739 100.948 2.237 0.228 o
4 3 7 0.310 0.321 0.029 1339.720 o
4 3 8 53.059 52.093 1.167 0.837 o
4 3 9 6.015 5.971 0.146 53.589 o
4 3 10 9.399 9.520 0.282 14.337 o
4 3 11 0.344 0.282 0.068 246.071 o
4 3 13 12.887 12.544 0.282 14.337 o
4 3 16 21.979 22.230 0.496 4.636 o
4 3 17 2.808 2.733 0.097 120.575 o
4 3 18 30.930 30.865 0.671 2.533 o
4 3 19 2.459 2.353 0.107 99.648 o
4 3 21 3.494 3.442 0.243 19.292 o
4 4 0 63.133 62.177 1.556 0.471 o
4 4 1 0.528 0.457 0.039 753.591 o
4 4 2 0.612 0.593 0.049 482.298 o
4 4 3 2.545 2.577 0.097 120.575 o
4 4 4 1.575 1.420 0.058 334.929 o
4 4 5 19.543 19.254 0.428 6.228 o
4 4 6 12.939 13.060 0.292 13.397 o
4 4 7 38.486 38.080 0.827 1.669 o
4 4 8 19.709 20.032 0.525 4.135 o
4 4 9 0.981 0.934 0.068 246.071 o
4 4 10 1.283 1.313 0.068 246.071 o
4 4 11 0.438 0.428 0.049 482.298 o
4 4 12 0.187 0.214 0.049 482.298 o
4 4 13 0.545 0.525 0.068 246.071 o
4 4 14 19.959 19.731 0.408 6.835 o
4 4 15 4.770 4.804 0.165 41.721 o
4 4 17 17.189 17.630 0.447 5.698 o
4 5 0 0.181 0.146 0.039 753.591 o
4 5 1 1.912 1.750 0.078 188.398 o
4 5 2 0.803 0.778 0.068 246.071 o
4 5 3 3.291 2.859 0.136 61.518 o
4 5 4 21.141 21.705 0.447 5.698 o
4 5 5 1.911 1.945 0.136 61.518 o
4 5 6 9.028 9.452 0.233 20.933 o
4 5 7 0.129 0.165 0.049 482.298 o
4 5 8 1.981 2.062 0.088 148.858 o
4 5 10 13.977 13.624 0.389 7.536 o
4 5 11 6.988 7.050 0.194 30.144 o
4 5 12 1.761 1.789 0.097 120.575 o
4 6 0 0.862 0.934 0.068 246.071 o
4 6 1 3.421 3.520 0.117 83.732 o
4 6 2 0.465 0.496 0.058 334.929 o
4 6 3 0.625 0.700 0.068 246.071 o
4 6 4 0.109 0.165 0.049 482.298 o
4 6 5 2.330 2.577 0.097 120.575 o
4 6 7 0.741 0.768 0.088 148.858 o
4 6 8 1.855 1.925 0.107 99.648 o
4 6 9 1.557 1.643 0.117 83.732 o
4 7 1 4.092 4.473 0.301 12.547 o
4 7 2 0.770 0.856 0.146 53.589 o
4 7 5 0.845 0.924 0.156 47.099 o
4 7 6 5.880 5.844 0.272 15.379 o
4 7 8 3.331 3.355 0.224 22.793 o
5 0 0 60.880 61.613 1.381 0.598 o
5 0 2 648.441 658.452 14.723 0.005 o
5 0 4 11.891 11.202 0.272 15.379 o
5 0 6 6.071 6.194 0.156 47.099 o
5 0 8 140.325 142.568 3.063 0.122 o
5 0 10 69.521 70.540 1.517 0.495 o
5 0 12 16.915 16.833 0.370 8.350 o
5 0 14 15.169 14.975 0.331 10.430 o
5 0 16 14.600 15.257 0.370 8.350 o
5 0 18 1.796 1.799 0.097 120.575 o
5 0 20 1.878 1.896 0.136 61.518 o
5 0 22 0.732 0.661 0.185 33.400 o
5 1 0 0.302 0.418 0.039 753.591 o
5 1 1 103.543 105.314 2.344 0.208 o
5 1 2 55.177 55.837 1.245 0.736 o
5 1 3 1.869 1.663 0.088 148.858 o
5 1 4 37.519 37.244 0.953 1.255 o
5 1 5 1.269 0.934 0.126 71.346 o
5 1 6 79.404 77.162 1.750 0.372 o
5 1 7 4.934 4.852 0.117 83.732 o
5 1 8 1.382 1.391 0.039 753.591 o
5 1 9 1.837 1.838 0.058 334.929 o
5 1 10 0.704 0.739 0.029 1339.720 o
5 1 11 28.249 28.424 0.622 2.944 o
5 1 12 53.751 53.911 1.177 0.824 o
5 1 13 16.132 16.298 0.379 7.927 o
5 1 14 0.271 0.253 0.029 1339.720 o
5 1 15 17.389 17.514 0.389 7.536 o
5 1 18 5.402 5.485 0.146 53.589 o
5 1 19 0.819 0.758 0.058 334.929 o
5 1 20 1.278 1.323 0.078 188.398 o
5 1 21 22.731 23.523 0.535 3.986 o
5 2 0 24.098 23.212 0.545 3.845 o
5 2 1 24.144 24.213 0.545 3.845 o
5 2 2 3.153 3.170 0.088 148.858 o
5 2 3 23.735 22.852 0.535 3.986 o
5 2 4 58.187 57.791 1.264 0.713 o
5 2 5 14.539 14.100 0.350 9.304 o
5 2 6 46.563 46.317 1.011 1.115 o
5 2 7 4.287 4.074 0.107 99.648 o
5 2 8 13.905 13.332 0.301 12.547 o
5 2 9 10.388 10.162 0.233 20.933 o
5 2 10 38.315 38.362 0.856 1.557 o
5 2 11 10.267 10.201 0.233 20.933 o
5 2 12 21.150 20.577 0.457 5.458 o
5 2 14 5.768 5.844 0.146 53.589 o
5 2 16 11.414 10.950 0.253 17.837 o
5 2 17 23.852 24.194 0.574 3.464 o
5 2 18 2.717 2.674 0.117 83.732 o
5 2 19 2.627 2.762 0.136 61.518 o
5 2 20 16.608 16.881 0.350 9.304 o
5 2 21 2.502 2.528 0.321 11.072 o
5 3 0 116.715 115.068 2.499 0.183 o
5 3 1 25.656 24.729 0.545 3.845 o
5 3 2 5.144 5.164 0.136 61.518 o
5 3 3 4.302 4.181 0.107 99.648 o
5 3 4 3.893 3.627 0.107 99.648 o
5 3 5 39.431 38.985 0.856 1.557 o
5 3 6 86.929 85.720 1.818 0.345 o
5 3 7 4.524 4.220 0.117 83.732 o
5 3 8 3.071 3.209 0.097 120.575 o
5 3 9 0.276 0.214 0.039 753.591 o
5 3 10 36.139 35.387 0.710 2.263 o
5 3 11 20.524 20.168 0.554 3.711 o
5 3 12 0.594 0.545 0.068 246.071 o
5 3 13 4.196 4.162 0.156 47.099 o
5 3 14 28.017 28.307 0.681 2.461 o
5 3 15 0.822 0.817 0.068 246.071 o
5 3 16 31.201 31.254 0.642 2.768 o
5 3 19 3.993 3.987 0.156 47.099 o
5 4 0 8.547 8.402 0.350 9.304 o
5 4 1 4.389 4.532 0.146 53.589 o
5 4 2 0.088 0.136 0.049 482.298 o
5 4 3 1.196 1.284 0.068 246.071 o
5 4 4 24.451 24.427 0.652 2.686 o
5 4 5 17.660 17.591 0.408 6.835 o
5 4 6 7.936 8.032 0.194 30.144 o
5 4 7 17.951 17.776 0.408 6.835 o
5 4 9 7.319 6.963 0.194 30.144 o
5 4 10 15.179 15.160 0.340 9.843 o
5 4 11 2.534 2.548 0.097 120.575 o
5 4 12 0.577 0.525 0.058 334.929 o
5 4 14 2.256 2.207 0.107 99.648 o
5 4 15 11.346 11.630 0.272 15.379 o
5 4 16 1.287 1.313 0.194 30.144 o
5 4 17 4.617 4.736 0.253 17.837 o
5 5 0 4.735 4.755 0.272 15.379 o
5 5 2 4.386 4.687 0.253 17.837 o
5 5 3 1.085 1.070 0.078 188.398 o
5 5 4 3.126 3.316 0.117 83.732 o
5 5 5 0.333 0.331 0.058 334.929 o
5 5 6 5.913 6.233 0.194 30.144 o
5 5 7 1.195 1.089 0.068 246.071 o
5 5 8 6.875 6.943 0.224 22.793 o
5 5 9 0.335 0.399 0.068 246.071 o
5 5 14 2.680 2.538 0.204 27.341 o
5 5 15 0.763 0.749 0.146 53.589 o
5 6 0 6.181 6.437 0.389 7.536 o
5 6 1 4.113 4.016 0.136 61.518 o
5 6 2 3.822 3.763 0.126 71.346 o
5 6 3 1.933 1.809 0.136 61.518 o
5 6 4 1.509 1.488 0.078 188.398 o
5 6 5 7.021 6.972 0.175 37.214 o
5 6 6 2.711 2.723 0.126 71.346 o
5 6 7 10.622 11.008 0.263 16.540 o
5 6 8 0.687 0.671 0.126 71.346 o
5 6 9 2.007 2.032 0.117 83.732 o
5 6 12 0.488 0.506 0.136 61.518 o
5 7 0 1.628 1.498 0.107 99.648 o
5 7 1 7.576 7.050 0.185 33.400 o
5 7 2 1.425 1.332 0.194 30.144 o
5 7 3 1.815 1.702 0.185 33.400 o
5 7 4 1.096 1.196 0.175 37.214 o
5 7 5 0.739 0.642 0.146 53.589 o
6 0 0 223.053 228.881 5.202 0.042 o
6 0 2 28.259 28.998 0.642 2.768 o
6 0 4 1.434 1.459 0.117 83.732 o
6 0 6 41.942 46.200 0.934 1.308 o
6 0 8 15.227 15.063 0.340 9.843 o
6 0 10 32.593 32.703 0.681 2.461 o
6 0 12 90.524 91.564 1.945 0.301 o
6 0 14 4.133 4.104 0.136 61.518 o
6 0 16 2.055 2.032 0.107 99.648 o
6 0 18 11.324 11.679 0.282 14.337 o
6 0 20 21.818 21.870 0.438 5.954 o
6 1 0 0.566 0.603 0.049 482.298 o
6 1 1 177.908 175.378 3.968 0.072 o
6 1 2 58.962 56.936 1.459 0.536 o
6 1 3 21.785 20.256 0.467 5.233 o
6 1 4 53.020 50.732 1.264 0.713 o
6 1 5 56.961 56.848 1.235 0.748 o
6 1 6 20.533 19.556 0.515 4.292 o
6 1 7 11.335 11.261 0.263 16.540 o
6 1 8 41.197 40.667 0.885 1.456 o
6 1 9 33.358 33.461 0.749 2.034 o
6 1 10 0.301 0.331 0.039 753.591 o
6 1 11 31.142 30.865 0.671 2.533 o
6 1 12 0.652 0.652 0.049 482.298 o
6 1 13 13.248 13.478 0.301 12.547 o
6 1 15 1.960 1.828 0.078 188.398 o
6 1 16 25.022 25.623 0.535 3.986 o
6 1 17 0.367 0.360 0.049 482.298 o
6 1 18 3.007 2.966 0.146 53.589 o
6 1 19 5.535 5.630 0.156 47.099 o
6 2 1 9.265 9.005 0.214 24.912 o
6 2 2 0.028 0.097 0.019 3014.360 o
6 2 3 13.005 12.554 0.301 12.547 o
6 2 4 46.327 44.771 0.963 1.230 o
6 2 5 94.180 92.264 2.246 0.226 o
6 2 6 2.136 2.120 0.088 148.858 o
6 2 7 1.057 1.031 0.058 334.929 o
6 2 8 5.183 4.998 0.136 61.518 o
6 2 9 33.224 32.411 0.671 2.533 o
6 2 10 1.492 1.439 0.078 188.398 o
6 2 11 5.506 5.465 0.156 47.099 o
6 2 12 3.177 3.180 0.117 83.732 o
6 2 13 6.804 6.826 0.194 30.144 o
6 2 14 32.385 32.878 0.690 2.392 o
6 2 15 14.919 14.684 0.331 10.430 o
6 2 16 7.421 7.420 0.194 30.144 o
6 2 17 1.316 1.303 0.068 246.071 o
6 2 18 0.694 0.681 0.078 188.398 o
6 2 20 2.641 2.470 0.253 17.837 o
6 3 2 0.690 0.700 0.058 334.929 o
6 3 3 0.738 0.690 0.049 482.298 o
6 3 4 0.278 0.272 0.039 753.591 o
6 3 5 0.138 0.146 0.039 753.591 o
6 3 6 0.171 0.214 0.039 753.591 o
6 3 7 4.920 4.823 0.136 61.518 o
6 3 8 5.923 5.660 0.146 53.589 o
6 3 9 3.128 3.637 0.126 71.346 o
6 3 10 31.342 31.575 0.681 2.461 o
6 3 11 1.700 1.585 0.078 188.398 o
6 3 12 1.231 1.245 0.088 148.858 o
6 3 13 0.587 0.554 0.068 246.071 o
6 3 15 11.897 11.727 0.292 13.397 o
6 3 16 5.345 5.494 0.185 33.400 o
6 3 17 0.539 0.554 0.165 41.721 o
6 3 18 7.708 8.489 0.486 4.823 o
6 4 0 16.075 15.705 0.428 6.228 o
6 4 2 24.587 24.602 0.574 3.464 o
6 4 3 0.237 0.292 0.049 482.298 o
6 4 4 6.051 5.776 0.194 30.144 o
6 4 5 13.392 13.546 0.301 12.547 o
6 4 6 0.743 0.797 0.049 482.298 o
6 4 7 1.887 1.818 0.088 148.858 o
6 4 9 7.151 7.352 0.185 33.400 o
6 4 10 17.263 17.630 0.379 7.927 o
6 4 11 1.704 1.605 0.078 188.398 o
6 4 12 0.274 0.292 0.058 334.929 o
6 4 14 2.805 2.820 0.136 61.518 o
6 4 15 4.447 4.638 0.156 47.099 o
6 4 16 3.614 3.617 0.146 53.589 o
6 5 0 25.155 24.972 1.079 0.979 o
6 5 1 3.927 3.812 0.136 61.518 o
6 5 2 0.174 0.263 0.058 334.929 o
6 5 3 0.604 0.622 0.068 246.071 o
6 5 4 14.066 13.877 0.311 11.775 o
6 5 6 42.115 41.902 1.118 0.912 o
6 5 7 2.788 2.820 0.204 27.341 o
6 5 8 0.546 0.525 0.088 148.858 o
6 5 9 1.249 1.342 0.088 148.858 o
6 5 10 0.392 0.408 0.068 246.071 o
6 5 12 0.528 0.535 0.078 188.398 o
6 5 13 1.471 1.546 0.185 33.400 o
6 6 0 10.444 10.784 0.282 14.337 o
6 6 1 2.039 1.993 0.088 148.858 o
6 6 2 4.273 4.512 0.263 16.540 o
6 6 3 4.879 5.008 0.156 47.099 o
6 6 4 0.213 0.253 0.058 334.929 o
6 6 5 1.107 1.099 0.078 188.398 o
6 6 7 1.858 1.760 0.117 83.732 o
6 6 8 0.796 0.817 0.088 148.858 o
6 6 9 0.461 0.506 0.078 188.398 o
6 6 10 6.269 6.496 0.272 15.379 o
6 7 0 1.695 1.498 0.097 120.575 o
6 7 1 0.518 0.447 0.136 61.518 o
7 0 0 104.850 105.859 3.472 0.095 o
7 0 2 34.389 34.307 1.254 0.725 o
7 0 4 260.707 255.166 11.271 0.009 o
7 0 6 1.211 1.089 0.068 246.071 o
7 0 8 42.207 42.797 0.846 1.593 o
7 0 10 57.959 57.811 1.254 0.725 o
7 0 12 17.028 17.212 0.399 7.173 o
7 0 14 11.531 11.864 0.360 8.807 o
7 0 16 8.024 7.964 0.224 22.793 o
7 0 18 15.669 16.084 0.340 9.843 o
7 1 0 79.957 78.592 1.799 0.352 o
7 1 1 1.058 1.021 0.058 334.929 o
7 1 2 0.184 0.224 0.029 1339.720 o
7 1 3 7.180 7.079 0.175 37.214 o
7 1 4 33.828 33.247 0.729 2.144 o
7 1 5 39.142 37.837 1.021 1.094 o
7 1 6 0.978 0.904 0.058 334.929 o
7 1 7 1.338 1.391 0.068 246.071 o
7 1 8 45.092 45.199 0.924 1.336 o
7 1 10 3.100 3.160 0.117 83.732 o
7 1 11 15.943 16.064 0.350 9.304 o
7 1 12 14.836 14.723 0.360 8.807 o
7 1 13 14.784 14.820 0.350 9.304 o
7 1 14 22.781 22.920 0.535 3.986 o
7 1 15 21.375 21.646 0.457 5.458 o
7 1 17 3.248 3.413 0.136 61.518 o
7 1 18 0.412 0.292 0.078 188.398 o
7 1 19 3.915 4.162 0.156 47.099 o
7 2 0 34.437 33.160 0.758 1.982 o
7 2 1 10.497 10.152 0.233 20.933 o
7 2 2 6.206 5.942 0.156 47.099 o
7 2 3 4.637 4.415 0.117 83.732 o
7 2 4 0.502 0.525 0.039 753.591 o
7 2 5 0.764 0.690 0.049 482.298 o
7 2 6 5.514 5.504 0.146 53.589 o
7 2 7 3.191 3.073 0.097 120.575 o
7 2 8 7.103 6.622 0.165 41.721 o
7 2 9 19.978 20.061 0.428 6.228 o
7 2 10 0.882 0.758 0.068 246.071 o
7 2 11 9.814 9.734 0.243 19.292 o
7 2 12 0.339 0.292 0.068 246.071 o
7 2 13 3.924 4.084 0.175 37.214 o
7 2 14 6.439 6.360 0.194 30.144 o
7 2 15 10.791 11.095 0.263 16.540 o
7 2 16 1.085 0.972 0.107 99.648 o
7 2 18 3.753 3.579 0.146 53.589 o
7 3 0 0.555 0.545 0.039 753.591 o
7 3 1 26.943 26.528 0.564 3.584 o
7 3 2 21.545 21.413 0.496 4.636 o
7 3 3 14.704 14.334 0.340 9.843 o
7 3 4 13.723 13.663 0.301 12.547 o
7 3 5 0.994 0.963 0.058 334.929 o
7 3 6 6.414 6.399 0.165 41.721 o
7 3 7 3.273 3.238 0.107 99.648 o
7 3 8 11.637 11.300 0.263 16.540 o
7 3 9 9.504 9.374 0.272 15.379 o
7 3 10 1.747 1.809 0.088 148.858 o
7 3 12 3.300 3.413 0.156 47.099 o
7 3 13 1.540 1.439 0.097 120.575 o
7 3 14 0.262 0.282 0.068 246.071 o
7 3 16 1.844 1.867 0.126 71.346 o
7 4 0 9.557 9.248 0.214 24.912 o
7 4 1 1.395 1.410 0.097 120.575 o
7 4 2 1.576 1.595 0.078 188.398 o
7 4 3 1.101 1.079 0.078 188.398 o
7 4 4 2.548 2.285 0.107 99.648 o
7 4 5 19.514 19.585 0.476 5.022 o
7 4 6 28.569 28.531 0.622 2.944 o
7 4 9 9.571 9.617 0.233 20.933 o
7 4 10 0.302 0.311 0.058 334.929 o
7 4 12 4.661 4.600 0.165 41.721 o
7 4 13 0.262 0.340 0.097 120.575 o
7 4 14 6.595 6.437 0.214 24.912 o
7 4 15 3.120 3.238 0.156 47.099 o
7 5 0 12.912 12.515 0.292 13.397 o
7 5 2 11.590 11.591 0.272 15.379 o
7 5 3 1.387 1.323 0.088 148.858 o
7 5 4 2.235 2.441 0.107 99.648 o
7 5 6 1.051 0.963 0.078 188.398 o
7 5 8 3.398 3.345 0.126 71.346 o
7 5 10 19.260 18.768 0.408 6.835 o
7 5 11 1.250 1.371 0.194 30.144 o
7 5 12 1.117 1.138 0.175 37.214 o
7 6 0 0.767 0.768 0.068 246.071 o
7 6 2 2.053 2.062 0.107 99.648 o
7 6 4 3.599 3.472 0.204 27.341 o
7 6 5 3.678 3.404 0.136 61.518 o
7 6 6 2.970 2.917 0.136 61.518 o
7 6 7 3.188 3.297 0.136 61.518 o
7 6 8 2.785 2.908 0.214 24.912 o
8 0 0 26.776 27.063 0.525 4.135 o
8 0 2 14.444 14.334 0.447 5.698 o
8 0 4 62.371 62.479 1.361 0.615 o
8 0 6 4.565 4.240 0.136 61.518 o
8 0 8 27.594 28.337 0.603 3.137 o
8 0 10 0.835 0.846 0.088 148.858 o
8 0 12 23.759 24.301 0.476 5.022 o
8 0 14 78.498 80.653 1.906 0.314 o
8 0 16 0.774 1.070 0.097 120.575 o
8 1 1 0.403 0.399 0.029 1339.720 o
8 1 2 2.012 1.993 0.068 246.071 o
8 1 3 81.185 81.383 1.906 0.314 o
8 1 4 32.163 31.410 0.749 2.034 o
8 1 6 4.062 3.929 0.117 83.732 o
8 1 7 0.318 0.331 0.039 753.591 o
8 1 8 18.786 18.972 0.408 6.835 o
8 1 9 9.192 9.180 0.224 22.793 o
8 1 10 17.955 17.611 0.379 7.927 o
8 1 11 5.769 5.942 0.185 33.400 o
8 1 12 4.126 4.220 0.194 30.144 o
8 1 13 10.547 10.736 0.263 16.540 o
8 1 15 1.491 1.507 0.126 71.346 o
8 1 16 0.606 0.554 0.107 99.648 o
8 2 0 40.266 39.588 0.924 1.336 o
8 2 1 20.707 20.538 0.496 4.636 o
8 2 3 4.916 4.765 0.156 47.099 o
8 2 4 13.788 13.799 0.311 11.775 o
8 2 5 7.225 7.011 0.185 33.400 o
8 2 7 33.858 33.695 0.797 1.793 o
8 2 8 4.100 3.890 0.117 83.732 o
8 2 9 0.125 0.146 0.049 482.298 o
8 2 10 14.649 14.567 0.331 10.430 o
8 2 13 3.753 3.802 0.204 27.341 o
8 2 14 0.313 0.311 0.088 148.858 o
8 2 15 2.511 2.742 0.272 15.379 o
8 2 16 1.896 1.877 0.126 71.346 o
8 3 0 16.904 16.561 0.408 6.835 o
8 3 1 0.184 0.185 0.039 753.591 o
8 3 2 9.208 8.976 0.224 22.793 o
8 3 3 0.598 0.554 0.049 482.298 o
8 3 4 10.400 10.298 0.243 19.292 o
8 3 5 17.305 16.920 0.457 5.458 o
8 3 6 13.718 13.342 0.408 6.835 o
8 3 8 3.506 3.559 0.117 83.732 o
8 3 10 2.525 2.538 0.117 83.732 o
8 3 11 5.530 5.329 0.165 41.721 o
8 3 12 3.109 3.180 0.126 71.346 o
8 3 13 6.187 6.068 0.194 30.144 o
8 3 14 5.314 5.553 0.175 37.214 o
8 3 15 1.272 1.332 0.156 47.099 o
8 4 1 2.171 2.207 0.088 148.858 o
8 4 2 13.456 12.787 0.311 11.775 o
8 4 3 2.401 2.314 0.146 53.589 o
8 4 4 2.257 2.169 0.088 148.858 o
8 4 5 2.621 2.606 0.107 99.648 o
8 4 6 3.497 3.345 0.107 99.648 o
8 4 7 4.018 4.055 0.117 83.732 o
8 4 9 11.983 11.533 0.272 15.379 o
8 4 10 5.529 5.572 0.214 24.912 o
8 4 12 5.316 5.300 0.165 41.721 o
8 4 13 0.258 0.301 0.088 148.858 o
8 5 0 0.961 0.924 0.078 188.398 o
8 5 1 0.193 0.214 0.058 334.929 o
8 5 2 6.090 5.903 0.165 41.721 o
8 5 3 3.490 3.374 0.126 71.346 o
8 5 4 0.789 0.807 0.078 188.398 o
8 5 6 6.378 6.476 0.185 33.400 o
8 5 7 2.057 2.334 0.224 22.793 o
8 5 8 18.700 18.758 0.671 2.533 o
8 5 9 2.649 2.742 0.126 71.346 o
8 5 10 0.786 0.768 0.136 61.518 o
8 6 1 0.441 0.438 0.078 188.398 o
8 6 2 4.445 4.337 0.340 9.843 o
8 6 3 1.376 1.177 0.097 120.575 o
8 6 4 2.413 2.460 0.146 53.589 o
9 0 0 16.898 17.786 0.797 1.793 o
9 0 2 45.089 44.644 1.595 0.448 o
9 0 4 4.426 4.425 0.233 20.933 o
9 0 6 26.163 25.935 0.506 4.459 o
9 0 10 13.178 13.488 0.408 6.835 o
9 0 12 8.121 8.246 0.321 11.072 o
9 1 0 31.856 31.866 0.671 2.533 o
9 1 1 0.218 0.194 0.039 753.591 o
9 1 2 4.585 4.483 0.136 61.518 o
9 1 3 25.408 24.982 0.515 4.292 o
9 1 4 2.450 2.392 0.117 83.732 o
9 1 5 5.845 5.844 0.175 37.214 o
9 1 6 7.469 7.186 0.272 15.379 o
9 1 7 12.442 12.233 0.282 14.337 o
9 1 8 1.638 1.624 0.078 188.398 o
9 1 9 1.982 1.896 0.088 148.858 o
9 1 10 8.742 8.587 0.224 22.793 o
9 1 12 0.925 1.021 0.088 148.858 o
9 1 13 25.556 26.392 0.496 4.636 o
9 1 14 8.596 8.781 0.253 17.837 o
9 1 15 0.988 1.109 0.097 120.575 o
9 2 0 1.709 1.663 0.088 148.858 o
9 2 1 3.537 3.530 0.117 83.732 o
9 2 2 34.641 34.161 0.788 1.838 o
9 2 3 4.818 4.784 0.165 41.721 o
9 2 4 34.685 33.743 0.749 2.034 o
9 2 5 3.169 3.122 0.126 71.346 o
9 2 6 2.892 2.985 0.107 99.648 o
9 2 7 1.583 1.682 0.088 148.858 o
9 2 8 2.071 2.062 0.088 148.858 o
9 2 9 14.480 14.207 0.340 9.843 o
9 2 10 2.003 1.974 0.107 99.648 o
9 2 11 8.240 8.528 0.224 22.793 o
9 2 12 6.023 6.078 0.233 20.933 o
9 2 14 6.835 7.050 0.194 30.144 o
9 3 0 2.004 2.169 0.117 83.732 o
9 3 1 6.297 6.126 0.156 47.099 o
9 3 2 2.472 2.421 0.107 99.648 o
9 3 3 13.412 14.227 0.350 9.304 o
9 3 4 6.352 6.262 0.301 12.547 o
9 3 5 1.301 1.206 0.088 148.858 o
9 3 6 15.090 15.666 0.370 8.350 o
9 3 7 0.282 0.321 0.058 334.929 o
9 3 8 15.201 15.043 0.331 10.430 o
9 3 10 2.840 2.742 0.224 22.793 o
9 3 11 3.611 3.666 0.146 53.589 o
9 3 12 4.476 4.308 0.311 11.775 o
9 4 1 2.219 2.334 0.117 83.732 o
9 4 2 12.146 11.786 0.282 14.337 o
9 4 5 0.301 0.282 0.058 334.929 o
9 4 6 4.859 4.677 0.136 61.518 o
9 4 7 16.728 17.348 0.379 7.927 o
9 4 8 11.812 11.475 0.263 16.540 o
9 4 9 4.859 4.969 0.165 41.721 o
9 4 10 0.934 1.031 0.097 120.575 o
9 5 1 0.797 0.749 0.088 148.858 o
9 5 2 4.073 3.802 0.126 71.346 o
9 5 3 1.420 1.332 0.088 148.858 o
9 5 4 0.968 1.109 0.175 37.214 o
9 5 5 0.877 0.934 0.165 41.721 o
10 0 0 7.080 7.838 0.447 5.698 o
10 0 2 2.696 2.859 0.126 71.346 o
10 0 4 13.500 13.449 0.428 6.228 o
10 0 6 16.719 15.967 0.340 9.843 o
10 0 8 0.981 0.982 0.097 120.575 o
10 1 0 9.298 9.248 0.224 22.793 o
10 1 1 30.760 30.661 0.642 2.768 o
10 1 3 8.098 7.896 0.204 27.341 o
10 1 4 9.046 9.053 0.233 20.933 o
10 1 5 3.510 3.345 0.126 71.346 o
10 1 6 7.461 7.264 0.204 27.341 o
10 1 8 1.260 1.235 0.107 99.648 o
10 1 9 1.075 1.089 0.107 99.648 o
10 1 10 5.010 4.950 0.282 14.337 o
10 1 11 3.568 3.374 0.253 17.837 o
10 1 12 0.649 0.506 0.165 41.721 o
10 1 13 1.574 1.614 0.224 22.793 o
10 2 0 8.904 8.869 0.243 19.292 o
10 2 1 1.528 1.536 0.088 148.858 o
10 2 2 27.430 26.878 0.992 1.159 o
10 2 3 7.586 7.274 0.340 9.843 o
10 2 4 1.424 1.371 0.185 33.400 o
10 2 5 9.693 9.384 0.243 19.292 o
10 2 6 6.977 7.002 0.204 27.341 o
10 2 7 3.599 3.501 0.117 83.732 o
10 2 8 2.999 2.927 0.107 99.648 o
10 2 9 0.410 0.418 0.088 148.858 o
10 2 10 5.989 5.951 0.292 13.397 o
10 2 11 1.199 1.216 0.107 99.648 o
10 2 12 14.387 15.306 0.438 5.954 o
10 3 0 0.746 0.739 0.058 334.929 o
10 3 1 1.291 1.109 0.078 188.398 o
10 3 2 17.509 17.591 0.418 6.521 o
10 3 3 3.610 3.705 0.126 71.346 o
10 3 4 3.098 3.199 0.117 83.732 o
10 3 5 0.260 0.214 0.058 334.929 o
10 3 6 13.013 12.894 0.292 13.397 o
10 3 7 11.024 11.173 0.272 15.379 o
10 3 8 23.051 23.426 0.447 5.698 o
10 3 9 0.503 0.340 0.097 120.575 o
10 3 10 0.981 0.943 0.156 47.099 o
10 3 11 0.814 0.904 0.194 30.144 o
10 4 0 2.301 2.334 0.107 99.648 o
10 4 1 4.838 4.784 0.146 53.589 o
10 4 3 1.379 1.391 0.088 148.858 o
10 4 4 3.097 3.160 0.146 53.589 o
10 4 5 0.941 1.118 0.107 99.648 o
10 4 6 0.728 0.778 0.126 71.346 o
10 4 7 6.335 6.321 0.185 33.400 o
10 5 0 1.738 1.624 0.194 30.144 o
10 5 1 2.373 2.412 0.117 83.732 o
11 0 0 31.287 31.915 1.002 1.137 o
11 0 2 23.625 23.212 0.486 4.823 o
11 0 6 2.417 2.149 0.194 30.144 o
11 1 1 3.669 3.841 0.117 83.732 o
11 1 2 7.858 7.517 0.194 30.144 o
11 1 3 10.645 10.600 0.253 17.837 o
11 1 4 1.610 1.653 0.097 120.575 o
11 1 5 11.927 12.194 0.282 14.337 o
11 1 6 3.337 3.530 0.136 61.518 o
11 1 7 4.419 4.327 0.156 47.099 o
11 1 9 1.284 1.371 0.224 22.793 o
11 1 10 5.236 5.183 0.282 14.337 o
11 2 1 11.337 11.416 0.263 16.540 o
11 2 3 0.877 0.778 0.088 148.858 o
11 2 4 6.645 6.632 0.224 22.793 o
11 2 6 18.140 17.912 0.875 1.489 o
11 2 7 15.239 15.909 0.457 5.458 o
11 2 8 2.571 2.742 0.243 19.292 o
11 2 9 0.733 0.681 0.185 33.400 o
11 3 0 18.002 18.116 0.389 7.536 o
11 3 1 1.857 2.013 0.165 41.721 o
11 3 2 1.090 1.186 0.175 37.214 o
11 3 3 1.394 1.420 0.117 83.732 o
11 3 4 2.878 2.985 0.136 61.518 o
11 3 5 0.705 0.807 0.194 30.144 o
11 3 6 2.031 1.964 0.224 22.793 o
11 4 0 1.462 1.157 0.175 37.214 o
11 4 1 3.120 3.335 0.214 24.912 o
11 4 2 3.114 3.053 0.136 61.518 o
11 4 4 5.712 5.601 0.282 14.337 o
12 0 0 1.368 1.468 0.088 148.858 o
12 0 2 18.907 19.069 0.496 4.636 o
12 0 4 7.181 7.400 0.301 12.547 o
12 1 0 7.999 8.139 0.214 24.912 o
12 1 1 3.087 3.083 0.117 83.732 o
12 1 2 7.762 7.721 0.194 30.144 o
12 1 3 3.242 3.160 0.136 61.518 o
12 1 4 0.482 0.389 0.078 188.398 o
12 1 5 3.389 3.374 0.243 19.292 o
12 1 6 11.433 11.941 0.370 8.350 o
12 1 7 2.251 2.616 0.233 20.933 o
12 2 0 0.645 0.661 0.078 188.398 o
12 2 3 1.991 1.945 0.224 22.793 o
12 2 4 3.711 3.744 0.263 16.540 o
12 2 5 2.456 2.402 0.243 19.292 o
12 2 6 0.927 0.943 0.194 30.144 o
12 3 3 2.315 2.382 0.243 19.292 o
13 1 0 1.217 1.264 0.097 120.575 o
13 1 1 1.988 2.081 0.165 41.721 o
13 2 0 0.920 0.885 0.185 33.400 o
13 2 1 2.698 2.703 0.243 19.292 o

_iucr_refine_instructions_details
;
TITL OXA07 OLEX2: imported from CIF
CELL 0.71073 6.095 3.4881 11.8462 90 103.842 90
ZERR 2 0.0005 0.0003 0.0009 0 0.003 0
LATT 1
SYMM -X,0.5+Y,0.5-Z
SFAC C H O
DISP C 0.0033 0.0016
DISP H 0 0
DISP O 0.0106 0.006
UNIT 4 12 12

SIZE 0.193 0.186 0.139
TEMP -173.1(10)
ACTA 
WGHT 0 0
FVAR 1.014077
REM <olex2.extras>
REM </olex2.extras>

O1    3     0.43487  0.44409  0.34990  11.00000  0.01309  0.01930  0.00813 =
 -0.00065  0.00162  0.00461 
O2    3     0.24240  0.74243  0.46371  11.00000  0.01144  0.01857  0.00966 =
 -0.00072  0.00114  0.00536 
C1    1     0.40305  0.55877  0.44802  11.00000  0.00952  0.01207  0.00801 =
 -0.00011  0.00135  0.00184 
H1    2     0.29904  0.51653  0.27577  11.00000  0.02758  0.04044  0.00727 =
 0.00101  0.00267  0.00631 
O3    3     0.13013  0.63101  0.17857  11.00000  0.01102  0.01861  0.00947 =
 0.00099  0.00076 -0.00180 
H2    2     0.19177  0.70117  0.11307  11.00000  0.03335  0.03174  0.02475 =
 0.00437  0.00982 -0.00239 
H3    2     0.00493  0.45612  0.15024  11.00000  0.02138  0.02809  0.03484 =
 0.00005  0.00499 -0.00875 
HKLF 4

END
Q1 1 0.388889 0.375 0.458333 11 0.05 0.17
Q2 1 0.416667 0.708333 0.430556 11 0.05 0.13
Q3 1 0.611111 0.125 0.402778 11 0.05 0.12
Q4 1 0.222222 0.333333 0.236111 11 0.05 0.12
Q5 1 0.194444 1.166667 0.111111 11 0.05 0.12
Q6 1 -0.083333 0.666667 0.097222 11 0.05 0.11
Q7 1 0.361111 0.541667 0.555556 11 0.05 0.1
Q8 1 -0.027778 0.75 0.222222 11 0.05 0.1
Q9 1 0.277778 1.125 0.402778 11 0.05 0.1
Q10 1 0.166667 0.541667 0.166667 11 0.05 0.09
Q11 1 0.138889 0.291667 0.513889 11 0.05 0.08
Q12 1 0.333333 0.5 0.305556 11 0.05 0.08
Q13 1 0.611111 0.791667 0.416667 11 0.05 0.08
Q14 1 0.305556 0.041667 0.291667 11 0.05 0.07
Q15 1 0.027778 0.083333 0.166667 11 0.05 0.07
Q16 1 0.472222 0.166667 0.263889 11 0.05 0.06
Q17 1 0 1 0.5 11 0.05 0.05
Q18 1 0.444444 0.375 0.194444 11 0.05 0.04
Q19 1 0.25 0.958333 0.472222 11 0.05 0.04
Q20 1 0.25 0.625 0.472222 11 0.05 0.04

  REM The information below was added by Olex2.
  REM
  REM R1 = 0.0145 for 2499 Fo > 4sig(Fo) and 0.0145 for all 2499 data
  REM 64 parameters refined using 0 restraints
  REM Highest difference peak 0.1693, deepest hole -0.1960
  REM Mean Shift 0.0000, Max Shift 0.0002.

  REM +++ Tabular Listing of Refinement Information +++
  REM R1_all = 0.0145
  REM R1_gt = 0.0145
  REM wR_ref = 0.0401
  REM GOOF = 1.2763
  REM Shift_max = 0.0002
  REM Shift_mean = 0.0000
  REM Reflections_all = 2499
  REM Reflections_gt = 2499
  REM Parameters = 64
  REM Hole = -0.1960
  REM Peak = 0.1693
  REM Flack = n/a

  
;
_olex2_submission_special_instructions  'No special instructions were received'

# start Validation Reply Form
_vrf_PLAT940_OXACDH_H_HF_cc-pVTZ
;
PROBLEM: Fsqd Refinement With I > n * Sigma(I) Only .....     Please Check 
RESPONSE: Refinement was performed on reflections fulfilling the threshold
expression I>=2u(I).
;
_vrf_PLAT355_OXACDH_H_HF_cc-pVTZ
;
PROBLEM: Long   O-H
RESPONSE: This is a very strong hydrogen bond and this is the reason why
the O-H bond is so long.
;
_vrf_PLAT417_OXACDH_H_HF_cc-pVTZ
;
PROBLEM: Short Inter D-H..H-D
RESPONSE: This is a very strong hydrogen bond and this is the reason why
the distance is so short.
;
# end Validation Reply Form
