# Supplementary material for: Hirshfeld atom like refinement with alternative electron density partitions
Source: IUCrJ. 2020 Oct 29;7(Pt 6):1199–215. doi: 10.1107/S2052252520013603 (PMC7642787; doi:10.1107/S2052252520013603)
Supplement: Supplementary file 2 [file m-07-01199-sup2.zip › cifs/OXACDH_H_MP2_cc-pVTZ.cif]

data_OXACDH_H_MP2_cc-pVTZ
_audit_creation_date               2019-12-21
_audit_creation_method
;
Olex2 1.2
(compiled 2018.05.29 svn.r3508 for OlexSys, GUI svn.r5506)
with development version of DiSCaMB library integrated with
the olex2.refine module
Chodkiewicz, M. L., Migacz, S., Rudnicki, W., Makal, A., Kalinowski,
J. A., Moriarty, N. W., Grosse-Kunstleve, R. W., Afonine, P. V., Adams,
P. D. & Dominiak, P. M. (2018). J. Appl. Cryst. 51, 193-199.
;

_publ_section_references
;
Bourhis, L.J., Dolomanov, O.V., Gildea, R.J., Howard, J.A.K., Puschmann, H.
 (2015). Acta Cryst. A71, 59-75.

Dolomanov, O.V., Bourhis, L.J., Gildea, R.J, Howard, J.A.K. & Puschmann, H.
 (2009), J. Appl. Cryst. 42, 339-341.
;
_chemical_formula_moiety           'C2 H6 O6'
_chemical_formula_sum              'C2 H6 O6'
_chemical_formula_weight           126.07
loop_
  _atom_type_symbol
  _atom_type_scat_dispersion_real
  _atom_type_scat_dispersion_imag
  _atom_type_scat_Cromer_Mann_a1
  _atom_type_scat_Cromer_Mann_a2
  _atom_type_scat_Cromer_Mann_a3
  _atom_type_scat_Cromer_Mann_a4
  _atom_type_scat_Cromer_Mann_b1
  _atom_type_scat_Cromer_Mann_b2
  _atom_type_scat_Cromer_Mann_b3
  _atom_type_scat_Cromer_Mann_b4
  _atom_type_scat_Cromer_Mann_c
  _atom_type_scat_source
  _atom_type_scat_dispersion_source
 H 0.00000 0.00000 0.49300 0.32291 0.14019 0.04081 10.51090 26.12570 3.14236
 57.79970 0.0030380000826
 'International Tables Volume C Table 6.1.1.4 (pp. 500-502)' custom
 C 0.00330 0.00160 2.31000 1.02000 1.58860 0.86500 20.84390 10.20750 0.56870
 51.65120 0.215599998832
 'International Tables Volume C Table 6.1.1.4 (pp. 500-502)' custom
 O 0.01060 0.00600 3.04850 2.28680 1.54630 0.86700 13.27710 5.70110 0.32390
 32.90890 0.250800013542
 'International Tables Volume C Table 6.1.1.4 (pp. 500-502)' custom

_space_group_crystal_system        'monoclinic'
_space_group_IT_number             14
_space_group_name_H-M_alt          'P 1 21/c 1'
_space_group_name_Hall             '-P 2ybc'
loop_
  _space_group_symop_id
  _space_group_symop_operation_xyz
 1 x,y,z
 2 -x,y+1/2,-z+1/2
 3 -x,-y,-z
 4 x,-y-1/2,z-1/2

_symmetry_Int_Tables_number        14
_cell_length_a                     6.0950(5)
_cell_length_b                     3.4881(3)
_cell_length_c                     11.8462(9)
_cell_angle_alpha                  90
_cell_angle_beta                   103.842(3)
_cell_angle_gamma                  90
_cell_volume                       244.54(4)
_cell_formula_units_Z              2
_cell_measurement_temperature     100(1)
_cell_measurement_reflns_used      8293
_cell_measurement_theta_min        3.5426
_cell_measurement_theta_max        55.9088
_exptl_absorpt_coefficient_mu      0.181
_exptl_crystal_description        unspecified
_exptl_crystal_density_diffrn      1.7120
_exptl_crystal_F_000               132.1295
_exptl_crystal_size_max            0.193
_exptl_crystal_size_mid            0.186
_exptl_crystal_size_min            0.139
_diffrn_reflns_av_r_equivalents    0.0224
_diffrn_reflns_av_sigmaI/netI      0.01783
_diffrn_reflns_limit_h_max         13
_diffrn_reflns_limit_h_min         -13
_diffrn_reflns_limit_k_max         7
_diffrn_reflns_limit_k_min         0
_diffrn_reflns_limit_l_max         26
_diffrn_reflns_limit_l_min         0
_diffrn_reflns_number              11034
_diffrn_reflns_theta_full          52.08
_diffrn_reflns_theta_max           54.811
_diffrn_reflns_theta_min           3.543
_diffrn_ambient_temperature        100.0(10)
_diffrn_measured_fraction_theta_full  0.949
_diffrn_measured_fraction_theta_max   0.985
_diffrn_radiation_type             'Mo K\a'
_diffrn_radiation_wavelength       0.71073
_diffrn_radiation_source               'TXS rotating anode'
_diffrn_radiation_monochromator        'multi-layer optics'
_diffrn_measurement_device
;
Bruker AXS Kappa APEX II Ultra diffractometer
;
_diffrn_measurement_device_type        'APEX II CCD detector'
_diffrn_measurement_method             '\w-scans'
_reflns_Friedel_coverage           0.0
_reflns_limit_h_max                13
_reflns_limit_h_min                -13
_reflns_limit_k_max                7
_reflns_limit_k_min                0
_reflns_limit_l_max                26
_reflns_limit_l_min                0
_reflns_number_gt                  2499
_reflns_number_total               2939
_reflns_threshold_expression       I>=2u(I)
_computing_molecular_graphics      'Olex2 (Dolomanov et al., 2009)'
_computing_publication_material    'Olex2 (Dolomanov et al., 2009)'
_computing_structure_refinement    'olex2.refine (Bourhis et al., 2015)'
_refine_diff_density_max           0.1486
_refine_diff_density_min           -0.1784
_refine_diff_density_rms           0.0395
_refine_ls_d_res_high              0.4348
_refine_ls_d_res_low               5.7511
_refine_ls_goodness_of_fit_ref     1.1826
_refine_ls_hydrogen_treatment      refall
_refine_ls_matrix_type             full
_refine_ls_number_constraints      0
_refine_ls_number_parameters       64
_refine_ls_number_reflns           2499
_refine_ls_number_restraints       0
_refine_ls_R_factor_all            0.0137
_refine_ls_R_factor_gt             0.0137
_refine_ls_restrained_S_all        1.1826
_refine_ls_shift/su_max            0.0000
_refine_ls_shift/su_mean           0.0000
_refine_ls_structure_factor_coef   Fsqd
_refine_ls_weighting_details      
 'w=1/[\s^2^(Fo^2^)+(0.0000P)^2^] where P=(Fo^2^+2Fc^2^)/3'
_refine_ls_weighting_scheme        calc
_refine_ls_wR_factor_gt            0.0372
_refine_ls_wR_factor_ref           0.0372
_refine_special_details          
;
Electron Density Partition Based Refinement (EDPBR):
  .  Aspherical atomic scattering factors obtained from 
     selected partitioning of molecular electron density
     derived from molecular wavefunction. Crystal field
     effect is modelled in the course of wavefunction
     calculations by embedding the system in a cluster of
	 Hirshfeld partition derived atomic multipoles for
	 molecules within certain radius from the system or
	 performing wave function calculations for a cluster of
	 molecules surrounding the system. Software used for
	 quantum mechanical calculations: Gaussian16. Software
	 used to partition electron density: HORTON.
  .  Partitioning of molecular electron density: Hirshfeld
     (Hirshfeld atom refinement, HAR)
  .  Level of theory: MP2/cc-pVTZ 
  .  Cluster of multipoles: radius=8.0 angstrom, lmax=1
  .  Cluster of molecules: no
  .  H thermal motions refined anisotropically.
  .  Refinement based on Fsqd as implemented in olex2.refine
     with no use of additional ShelX type parameters in the
	 weighting scheme. DiSCaMB library used to obtain
	 aspherical atomic scattering factors.
;
loop_
  _atom_site_label
  _atom_site_type_symbol
  _atom_site_fract_x
  _atom_site_fract_y
  _atom_site_fract_z
  _atom_site_U_iso_or_equiv
  _atom_site_adp_type
  _atom_site_occupancy
  _atom_site_refinement_flags_posn
 O1 O 0.434894(18) 0.44405(3) 0.349890(8) 0.01359(2) Uani 1.000000 .
 O2 O 0.242383(17) 0.74249(3) 0.463706(8) 0.01338(2) Uani 1.000000 .
 C1 C 0.403026(19) 0.55876(4) 0.448012(9) 0.00982(2) Uani 1.000000 .
 H1 H 0.2991(11) 0.517(2) 0.2778(5) 0.0302(15) Uani 1.000000 .
 O3 O 0.130141(16) 0.63104(4) 0.178578(8) 0.01324(2) Uani 1.000000 .
 H2 H 0.1924(9) 0.6964(17) 0.1128(4) 0.0280(11) Uani 1.000000 .
 H3 H 0.0068(9) 0.4573(16) 0.1501(4) 0.0288(12) Uani 1.000000 .

loop_
  _atom_site_aniso_label
  _atom_site_aniso_U_11
  _atom_site_aniso_U_22
  _atom_site_aniso_U_33
  _atom_site_aniso_U_12
  _atom_site_aniso_U_13
  _atom_site_aniso_U_23
 O1 0.01306(3) 0.01932(5) 0.00794(3) 0.00464(3) 0.00161(2) -0.00070(3)
 O2 0.01132(3) 0.01846(4) 0.00966(3) 0.00539(3) 0.00117(2) -0.00073(3)
 C1 0.00937(3) 0.01178(4) 0.00791(3) 0.00169(3) 0.00132(2) -0.00008(3)
 H1 0.034(4) 0.043(4) 0.015(3) 0.005(3) 0.009(3) -0.001(3)
 O3 0.01091(3) 0.01856(5) 0.00940(3) -0.00189(3) 0.00076(2) 0.00101(3)
 H2 0.032(3) 0.032(3) 0.021(2) -0.004(2) 0.0080(19) 0.004(2)
 H3 0.025(3) 0.031(3) 0.031(3) -0.012(2) 0.007(2) -0.002(2)

loop_
  _geom_bond_atom_site_label_1
  _geom_bond_atom_site_label_2
  _geom_bond_distance
  _geom_bond_site_symmetry_2
  _geom_bond_publ_flag
 O1 C1 1.28724(17) . ?
 O2 C1 1.22109(17) . ?
 C1 C1 1.5446(2) 3_666 ?

loop_
  _geom_angle_atom_site_label_1
  _geom_angle_atom_site_label_2
  _geom_angle_atom_site_label_3
  _geom_angle
  _geom_angle_site_symmetry_1
  _geom_angle_site_symmetry_3
  _geom_angle_publ_flag
 O2 C1 O1 126.895(10) . . ?
 C1 C1 O1 112.678(12) 3_666 . ?
 C1 C1 O2 120.427(12) 3_666 . ?
 O3 H1 O1 175.7(6) . . ?


loop_
  _refln_index_h
  _refln_index_k
  _refln_index_l
  _refln_F_squared_calc
  _refln_F_squared_meas
  _refln_F_squared_sigma
  _refln_F_squared_weight
  _refln_observed_status
-13 0 6 32.572 34.816 0.673 2.608 o
-13 0 8 3.324 3.205 0.227 22.793 o
-13 0 10 0.466 0.495 0.138 61.518 o
-13 0 12 11.005 11.187 0.346 9.843 o
-13 1 1 2.588 2.492 0.198 30.144 o
-13 1 2 13.738 13.194 0.386 7.927 o
-13 1 4 1.148 1.068 0.168 41.721 o
-13 1 8 3.548 3.670 0.148 53.589 o
-13 1 10 3.198 3.155 0.178 37.214 o
-13 1 12 3.173 3.205 0.129 71.346 o
-13 1 13 0.543 0.504 0.129 71.346 o
-13 2 1 3.916 4.045 0.218 24.912 o
-13 2 3 0.965 0.781 0.138 61.518 o
-13 2 4 0.763 0.861 0.148 53.589 o
-13 2 5 1.204 1.118 0.168 41.721 o
-13 2 6 0.464 0.465 0.138 61.518 o
-13 2 8 2.083 2.117 0.198 30.144 o
-13 2 9 1.251 1.345 0.178 37.214 o
-13 2 10 3.732 3.857 0.227 22.793 o
-13 2 12 0.984 1.058 0.168 41.721 o
-13 2 13 0.762 0.752 0.138 61.518 o
-13 3 6 4.050 3.620 0.208 27.341 o
-12 0 2 8.520 8.249 0.227 22.793 o
-12 0 4 40.190 41.799 0.752 2.088 o
-12 0 6 4.054 5.183 0.336 10.430 o
-12 0 10 2.385 2.285 0.119 83.732 o
-12 0 12 8.211 8.862 0.307 12.547 o
-12 0 16 16.914 16.656 0.435 6.228 o
-12 1 1 1.855 1.948 0.099 120.575 o
-12 1 2 0.975 1.098 0.079 188.398 o
-12 1 5 18.169 18.516 0.406 7.173 o
-12 1 6 4.310 4.352 0.129 71.346 o
-12 1 7 1.560 1.444 0.089 148.858 o
-12 1 8 11.338 11.691 0.277 15.379 o
-12 1 9 10.607 10.811 0.267 16.540 o
-12 1 10 2.645 2.542 0.099 120.575 o
-12 1 11 0.975 1.039 0.069 246.071 o
-12 1 12 6.517 6.676 0.257 17.837 o
-12 1 13 0.716 0.712 0.138 61.518 o
-12 1 15 12.827 12.789 0.277 15.379 o
-12 1 16 1.680 1.761 0.188 33.400 o
-12 1 17 0.752 0.584 0.138 61.518 o
-12 2 1 12.581 12.611 0.514 4.459 o
-12 2 2 5.029 4.945 0.198 30.144 o
-12 2 5 7.505 7.596 0.198 30.144 o
-12 2 6 0.239 0.267 0.079 188.398 o
-12 2 7 3.230 3.373 0.138 61.518 o
-12 2 8 4.077 4.401 0.198 30.144 o
-12 2 9 3.870 4.065 0.158 47.099 o
-12 2 11 8.270 8.506 0.326 11.072 o
-12 2 12 1.030 1.029 0.178 37.214 o
-12 2 13 4.644 4.530 0.247 19.292 o
-12 2 14 0.309 0.346 0.069 246.071 o
-12 3 1 1.490 1.523 0.168 41.721 o
-12 3 3 3.042 2.938 0.208 27.341 o
-12 3 6 0.835 0.920 0.158 47.099 o
-12 3 7 1.237 1.226 0.178 37.214 o
-12 3 11 1.542 1.474 0.188 33.400 o
-12 3 12 0.397 0.623 0.138 61.518 o
-12 3 14 3.342 3.432 0.218 24.912 o
-12 4 3 1.791 1.602 0.158 47.099 o
-12 4 4 1.472 1.622 0.168 41.721 o
-12 4 5 2.170 1.850 0.168 41.721 o
-12 4 6 5.038 4.916 0.237 20.933 o
-12 4 8 0.491 0.514 0.129 71.346 o
-12 4 9 1.266 1.217 0.168 41.721 o
-11 0 2 3.513 3.501 0.148 53.589 o
-11 0 4 8.968 8.882 0.218 24.912 o
-11 0 6 0.596 0.544 0.059 334.929 o
-11 0 8 82.203 82.618 3.412 0.101 o
-11 0 10 7.550 7.230 0.277 15.379 o
-11 0 12 2.491 2.562 0.129 71.346 o
-11 0 14 32.245 32.571 0.712 2.326 o
-11 0 16 1.322 1.335 0.188 33.400 o
-11 0 18 11.316 11.444 0.366 8.807 o
-11 0 20 1.929 1.790 0.178 37.214 o
-11 1 1 0.217 0.168 0.049 482.298 o
-11 1 2 5.504 5.717 0.158 47.099 o
-11 1 3 13.321 13.511 0.307 12.547 o
-11 1 4 34.336 34.875 0.861 1.593 o
-11 1 5 2.026 2.077 0.079 188.398 o
-11 1 6 0.209 0.148 0.040 753.591 o
-11 1 7 1.309 1.375 0.069 246.071 o
-11 1 8 1.265 1.276 0.079 188.398 o
-11 1 9 5.788 5.826 0.168 41.721 o
-11 1 10 3.555 3.768 0.129 71.346 o
-11 1 11 4.072 4.194 0.129 71.346 o
-11 1 12 12.707 12.957 0.297 13.397 o
-11 1 13 0.399 0.425 0.059 334.929 o
-11 1 14 5.966 5.895 0.168 41.721 o
-11 1 15 5.660 5.618 0.158 47.099 o
-11 1 16 2.325 2.285 0.089 148.858 o
-11 2 1 2.570 2.611 0.119 83.732 o
-11 2 2 0.312 0.297 0.059 334.929 o
-11 2 3 1.253 1.197 0.079 188.398 o
-11 2 4 10.429 10.484 0.267 16.540 o
-11 2 5 2.003 2.008 0.119 83.732 o
-11 2 6 5.958 6.004 0.188 33.400 o
-11 2 7 7.858 8.348 0.227 22.793 o
-11 2 10 1.011 0.900 0.089 148.858 o
-11 2 11 2.124 2.176 0.109 99.648 o
-11 2 12 2.413 2.423 0.109 99.648 o
-11 2 13 0.464 0.465 0.059 334.929 o
-11 2 14 1.326 1.187 0.089 148.858 o
-11 2 15 9.624 9.772 0.307 12.547 o
-11 2 17 0.692 0.682 0.138 61.518 o
-11 2 18 2.143 2.008 0.178 37.214 o
-11 3 1 0.977 1.098 0.099 120.575 o
-11 3 2 3.177 3.116 0.119 83.732 o
-11 3 3 0.346 0.356 0.059 334.929 o
-11 3 4 4.275 4.204 0.208 27.341 o
-11 3 5 5.918 6.142 0.168 41.721 o
-11 3 6 2.728 2.641 0.109 99.648 o
-11 3 7 3.345 3.482 0.158 47.099 o
-11 3 9 1.175 1.118 0.089 148.858 o
-11 3 10 11.615 11.305 0.326 11.072 o
-11 3 11 3.821 4.045 0.138 61.518 o
-11 3 12 0.993 0.959 0.089 148.858 o
-11 3 13 2.366 2.245 0.119 83.732 o
-11 3 14 0.399 0.336 0.069 246.071 o
-11 3 16 3.480 3.313 0.129 71.346 o
-11 4 1 1.232 1.266 0.178 37.214 o
-11 4 2 2.641 2.661 0.109 99.648 o
-11 4 3 5.053 5.212 0.178 37.214 o
-11 4 5 0.170 0.218 0.069 246.071 o
-11 4 6 6.413 6.122 0.277 15.379 o
-11 4 9 2.204 1.968 0.198 30.144 o
-11 4 10 3.364 3.323 0.227 22.793 o
-11 4 12 3.053 3.017 0.218 24.912 o
-11 4 13 5.251 5.351 0.257 17.837 o
-10 0 4 8.285 8.338 0.218 24.912 o
-10 0 6 11.521 11.711 0.692 2.461 o
-10 0 8 16.841 17.526 0.396 7.536 o
-10 0 10 11.528 12.097 0.287 14.337 o
-10 0 12 11.165 11.374 0.336 10.430 o
-10 0 16 2.685 2.849 0.208 27.341 o
-10 0 18 58.361 58.128 0.950 1.308 o
-10 0 20 1.712 1.919 0.129 71.346 o
-10 1 1 3.212 3.482 0.129 71.346 o
-10 1 2 0.494 0.534 0.049 482.298 o
-10 1 3 2.174 2.255 0.079 188.398 o
-10 1 4 0.733 0.742 0.049 482.298 o
-10 1 5 9.206 9.317 0.227 22.793 o
-10 1 7 45.135 45.567 1.009 1.159 o
-10 1 8 18.967 19.218 0.485 5.022 o
-10 1 9 9.581 9.644 0.257 17.837 o
-10 1 10 5.909 6.053 0.198 30.144 o
-10 1 11 1.742 1.899 0.089 148.858 o
-10 1 12 3.695 3.996 0.386 7.927 o
-10 1 13 11.049 11.325 0.356 9.304 o
-10 1 14 17.064 17.487 0.376 8.350 o
-10 1 16 0.897 0.752 0.069 246.071 o
-10 1 17 14.024 14.114 0.307 12.547 o
-10 1 18 2.256 2.166 0.109 99.648 o
-10 1 19 1.731 1.662 0.099 120.575 o
-10 1 21 0.472 0.435 0.129 71.346 o
-10 2 1 0.518 0.425 0.059 334.929 o
-10 2 2 10.755 10.524 0.415 6.835 o
-10 2 3 47.008 47.763 1.019 1.137 o
-10 2 4 27.012 27.635 0.653 2.768 o
-10 2 7 1.238 1.385 0.069 246.071 o
-10 2 8 8.506 8.793 0.218 24.912 o
-10 2 9 12.792 12.670 0.356 9.304 o
-10 2 10 0.808 0.752 0.059 334.929 o
-10 2 11 11.161 11.187 0.584 3.464 o
-10 2 12 4.810 5.005 0.168 41.721 o
-10 2 13 10.830 10.870 0.267 16.540 o
-10 2 14 12.829 13.006 0.297 13.397 o
-10 2 16 0.686 0.732 0.109 99.648 o
-10 2 17 3.541 3.689 0.218 24.912 o
-10 2 18 0.557 0.495 0.138 61.518 o
-10 3 1 2.467 2.809 0.109 99.648 o
-10 3 2 7.720 7.913 0.208 27.341 o
-10 3 3 3.515 3.610 0.129 71.346 o
-10 3 4 9.755 9.861 0.277 15.379 o
-10 3 6 10.534 10.445 0.267 16.540 o
-10 3 7 0.553 0.584 0.059 334.929 o
-10 3 8 5.668 5.569 0.168 41.721 o
-10 3 9 0.828 0.841 0.069 246.071 o
-10 3 10 7.304 7.082 0.188 33.400 o
-10 3 14 7.669 7.537 0.208 27.341 o
-10 3 15 2.433 2.730 0.109 99.648 o
-10 3 17 1.361 1.276 0.168 41.721 o
-10 3 18 0.338 0.376 0.119 83.732 o
-10 4 2 9.761 9.990 0.237 20.933 o
-10 4 3 5.913 5.756 0.168 41.721 o
-10 4 4 0.281 0.336 0.059 334.929 o
-10 4 5 1.011 0.979 0.069 246.071 o
-10 4 6 3.166 3.155 0.168 41.721 o
-10 4 8 2.950 2.720 0.208 27.341 o
-10 4 9 3.030 2.987 0.138 61.518 o
-10 4 10 6.767 6.884 0.307 12.547 o
-10 4 13 7.057 7.112 0.297 13.397 o
-10 4 16 9.849 10.098 0.326 11.072 o
-10 4 17 0.748 0.910 0.158 47.099 o
-10 5 2 6.277 5.737 0.267 16.540 o
-10 5 4 2.043 1.790 0.346 9.843 o
-10 5 5 2.795 2.552 0.208 27.341 o
-10 5 6 5.462 5.015 0.356 9.304 o
-10 5 10 0.634 0.732 0.089 148.858 o
-10 5 11 1.141 1.078 0.168 41.721 o
-10 5 12 13.111 13.036 0.376 8.350 o
-9 0 2 3.922 3.768 0.148 53.589 o
-9 0 4 55.627 56.398 1.177 0.851 o
-9 0 6 23.771 24.203 0.534 4.135 o
-9 0 8 4.218 4.164 0.138 61.518 o
-9 0 10 49.904 50.423 1.335 0.662 o
-9 0 16 20.132 20.573 0.495 4.823 o
-9 0 18 0.266 0.406 0.129 71.346 o
-9 0 20 0.951 0.781 0.099 120.575 o
-9 0 22 6.374 6.202 0.435 6.228 o
-9 1 1 0.490 0.495 0.040 753.591 o
-9 1 2 1.373 1.266 0.059 334.929 o
-9 1 3 0.130 0.129 0.030 1339.720 o
-9 1 4 10.025 9.980 0.227 22.793 o
-9 1 5 2.940 3.086 0.089 148.858 o
-9 1 6 21.621 21.869 0.485 5.022 o
-9 1 7 16.628 16.547 0.406 7.173 o
-9 1 8 4.609 4.688 0.138 61.518 o
-9 1 9 17.039 16.617 0.376 8.350 o
-9 1 10 1.085 1.108 0.069 246.071 o
-9 1 11 6.322 6.389 0.178 37.214 o
-9 1 13 0.324 0.376 0.109 99.648 o
-9 1 15 0.532 0.455 0.069 246.071 o
-9 1 16 2.451 2.463 0.129 71.346 o
-9 1 17 34.111 33.916 1.019 1.137 o
-9 1 18 6.336 6.291 0.188 33.400 o
-9 1 19 2.662 2.680 0.109 99.648 o
-9 1 20 4.048 3.996 0.148 53.589 o
-9 1 21 6.506 6.300 0.178 37.214 o
-9 1 23 2.046 2.008 0.188 33.400 o
-9 2 1 4.726 4.777 0.138 61.518 o
-9 2 3 0.673 0.584 0.049 482.298 o
-9 2 4 0.337 0.317 0.040 753.591 o
-9 2 5 5.871 5.855 0.148 53.589 o
-9 2 6 33.070 33.154 0.781 1.932 o
-9 2 7 9.561 9.604 0.227 22.793 o
-9 2 8 53.417 53.401 1.266 0.736 o
-9 2 9 1.313 1.355 0.069 246.071 o
-9 2 10 5.152 5.242 0.178 37.214 o
-9 2 12 3.181 3.116 0.119 83.732 o
-9 2 13 30.203 29.702 0.673 2.608 o
-9 2 14 4.513 4.777 0.148 53.589 o
-9 2 15 0.449 0.445 0.059 334.929 o
-9 2 16 9.162 9.119 0.237 20.933 o
-9 2 17 7.896 7.655 0.198 30.144 o
-9 2 18 13.742 13.610 0.406 7.173 o
-9 2 19 3.705 3.729 0.237 20.933 o
-9 2 21 6.650 6.815 0.287 14.337 o
-9 2 22 2.607 2.760 0.208 27.341 o
-9 3 1 2.545 2.374 0.188 33.400 o
-9 3 2 80.837 79.799 1.879 0.334 o
-9 3 3 12.177 12.660 0.297 13.397 o
-9 3 4 20.642 20.148 0.504 4.636 o
-9 3 6 0.987 1.098 0.059 334.929 o
-9 3 7 18.954 19.040 0.406 7.173 o
-9 3 8 6.409 6.340 0.188 33.400 o
-9 3 9 1.298 1.602 0.089 148.858 o
-9 3 10 4.756 4.659 0.158 47.099 o
-9 3 11 1.122 1.157 0.089 148.858 o
-9 3 12 39.356 40.216 1.118 0.944 o
-9 3 13 6.464 6.568 0.227 22.793 o
-9 3 14 5.768 6.033 0.168 41.721 o
-9 3 15 2.284 2.799 0.168 41.721 o
-9 3 16 2.891 2.858 0.109 99.648 o
-9 3 18 2.636 2.720 0.208 27.341 o
-9 4 1 11.064 11.088 0.257 17.837 o
-9 4 2 3.661 3.482 0.148 53.589 o
-9 4 3 19.786 19.168 0.406 7.173 o
-9 4 4 0.275 0.317 0.049 482.298 o
-9 4 6 7.444 7.329 0.237 20.933 o
-9 4 7 0.897 0.979 0.069 246.071 o
-9 4 8 4.154 3.986 0.158 47.099 o
-9 4 9 1.606 1.652 0.099 120.575 o
-9 4 10 0.544 0.396 0.059 334.929 o
-9 4 11 5.169 4.906 0.524 4.292 o
-9 4 12 5.539 5.371 0.821 1.750 o
-9 4 13 6.885 6.785 0.198 30.144 o
-9 4 14 0.245 0.317 0.079 188.398 o
-9 5 1 1.467 1.256 0.109 99.648 o
-9 5 6 0.711 0.821 0.069 246.071 o
-9 5 8 0.481 0.425 0.079 188.398 o
-9 5 9 3.401 3.343 0.138 61.518 o
-9 5 10 0.800 0.722 0.089 148.858 o
-9 5 12 2.823 2.829 0.218 24.912 o
-9 5 15 2.140 2.166 0.188 33.400 o
-9 6 1 1.460 1.256 0.168 41.721 o
-9 6 2 0.251 0.277 0.069 246.071 o
-9 6 3 3.615 3.393 0.129 71.346 o
-9 6 4 0.294 0.336 0.059 334.929 o
-9 6 5 3.158 2.601 0.208 27.341 o
-9 6 6 0.593 0.692 0.138 61.518 o
-8 0 2 3.395 3.630 0.119 83.732 o
-8 0 4 4.197 4.075 0.129 71.346 o
-8 0 8 48.941 47.575 1.395 0.606 o
-8 0 10 6.463 6.132 0.188 33.400 o
-8 0 12 2.912 2.908 0.386 7.927 o
-8 0 14 42.539 41.185 1.948 0.311 o
-8 0 16 11.531 12.097 0.366 8.807 o
-8 0 18 2.349 2.354 0.198 30.144 o
-8 0 20 39.340 37.951 1.978 0.301 o
-8 0 24 0.587 0.603 0.138 61.518 o
-8 1 1 28.629 28.743 0.623 3.038 o
-8 1 3 18.735 18.575 0.455 5.698 o
-8 1 4 29.141 28.921 0.673 2.608 o
-8 1 5 22.166 21.958 0.475 5.233 o
-8 1 6 1.675 1.632 0.059 334.929 o
-8 1 7 54.772 53.856 1.147 0.896 o
-8 1 8 5.793 5.776 0.148 53.589 o
-8 1 9 13.295 13.135 0.307 12.547 o
-8 1 10 35.077 34.301 0.861 1.593 o
-8 1 11 1.560 1.751 0.148 53.589 o
-8 1 12 1.809 1.672 0.109 99.648 o
-8 1 14 0.509 0.534 0.069 246.071 o
-8 1 15 15.387 15.103 0.376 8.350 o
-8 1 16 8.335 8.180 0.237 20.933 o
-8 1 17 6.618 6.736 0.317 11.775 o
-8 1 18 9.987 9.940 0.247 19.292 o
-8 1 20 1.084 1.039 0.069 246.071 o
-8 1 21 3.912 3.828 0.129 71.346 o
-8 1 23 0.961 0.870 0.099 120.575 o
-8 1 24 8.375 8.437 0.307 12.547 o
-8 2 1 38.670 37.526 0.910 1.425 o
-8 2 2 15.964 16.053 0.366 8.807 o
-8 2 3 6.821 6.607 0.178 37.214 o
-8 2 4 15.542 15.509 0.356 9.304 o
-8 2 5 33.176 32.748 0.712 2.326 o
-8 2 6 55.704 55.587 1.187 0.837 o
-8 2 7 6.123 6.261 0.158 47.099 o
-8 2 8 6.633 6.478 0.168 41.721 o
-8 2 9 1.321 1.276 0.069 246.071 o
-8 2 10 10.605 10.821 0.336 10.430 o
-8 2 11 19.400 18.862 0.435 6.228 o
-8 2 12 7.879 7.566 0.227 22.793 o
-8 2 13 1.951 1.968 0.099 120.575 o
-8 2 14 10.991 11.088 0.257 17.837 o
-8 2 15 0.144 0.198 0.059 334.929 o
-8 2 16 35.404 35.755 0.870 1.557 o
-8 2 17 1.958 1.899 0.168 41.721 o
-8 2 18 13.195 13.125 0.396 7.536 o
-8 2 19 3.500 3.036 0.218 24.912 o
-8 2 23 2.695 2.611 0.198 30.144 o
-8 3 1 0.274 0.208 0.040 753.591 o
-8 3 2 8.184 8.031 0.237 20.933 o
-8 3 3 6.737 6.874 0.178 37.214 o
-8 3 5 0.931 0.959 0.059 334.929 o
-8 3 6 31.978 31.601 0.851 1.630 o
-8 3 7 10.180 10.277 0.277 15.379 o
-8 3 8 21.358 21.315 0.465 5.458 o
-8 3 9 5.216 5.034 0.158 47.099 o
-8 3 10 9.152 9.090 0.227 22.793 o
-8 3 11 5.445 5.638 0.465 5.458 o
-8 3 12 48.630 48.979 1.147 0.896 o
-8 3 13 1.500 1.464 0.129 71.346 o
-8 3 14 1.354 1.226 0.099 120.575 o
-8 3 15 0.479 0.495 0.059 334.929 o
-8 3 16 16.621 16.864 0.376 8.350 o
-8 3 17 15.554 16.142 0.356 9.304 o
-8 3 19 0.948 1.108 0.168 41.721 o
-8 3 20 7.326 7.141 0.406 7.173 o
-8 4 1 20.568 20.355 0.524 4.292 o
-8 4 2 18.790 18.862 0.475 5.233 o
-8 4 3 15.215 15.776 0.336 10.430 o
-8 4 4 10.741 10.296 0.247 19.292 o
-8 4 5 2.849 3.027 0.099 120.575 o
-8 4 6 4.507 4.441 0.138 61.518 o
-8 4 7 2.707 2.760 0.109 99.648 o
-8 4 8 4.039 4.174 0.158 47.099 o
-8 4 10 0.319 0.356 0.079 188.398 o
-8 4 11 21.465 22.452 0.455 5.698 o
-8 4 12 16.340 16.547 0.435 6.228 o
-8 4 13 10.347 10.534 0.386 7.927 o
-8 4 15 2.631 2.799 0.227 22.793 o
-8 4 16 2.483 2.641 0.168 41.721 o
-8 4 18 4.649 4.382 0.287 14.337 o
-8 5 1 4.565 4.401 0.158 47.099 o
-8 5 2 25.169 25.083 0.485 5.022 o
-8 5 5 1.323 1.286 0.089 148.858 o
-8 5 6 0.447 0.504 0.059 334.929 o
-8 5 7 4.547 4.342 0.138 61.518 o
-8 5 8 7.351 6.765 0.712 2.326 o
-8 5 10 2.121 2.186 0.129 71.346 o
-8 5 12 0.890 0.851 0.089 148.858 o
-8 5 14 0.527 0.534 0.138 61.518 o
-8 5 15 0.638 0.692 0.138 61.518 o
-8 6 1 0.308 0.297 0.069 246.071 o
-8 6 2 0.564 0.495 0.079 188.398 o
-8 6 3 0.303 0.237 0.059 334.929 o
-8 6 4 0.615 0.554 0.059 334.929 o
-8 6 6 0.378 0.356 0.069 246.071 o
-8 6 7 1.047 0.959 0.089 148.858 o
-8 6 8 0.466 0.415 0.119 83.732 o
-8 6 11 0.591 0.623 0.109 99.648 o
-7 0 2 14.309 14.510 0.326 11.072 o
-7 0 4 39.712 39.069 0.781 1.932 o
-7 0 6 253.657 254.798 4.936 0.048 o
-7 0 10 1.383 0.950 0.257 17.837 o
-7 0 12 5.187 5.549 0.465 5.458 o
-7 0 14 10.216 11.345 0.297 13.397 o
-7 0 16 6.967 6.805 0.317 11.775 o
-7 0 18 7.376 7.062 0.277 15.379 o
-7 0 20 0.516 0.514 0.089 148.858 o
-7 0 22 0.463 0.406 0.089 148.858 o
-7 0 24 7.508 7.042 0.584 3.464 o
-7 1 1 18.018 18.100 0.514 4.459 o
-7 1 2 86.173 85.783 1.840 0.349 o
-7 1 3 3.694 3.848 0.109 99.648 o
-7 1 4 0.414 0.376 0.049 482.298 o
-7 1 5 2.165 2.166 0.079 188.398 o
-7 1 6 18.779 18.041 0.406 7.173 o
-7 1 7 51.577 50.147 1.513 0.515 o
-7 1 9 10.222 10.692 0.376 8.350 o
-7 1 10 28.726 28.159 0.722 2.263 o
-7 1 11 45.388 44.044 1.256 0.748 o
-7 1 12 2.932 2.928 0.129 71.346 o
-7 1 13 9.109 8.734 0.287 14.337 o
-7 1 14 14.874 14.747 0.346 9.843 o
-7 1 15 13.117 12.848 0.297 13.397 o
-7 1 16 5.518 5.717 0.168 41.721 o
-7 1 17 21.748 22.155 0.445 5.954 o
-7 1 18 0.198 0.178 0.059 334.929 o
-7 1 19 25.462 24.875 0.702 2.392 o
-7 1 20 4.245 4.293 0.129 71.346 o
-7 1 21 2.863 2.888 0.109 99.648 o
-7 1 22 1.271 1.137 0.079 188.398 o
-7 1 23 0.978 0.999 0.069 246.071 o
-7 1 24 0.760 0.851 0.148 53.589 o
-7 1 25 7.088 7.022 0.287 14.337 o
-7 2 2 0.324 0.326 0.030 1339.720 o
-7 2 3 22.288 22.007 0.495 4.823 o
-7 2 4 3.388 3.284 0.129 71.346 o
-7 2 5 9.749 9.673 0.237 20.933 o
-7 2 6 2.228 2.216 0.089 148.858 o
-7 2 7 19.017 18.892 0.406 7.173 o
-7 2 8 16.578 16.280 0.356 9.304 o
-7 2 9 16.768 16.518 0.366 8.807 o
-7 2 10 75.780 75.833 1.543 0.495 o
-7 2 11 21.943 21.562 0.475 5.233 o
-7 2 12 7.704 7.725 0.208 27.341 o
-7 2 13 4.894 4.916 0.138 61.518 o
-7 2 14 3.520 3.304 0.109 99.648 o
-7 2 15 40.235 39.593 0.841 1.669 o
-7 2 16 11.821 11.671 0.495 4.823 o
-7 2 17 2.015 2.146 0.198 30.144 o
-7 2 18 4.486 4.322 0.247 19.292 o
-7 2 20 22.052 21.305 1.197 0.824 o
-7 2 21 11.678 10.989 0.979 1.230 o
-7 2 22 4.307 4.115 0.366 8.807 o
-7 2 23 3.583 3.749 0.237 20.933 o
-7 2 24 4.402 4.510 0.237 20.933 o
-7 3 1 2.001 1.909 0.069 246.071 o
-7 3 2 1.864 1.790 0.069 246.071 o
-7 3 3 2.092 2.057 0.079 188.398 o
-7 3 4 74.279 72.866 1.820 0.356 o
-7 3 5 33.827 33.540 0.692 2.461 o
-7 3 6 15.680 15.539 0.346 9.843 o
-7 3 9 9.245 9.446 0.227 22.793 o
-7 3 10 11.031 10.900 0.366 8.807 o
-7 3 11 0.239 0.178 0.040 753.591 o
-7 3 12 0.974 0.930 0.069 246.071 o
-7 3 13 7.364 7.290 0.188 33.400 o
-7 3 14 21.776 21.859 0.544 3.986 o
-7 3 15 4.668 4.619 0.148 53.589 o
-7 3 16 21.278 21.325 0.851 1.630 o
-7 3 18 9.459 9.634 0.237 20.933 o
-7 3 20 2.446 2.334 0.148 53.589 o
-7 3 21 2.520 2.601 0.129 71.346 o
-7 3 22 2.683 2.621 0.198 30.144 o
-7 4 1 20.550 20.296 0.445 5.954 o
-7 4 2 6.271 6.409 0.168 41.721 o
-7 4 3 0.628 0.663 0.049 482.298 o
-7 4 4 2.117 2.127 0.079 188.398 o
-7 4 5 22.102 21.918 0.504 4.636 o
-7 4 6 4.071 4.401 0.138 61.518 o
-7 4 7 4.419 4.481 0.138 61.518 o
-7 4 8 24.957 25.637 0.504 4.636 o
-7 4 9 5.237 5.391 0.257 17.837 o
-7 4 10 0.261 0.198 0.069 246.071 o
-7 4 11 13.713 13.827 0.762 2.034 o
-7 4 12 3.281 3.343 0.138 61.518 o
-7 4 14 3.119 3.195 0.198 30.144 o
-7 4 15 11.811 11.869 0.287 14.337 o
-7 4 16 8.984 9.367 0.317 11.775 o
-7 4 17 3.381 3.274 0.346 9.843 o
-7 5 1 3.669 3.660 0.119 83.732 o
-7 5 2 18.196 17.873 0.653 2.768 o
-7 5 3 3.436 3.333 0.109 99.648 o
-7 5 4 1.674 1.573 0.138 61.518 o
-7 5 5 0.921 0.950 0.069 246.071 o
-7 5 6 7.178 7.655 0.227 22.793 o
-7 5 7 0.563 0.673 0.069 246.071 o
-7 5 10 5.034 5.400 0.178 37.214 o
-7 5 11 8.857 9.090 0.237 20.933 o
-7 5 12 23.056 23.807 1.494 0.529 o
-7 5 14 1.031 1.167 0.109 99.648 o
-7 5 17 2.313 2.216 0.188 33.400 o
-7 6 1 15.002 14.322 0.317 11.775 o
-7 6 2 2.783 2.710 0.129 71.346 o
-7 6 4 0.649 0.682 0.069 246.071 o
-7 6 5 1.094 0.989 0.198 30.144 o
-7 6 6 5.646 5.519 0.178 37.214 o
-7 6 7 2.240 1.889 0.119 83.732 o
-7 6 8 3.907 3.442 0.336 10.430 o
-7 6 9 1.902 1.859 0.129 71.346 o
-7 6 11 1.690 1.533 0.188 33.400 o
-6 0 2 180.871 184.662 4.055 0.072 o
-6 0 4 2.915 3.135 0.287 14.337 o
-6 0 6 162.084 165.137 3.561 0.093 o
-6 0 8 1.127 1.246 0.148 53.589 o
-6 0 10 285.822 287.299 8.160 0.018 o
-6 0 14 25.803 24.697 0.554 3.845 o
-6 0 16 126.329 126.316 3.778 0.083 o
-6 0 18 14.873 14.915 0.465 5.458 o
-6 0 20 9.496 9.327 0.247 19.292 o
-6 0 22 2.616 2.760 0.138 61.518 o
-6 0 24 11.858 11.642 0.415 6.835 o
-6 1 1 1.405 1.513 0.089 148.858 o
-6 1 2 6.737 6.676 0.178 37.214 o
-6 1 3 1.231 1.256 0.069 246.071 o
-6 1 4 31.516 31.334 0.673 2.608 o
-6 1 5 95.653 96.307 2.364 0.211 o
-6 1 6 151.561 152.685 3.402 0.102 o
-6 1 7 2.801 2.601 0.168 41.721 o
-6 1 8 2.977 3.096 0.178 37.214 o
-6 1 9 43.241 43.302 1.029 1.115 o
-6 1 10 50.002 50.018 1.276 0.725 o
-6 1 11 4.158 3.937 0.178 37.214 o
-6 1 12 41.190 40.790 0.940 1.336 o
-6 1 13 4.871 4.807 0.138 61.518 o
-6 1 14 21.841 20.860 0.465 5.458 o
-6 1 15 3.425 3.462 0.109 99.648 o
-6 1 16 0.588 0.534 0.049 482.298 o
-6 1 17 1.047 1.019 0.069 246.071 o
-6 1 18 0.657 0.643 0.059 334.929 o
-6 1 19 11.281 11.068 0.297 13.397 o
-6 1 20 26.733 26.211 0.900 1.456 o
-6 1 21 12.430 11.968 0.307 12.547 o
-6 1 22 1.371 1.424 0.079 188.398 o
-6 1 23 2.070 1.978 0.089 148.858 o
-6 1 24 0.253 0.218 0.069 246.071 o
-6 1 25 1.183 1.385 0.178 37.214 o
-6 2 1 70.079 67.802 1.523 0.508 o
-6 2 2 39.246 37.951 0.811 1.793 o
-6 2 3 60.322 59.206 1.840 0.349 o
-6 2 4 5.203 5.331 0.138 61.518 o
-6 2 5 4.316 4.263 0.129 71.346 o
-6 2 6 1.081 1.058 0.099 120.575 o
-6 2 7 0.215 0.198 0.040 753.591 o
-6 2 8 13.129 12.769 0.633 2.944 o
-6 2 9 30.943 30.929 0.752 2.088 o
-6 2 10 9.584 9.050 0.237 20.933 o
-6 2 11 0.197 0.188 0.040 753.591 o
-6 2 12 8.736 8.506 0.208 27.341 o
-6 2 13 0.212 0.168 0.040 753.591 o
-6 2 14 6.237 6.330 0.178 37.214 o
-6 2 15 2.739 2.631 0.109 99.648 o
-6 2 16 0.326 0.376 0.049 482.298 o
-6 2 17 9.058 9.129 0.297 13.397 o
-6 2 18 18.542 18.832 0.940 1.336 o
-6 2 19 2.532 2.344 0.119 83.732 o
-6 2 20 19.827 19.020 0.406 7.173 o
-6 2 21 1.512 1.543 0.099 120.575 o
-6 2 23 0.571 0.524 0.089 148.858 o
-6 3 1 12.768 12.819 0.297 13.397 o
-6 3 2 11.197 11.137 0.257 17.837 o
-6 3 3 1.319 1.662 0.059 334.929 o
-6 3 4 4.318 4.362 0.109 99.648 o
-6 3 5 0.612 0.643 0.040 753.591 o
-6 3 6 6.014 6.904 0.168 41.721 o
-6 3 7 7.231 7.220 0.178 37.214 o
-6 3 8 39.305 38.020 0.851 1.630 o
-6 3 9 30.600 30.236 0.584 3.464 o
-6 3 10 0.500 0.514 0.059 334.929 o
-6 3 11 4.296 4.243 0.129 71.346 o
-6 3 12 0.391 0.920 0.158 47.099 o
-6 3 13 6.096 6.350 0.168 41.721 o
-6 3 14 53.791 53.430 1.098 0.979 o
-6 3 15 12.058 12.591 0.307 12.547 o
-6 3 16 1.762 1.840 0.119 83.732 o
-6 3 17 0.617 0.593 0.069 246.071 o
-6 3 18 8.181 8.002 0.227 22.793 o
-6 3 19 14.613 14.737 0.574 3.584 o
-6 3 20 0.943 0.890 0.168 41.721 o
-6 3 21 0.359 0.396 0.079 188.398 o
-6 3 22 4.522 4.500 0.158 47.099 o
-6 3 23 0.849 0.742 0.138 61.518 o
-6 4 1 7.532 7.566 0.198 30.144 o
-6 4 3 6.999 7.062 0.178 37.214 o
-6 4 4 41.167 41.195 1.019 1.137 o
-6 4 5 37.483 37.170 0.791 1.884 o
-6 4 6 1.942 1.840 0.089 148.858 o
-6 4 8 6.641 6.736 0.198 30.144 o
-6 4 10 1.846 1.780 0.099 120.575 o
-6 4 11 6.251 6.251 0.455 5.698 o
-6 4 12 10.995 11.790 0.277 15.379 o
-6 4 13 13.075 13.679 0.841 1.669 o
-6 4 14 13.150 13.570 0.317 11.775 o
-6 4 15 21.388 21.315 0.435 6.228 o
-6 4 16 0.483 0.554 0.069 246.071 o
-6 4 18 6.137 6.231 0.198 30.144 o
-6 4 19 0.901 0.999 0.129 71.346 o
-6 5 2 0.624 0.732 0.059 334.929 o
-6 5 3 1.196 1.197 0.069 246.071 o
-6 5 4 34.853 33.866 0.831 1.709 o
-6 5 6 6.378 6.449 0.178 37.214 o
-6 5 7 2.586 2.582 0.109 99.648 o
-6 5 8 15.012 15.232 0.356 9.304 o
-6 5 9 1.363 1.286 0.178 37.214 o
-6 5 10 14.289 14.361 0.326 11.072 o
-6 5 11 0.482 0.524 0.079 188.398 o
-6 5 13 0.571 0.574 0.099 120.575 o
-6 5 14 2.194 2.354 0.129 71.346 o
-6 5 15 1.346 1.395 0.129 71.346 o
-6 5 16 7.154 7.388 0.208 27.341 o
-6 5 18 1.374 1.147 0.208 27.341 o
-6 6 1 1.639 1.691 0.079 188.398 o
-6 6 2 3.998 4.055 0.119 83.732 o
-6 6 3 0.350 0.554 0.059 334.929 o
-6 6 4 2.805 2.671 0.188 33.400 o
-6 6 5 8.544 8.556 0.564 3.711 o
-6 6 6 0.936 1.503 0.089 148.858 o
-6 6 7 0.779 0.623 0.059 334.929 o
-6 6 8 0.427 0.425 0.138 61.518 o
-6 6 10 4.776 4.916 0.267 16.540 o
-6 6 11 9.271 9.406 0.346 9.843 o
-6 6 12 3.921 4.263 0.247 19.292 o
-6 6 13 0.647 0.861 0.158 47.099 o
-6 6 14 0.803 0.663 0.148 53.589 o
-6 6 15 3.300 3.224 0.218 24.912 o
-6 6 16 1.913 1.810 0.178 37.214 o
-6 7 1 5.235 5.025 0.158 47.099 o
-6 7 4 0.423 0.317 0.079 188.398 o
-6 7 5 0.419 0.386 0.069 246.071 o
-6 7 6 1.134 1.009 0.089 148.858 o
-6 7 7 2.351 2.038 0.178 37.214 o
-6 7 9 2.263 2.295 0.188 33.400 o
-5 0 2 89.184 90.442 1.830 0.352 o
-5 0 4 18.377 18.565 0.465 5.458 o
-5 0 6 116.623 117.612 2.740 0.157 o
-5 0 8 279.127 284.806 7.616 0.020 o
-5 0 10 100.701 104.170 2.364 0.211 o
-5 0 12 43.621 42.550 0.999 1.182 o
-5 0 14 0.636 0.544 0.069 246.071 o
-5 0 18 25.935 25.518 0.712 2.326 o
-5 0 20 97.047 96.950 2.473 0.193 o
-5 0 22 0.201 0.346 0.079 188.398 o
-5 0 24 0.498 0.475 0.089 148.858 o
-5 0 26 13.325 13.244 0.376 8.350 o
-5 1 1 55.511 56.457 1.325 0.671 o
-5 1 2 252.182 257.488 6.508 0.028 o
-5 1 3 49.354 51.027 1.068 1.034 o
-5 1 4 91.595 95.041 2.463 0.194 o
-5 1 5 30.449 30.859 1.088 0.996 o
-5 1 6 4.074 4.105 0.317 11.775 o
-5 1 7 0.934 0.821 0.198 30.144 o
-5 1 8 16.757 16.805 0.495 4.823 o
-5 1 9 263.774 267.349 6.340 0.029 o
-5 1 10 25.642 25.380 0.643 2.854 o
-5 1 12 24.444 24.074 0.534 4.135 o
-5 1 13 8.765 8.724 0.208 27.341 o
-5 1 14 26.172 25.400 0.554 3.845 o
-5 1 15 39.258 38.218 0.870 1.557 o
-5 1 16 53.674 52.985 1.137 0.912 o
-5 1 17 16.063 15.430 0.356 9.304 o
-5 1 18 0.499 0.485 0.049 482.298 o
-5 1 19 39.740 39.761 0.870 1.557 o
-5 1 20 0.559 0.564 0.059 334.929 o
-5 1 21 0.942 0.890 0.069 246.071 o
-5 1 22 1.413 1.395 0.099 120.575 o
-5 1 23 0.214 0.227 0.059 334.929 o
-5 1 24 15.120 14.124 0.445 5.954 o
-5 1 25 1.015 0.950 0.158 47.099 o
-5 1 26 2.759 2.908 0.208 27.341 o
-5 2 1 9.052 9.090 0.208 27.341 o
-5 2 2 0.634 0.663 0.069 246.071 o
-5 2 3 4.226 4.154 0.129 71.346 o
-5 2 4 28.595 27.220 0.841 1.669 o
-5 2 5 174.890 175.097 3.600 0.091 o
-5 2 6 78.879 78.494 3.036 0.128 o
-5 2 7 21.178 21.325 0.762 2.034 o
-5 2 8 1.851 2.018 0.138 61.518 o
-5 2 11 39.845 39.148 0.870 1.557 o
-5 2 12 23.256 23.283 0.514 4.459 o
-5 2 13 72.215 71.046 1.503 0.522 o
-5 2 14 0.654 0.722 0.059 334.929 o
-5 2 15 11.781 11.839 0.277 15.379 o
-5 2 16 3.189 3.175 0.109 99.648 o
-5 2 17 7.647 7.784 0.208 27.341 o
-5 2 18 4.702 4.896 0.158 47.099 o
-5 2 19 10.970 10.643 0.346 9.843 o
-5 2 22 9.454 8.892 0.445 5.954 o
-5 2 23 7.170 6.241 0.198 30.144 o
-5 2 24 1.584 1.513 0.168 41.721 o
-5 3 1 19.808 19.495 0.415 6.835 o
-5 3 3 6.091 5.826 0.138 61.518 o
-5 3 4 11.325 10.939 0.247 19.292 o
-5 3 5 3.791 3.620 0.148 53.589 o
-5 3 6 4.662 4.609 0.119 83.732 o
-5 3 7 15.945 15.608 0.346 9.843 o
-5 3 8 2.201 2.166 0.089 148.858 o
-5 3 10 6.279 6.320 0.178 37.214 o
-5 3 11 0.533 0.475 0.049 482.298 o
-5 3 12 0.669 0.663 0.049 482.298 o
-5 3 14 0.800 0.910 0.089 148.858 o
-5 3 15 2.267 2.206 0.109 99.648 o
-5 3 18 12.252 12.601 0.297 13.397 o
-5 3 19 5.705 5.855 0.208 27.341 o
-5 3 20 0.273 0.237 0.079 188.398 o
-5 3 21 0.854 0.900 0.119 83.732 o
-5 3 23 3.591 3.768 0.138 61.518 o
-5 4 1 3.167 3.224 0.109 99.648 o
-5 4 3 22.916 23.283 0.514 4.459 o
-5 4 4 22.819 23.174 0.504 4.636 o
-5 4 5 13.242 13.026 0.277 15.379 o
-5 4 7 1.146 1.147 0.069 246.071 o
-5 4 8 23.820 25.142 0.514 4.459 o
-5 4 10 22.925 22.660 0.574 3.584 o
-5 4 11 0.336 0.267 0.059 334.929 o
-5 4 12 1.816 1.998 0.158 47.099 o
-5 4 13 14.461 14.361 0.336 10.430 o
-5 4 14 6.848 7.121 0.198 30.144 o
-5 4 15 12.659 13.006 0.396 7.536 o
-5 4 17 2.325 2.374 0.168 41.721 o
-5 4 18 15.605 16.508 1.048 1.073 o
-5 4 19 0.433 0.445 0.089 148.858 o
-5 5 1 2.615 2.611 0.089 148.858 o
-5 5 2 3.999 3.917 0.119 83.732 o
-5 5 3 3.028 2.928 0.109 99.648 o
-5 5 4 61.101 63.885 1.523 0.508 o
-5 5 5 0.229 0.307 0.049 482.298 o
-5 5 6 8.521 8.645 0.247 19.292 o
-5 5 7 2.511 2.433 0.099 120.575 o
-5 5 8 5.650 5.806 0.158 47.099 o
-5 5 9 2.712 2.582 0.168 41.721 o
-5 5 10 3.257 3.254 0.138 61.518 o
-5 5 12 10.688 11.404 0.613 3.137 o
-5 5 13 4.066 3.956 0.554 3.845 o
-5 5 14 45.609 46.705 3.313 0.107 o
-5 5 16 0.736 0.692 0.079 188.398 o
-5 5 17 0.525 0.593 0.109 99.648 o
-5 5 18 1.279 1.335 0.218 24.912 o
-5 6 2 0.312 0.445 0.049 482.298 o
-5 6 3 18.285 17.952 0.396 7.536 o
-5 6 4 2.549 2.483 0.109 99.648 o
-5 6 5 1.372 1.375 0.188 33.400 o
-5 6 6 0.849 0.811 0.069 246.071 o
-5 6 7 1.608 1.662 0.138 61.518 o
-5 6 8 10.575 11.266 0.267 16.540 o
-5 6 9 2.314 2.216 0.129 71.346 o
-5 6 10 8.735 8.922 0.346 9.843 o
-5 6 11 0.674 0.663 0.119 83.732 o
-5 6 13 1.439 1.217 0.129 71.346 o
-5 6 15 3.742 4.095 0.237 20.933 o
-5 6 17 0.753 0.811 0.138 61.518 o
-5 7 2 0.841 0.682 0.148 53.589 o
-5 7 3 0.527 0.495 0.069 246.071 o
-5 7 4 0.372 0.336 0.069 246.071 o
-5 7 7 2.148 1.919 0.336 10.430 o
-5 7 9 2.054 1.889 0.287 14.337 o
-5 7 10 1.844 1.790 0.188 33.400 o
-5 7 11 2.349 2.225 0.198 30.144 o
-4 0 2 959.575 863.489 128.423 0.000 o
-4 0 4 119.666 122.617 3.472 0.098 o
-4 0 6 44.279 44.608 1.019 1.137 o
-4 0 8 571.661 577.763 12.898 0.007 o
-4 0 10 1.758 1.761 0.188 33.400 o
-4 0 12 238.386 240.980 5.331 0.042 o
-4 0 14 1.807 1.929 0.138 61.518 o
-4 0 16 56.871 55.863 1.226 0.784 o
-4 0 18 129.925 129.718 2.631 0.170 o
-4 0 22 1.280 1.187 0.109 99.648 o
-4 0 24 1.762 1.859 0.227 22.793 o
-4 0 26 10.941 10.870 0.346 9.843 o
-4 1 1 90.516 90.719 2.275 0.228 o
-4 1 2 56.125 56.467 1.246 0.759 o
-4 1 3 1.731 1.741 0.099 120.575 o
-4 1 4 33.669 34.114 0.821 1.750 o
-4 1 5 0.079 0.129 0.040 753.591 o
-4 1 6 175.981 177.847 4.134 0.069 o
-4 1 7 85.791 88.829 2.018 0.290 o
-4 1 8 172.063 176.779 4.124 0.069 o
-4 1 9 45.604 46.259 1.078 1.015 o
-4 1 11 1.850 1.899 0.079 188.398 o
-4 1 12 81.182 80.630 1.770 0.376 o
-4 1 13 15.311 15.014 0.356 9.304 o
-4 1 14 16.459 16.300 0.366 8.807 o
-4 1 15 0.122 0.119 0.030 1339.720 o
-4 1 16 21.707 21.137 0.465 5.458 o
-4 1 17 4.442 4.461 0.119 83.732 o
-4 1 18 0.981 0.989 0.059 334.929 o
-4 1 19 52.150 51.699 1.236 0.772 o
-4 1 20 11.690 11.513 0.317 11.775 o
-4 1 21 1.491 1.325 0.109 99.648 o
-4 1 22 21.503 20.721 0.880 1.522 o
-4 1 23 9.123 8.922 0.257 17.837 o
-4 1 24 2.601 2.582 0.178 37.214 o
-4 1 25 4.292 4.322 0.138 61.518 o
-4 1 26 2.293 2.127 0.188 33.400 o
-4 2 1 52.712 52.164 1.217 0.797 o
-4 2 2 13.149 13.016 0.366 8.807 o
-4 2 3 77.590 79.196 2.374 0.209 o
-4 2 4 61.942 62.708 2.394 0.206 o
-4 2 5 5.675 5.855 0.376 8.350 o
-4 2 6 5.570 5.697 0.376 8.350 o
-4 2 7 6.733 6.508 0.178 37.214 o
-4 2 8 81.513 82.569 1.800 0.364 o
-4 2 9 13.808 13.916 0.336 10.430 o
-4 2 10 30.443 29.811 0.673 2.608 o
-4 2 11 7.591 7.349 0.198 30.144 o
-4 2 12 0.760 0.801 0.040 753.591 o
-4 2 13 3.346 3.224 0.099 120.575 o
-4 2 14 22.463 21.859 0.485 5.022 o
-4 2 15 34.459 34.005 0.762 2.034 o
-4 2 16 9.883 9.841 0.237 20.933 o
-4 2 17 7.294 7.230 0.178 37.214 o
-4 2 18 7.613 7.863 0.237 20.933 o
-4 2 19 5.934 5.905 0.198 30.144 o
-4 2 21 4.395 4.233 0.198 30.144 o
-4 2 22 3.788 3.867 0.138 61.518 o
-4 2 23 17.763 17.042 0.435 6.228 o
-4 2 24 2.296 2.265 0.099 120.575 o
-4 2 25 3.090 3.205 0.218 24.912 o
-4 3 1 4.961 4.856 0.119 83.732 o
-4 3 2 13.238 13.135 0.287 14.337 o
-4 3 3 21.535 21.265 0.603 3.240 o
-4 3 4 237.144 234.106 5.084 0.046 o
-4 3 5 27.883 27.398 0.574 3.584 o
-4 3 6 8.123 7.913 0.257 17.837 o
-4 3 7 5.061 5.133 0.138 61.518 o
-4 3 8 0.208 0.267 0.059 334.929 o
-4 3 9 36.144 36.042 0.890 1.489 o
-4 3 10 63.405 62.431 1.484 0.536 o
-4 3 11 19.897 19.890 0.455 5.698 o
-4 3 12 12.209 12.126 0.267 16.540 o
-4 3 13 0.970 1.058 0.059 334.929 o
-4 3 14 31.146 31.166 0.801 1.838 o
-4 3 15 5.565 6.014 0.168 41.721 o
-4 3 16 3.966 3.946 0.168 41.721 o
-4 3 17 14.010 14.460 0.326 11.072 o
-4 3 18 2.455 2.413 0.267 16.540 o
-4 3 20 5.902 5.915 0.188 33.400 o
-4 3 21 1.508 1.592 0.119 83.732 o
-4 3 22 1.075 1.167 0.129 71.346 o
-4 3 23 0.394 0.346 0.109 99.648 o
-4 4 1 0.146 0.148 0.030 1339.720 o
-4 4 2 5.014 5.054 0.138 61.518 o
-4 4 3 58.281 57.713 1.414 0.590 o
-4 4 4 0.680 1.058 0.059 334.929 o
-4 4 5 11.111 11.028 0.257 17.837 o
-4 4 6 28.439 28.228 0.613 3.137 o
-4 4 7 9.073 9.159 0.297 13.397 o
-4 4 8 4.217 4.411 0.129 71.346 o
-4 4 9 2.126 1.968 0.099 120.575 o
-4 4 10 2.827 2.730 0.109 99.648 o
-4 4 11 0.113 0.168 0.049 482.298 o
-4 4 12 0.275 0.326 0.059 334.929 o
-4 4 13 26.924 27.328 0.851 1.630 o
-4 4 14 21.506 21.898 0.841 1.669 o
-4 4 15 0.844 0.880 0.069 246.071 o
-4 4 16 1.798 1.939 0.148 53.589 o
-4 4 17 4.483 4.589 0.237 20.933 o
-4 4 18 2.018 2.097 0.129 71.346 o
-4 4 20 4.310 3.877 0.277 15.379 o
-4 5 2 21.321 21.334 0.465 5.458 o
-4 5 3 2.253 2.136 0.089 148.858 o
-4 5 4 0.555 0.524 0.059 334.929 o
-4 5 6 5.162 4.955 0.158 47.099 o
-4 5 8 7.519 7.903 0.198 30.144 o
-4 5 10 11.582 11.839 0.752 2.088 o
-4 5 11 1.273 1.365 0.109 99.648 o
-4 5 12 7.376 7.369 0.475 5.233 o
-4 5 13 0.507 0.534 0.079 188.398 o
-4 5 14 12.472 13.046 0.386 7.927 o
-4 5 15 0.220 0.277 0.069 246.071 o
-4 5 17 1.629 1.583 0.277 15.379 o
-4 5 18 11.066 11.216 0.415 6.835 o
-4 6 2 4.428 4.332 0.326 11.072 o
-4 6 3 12.046 12.136 0.277 15.379 o
-4 6 4 3.249 3.224 0.138 61.518 o
-4 6 5 5.349 5.381 0.227 22.793 o
-4 6 6 1.526 1.503 0.089 148.858 o
-4 6 7 8.753 8.496 0.227 22.793 o
-4 6 8 1.337 1.345 0.109 99.648 o
-4 6 11 0.512 0.613 0.089 148.858 o
-4 6 12 3.978 4.035 0.168 41.721 o
-4 6 13 18.397 18.694 0.425 6.521 o
-4 6 14 4.442 4.688 0.168 41.721 o
-4 6 16 0.967 1.029 0.168 41.721 o
-4 6 17 0.419 0.485 0.129 71.346 o
-4 7 2 4.236 3.818 0.237 20.933 o
-4 7 3 4.472 3.996 0.317 11.775 o
-4 7 4 2.443 2.334 0.158 47.099 o
-4 7 6 0.780 0.771 0.079 188.398 o
-4 7 7 2.512 2.522 0.287 14.337 o
-4 7 8 1.863 1.721 0.198 30.144 o
-4 7 9 6.805 6.637 0.287 14.337 o
-4 7 11 0.712 0.791 0.158 47.099 o
-3 0 2 14.630 14.510 0.317 11.775 o
-3 0 4 83.553 90.392 3.076 0.125 o
-3 0 6 12.859 14.836 0.643 2.854 o
-3 0 8 21.401 22.284 0.524 4.292 o
-3 0 10 3.898 4.124 0.119 83.732 o
-3 0 12 143.903 145.079 3.155 0.118 o
-3 0 14 17.912 17.596 0.386 7.927 o
-3 0 16 13.534 13.224 0.317 11.775 o
-3 0 18 33.237 33.342 0.742 2.144 o
-3 0 20 9.588 9.179 0.475 5.233 o
-3 0 22 94.386 91.876 3.719 0.085 o
-3 0 24 0.054 0.485 0.089 148.858 o
-3 0 26 4.099 3.976 0.227 22.793 o
-3 1 1 317.534 323.845 7.557 0.021 o
-3 1 2 34.176 33.540 0.771 1.982 o
-3 1 3 155.834 161.181 3.689 0.087 o
-3 1 4 224.464 232.088 5.272 0.042 o
-3 1 5 207.181 215.145 4.945 0.048 o
-3 1 6 0.311 0.326 0.040 753.591 o
-3 1 7 343.747 350.294 7.962 0.019 o
-3 1 8 8.736 8.219 0.227 22.793 o
-3 1 9 59.902 61.175 1.355 0.642 o
-3 1 10 3.605 3.561 0.109 99.648 o
-3 1 11 159.230 157.037 3.511 0.096 o
-3 1 12 52.934 52.768 1.167 0.866 o
-3 1 13 0.842 0.831 0.040 753.591 o
-3 1 14 0.310 0.326 0.030 1339.720 o
-3 1 15 0.146 0.138 0.030 1339.720 o
-3 1 16 31.683 31.156 0.682 2.533 o
-3 1 17 58.845 58.900 1.266 0.736 o
-3 1 18 37.912 37.921 0.831 1.709 o
-3 1 19 0.270 0.267 0.040 753.591 o
-3 1 20 2.060 1.939 0.079 188.398 o
-3 1 21 7.910 7.843 0.198 30.144 o
-3 1 22 2.104 1.939 0.089 148.858 o
-3 1 23 1.855 1.790 0.089 148.858 o
-3 1 24 0.226 0.227 0.059 334.929 o
-3 1 25 1.216 1.118 0.079 188.398 o
-3 1 26 16.488 16.280 0.425 6.521 o
-3 2 1 82.355 83.073 1.879 0.334 o
-3 2 2 173.037 179.390 4.174 0.068 o
-3 2 3 291.488 300.562 6.864 0.025 o
-3 2 4 27.009 27.348 0.682 2.533 o
-3 2 5 2.636 2.641 0.109 99.648 o
-3 2 6 137.013 137.670 3.580 0.092 o
-3 2 7 166.319 167.442 3.759 0.084 o
-3 2 8 282.495 286.953 6.518 0.028 o
-3 2 9 51.484 51.699 1.137 0.912 o
-3 2 10 11.228 10.850 0.257 17.837 o
-3 2 11 23.258 22.848 0.504 4.636 o
-3 2 12 2.067 2.087 0.069 246.071 o
-3 2 13 53.102 52.629 1.197 0.824 o
-3 2 14 0.771 0.880 0.049 482.298 o
-3 2 15 28.251 28.060 0.653 2.768 o
-3 2 16 14.306 14.470 0.326 11.072 o
-3 2 17 1.008 0.969 0.059 334.929 o
-3 2 18 42.773 42.738 0.989 1.206 o
-3 2 19 0.363 0.336 0.049 482.298 o
-3 2 20 3.373 3.501 0.109 99.648 o
-3 2 21 10.712 10.583 0.326 11.072 o
-3 2 24 2.721 2.572 0.148 53.589 o
-3 3 1 3.813 3.857 0.099 120.575 o
-3 3 2 247.294 246.816 5.480 0.039 o
-3 3 3 3.902 7.418 0.178 37.214 o
-3 3 4 44.748 44.895 0.920 1.394 o
-3 3 5 21.580 21.473 0.445 5.954 o
-3 3 6 0.054 0.267 0.049 482.298 o
-3 3 7 4.078 4.035 0.138 61.518 o
-3 3 8 17.403 17.724 0.425 6.521 o
-3 3 9 4.856 5.499 0.148 53.589 o
-3 3 10 20.130 19.821 0.445 5.954 o
-3 3 11 1.425 1.503 0.079 188.398 o
-3 3 12 41.196 41.561 0.900 1.456 o
-3 3 13 8.979 9.228 0.218 24.912 o
-3 3 14 68.525 69.167 1.563 0.483 o
-3 3 15 1.528 1.622 0.129 71.346 o
-3 3 17 1.159 1.147 0.079 188.398 o
-3 3 18 3.533 3.402 0.119 83.732 o
-3 3 19 10.000 10.217 0.247 19.292 o
-3 3 20 4.173 4.154 0.138 61.518 o
-3 3 21 6.110 6.755 0.227 22.793 o
-3 3 22 9.861 9.792 0.247 19.292 o
-3 3 24 10.719 10.791 0.336 10.430 o
-3 4 1 20.487 20.375 0.435 6.228 o
-3 4 2 10.272 10.395 0.396 7.536 o
-3 4 3 57.641 57.209 1.187 0.837 o
-3 4 4 28.063 28.238 0.682 2.533 o
-3 4 5 0.415 0.465 0.040 753.591 o
-3 4 6 24.633 24.233 0.702 2.392 o
-3 4 7 16.227 16.280 0.475 5.233 o
-3 4 8 0.563 0.495 0.049 482.298 o
-3 4 9 0.468 0.485 0.059 334.929 o
-3 4 10 36.745 37.041 0.791 1.884 o
-3 4 11 3.788 3.937 0.138 61.518 o
-3 4 12 2.857 2.819 0.119 83.732 o
-3 4 13 31.179 31.344 0.950 1.308 o
-3 4 14 5.615 5.658 0.188 33.400 o
-3 4 16 3.951 3.966 0.158 47.099 o
-3 4 17 10.156 10.504 0.257 17.837 o
-3 4 18 3.935 3.877 0.148 53.589 o
-3 4 20 8.726 8.575 0.366 8.807 o
-3 5 1 0.166 0.237 0.040 753.591 o
-3 5 2 2.274 2.324 0.079 188.398 o
-3 5 3 4.418 4.204 0.129 71.346 o
-3 5 4 9.201 8.882 0.247 19.292 o
-3 5 5 1.083 1.098 0.069 246.071 o
-3 5 6 34.579 35.083 0.900 1.456 o
-3 5 7 3.880 3.966 0.129 71.346 o
-3 5 8 0.576 0.574 0.069 246.071 o
-3 5 9 4.260 4.144 0.148 53.589 o
-3 5 10 4.146 4.233 0.168 41.721 o
-3 5 11 1.315 1.365 0.109 99.648 o
-3 5 12 11.958 12.344 0.287 14.337 o
-3 5 13 0.341 0.317 0.069 246.071 o
-3 5 14 1.472 1.622 0.099 120.575 o
-3 5 16 16.453 16.795 0.534 4.135 o
-3 5 17 0.980 0.969 0.099 120.575 o
-3 5 18 1.215 1.217 0.208 27.341 o
-3 6 1 7.886 7.685 0.366 8.807 o
-3 6 2 1.696 1.632 0.109 99.648 o
-3 6 3 0.856 1.217 0.237 20.933 o
-3 6 4 1.121 1.266 0.079 188.398 o
-3 6 5 0.721 0.781 0.069 246.071 o
-3 6 6 0.806 0.900 0.089 148.858 o
-3 6 7 0.714 0.801 0.129 71.346 o
-3 6 9 3.788 3.887 0.158 47.099 o
-3 6 10 2.771 2.849 0.138 61.518 o
-3 6 11 0.385 0.326 0.069 246.071 o
-3 6 12 3.471 3.907 0.158 47.099 o
-3 6 13 1.685 1.810 0.099 120.575 o
-3 6 15 0.181 0.593 0.109 99.648 o
-3 6 17 6.592 6.815 0.267 16.540 o
-3 7 2 5.022 5.153 0.247 19.292 o
-3 7 4 4.251 4.154 0.237 20.933 o
-3 7 5 1.631 1.612 0.188 33.400 o
-3 7 6 0.775 0.554 0.148 53.589 o
-3 7 12 5.801 5.737 0.267 16.540 o
-3 7 13 3.866 3.808 0.227 22.793 o
-2 0 6 171.419 173.871 4.095 0.070 o
-2 0 8 445.439 463.267 10.573 0.011 o
-2 0 10 187.990 185.502 4.342 0.063 o
-2 0 12 16.685 16.814 0.376 8.350 o
-2 0 14 55.726 55.547 1.236 0.772 o
-2 0 16 11.657 11.513 0.287 14.337 o
-2 0 18 4.949 4.757 0.129 71.346 o
-2 0 20 16.483 16.656 0.356 9.304 o
-2 0 22 4.370 4.421 0.168 41.721 o
-2 0 26 3.668 3.778 0.227 22.793 o
-2 1 1 181.321 194.335 4.372 0.062 o
-2 1 2 548.897 556.349 46.774 0.001 o
-2 1 3 20.331 20.939 0.455 5.698 o
-2 1 4 349.416 348.226 15.618 0.005 o
-2 1 5 19.925 20.751 0.524 4.292 o
-2 1 6 5.598 5.608 0.138 61.518 o
-2 1 7 33.212 34.193 0.771 1.982 o
-2 1 8 285.046 290.266 6.577 0.027 o
-2 1 9 22.446 22.502 0.524 4.292 o
-2 1 10 31.660 32.580 0.732 2.202 o
-2 1 11 82.198 82.104 1.810 0.360 o
-2 1 12 9.277 9.436 0.227 22.793 o
-2 1 13 32.572 31.750 0.702 2.392 o
-2 1 14 18.523 18.278 0.406 7.173 o
-2 1 15 11.393 11.008 0.257 17.837 o
-2 1 16 1.033 1.039 0.049 482.298 o
-2 1 17 30.506 30.266 0.673 2.608 o
-2 1 18 8.387 8.219 0.198 30.144 o
-2 1 19 1.698 1.770 0.069 246.071 o
-2 1 20 0.979 0.950 0.059 334.929 o
-2 1 21 56.984 56.318 1.217 0.797 o
-2 1 22 10.778 10.682 0.297 13.397 o
-2 1 24 2.189 2.265 0.148 53.589 o
-2 1 25 0.527 0.554 0.059 334.929 o
-2 1 26 1.532 1.444 0.178 37.214 o
-2 2 1 146.479 150.618 3.472 0.098 o
-2 2 2 472.330 481.753 10.811 0.010 o
-2 2 3 9.259 9.535 0.247 19.292 o
-2 2 4 22.692 22.363 0.524 4.292 o
-2 2 5 3.093 3.175 0.109 99.648 o
-2 2 6 70.736 71.620 1.592 0.465 o
-2 2 7 33.463 33.490 0.752 2.088 o
-2 2 8 28.977 28.278 0.633 2.944 o
-2 2 9 16.710 16.854 0.376 8.350 o
-2 2 10 89.830 89.215 1.958 0.308 o
-2 2 11 13.592 13.293 0.307 12.547 o
-2 2 12 107.940 107.444 2.364 0.211 o
-2 2 13 30.303 30.276 0.682 2.533 o
-2 2 14 13.617 13.313 0.297 13.397 o
-2 2 15 2.243 2.196 0.079 188.398 o
-2 2 16 37.166 36.537 0.811 1.793 o
-2 2 17 54.778 54.241 1.217 0.797 o
-2 2 18 27.232 27.071 0.653 2.768 o
-2 2 19 8.070 7.834 0.198 30.144 o
-2 2 20 6.831 6.676 0.188 33.400 o
-2 2 21 0.555 0.495 0.059 334.929 o
-2 2 22 9.328 9.535 0.237 20.933 o
-2 2 23 10.333 10.207 0.336 10.430 o
-2 2 24 0.462 0.396 0.069 246.071 o
-2 2 25 14.298 14.233 0.406 7.173 o
-2 3 1 138.690 140.826 3.185 0.116 o
-2 3 2 65.938 66.822 1.405 0.598 o
-2 3 3 1.610 1.553 0.119 83.732 o
-2 3 4 8.909 9.020 0.227 22.793 o
-2 3 5 6.153 6.439 0.208 27.341 o
-2 3 6 364.104 357.286 8.229 0.017 o
-2 3 7 80.285 80.996 1.761 0.381 o
-2 3 8 25.180 25.133 0.554 3.845 o
-2 3 9 7.662 8.021 0.198 30.144 o
-2 3 10 22.023 21.997 0.524 4.292 o
-2 3 11 19.752 20.019 0.465 5.458 o
-2 3 12 84.254 83.132 2.502 0.188 o
-2 3 13 3.637 3.818 0.109 99.648 o
-2 3 14 4.870 4.896 0.129 71.346 o
-2 3 15 11.120 11.325 0.317 11.775 o
-2 3 16 32.043 32.383 0.712 2.326 o
-2 3 17 4.399 4.589 0.158 47.099 o
-2 3 18 8.929 9.129 0.227 22.793 o
-2 3 19 1.345 1.414 0.099 120.575 o
-2 3 20 14.761 15.153 0.376 8.350 o
-2 3 22 10.601 10.692 0.257 17.837 o
-2 3 23 1.162 1.286 0.247 19.292 o
-2 3 24 1.576 1.563 0.168 41.721 o
-2 4 1 16.165 16.122 0.346 9.843 o
-2 4 2 60.321 59.563 1.345 0.652 o
-2 4 3 32.100 32.145 0.663 2.686 o
-2 4 4 0.481 0.455 0.049 482.298 o
-2 4 5 33.825 33.757 0.742 2.144 o
-2 4 6 3.628 3.808 0.119 83.732 o
-2 4 7 36.418 36.566 0.781 1.932 o
-2 4 8 0.547 0.534 0.049 482.298 o
-2 4 9 0.342 0.336 0.049 482.298 o
-2 4 10 23.475 23.283 0.504 4.636 o
-2 4 11 17.342 18.179 0.376 8.350 o
-2 4 13 10.543 10.385 0.247 19.292 o
-2 4 14 8.253 8.486 0.267 16.540 o
-2 4 15 9.857 10.257 0.247 19.292 o
-2 4 16 14.020 14.777 0.336 10.430 o
-2 4 17 10.642 10.662 0.257 17.837 o
-2 4 18 1.082 1.019 0.109 99.648 o
-2 4 20 2.529 2.552 0.138 61.518 o
-2 4 21 2.161 2.305 0.247 19.292 o
-2 5 1 0.333 0.277 0.040 753.591 o
-2 5 2 15.505 15.351 0.455 5.698 o
-2 5 3 3.211 3.175 0.109 99.648 o
-2 5 4 3.313 3.442 0.119 83.732 o
-2 5 5 4.124 4.026 0.129 71.346 o
-2 5 7 0.261 0.227 0.049 482.298 o
-2 5 8 1.113 1.078 0.089 148.858 o
-2 5 9 0.881 0.821 0.129 71.346 o
-2 5 10 3.000 3.145 0.534 4.135 o
-2 5 11 0.520 0.524 0.079 188.398 o
-2 5 12 0.872 0.831 0.168 41.721 o
-2 5 13 5.526 5.470 0.247 19.292 o
-2 5 14 2.343 2.275 0.109 99.648 o
-2 5 16 12.576 12.878 0.851 1.630 o
-2 5 17 0.595 0.613 0.089 148.858 o
-2 5 19 1.412 1.187 0.198 30.144 o
-2 6 1 0.560 0.593 0.059 334.929 o
-2 6 3 14.903 14.668 1.019 1.137 o
-2 6 5 8.334 8.457 0.356 9.304 o
-2 6 7 3.356 3.304 0.138 61.518 o
-2 6 8 1.820 1.948 0.119 83.732 o
-2 6 9 2.836 2.690 0.138 61.518 o
-2 6 11 5.748 5.944 0.307 12.547 o
-2 6 12 0.403 0.396 0.089 148.858 o
-2 6 14 1.421 1.513 0.168 41.721 o
-2 6 15 5.411 5.212 0.267 16.540 o
-2 6 16 0.573 0.524 0.138 61.518 o
-2 7 4 1.319 1.365 0.178 37.214 o
-2 7 6 2.966 2.829 0.218 24.912 o
-2 7 7 4.159 4.204 0.247 19.292 o
-2 7 8 3.387 3.383 0.227 22.793 o
-2 7 10 1.290 1.197 0.188 33.400 o
-2 7 11 2.818 2.947 0.227 22.793 o
-2 7 12 0.830 0.732 0.148 53.589 o
-1 0 2 766.946 710.231 15.786 0.005 o
-1 0 4 832.343 825.696 62.095 0.000 o
-1 0 6 194.870 203.563 4.718 0.053 o
-1 0 8 487.664 507.973 11.454 0.009 o
-1 0 10 3.177 3.076 0.109 99.648 o
-1 0 12 111.252 111.351 2.443 0.198 o
-1 0 14 48.920 47.872 1.058 1.053 o
-1 0 16 22.810 22.343 0.485 5.022 o
-1 0 18 59.876 60.364 1.296 0.703 o
-1 0 20 42.987 42.926 0.880 1.522 o
-1 0 22 0.645 0.574 0.069 246.071 o
-1 0 24 21.258 20.929 1.019 1.137 o
-1 0 26 6.054 5.826 0.257 17.837 o
-1 1 2 154.223 154.801 4.382 0.061 o
-1 1 3 336.346 349.067 11.107 0.010 o
-1 1 4 244.581 252.107 6.162 0.031 o
-1 1 5 1.070 1.068 0.040 753.591 o
-1 1 6 0.493 0.504 0.049 482.298 o
-1 1 7 413.853 418.441 9.703 0.013 o
-1 1 8 91.465 94.121 2.127 0.261 o
-1 1 9 172.402 170.271 3.907 0.077 o
-1 1 11 72.709 73.251 1.612 0.454 o
-1 1 12 86.367 87.524 1.929 0.317 o
-1 1 13 5.581 5.588 0.138 61.518 o
-1 1 14 45.416 45.092 0.989 1.206 o
-1 1 15 10.466 10.227 0.227 22.793 o
-1 1 16 6.310 6.281 0.148 53.589 o
-1 1 17 1.707 1.761 0.059 334.929 o
-1 1 18 14.891 14.589 0.326 11.072 o
-1 1 19 9.651 9.307 0.227 22.793 o
-1 1 20 2.716 2.849 0.089 148.858 o
-1 1 21 13.531 13.778 0.317 11.775 o
-1 1 22 12.097 11.968 0.297 13.397 o
-1 1 23 1.591 1.632 0.069 246.071 o
-1 1 24 0.589 0.524 0.049 482.298 o
-1 1 25 1.325 1.444 0.099 120.575 o
-1 2 1 138.167 140.262 3.205 0.115 o
-1 2 2 8.090 8.308 0.227 22.793 o
-1 2 3 169.825 171.863 3.937 0.076 o
-1 2 4 222.484 229.685 5.193 0.044 o
-1 2 5 486.924 494.245 11.167 0.009 o
-1 2 6 18.648 18.654 0.425 6.521 o
-1 2 7 1.363 1.424 0.069 246.071 o
-1 2 8 45.960 45.983 1.058 1.053 o
-1 2 9 7.908 7.804 0.188 33.400 o
-1 2 10 184.031 184.553 4.095 0.070 o
-1 2 11 72.598 72.678 1.592 0.465 o
-1 2 12 34.185 33.688 0.752 2.088 o
-1 2 13 12.849 12.482 0.287 14.337 o
-1 2 14 1.219 1.177 0.049 482.298 o
-1 2 15 12.317 11.928 0.287 14.337 o
-1 2 18 5.387 5.173 0.138 61.518 o
-1 2 19 3.978 3.966 0.119 83.732 o
-1 2 20 47.600 46.072 0.940 1.336 o
-1 2 21 1.027 1.078 0.069 246.071 o
-1 2 22 18.479 18.763 0.435 6.228 o
-1 2 24 0.351 0.376 0.069 246.071 o
-1 2 25 0.510 0.425 0.138 61.518 o
-1 3 2 31.512 32.185 0.771 1.982 o
-1 3 3 13.665 13.471 0.307 12.547 o
-1 3 4 55.967 55.369 1.365 0.633 o
-1 3 5 0.715 0.841 0.059 334.929 o
-1 3 6 104.066 104.586 2.285 0.226 o
-1 3 7 1.604 1.751 0.069 246.071 o
-1 3 8 6.710 6.449 0.178 37.214 o
-1 3 9 1.055 1.147 0.059 334.929 o
-1 3 10 31.549 31.898 0.692 2.461 o
-1 3 11 41.509 42.214 1.068 1.034 o
-1 3 12 0.214 0.267 0.040 753.591 o
-1 3 13 1.173 1.108 0.069 246.071 o
-1 3 14 26.105 26.567 0.623 3.038 o
-1 3 15 5.756 5.806 0.148 53.589 o
-1 3 16 113.131 113.339 2.364 0.211 o
-1 3 17 11.467 11.582 0.267 16.540 o
-1 3 18 1.103 1.078 0.099 120.575 o
-1 3 19 3.885 3.867 0.138 61.518 o
-1 3 20 0.238 0.317 0.069 246.071 o
-1 3 21 12.500 12.888 0.396 7.536 o
-1 3 22 5.159 5.292 0.158 47.099 o
-1 3 23 2.052 2.117 0.119 83.732 o
-1 4 1 5.897 6.004 0.148 53.589 o
-1 4 2 9.671 9.475 0.237 20.933 o
-1 4 4 0.386 0.455 0.040 753.591 o
-1 4 5 60.242 59.305 1.325 0.671 o
-1 4 6 80.356 79.631 2.107 0.266 o
-1 4 7 28.242 27.526 0.673 2.608 o
-1 4 8 7.857 7.913 0.227 22.793 o
-1 4 9 1.299 1.325 0.089 148.858 o
-1 4 11 2.874 2.938 0.109 99.648 o
-1 4 12 20.117 20.365 0.514 4.459 o
-1 4 13 0.311 0.247 0.040 753.591 o
-1 4 14 3.317 3.333 0.109 99.648 o
-1 4 15 36.810 36.824 0.692 2.461 o
-1 4 16 4.026 4.006 0.138 61.518 o
-1 4 17 10.094 9.891 0.247 19.292 o
-1 4 20 9.379 9.723 0.376 8.350 o
-1 4 21 2.293 2.285 0.237 20.933 o
-1 5 1 9.673 9.831 0.227 22.793 o
-1 5 2 68.439 67.535 2.067 0.276 o
-1 5 3 1.188 1.197 0.069 246.071 o
-1 5 4 4.629 4.856 0.138 61.518 o
-1 5 6 30.787 30.207 0.950 1.308 o
-1 5 7 0.900 0.969 0.079 188.398 o
-1 5 8 0.733 0.653 0.168 41.721 o
-1 5 9 6.684 6.854 0.198 30.144 o
-1 5 10 13.820 14.134 0.415 6.835 o
-1 5 11 1.503 1.523 0.089 148.858 o
-1 5 12 13.320 13.056 0.297 13.397 o
-1 5 14 1.730 1.780 0.109 99.648 o
-1 5 15 1.110 1.098 0.089 148.858 o
-1 5 17 0.454 0.287 0.079 188.398 o
-1 6 1 2.204 1.958 0.109 99.648 o
-1 6 2 6.272 6.211 0.267 16.540 o
-1 6 4 1.666 1.840 0.109 99.648 o
-1 6 5 0.743 0.712 0.089 148.858 o
-1 6 6 8.313 8.694 0.900 1.456 o
-1 6 7 8.491 8.922 0.237 20.933 o
-1 6 8 2.416 2.572 0.129 71.346 o
-1 6 10 0.464 0.455 0.089 148.858 o
-1 6 13 3.136 2.641 0.227 22.793 o
-1 6 15 4.849 5.094 0.257 17.837 o
-1 6 16 0.556 0.396 0.129 71.346 o
-1 7 1 1.384 1.494 0.178 37.214 o
-1 7 3 3.078 3.066 0.227 22.793 o
-1 7 4 3.130 3.205 0.227 22.793 o
-1 7 6 3.649 3.373 0.237 20.933 o
-1 7 11 4.044 4.431 0.247 19.292 o
0 0 2 141.122 142.794 4.540 0.057 o
0 0 4 67.120 70.324 1.602 0.459 o
0 0 6 999.995 909.511 47.516 0.001 o
0 0 8 287.384 293.491 6.736 0.026 o
0 0 10 398.759 398.561 9.129 0.014 o
0 0 12 13.712 13.995 0.326 11.072 o
0 0 14 52.708 52.303 1.137 0.912 o
0 0 16 10.857 11.117 0.247 19.292 o
0 0 18 0.560 1.632 0.079 188.398 o
0 0 20 10.398 11.414 0.277 15.379 o
0 0 22 15.899 16.330 0.356 9.304 o
0 0 24 1.282 1.790 0.099 120.575 o
0 1 1 453.264 477.856 10.771 0.010 o
0 1 2 88.283 91.975 2.097 0.268 o
0 1 3 17.810 18.219 0.415 6.835 o
0 1 4 1512.310 1496.500 51.215 0.000 o
0 1 5 68.616 71.649 1.592 0.465 o
0 1 6 301.797 312.995 7.102 0.023 o
0 1 7 35.083 35.785 0.801 1.838 o
0 1 8 26.422 27.724 0.653 2.768 o
0 1 9 36.827 37.664 0.870 1.557 o
0 1 10 145.961 146.651 3.304 0.108 o
0 1 11 203.988 200.645 4.718 0.053 o
0 1 12 0.197 0.188 0.030 1339.720 o
0 1 13 26.003 25.291 0.554 3.845 o
0 1 14 8.975 8.773 0.198 30.144 o
0 1 15 3.515 3.521 0.089 148.858 o
0 1 16 3.632 3.580 0.099 120.575 o
0 1 17 19.780 19.663 0.435 6.228 o
0 1 18 25.179 25.024 0.564 3.711 o
0 1 19 50.023 50.423 1.098 0.979 o
0 1 20 2.989 3.027 0.089 148.858 o
0 1 21 15.840 15.756 0.356 9.304 o
0 1 22 4.061 4.154 0.129 71.346 o
0 1 23 10.495 10.148 0.237 20.933 o
0 1 24 3.959 4.026 0.129 71.346 o
0 1 25 0.935 0.940 0.089 148.858 o
0 2 0 12.728 13.699 0.336 10.430 o
0 2 1 72.181 73.400 1.652 0.432 o
0 2 2 126.831 131.222 3.036 0.128 o
0 2 4 182.917 186.323 4.253 0.065 o
0 2 5 47.837 49.148 1.118 0.944 o
0 2 6 5.314 5.341 0.138 61.518 o
0 2 7 136.724 138.689 3.126 0.121 o
0 2 8 0.315 0.485 0.040 753.591 o
0 2 9 54.402 54.271 1.187 0.837 o
0 2 10 26.147 25.766 0.584 3.464 o
0 2 11 1.347 1.385 0.059 334.929 o
0 2 12 16.759 16.538 0.366 8.807 o
0 2 13 10.033 9.772 0.227 22.793 o
0 2 14 57.524 56.724 1.256 0.748 o
0 2 15 96.022 95.971 2.067 0.276 o
0 2 16 2.695 2.671 0.079 188.398 o
0 2 18 11.590 11.622 0.287 14.337 o
0 2 19 12.102 11.810 0.297 13.397 o
0 2 20 25.144 24.905 0.554 3.845 o
0 2 21 12.945 12.739 0.307 12.547 o
0 2 22 0.389 0.425 0.069 246.071 o
0 2 23 3.953 3.877 0.138 61.518 o
0 2 24 7.015 7.319 0.198 30.144 o
0 3 1 49.695 49.474 1.118 0.944 o
0 3 2 113.334 114.951 2.601 0.174 o
0 3 3 82.803 86.020 1.889 0.331 o
0 3 4 56.549 56.229 1.217 0.797 o
0 3 5 15.269 15.766 0.366 8.807 o
0 3 6 0.141 0.257 0.030 1339.720 o
0 3 7 0.989 1.029 0.049 482.298 o
0 3 8 97.833 97.692 2.107 0.266 o
0 3 9 41.193 40.899 0.851 1.630 o
0 3 10 1.289 1.236 0.059 334.929 o
0 3 11 1.362 1.484 0.069 246.071 o
0 3 12 6.767 8.714 0.307 12.547 o
0 3 14 27.497 27.160 0.574 3.584 o
0 3 15 0.220 0.297 0.040 753.591 o
0 3 16 1.188 1.157 0.069 246.071 o
0 3 17 5.020 4.975 0.138 61.518 o
0 3 18 4.506 4.936 0.148 53.589 o
0 3 19 0.387 0.356 0.059 334.929 o
0 3 20 11.934 12.126 0.277 15.379 o
0 3 21 2.575 2.522 0.099 120.575 o
0 3 22 4.219 4.026 0.138 61.518 o
0 4 0 2.738 2.799 0.129 71.346 o
0 4 1 11.913 11.859 0.267 16.540 o
0 4 2 56.727 56.012 1.286 0.713 o
0 4 3 3.915 3.897 0.109 99.648 o
0 4 4 11.993 11.978 0.317 11.775 o
0 4 5 74.257 74.834 1.592 0.465 o
0 4 6 6.165 6.360 0.168 41.721 o
0 4 7 0.185 0.188 0.030 1339.720 o
0 4 8 5.442 5.480 0.178 37.214 o
0 4 9 6.229 6.093 0.168 41.721 o
0 4 10 16.159 16.211 0.346 9.843 o
0 4 11 0.578 0.564 0.049 482.298 o
0 4 12 23.528 23.807 0.504 4.636 o
0 4 13 5.933 5.954 0.158 47.099 o
0 4 15 25.605 25.340 0.524 4.292 o
0 4 16 16.049 16.043 0.366 8.807 o
0 4 17 0.786 0.742 0.227 22.793 o
0 4 18 2.260 2.067 0.129 71.346 o
0 4 19 3.381 3.313 0.307 12.547 o
0 4 20 3.856 3.541 0.277 15.379 o
0 5 2 7.052 7.062 0.178 37.214 o
0 5 3 1.083 1.167 0.119 83.732 o
0 5 4 23.422 23.629 0.495 4.823 o
0 5 5 3.036 3.175 0.129 71.346 o
0 5 6 70.813 70.591 3.254 0.111 o
0 5 8 6.171 5.925 0.158 47.099 o
0 5 11 3.610 3.729 0.148 53.589 o
0 5 12 7.636 8.081 0.227 22.793 o
0 5 13 0.951 0.969 0.079 188.398 o
0 5 14 13.297 13.620 0.307 12.547 o
0 5 15 1.614 1.533 0.099 120.575 o
0 5 16 22.598 22.878 0.603 3.240 o
0 5 18 0.887 0.940 0.178 37.214 o
0 6 0 16.324 16.330 0.406 7.173 o
0 6 1 5.473 5.183 0.247 19.292 o
0 6 2 8.981 8.981 0.227 22.793 o
0 6 3 3.737 3.976 0.198 30.144 o
0 6 4 0.675 0.801 0.099 120.575 o
0 6 5 26.705 27.121 0.593 3.349 o
0 6 8 0.788 0.920 0.089 148.858 o
0 6 9 0.487 0.504 0.079 188.398 o
0 6 10 10.899 11.167 0.524 4.292 o
0 6 11 1.282 1.128 0.099 120.575 o
0 6 12 4.415 4.797 0.277 15.379 o
0 6 13 4.288 4.500 0.168 41.721 o
0 6 15 1.594 1.731 0.188 33.400 o
0 7 1 7.859 7.754 0.297 13.397 o
0 7 3 0.577 0.593 0.148 53.589 o
0 7 5 0.829 0.762 0.158 47.099 o
0 7 8 0.960 0.900 0.168 41.721 o
0 7 9 6.269 6.261 0.297 13.397 o
0 7 10 1.700 1.583 0.198 30.144 o
0 7 11 0.766 0.771 0.158 47.099 o
1 0 2 9.680 10.801 0.297 13.397 o
1 0 6 215.411 226.995 5.242 0.043 o
1 0 8 68.074 71.333 1.681 0.417 o
1 0 10 673.043 686.849 15.489 0.005 o
1 0 12 6.140 5.895 0.138 61.518 o
1 0 14 85.544 85.091 1.899 0.327 o
1 0 16 12.395 12.403 0.287 14.337 o
1 0 18 86.666 86.644 2.057 0.279 o
1 0 20 88.627 89.947 2.057 0.279 o
1 0 22 4.264 4.045 0.148 53.589 o
1 0 24 1.176 1.108 0.089 148.858 o
1 1 0 1571.270 1409.780 30.820 0.001 o
1 1 1 37.511 38.910 0.851 1.630 o
1 1 2 422.210 440.320 17.606 0.004 o
1 1 3 784.708 737.836 16.567 0.004 o
1 1 4 64.638 67.722 1.513 0.515 o
1 1 5 112.359 116.019 2.631 0.170 o
1 1 6 208.207 214.572 4.876 0.050 o
1 1 7 18.065 18.575 0.435 6.228 o
1 1 8 90.750 92.450 2.097 0.268 o
1 1 9 188.669 190.230 4.332 0.063 o
1 1 10 72.097 72.965 1.622 0.448 o
1 1 12 1.920 1.948 0.059 334.929 o
1 1 13 6.872 6.676 0.158 47.099 o
1 1 14 125.911 125.376 2.750 0.156 o
1 1 15 4.089 4.213 0.109 99.648 o
1 1 16 23.164 22.966 0.504 4.636 o
1 1 17 3.672 3.571 0.089 148.858 o
1 1 18 4.164 4.055 0.099 120.575 o
1 1 19 11.586 11.612 0.267 16.540 o
1 1 20 5.125 5.133 0.129 71.346 o
1 1 21 9.671 9.792 0.227 22.793 o
1 1 22 2.966 2.918 0.089 148.858 o
1 1 23 8.197 8.180 0.198 30.144 o
1 1 24 13.814 13.580 0.297 13.397 o
1 2 0 314.656 321.432 7.260 0.022 o
1 2 1 264.046 268.546 6.063 0.032 o
1 2 2 0.108 0.119 0.020 3014.360 o
1 2 3 352.107 357.326 8.012 0.018 o
1 2 4 19.080 19.673 0.455 5.698 o
1 2 5 88.505 90.758 2.038 0.284 o
1 2 6 157.982 161.211 3.660 0.088 o
1 2 7 80.044 81.293 1.810 0.360 o
1 2 8 5.637 5.658 0.158 47.099 o
1 2 9 7.260 7.201 0.168 41.721 o
1 2 10 4.661 4.500 0.129 71.346 o
1 2 11 8.440 8.546 0.198 30.144 o
1 2 12 14.664 14.361 0.317 11.775 o
1 2 13 27.007 26.883 0.593 3.349 o
1 2 14 6.518 6.518 0.168 41.721 o
1 2 15 0.883 0.861 0.040 753.591 o
1 2 16 5.497 5.430 0.138 61.518 o
1 2 17 4.014 4.045 0.109 99.648 o
1 2 18 0.145 0.158 0.040 753.591 o
1 2 19 5.869 5.816 0.168 41.721 o
1 2 20 0.512 0.514 0.049 482.298 o
1 2 21 2.251 2.225 0.109 99.648 o
1 2 22 11.078 10.831 0.257 17.837 o
1 2 23 0.433 0.504 0.069 246.071 o
1 2 24 9.622 9.367 0.317 11.775 o
1 3 0 18.909 18.694 0.504 4.636 o
1 3 1 31.432 30.029 0.732 2.202 o
1 3 2 45.330 45.379 0.989 1.206 o
1 3 4 7.830 7.705 0.208 27.341 o
1 3 5 21.537 20.939 0.544 3.986 o
1 3 6 43.536 42.986 0.959 1.281 o
1 3 7 18.582 18.723 0.415 6.835 o
1 3 8 24.787 24.727 0.534 4.135 o
1 3 9 10.024 9.733 0.227 22.793 o
1 3 10 0.690 0.692 0.040 753.591 o
1 3 11 15.152 14.777 0.366 8.807 o
1 3 12 33.889 33.589 0.732 2.202 o
1 3 13 28.249 28.347 0.584 3.464 o
1 3 14 14.602 14.668 0.326 11.072 o
1 3 15 0.864 0.900 0.059 334.929 o
1 3 16 0.284 0.227 0.049 482.298 o
1 3 17 1.518 1.523 0.079 188.398 o
1 3 18 35.606 35.587 0.920 1.394 o
1 3 19 14.520 14.144 0.326 11.072 o
1 3 20 0.260 0.237 0.059 334.929 o
1 3 21 1.134 1.137 0.079 188.398 o
1 4 0 17.231 17.467 0.376 8.350 o
1 4 1 0.597 0.643 0.049 482.298 o
1 4 2 54.269 55.191 1.019 1.137 o
1 4 3 14.246 14.401 0.356 9.304 o
1 4 4 2.901 2.928 0.099 120.575 o
1 4 5 50.772 51.442 1.058 1.053 o
1 4 6 7.795 7.952 0.188 33.400 o
1 4 7 1.240 1.246 0.069 246.071 o
1 4 8 57.914 57.901 1.414 0.590 o
1 4 9 11.827 11.770 0.356 9.304 o
1 4 11 1.322 1.365 0.069 246.071 o
1 4 12 1.504 1.513 0.069 246.071 o
1 4 13 7.773 7.685 0.227 22.793 o
1 4 14 1.697 1.652 0.089 148.858 o
1 4 15 17.750 18.110 0.396 7.536 o
1 4 16 12.264 12.225 0.445 5.954 o
1 4 17 3.948 3.788 0.425 6.521 o
1 4 18 0.721 0.653 0.099 120.575 o
1 4 19 4.233 4.026 0.267 16.540 o
1 4 20 2.449 2.394 0.247 19.292 o
1 5 0 4.173 4.115 0.109 99.648 o
1 5 2 11.909 11.928 0.267 16.540 o
1 5 3 0.542 0.633 0.059 334.929 o
1 5 4 86.646 88.226 1.800 0.364 o
1 5 5 4.037 4.055 0.148 53.589 o
1 5 6 0.200 0.158 0.049 482.298 o
1 5 7 0.894 1.048 0.109 99.648 o
1 5 8 7.493 7.873 0.198 30.144 o
1 5 9 0.682 0.742 0.079 188.398 o
1 5 10 2.184 2.255 0.119 83.732 o
1 5 11 0.888 0.831 0.198 30.144 o
1 5 12 21.020 20.533 0.425 6.521 o
1 5 13 0.342 0.376 0.069 246.071 o
1 5 14 18.556 18.476 0.415 6.835 o
1 5 16 6.589 6.300 0.188 33.400 o
1 6 0 5.861 5.766 0.277 15.379 o
1 6 1 5.578 5.598 0.267 16.540 o
1 6 2 2.551 2.562 0.119 83.732 o
1 6 3 0.629 0.564 0.178 37.214 o
1 6 4 4.871 4.837 0.544 3.986 o
1 6 5 10.965 10.801 0.406 7.173 o
1 6 6 3.691 3.729 0.148 53.589 o
1 6 7 0.294 0.257 0.069 246.071 o
1 6 8 11.540 11.810 0.603 3.240 o
1 6 9 10.895 11.177 0.277 15.379 o
1 6 10 6.021 6.350 0.346 9.843 o
1 6 13 2.114 2.245 0.218 24.912 o
1 6 14 0.578 0.514 0.138 61.518 o
1 6 15 11.156 10.999 0.346 9.843 o
1 7 0 1.887 1.672 0.188 33.400 o
1 7 1 1.488 1.583 0.188 33.400 o
1 7 2 0.646 0.435 0.138 61.518 o
1 7 4 1.492 1.464 0.198 30.144 o
1 7 5 3.484 3.234 0.208 27.341 o
1 7 9 4.148 4.243 0.257 17.837 o
1 7 11 2.431 2.127 0.198 30.144 o
2 0 0 23.849 25.489 0.415 6.835 o
2 0 4 7.638 8.180 0.198 30.144 o
2 0 6 3.907 3.956 0.129 71.346 o
2 0 8 102.565 102.578 2.364 0.211 o
2 0 10 33.855 34.104 0.752 2.088 o
2 0 12 76.740 76.397 1.662 0.427 o
2 0 14 97.484 98.166 2.136 0.258 o
2 0 16 35.346 35.587 0.791 1.884 o
2 0 18 5.110 5.193 0.168 41.721 o
2 0 20 18.736 19.386 0.435 6.228 o
2 0 22 15.089 14.787 0.376 8.350 o
2 0 24 33.695 33.906 0.653 2.768 o
2 1 0 360.372 291.829 6.785 0.026 o
2 1 1 66.215 67.505 1.503 0.522 o
2 1 2 2.635 2.671 0.069 246.071 o
2 1 3 460.170 476.609 10.722 0.010 o
2 1 4 8.967 9.228 0.227 22.793 o
2 1 5 19.776 20.316 0.465 5.458 o
2 1 6 416.392 419.747 9.436 0.013 o
2 1 7 29.734 30.108 0.682 2.533 o
2 1 8 46.272 47.209 1.058 1.053 o
2 1 9 177.743 175.701 3.946 0.076 o
2 1 10 41.779 42.036 0.930 1.365 o
2 1 11 1.730 1.691 0.049 482.298 o
2 1 12 24.262 23.886 0.534 4.135 o
2 1 13 118.304 117.938 2.621 0.172 o
2 1 14 3.137 3.056 0.079 188.398 o
2 1 15 5.291 5.252 0.129 71.346 o
2 1 16 0.459 0.396 0.030 1339.720 o
2 1 17 4.396 4.392 0.109 99.648 o
2 1 18 21.008 21.255 0.475 5.233 o
2 1 19 33.409 33.560 0.742 2.144 o
2 1 20 24.808 24.836 0.564 3.711 o
2 1 21 9.277 9.189 0.237 20.933 o
2 1 22 0.638 0.613 0.040 753.591 o
2 1 23 6.904 6.795 0.168 41.721 o
2 1 24 8.241 8.417 0.227 22.793 o
2 2 0 510.067 510.713 11.444 0.009 o
2 2 1 1.637 1.691 0.069 246.071 o
2 2 2 2.943 3.076 0.089 148.858 o
2 2 3 16.768 17.151 0.396 7.536 o
2 2 4 1.245 1.246 0.059 334.929 o
2 2 5 150.799 151.171 3.422 0.101 o
2 2 6 10.215 10.197 0.257 17.837 o
2 2 7 55.714 55.863 1.256 0.748 o
2 2 8 55.411 55.557 1.226 0.784 o
2 2 9 77.082 77.148 1.731 0.394 o
2 2 10 75.113 74.260 1.662 0.427 o
2 2 11 31.645 31.403 0.702 2.392 o
2 2 12 0.411 0.455 0.030 1339.720 o
2 2 13 35.296 35.468 0.781 1.932 o
2 2 14 1.611 1.652 0.049 482.298 o
2 2 15 12.581 12.512 0.277 15.379 o
2 2 16 12.612 12.631 0.287 14.337 o
2 2 17 45.731 45.903 1.029 1.115 o
2 2 18 2.220 2.166 0.079 188.398 o
2 2 20 1.912 2.028 0.089 148.858 o
2 2 22 2.977 2.997 0.099 120.575 o
2 2 23 10.846 11.256 0.257 17.837 o
2 3 0 12.551 12.057 0.593 3.349 o
2 3 1 28.810 28.683 0.643 2.854 o
2 3 2 89.298 86.624 1.899 0.327 o
2 3 3 4.555 4.362 0.138 61.518 o
2 3 4 212.466 209.636 4.649 0.055 o
2 3 5 7.707 7.517 0.178 37.214 o
2 3 6 2.388 2.384 0.069 246.071 o
2 3 7 29.444 28.802 0.663 2.686 o
2 3 8 1.669 1.691 0.059 334.929 o
2 3 9 1.404 1.414 0.059 334.929 o
2 3 10 2.474 2.334 0.109 99.648 o
2 3 11 0.200 0.198 0.030 1339.720 o
2 3 12 3.685 3.739 0.099 120.575 o
2 3 13 0.104 0.109 0.030 1339.720 o
2 3 14 8.317 8.259 0.198 30.144 o
2 3 15 5.052 4.926 0.129 71.346 o
2 3 16 3.635 3.749 0.129 71.346 o
2 3 17 0.229 0.237 0.040 753.591 o
2 3 18 1.515 1.563 0.069 246.071 o
2 3 19 0.308 0.267 0.049 482.298 o
2 3 20 0.293 0.277 0.059 334.929 o
2 3 21 1.672 1.602 0.089 148.858 o
2 3 22 4.587 4.668 0.198 30.144 o
2 4 0 12.213 12.334 0.287 14.337 o
2 4 2 2.025 2.008 0.079 188.398 o
2 4 3 53.662 53.895 1.147 0.896 o
2 4 4 53.258 52.233 1.246 0.759 o
2 4 5 18.304 17.991 0.406 7.173 o
2 4 6 3.441 3.313 0.109 99.648 o
2 4 7 17.669 17.853 0.396 7.536 o
2 4 8 4.978 5.025 0.129 71.346 o
2 4 9 6.679 6.746 0.188 33.400 o
2 4 10 1.655 1.642 0.069 246.071 o
2 4 11 0.218 0.267 0.040 753.591 o
2 4 12 33.705 33.382 0.791 1.884 o
2 4 13 11.206 11.098 0.267 16.540 o
2 4 14 7.614 7.477 0.257 17.837 o
2 4 15 5.409 5.331 0.178 37.214 o
2 4 17 6.043 6.310 0.198 30.144 o
2 4 18 10.389 10.267 0.485 5.022 o
2 4 19 3.592 3.590 0.257 17.837 o
2 5 0 10.965 10.821 0.247 19.292 o
2 5 1 3.731 3.571 0.109 99.648 o
2 5 2 1.752 1.622 0.129 71.346 o
2 5 3 1.231 1.226 0.069 246.071 o
2 5 4 2.794 2.908 0.109 99.648 o
2 5 5 1.224 1.167 0.069 246.071 o
2 5 6 1.733 1.919 0.089 148.858 o
2 5 7 0.232 0.257 0.049 482.298 o
2 5 8 68.152 68.989 1.681 0.417 o
2 5 9 5.391 5.450 0.178 37.214 o
2 5 10 3.514 3.580 0.168 41.721 o
2 5 11 0.313 0.336 0.069 246.071 o
2 5 12 0.765 0.821 0.089 148.858 o
2 5 13 1.482 1.513 0.109 99.648 o
2 5 14 17.365 17.210 1.128 0.928 o
2 5 15 1.091 1.226 0.178 37.214 o
2 6 0 0.817 0.801 0.069 246.071 o
2 6 1 0.512 0.445 0.059 334.929 o
2 6 2 6.575 6.755 0.267 16.540 o
2 6 3 11.803 12.561 0.287 14.337 o
2 6 4 6.445 6.676 0.198 30.144 o
2 6 5 0.217 0.218 0.059 334.929 o
2 6 6 0.305 0.237 0.069 246.071 o
2 6 7 5.213 5.183 0.168 41.721 o
2 6 8 0.675 0.742 0.069 246.071 o
2 6 9 0.538 0.613 0.089 148.858 o
2 6 11 3.176 3.076 0.138 61.518 o
2 6 12 7.095 7.022 0.307 12.547 o
2 6 13 0.594 0.554 0.148 53.589 o
2 6 14 3.969 3.848 0.237 20.933 o
2 7 0 1.113 0.930 0.148 53.589 o
2 7 1 2.154 1.859 0.198 30.144 o
2 7 3 1.978 2.018 0.208 27.341 o
2 7 4 3.987 3.877 0.247 19.292 o
2 7 6 1.988 1.919 0.208 27.341 o
2 7 7 2.854 2.898 0.227 22.793 o
3 0 0 391.826 317.288 7.191 0.023 o
3 0 2 185.174 192.604 4.500 0.058 o
3 0 4 21.354 20.800 0.692 2.461 o
3 0 6 576.724 585.834 13.175 0.007 o
3 0 8 11.186 10.287 0.257 17.837 o
3 0 10 1.184 1.128 0.049 482.298 o
3 0 12 276.170 277.438 6.152 0.031 o
3 0 14 3.640 3.689 0.099 120.575 o
3 0 16 10.932 10.811 0.257 17.837 o
3 0 18 10.035 10.356 0.247 19.292 o
3 0 20 35.408 35.538 0.742 2.144 o
3 0 22 33.515 33.807 0.722 2.263 o
3 0 24 1.729 1.929 0.227 22.793 o
3 1 0 107.196 109.937 2.443 0.198 o
3 1 1 425.908 417.700 11.325 0.009 o
3 1 2 436.827 449.667 10.098 0.012 o
3 1 3 41.362 41.383 0.920 1.394 o
3 1 4 11.938 11.394 0.287 14.337 o
3 1 5 5.008 5.232 0.148 53.589 o
3 1 6 4.669 4.936 0.138 61.518 o
3 1 7 29.174 28.921 0.663 2.686 o
3 1 8 37.856 37.733 0.861 1.593 o
3 1 9 1.502 1.454 0.049 482.298 o
3 1 10 84.375 83.884 1.859 0.341 o
3 1 11 13.619 13.333 0.297 13.397 o
3 1 12 11.008 10.910 0.247 19.292 o
3 1 13 35.517 35.795 0.791 1.884 o
3 1 14 0.621 0.673 0.030 1339.720 o
3 1 15 2.968 2.938 0.079 188.398 o
3 1 16 57.786 58.217 1.296 0.703 o
3 1 17 1.286 1.365 0.059 334.929 o
3 1 18 2.822 2.819 0.099 120.575 o
3 1 19 7.601 7.636 0.188 33.400 o
3 1 20 0.445 0.445 0.040 753.591 o
3 1 21 4.257 4.253 0.109 99.648 o
3 1 22 0.900 0.890 0.059 334.929 o
3 1 23 22.118 22.027 0.485 5.022 o
3 2 0 1.827 1.879 0.069 246.071 o
3 2 1 8.093 7.665 0.198 30.144 o
3 2 2 272.852 273.926 6.221 0.030 o
3 2 3 100.705 100.748 2.285 0.226 o
3 2 4 89.284 90.491 2.008 0.293 o
3 2 5 60.958 60.354 1.405 0.598 o
3 2 6 44.491 44.024 1.048 1.073 o
3 2 7 3.641 3.689 0.099 120.575 o
3 2 8 102.409 101.213 2.443 0.198 o
3 2 9 2.268 2.216 0.059 334.929 o
3 2 10 11.083 11.058 0.247 19.292 o
3 2 11 9.189 9.149 0.208 27.341 o
3 2 12 21.313 21.226 0.475 5.233 o
3 2 13 2.827 2.898 0.079 188.398 o
3 2 14 8.033 7.735 0.188 33.400 o
3 2 15 1.232 1.187 0.059 334.929 o
3 2 16 1.857 1.889 0.069 246.071 o
3 2 17 6.828 6.943 0.168 41.721 o
3 2 18 20.388 20.563 0.495 4.823 o
3 2 19 14.222 14.263 0.326 11.072 o
3 2 20 6.247 6.271 0.168 41.721 o
3 2 21 5.158 5.212 0.148 53.589 o
3 2 22 1.821 1.681 0.089 148.858 o
3 2 23 1.106 0.910 0.188 33.400 o
3 3 0 69.413 71.115 1.484 0.536 o
3 3 1 1.996 2.028 0.079 188.398 o
3 3 2 20.407 20.425 0.475 5.233 o
3 3 3 97.716 95.447 2.067 0.276 o
3 3 4 105.830 103.953 2.245 0.234 o
3 3 5 0.143 0.129 0.030 1339.720 o
3 3 6 19.456 19.940 0.435 6.228 o
3 3 7 2.067 2.087 0.079 188.398 o
3 3 8 113.190 112.389 2.552 0.181 o
3 3 9 34.516 35.152 0.771 1.982 o
3 3 10 0.261 0.218 0.030 1339.720 o
3 3 11 15.684 15.558 0.346 9.843 o
3 3 12 31.972 31.690 0.702 2.392 o
3 3 13 12.044 11.721 0.267 16.540 o
3 3 14 47.730 48.020 1.029 1.115 o
3 3 15 4.459 4.530 0.119 83.732 o
3 3 16 7.931 8.071 0.198 30.144 o
3 3 17 6.862 6.963 0.168 41.721 o
3 3 18 2.012 2.146 0.079 188.398 o
3 3 19 0.755 0.712 0.059 334.929 o
3 3 20 0.460 0.504 0.059 334.929 o
3 3 21 3.597 3.650 0.119 83.732 o
3 3 22 5.751 5.944 0.277 15.379 o
3 4 0 6.119 5.984 0.168 41.721 o
3 4 1 0.337 0.277 0.040 753.591 o
3 4 2 2.193 2.107 0.089 148.858 o
3 4 3 17.807 17.655 0.465 5.458 o
3 4 4 37.134 36.734 1.177 0.851 o
3 4 5 0.253 0.227 0.040 753.591 o
3 4 6 0.268 0.297 0.040 753.591 o
3 4 7 53.920 54.044 1.226 0.784 o
3 4 8 19.630 20.009 0.425 6.521 o
3 4 9 9.677 9.505 0.227 22.793 o
3 4 10 10.785 10.464 0.257 17.837 o
3 4 12 1.663 1.701 0.089 148.858 o
3 4 13 12.928 12.621 0.297 13.397 o
3 4 14 3.084 2.997 0.119 83.732 o
3 4 16 2.246 2.265 0.109 99.648 o
3 4 17 15.436 15.450 0.336 10.430 o
3 4 18 9.087 8.902 0.346 9.843 o
3 5 0 16.326 15.905 0.356 9.304 o
3 5 1 8.651 8.476 0.257 17.837 o
3 5 2 2.845 2.928 0.129 71.346 o
3 5 5 1.894 1.770 0.079 188.398 o
3 5 6 14.758 14.342 0.326 11.072 o
3 5 7 4.450 4.490 0.138 61.518 o
3 5 8 1.594 1.523 0.089 148.858 o
3 5 9 0.371 0.386 0.059 334.929 o
3 5 12 1.528 1.464 0.109 99.648 o
3 5 13 0.316 0.336 0.079 188.398 o
3 5 14 1.492 1.444 0.188 33.400 o
3 6 0 0.057 0.376 0.099 120.575 o
3 6 1 0.969 0.742 0.069 246.071 o
3 6 2 1.193 1.137 0.069 246.071 o
3 6 3 0.560 0.880 0.089 148.858 o
3 6 4 1.003 1.058 0.109 99.648 o
3 6 5 3.086 3.046 0.158 47.099 o
3 6 6 0.691 0.771 0.069 246.071 o
3 6 7 13.542 13.897 0.376 8.350 o
3 6 8 0.220 0.198 0.059 334.929 o
3 6 9 0.639 0.950 0.099 120.575 o
3 6 10 1.929 2.047 0.119 83.732 o
3 6 11 2.398 2.166 0.218 24.912 o
3 6 12 2.496 2.582 0.218 24.912 o
3 6 13 3.568 3.482 0.227 22.793 o
3 7 0 1.109 1.098 0.178 37.214 o
3 7 2 3.352 3.363 0.227 22.793 o
3 7 3 4.327 4.075 0.247 19.292 o
3 7 4 0.670 0.643 0.158 47.099 o
3 7 6 0.556 0.554 0.148 53.589 o
3 7 8 1.080 0.999 0.168 41.721 o
3 7 9 1.742 1.909 0.198 30.144 o
3 7 10 1.338 1.345 0.178 37.214 o
4 0 0 43.829 45.092 1.128 0.928 o
4 0 4 36.557 38.386 0.910 1.425 o
4 0 6 13.079 12.552 0.317 11.775 o
4 0 8 1.049 1.009 0.049 482.298 o
4 0 10 4.329 4.332 0.109 99.648 o
4 0 12 2.768 2.888 0.079 188.398 o
4 0 16 47.522 48.673 1.088 0.996 o
4 0 18 0.181 0.168 0.049 482.298 o
4 0 22 28.806 29.534 0.722 2.263 o
4 1 0 2.312 2.354 0.079 188.398 o
4 1 1 151.912 152.368 3.452 0.099 o
4 1 2 183.009 184.108 4.243 0.066 o
4 1 3 204.991 208.400 4.936 0.048 o
4 1 4 2.859 2.957 0.099 120.575 o
4 1 5 88.765 86.881 2.176 0.249 o
4 1 6 39.742 39.464 0.890 1.489 o
4 1 7 8.463 8.289 0.198 30.144 o
4 1 8 27.936 27.704 0.633 2.944 o
4 1 9 20.490 20.415 0.465 5.458 o
4 1 10 0.249 0.237 0.020 3014.360 o
4 1 11 125.971 127.018 2.809 0.149 o
4 1 12 11.409 11.454 0.257 17.837 o
4 1 13 6.303 6.103 0.138 61.518 o
4 1 14 2.359 2.403 0.069 246.071 o
4 1 15 9.312 9.377 0.218 24.912 o
4 1 16 3.164 3.185 0.089 148.858 o
4 1 17 8.452 8.635 0.208 27.341 o
4 1 18 0.473 0.435 0.040 753.591 o
4 1 19 1.326 1.365 0.059 334.929 o
4 1 20 17.092 17.171 0.415 6.835 o
4 1 21 13.715 13.610 0.336 10.430 o
4 1 22 4.576 4.560 0.178 37.214 o
4 2 0 115.497 117.543 2.671 0.165 o
4 2 1 73.567 73.430 1.612 0.454 o
4 2 2 291.710 291.611 6.647 0.027 o
4 2 3 55.089 54.202 1.197 0.824 o
4 2 4 15.364 14.777 0.415 6.835 o
4 2 5 0.546 0.554 0.040 753.591 o
4 2 6 6.773 6.844 0.168 41.721 o
4 2 7 152.003 148.224 3.254 0.111 o
4 2 8 0.735 0.673 0.030 1339.720 o
4 2 9 14.086 14.075 0.317 11.775 o
4 2 10 40.396 40.226 0.880 1.522 o
4 2 11 1.215 1.157 0.049 482.298 o
4 2 12 100.192 100.224 2.156 0.254 o
4 2 13 26.691 26.953 0.593 3.349 o
4 2 14 10.549 10.563 0.247 19.292 o
4 2 15 25.730 26.122 0.564 3.711 o
4 2 16 2.232 2.196 0.089 148.858 o
4 2 17 5.128 5.005 0.138 61.518 o
4 2 18 5.382 5.282 0.138 61.518 o
4 2 19 2.747 2.690 0.099 120.575 o
4 2 20 2.949 2.957 0.178 37.214 o
4 2 21 2.221 2.127 0.099 120.575 o
4 2 22 12.370 13.135 0.415 6.835 o
4 3 0 5.472 5.499 0.129 71.346 o
4 3 1 36.321 36.022 0.781 1.932 o
4 3 2 0.942 1.009 0.049 482.298 o
4 3 3 1.428 1.296 0.049 482.298 o
4 3 4 47.700 47.248 1.029 1.115 o
4 3 5 3.524 3.600 0.119 83.732 o
4 3 6 104.400 102.677 2.275 0.228 o
4 3 7 0.316 0.326 0.030 1339.720 o
4 3 8 53.862 52.985 1.187 0.837 o
4 3 9 6.088 6.073 0.148 53.589 o
4 3 10 9.599 9.683 0.287 14.337 o
4 3 11 0.353 0.287 0.069 246.071 o
4 3 13 13.114 12.759 0.287 14.337 o
4 3 16 22.391 22.610 0.504 4.636 o
4 3 17 2.829 2.779 0.099 120.575 o
4 3 18 31.366 31.393 0.682 2.533 o
4 3 19 2.480 2.394 0.109 99.648 o
4 3 21 3.577 3.501 0.247 19.292 o
4 4 0 64.340 63.242 1.583 0.471 o
4 4 1 0.559 0.465 0.040 753.591 o
4 4 2 0.616 0.603 0.049 482.298 o
4 4 3 2.595 2.621 0.099 120.575 o
4 4 4 1.599 1.444 0.059 334.929 o
4 4 5 19.804 19.584 0.435 6.228 o
4 4 6 13.175 13.283 0.297 13.397 o
4 4 7 39.112 38.733 0.841 1.669 o
4 4 8 20.002 20.375 0.534 4.135 o
4 4 9 0.991 0.950 0.069 246.071 o
4 4 10 1.315 1.335 0.069 246.071 o
4 4 11 0.443 0.435 0.049 482.298 o
4 4 12 0.188 0.218 0.049 482.298 o
4 4 13 0.544 0.534 0.069 246.071 o
4 4 14 20.148 20.069 0.415 6.835 o
4 4 15 4.879 4.886 0.168 41.721 o
4 4 17 17.523 17.932 0.455 5.698 o
4 5 0 0.182 0.148 0.040 753.591 o
4 5 1 1.959 1.780 0.079 188.398 o
4 5 2 0.802 0.791 0.069 246.071 o
4 5 3 3.336 2.908 0.138 61.518 o
4 5 4 21.394 22.076 0.455 5.698 o
4 5 5 1.955 1.978 0.138 61.518 o
4 5 6 9.172 9.614 0.237 20.933 o
4 5 7 0.128 0.168 0.049 482.298 o
4 5 8 2.050 2.097 0.089 148.858 o
4 5 10 14.054 13.857 0.396 7.536 o
4 5 11 7.078 7.171 0.198 30.144 o
4 5 12 1.779 1.820 0.099 120.575 o
4 6 0 0.854 0.950 0.069 246.071 o
4 6 1 3.504 3.580 0.119 83.732 o
4 6 2 0.485 0.504 0.059 334.929 o
4 6 3 0.617 0.712 0.069 246.071 o
4 6 4 0.105 0.168 0.049 482.298 o
4 6 5 2.390 2.621 0.099 120.575 o
4 6 7 0.780 0.781 0.089 148.858 o
4 6 8 1.858 1.958 0.109 99.648 o
4 6 9 1.630 1.672 0.119 83.732 o
4 7 1 4.228 4.550 0.307 12.547 o
4 7 2 0.773 0.870 0.148 53.589 o
4 7 5 0.879 0.940 0.158 47.099 o
4 7 6 6.011 5.944 0.277 15.379 o
4 7 8 3.410 3.412 0.227 22.793 o
5 0 0 61.803 62.668 1.405 0.598 o
5 0 2 663.979 669.728 14.975 0.005 o
5 0 4 11.846 11.394 0.277 15.379 o
5 0 6 6.630 6.300 0.158 47.099 o
5 0 8 144.377 145.009 3.116 0.122 o
5 0 10 70.581 71.748 1.543 0.495 o
5 0 12 17.257 17.121 0.376 8.350 o
5 0 14 15.387 15.232 0.336 10.430 o
5 0 16 14.847 15.519 0.376 8.350 o
5 0 18 1.786 1.830 0.099 120.575 o
5 0 20 1.948 1.929 0.138 61.518 o
5 0 22 0.697 0.673 0.188 33.400 o
5 1 0 0.387 0.425 0.040 753.591 o
5 1 1 106.682 107.118 2.384 0.208 o
5 1 2 57.379 56.793 1.266 0.736 o
5 1 3 1.798 1.691 0.089 148.858 o
5 1 4 38.642 37.882 0.969 1.255 o
5 1 5 1.166 0.950 0.129 71.346 o
5 1 6 81.091 78.484 1.780 0.372 o
5 1 7 4.916 4.936 0.119 83.732 o
5 1 8 1.440 1.414 0.040 753.591 o
5 1 9 1.851 1.869 0.059 334.929 o
5 1 10 0.745 0.752 0.030 1339.720 o
5 1 11 28.804 28.911 0.633 2.944 o
5 1 12 54.806 54.835 1.197 0.824 o
5 1 13 16.384 16.577 0.386 7.927 o
5 1 14 0.270 0.257 0.030 1339.720 o
5 1 15 17.708 17.813 0.396 7.536 o
5 1 18 5.445 5.578 0.148 53.589 o
5 1 19 0.816 0.771 0.059 334.929 o
5 1 20 1.288 1.345 0.079 188.398 o
5 1 21 23.255 23.926 0.544 3.986 o
5 2 0 24.488 23.609 0.554 3.845 o
5 2 1 25.117 24.628 0.554 3.845 o
5 2 2 3.289 3.224 0.089 148.858 o
5 2 3 24.030 23.243 0.544 3.986 o
5 2 4 59.884 58.781 1.286 0.713 o
5 2 5 14.705 14.342 0.356 9.304 o
5 2 6 47.729 47.110 1.029 1.115 o
5 2 7 4.295 4.144 0.109 99.648 o
5 2 8 14.107 13.560 0.307 12.547 o
5 2 9 10.626 10.336 0.237 20.933 o
5 2 10 39.007 39.019 0.870 1.557 o
5 2 11 10.406 10.376 0.237 20.933 o
5 2 12 21.560 20.929 0.465 5.458 o
5 2 14 5.888 5.944 0.148 53.589 o
5 2 16 11.534 11.137 0.257 17.837 o
5 2 17 24.244 24.608 0.584 3.464 o
5 2 18 2.744 2.720 0.119 83.732 o
5 2 19 2.708 2.809 0.138 61.518 o
5 2 20 16.838 17.171 0.356 9.304 o
5 2 21 2.548 2.572 0.326 11.072 o
5 3 0 119.561 117.038 2.542 0.183 o
5 3 1 26.077 25.152 0.554 3.845 o
5 3 2 5.218 5.252 0.138 61.518 o
5 3 3 4.287 4.253 0.109 99.648 o
5 3 4 3.879 3.689 0.109 99.648 o
5 3 5 40.185 39.652 0.870 1.557 o
5 3 6 88.686 87.188 1.850 0.345 o
5 3 7 4.588 4.293 0.119 83.732 o
5 3 8 3.148 3.264 0.099 120.575 o
5 3 9 0.273 0.218 0.040 753.591 o
5 3 10 36.767 35.993 0.722 2.263 o
5 3 11 20.865 20.514 0.564 3.711 o
5 3 12 0.604 0.554 0.069 246.071 o
5 3 13 4.226 4.233 0.158 47.099 o
5 3 14 28.466 28.792 0.692 2.461 o
5 3 15 0.817 0.831 0.069 246.071 o
5 3 16 31.628 31.789 0.653 2.768 o
5 3 19 4.057 4.055 0.158 47.099 o
5 4 0 8.605 8.546 0.356 9.304 o
5 4 1 4.490 4.609 0.148 53.589 o
5 4 2 0.092 0.138 0.049 482.298 o
5 4 3 1.202 1.306 0.069 246.071 o
5 4 4 24.936 24.846 0.663 2.686 o
5 4 5 17.915 17.892 0.415 6.835 o
5 4 6 8.066 8.170 0.198 30.144 o
5 4 7 18.255 18.080 0.415 6.835 o
5 4 9 7.388 7.082 0.198 30.144 o
5 4 10 15.365 15.420 0.346 9.843 o
5 4 11 2.579 2.591 0.099 120.575 o
5 4 12 0.600 0.534 0.059 334.929 o
5 4 14 2.294 2.245 0.109 99.648 o
5 4 15 11.571 11.829 0.277 15.379 o
5 4 16 1.288 1.335 0.198 30.144 o
5 4 17 4.713 4.817 0.257 17.837 o
5 5 0 4.803 4.837 0.277 15.379 o
5 5 2 4.406 4.767 0.257 17.837 o
5 5 3 1.104 1.088 0.079 188.398 o
5 5 4 3.208 3.373 0.119 83.732 o
5 5 5 0.325 0.336 0.059 334.929 o
5 5 6 6.043 6.340 0.198 30.144 o
5 5 7 1.220 1.108 0.069 246.071 o
5 5 8 7.026 7.062 0.227 22.793 o
5 5 9 0.337 0.406 0.069 246.071 o
5 5 14 2.658 2.582 0.208 27.341 o
5 5 15 0.791 0.762 0.148 53.589 o
5 6 0 6.350 6.548 0.396 7.536 o
5 6 1 4.174 4.085 0.138 61.518 o
5 6 2 3.897 3.828 0.129 71.346 o
5 6 3 1.905 1.840 0.138 61.518 o
5 6 4 1.524 1.513 0.079 188.398 o
5 6 5 7.195 7.092 0.178 37.214 o
5 6 6 2.730 2.769 0.129 71.346 o
5 6 7 10.827 11.196 0.267 16.540 o
5 6 8 0.669 0.682 0.129 71.346 o
5 6 9 1.997 2.067 0.119 83.732 o
5 6 12 0.501 0.514 0.138 61.518 o
5 7 0 1.623 1.523 0.109 99.648 o
5 7 1 7.756 7.171 0.188 33.400 o
5 7 2 1.472 1.355 0.198 30.144 o
5 7 3 1.867 1.731 0.188 33.400 o
5 7 4 1.126 1.217 0.178 37.214 o
5 7 5 0.758 0.653 0.148 53.589 o
6 0 0 230.093 232.800 5.292 0.042 o
6 0 2 28.960 29.494 0.653 2.768 o
6 0 4 1.554 1.484 0.119 83.732 o
6 0 6 42.363 46.991 0.950 1.308 o
6 0 8 15.471 15.321 0.346 9.843 o
6 0 10 33.332 33.263 0.692 2.461 o
6 0 12 92.017 93.132 1.978 0.301 o
6 0 14 4.264 4.174 0.138 61.518 o
6 0 16 2.085 2.067 0.109 99.648 o
6 0 18 11.440 11.879 0.287 14.337 o
6 0 20 22.312 22.244 0.445 5.954 o
6 1 0 0.639 0.613 0.049 482.298 o
6 1 1 181.911 178.381 4.035 0.072 o
6 1 2 59.874 57.911 1.484 0.536 o
6 1 3 22.192 20.603 0.475 5.233 o
6 1 4 54.244 51.600 1.286 0.713 o
6 1 5 57.956 57.822 1.256 0.748 o
6 1 6 21.061 19.890 0.524 4.292 o
6 1 7 11.695 11.454 0.267 16.540 o
6 1 8 42.108 41.363 0.900 1.456 o
6 1 9 33.900 34.034 0.762 2.034 o
6 1 10 0.299 0.336 0.040 753.591 o
6 1 11 31.734 31.393 0.682 2.533 o
6 1 12 0.658 0.663 0.049 482.298 o
6 1 13 13.488 13.709 0.307 12.547 o
6 1 15 1.989 1.859 0.079 188.398 o
6 1 16 25.373 26.062 0.544 3.986 o
6 1 17 0.381 0.366 0.049 482.298 o
6 1 18 2.991 3.017 0.148 53.589 o
6 1 19 5.620 5.727 0.158 47.099 o
6 2 1 9.360 9.159 0.218 24.912 o
6 2 2 0.048 0.099 0.020 3014.360 o
6 2 3 13.434 12.769 0.307 12.547 o
6 2 4 47.283 45.537 0.979 1.230 o
6 2 5 96.203 93.844 2.285 0.226 o
6 2 6 2.173 2.156 0.089 148.858 o
6 2 7 1.076 1.048 0.059 334.929 o
6 2 8 5.310 5.084 0.138 61.518 o
6 2 9 33.850 32.966 0.682 2.533 o
6 2 10 1.523 1.464 0.079 188.398 o
6 2 11 5.602 5.559 0.158 47.099 o
6 2 12 3.200 3.234 0.119 83.732 o
6 2 13 6.926 6.943 0.198 30.144 o
6 2 14 32.812 33.441 0.702 2.392 o
6 2 15 15.085 14.935 0.336 10.430 o
6 2 16 7.498 7.547 0.198 30.144 o
6 2 17 1.336 1.325 0.069 246.071 o
6 2 18 0.702 0.692 0.079 188.398 o
6 2 20 2.713 2.512 0.257 17.837 o
6 3 2 0.700 0.712 0.059 334.929 o
6 3 3 0.753 0.702 0.049 482.298 o
6 3 4 0.289 0.277 0.040 753.591 o
6 3 5 0.145 0.148 0.040 753.591 o
6 3 6 0.182 0.218 0.040 753.591 o
6 3 7 5.013 4.906 0.138 61.518 o
6 3 8 6.015 5.756 0.148 53.589 o
6 3 9 3.161 3.699 0.129 71.346 o
6 3 10 31.839 32.115 0.692 2.461 o
6 3 11 1.759 1.612 0.079 188.398 o
6 3 12 1.253 1.266 0.089 148.858 o
6 3 13 0.602 0.564 0.069 246.071 o
6 3 15 12.019 11.928 0.297 13.397 o
6 3 16 5.459 5.588 0.188 33.400 o
6 3 17 0.546 0.564 0.168 41.721 o
6 3 18 7.864 8.635 0.495 4.823 o
6 4 0 16.281 15.974 0.435 6.228 o
6 4 2 25.021 25.024 0.584 3.464 o
6 4 3 0.241 0.297 0.049 482.298 o
6 4 4 6.075 5.875 0.198 30.144 o
6 4 5 13.638 13.778 0.307 12.547 o
6 4 6 0.756 0.811 0.049 482.298 o
6 4 7 1.918 1.850 0.089 148.858 o
6 4 9 7.240 7.477 0.188 33.400 o
6 4 10 17.538 17.932 0.386 7.927 o
6 4 11 1.754 1.632 0.079 188.398 o
6 4 12 0.282 0.297 0.059 334.929 o
6 4 14 2.873 2.868 0.138 61.518 o
6 4 15 4.542 4.718 0.158 47.099 o
6 4 16 3.644 3.679 0.148 53.589 o
6 5 0 25.553 25.400 1.098 0.979 o
6 5 1 3.976 3.877 0.138 61.518 o
6 5 2 0.196 0.267 0.059 334.929 o
6 5 3 0.638 0.633 0.069 246.071 o
6 5 4 14.345 14.114 0.317 11.775 o
6 5 6 42.777 42.620 1.137 0.912 o
6 5 7 2.795 2.868 0.208 27.341 o
6 5 8 0.546 0.534 0.089 148.858 o
6 5 9 1.277 1.365 0.089 148.858 o
6 5 10 0.409 0.415 0.069 246.071 o
6 5 12 0.506 0.544 0.079 188.398 o
6 5 13 1.489 1.573 0.188 33.400 o
6 6 0 10.596 10.969 0.287 14.337 o
6 6 1 2.110 2.028 0.089 148.858 o
6 6 2 4.338 4.589 0.267 16.540 o
6 6 3 5.014 5.094 0.158 47.099 o
6 6 4 0.229 0.257 0.059 334.929 o
6 6 5 1.137 1.118 0.079 188.398 o
6 6 7 1.904 1.790 0.119 83.732 o
6 6 8 0.822 0.831 0.089 148.858 o
6 6 9 0.471 0.514 0.079 188.398 o
6 6 10 6.403 6.607 0.277 15.379 o
6 7 0 1.697 1.523 0.099 120.575 o
6 7 1 0.527 0.455 0.138 61.518 o
7 0 0 107.216 107.672 3.531 0.095 o
7 0 2 34.856 34.895 1.276 0.725 o
7 0 4 265.469 259.535 11.463 0.009 o
7 0 6 1.221 1.108 0.069 246.071 o
7 0 8 42.947 43.529 0.861 1.593 o
7 0 10 58.950 58.801 1.276 0.725 o
7 0 12 17.348 17.507 0.406 7.173 o
7 0 14 11.718 12.067 0.366 8.807 o
7 0 16 8.179 8.101 0.227 22.793 o
7 0 18 15.794 16.359 0.346 9.843 o
7 1 0 81.716 79.938 1.830 0.352 o
7 1 1 1.063 1.039 0.059 334.929 o
7 1 2 0.181 0.227 0.030 1339.720 o
7 1 3 7.316 7.201 0.178 37.214 o
7 1 4 34.627 33.817 0.742 2.144 o
7 1 5 39.789 38.485 1.039 1.094 o
7 1 6 1.004 0.920 0.059 334.929 o
7 1 7 1.335 1.414 0.069 246.071 o
7 1 8 45.907 45.973 0.940 1.336 o
7 1 10 3.142 3.215 0.119 83.732 o
7 1 11 16.224 16.340 0.356 9.304 o
7 1 12 15.036 14.975 0.366 8.807 o
7 1 13 15.078 15.074 0.356 9.304 o
7 1 14 22.999 23.313 0.544 3.986 o
7 1 15 21.690 22.017 0.465 5.458 o
7 1 17 3.300 3.472 0.138 61.518 o
7 1 18 0.406 0.297 0.079 188.398 o
7 1 19 4.005 4.233 0.158 47.099 o
7 2 0 34.729 33.728 0.771 1.982 o
7 2 1 10.641 10.326 0.237 20.933 o
7 2 2 6.321 6.043 0.158 47.099 o
7 2 3 4.718 4.490 0.119 83.732 o
7 2 4 0.514 0.534 0.040 753.591 o
7 2 5 0.780 0.702 0.049 482.298 o
7 2 6 5.617 5.598 0.148 53.589 o
7 2 7 3.240 3.126 0.099 120.575 o
7 2 8 7.208 6.736 0.168 41.721 o
7 2 9 20.292 20.405 0.435 6.228 o
7 2 10 0.912 0.771 0.069 246.071 o
7 2 11 9.930 9.901 0.247 19.292 o
7 2 12 0.342 0.297 0.069 246.071 o
7 2 13 3.986 4.154 0.178 37.214 o
7 2 14 6.529 6.469 0.198 30.144 o
7 2 15 10.947 11.285 0.267 16.540 o
7 2 16 1.076 0.989 0.109 99.648 o
7 2 18 3.778 3.640 0.148 53.589 o
7 3 0 0.579 0.554 0.040 753.591 o
7 3 1 27.317 26.982 0.574 3.584 o
7 3 2 22.046 21.780 0.504 4.636 o
7 3 3 14.869 14.579 0.346 9.843 o
7 3 4 13.922 13.897 0.307 12.547 o
7 3 5 1.019 0.979 0.059 334.929 o
7 3 6 6.484 6.508 0.168 41.721 o
7 3 7 3.297 3.294 0.109 99.648 o
7 3 8 11.845 11.493 0.267 16.540 o
7 3 9 9.707 9.535 0.277 15.379 o
7 3 10 1.756 1.840 0.089 148.858 o
7 3 12 3.294 3.472 0.158 47.099 o
7 3 13 1.554 1.464 0.099 120.575 o
7 3 14 0.267 0.287 0.069 246.071 o
7 3 16 1.857 1.899 0.129 71.346 o
7 4 0 9.668 9.406 0.218 24.912 o
7 4 1 1.456 1.434 0.099 120.575 o
7 4 2 1.554 1.622 0.079 188.398 o
7 4 3 1.122 1.098 0.079 188.398 o
7 4 4 2.569 2.324 0.109 99.648 o
7 4 5 19.772 19.920 0.485 5.022 o
7 4 6 29.023 29.020 0.633 2.944 o
7 4 9 9.801 9.782 0.237 20.933 o
7 4 10 0.317 0.317 0.059 334.929 o
7 4 12 4.737 4.678 0.168 41.721 o
7 4 13 0.280 0.346 0.099 120.575 o
7 4 14 6.680 6.548 0.218 24.912 o
7 4 15 3.196 3.294 0.158 47.099 o
7 5 0 13.193 12.729 0.297 13.397 o
7 5 2 11.875 11.790 0.277 15.379 o
7 5 3 1.364 1.345 0.089 148.858 o
7 5 4 2.284 2.483 0.109 99.648 o
7 5 6 1.056 0.979 0.079 188.398 o
7 5 8 3.460 3.402 0.129 71.346 o
7 5 10 19.681 19.089 0.415 6.835 o
7 5 11 1.267 1.395 0.198 30.144 o
7 5 12 1.173 1.157 0.178 37.214 o
7 6 0 0.766 0.781 0.069 246.071 o
7 6 2 2.150 2.097 0.109 99.648 o
7 6 4 3.701 3.531 0.208 27.341 o
7 6 5 3.729 3.462 0.138 61.518 o
7 6 6 3.071 2.967 0.138 61.518 o
7 6 7 3.238 3.353 0.138 61.518 o
7 6 8 2.854 2.957 0.218 24.912 o
8 0 0 27.261 27.526 0.534 4.135 o
8 0 2 14.746 14.579 0.455 5.698 o
8 0 4 63.596 63.549 1.385 0.615 o
8 0 6 4.598 4.312 0.138 61.518 o
8 0 8 28.032 28.822 0.613 3.137 o
8 0 10 0.858 0.861 0.089 148.858 o
8 0 12 24.171 24.717 0.485 5.022 o
8 0 14 79.601 82.034 1.939 0.314 o
8 0 16 0.802 1.088 0.099 120.575 o
8 1 1 0.417 0.406 0.030 1339.720 o
8 1 2 2.041 2.028 0.069 246.071 o
8 1 3 82.478 82.776 1.939 0.314 o
8 1 4 32.678 31.947 0.762 2.034 o
8 1 6 4.136 3.996 0.119 83.732 o
8 1 7 0.319 0.336 0.040 753.591 o
8 1 8 19.079 19.297 0.415 6.835 o
8 1 9 9.343 9.337 0.227 22.793 o
8 1 10 18.169 17.912 0.386 7.927 o
8 1 11 5.876 6.043 0.188 33.400 o
8 1 12 4.208 4.293 0.198 30.144 o
8 1 13 10.700 10.919 0.267 16.540 o
8 1 15 1.540 1.533 0.129 71.346 o
8 1 16 0.619 0.564 0.109 99.648 o
8 2 0 40.900 40.266 0.940 1.336 o
8 2 1 21.115 20.889 0.504 4.636 o
8 2 3 4.974 4.847 0.158 47.099 o
8 2 4 14.038 14.035 0.317 11.775 o
8 2 5 7.321 7.131 0.188 33.400 o
8 2 7 34.425 34.272 0.811 1.793 o
8 2 8 4.179 3.956 0.119 83.732 o
8 2 9 0.125 0.148 0.049 482.298 o
8 2 10 14.886 14.816 0.336 10.430 o
8 2 13 3.776 3.867 0.208 27.341 o
8 2 14 0.331 0.317 0.089 148.858 o
8 2 15 2.559 2.789 0.277 15.379 o
8 2 16 1.897 1.909 0.129 71.346 o
8 3 0 17.164 16.844 0.415 6.835 o
8 3 1 0.181 0.188 0.040 753.591 o
8 3 2 9.307 9.129 0.227 22.793 o
8 3 3 0.599 0.564 0.049 482.298 o
8 3 4 10.498 10.474 0.247 19.292 o
8 3 5 17.638 17.210 0.465 5.458 o
8 3 6 13.859 13.570 0.415 6.835 o
8 3 8 3.614 3.620 0.119 83.732 o
8 3 10 2.584 2.582 0.119 83.732 o
8 3 11 5.603 5.420 0.168 41.721 o
8 3 12 3.148 3.234 0.129 71.346 o
8 3 13 6.297 6.172 0.198 30.144 o
8 3 14 5.405 5.648 0.178 37.214 o
8 3 15 1.317 1.355 0.158 47.099 o
8 4 1 2.220 2.245 0.089 148.858 o
8 4 2 13.544 13.006 0.317 11.775 o
8 4 3 2.435 2.354 0.148 53.589 o
8 4 4 2.272 2.206 0.089 148.858 o
8 4 5 2.599 2.651 0.109 99.648 o
8 4 6 3.507 3.402 0.109 99.648 o
8 4 7 4.115 4.124 0.119 83.732 o
8 4 9 12.247 11.730 0.277 15.379 o
8 4 10 5.600 5.667 0.218 24.912 o
8 4 12 5.348 5.391 0.168 41.721 o
8 4 13 0.258 0.307 0.089 148.858 o
8 5 0 1.012 0.940 0.079 188.398 o
8 5 1 0.221 0.218 0.059 334.929 o
8 5 2 6.136 6.004 0.168 41.721 o
8 5 3 3.585 3.432 0.129 71.346 o
8 5 4 0.791 0.821 0.079 188.398 o
8 5 6 6.515 6.587 0.188 33.400 o
8 5 7 2.087 2.374 0.227 22.793 o
8 5 8 19.065 19.079 0.682 2.533 o
8 5 9 2.629 2.789 0.129 71.346 o
8 5 10 0.820 0.781 0.138 61.518 o
8 6 1 0.475 0.445 0.079 188.398 o
8 6 2 4.568 4.411 0.346 9.843 o
8 6 3 1.379 1.197 0.099 120.575 o
8 6 4 2.506 2.502 0.148 53.589 o
9 0 0 17.124 18.090 0.811 1.793 o
9 0 2 45.770 45.409 1.622 0.448 o
9 0 4 4.494 4.500 0.237 20.933 o
9 0 6 26.495 26.379 0.514 4.459 o
9 0 10 13.420 13.719 0.415 6.835 o
9 0 12 8.229 8.387 0.326 11.072 o
9 1 0 32.406 32.412 0.682 2.533 o
9 1 1 0.214 0.198 0.040 753.591 o
9 1 2 4.694 4.560 0.138 61.518 o
9 1 3 25.887 25.410 0.524 4.292 o
9 1 4 2.475 2.433 0.119 83.732 o
9 1 5 5.939 5.944 0.178 37.214 o
9 1 6 7.595 7.309 0.277 15.379 o
9 1 7 12.642 12.443 0.287 14.337 o
9 1 8 1.667 1.652 0.079 188.398 o
9 1 9 2.017 1.929 0.089 148.858 o
9 1 10 8.863 8.734 0.227 22.793 o
9 1 12 0.939 1.039 0.089 148.858 o
9 1 13 26.021 26.844 0.504 4.636 o
9 1 14 8.715 8.931 0.257 17.837 o
9 1 15 1.004 1.128 0.099 120.575 o
9 2 0 1.731 1.691 0.089 148.858 o
9 2 1 3.564 3.590 0.119 83.732 o
9 2 2 35.088 34.746 0.801 1.838 o
9 2 3 4.920 4.866 0.168 41.721 o
9 2 4 35.242 34.321 0.762 2.034 o
9 2 5 3.194 3.175 0.129 71.346 o
9 2 6 2.966 3.036 0.109 99.648 o
9 2 7 1.628 1.711 0.089 148.858 o
9 2 8 2.088 2.097 0.089 148.858 o
9 2 9 14.703 14.450 0.346 9.843 o
9 2 10 2.002 2.008 0.109 99.648 o
9 2 11 8.394 8.674 0.227 22.793 o
9 2 12 6.129 6.182 0.237 20.933 o
9 2 14 7.010 7.171 0.198 30.144 o
9 3 0 2.023 2.206 0.119 83.732 o
9 3 1 6.325 6.231 0.158 47.099 o
9 3 2 2.490 2.463 0.109 99.648 o
9 3 3 13.629 14.470 0.356 9.304 o
9 3 4 6.346 6.370 0.307 12.547 o
9 3 5 1.300 1.226 0.089 148.858 o
9 3 6 15.400 15.934 0.376 8.350 o
9 3 7 0.294 0.326 0.059 334.929 o
9 3 8 15.431 15.301 0.336 10.430 o
9 3 10 2.917 2.789 0.227 22.793 o
9 3 11 3.685 3.729 0.148 53.589 o
9 3 12 4.492 4.382 0.317 11.775 o
9 4 1 2.265 2.374 0.119 83.732 o
9 4 2 12.389 11.988 0.287 14.337 o
9 4 5 0.318 0.287 0.059 334.929 o
9 4 6 4.884 4.757 0.138 61.518 o
9 4 7 17.106 17.645 0.386 7.927 o
9 4 8 11.898 11.671 0.267 16.540 o
9 4 9 4.953 5.054 0.168 41.721 o
9 4 10 0.964 1.048 0.099 120.575 o
9 5 1 0.820 0.762 0.089 148.858 o
9 5 2 4.105 3.867 0.129 71.346 o
9 5 3 1.465 1.355 0.089 148.858 o
9 5 4 1.010 1.128 0.178 37.214 o
9 5 5 0.863 0.950 0.168 41.721 o
10 0 0 7.215 7.972 0.455 5.698 o
10 0 2 2.744 2.908 0.129 71.346 o
10 0 4 13.730 13.679 0.435 6.228 o
10 0 6 17.008 16.241 0.346 9.843 o
10 0 8 0.986 0.999 0.099 120.575 o
10 1 0 9.395 9.406 0.227 22.793 o
10 1 1 31.210 31.186 0.653 2.768 o
10 1 3 8.208 8.031 0.208 27.341 o
10 1 4 9.149 9.208 0.237 20.933 o
10 1 5 3.536 3.402 0.129 71.346 o
10 1 6 7.551 7.388 0.208 27.341 o
10 1 8 1.285 1.256 0.109 99.648 o
10 1 9 1.124 1.108 0.109 99.648 o
10 1 10 5.096 5.034 0.287 14.337 o
10 1 11 3.627 3.432 0.257 17.837 o
10 1 12 0.662 0.514 0.168 41.721 o
10 1 13 1.621 1.642 0.227 22.793 o
10 2 0 8.988 9.020 0.247 19.292 o
10 2 1 1.579 1.563 0.089 148.858 o
10 2 2 27.887 27.338 1.009 1.159 o
10 2 3 7.620 7.398 0.346 9.843 o
10 2 4 1.459 1.395 0.188 33.400 o
10 2 5 9.901 9.545 0.247 19.292 o
10 2 6 7.085 7.121 0.208 27.341 o
10 2 7 3.643 3.561 0.119 83.732 o
10 2 8 3.053 2.977 0.109 99.648 o
10 2 9 0.413 0.425 0.089 148.858 o
10 2 10 6.125 6.053 0.297 13.397 o
10 2 11 1.203 1.236 0.109 99.648 o
10 2 12 14.638 15.568 0.445 5.954 o
10 3 0 0.774 0.752 0.059 334.929 o
10 3 1 1.323 1.128 0.079 188.398 o
10 3 2 17.924 17.892 0.425 6.521 o
10 3 3 3.676 3.768 0.129 71.346 o
10 3 4 3.176 3.254 0.119 83.732 o
10 3 5 0.248 0.218 0.059 334.929 o
10 3 6 13.283 13.115 0.297 13.397 o
10 3 7 11.171 11.365 0.277 15.379 o
10 3 8 23.392 23.827 0.455 5.698 o
10 3 9 0.507 0.346 0.099 120.575 o
10 3 10 1.025 0.959 0.158 47.099 o
10 3 11 0.827 0.920 0.198 30.144 o
10 4 0 2.341 2.374 0.109 99.648 o
10 4 1 4.887 4.866 0.148 53.589 o
10 4 3 1.450 1.414 0.089 148.858 o
10 4 4 3.091 3.215 0.148 53.589 o
10 4 5 0.976 1.137 0.109 99.648 o
10 4 6 0.778 0.791 0.129 71.346 o
10 4 7 6.398 6.429 0.188 33.400 o
10 5 0 1.737 1.652 0.198 30.144 o
10 5 1 2.408 2.453 0.119 83.732 o
11 0 0 31.797 32.462 1.019 1.137 o
11 0 2 23.923 23.609 0.495 4.823 o
11 0 6 2.439 2.186 0.198 30.144 o
11 1 1 3.716 3.907 0.119 83.732 o
11 1 2 7.940 7.646 0.198 30.144 o
11 1 3 10.820 10.781 0.257 17.837 o
11 1 4 1.649 1.681 0.099 120.575 o
11 1 5 12.149 12.403 0.287 14.337 o
11 1 6 3.385 3.590 0.138 61.518 o
11 1 7 4.524 4.401 0.158 47.099 o
11 1 9 1.281 1.395 0.227 22.793 o
11 1 10 5.299 5.272 0.287 14.337 o
11 2 1 11.615 11.612 0.267 16.540 o
11 2 3 0.908 0.791 0.089 148.858 o
11 2 4 6.693 6.746 0.227 22.793 o
11 2 6 18.418 18.219 0.890 1.489 o
11 2 7 15.460 16.181 0.465 5.458 o
11 2 8 2.651 2.789 0.247 19.292 o
11 2 9 0.767 0.692 0.188 33.400 o
11 3 0 18.304 18.427 0.396 7.536 o
11 3 1 1.910 2.047 0.168 41.721 o
11 3 2 1.140 1.207 0.178 37.214 o
11 3 3 1.389 1.444 0.119 83.732 o
11 3 4 2.965 3.036 0.138 61.518 o
11 3 5 0.695 0.821 0.198 30.144 o
11 3 6 2.023 1.998 0.227 22.793 o
11 4 0 1.471 1.177 0.178 37.214 o
11 4 1 3.208 3.393 0.218 24.912 o
11 4 2 3.230 3.106 0.138 61.518 o
11 4 4 5.891 5.697 0.287 14.337 o
12 0 0 1.371 1.494 0.089 148.858 o
12 0 2 19.160 19.396 0.504 4.636 o
12 0 4 7.339 7.527 0.307 12.547 o
12 1 0 8.169 8.279 0.218 24.912 o
12 1 1 3.097 3.135 0.119 83.732 o
12 1 2 7.927 7.853 0.198 30.144 o
12 1 3 3.305 3.215 0.138 61.518 o
12 1 4 0.487 0.396 0.079 188.398 o
12 1 5 3.449 3.432 0.247 19.292 o
12 1 6 11.590 12.146 0.376 8.350 o
12 1 7 2.341 2.661 0.237 20.933 o
12 2 0 0.649 0.673 0.079 188.398 o
12 2 3 2.043 1.978 0.227 22.793 o
12 2 4 3.769 3.808 0.267 16.540 o
12 2 5 2.462 2.443 0.247 19.292 o
12 2 6 0.941 0.959 0.198 30.144 o
12 3 3 2.405 2.423 0.247 19.292 o
13 1 0 1.240 1.286 0.099 120.575 o
13 1 1 2.006 2.117 0.168 41.721 o
13 2 0 0.929 0.900 0.188 33.400 o
13 2 1 2.750 2.750 0.247 19.292 o

_iucr_refine_instructions_details
;
TITL OXA07 OLEX2: imported from CIF
CELL 0.71073 6.095 3.4881 11.8462 90 103.842 90
ZERR 2 0.0005 0.0003 0.0009 0 0.003 0
LATT 1
SYMM -X,0.5+Y,0.5-Z
SFAC C H O
DISP C 0.0033 0.0016
DISP H 0 0
DISP O 0.0106 0.006
UNIT 4 12 12

SIZE 0.193 0.186 0.139
TEMP -173.1(10)
ACTA 
WGHT 0 0
FVAR 1.005504
REM <olex2.extras>
REM </olex2.extras>

O1    3     0.43489  0.44405  0.34989  11.00000  0.01306  0.01932  0.00794 =
 -0.00070  0.00161  0.00464 
O2    3     0.24238  0.74249  0.46371  11.00000  0.01132  0.01846  0.00966 =
 -0.00073  0.00117  0.00539 
C1    1     0.40303  0.55876  0.44801  11.00000  0.00937  0.01178  0.00791 =
 -0.00008  0.00132  0.00169 
H1    2     0.29905  0.51745  0.27782  11.00000  0.03382  0.04301  0.01525 =
 -0.00141  0.00863  0.00496 
O3    3     0.13014  0.63104  0.17858  11.00000  0.01091  0.01856  0.00940 =
 0.00101  0.00076 -0.00189 
H2    2     0.19245  0.69637  0.11278  11.00000  0.03215  0.03172  0.02108 =
 0.00380  0.00804 -0.00420 
H3    2     0.00684  0.45733  0.15010  11.00000  0.02460  0.03081  0.03091 =
 -0.00177  0.00662 -0.01171 
HKLF 4

END
Q1 1 0.333333 0.666667 0.458333 11 0.05 0.15
Q2 1 0.611111 0.125 0.402778 11 0.05 0.12
Q3 1 0.222222 1.125 0.083333 11 0.05 0.12
Q4 1 0.222222 0.375 0.236111 11 0.05 0.11
Q5 1 -0.083333 0.666667 0.097222 11 0.05 0.11
Q6 1 0.361111 0.458333 0.319444 11 0.05 0.1
Q7 1 0.277778 1.125 0.402778 11 0.05 0.09
Q8 1 -0.027778 0.916667 0.166667 11 0.05 0.09
Q9 1 0.361111 0.5 0.555556 11 0.05 0.09
Q10 1 0.416667 0.375 0.458333 11 0.05 0.08
Q11 1 0.083333 0.958333 0.097222 11 0.05 0.08
Q12 1 0.055556 0.25 0.111111 11 0.05 0.08
Q13 1 -0.111111 0.666667 0.236111 11 0.05 0.07
Q14 1 0.305556 0.041667 0.291667 11 0.05 0.07
Q15 1 0.611111 0.791667 0.402778 11 0.05 0.07
Q16 1 0.25 0.833333 0.097222 11 0.05 0.07
Q17 1 0.083333 1.125 0.513889 11 0.05 0.07
Q18 1 0.444444 0.166667 0.263889 11 0.05 0.06
Q19 1 0.333333 0.416667 0.166667 11 0.05 0.05
Q20 1 0.25 0.958333 0.472222 11 0.05 0.05

  REM The information below was added by Olex2.
  REM
  REM R1 = 0.0137 for 2499 Fo > 4sig(Fo) and 0.0137 for all 2499 data
  REM 64 parameters refined using 0 restraints
  REM Highest difference peak 0.1486, deepest hole -0.1784
  REM Mean Shift 0.0000, Max Shift 0.0000.

  REM +++ Tabular Listing of Refinement Information +++
  REM R1_all = 0.0137
  REM R1_gt = 0.0137
  REM wR_ref = 0.0372
  REM GOOF = 1.1826
  REM Shift_max = 0.0000
  REM Shift_mean = 0.0000
  REM Reflections_all = 2499
  REM Reflections_gt = 2499
  REM Parameters = 64
  REM Hole = -0.1784
  REM Peak = 0.1486
  REM Flack = n/a

  
;
_olex2_submission_special_instructions  'No special instructions were received'

# start Validation Reply Form
_vrf_PLAT940_OXACDH_H_MP2_cc-pVTZ
;
PROBLEM: Fsqd Refinement With I > n * Sigma(I) Only .....     Please Check 
RESPONSE: Refinement was performed on reflections fulfilling the threshold
expression I>=2u(I).
;
_vrf_PLAT417_OXACDH_H_MP2_cc-pVTZ
;
PROBLEM: Short Inter D-H..H-D
RESPONSE: This is a very strong hydrogen bond and this is the reason why
the distance is so short.
;
# end Validation Reply Form
