# Supplementary material for: Hirshfeld atom like refinement with alternative electron density partitions
Source: IUCrJ. 2020 Oct 29;7(Pt 6):1199–215. doi: 10.1107/S2052252520013603 (PMC7642787; doi:10.1107/S2052252520013603)
Supplement: Supplementary file 2 [file m-07-01199-sup2.zip › cifs/OXACDH_IH_B3LYP_cc-pVTZ.cif]

data_OXACDH_IH_B3LYP_cc-pVTZ
_audit_creation_date               2019-12-15
_audit_creation_method
;
Olex2 1.2
(compiled 2018.05.29 svn.r3508 for OlexSys, GUI svn.r5506)
with development version of DiSCaMB library integrated with
the olex2.refine module
Chodkiewicz, M. L., Migacz, S., Rudnicki, W., Makal, A., Kalinowski,
J. A., Moriarty, N. W., Grosse-Kunstleve, R. W., Afonine, P. V., Adams,
P. D. & Dominiak, P. M. (2018). J. Appl. Cryst. 51, 193-199.
;

_publ_section_references
;
Bourhis, L.J., Dolomanov, O.V., Gildea, R.J., Howard, J.A.K., Puschmann, H.
 (2015). Acta Cryst. A71, 59-75.

Dolomanov, O.V., Bourhis, L.J., Gildea, R.J, Howard, J.A.K. & Puschmann, H.
 (2009), J. Appl. Cryst. 42, 339-341.
;
_chemical_formula_moiety           'C2 H6 O6'
_chemical_formula_sum              'C2 H6 O6'
_chemical_formula_weight           126.07
loop_
  _atom_type_symbol
  _atom_type_scat_dispersion_real
  _atom_type_scat_dispersion_imag
  _atom_type_scat_Cromer_Mann_a1
  _atom_type_scat_Cromer_Mann_a2
  _atom_type_scat_Cromer_Mann_a3
  _atom_type_scat_Cromer_Mann_a4
  _atom_type_scat_Cromer_Mann_b1
  _atom_type_scat_Cromer_Mann_b2
  _atom_type_scat_Cromer_Mann_b3
  _atom_type_scat_Cromer_Mann_b4
  _atom_type_scat_Cromer_Mann_c
  _atom_type_scat_source
  _atom_type_scat_dispersion_source
 H 0.00000 0.00000 0.49300 0.32291 0.14019 0.04081 10.51090 26.12570 3.14236
 57.79970 0.0030380000826
 'International Tables Volume C Table 6.1.1.4 (pp. 500-502)' custom
 C 0.00330 0.00160 2.31000 1.02000 1.58860 0.86500 20.84390 10.20750 0.56870
 51.65120 0.215599998832
 'International Tables Volume C Table 6.1.1.4 (pp. 500-502)' custom
 O 0.01060 0.00600 3.04850 2.28680 1.54630 0.86700 13.27710 5.70110 0.32390
 32.90890 0.250800013542
 'International Tables Volume C Table 6.1.1.4 (pp. 500-502)' custom

_space_group_crystal_system        'monoclinic'
_space_group_IT_number             14
_space_group_name_H-M_alt          'P 1 21/c 1'
_space_group_name_Hall             '-P 2ybc'
loop_
  _space_group_symop_id
  _space_group_symop_operation_xyz
 1 x,y,z
 2 -x,y+1/2,-z+1/2
 3 -x,-y,-z
 4 x,-y-1/2,z-1/2

_symmetry_Int_Tables_number        14
_cell_length_a                     6.0950(5)
_cell_length_b                     3.4881(3)
_cell_length_c                     11.8462(9)
_cell_angle_alpha                  90
_cell_angle_beta                   103.842(3)
_cell_angle_gamma                  90
_cell_volume                       244.54(4)
_cell_formula_units_Z              2
_cell_measurement_temperature     100(1)
_cell_measurement_reflns_used      8293
_cell_measurement_theta_min        3.5426
_cell_measurement_theta_max        55.9088
_exptl_absorpt_coefficient_mu      0.181
_exptl_crystal_description        unspecified
_exptl_crystal_density_diffrn      1.7120
_exptl_crystal_F_000               132.1295
_exptl_crystal_size_max            0.193
_exptl_crystal_size_mid            0.186
_exptl_crystal_size_min            0.139
_diffrn_reflns_av_r_equivalents    0.0224
_diffrn_reflns_av_sigmaI/netI      0.01783
_diffrn_reflns_limit_h_max         13
_diffrn_reflns_limit_h_min         -13
_diffrn_reflns_limit_k_max         7
_diffrn_reflns_limit_k_min         0
_diffrn_reflns_limit_l_max         26
_diffrn_reflns_limit_l_min         0
_diffrn_reflns_number              11034
_diffrn_reflns_theta_full          52.08
_diffrn_reflns_theta_max           54.811
_diffrn_reflns_theta_min           3.543
_diffrn_ambient_temperature        100.0(10)
_diffrn_measured_fraction_theta_full  0.949
_diffrn_measured_fraction_theta_max   0.985
_diffrn_radiation_type             'Mo K\a'
_diffrn_radiation_wavelength       0.71073
_diffrn_radiation_source               'TXS rotating anode'
_diffrn_radiation_monochromator        'multi-layer optics'
_diffrn_measurement_device
;
Bruker AXS Kappa APEX II Ultra diffractometer
;
_diffrn_measurement_device_type        'APEX II CCD detector'
_diffrn_measurement_method             '\w-scans'
_reflns_Friedel_coverage           0.0
_reflns_limit_h_max                13
_reflns_limit_h_min                -13
_reflns_limit_k_max                7
_reflns_limit_k_min                0
_reflns_limit_l_max                26
_reflns_limit_l_min                0
_reflns_number_gt                  2499
_reflns_number_total               2939
_reflns_threshold_expression       I>=2u(I)
_computing_molecular_graphics      'Olex2 (Dolomanov et al., 2009)'
_computing_publication_material    'Olex2 (Dolomanov et al., 2009)'
_computing_structure_refinement    'olex2.refine (Bourhis et al., 2015)'
_refine_diff_density_max           0.1408
_refine_diff_density_min           -0.1750
_refine_diff_density_rms           0.0391
_refine_ls_d_res_high              0.4348
_refine_ls_d_res_low               5.7511
_refine_ls_goodness_of_fit_ref     1.1867
_refine_ls_hydrogen_treatment      refall
_refine_ls_matrix_type             full
_refine_ls_number_constraints      0
_refine_ls_number_parameters       64
_refine_ls_number_reflns           2499
_refine_ls_number_restraints       0
_refine_ls_R_factor_all            0.0137
_refine_ls_R_factor_gt             0.0137
_refine_ls_restrained_S_all        1.1867
_refine_ls_shift/su_max            0.0000
_refine_ls_shift/su_mean           0.0000
_refine_ls_structure_factor_coef   Fsqd
_refine_ls_weighting_details      
 'w=1/[\s^2^(Fo^2^)+(0.0000P)^2^] where P=(Fo^2^+2Fc^2^)/3'
_refine_ls_weighting_scheme        calc
_refine_ls_wR_factor_gt            0.0373
_refine_ls_wR_factor_ref           0.0373
_refine_special_details          
;
Electron Density Partition Based Refinement (EDPBR):
  .  Aspherical atomic scattering factors obtained from 
     selected partitioning of molecular electron density
     derived from molecular wavefunction. Crystal field
     effect is modelled in the course of wavefunction
     calculations by embedding the system in a cluster of
	 Hirshfeld partition derived atomic multipoles for
	 molecules within certain radius from the system or
	 performing wave function calculations for a cluster of
	 molecules surrounding the system. Software used for
	 quantum mechanical calculations: Gaussian16. Software
	 used to partition electron density: HORTON.
  .  Partitioning of molecular electron density: Iterative
     Hirshfeld
  .  Level of theory: DFT(B3LYP)/cc-pVTZ 
  .  Cluster of multipoles: radius=8.0 angstrom, lmax=1
  .  Cluster of molecules: no
  .  H thermal motions refined anisotropically.
  .  Refinement based on Fsqd as implemented in olex2.refine
     with no use of additional ShelX type parameters in the
	 weighting scheme. DiSCaMB library used to obtain
	 aspherical atomic scattering factors.
;
loop_
  _atom_site_label
  _atom_site_type_symbol
  _atom_site_fract_x
  _atom_site_fract_y
  _atom_site_fract_z
  _atom_site_U_iso_or_equiv
  _atom_site_adp_type
  _atom_site_occupancy
  _atom_site_refinement_flags_posn
 O1 O 0.434890(18) 0.44405(3) 0.349892(8) 0.01350(2) Uani 1.000000 .
 O2 O 0.242389(17) 0.74249(3) 0.463707(8) 0.01328(2) Uani 1.000000 .
 C1 C 0.403022(19) 0.55876(4) 0.448011(9) 0.00967(2) Uani 1.000000 .
 H1 H 0.2978(16) 0.518(3) 0.2776(7) 0.041(2) Uani 1.000000 .
 O3 O 0.130144(16) 0.63102(4) 0.178572(8) 0.01315(2) Uani 1.000000 .
 H2 H 0.1931(16) 0.697(3) 0.1120(7) 0.038(2) Uani 1.000000 .
 H3 H 0.0067(15) 0.456(3) 0.1492(7) 0.039(2) Uani 1.000000 .

loop_
  _atom_site_aniso_label
  _atom_site_aniso_U_11
  _atom_site_aniso_U_22
  _atom_site_aniso_U_33
  _atom_site_aniso_U_12
  _atom_site_aniso_U_13
  _atom_site_aniso_U_23
 O1 0.01295(3) 0.01922(5) 0.00788(3) 0.00464(3) 0.00160(2) -0.00069(3)
 O2 0.01125(3) 0.01837(4) 0.00954(3) 0.00536(3) 0.00113(2) -0.00073(3)
 C1 0.00922(3) 0.01165(4) 0.00776(3) 0.00171(3) 0.00127(2) -0.00008(3)
 H1 0.049(6) 0.056(6) 0.020(4) 0.008(5) 0.015(4) 0.001(4)
 O3 0.01082(3) 0.01844(5) 0.00933(3) -0.00183(3) 0.00073(2) 0.00101(3)
 H2 0.048(5) 0.041(5) 0.026(4) -0.004(4) 0.008(3) 0.003(4)
 H3 0.034(4) 0.039(5) 0.047(5) -0.018(4) 0.014(4) -0.005(4)

loop_
  _geom_bond_atom_site_label_1
  _geom_bond_atom_site_label_2
  _geom_bond_distance
  _geom_bond_site_symmetry_2
  _geom_bond_publ_flag
 O1 C1 1.28721(17) . ?
 O2 C1 1.22102(17) . ?
 C1 C1 1.5447(2) 3_666 ?

loop_
  _geom_angle_atom_site_label_1
  _geom_angle_atom_site_label_2
  _geom_angle_atom_site_label_3
  _geom_angle
  _geom_angle_site_symmetry_1
  _geom_angle_site_symmetry_3
  _geom_angle_publ_flag
 O2 C1 O1 126.897(10) . . ?
 C1 C1 O1 112.676(12) 3_666 . ?
 C1 C1 O2 120.426(12) 3_666 . ?
 O3 H1 O1 175.5(9) . . ?


loop_
  _refln_index_h
  _refln_index_k
  _refln_index_l
  _refln_F_squared_calc
  _refln_F_squared_meas
  _refln_F_squared_sigma
  _refln_F_squared_weight
  _refln_observed_status
-13 0 6 33.047 35.173 0.679 2.608 o
-13 0 8 3.371 3.237 0.230 22.793 o
-13 0 10 0.478 0.500 0.140 61.518 o
-13 0 12 11.101 11.301 0.350 9.843 o
-13 1 1 2.615 2.518 0.200 30.144 o
-13 1 2 13.893 13.330 0.390 7.927 o
-13 1 4 1.159 1.079 0.170 41.721 o
-13 1 8 3.578 3.707 0.150 53.589 o
-13 1 10 3.241 3.188 0.180 37.214 o
-13 1 12 3.227 3.237 0.130 71.346 o
-13 1 13 0.554 0.510 0.130 71.346 o
-13 2 1 3.986 4.087 0.220 24.912 o
-13 2 3 0.970 0.789 0.140 61.518 o
-13 2 4 0.777 0.869 0.150 53.589 o
-13 2 5 1.213 1.129 0.170 41.721 o
-13 2 6 0.484 0.470 0.140 61.518 o
-13 2 8 2.105 2.138 0.200 30.144 o
-13 2 9 1.280 1.359 0.180 37.214 o
-13 2 10 3.761 3.897 0.230 22.793 o
-13 2 12 0.991 1.069 0.170 41.721 o
-13 2 13 0.772 0.759 0.140 61.518 o
-13 3 6 4.091 3.657 0.210 27.341 o
-12 0 2 8.620 8.334 0.230 22.793 o
-12 0 4 40.659 42.227 0.759 2.088 o
-12 0 6 4.094 5.236 0.340 10.430 o
-12 0 10 2.411 2.308 0.120 83.732 o
-12 0 12 8.332 8.953 0.310 12.547 o
-12 0 16 17.105 16.827 0.440 6.228 o
-12 1 1 1.883 1.968 0.100 120.575 o
-12 1 2 0.982 1.109 0.080 188.398 o
-12 1 5 18.424 18.706 0.410 7.173 o
-12 1 6 4.358 4.397 0.130 71.346 o
-12 1 7 1.579 1.459 0.090 148.858 o
-12 1 8 11.461 11.811 0.280 15.379 o
-12 1 9 10.741 10.921 0.270 16.540 o
-12 1 10 2.670 2.568 0.100 120.575 o
-12 1 11 0.975 1.049 0.070 246.071 o
-12 1 12 6.563 6.745 0.260 17.837 o
-12 1 13 0.727 0.719 0.140 61.518 o
-12 1 15 13.020 12.920 0.280 15.379 o
-12 1 16 1.703 1.779 0.190 33.400 o
-12 1 17 0.753 0.590 0.140 61.518 o
-12 2 1 12.723 12.740 0.520 4.459 o
-12 2 2 5.046 4.996 0.200 30.144 o
-12 2 5 7.603 7.674 0.200 30.144 o
-12 2 6 0.245 0.270 0.080 188.398 o
-12 2 7 3.254 3.407 0.140 61.518 o
-12 2 8 4.101 4.447 0.200 30.144 o
-12 2 9 3.928 4.107 0.160 47.099 o
-12 2 11 8.380 8.593 0.330 11.072 o
-12 2 12 1.040 1.039 0.180 37.214 o
-12 2 13 4.702 4.576 0.250 19.292 o
-12 2 14 0.317 0.350 0.070 246.071 o
-12 3 1 1.512 1.539 0.170 41.721 o
-12 3 3 3.072 2.968 0.210 27.341 o
-12 3 6 0.828 0.929 0.160 47.099 o
-12 3 7 1.245 1.239 0.180 37.214 o
-12 3 11 1.550 1.489 0.190 33.400 o
-12 3 12 0.394 0.630 0.140 61.518 o
-12 3 14 3.408 3.467 0.220 24.912 o
-12 4 3 1.820 1.619 0.160 47.099 o
-12 4 4 1.492 1.639 0.170 41.721 o
-12 4 5 2.194 1.869 0.170 41.721 o
-12 4 6 5.098 4.966 0.240 20.933 o
-12 4 8 0.495 0.520 0.130 71.346 o
-12 4 9 1.308 1.229 0.170 41.721 o
-11 0 2 3.542 3.537 0.150 53.589 o
-11 0 4 9.068 8.973 0.220 24.912 o
-11 0 6 0.601 0.550 0.060 334.929 o
-11 0 8 82.981 83.465 3.447 0.101 o
-11 0 10 7.646 7.304 0.280 15.379 o
-11 0 12 2.495 2.588 0.130 71.346 o
-11 0 14 32.626 32.904 0.719 2.326 o
-11 0 16 1.319 1.349 0.190 33.400 o
-11 0 18 11.509 11.561 0.370 8.807 o
-11 0 20 1.978 1.809 0.180 37.214 o
-11 1 1 0.219 0.170 0.050 482.298 o
-11 1 2 5.556 5.776 0.160 47.099 o
-11 1 3 13.494 13.649 0.310 12.547 o
-11 1 4 34.624 35.233 0.869 1.593 o
-11 1 5 2.041 2.098 0.080 188.398 o
-11 1 6 0.210 0.150 0.040 753.591 o
-11 1 7 1.321 1.389 0.070 246.071 o
-11 1 8 1.281 1.289 0.080 188.398 o
-11 1 9 5.844 5.885 0.170 41.721 o
-11 1 10 3.599 3.807 0.130 71.346 o
-11 1 11 4.127 4.237 0.130 71.346 o
-11 1 12 12.849 13.090 0.300 13.397 o
-11 1 13 0.409 0.430 0.060 334.929 o
-11 1 14 6.059 5.955 0.170 41.721 o
-11 1 15 5.724 5.676 0.160 47.099 o
-11 1 16 2.339 2.308 0.090 148.858 o
-11 2 1 2.589 2.638 0.120 83.732 o
-11 2 2 0.312 0.300 0.060 334.929 o
-11 2 3 1.267 1.209 0.080 188.398 o
-11 2 4 10.572 10.592 0.270 16.540 o
-11 2 5 2.035 2.028 0.120 83.732 o
-11 2 6 6.027 6.065 0.190 33.400 o
-11 2 7 7.934 8.433 0.230 22.793 o
-11 2 10 1.009 0.909 0.090 148.858 o
-11 2 11 2.136 2.198 0.110 99.648 o
-11 2 12 2.418 2.448 0.110 99.648 o
-11 2 13 0.471 0.470 0.060 334.929 o
-11 2 14 1.345 1.199 0.090 148.858 o
-11 2 15 9.742 9.872 0.310 12.547 o
-11 2 17 0.689 0.689 0.140 61.518 o
-11 2 18 2.165 2.028 0.180 37.214 o
-11 3 1 0.975 1.109 0.100 120.575 o
-11 3 2 3.185 3.148 0.120 83.732 o
-11 3 3 0.340 0.360 0.060 334.929 o
-11 3 4 4.346 4.247 0.210 27.341 o
-11 3 5 5.986 6.205 0.170 41.721 o
-11 3 6 2.753 2.668 0.110 99.648 o
-11 3 7 3.364 3.517 0.160 47.099 o
-11 3 9 1.192 1.129 0.090 148.858 o
-11 3 10 11.742 11.421 0.330 11.072 o
-11 3 11 3.855 4.087 0.140 61.518 o
-11 3 12 1.008 0.969 0.090 148.858 o
-11 3 13 2.394 2.268 0.120 83.732 o
-11 3 14 0.409 0.340 0.070 246.071 o
-11 3 16 3.487 3.347 0.130 71.346 o
-11 4 1 1.250 1.279 0.180 37.214 o
-11 4 2 2.667 2.688 0.110 99.648 o
-11 4 3 5.101 5.266 0.180 37.214 o
-11 4 5 0.182 0.220 0.070 246.071 o
-11 4 6 6.461 6.185 0.280 15.379 o
-11 4 9 2.243 1.988 0.200 30.144 o
-11 4 10 3.394 3.357 0.230 22.793 o
-11 4 12 3.086 3.048 0.220 24.912 o
-11 4 13 5.350 5.406 0.260 17.837 o
-10 0 4 8.336 8.423 0.220 24.912 o
-10 0 6 11.620 11.831 0.699 2.461 o
-10 0 8 16.993 17.706 0.400 7.536 o
-10 0 10 11.656 12.220 0.290 14.337 o
-10 0 12 11.252 11.491 0.340 10.430 o
-10 0 16 2.722 2.878 0.210 27.341 o
-10 0 18 58.898 58.724 0.959 1.308 o
-10 0 20 1.755 1.938 0.130 71.346 o
-10 1 1 3.239 3.517 0.130 71.346 o
-10 1 2 0.500 0.540 0.050 482.298 o
-10 1 3 2.194 2.278 0.080 188.398 o
-10 1 4 0.735 0.749 0.050 482.298 o
-10 1 5 9.275 9.413 0.230 22.793 o
-10 1 7 45.468 46.034 1.019 1.159 o
-10 1 8 19.162 19.415 0.490 5.022 o
-10 1 9 9.697 9.742 0.260 17.837 o
-10 1 10 5.957 6.115 0.200 30.144 o
-10 1 11 1.766 1.919 0.090 148.858 o
-10 1 12 3.705 4.037 0.390 7.927 o
-10 1 13 11.158 11.441 0.360 9.304 o
-10 1 14 17.233 17.666 0.380 8.350 o
-10 1 16 0.891 0.759 0.070 246.071 o
-10 1 17 14.199 14.259 0.310 12.547 o
-10 1 18 2.289 2.188 0.110 99.648 o
-10 1 19 1.776 1.679 0.100 120.575 o
-10 1 21 0.478 0.440 0.130 71.346 o
-10 2 1 0.521 0.430 0.060 334.929 o
-10 2 2 10.904 10.632 0.420 6.835 o
-10 2 3 47.421 48.252 1.029 1.137 o
-10 2 4 27.209 27.918 0.659 2.768 o
-10 2 7 1.240 1.399 0.070 246.071 o
-10 2 8 8.574 8.883 0.220 24.912 o
-10 2 9 12.925 12.800 0.360 9.304 o
-10 2 10 0.817 0.759 0.060 334.929 o
-10 2 11 11.286 11.301 0.590 3.464 o
-10 2 12 4.866 5.056 0.170 41.721 o
-10 2 13 10.979 10.982 0.270 16.540 o
-10 2 14 13.012 13.140 0.300 13.397 o
-10 2 16 0.682 0.739 0.110 99.648 o
-10 2 17 3.558 3.727 0.220 24.912 o
-10 2 18 0.575 0.500 0.140 61.518 o
-10 3 1 2.483 2.838 0.110 99.648 o
-10 3 2 7.778 7.994 0.210 27.341 o
-10 3 3 3.558 3.647 0.130 71.346 o
-10 3 4 9.886 9.962 0.280 15.379 o
-10 3 6 10.654 10.552 0.270 16.540 o
-10 3 7 0.557 0.590 0.060 334.929 o
-10 3 8 5.712 5.626 0.170 41.721 o
-10 3 9 0.847 0.849 0.070 246.071 o
-10 3 10 7.367 7.154 0.190 33.400 o
-10 3 14 7.775 7.614 0.210 27.341 o
-10 3 15 2.451 2.758 0.110 99.648 o
-10 3 17 1.365 1.289 0.170 41.721 o
-10 3 18 0.348 0.380 0.120 83.732 o
-10 4 2 9.823 10.092 0.240 20.933 o
-10 4 3 6.031 5.815 0.170 41.721 o
-10 4 4 0.288 0.340 0.060 334.929 o
-10 4 5 1.021 0.989 0.070 246.071 o
-10 4 6 3.196 3.188 0.170 41.721 o
-10 4 8 2.972 2.748 0.210 27.341 o
-10 4 9 3.066 3.018 0.140 61.518 o
-10 4 10 6.830 6.955 0.310 12.547 o
-10 4 13 7.148 7.184 0.300 13.397 o
-10 4 16 9.940 10.202 0.330 11.072 o
-10 4 17 0.748 0.919 0.160 47.099 o
-10 5 2 6.351 5.795 0.270 16.540 o
-10 5 4 2.090 1.809 0.350 9.843 o
-10 5 5 2.808 2.578 0.210 27.341 o
-10 5 6 5.499 5.066 0.360 9.304 o
-10 5 10 0.633 0.739 0.090 148.858 o
-10 5 11 1.141 1.089 0.170 41.721 o
-10 5 12 13.305 13.170 0.380 8.350 o
-9 0 2 3.968 3.807 0.150 53.589 o
-9 0 4 55.952 56.976 1.189 0.851 o
-9 0 6 23.795 24.451 0.540 4.135 o
-9 0 8 4.230 4.207 0.140 61.518 o
-9 0 10 50.381 50.941 1.349 0.662 o
-9 0 16 20.403 20.784 0.500 4.823 o
-9 0 18 0.278 0.410 0.130 71.346 o
-9 0 20 0.971 0.789 0.100 120.575 o
-9 0 22 6.461 6.265 0.440 6.228 o
-9 1 1 0.500 0.500 0.040 753.591 o
-9 1 2 1.378 1.279 0.060 334.929 o
-9 1 3 0.127 0.130 0.030 1339.720 o
-9 1 4 10.135 10.082 0.230 22.793 o
-9 1 5 2.970 3.118 0.090 148.858 o
-9 1 6 21.770 22.093 0.490 5.022 o
-9 1 7 16.773 16.717 0.410 7.173 o
-9 1 8 4.649 4.736 0.140 61.518 o
-9 1 9 17.178 16.787 0.380 8.350 o
-9 1 10 1.108 1.119 0.070 246.071 o
-9 1 11 6.383 6.455 0.180 37.214 o
-9 1 13 0.326 0.380 0.110 99.648 o
-9 1 15 0.531 0.460 0.070 246.071 o
-9 1 16 2.484 2.488 0.130 71.346 o
-9 1 17 34.411 34.263 1.029 1.137 o
-9 1 18 6.351 6.355 0.190 33.400 o
-9 1 19 2.705 2.708 0.110 99.648 o
-9 1 20 4.099 4.037 0.150 53.589 o
-9 1 21 6.558 6.365 0.180 37.214 o
-9 1 23 2.057 2.028 0.190 33.400 o
-9 2 1 4.760 4.826 0.140 61.518 o
-9 2 3 0.680 0.590 0.050 482.298 o
-9 2 4 0.342 0.320 0.040 753.591 o
-9 2 5 5.903 5.915 0.150 53.589 o
-9 2 6 33.316 33.494 0.789 1.932 o
-9 2 7 9.665 9.702 0.230 22.793 o
-9 2 8 54.008 53.948 1.279 0.736 o
-9 2 9 1.321 1.369 0.070 246.071 o
-9 2 10 5.196 5.296 0.180 37.214 o
-9 2 12 3.190 3.148 0.120 83.732 o
-9 2 13 30.494 30.007 0.679 2.608 o
-9 2 14 4.549 4.826 0.150 53.589 o
-9 2 15 0.444 0.450 0.060 334.929 o
-9 2 16 9.209 9.213 0.240 20.933 o
-9 2 17 7.986 7.734 0.200 30.144 o
-9 2 18 13.937 13.749 0.410 7.173 o
-9 2 19 3.712 3.767 0.240 20.933 o
-9 2 21 6.723 6.885 0.290 14.337 o
-9 2 22 2.621 2.788 0.210 27.341 o
-9 3 1 2.553 2.398 0.190 33.400 o
-9 3 2 81.662 80.617 1.899 0.334 o
-9 3 3 12.262 12.790 0.300 13.397 o
-9 3 4 20.763 20.354 0.510 4.636 o
-9 3 6 0.994 1.109 0.060 334.929 o
-9 3 7 19.094 19.235 0.410 7.173 o
-9 3 8 6.484 6.405 0.190 33.400 o
-9 3 9 1.308 1.619 0.090 148.858 o
-9 3 10 4.808 4.706 0.160 47.099 o
-9 3 11 1.135 1.169 0.090 148.858 o
-9 3 12 39.777 40.629 1.129 0.944 o
-9 3 13 6.564 6.635 0.230 22.793 o
-9 3 14 5.849 6.095 0.170 41.721 o
-9 3 15 2.319 2.828 0.170 41.721 o
-9 3 16 2.909 2.888 0.110 99.648 o
-9 3 18 2.649 2.748 0.210 27.341 o
-9 4 1 11.151 11.201 0.260 17.837 o
-9 4 2 3.693 3.517 0.150 53.589 o
-9 4 3 20.010 19.365 0.410 7.173 o
-9 4 4 0.276 0.320 0.050 482.298 o
-9 4 6 7.536 7.404 0.240 20.933 o
-9 4 7 0.898 0.989 0.070 246.071 o
-9 4 8 4.174 4.027 0.160 47.099 o
-9 4 9 1.613 1.669 0.100 120.575 o
-9 4 10 0.543 0.400 0.060 334.929 o
-9 4 11 5.250 4.956 0.530 4.292 o
-9 4 12 5.583 5.426 0.829 1.750 o
-9 4 13 7.000 6.855 0.200 30.144 o
-9 4 14 0.248 0.320 0.080 188.398 o
-9 5 1 1.475 1.269 0.110 99.648 o
-9 5 6 0.712 0.829 0.070 246.071 o
-9 5 8 0.484 0.430 0.080 188.398 o
-9 5 9 3.446 3.377 0.140 61.518 o
-9 5 10 0.801 0.729 0.090 148.858 o
-9 5 12 2.865 2.858 0.220 24.912 o
-9 5 15 2.151 2.188 0.190 33.400 o
-9 6 1 1.486 1.269 0.170 41.721 o
-9 6 2 0.252 0.280 0.070 246.071 o
-9 6 3 3.677 3.427 0.130 71.346 o
-9 6 4 0.294 0.340 0.060 334.929 o
-9 6 5 3.181 2.628 0.210 27.341 o
-9 6 6 0.587 0.699 0.140 61.518 o
-8 0 2 3.491 3.667 0.120 83.732 o
-8 0 4 4.273 4.117 0.130 71.346 o
-8 0 8 49.329 48.063 1.409 0.606 o
-8 0 10 6.608 6.195 0.190 33.400 o
-8 0 12 2.925 2.938 0.390 7.927 o
-8 0 14 43.068 41.608 1.968 0.311 o
-8 0 16 11.582 12.220 0.370 8.807 o
-8 0 18 2.415 2.378 0.200 30.144 o
-8 0 20 39.681 38.340 1.998 0.301 o
-8 0 24 0.585 0.610 0.140 61.518 o
-8 1 1 28.842 29.038 0.630 3.038 o
-8 1 3 18.793 18.765 0.460 5.698 o
-8 1 4 29.354 29.217 0.679 2.608 o
-8 1 5 22.182 22.183 0.480 5.233 o
-8 1 6 1.699 1.649 0.060 334.929 o
-8 1 7 55.180 54.408 1.159 0.896 o
-8 1 8 5.913 5.835 0.150 53.589 o
-8 1 9 13.424 13.270 0.310 12.547 o
-8 1 10 35.509 34.653 0.869 1.593 o
-8 1 11 1.559 1.769 0.150 53.589 o
-8 1 12 1.846 1.689 0.110 99.648 o
-8 1 14 0.506 0.540 0.070 246.071 o
-8 1 15 15.540 15.258 0.380 8.350 o
-8 1 16 8.461 8.264 0.240 20.933 o
-8 1 17 6.703 6.805 0.320 11.775 o
-8 1 18 10.033 10.042 0.250 19.292 o
-8 1 20 1.110 1.049 0.070 246.071 o
-8 1 21 3.969 3.867 0.130 71.346 o
-8 1 23 0.973 0.879 0.100 120.575 o
-8 1 24 8.452 8.523 0.310 12.547 o
-8 2 1 39.016 37.911 0.919 1.425 o
-8 2 2 16.103 16.217 0.370 8.807 o
-8 2 3 6.851 6.675 0.180 37.214 o
-8 2 4 15.700 15.668 0.360 9.304 o
-8 2 5 33.478 33.084 0.719 2.326 o
-8 2 6 56.125 56.156 1.199 0.837 o
-8 2 7 6.191 6.325 0.160 47.099 o
-8 2 8 6.685 6.545 0.170 41.721 o
-8 2 9 1.340 1.289 0.070 246.071 o
-8 2 10 10.677 10.931 0.340 10.430 o
-8 2 11 19.574 19.055 0.440 6.228 o
-8 2 12 7.911 7.644 0.230 22.793 o
-8 2 13 1.988 1.988 0.100 120.575 o
-8 2 14 11.145 11.201 0.260 17.837 o
-8 2 15 0.148 0.200 0.060 334.929 o
-8 2 16 35.791 36.122 0.879 1.557 o
-8 2 17 1.955 1.919 0.170 41.721 o
-8 2 18 13.296 13.260 0.400 7.536 o
-8 2 19 3.538 3.068 0.220 24.912 o
-8 2 23 2.724 2.638 0.200 30.144 o
-8 3 1 0.281 0.210 0.040 753.591 o
-8 3 2 8.243 8.114 0.240 20.933 o
-8 3 3 6.816 6.945 0.180 37.214 o
-8 3 5 0.937 0.969 0.060 334.929 o
-8 3 6 32.279 31.925 0.859 1.630 o
-8 3 7 10.309 10.382 0.280 15.379 o
-8 3 8 21.593 21.533 0.470 5.458 o
-8 3 9 5.265 5.086 0.160 47.099 o
-8 3 10 9.211 9.183 0.230 22.793 o
-8 3 11 5.513 5.696 0.470 5.458 o
-8 3 12 49.039 49.482 1.159 0.896 o
-8 3 13 1.504 1.479 0.130 71.346 o
-8 3 14 1.368 1.239 0.100 120.575 o
-8 3 15 0.472 0.500 0.060 334.929 o
-8 3 16 16.755 17.037 0.380 8.350 o
-8 3 17 15.718 16.307 0.360 9.304 o
-8 3 19 0.935 1.119 0.170 41.721 o
-8 3 20 7.452 7.214 0.410 7.173 o
-8 4 1 20.813 20.564 0.530 4.292 o
-8 4 2 18.977 19.055 0.480 5.233 o
-8 4 3 15.308 15.938 0.340 10.430 o
-8 4 4 10.809 10.402 0.250 19.292 o
-8 4 5 2.882 3.058 0.100 120.575 o
-8 4 6 4.545 4.487 0.140 61.518 o
-8 4 7 2.719 2.788 0.110 99.648 o
-8 4 8 4.076 4.217 0.160 47.099 o
-8 4 10 0.324 0.360 0.080 188.398 o
-8 4 11 21.686 22.682 0.460 5.698 o
-8 4 12 16.531 16.717 0.440 6.228 o
-8 4 13 10.488 10.642 0.390 7.927 o
-8 4 15 2.661 2.828 0.230 22.793 o
-8 4 16 2.496 2.668 0.170 41.721 o
-8 4 18 4.687 4.427 0.290 14.337 o
-8 5 1 4.608 4.447 0.160 47.099 o
-8 5 2 25.448 25.340 0.490 5.022 o
-8 5 5 1.352 1.299 0.090 148.858 o
-8 5 6 0.449 0.510 0.060 334.929 o
-8 5 7 4.573 4.387 0.140 61.518 o
-8 5 8 7.408 6.835 0.719 2.326 o
-8 5 10 2.155 2.208 0.130 71.346 o
-8 5 12 0.914 0.859 0.090 148.858 o
-8 5 14 0.535 0.540 0.140 61.518 o
-8 5 15 0.644 0.699 0.140 61.518 o
-8 6 1 0.318 0.300 0.070 246.071 o
-8 6 2 0.556 0.500 0.080 188.398 o
-8 6 3 0.316 0.240 0.060 334.929 o
-8 6 4 0.622 0.560 0.060 334.929 o
-8 6 6 0.386 0.360 0.070 246.071 o
-8 6 7 1.060 0.969 0.090 148.858 o
-8 6 8 0.478 0.420 0.120 83.732 o
-8 6 11 0.606 0.630 0.110 99.648 o
-7 0 2 14.350 14.659 0.330 11.072 o
-7 0 4 39.842 39.469 0.789 1.932 o
-7 0 6 256.067 257.410 4.986 0.048 o
-7 0 10 1.457 0.959 0.260 17.837 o
-7 0 12 5.205 5.606 0.470 5.458 o
-7 0 14 10.363 11.461 0.300 13.397 o
-7 0 16 6.976 6.875 0.320 11.775 o
-7 0 18 7.399 7.134 0.280 15.379 o
-7 0 20 0.516 0.520 0.090 148.858 o
-7 0 22 0.464 0.410 0.090 148.858 o
-7 0 24 7.536 7.114 0.590 3.464 o
-7 1 1 18.125 18.286 0.520 4.459 o
-7 1 2 87.182 86.663 1.859 0.349 o
-7 1 3 3.686 3.887 0.110 99.648 o
-7 1 4 0.417 0.380 0.050 482.298 o
-7 1 5 2.188 2.188 0.080 188.398 o
-7 1 6 18.982 18.226 0.410 7.173 o
-7 1 7 52.067 50.661 1.529 0.515 o
-7 1 9 10.412 10.802 0.380 8.350 o
-7 1 10 28.899 28.448 0.729 2.263 o
-7 1 11 45.720 44.495 1.269 0.748 o
-7 1 12 2.929 2.958 0.130 71.346 o
-7 1 13 9.274 8.823 0.290 14.337 o
-7 1 14 15.067 14.898 0.350 9.843 o
-7 1 15 13.205 12.980 0.300 13.397 o
-7 1 16 5.621 5.776 0.170 41.721 o
-7 1 17 22.024 22.383 0.450 5.954 o
-7 1 18 0.195 0.180 0.060 334.929 o
-7 1 19 25.681 25.131 0.709 2.392 o
-7 1 20 4.248 4.337 0.130 71.346 o
-7 1 21 2.918 2.918 0.110 99.648 o
-7 1 22 1.271 1.149 0.080 188.398 o
-7 1 23 0.975 1.009 0.070 246.071 o
-7 1 24 0.765 0.859 0.150 53.589 o
-7 1 25 7.180 7.094 0.290 14.337 o
-7 2 2 0.344 0.330 0.030 1339.720 o
-7 2 3 22.461 22.233 0.500 4.823 o
-7 2 4 3.454 3.317 0.130 71.346 o
-7 2 5 9.785 9.772 0.240 20.933 o
-7 2 6 2.232 2.238 0.090 148.858 o
-7 2 7 19.101 19.085 0.410 7.173 o
-7 2 8 16.824 16.447 0.360 9.304 o
-7 2 9 17.022 16.687 0.370 8.807 o
-7 2 10 76.478 76.611 1.559 0.495 o
-7 2 11 22.177 21.783 0.480 5.233 o
-7 2 12 7.751 7.804 0.210 27.341 o
-7 2 13 4.956 4.966 0.140 61.518 o
-7 2 14 3.528 3.337 0.110 99.648 o
-7 2 15 40.678 39.999 0.849 1.669 o
-7 2 16 11.957 11.791 0.500 4.823 o
-7 2 17 2.012 2.168 0.200 30.144 o
-7 2 18 4.487 4.367 0.250 19.292 o
-7 2 20 22.356 21.523 1.209 0.824 o
-7 2 21 11.786 11.101 0.989 1.230 o
-7 2 22 4.386 4.157 0.370 8.807 o
-7 2 23 3.602 3.787 0.240 20.933 o
-7 2 24 4.463 4.556 0.240 20.933 o
-7 3 1 2.021 1.929 0.070 246.071 o
-7 3 2 1.867 1.809 0.070 246.071 o
-7 3 3 2.102 2.078 0.080 188.398 o
-7 3 4 75.006 73.613 1.839 0.356 o
-7 3 5 34.076 33.884 0.699 2.461 o
-7 3 6 15.764 15.698 0.350 9.843 o
-7 3 9 9.303 9.543 0.230 22.793 o
-7 3 10 11.146 11.011 0.370 8.807 o
-7 3 11 0.245 0.180 0.040 753.591 o
-7 3 12 0.981 0.939 0.070 246.071 o
-7 3 13 7.465 7.364 0.190 33.400 o
-7 3 14 22.029 22.083 0.550 3.986 o
-7 3 15 4.736 4.666 0.150 53.589 o
-7 3 16 21.510 21.543 0.859 1.630 o
-7 3 18 9.541 9.732 0.240 20.933 o
-7 3 20 2.481 2.358 0.150 53.589 o
-7 3 21 2.532 2.628 0.130 71.346 o
-7 3 22 2.728 2.648 0.200 30.144 o
-7 4 1 20.723 20.504 0.450 5.954 o
-7 4 2 6.349 6.475 0.170 41.721 o
-7 4 3 0.631 0.669 0.050 482.298 o
-7 4 4 2.128 2.148 0.080 188.398 o
-7 4 5 22.288 22.143 0.510 4.636 o
-7 4 6 4.120 4.447 0.140 61.518 o
-7 4 7 4.481 4.526 0.140 61.518 o
-7 4 8 25.217 25.900 0.510 4.636 o
-7 4 9 5.271 5.446 0.260 17.837 o
-7 4 10 0.262 0.200 0.070 246.071 o
-7 4 11 13.826 13.969 0.769 2.034 o
-7 4 12 3.297 3.377 0.140 61.518 o
-7 4 14 3.153 3.227 0.200 30.144 o
-7 4 15 11.909 11.991 0.290 14.337 o
-7 4 16 9.058 9.463 0.320 11.775 o
-7 4 17 3.421 3.307 0.350 9.843 o
-7 5 1 3.720 3.697 0.120 83.732 o
-7 5 2 18.368 18.056 0.659 2.768 o
-7 5 3 3.453 3.367 0.110 99.648 o
-7 5 4 1.685 1.589 0.140 61.518 o
-7 5 5 0.937 0.959 0.070 246.071 o
-7 5 6 7.244 7.734 0.230 22.793 o
-7 5 7 0.571 0.679 0.070 246.071 o
-7 5 10 5.091 5.456 0.180 37.214 o
-7 5 11 8.962 9.183 0.240 20.933 o
-7 5 12 23.333 24.051 1.509 0.529 o
-7 5 14 1.038 1.179 0.110 99.648 o
-7 5 17 2.319 2.238 0.190 33.400 o
-7 6 1 15.197 14.469 0.320 11.775 o
-7 6 2 2.810 2.738 0.130 71.346 o
-7 6 4 0.667 0.689 0.070 246.071 o
-7 6 5 1.103 0.999 0.200 30.144 o
-7 6 6 5.703 5.576 0.180 37.214 o
-7 6 7 2.250 1.909 0.120 83.732 o
-7 6 8 3.935 3.477 0.340 10.430 o
-7 6 9 1.940 1.879 0.130 71.346 o
-7 6 11 1.724 1.549 0.190 33.400 o
-6 0 2 182.872 186.555 4.097 0.072 o
-6 0 4 2.981 3.168 0.290 14.337 o
-6 0 6 164.084 166.830 3.597 0.093 o
-6 0 8 1.182 1.259 0.150 53.589 o
-6 0 10 288.743 290.245 8.244 0.018 o
-6 0 14 26.007 24.951 0.560 3.845 o
-6 0 16 128.107 127.611 3.817 0.083 o
-6 0 18 15.014 15.068 0.470 5.458 o
-6 0 20 9.686 9.423 0.250 19.292 o
-6 0 22 2.632 2.788 0.140 61.518 o
-6 0 24 11.964 11.761 0.420 6.835 o
-6 1 1 1.453 1.529 0.090 148.858 o
-6 1 2 6.831 6.745 0.180 37.214 o
-6 1 3 1.262 1.269 0.070 246.071 o
-6 1 4 31.799 31.655 0.679 2.608 o
-6 1 5 96.700 97.294 2.388 0.211 o
-6 1 6 153.283 154.250 3.437 0.102 o
-6 1 7 2.814 2.628 0.170 41.721 o
-6 1 8 3.024 3.128 0.180 37.214 o
-6 1 9 43.406 43.746 1.039 1.115 o
-6 1 10 50.726 50.531 1.289 0.725 o
-6 1 11 4.195 3.977 0.180 37.214 o
-6 1 12 41.597 41.208 0.949 1.336 o
-6 1 13 4.933 4.856 0.140 61.518 o
-6 1 14 22.166 21.074 0.470 5.458 o
-6 1 15 3.432 3.497 0.110 99.648 o
-6 1 16 0.589 0.540 0.050 482.298 o
-6 1 17 1.050 1.029 0.070 246.071 o
-6 1 18 0.642 0.649 0.060 334.929 o
-6 1 19 11.378 11.181 0.300 13.397 o
-6 1 20 26.997 26.479 0.909 1.456 o
-6 1 21 12.544 12.091 0.310 12.547 o
-6 1 22 1.406 1.439 0.080 188.398 o
-6 1 23 2.066 1.998 0.090 148.858 o
-6 1 24 0.253 0.220 0.070 246.071 o
-6 1 25 1.198 1.399 0.180 37.214 o
-6 2 1 71.035 68.497 1.539 0.508 o
-6 2 2 39.778 38.340 0.819 1.793 o
-6 2 3 60.993 59.814 1.859 0.349 o
-6 2 4 5.281 5.386 0.140 61.518 o
-6 2 5 4.337 4.307 0.130 71.346 o
-6 2 6 1.100 1.069 0.100 120.575 o
-6 2 7 0.230 0.200 0.040 753.591 o
-6 2 8 13.273 12.900 0.640 2.944 o
-6 2 9 31.133 31.246 0.759 2.088 o
-6 2 10 9.680 9.143 0.240 20.933 o
-6 2 11 0.201 0.190 0.040 753.591 o
-6 2 12 8.829 8.593 0.210 27.341 o
-6 2 13 0.206 0.170 0.040 753.591 o
-6 2 14 6.330 6.395 0.180 37.214 o
-6 2 15 2.733 2.658 0.110 99.648 o
-6 2 16 0.330 0.380 0.050 482.298 o
-6 2 17 9.162 9.223 0.300 13.397 o
-6 2 18 18.706 19.025 0.949 1.336 o
-6 2 19 2.532 2.368 0.120 83.732 o
-6 2 20 19.990 19.215 0.410 7.173 o
-6 2 21 1.515 1.559 0.100 120.575 o
-6 2 23 0.568 0.530 0.090 148.858 o
-6 3 1 12.988 12.950 0.300 13.397 o
-6 3 2 11.261 11.251 0.260 17.837 o
-6 3 3 1.334 1.679 0.060 334.929 o
-6 3 4 4.312 4.407 0.110 99.648 o
-6 3 5 0.627 0.649 0.040 753.591 o
-6 3 6 6.038 6.975 0.170 41.721 o
-6 3 7 7.234 7.294 0.180 37.214 o
-6 3 8 39.813 38.410 0.859 1.630 o
-6 3 9 30.878 30.546 0.590 3.464 o
-6 3 10 0.510 0.520 0.060 334.929 o
-6 3 11 4.318 4.287 0.130 71.346 o
-6 3 12 0.400 0.929 0.160 47.099 o
-6 3 13 6.157 6.415 0.170 41.721 o
-6 3 14 54.231 53.978 1.109 0.979 o
-6 3 15 12.176 12.720 0.310 12.547 o
-6 3 16 1.789 1.859 0.120 83.732 o
-6 3 17 0.606 0.600 0.070 246.071 o
-6 3 18 8.229 8.084 0.230 22.793 o
-6 3 19 14.798 14.888 0.580 3.584 o
-6 3 20 0.943 0.899 0.170 41.721 o
-6 3 21 0.353 0.400 0.080 188.398 o
-6 3 22 4.589 4.546 0.160 47.099 o
-6 3 23 0.853 0.749 0.140 61.518 o
-6 4 1 7.590 7.644 0.200 30.144 o
-6 4 3 7.058 7.134 0.180 37.214 o
-6 4 4 41.503 41.618 1.029 1.137 o
-6 4 5 37.738 37.551 0.799 1.884 o
-6 4 6 1.958 1.859 0.090 148.858 o
-6 4 8 6.700 6.805 0.200 30.144 o
-6 4 10 1.870 1.799 0.100 120.575 o
-6 4 11 6.315 6.315 0.460 5.698 o
-6 4 12 11.105 11.911 0.280 15.379 o
-6 4 13 13.208 13.819 0.849 1.669 o
-6 4 14 13.301 13.709 0.320 11.775 o
-6 4 15 21.654 21.533 0.440 6.228 o
-6 4 16 0.491 0.560 0.070 246.071 o
-6 4 18 6.187 6.295 0.200 30.144 o
-6 4 19 0.902 1.009 0.130 71.346 o
-6 5 2 0.629 0.739 0.060 334.929 o
-6 5 3 1.199 1.209 0.070 246.071 o
-6 5 4 35.151 34.213 0.839 1.709 o
-6 5 6 6.458 6.515 0.180 37.214 o
-6 5 7 2.626 2.608 0.110 99.648 o
-6 5 8 15.159 15.388 0.360 9.304 o
-6 5 9 1.372 1.299 0.180 37.214 o
-6 5 10 14.435 14.509 0.330 11.072 o
-6 5 11 0.484 0.530 0.080 188.398 o
-6 5 13 0.574 0.580 0.100 120.575 o
-6 5 14 2.222 2.378 0.130 71.346 o
-6 5 15 1.359 1.409 0.130 71.346 o
-6 5 16 7.237 7.464 0.210 27.341 o
-6 5 18 1.411 1.159 0.210 27.341 o
-6 6 1 1.660 1.709 0.080 188.398 o
-6 6 2 4.043 4.097 0.120 83.732 o
-6 6 3 0.352 0.560 0.060 334.929 o
-6 6 4 2.824 2.698 0.190 33.400 o
-6 6 5 8.664 8.643 0.570 3.711 o
-6 6 6 0.950 1.519 0.090 148.858 o
-6 6 7 0.791 0.630 0.060 334.929 o
-6 6 8 0.436 0.430 0.140 61.518 o
-6 6 10 4.846 4.966 0.270 16.540 o
-6 6 11 9.395 9.503 0.350 9.843 o
-6 6 12 3.967 4.307 0.250 19.292 o
-6 6 13 0.656 0.869 0.160 47.099 o
-6 6 14 0.820 0.669 0.150 53.589 o
-6 6 15 3.360 3.257 0.220 24.912 o
-6 6 16 1.928 1.829 0.180 37.214 o
-6 7 1 5.314 5.076 0.160 47.099 o
-6 7 4 0.425 0.320 0.080 188.398 o
-6 7 5 0.424 0.390 0.070 246.071 o
-6 7 6 1.145 1.019 0.090 148.858 o
-6 7 7 2.373 2.058 0.180 37.214 o
-6 7 9 2.305 2.318 0.190 33.400 o
-5 0 2 89.876 91.369 1.849 0.352 o
-5 0 4 18.616 18.755 0.470 5.458 o
-5 0 6 118.434 118.818 2.768 0.157 o
-5 0 8 282.219 287.727 7.694 0.020 o
-5 0 10 102.005 105.238 2.388 0.211 o
-5 0 12 44.173 42.987 1.009 1.182 o
-5 0 14 0.666 0.550 0.070 246.071 o
-5 0 18 26.009 25.780 0.719 2.326 o
-5 0 20 97.817 97.944 2.498 0.193 o
-5 0 22 0.218 0.350 0.080 188.398 o
-5 0 24 0.504 0.480 0.090 148.858 o
-5 0 26 13.406 13.380 0.380 8.350 o
-5 1 1 56.396 57.036 1.339 0.671 o
-5 1 2 255.743 260.128 6.575 0.028 o
-5 1 3 49.770 51.550 1.079 1.034 o
-5 1 4 92.779 96.016 2.488 0.194 o
-5 1 5 30.911 31.176 1.099 0.996 o
-5 1 6 4.067 4.147 0.320 11.775 o
-5 1 7 0.941 0.829 0.200 30.144 o
-5 1 8 16.870 16.977 0.500 4.823 o
-5 1 9 267.154 270.090 6.405 0.029 o
-5 1 10 25.930 25.640 0.649 2.854 o
-5 1 12 24.538 24.321 0.540 4.135 o
-5 1 13 8.916 8.813 0.210 27.341 o
-5 1 14 26.371 25.660 0.560 3.845 o
-5 1 15 39.940 38.610 0.879 1.557 o
-5 1 16 54.346 53.528 1.149 0.912 o
-5 1 17 16.184 15.588 0.360 9.304 o
-5 1 18 0.508 0.490 0.050 482.298 o
-5 1 19 40.221 40.169 0.879 1.557 o
-5 1 20 0.550 0.570 0.060 334.929 o
-5 1 21 0.945 0.899 0.070 246.071 o
-5 1 22 1.417 1.409 0.100 120.575 o
-5 1 23 0.214 0.230 0.060 334.929 o
-5 1 24 15.247 14.269 0.450 5.954 o
-5 1 25 1.020 0.959 0.160 47.099 o
-5 1 26 2.814 2.938 0.210 27.341 o
-5 2 1 9.182 9.183 0.210 27.341 o
-5 2 2 0.650 0.669 0.070 246.071 o
-5 2 3 4.226 4.197 0.130 71.346 o
-5 2 4 28.903 27.499 0.849 1.669 o
-5 2 5 177.086 176.893 3.637 0.091 o
-5 2 6 79.693 79.298 3.068 0.128 o
-5 2 7 21.347 21.543 0.769 2.034 o
-5 2 8 1.825 2.038 0.140 61.518 o
-5 2 11 40.329 39.549 0.879 1.557 o
-5 2 12 23.446 23.522 0.520 4.459 o
-5 2 13 72.998 71.774 1.519 0.522 o
-5 2 14 0.672 0.729 0.060 334.929 o
-5 2 15 11.858 11.961 0.280 15.379 o
-5 2 16 3.223 3.208 0.110 99.648 o
-5 2 17 7.777 7.864 0.210 27.341 o
-5 2 18 4.774 4.946 0.160 47.099 o
-5 2 19 11.065 10.752 0.350 9.843 o
-5 2 22 9.561 8.983 0.450 5.954 o
-5 2 23 7.278 6.305 0.200 30.144 o
-5 2 24 1.610 1.529 0.170 41.721 o
-5 3 1 20.062 19.695 0.420 6.835 o
-5 3 3 6.123 5.885 0.140 61.518 o
-5 3 4 11.429 11.051 0.250 19.292 o
-5 3 5 3.828 3.657 0.150 53.589 o
-5 3 6 4.742 4.656 0.120 83.732 o
-5 3 7 16.130 15.768 0.350 9.843 o
-5 3 8 2.212 2.188 0.090 148.858 o
-5 3 10 6.346 6.385 0.180 37.214 o
-5 3 11 0.542 0.480 0.050 482.298 o
-5 3 12 0.681 0.669 0.050 482.298 o
-5 3 14 0.798 0.919 0.090 148.858 o
-5 3 15 2.292 2.228 0.110 99.648 o
-5 3 18 12.361 12.730 0.300 13.397 o
-5 3 19 5.731 5.915 0.210 27.341 o
-5 3 20 0.275 0.240 0.080 188.398 o
-5 3 21 0.871 0.909 0.120 83.732 o
-5 3 23 3.609 3.807 0.140 61.518 o
-5 4 1 3.166 3.257 0.110 99.648 o
-5 4 3 23.074 23.522 0.520 4.459 o
-5 4 4 23.060 23.412 0.510 4.636 o
-5 4 5 13.320 13.160 0.280 15.379 o
-5 4 7 1.173 1.159 0.070 246.071 o
-5 4 8 24.038 25.400 0.520 4.459 o
-5 4 10 23.122 22.892 0.580 3.584 o
-5 4 11 0.344 0.270 0.060 334.929 o
-5 4 12 1.826 2.018 0.160 47.099 o
-5 4 13 14.581 14.509 0.340 10.430 o
-5 4 14 6.897 7.194 0.200 30.144 o
-5 4 15 12.781 13.140 0.400 7.536 o
-5 4 17 2.322 2.398 0.170 41.721 o
-5 4 18 15.752 16.677 1.059 1.073 o
-5 4 19 0.441 0.450 0.090 148.858 o
-5 5 1 2.635 2.638 0.090 148.858 o
-5 5 2 4.036 3.957 0.120 83.732 o
-5 5 3 3.049 2.958 0.110 99.648 o
-5 5 4 61.596 64.540 1.539 0.508 o
-5 5 5 0.229 0.310 0.050 482.298 o
-5 5 6 8.606 8.733 0.250 19.292 o
-5 5 7 2.534 2.458 0.100 120.575 o
-5 5 8 5.694 5.865 0.160 47.099 o
-5 5 9 2.749 2.608 0.170 41.721 o
-5 5 10 3.286 3.287 0.140 61.518 o
-5 5 12 10.789 11.521 0.620 3.137 o
-5 5 13 4.105 3.997 0.560 3.845 o
-5 5 14 46.142 47.183 3.347 0.107 o
-5 5 16 0.755 0.699 0.080 188.398 o
-5 5 17 0.532 0.600 0.110 99.648 o
-5 5 18 1.287 1.349 0.220 24.912 o
-5 6 2 0.312 0.450 0.050 482.298 o
-5 6 3 18.461 18.136 0.400 7.536 o
-5 6 4 2.571 2.508 0.110 99.648 o
-5 6 5 1.389 1.389 0.190 33.400 o
-5 6 6 0.866 0.819 0.070 246.071 o
-5 6 7 1.633 1.679 0.140 61.518 o
-5 6 8 10.688 11.381 0.270 16.540 o
-5 6 9 2.337 2.238 0.130 71.346 o
-5 6 10 8.841 9.013 0.350 9.843 o
-5 6 11 0.686 0.669 0.120 83.732 o
-5 6 13 1.463 1.229 0.130 71.346 o
-5 6 15 3.800 4.137 0.240 20.933 o
-5 6 17 0.769 0.819 0.140 61.518 o
-5 7 2 0.855 0.689 0.150 53.589 o
-5 7 3 0.531 0.500 0.070 246.071 o
-5 7 4 0.382 0.340 0.070 246.071 o
-5 7 7 2.186 1.938 0.340 10.430 o
-5 7 9 2.091 1.909 0.290 14.337 o
-5 7 10 1.878 1.809 0.190 33.400 o
-5 7 11 2.385 2.248 0.200 30.144 o
-4 0 2 970.184 872.343 129.739 0.000 o
-4 0 4 121.148 123.874 3.507 0.098 o
-4 0 6 44.799 45.065 1.029 1.137 o
-4 0 8 580.451 583.687 13.030 0.007 o
-4 0 10 1.805 1.779 0.190 33.400 o
-4 0 12 241.774 243.451 5.386 0.042 o
-4 0 14 1.920 1.948 0.140 61.518 o
-4 0 16 57.328 56.436 1.239 0.784 o
-4 0 18 131.412 131.048 2.658 0.170 o
-4 0 22 1.309 1.199 0.110 99.648 o
-4 0 24 1.788 1.879 0.230 22.793 o
-4 0 26 11.120 10.982 0.350 9.843 o
-4 1 1 91.210 91.649 2.298 0.228 o
-4 1 2 56.541 57.046 1.259 0.759 o
-4 1 3 1.747 1.759 0.100 120.575 o
-4 1 4 34.218 34.463 0.829 1.750 o
-4 1 5 0.108 0.130 0.040 753.591 o
-4 1 6 178.195 179.671 4.177 0.069 o
-4 1 7 87.167 89.740 2.038 0.290 o
-4 1 8 174.464 178.591 4.167 0.069 o
-4 1 9 46.175 46.734 1.089 1.015 o
-4 1 11 1.881 1.919 0.080 188.398 o
-4 1 12 82.118 81.457 1.789 0.376 o
-4 1 13 15.436 15.168 0.360 9.304 o
-4 1 14 16.560 16.467 0.370 8.807 o
-4 1 15 0.121 0.120 0.030 1339.720 o
-4 1 16 22.033 21.353 0.470 5.458 o
-4 1 17 4.448 4.506 0.120 83.732 o
-4 1 18 0.976 0.999 0.060 334.929 o
-4 1 19 52.531 52.230 1.249 0.772 o
-4 1 20 11.742 11.631 0.320 11.775 o
-4 1 21 1.483 1.339 0.110 99.648 o
-4 1 22 21.794 20.934 0.889 1.522 o
-4 1 23 9.223 9.013 0.260 17.837 o
-4 1 24 2.652 2.608 0.180 37.214 o
-4 1 25 4.288 4.367 0.140 61.518 o
-4 1 26 2.315 2.148 0.190 33.400 o
-4 2 1 53.752 52.699 1.229 0.797 o
-4 2 2 13.379 13.150 0.370 8.807 o
-4 2 3 78.989 80.008 2.398 0.209 o
-4 2 4 62.428 63.351 2.418 0.206 o
-4 2 5 5.756 5.915 0.380 8.350 o
-4 2 6 5.611 5.756 0.380 8.350 o
-4 2 7 6.797 6.575 0.180 37.214 o
-4 2 8 82.734 83.415 1.819 0.364 o
-4 2 9 13.915 14.059 0.340 10.430 o
-4 2 10 30.787 30.117 0.679 2.608 o
-4 2 11 7.576 7.424 0.200 30.144 o
-4 2 12 0.739 0.809 0.040 753.591 o
-4 2 13 3.354 3.257 0.100 120.575 o
-4 2 14 22.771 22.083 0.490 5.022 o
-4 2 15 34.912 34.353 0.769 2.034 o
-4 2 16 10.044 9.942 0.240 20.933 o
-4 2 17 7.343 7.304 0.180 37.214 o
-4 2 18 7.677 7.944 0.240 20.933 o
-4 2 19 6.031 5.965 0.200 30.144 o
-4 2 21 4.410 4.277 0.200 30.144 o
-4 2 22 3.809 3.907 0.140 61.518 o
-4 2 23 17.914 17.217 0.440 6.228 o
-4 2 24 2.297 2.288 0.100 120.575 o
-4 2 25 3.136 3.237 0.220 24.912 o
-4 3 1 4.977 4.906 0.120 83.732 o
-4 3 2 13.322 13.270 0.290 14.337 o
-4 3 3 21.861 21.483 0.610 3.240 o
-4 3 4 239.684 236.506 5.136 0.046 o
-4 3 5 28.136 27.678 0.580 3.584 o
-4 3 6 8.239 7.994 0.260 17.837 o
-4 3 7 5.063 5.186 0.140 61.518 o
-4 3 8 0.218 0.270 0.060 334.929 o
-4 3 9 36.297 36.412 0.899 1.489 o
-4 3 10 64.216 63.071 1.499 0.536 o
-4 3 11 20.049 20.094 0.460 5.698 o
-4 3 12 12.318 12.251 0.270 16.540 o
-4 3 13 0.993 1.069 0.060 334.929 o
-4 3 14 31.442 31.486 0.809 1.838 o
-4 3 15 5.620 6.075 0.170 41.721 o
-4 3 16 4.010 3.987 0.170 41.721 o
-4 3 17 14.190 14.609 0.330 11.072 o
-4 3 18 2.464 2.438 0.270 16.540 o
-4 3 20 5.955 5.975 0.190 33.400 o
-4 3 21 1.530 1.609 0.120 83.732 o
-4 3 22 1.087 1.179 0.130 71.346 o
-4 3 23 0.396 0.350 0.110 99.648 o
-4 4 1 0.155 0.150 0.030 1339.720 o
-4 4 2 5.104 5.106 0.140 61.518 o
-4 4 3 58.763 58.305 1.429 0.590 o
-4 4 4 0.686 1.069 0.060 334.929 o
-4 4 5 11.221 11.141 0.260 17.837 o
-4 4 6 28.703 28.518 0.620 3.137 o
-4 4 7 9.154 9.253 0.300 13.397 o
-4 4 8 4.252 4.457 0.130 71.346 o
-4 4 9 2.135 1.988 0.100 120.575 o
-4 4 10 2.841 2.758 0.110 99.648 o
-4 4 11 0.114 0.170 0.050 482.298 o
-4 4 12 0.282 0.330 0.060 334.929 o
-4 4 13 27.114 27.609 0.859 1.630 o
-4 4 14 21.694 22.123 0.849 1.669 o
-4 4 15 0.854 0.889 0.070 246.071 o
-4 4 16 1.820 1.958 0.150 53.589 o
-4 4 17 4.531 4.636 0.240 20.933 o
-4 4 18 2.037 2.118 0.130 71.346 o
-4 4 20 4.356 3.917 0.280 15.379 o
-4 5 2 21.497 21.553 0.470 5.458 o
-4 5 3 2.274 2.158 0.090 148.858 o
-4 5 4 0.558 0.530 0.060 334.929 o
-4 5 6 5.226 5.006 0.160 47.099 o
-4 5 8 7.585 7.984 0.200 30.144 o
-4 5 10 11.678 11.961 0.759 2.088 o
-4 5 11 1.285 1.379 0.110 99.648 o
-4 5 12 7.460 7.444 0.480 5.233 o
-4 5 13 0.511 0.540 0.080 188.398 o
-4 5 14 12.596 13.180 0.390 7.927 o
-4 5 15 0.223 0.280 0.070 246.071 o
-4 5 17 1.636 1.599 0.280 15.379 o
-4 5 18 11.195 11.331 0.420 6.835 o
-4 6 2 4.474 4.377 0.330 11.072 o
-4 6 3 12.156 12.261 0.280 15.379 o
-4 6 4 3.280 3.257 0.140 61.518 o
-4 6 5 5.405 5.436 0.230 22.793 o
-4 6 6 1.543 1.519 0.090 148.858 o
-4 6 7 8.842 8.583 0.230 22.793 o
-4 6 8 1.360 1.359 0.110 99.648 o
-4 6 11 0.519 0.620 0.090 148.858 o
-4 6 12 4.019 4.077 0.170 41.721 o
-4 6 13 18.628 18.885 0.430 6.521 o
-4 6 14 4.509 4.736 0.170 41.721 o
-4 6 16 0.992 1.039 0.170 41.721 o
-4 6 17 0.425 0.490 0.130 71.346 o
-4 7 2 4.289 3.857 0.240 20.933 o
-4 7 3 4.526 4.037 0.320 11.775 o
-4 7 4 2.471 2.358 0.160 47.099 o
-4 7 6 0.798 0.779 0.080 188.398 o
-4 7 7 2.549 2.548 0.290 14.337 o
-4 7 8 1.885 1.739 0.200 30.144 o
-4 7 9 6.904 6.705 0.290 14.337 o
-4 7 11 0.722 0.799 0.160 47.099 o
-3 0 2 14.308 14.659 0.320 11.775 o
-3 0 4 82.567 91.319 3.108 0.125 o
-3 0 6 12.778 14.988 0.649 2.854 o
-3 0 8 21.761 22.512 0.530 4.292 o
-3 0 10 3.990 4.167 0.120 83.732 o
-3 0 12 145.195 146.566 3.188 0.118 o
-3 0 14 17.997 17.776 0.390 7.927 o
-3 0 16 13.807 13.360 0.320 11.775 o
-3 0 18 33.516 33.684 0.749 2.144 o
-3 0 20 9.595 9.273 0.480 5.233 o
-3 0 22 95.349 92.818 3.757 0.085 o
-3 0 24 0.046 0.490 0.090 148.858 o
-3 0 26 4.167 4.017 0.230 22.793 o
-3 1 1 321.425 327.166 7.634 0.021 o
-3 1 2 34.382 33.884 0.779 1.982 o
-3 1 3 158.819 162.834 3.727 0.087 o
-3 1 4 226.512 234.468 5.326 0.042 o
-3 1 5 208.895 217.351 4.996 0.048 o
-3 1 6 0.314 0.330 0.040 753.591 o
-3 1 7 349.314 353.885 8.044 0.019 o
-3 1 8 8.856 8.304 0.230 22.793 o
-3 1 9 60.912 61.802 1.369 0.642 o
-3 1 10 3.682 3.597 0.110 99.648 o
-3 1 11 161.630 158.647 3.547 0.096 o
-3 1 12 53.696 53.309 1.179 0.866 o
-3 1 13 0.878 0.839 0.040 753.591 o
-3 1 14 0.298 0.330 0.030 1339.720 o
-3 1 15 0.136 0.140 0.030 1339.720 o
-3 1 16 31.981 31.476 0.689 2.533 o
-3 1 17 59.488 59.504 1.279 0.736 o
-3 1 18 38.366 38.310 0.839 1.709 o
-3 1 19 0.271 0.270 0.040 753.591 o
-3 1 20 2.078 1.958 0.080 188.398 o
-3 1 21 7.996 7.924 0.200 30.144 o
-3 1 22 2.103 1.958 0.090 148.858 o
-3 1 23 1.887 1.809 0.090 148.858 o
-3 1 24 0.229 0.230 0.060 334.929 o
-3 1 25 1.242 1.129 0.080 188.398 o
-3 1 26 16.677 16.447 0.430 6.521 o
-3 2 1 82.918 83.925 1.899 0.334 o
-3 2 2 175.133 181.229 4.217 0.068 o
-3 2 3 295.359 303.644 6.935 0.025 o
-3 2 4 27.541 27.629 0.689 2.533 o
-3 2 5 2.672 2.668 0.110 99.648 o
-3 2 6 139.267 139.082 3.617 0.092 o
-3 2 7 168.776 169.159 3.797 0.084 o
-3 2 8 285.834 289.895 6.585 0.028 o
-3 2 9 52.050 52.230 1.149 0.912 o
-3 2 10 11.315 10.961 0.260 17.837 o
-3 2 11 23.466 23.082 0.510 4.636 o
-3 2 12 2.055 2.108 0.070 246.071 o
-3 2 13 53.661 53.169 1.209 0.824 o
-3 2 14 0.788 0.889 0.050 482.298 o
-3 2 15 28.603 28.348 0.659 2.768 o
-3 2 16 14.489 14.619 0.330 11.072 o
-3 2 17 1.010 0.979 0.060 334.929 o
-3 2 18 43.071 43.176 0.999 1.206 o
-3 2 19 0.357 0.340 0.050 482.298 o
-3 2 20 3.404 3.537 0.110 99.648 o
-3 2 21 10.857 10.692 0.330 11.072 o
-3 2 24 2.744 2.598 0.150 53.589 o
-3 3 1 3.824 3.897 0.100 120.575 o
-3 3 2 250.751 249.346 5.536 0.039 o
-3 3 3 3.925 7.494 0.180 37.214 o
-3 3 4 45.253 45.355 0.929 1.394 o
-3 3 5 21.823 21.693 0.450 5.954 o
-3 3 6 0.058 0.270 0.050 482.298 o
-3 3 7 4.129 4.077 0.140 61.518 o
-3 3 8 17.576 17.906 0.430 6.521 o
-3 3 9 4.918 5.556 0.150 53.589 o
-3 3 10 20.262 20.024 0.450 5.954 o
-3 3 11 1.407 1.519 0.080 188.398 o
-3 3 12 41.462 41.987 0.909 1.456 o
-3 3 13 9.043 9.323 0.220 24.912 o
-3 3 14 69.200 69.876 1.579 0.483 o
-3 3 15 1.565 1.639 0.130 71.346 o
-3 3 17 1.165 1.159 0.080 188.398 o
-3 3 18 3.568 3.437 0.120 83.732 o
-3 3 19 10.116 10.322 0.250 19.292 o
-3 3 20 4.184 4.197 0.140 61.518 o
-3 3 21 6.134 6.825 0.230 22.793 o
-3 3 22 9.985 9.892 0.250 19.292 o
-3 3 24 10.841 10.902 0.340 10.430 o
-3 4 1 20.651 20.584 0.440 6.228 o
-3 4 2 10.397 10.502 0.400 7.536 o
-3 4 3 58.102 57.795 1.199 0.837 o
-3 4 4 28.262 28.528 0.689 2.533 o
-3 4 5 0.417 0.470 0.040 753.591 o
-3 4 6 24.896 24.481 0.709 2.392 o
-3 4 7 16.323 16.447 0.480 5.233 o
-3 4 8 0.548 0.500 0.050 482.298 o
-3 4 9 0.456 0.490 0.060 334.929 o
-3 4 10 37.067 37.421 0.799 1.884 o
-3 4 11 3.825 3.977 0.140 61.518 o
-3 4 12 2.872 2.848 0.120 83.732 o
-3 4 13 31.493 31.665 0.959 1.308 o
-3 4 14 5.673 5.716 0.190 33.400 o
-3 4 16 3.996 4.007 0.160 47.099 o
-3 4 17 10.277 10.612 0.260 17.837 o
-3 4 18 3.971 3.917 0.150 53.589 o
-3 4 20 8.818 8.663 0.370 8.807 o
-3 5 1 0.162 0.240 0.040 753.591 o
-3 5 2 2.271 2.348 0.080 188.398 o
-3 5 3 4.461 4.247 0.130 71.346 o
-3 5 4 9.281 8.973 0.250 19.292 o
-3 5 5 1.085 1.109 0.070 246.071 o
-3 5 6 34.837 35.443 0.909 1.456 o
-3 5 7 3.924 4.007 0.130 71.346 o
-3 5 8 0.585 0.580 0.070 246.071 o
-3 5 9 4.280 4.187 0.150 53.589 o
-3 5 10 4.173 4.277 0.170 41.721 o
-3 5 11 1.326 1.379 0.110 99.648 o
-3 5 12 12.046 12.470 0.290 14.337 o
-3 5 13 0.344 0.320 0.070 246.071 o
-3 5 14 1.482 1.639 0.100 120.575 o
-3 5 16 16.643 16.967 0.540 4.135 o
-3 5 17 0.990 0.979 0.100 120.575 o
-3 5 18 1.238 1.229 0.210 27.341 o
-3 6 1 7.966 7.764 0.370 8.807 o
-3 6 2 1.713 1.649 0.110 99.648 o
-3 6 3 0.866 1.229 0.240 20.933 o
-3 6 4 1.128 1.279 0.080 188.398 o
-3 6 5 0.727 0.789 0.070 246.071 o
-3 6 6 0.815 0.909 0.090 148.858 o
-3 6 7 0.721 0.809 0.130 71.346 o
-3 6 9 3.829 3.927 0.160 47.099 o
-3 6 10 2.799 2.878 0.140 61.518 o
-3 6 11 0.389 0.330 0.070 246.071 o
-3 6 12 3.520 3.947 0.160 47.099 o
-3 6 13 1.705 1.829 0.100 120.575 o
-3 6 15 0.184 0.600 0.110 99.648 o
-3 6 17 6.684 6.885 0.270 16.540 o
-3 7 2 5.088 5.206 0.250 19.292 o
-3 7 4 4.309 4.197 0.240 20.933 o
-3 7 5 1.655 1.629 0.190 33.400 o
-3 7 6 0.786 0.560 0.150 53.589 o
-3 7 12 5.891 5.795 0.270 16.540 o
-3 7 13 3.931 3.847 0.230 22.793 o
-2 0 6 174.314 175.654 4.137 0.070 o
-2 0 8 451.080 468.017 10.682 0.011 o
-2 0 10 190.717 187.405 4.387 0.063 o
-2 0 12 16.920 16.987 0.380 8.350 o
-2 0 14 56.630 56.116 1.249 0.772 o
-2 0 16 11.829 11.631 0.290 14.337 o
-2 0 18 5.020 4.806 0.130 71.346 o
-2 0 20 16.647 16.827 0.360 9.304 o
-2 0 22 4.410 4.467 0.170 41.721 o
-2 0 26 3.688 3.817 0.230 22.793 o
-2 1 1 183.582 196.328 4.417 0.062 o
-2 1 2 550.244 562.054 47.253 0.001 o
-2 1 3 21.056 21.154 0.460 5.698 o
-2 1 4 350.658 351.797 15.778 0.005 o
-2 1 5 20.495 20.964 0.530 4.292 o
-2 1 6 5.591 5.666 0.140 61.518 o
-2 1 7 33.593 34.543 0.779 1.982 o
-2 1 8 288.444 293.242 6.645 0.027 o
-2 1 9 22.335 22.732 0.530 4.292 o
-2 1 10 32.094 32.914 0.739 2.202 o
-2 1 11 83.019 82.946 1.829 0.360 o
-2 1 12 9.469 9.533 0.230 22.793 o
-2 1 13 32.748 32.075 0.709 2.392 o
-2 1 14 18.739 18.466 0.410 7.173 o
-2 1 15 11.568 11.121 0.260 17.837 o
-2 1 16 1.056 1.049 0.050 482.298 o
-2 1 17 30.779 30.576 0.679 2.608 o
-2 1 18 8.496 8.304 0.200 30.144 o
-2 1 19 1.731 1.789 0.070 246.071 o
-2 1 20 0.976 0.959 0.060 334.929 o
-2 1 21 57.517 56.896 1.229 0.797 o
-2 1 22 10.879 10.792 0.300 13.397 o
-2 1 24 2.241 2.288 0.150 53.589 o
-2 1 25 0.526 0.560 0.060 334.929 o
-2 1 26 1.559 1.459 0.180 37.214 o
-2 2 1 148.340 152.162 3.507 0.098 o
-2 2 2 479.788 486.692 10.921 0.010 o
-2 2 3 9.365 9.633 0.250 19.292 o
-2 2 4 22.918 22.593 0.530 4.292 o
-2 2 5 3.084 3.208 0.110 99.648 o
-2 2 6 71.507 72.354 1.609 0.465 o
-2 2 7 33.976 33.834 0.759 2.088 o
-2 2 8 29.465 28.568 0.640 2.944 o
-2 2 9 16.886 17.027 0.380 8.350 o
-2 2 10 91.003 90.130 1.978 0.308 o
-2 2 11 13.787 13.430 0.310 12.547 o
-2 2 12 109.175 108.546 2.388 0.211 o
-2 2 13 30.731 30.586 0.689 2.533 o
-2 2 14 13.623 13.450 0.300 13.397 o
-2 2 15 2.255 2.218 0.080 188.398 o
-2 2 16 37.507 36.911 0.819 1.793 o
-2 2 17 55.341 54.797 1.229 0.797 o
-2 2 18 27.511 27.349 0.659 2.768 o
-2 2 19 8.128 7.914 0.200 30.144 o
-2 2 20 6.876 6.745 0.190 33.400 o
-2 2 21 0.553 0.500 0.060 334.929 o
-2 2 22 9.479 9.633 0.240 20.933 o
-2 2 23 10.419 10.312 0.340 10.430 o
-2 2 24 0.478 0.400 0.070 246.071 o
-2 2 25 14.444 14.379 0.410 7.173 o
-2 3 1 140.576 142.270 3.217 0.116 o
-2 3 2 66.829 67.508 1.419 0.598 o
-2 3 3 1.638 1.569 0.120 83.732 o
-2 3 4 8.957 9.113 0.230 22.793 o
-2 3 5 6.179 6.505 0.210 27.341 o
-2 3 6 368.485 360.950 8.314 0.017 o
-2 3 7 81.115 81.826 1.779 0.381 o
-2 3 8 25.467 25.390 0.560 3.845 o
-2 3 9 7.757 8.104 0.200 30.144 o
-2 3 10 22.174 22.223 0.530 4.292 o
-2 3 11 19.886 20.224 0.470 5.458 o
-2 3 12 85.141 83.985 2.528 0.188 o
-2 3 13 3.692 3.857 0.110 99.648 o
-2 3 14 4.913 4.946 0.130 71.346 o
-2 3 15 11.277 11.441 0.320 11.775 o
-2 3 16 32.373 32.715 0.719 2.326 o
-2 3 17 4.417 4.636 0.160 47.099 o
-2 3 18 9.000 9.223 0.230 22.793 o
-2 3 19 1.361 1.429 0.100 120.575 o
-2 3 20 14.935 15.308 0.380 8.350 o
-2 3 22 10.738 10.802 0.260 17.837 o
-2 3 23 1.177 1.299 0.250 19.292 o
-2 3 24 1.597 1.579 0.170 41.721 o
-2 4 1 16.353 16.287 0.350 9.843 o
-2 4 2 60.980 60.173 1.359 0.652 o
-2 4 3 32.427 32.475 0.669 2.686 o
-2 4 4 0.478 0.460 0.050 482.298 o
-2 4 5 34.163 34.103 0.749 2.144 o
-2 4 6 3.675 3.847 0.120 83.732 o
-2 4 7 36.755 36.941 0.789 1.932 o
-2 4 8 0.546 0.540 0.050 482.298 o
-2 4 9 0.345 0.340 0.050 482.298 o
-2 4 10 23.627 23.522 0.510 4.636 o
-2 4 11 17.417 18.366 0.380 8.350 o
-2 4 13 10.634 10.492 0.250 19.292 o
-2 4 14 8.349 8.573 0.270 16.540 o
-2 4 15 9.919 10.362 0.250 19.292 o
-2 4 16 14.157 14.928 0.340 10.430 o
-2 4 17 10.752 10.772 0.260 17.837 o
-2 4 18 1.090 1.029 0.110 99.648 o
-2 4 20 2.543 2.578 0.140 61.518 o
-2 4 21 2.205 2.328 0.250 19.292 o
-2 5 1 0.339 0.280 0.040 753.591 o
-2 5 2 15.640 15.508 0.460 5.698 o
-2 5 3 3.224 3.208 0.110 99.648 o
-2 5 4 3.334 3.477 0.120 83.732 o
-2 5 5 4.151 4.067 0.130 71.346 o
-2 5 7 0.257 0.230 0.050 482.298 o
-2 5 8 1.107 1.089 0.090 148.858 o
-2 5 9 0.893 0.829 0.130 71.346 o
-2 5 10 3.027 3.178 0.540 4.135 o
-2 5 11 0.530 0.530 0.080 188.398 o
-2 5 12 0.883 0.839 0.170 41.721 o
-2 5 13 5.595 5.526 0.250 19.292 o
-2 5 14 2.366 2.298 0.110 99.648 o
-2 5 16 12.719 13.010 0.859 1.630 o
-2 5 17 0.603 0.620 0.090 148.858 o
-2 5 19 1.419 1.199 0.200 30.144 o
-2 6 1 0.561 0.600 0.060 334.929 o
-2 6 3 15.043 14.819 1.029 1.137 o
-2 6 5 8.393 8.543 0.360 9.304 o
-2 6 7 3.383 3.337 0.140 61.518 o
-2 6 8 1.829 1.968 0.120 83.732 o
-2 6 9 2.853 2.718 0.140 61.518 o
-2 6 11 5.812 6.005 0.310 12.547 o
-2 6 12 0.407 0.400 0.090 148.858 o
-2 6 14 1.429 1.529 0.170 41.721 o
-2 6 15 5.478 5.266 0.270 16.540 o
-2 6 16 0.581 0.530 0.140 61.518 o
-2 7 4 1.331 1.379 0.180 37.214 o
-2 7 6 3.002 2.858 0.220 24.912 o
-2 7 7 4.215 4.247 0.250 19.292 o
-2 7 8 3.440 3.417 0.230 22.793 o
-2 7 10 1.307 1.209 0.190 33.400 o
-2 7 11 2.865 2.978 0.230 22.793 o
-2 7 12 0.843 0.739 0.150 53.589 o
-1 0 2 766.535 717.513 15.948 0.005 o
-1 0 4 834.948 834.162 62.731 0.000 o
-1 0 6 198.313 205.650 4.766 0.053 o
-1 0 8 491.152 513.182 11.571 0.009 o
-1 0 10 3.287 3.108 0.110 99.648 o
-1 0 12 112.576 112.493 2.468 0.198 o
-1 0 14 49.713 48.362 1.069 1.053 o
-1 0 16 23.091 22.573 0.490 5.022 o
-1 0 18 60.617 60.983 1.309 0.703 o
-1 0 20 43.394 43.366 0.889 1.522 o
-1 0 22 0.635 0.580 0.070 246.071 o
-1 0 24 21.474 21.144 1.029 1.137 o
-1 0 26 6.080 5.885 0.260 17.837 o
-1 1 2 156.749 156.389 4.427 0.061 o
-1 1 3 338.498 352.646 11.221 0.010 o
-1 1 4 245.649 254.692 6.225 0.031 o
-1 1 5 1.113 1.079 0.040 753.591 o
-1 1 6 0.560 0.510 0.050 482.298 o
-1 1 7 417.756 422.732 9.802 0.013 o
-1 1 8 92.540 95.086 2.148 0.261 o
-1 1 9 174.353 172.016 3.947 0.077 o
-1 1 11 73.916 74.003 1.629 0.454 o
-1 1 12 87.673 88.421 1.948 0.317 o
-1 1 13 5.720 5.646 0.140 61.518 o
-1 1 14 45.946 45.555 0.999 1.206 o
-1 1 15 10.594 10.332 0.230 22.793 o
-1 1 16 6.402 6.345 0.150 53.589 o
-1 1 17 1.718 1.779 0.060 334.929 o
-1 1 18 15.046 14.739 0.330 11.072 o
-1 1 19 9.725 9.403 0.230 22.793 o
-1 1 20 2.752 2.878 0.090 148.858 o
-1 1 21 13.677 13.919 0.320 11.775 o
-1 1 22 12.207 12.091 0.300 13.397 o
-1 1 23 1.614 1.649 0.070 246.071 o
-1 1 24 0.587 0.530 0.050 482.298 o
-1 1 25 1.325 1.459 0.100 120.575 o
-1 2 1 139.492 141.700 3.237 0.115 o
-1 2 2 8.430 8.393 0.230 22.793 o
-1 2 3 170.934 173.625 3.977 0.076 o
-1 2 4 223.345 232.040 5.246 0.044 o
-1 2 5 492.279 499.312 11.281 0.009 o
-1 2 6 18.799 18.845 0.430 6.521 o
-1 2 7 1.326 1.439 0.070 246.071 o
-1 2 8 46.953 46.454 1.069 1.053 o
-1 2 9 8.077 7.884 0.190 33.400 o
-1 2 10 186.219 186.445 4.137 0.070 o
-1 2 11 73.529 73.423 1.609 0.465 o
-1 2 12 34.289 34.034 0.759 2.088 o
-1 2 13 12.907 12.610 0.290 14.337 o
-1 2 14 1.225 1.189 0.050 482.298 o
-1 2 15 12.420 12.051 0.290 14.337 o
-1 2 18 5.428 5.226 0.140 61.518 o
-1 2 19 4.029 4.007 0.120 83.732 o
-1 2 20 48.030 46.544 0.949 1.336 o
-1 2 21 1.033 1.089 0.070 246.071 o
-1 2 22 18.730 18.955 0.440 6.228 o
-1 2 24 0.367 0.380 0.070 246.071 o
-1 2 25 0.522 0.430 0.140 61.518 o
-1 3 2 31.869 32.515 0.779 1.982 o
-1 3 3 13.820 13.609 0.310 12.547 o
-1 3 4 56.650 55.937 1.379 0.633 o
-1 3 5 0.752 0.849 0.060 334.929 o
-1 3 6 105.237 105.658 2.308 0.226 o
-1 3 7 1.626 1.769 0.070 246.071 o
-1 3 8 6.777 6.515 0.180 37.214 o
-1 3 9 1.063 1.159 0.060 334.929 o
-1 3 10 31.887 32.225 0.699 2.461 o
-1 3 11 41.900 42.647 1.079 1.034 o
-1 3 12 0.214 0.270 0.040 753.591 o
-1 3 13 1.162 1.119 0.070 246.071 o
-1 3 14 26.284 26.839 0.630 3.038 o
-1 3 15 5.796 5.865 0.150 53.589 o
-1 3 16 114.122 114.501 2.388 0.211 o
-1 3 17 11.572 11.701 0.270 16.540 o
-1 3 18 1.125 1.089 0.100 120.575 o
-1 3 19 3.910 3.907 0.140 61.518 o
-1 3 20 0.237 0.320 0.070 246.071 o
-1 3 21 12.677 13.020 0.400 7.536 o
-1 3 22 5.177 5.346 0.160 47.099 o
-1 3 23 2.060 2.138 0.120 83.732 o
-1 4 1 5.937 6.065 0.150 53.589 o
-1 4 2 9.762 9.573 0.240 20.933 o
-1 4 4 0.390 0.460 0.040 753.591 o
-1 4 5 60.827 59.913 1.339 0.671 o
-1 4 6 81.047 80.448 2.128 0.266 o
-1 4 7 28.466 27.808 0.679 2.608 o
-1 4 8 7.929 7.994 0.230 22.793 o
-1 4 9 1.318 1.339 0.090 148.858 o
-1 4 11 2.903 2.968 0.110 99.648 o
-1 4 12 20.340 20.574 0.520 4.459 o
-1 4 13 0.314 0.250 0.040 753.591 o
-1 4 14 3.364 3.367 0.110 99.648 o
-1 4 15 37.201 37.201 0.699 2.461 o
-1 4 16 4.055 4.047 0.140 61.518 o
-1 4 17 10.204 9.992 0.250 19.292 o
-1 4 20 9.490 9.822 0.380 8.350 o
-1 4 21 2.313 2.308 0.240 20.933 o
-1 5 1 9.768 9.932 0.230 22.793 o
-1 5 2 69.012 68.227 2.088 0.276 o
-1 5 3 1.192 1.209 0.070 246.071 o
-1 5 4 4.652 4.906 0.140 61.518 o
-1 5 6 30.999 30.516 0.959 1.308 o
-1 5 7 0.895 0.979 0.080 188.398 o
-1 5 8 0.734 0.659 0.170 41.721 o
-1 5 9 6.743 6.925 0.200 30.144 o
-1 5 10 13.921 14.279 0.420 6.835 o
-1 5 11 1.512 1.539 0.090 148.858 o
-1 5 12 13.428 13.190 0.300 13.397 o
-1 5 14 1.743 1.799 0.110 99.648 o
-1 5 15 1.124 1.109 0.090 148.858 o
-1 5 17 0.461 0.290 0.080 188.398 o
-1 6 1 2.230 1.978 0.110 99.648 o
-1 6 2 6.332 6.275 0.270 16.540 o
-1 6 4 1.679 1.859 0.110 99.648 o
-1 6 5 0.752 0.719 0.090 148.858 o
-1 6 6 8.395 8.783 0.909 1.456 o
-1 6 7 8.569 9.013 0.240 20.933 o
-1 6 8 2.445 2.598 0.130 71.346 o
-1 6 10 0.472 0.460 0.090 148.858 o
-1 6 13 3.178 2.668 0.230 22.793 o
-1 6 15 4.914 5.146 0.260 17.837 o
-1 6 16 0.565 0.400 0.130 71.346 o
-1 7 1 1.401 1.509 0.180 37.214 o
-1 7 3 3.124 3.098 0.230 22.793 o
-1 7 4 3.168 3.237 0.230 22.793 o
-1 7 6 3.692 3.407 0.240 20.933 o
-1 7 11 4.106 4.477 0.250 19.292 o
0 0 2 143.230 144.258 4.586 0.057 o
0 0 4 66.278 71.045 1.619 0.459 o
0 0 6 1001.860 918.837 48.003 0.001 o
0 0 8 290.514 296.500 6.805 0.026 o
0 0 10 405.094 402.647 9.223 0.014 o
0 0 12 13.849 14.139 0.330 11.072 o
0 0 14 53.404 52.839 1.149 0.912 o
0 0 16 10.927 11.231 0.250 19.292 o
0 0 18 0.558 1.649 0.080 188.398 o
0 0 20 10.495 11.531 0.280 15.379 o
0 0 22 16.052 16.497 0.360 9.304 o
0 0 24 1.269 1.809 0.100 120.575 o
0 1 1 454.711 482.755 10.882 0.010 o
0 1 2 87.899 92.918 2.118 0.268 o
0 1 3 17.832 18.406 0.420 6.835 o
0 1 4 1519.380 1511.850 51.740 0.000 o
0 1 5 68.546 72.384 1.609 0.465 o
0 1 6 306.151 316.205 7.174 0.023 o
0 1 7 34.913 36.152 0.809 1.838 o
0 1 8 26.915 28.008 0.659 2.768 o
0 1 9 37.712 38.050 0.879 1.557 o
0 1 10 147.655 148.155 3.337 0.108 o
0 1 11 206.284 202.703 4.766 0.053 o
0 1 12 0.197 0.190 0.030 1339.720 o
0 1 13 26.370 25.550 0.560 3.845 o
0 1 14 9.042 8.863 0.200 30.144 o
0 1 15 3.546 3.557 0.090 148.858 o
0 1 16 3.662 3.617 0.100 120.575 o
0 1 17 20.054 19.865 0.440 6.228 o
0 1 18 25.438 25.280 0.570 3.711 o
0 1 19 50.459 50.941 1.109 0.979 o
0 1 20 3.019 3.058 0.090 148.858 o
0 1 21 16.041 15.918 0.360 9.304 o
0 1 22 4.089 4.197 0.130 71.346 o
0 1 23 10.576 10.252 0.240 20.933 o
0 1 24 4.006 4.067 0.130 71.346 o
0 1 25 0.936 0.949 0.090 148.858 o
0 2 0 13.357 13.839 0.340 10.430 o
0 2 1 72.685 74.152 1.669 0.432 o
0 2 2 127.590 132.567 3.068 0.128 o
0 2 4 184.608 188.234 4.297 0.065 o
0 2 5 48.896 49.651 1.129 0.944 o
0 2 6 5.332 5.396 0.140 61.518 o
0 2 7 138.571 140.111 3.158 0.121 o
0 2 8 0.328 0.490 0.040 753.591 o
0 2 9 54.925 54.827 1.199 0.837 o
0 2 10 26.551 26.030 0.590 3.464 o
0 2 11 1.384 1.399 0.060 334.929 o
0 2 12 17.047 16.707 0.370 8.807 o
0 2 13 10.152 9.872 0.230 22.793 o
0 2 14 58.040 57.306 1.269 0.748 o
0 2 15 96.924 96.955 2.088 0.276 o
0 2 16 2.711 2.698 0.080 188.398 o
0 2 18 11.683 11.741 0.290 14.337 o
0 2 19 12.197 11.931 0.300 13.397 o
0 2 20 25.445 25.160 0.560 3.845 o
0 2 21 13.033 12.870 0.310 12.547 o
0 2 22 0.393 0.430 0.070 246.071 o
0 2 23 3.999 3.917 0.140 61.518 o
0 2 24 7.104 7.394 0.200 30.144 o
0 3 1 50.208 49.981 1.129 0.944 o
0 3 2 114.401 116.130 2.628 0.174 o
0 3 3 83.788 86.903 1.909 0.331 o
0 3 4 57.389 56.806 1.229 0.797 o
0 3 5 15.454 15.928 0.370 8.807 o
0 3 6 0.132 0.260 0.030 1339.720 o
0 3 7 1.000 1.039 0.050 482.298 o
0 3 8 99.057 98.693 2.128 0.266 o
0 3 9 41.695 41.318 0.859 1.630 o
0 3 10 1.314 1.249 0.060 334.929 o
0 3 11 1.412 1.499 0.070 246.071 o
0 3 12 6.758 8.803 0.310 12.547 o
0 3 14 27.748 27.439 0.580 3.584 o
0 3 15 0.216 0.300 0.040 753.591 o
0 3 16 1.196 1.169 0.070 246.071 o
0 3 17 5.065 5.026 0.140 61.518 o
0 3 18 4.545 4.986 0.150 53.589 o
0 3 19 0.390 0.360 0.060 334.929 o
0 3 20 12.071 12.251 0.280 15.379 o
0 3 21 2.606 2.548 0.100 120.575 o
0 3 22 4.310 4.067 0.140 61.518 o
0 4 0 2.767 2.828 0.130 71.346 o
0 4 1 12.012 11.981 0.270 16.540 o
0 4 2 57.309 56.586 1.299 0.713 o
0 4 3 3.955 3.937 0.110 99.648 o
0 4 4 12.064 12.101 0.320 11.775 o
0 4 5 74.804 75.601 1.609 0.465 o
0 4 6 6.212 6.425 0.170 41.721 o
0 4 7 0.180 0.190 0.030 1339.720 o
0 4 8 5.494 5.536 0.180 37.214 o
0 4 9 6.293 6.155 0.170 41.721 o
0 4 10 16.287 16.377 0.350 9.843 o
0 4 11 0.584 0.570 0.050 482.298 o
0 4 12 23.688 24.051 0.510 4.636 o
0 4 13 5.972 6.015 0.160 47.099 o
0 4 15 25.845 25.600 0.530 4.292 o
0 4 16 16.205 16.207 0.370 8.807 o
0 4 17 0.799 0.749 0.230 22.793 o
0 4 18 2.295 2.088 0.130 71.346 o
0 4 19 3.405 3.347 0.310 12.547 o
0 4 20 3.904 3.577 0.280 15.379 o
0 5 2 7.091 7.134 0.180 37.214 o
0 5 3 1.089 1.179 0.120 83.732 o
0 5 4 23.615 23.872 0.500 4.823 o
0 5 5 3.059 3.208 0.130 71.346 o
0 5 6 71.373 71.315 3.287 0.111 o
0 5 8 6.227 5.985 0.160 47.099 o
0 5 11 3.660 3.767 0.150 53.589 o
0 5 12 7.707 8.164 0.230 22.793 o
0 5 13 0.969 0.979 0.080 188.398 o
0 5 14 13.448 13.759 0.310 12.547 o
0 5 15 1.633 1.549 0.100 120.575 o
0 5 16 22.869 23.112 0.610 3.240 o
0 5 18 0.889 0.949 0.180 37.214 o
0 6 0 16.474 16.497 0.410 7.173 o
0 6 1 5.523 5.236 0.250 19.292 o
0 6 2 9.066 9.073 0.230 22.793 o
0 6 3 3.772 4.017 0.200 30.144 o
0 6 4 0.685 0.809 0.100 120.575 o
0 6 5 26.944 27.399 0.600 3.349 o
0 6 8 0.800 0.929 0.090 148.858 o
0 6 9 0.495 0.510 0.080 188.398 o
0 6 10 11.008 11.281 0.530 4.292 o
0 6 11 1.291 1.139 0.100 120.575 o
0 6 12 4.473 4.846 0.280 15.379 o
0 6 13 4.346 4.546 0.170 41.721 o
0 6 15 1.618 1.749 0.190 33.400 o
0 7 1 7.967 7.834 0.300 13.397 o
0 7 3 0.584 0.600 0.150 53.589 o
0 7 5 0.838 0.769 0.160 47.099 o
0 7 8 0.971 0.909 0.170 41.721 o
0 7 9 6.364 6.325 0.300 13.397 o
0 7 10 1.727 1.599 0.200 30.144 o
0 7 11 0.781 0.779 0.160 47.099 o
1 0 2 9.432 10.912 0.300 13.397 o
1 0 6 219.502 229.322 5.296 0.043 o
1 0 8 70.165 72.064 1.699 0.417 o
1 0 10 681.831 693.891 15.648 0.005 o
1 0 12 6.261 5.955 0.140 61.518 o
1 0 14 86.442 85.963 1.919 0.327 o
1 0 16 12.616 12.530 0.290 14.337 o
1 0 18 87.429 87.532 2.078 0.279 o
1 0 20 89.538 90.870 2.078 0.279 o
1 0 22 4.289 4.087 0.150 53.589 o
1 0 24 1.188 1.119 0.090 148.858 o
1 1 0 1580.320 1424.230 31.136 0.001 o
1 1 1 37.808 39.309 0.859 1.630 o
1 1 2 424.110 444.835 17.786 0.004 o
1 1 3 787.112 745.401 16.737 0.004 o
1 1 4 65.550 68.417 1.529 0.515 o
1 1 5 111.835 117.209 2.658 0.170 o
1 1 6 209.867 216.772 4.926 0.050 o
1 1 7 18.308 18.765 0.440 6.228 o
1 1 8 91.795 93.397 2.118 0.268 o
1 1 9 191.949 192.181 4.377 0.063 o
1 1 10 72.799 73.713 1.639 0.448 o
1 1 12 1.943 1.968 0.060 334.929 o
1 1 13 6.918 6.745 0.160 47.099 o
1 1 14 127.309 126.662 2.778 0.156 o
1 1 15 4.125 4.257 0.110 99.648 o
1 1 16 23.288 23.202 0.510 4.636 o
1 1 17 3.672 3.607 0.090 148.858 o
1 1 18 4.189 4.097 0.100 120.575 o
1 1 19 11.735 11.731 0.270 16.540 o
1 1 20 5.169 5.186 0.130 71.346 o
1 1 21 9.739 9.892 0.230 22.793 o
1 1 22 3.005 2.948 0.090 148.858 o
1 1 23 8.257 8.264 0.200 30.144 o
1 1 24 14.011 13.719 0.300 13.397 o
1 2 0 318.629 324.728 7.334 0.022 o
1 2 1 265.162 271.299 6.125 0.032 o
1 2 2 0.106 0.120 0.020 3014.360 o
1 2 3 356.110 360.990 8.094 0.018 o
1 2 4 19.155 19.875 0.460 5.698 o
1 2 5 90.002 91.689 2.058 0.284 o
1 2 6 159.825 162.864 3.697 0.088 o
1 2 7 80.970 82.126 1.829 0.360 o
1 2 8 5.635 5.716 0.160 47.099 o
1 2 9 7.266 7.274 0.170 41.721 o
1 2 10 4.662 4.546 0.130 71.346 o
1 2 11 8.448 8.633 0.200 30.144 o
1 2 12 14.748 14.509 0.320 11.775 o
1 2 13 27.212 27.159 0.600 3.349 o
1 2 14 6.612 6.585 0.170 41.721 o
1 2 15 0.895 0.869 0.040 753.591 o
1 2 16 5.566 5.486 0.140 61.518 o
1 2 17 4.061 4.087 0.110 99.648 o
1 2 18 0.149 0.160 0.040 753.591 o
1 2 19 5.927 5.875 0.170 41.721 o
1 2 20 0.517 0.520 0.050 482.298 o
1 2 21 2.295 2.248 0.110 99.648 o
1 2 22 11.203 10.941 0.260 17.837 o
1 2 23 0.430 0.510 0.070 246.071 o
1 2 24 9.765 9.463 0.320 11.775 o
1 3 0 18.961 18.885 0.510 4.636 o
1 3 1 31.856 30.336 0.739 2.202 o
1 3 2 45.717 45.844 0.999 1.206 o
1 3 4 7.969 7.784 0.210 27.341 o
1 3 5 21.797 21.154 0.550 3.986 o
1 3 6 44.044 43.426 0.969 1.281 o
1 3 7 18.874 18.915 0.420 6.835 o
1 3 8 25.032 24.981 0.540 4.135 o
1 3 9 10.072 9.832 0.230 22.793 o
1 3 10 0.708 0.699 0.040 753.591 o
1 3 11 15.245 14.928 0.370 8.807 o
1 3 12 34.238 33.934 0.739 2.202 o
1 3 13 28.460 28.638 0.590 3.464 o
1 3 14 14.741 14.819 0.330 11.072 o
1 3 15 0.870 0.909 0.060 334.929 o
1 3 16 0.292 0.230 0.050 482.298 o
1 3 17 1.536 1.539 0.080 188.398 o
1 3 18 35.908 35.952 0.929 1.394 o
1 3 19 14.693 14.289 0.330 11.072 o
1 3 20 0.255 0.240 0.060 334.929 o
1 3 21 1.147 1.149 0.080 188.398 o
1 4 0 17.389 17.646 0.380 8.350 o
1 4 1 0.621 0.649 0.050 482.298 o
1 4 2 54.860 55.757 1.029 1.137 o
1 4 3 14.346 14.549 0.360 9.304 o
1 4 4 2.918 2.958 0.100 120.575 o
1 4 5 51.237 51.970 1.069 1.053 o
1 4 6 7.844 8.034 0.190 33.400 o
1 4 7 1.244 1.259 0.070 246.071 o
1 4 8 58.511 58.495 1.429 0.590 o
1 4 9 11.976 11.891 0.360 9.304 o
1 4 11 1.345 1.379 0.070 246.071 o
1 4 12 1.532 1.529 0.070 246.071 o
1 4 13 7.835 7.764 0.230 22.793 o
1 4 14 1.707 1.669 0.090 148.858 o
1 4 15 17.894 18.296 0.400 7.536 o
1 4 16 12.386 12.350 0.450 5.954 o
1 4 17 3.982 3.827 0.430 6.521 o
1 4 18 0.730 0.659 0.100 120.575 o
1 4 19 4.292 4.067 0.270 16.540 o
1 4 20 2.484 2.418 0.250 19.292 o
1 5 0 4.204 4.157 0.110 99.648 o
1 5 2 12.021 12.051 0.270 16.540 o
1 5 3 0.543 0.640 0.060 334.929 o
1 5 4 87.298 89.131 1.819 0.364 o
1 5 5 4.067 4.097 0.150 53.589 o
1 5 6 0.199 0.160 0.050 482.298 o
1 5 7 0.900 1.059 0.110 99.648 o
1 5 8 7.552 7.954 0.200 30.144 o
1 5 9 0.684 0.749 0.080 188.398 o
1 5 10 2.206 2.278 0.120 83.732 o
1 5 11 0.896 0.839 0.200 30.144 o
1 5 12 21.234 20.744 0.430 6.521 o
1 5 13 0.347 0.380 0.070 246.071 o
1 5 14 18.768 18.666 0.420 6.835 o
1 5 16 6.671 6.365 0.190 33.400 o
1 6 0 5.920 5.825 0.280 15.379 o
1 6 1 5.636 5.656 0.270 16.540 o
1 6 2 2.573 2.588 0.120 83.732 o
1 6 3 0.635 0.570 0.180 37.214 o
1 6 4 4.923 4.886 0.550 3.986 o
1 6 5 11.065 10.912 0.410 7.173 o
1 6 6 3.729 3.767 0.150 53.589 o
1 6 7 0.298 0.260 0.070 246.071 o
1 6 8 11.661 11.931 0.610 3.240 o
1 6 9 11.018 11.291 0.280 15.379 o
1 6 10 6.105 6.415 0.350 9.843 o
1 6 13 2.147 2.268 0.220 24.912 o
1 6 14 0.587 0.520 0.140 61.518 o
1 6 15 11.321 11.111 0.350 9.843 o
1 7 0 1.910 1.689 0.190 33.400 o
1 7 1 1.508 1.599 0.190 33.400 o
1 7 2 0.651 0.440 0.140 61.518 o
1 7 4 1.513 1.479 0.200 30.144 o
1 7 5 3.536 3.267 0.210 27.341 o
1 7 9 4.212 4.287 0.260 17.837 o
1 7 11 2.471 2.148 0.200 30.144 o
2 0 0 24.381 25.750 0.420 6.835 o
2 0 4 8.146 8.264 0.200 30.144 o
2 0 6 3.912 3.997 0.130 71.346 o
2 0 8 104.934 103.630 2.388 0.211 o
2 0 10 34.289 34.453 0.759 2.088 o
2 0 12 77.521 77.180 1.679 0.427 o
2 0 14 98.503 99.173 2.158 0.258 o
2 0 16 35.424 35.952 0.799 1.884 o
2 0 18 5.204 5.246 0.170 41.721 o
2 0 20 18.860 19.585 0.440 6.228 o
2 0 22 15.241 14.938 0.380 8.350 o
2 0 24 34.204 34.253 0.659 2.768 o
2 1 0 362.210 294.821 6.855 0.026 o
2 1 1 66.771 68.197 1.519 0.522 o
2 1 2 2.686 2.698 0.070 246.071 o
2 1 3 464.615 481.496 10.832 0.010 o
2 1 4 9.012 9.323 0.230 22.793 o
2 1 5 20.158 20.524 0.470 5.458 o
2 1 6 421.546 424.051 9.533 0.013 o
2 1 7 29.750 30.416 0.689 2.533 o
2 1 8 47.181 47.693 1.069 1.053 o
2 1 9 179.720 177.502 3.987 0.076 o
2 1 10 42.180 42.467 0.939 1.365 o
2 1 11 1.710 1.709 0.050 482.298 o
2 1 12 24.435 24.131 0.540 4.135 o
2 1 13 119.605 119.148 2.648 0.172 o
2 1 14 3.159 3.088 0.080 188.398 o
2 1 15 5.372 5.306 0.130 71.346 o
2 1 16 0.459 0.400 0.030 1339.720 o
2 1 17 4.432 4.437 0.110 99.648 o
2 1 18 21.215 21.473 0.480 5.233 o
2 1 19 33.720 33.904 0.749 2.144 o
2 1 20 25.102 25.090 0.570 3.711 o
2 1 21 9.385 9.283 0.240 20.933 o
2 1 22 0.656 0.620 0.040 753.591 o
2 1 23 6.987 6.865 0.170 41.721 o
2 1 24 8.345 8.503 0.230 22.793 o
2 2 0 515.674 515.949 11.561 0.009 o
2 2 1 1.659 1.709 0.070 246.071 o
2 2 2 2.991 3.108 0.090 148.858 o
2 2 3 16.866 17.326 0.400 7.536 o
2 2 4 1.321 1.259 0.060 334.929 o
2 2 5 152.552 152.721 3.457 0.101 o
2 2 6 10.282 10.302 0.260 17.837 o
2 2 7 56.411 56.436 1.269 0.748 o
2 2 8 56.124 56.126 1.239 0.784 o
2 2 9 77.933 77.939 1.749 0.394 o
2 2 10 75.823 75.022 1.679 0.427 o
2 2 11 32.059 31.725 0.709 2.392 o
2 2 12 0.409 0.460 0.030 1339.720 o
2 2 13 35.727 35.832 0.789 1.932 o
2 2 14 1.625 1.669 0.050 482.298 o
2 2 15 12.611 12.640 0.280 15.379 o
2 2 16 12.781 12.760 0.290 14.337 o
2 2 17 46.071 46.374 1.039 1.115 o
2 2 18 2.262 2.188 0.080 188.398 o
2 2 20 1.915 2.048 0.090 148.858 o
2 2 22 3.009 3.028 0.100 120.575 o
2 2 23 10.993 11.371 0.260 17.837 o
2 3 0 12.642 12.181 0.600 3.349 o
2 3 1 29.079 28.977 0.649 2.854 o
2 3 2 90.467 87.512 1.919 0.327 o
2 3 3 4.633 4.407 0.140 61.518 o
2 3 4 214.799 211.786 4.696 0.055 o
2 3 5 7.878 7.594 0.180 37.214 o
2 3 6 2.441 2.408 0.070 246.071 o
2 3 7 29.886 29.097 0.669 2.686 o
2 3 8 1.669 1.709 0.060 334.929 o
2 3 9 1.390 1.429 0.060 334.929 o
2 3 10 2.523 2.358 0.110 99.648 o
2 3 11 0.194 0.200 0.030 1339.720 o
2 3 12 3.695 3.777 0.100 120.575 o
2 3 13 0.103 0.110 0.030 1339.720 o
2 3 14 8.375 8.344 0.200 30.144 o
2 3 15 5.084 4.976 0.130 71.346 o
2 3 16 3.673 3.787 0.130 71.346 o
2 3 17 0.232 0.240 0.040 753.591 o
2 3 18 1.527 1.579 0.070 246.071 o
2 3 19 0.311 0.270 0.050 482.298 o
2 3 20 0.289 0.280 0.060 334.929 o
2 3 21 1.686 1.619 0.090 148.858 o
2 3 22 4.626 4.716 0.200 30.144 o
2 4 0 12.296 12.460 0.290 14.337 o
2 4 2 2.047 2.028 0.080 188.398 o
2 4 3 54.122 54.448 1.159 0.896 o
2 4 4 53.764 52.769 1.259 0.759 o
2 4 5 18.454 18.176 0.410 7.173 o
2 4 6 3.479 3.347 0.110 99.648 o
2 4 7 17.806 18.036 0.400 7.536 o
2 4 8 5.035 5.076 0.130 71.346 o
2 4 9 6.695 6.815 0.190 33.400 o
2 4 10 1.667 1.659 0.070 246.071 o
2 4 11 0.216 0.270 0.040 753.591 o
2 4 12 33.991 33.724 0.799 1.884 o
2 4 13 11.334 11.211 0.270 16.540 o
2 4 14 7.694 7.554 0.260 17.837 o
2 4 15 5.438 5.386 0.180 37.214 o
2 4 17 6.107 6.375 0.200 30.144 o
2 4 18 10.525 10.372 0.490 5.022 o
2 4 19 3.653 3.627 0.260 17.837 o
2 5 0 11.040 10.931 0.250 19.292 o
2 5 1 3.783 3.607 0.110 99.648 o
2 5 2 1.777 1.639 0.130 71.346 o
2 5 3 1.246 1.239 0.070 246.071 o
2 5 4 2.803 2.938 0.110 99.648 o
2 5 5 1.241 1.179 0.070 246.071 o
2 5 6 1.738 1.938 0.090 148.858 o
2 5 7 0.237 0.260 0.050 482.298 o
2 5 8 68.788 69.696 1.699 0.417 o
2 5 9 5.458 5.506 0.180 37.214 o
2 5 10 3.555 3.617 0.170 41.721 o
2 5 11 0.313 0.340 0.070 246.071 o
2 5 12 0.776 0.829 0.090 148.858 o
2 5 13 1.499 1.529 0.110 99.648 o
2 5 14 17.536 17.387 1.139 0.928 o
2 5 15 1.106 1.239 0.180 37.214 o
2 6 0 0.827 0.809 0.070 246.071 o
2 6 1 0.514 0.450 0.060 334.929 o
2 6 2 6.634 6.825 0.270 16.540 o
2 6 3 11.923 12.690 0.290 14.337 o
2 6 4 6.509 6.745 0.200 30.144 o
2 6 5 0.221 0.220 0.060 334.929 o
2 6 6 0.310 0.240 0.070 246.071 o
2 6 7 5.274 5.236 0.170 41.721 o
2 6 8 0.684 0.749 0.070 246.071 o
2 6 9 0.546 0.620 0.090 148.858 o
2 6 11 3.228 3.108 0.140 61.518 o
2 6 12 7.177 7.094 0.310 12.547 o
2 6 13 0.605 0.560 0.150 53.589 o
2 6 14 4.030 3.887 0.240 20.933 o
2 7 0 1.131 0.939 0.150 53.589 o
2 7 1 2.182 1.879 0.200 30.144 o
2 7 3 2.009 2.038 0.210 27.341 o
2 7 4 4.029 3.917 0.250 19.292 o
2 7 6 2.017 1.938 0.210 27.341 o
2 7 7 2.900 2.928 0.230 22.793 o
3 0 0 395.221 320.541 7.264 0.023 o
3 0 2 187.762 194.579 4.546 0.058 o
3 0 4 21.845 21.014 0.699 2.461 o
3 0 6 582.291 591.841 13.310 0.007 o
3 0 8 11.107 10.392 0.260 17.837 o
3 0 10 1.137 1.139 0.050 482.298 o
3 0 12 278.978 280.282 6.215 0.031 o
3 0 14 3.693 3.727 0.100 120.575 o
3 0 16 11.014 10.921 0.260 17.837 o
3 0 18 10.108 10.462 0.250 19.292 o
3 0 20 35.887 35.902 0.749 2.144 o
3 0 22 33.925 34.154 0.729 2.263 o
3 0 24 1.793 1.948 0.230 22.793 o
3 1 0 108.411 111.064 2.468 0.198 o
3 1 1 429.308 421.982 11.441 0.009 o
3 1 2 441.436 454.277 10.202 0.012 o
3 1 3 42.419 41.807 0.929 1.394 o
3 1 4 12.020 11.511 0.290 14.337 o
3 1 5 5.089 5.286 0.150 53.589 o
3 1 6 4.702 4.986 0.140 61.518 o
3 1 7 29.883 29.217 0.669 2.686 o
3 1 8 38.396 38.120 0.869 1.593 o
3 1 9 1.514 1.469 0.050 482.298 o
3 1 10 85.481 84.744 1.879 0.341 o
3 1 11 13.714 13.470 0.300 13.397 o
3 1 12 11.060 11.021 0.250 19.292 o
3 1 13 35.970 36.162 0.799 1.884 o
3 1 14 0.639 0.679 0.030 1339.720 o
3 1 15 2.915 2.968 0.080 188.398 o
3 1 16 58.251 58.814 1.309 0.703 o
3 1 17 1.268 1.379 0.060 334.929 o
3 1 18 2.850 2.848 0.100 120.575 o
3 1 19 7.636 7.714 0.190 33.400 o
3 1 20 0.443 0.450 0.040 753.591 o
3 1 21 4.318 4.297 0.110 99.648 o
3 1 22 0.910 0.899 0.060 334.929 o
3 1 23 22.419 22.253 0.490 5.022 o
3 2 0 1.819 1.899 0.070 246.071 o
3 2 1 8.281 7.744 0.200 30.144 o
3 2 2 276.981 276.735 6.285 0.030 o
3 2 3 101.992 101.781 2.308 0.226 o
3 2 4 90.289 91.419 2.028 0.293 o
3 2 5 61.623 60.973 1.419 0.598 o
3 2 6 45.243 44.475 1.059 1.073 o
3 2 7 3.697 3.727 0.100 120.575 o
3 2 8 103.325 102.251 2.468 0.198 o
3 2 9 2.260 2.238 0.060 334.929 o
3 2 10 11.310 11.171 0.250 19.292 o
3 2 11 9.245 9.243 0.210 27.341 o
3 2 12 21.531 21.443 0.480 5.233 o
3 2 13 2.861 2.928 0.080 188.398 o
3 2 14 8.074 7.814 0.190 33.400 o
3 2 15 1.243 1.199 0.060 334.929 o
3 2 16 1.874 1.909 0.070 246.071 o
3 2 17 6.897 7.015 0.170 41.721 o
3 2 18 20.599 20.774 0.500 4.823 o
3 2 19 14.406 14.409 0.330 11.072 o
3 2 20 6.295 6.335 0.170 41.721 o
3 2 21 5.184 5.266 0.150 53.589 o
3 2 22 1.830 1.699 0.090 148.858 o
3 2 23 1.111 0.919 0.190 33.400 o
3 3 0 70.264 71.844 1.499 0.536 o
3 3 1 2.012 2.048 0.080 188.398 o
3 3 2 20.587 20.634 0.480 5.233 o
3 3 3 98.785 96.425 2.088 0.276 o
3 3 4 107.114 105.018 2.268 0.234 o
3 3 5 0.141 0.130 0.030 1339.720 o
3 3 6 19.659 20.144 0.440 6.228 o
3 3 7 2.098 2.108 0.080 188.398 o
3 3 8 114.197 113.542 2.578 0.181 o
3 3 9 34.894 35.512 0.779 1.982 o
3 3 10 0.249 0.220 0.030 1339.720 o
3 3 11 15.764 15.718 0.350 9.843 o
3 3 12 32.362 32.015 0.709 2.392 o
3 3 13 12.182 11.841 0.270 16.540 o
3 3 14 48.047 48.512 1.039 1.115 o
3 3 15 4.524 4.576 0.120 83.732 o
3 3 16 8.004 8.154 0.200 30.144 o
3 3 17 6.947 7.035 0.170 41.721 o
3 3 18 2.037 2.168 0.080 188.398 o
3 3 19 0.760 0.719 0.060 334.929 o
3 3 20 0.457 0.510 0.060 334.929 o
3 3 21 3.643 3.687 0.120 83.732 o
3 3 22 5.846 6.005 0.280 15.379 o
3 4 0 6.189 6.045 0.170 41.721 o
3 4 1 0.346 0.280 0.040 753.591 o
3 4 2 2.218 2.128 0.090 148.858 o
3 4 3 17.902 17.836 0.470 5.458 o
3 4 4 37.605 37.111 1.189 0.851 o
3 4 5 0.263 0.230 0.040 753.591 o
3 4 6 0.261 0.300 0.040 753.591 o
3 4 7 54.379 54.598 1.239 0.784 o
3 4 8 19.857 20.214 0.430 6.521 o
3 4 9 9.762 9.603 0.230 22.793 o
3 4 10 10.862 10.572 0.260 17.837 o
3 4 12 1.678 1.719 0.090 148.858 o
3 4 13 13.017 12.750 0.300 13.397 o
3 4 14 3.111 3.028 0.120 83.732 o
3 4 16 2.268 2.288 0.110 99.648 o
3 4 17 15.592 15.608 0.340 10.430 o
3 4 18 9.209 8.993 0.350 9.843 o
3 5 0 16.486 16.067 0.360 9.304 o
3 5 1 8.726 8.563 0.260 17.837 o
3 5 2 2.868 2.958 0.130 71.346 o
3 5 5 1.912 1.789 0.080 188.398 o
3 5 6 14.892 14.489 0.330 11.072 o
3 5 7 4.503 4.536 0.140 61.518 o
3 5 8 1.606 1.539 0.090 148.858 o
3 5 9 0.376 0.390 0.060 334.929 o
3 5 12 1.535 1.479 0.110 99.648 o
3 5 13 0.316 0.340 0.080 188.398 o
3 5 14 1.519 1.459 0.190 33.400 o
3 6 0 0.057 0.380 0.100 120.575 o
3 6 1 0.981 0.749 0.070 246.071 o
3 6 2 1.206 1.149 0.070 246.071 o
3 6 3 0.558 0.889 0.090 148.858 o
3 6 4 1.006 1.069 0.110 99.648 o
3 6 5 3.121 3.078 0.160 47.099 o
3 6 6 0.700 0.779 0.070 246.071 o
3 6 7 13.698 14.039 0.380 8.350 o
3 6 8 0.222 0.200 0.060 334.929 o
3 6 9 0.653 0.959 0.100 120.575 o
3 6 10 1.950 2.068 0.120 83.732 o
3 6 11 2.424 2.188 0.220 24.912 o
3 6 12 2.538 2.608 0.220 24.912 o
3 6 13 3.609 3.517 0.230 22.793 o
3 7 0 1.120 1.109 0.180 37.214 o
3 7 2 3.398 3.397 0.230 22.793 o
3 7 3 4.392 4.117 0.250 19.292 o
3 7 4 0.677 0.649 0.160 47.099 o
3 7 6 0.568 0.560 0.150 53.589 o
3 7 8 1.094 1.009 0.170 41.721 o
3 7 9 1.761 1.929 0.200 30.144 o
3 7 10 1.362 1.359 0.180 37.214 o
4 0 0 44.175 45.555 1.139 0.928 o
4 0 4 37.353 38.780 0.919 1.425 o
4 0 6 13.445 12.680 0.320 11.775 o
4 0 8 1.061 1.019 0.050 482.298 o
4 0 10 4.435 4.377 0.110 99.648 o
4 0 12 2.871 2.918 0.080 188.398 o
4 0 16 47.779 49.172 1.099 0.996 o
4 0 18 0.177 0.170 0.050 482.298 o
4 0 22 29.138 29.837 0.729 2.263 o
4 1 0 2.338 2.378 0.080 188.398 o
4 1 1 154.597 153.931 3.487 0.099 o
4 1 2 185.068 185.996 4.287 0.066 o
4 1 3 207.852 210.537 4.986 0.048 o
4 1 4 2.890 2.988 0.100 120.575 o
4 1 5 89.224 87.772 2.198 0.249 o
4 1 6 40.206 39.869 0.899 1.489 o
4 1 7 8.410 8.373 0.200 30.144 o
4 1 8 28.406 27.988 0.640 2.944 o
4 1 9 20.951 20.624 0.470 5.458 o
4 1 10 0.252 0.240 0.020 3014.360 o
4 1 11 127.151 128.320 2.838 0.149 o
4 1 12 11.516 11.571 0.260 17.837 o
4 1 13 6.324 6.165 0.140 61.518 o
4 1 14 2.371 2.428 0.070 246.071 o
4 1 15 9.377 9.473 0.220 24.912 o
4 1 16 3.191 3.217 0.090 148.858 o
4 1 17 8.532 8.723 0.210 27.341 o
4 1 18 0.477 0.440 0.040 753.591 o
4 1 19 1.371 1.379 0.060 334.929 o
4 1 20 17.276 17.346 0.420 6.835 o
4 1 21 13.873 13.749 0.340 10.430 o
4 1 22 4.658 4.606 0.180 37.214 o
4 2 0 117.251 118.748 2.698 0.165 o
4 2 1 74.449 74.182 1.629 0.454 o
4 2 2 295.515 294.601 6.715 0.027 o
4 2 3 55.767 54.758 1.209 0.824 o
4 2 4 15.588 14.928 0.420 6.835 o
4 2 5 0.568 0.560 0.040 753.591 o
4 2 6 6.827 6.915 0.170 41.721 o
4 2 7 153.864 149.744 3.287 0.111 o
4 2 8 0.751 0.679 0.030 1339.720 o
4 2 9 14.418 14.219 0.320 11.775 o
4 2 10 40.549 40.639 0.889 1.522 o
4 2 11 1.208 1.169 0.050 482.298 o
4 2 12 101.397 101.251 2.178 0.254 o
4 2 13 26.853 27.229 0.600 3.349 o
4 2 14 10.547 10.672 0.250 19.292 o
4 2 15 25.966 26.390 0.570 3.711 o
4 2 16 2.272 2.218 0.090 148.858 o
4 2 17 5.178 5.056 0.140 61.518 o
4 2 18 5.419 5.336 0.140 61.518 o
4 2 19 2.760 2.718 0.100 120.575 o
4 2 20 2.998 2.988 0.180 37.214 o
4 2 21 2.250 2.148 0.100 120.575 o
4 2 22 12.552 13.270 0.420 6.835 o
4 3 0 5.483 5.556 0.130 71.346 o
4 3 1 36.876 36.392 0.789 1.932 o
4 3 2 0.936 1.019 0.050 482.298 o
4 3 3 1.470 1.309 0.050 482.298 o
4 3 4 48.144 47.733 1.039 1.115 o
4 3 5 3.608 3.637 0.120 83.732 o
4 3 6 105.274 103.729 2.298 0.228 o
4 3 7 0.328 0.330 0.030 1339.720 o
4 3 8 54.297 53.528 1.199 0.837 o
4 3 9 6.118 6.135 0.150 53.589 o
4 3 10 9.685 9.782 0.290 14.337 o
4 3 11 0.356 0.290 0.070 246.071 o
4 3 13 13.197 12.890 0.290 14.337 o
4 3 16 22.596 22.842 0.510 4.636 o
4 3 17 2.845 2.808 0.100 120.575 o
4 3 18 31.790 31.715 0.689 2.533 o
4 3 19 2.488 2.418 0.110 99.648 o
4 3 21 3.620 3.537 0.250 19.292 o
4 4 0 64.995 63.890 1.599 0.471 o
4 4 1 0.573 0.470 0.040 753.591 o
4 4 2 0.621 0.610 0.050 482.298 o
4 4 3 2.635 2.648 0.100 120.575 o
4 4 4 1.608 1.459 0.060 334.929 o
4 4 5 19.959 19.785 0.440 6.228 o
4 4 6 13.311 13.420 0.300 13.397 o
4 4 7 39.464 39.130 0.849 1.669 o
4 4 8 20.194 20.584 0.540 4.135 o
4 4 9 0.986 0.959 0.070 246.071 o
4 4 10 1.336 1.349 0.070 246.071 o
4 4 11 0.437 0.440 0.050 482.298 o
4 4 12 0.185 0.220 0.050 482.298 o
4 4 13 0.546 0.540 0.070 246.071 o
4 4 14 20.394 20.274 0.420 6.835 o
4 4 15 4.955 4.936 0.170 41.721 o
4 4 17 17.760 18.116 0.460 5.698 o
4 5 0 0.182 0.150 0.040 753.591 o
4 5 1 1.978 1.799 0.080 188.398 o
4 5 2 0.801 0.799 0.070 246.071 o
4 5 3 3.392 2.938 0.140 61.518 o
4 5 4 21.599 22.303 0.460 5.698 o
4 5 5 1.984 1.998 0.140 61.518 o
4 5 6 9.245 9.712 0.240 20.933 o
4 5 7 0.130 0.170 0.050 482.298 o
4 5 8 2.075 2.118 0.090 148.858 o
4 5 10 14.173 13.999 0.400 7.536 o
4 5 11 7.160 7.244 0.200 30.144 o
4 5 12 1.789 1.839 0.100 120.575 o
4 6 0 0.860 0.959 0.070 246.071 o
4 6 1 3.543 3.617 0.120 83.732 o
4 6 2 0.491 0.510 0.060 334.929 o
4 6 3 0.621 0.719 0.070 246.071 o
4 6 4 0.106 0.170 0.050 482.298 o
4 6 5 2.428 2.648 0.100 120.575 o
4 6 7 0.789 0.789 0.090 148.858 o
4 6 8 1.874 1.978 0.110 99.648 o
4 6 9 1.646 1.689 0.120 83.732 o
4 7 1 4.283 4.596 0.310 12.547 o
4 7 2 0.789 0.879 0.150 53.589 o
4 7 5 0.892 0.949 0.160 47.099 o
4 7 6 6.094 6.005 0.280 15.379 o
4 7 8 3.471 3.447 0.230 22.793 o
5 0 0 62.856 63.311 1.419 0.598 o
5 0 2 671.076 676.595 15.128 0.005 o
5 0 4 11.730 11.511 0.280 15.379 o
5 0 6 6.578 6.365 0.160 47.099 o
5 0 8 146.501 146.496 3.148 0.122 o
5 0 10 71.231 72.484 1.559 0.495 o
5 0 12 17.321 17.297 0.380 8.350 o
5 0 14 15.519 15.388 0.340 10.430 o
5 0 16 15.015 15.678 0.380 8.350 o
5 0 18 1.764 1.849 0.100 120.575 o
5 0 20 1.965 1.948 0.140 61.518 o
5 0 22 0.708 0.679 0.190 33.400 o
5 1 0 0.396 0.430 0.040 753.591 o
5 1 1 108.679 108.216 2.408 0.208 o
5 1 2 58.011 57.376 1.279 0.736 o
5 1 3 1.793 1.709 0.090 148.858 o
5 1 4 39.334 38.270 0.979 1.255 o
5 1 5 1.167 0.959 0.130 71.346 o
5 1 6 82.131 79.288 1.799 0.372 o
5 1 7 4.974 4.986 0.120 83.732 o
5 1 8 1.410 1.429 0.040 753.591 o
5 1 9 1.782 1.889 0.060 334.929 o
5 1 10 0.752 0.759 0.030 1339.720 o
5 1 11 29.332 29.207 0.640 2.944 o
5 1 12 55.263 55.397 1.209 0.824 o
5 1 13 16.352 16.747 0.390 7.927 o
5 1 14 0.273 0.260 0.030 1339.720 o
5 1 15 17.820 17.996 0.400 7.536 o
5 1 18 5.496 5.636 0.150 53.589 o
5 1 19 0.807 0.779 0.060 334.929 o
5 1 20 1.301 1.359 0.080 188.398 o
5 1 21 23.533 24.171 0.550 3.986 o
5 2 0 24.987 23.852 0.560 3.845 o
5 2 1 25.398 24.881 0.560 3.845 o
5 2 2 3.295 3.257 0.090 148.858 o
5 2 3 24.280 23.482 0.550 3.986 o
5 2 4 60.259 59.384 1.299 0.713 o
5 2 5 14.818 14.489 0.360 9.304 o
5 2 6 48.355 47.593 1.039 1.115 o
5 2 7 4.285 4.187 0.110 99.648 o
5 2 8 14.172 13.699 0.310 12.547 o
5 2 9 10.746 10.442 0.240 20.933 o
5 2 10 39.384 39.419 0.879 1.557 o
5 2 11 10.501 10.482 0.240 20.933 o
5 2 12 21.666 21.144 0.470 5.458 o
5 2 14 5.934 6.005 0.150 53.589 o
5 2 16 11.607 11.251 0.260 17.837 o
5 2 17 24.476 24.861 0.590 3.464 o
5 2 18 2.824 2.748 0.120 83.732 o
5 2 19 2.725 2.838 0.140 61.518 o
5 2 20 17.096 17.346 0.360 9.304 o
5 2 21 2.592 2.598 0.330 11.072 o
5 3 0 121.103 118.238 2.568 0.183 o
5 3 1 26.263 25.410 0.560 3.845 o
5 3 2 5.244 5.306 0.140 61.518 o
5 3 3 4.358 4.297 0.110 99.648 o
5 3 4 3.871 3.727 0.110 99.648 o
5 3 5 40.577 40.059 0.879 1.557 o
5 3 6 89.655 88.082 1.869 0.345 o
5 3 7 4.627 4.337 0.120 83.732 o
5 3 8 3.233 3.297 0.100 120.575 o
5 3 9 0.264 0.220 0.040 753.591 o
5 3 10 37.016 36.362 0.729 2.263 o
5 3 11 21.179 20.724 0.570 3.711 o
5 3 12 0.612 0.560 0.070 246.071 o
5 3 13 4.278 4.277 0.160 47.099 o
5 3 14 28.805 29.087 0.699 2.461 o
5 3 15 0.825 0.839 0.070 246.071 o
5 3 16 32.009 32.115 0.659 2.768 o
5 3 19 4.121 4.097 0.160 47.099 o
5 4 0 8.713 8.633 0.360 9.304 o
5 4 1 4.554 4.656 0.150 53.589 o
5 4 2 0.097 0.140 0.050 482.298 o
5 4 3 1.210 1.319 0.070 246.071 o
5 4 4 25.235 25.101 0.669 2.686 o
5 4 5 18.028 18.076 0.420 6.835 o
5 4 6 8.135 8.254 0.200 30.144 o
5 4 7 18.392 18.266 0.420 6.835 o
5 4 9 7.423 7.154 0.200 30.144 o
5 4 10 15.489 15.578 0.350 9.843 o
5 4 11 2.611 2.618 0.100 120.575 o
5 4 12 0.599 0.540 0.060 334.929 o
5 4 14 2.320 2.268 0.110 99.648 o
5 4 15 11.707 11.951 0.280 15.379 o
5 4 16 1.297 1.349 0.200 30.144 o
5 4 17 4.795 4.866 0.260 17.837 o
5 5 0 4.851 4.886 0.280 15.379 o
5 5 2 4.444 4.816 0.260 17.837 o
5 5 3 1.117 1.099 0.080 188.398 o
5 5 4 3.241 3.407 0.120 83.732 o
5 5 5 0.334 0.340 0.060 334.929 o
5 5 6 6.116 6.405 0.200 30.144 o
5 5 7 1.234 1.119 0.070 246.071 o
5 5 8 7.083 7.134 0.230 22.793 o
5 5 9 0.349 0.410 0.070 246.071 o
5 5 14 2.674 2.608 0.210 27.341 o
5 5 15 0.794 0.769 0.150 53.589 o
5 6 0 6.403 6.615 0.400 7.536 o
5 6 1 4.226 4.127 0.140 61.518 o
5 6 2 3.955 3.867 0.130 71.346 o
5 6 3 1.924 1.859 0.140 61.518 o
5 6 4 1.543 1.529 0.080 188.398 o
5 6 5 7.269 7.164 0.180 37.214 o
5 6 6 2.751 2.798 0.130 71.346 o
5 6 7 10.964 11.311 0.270 16.540 o
5 6 8 0.677 0.689 0.130 71.346 o
5 6 9 2.022 2.088 0.120 83.732 o
5 6 12 0.515 0.520 0.140 61.518 o
5 7 0 1.648 1.539 0.110 99.648 o
5 7 1 7.874 7.244 0.190 33.400 o
5 7 2 1.488 1.369 0.200 30.144 o
5 7 3 1.893 1.749 0.190 33.400 o
5 7 4 1.150 1.229 0.180 37.214 o
5 7 5 0.766 0.659 0.150 53.589 o
6 0 0 233.470 235.187 5.346 0.042 o
6 0 2 29.235 29.797 0.659 2.768 o
6 0 4 1.586 1.499 0.120 83.732 o
6 0 6 42.917 47.473 0.959 1.308 o
6 0 8 15.260 15.478 0.350 9.843 o
6 0 10 33.880 33.604 0.699 2.461 o
6 0 12 92.511 94.087 1.998 0.301 o
6 0 14 4.283 4.217 0.140 61.518 o
6 0 16 2.112 2.088 0.110 99.648 o
6 0 18 11.484 12.001 0.290 14.337 o
6 0 20 22.575 22.473 0.450 5.954 o
6 1 0 0.660 0.620 0.050 482.298 o
6 1 1 183.314 180.210 4.077 0.072 o
6 1 2 60.413 58.505 1.499 0.536 o
6 1 3 22.243 20.814 0.480 5.233 o
6 1 4 54.822 52.130 1.299 0.713 o
6 1 5 58.645 58.415 1.269 0.748 o
6 1 6 21.169 20.094 0.530 4.292 o
6 1 7 11.909 11.571 0.270 16.540 o
6 1 8 42.526 41.788 0.909 1.456 o
6 1 9 34.281 34.383 0.769 2.034 o
6 1 10 0.298 0.340 0.040 753.591 o
6 1 11 31.891 31.715 0.689 2.533 o
6 1 12 0.672 0.669 0.050 482.298 o
6 1 13 13.643 13.849 0.310 12.547 o
6 1 15 1.983 1.879 0.080 188.398 o
6 1 16 25.603 26.330 0.550 3.986 o
6 1 17 0.402 0.370 0.050 482.298 o
6 1 18 3.037 3.048 0.150 53.589 o
6 1 19 5.715 5.786 0.160 47.099 o
6 2 1 9.492 9.253 0.220 24.912 o
6 2 2 0.046 0.100 0.020 3014.360 o
6 2 3 13.741 12.900 0.310 12.547 o
6 2 4 47.719 46.004 0.989 1.230 o
6 2 5 97.289 94.806 2.308 0.226 o
6 2 6 2.225 2.178 0.090 148.858 o
6 2 7 1.056 1.059 0.060 334.929 o
6 2 8 5.470 5.136 0.140 61.518 o
6 2 9 34.126 33.304 0.689 2.533 o
6 2 10 1.578 1.479 0.080 188.398 o
6 2 11 5.663 5.616 0.160 47.099 o
6 2 12 3.249 3.267 0.120 83.732 o
6 2 13 6.993 7.015 0.200 30.144 o
6 2 14 33.133 33.784 0.709 2.392 o
6 2 15 15.246 15.088 0.340 10.430 o
6 2 16 7.618 7.624 0.200 30.144 o
6 2 17 1.350 1.339 0.070 246.071 o
6 2 18 0.725 0.699 0.080 188.398 o
6 2 20 2.747 2.538 0.260 17.837 o
6 3 2 0.707 0.719 0.060 334.929 o
6 3 3 0.773 0.709 0.050 482.298 o
6 3 4 0.299 0.280 0.040 753.591 o
6 3 5 0.147 0.150 0.040 753.591 o
6 3 6 0.193 0.220 0.040 753.591 o
6 3 7 5.049 4.956 0.140 61.518 o
6 3 8 6.044 5.815 0.150 53.589 o
6 3 9 3.161 3.737 0.130 71.346 o
6 3 10 32.089 32.445 0.699 2.461 o
6 3 11 1.764 1.629 0.080 188.398 o
6 3 12 1.292 1.279 0.090 148.858 o
6 3 13 0.601 0.570 0.070 246.071 o
6 3 15 12.119 12.051 0.300 13.397 o
6 3 16 5.509 5.646 0.190 33.400 o
6 3 17 0.540 0.570 0.170 41.721 o
6 3 18 7.954 8.723 0.500 4.823 o
6 4 0 16.436 16.137 0.440 6.228 o
6 4 2 25.273 25.280 0.590 3.464 o
6 4 3 0.239 0.300 0.050 482.298 o
6 4 4 6.142 5.935 0.200 30.144 o
6 4 5 13.812 13.919 0.310 12.547 o
6 4 6 0.756 0.819 0.050 482.298 o
6 4 7 1.922 1.869 0.090 148.858 o
6 4 9 7.328 7.554 0.190 33.400 o
6 4 10 17.751 18.116 0.390 7.927 o
6 4 11 1.781 1.649 0.080 188.398 o
6 4 12 0.285 0.300 0.060 334.929 o
6 4 14 2.900 2.898 0.140 61.518 o
6 4 15 4.625 4.766 0.160 47.099 o
6 4 16 3.695 3.717 0.150 53.589 o
6 5 0 25.793 25.660 1.109 0.979 o
6 5 1 4.026 3.917 0.140 61.518 o
6 5 2 0.200 0.270 0.060 334.929 o
6 5 3 0.644 0.640 0.070 246.071 o
6 5 4 14.496 14.259 0.320 11.775 o
6 5 6 43.177 43.057 1.149 0.912 o
6 5 7 2.822 2.898 0.210 27.341 o
6 5 8 0.550 0.540 0.090 148.858 o
6 5 9 1.289 1.379 0.090 148.858 o
6 5 10 0.415 0.420 0.070 246.071 o
6 5 12 0.500 0.550 0.080 188.398 o
6 5 13 1.511 1.589 0.190 33.400 o
6 6 0 10.745 11.081 0.290 14.337 o
6 6 1 2.133 2.048 0.090 148.858 o
6 6 2 4.374 4.636 0.270 16.540 o
6 6 3 5.083 5.146 0.160 47.099 o
6 6 4 0.230 0.260 0.060 334.929 o
6 6 5 1.156 1.129 0.080 188.398 o
6 6 7 1.924 1.809 0.120 83.732 o
6 6 8 0.846 0.839 0.090 148.858 o
6 6 9 0.476 0.520 0.080 188.398 o
6 6 10 6.493 6.675 0.280 15.379 o
6 7 0 1.730 1.539 0.100 120.575 o
6 7 1 0.540 0.460 0.140 61.518 o
7 0 0 107.955 108.776 3.567 0.095 o
7 0 2 35.054 35.253 1.289 0.725 o
7 0 4 267.997 262.196 11.581 0.009 o
7 0 6 1.192 1.119 0.070 246.071 o
7 0 8 43.474 43.976 0.869 1.593 o
7 0 10 59.380 59.404 1.289 0.725 o
7 0 12 17.600 17.686 0.410 7.173 o
7 0 14 11.776 12.191 0.370 8.807 o
7 0 16 8.337 8.184 0.230 22.793 o
7 0 18 16.072 16.527 0.350 9.843 o
7 1 0 82.707 80.757 1.849 0.352 o
7 1 1 1.079 1.049 0.060 334.929 o
7 1 2 0.197 0.230 0.030 1339.720 o
7 1 3 7.320 7.274 0.180 37.214 o
7 1 4 34.984 34.163 0.749 2.144 o
7 1 5 40.393 38.880 1.049 1.094 o
7 1 6 1.008 0.929 0.060 334.929 o
7 1 7 1.277 1.429 0.070 246.071 o
7 1 8 46.295 46.444 0.949 1.336 o
7 1 10 3.163 3.247 0.120 83.732 o
7 1 11 16.326 16.507 0.360 9.304 o
7 1 12 15.173 15.128 0.370 8.807 o
7 1 13 15.209 15.228 0.360 9.304 o
7 1 14 23.247 23.552 0.550 3.986 o
7 1 15 21.961 22.243 0.470 5.458 o
7 1 17 3.295 3.507 0.140 61.518 o
7 1 18 0.411 0.300 0.080 188.398 o
7 1 19 4.051 4.277 0.160 47.099 o
7 2 0 34.911 34.074 0.779 1.982 o
7 2 1 10.697 10.432 0.240 20.933 o
7 2 2 6.398 6.105 0.160 47.099 o
7 2 3 4.759 4.536 0.120 83.732 o
7 2 4 0.515 0.540 0.040 753.591 o
7 2 5 0.805 0.709 0.050 482.298 o
7 2 6 5.714 5.656 0.150 53.589 o
7 2 7 3.272 3.158 0.100 120.575 o
7 2 8 7.215 6.805 0.170 41.721 o
7 2 9 20.392 20.614 0.440 6.228 o
7 2 10 0.917 0.779 0.070 246.071 o
7 2 11 10.074 10.002 0.250 19.292 o
7 2 12 0.358 0.300 0.070 246.071 o
7 2 13 4.010 4.197 0.180 37.214 o
7 2 14 6.567 6.535 0.200 30.144 o
7 2 15 11.040 11.401 0.270 16.540 o
7 2 16 1.077 0.999 0.110 99.648 o
7 2 18 3.804 3.677 0.150 53.589 o
7 3 0 0.581 0.560 0.040 753.591 o
7 3 1 27.612 27.259 0.580 3.584 o
7 3 2 22.356 22.003 0.510 4.636 o
7 3 3 14.984 14.729 0.350 9.843 o
7 3 4 14.095 14.039 0.310 12.547 o
7 3 5 1.052 0.989 0.060 334.929 o
7 3 6 6.524 6.575 0.170 41.721 o
7 3 7 3.361 3.327 0.110 99.648 o
7 3 8 11.981 11.611 0.270 16.540 o
7 3 9 9.813 9.633 0.280 15.379 o
7 3 10 1.768 1.859 0.090 148.858 o
7 3 12 3.319 3.507 0.160 47.099 o
7 3 13 1.578 1.479 0.100 120.575 o
7 3 14 0.274 0.290 0.070 246.071 o
7 3 16 1.894 1.919 0.130 71.346 o
7 4 0 9.771 9.503 0.220 24.912 o
7 4 1 1.471 1.449 0.100 120.575 o
7 4 2 1.570 1.639 0.080 188.398 o
7 4 3 1.136 1.109 0.080 188.398 o
7 4 4 2.589 2.348 0.110 99.648 o
7 4 5 19.883 20.124 0.490 5.022 o
7 4 6 29.268 29.317 0.640 2.944 o
7 4 9 9.885 9.882 0.240 20.933 o
7 4 10 0.317 0.320 0.060 334.929 o
7 4 12 4.776 4.726 0.170 41.721 o
7 4 13 0.287 0.350 0.100 120.575 o
7 4 14 6.752 6.615 0.220 24.912 o
7 4 15 3.220 3.327 0.160 47.099 o
7 5 0 13.355 12.860 0.300 13.397 o
7 5 2 11.990 11.911 0.280 15.379 o
7 5 3 1.378 1.359 0.090 148.858 o
7 5 4 2.315 2.508 0.110 99.648 o
7 5 6 1.067 0.989 0.080 188.398 o
7 5 8 3.516 3.437 0.130 71.346 o
7 5 10 19.966 19.285 0.420 6.835 o
7 5 11 1.276 1.409 0.200 30.144 o
7 5 12 1.200 1.169 0.180 37.214 o
7 6 0 0.777 0.789 0.070 246.071 o
7 6 2 2.158 2.118 0.110 99.648 o
7 6 4 3.763 3.567 0.210 27.341 o
7 6 5 3.786 3.497 0.140 61.518 o
7 6 6 3.120 2.998 0.140 61.518 o
7 6 7 3.284 3.387 0.140 61.518 o
7 6 8 2.892 2.988 0.220 24.912 o
8 0 0 27.540 27.808 0.540 4.135 o
8 0 2 14.714 14.729 0.460 5.698 o
8 0 4 64.456 64.200 1.399 0.615 o
8 0 6 4.562 4.357 0.140 61.518 o
8 0 8 28.219 29.117 0.620 3.137 o
8 0 10 0.857 0.869 0.090 148.858 o
8 0 12 24.418 24.971 0.490 5.022 o
8 0 14 80.554 82.876 1.958 0.314 o
8 0 16 0.786 1.099 0.100 120.575 o
8 1 1 0.422 0.410 0.030 1339.720 o
8 1 2 2.052 2.048 0.070 246.071 o
8 1 3 83.213 83.625 1.958 0.314 o
8 1 4 32.999 32.275 0.769 2.034 o
8 1 6 4.184 4.037 0.120 83.732 o
8 1 7 0.312 0.340 0.040 753.591 o
8 1 8 19.199 19.495 0.420 6.835 o
8 1 9 9.453 9.433 0.230 22.793 o
8 1 10 18.362 18.096 0.390 7.927 o
8 1 11 6.007 6.105 0.190 33.400 o
8 1 12 4.233 4.337 0.200 30.144 o
8 1 13 10.797 11.031 0.270 16.540 o
8 1 15 1.571 1.549 0.130 71.346 o
8 1 16 0.632 0.570 0.110 99.648 o
8 2 0 41.302 40.678 0.949 1.336 o
8 2 1 21.410 21.104 0.510 4.636 o
8 2 3 5.030 4.896 0.160 47.099 o
8 2 4 14.276 14.179 0.320 11.775 o
8 2 5 7.390 7.204 0.190 33.400 o
8 2 7 34.748 34.623 0.819 1.793 o
8 2 8 4.220 3.997 0.120 83.732 o
8 2 9 0.128 0.150 0.050 482.298 o
8 2 10 14.988 14.968 0.340 10.430 o
8 2 13 3.830 3.907 0.210 27.341 o
8 2 14 0.339 0.320 0.090 148.858 o
8 2 15 2.594 2.818 0.280 15.379 o
8 2 16 1.906 1.929 0.130 71.346 o
8 3 0 17.291 17.017 0.420 6.835 o
8 3 1 0.183 0.190 0.040 753.591 o
8 3 2 9.412 9.223 0.230 22.793 o
8 3 3 0.608 0.570 0.050 482.298 o
8 3 4 10.556 10.582 0.250 19.292 o
8 3 5 17.730 17.387 0.470 5.458 o
8 3 6 13.944 13.709 0.420 6.835 o
8 3 8 3.624 3.657 0.120 83.732 o
8 3 10 2.639 2.608 0.120 83.732 o
8 3 11 5.616 5.476 0.170 41.721 o
8 3 12 3.162 3.267 0.130 71.346 o
8 3 13 6.367 6.235 0.200 30.144 o
8 3 14 5.443 5.706 0.180 37.214 o
8 3 15 1.334 1.369 0.160 47.099 o
8 4 1 2.232 2.268 0.090 148.858 o
8 4 2 13.659 13.140 0.320 11.775 o
8 4 3 2.457 2.378 0.150 53.589 o
8 4 4 2.311 2.228 0.090 148.858 o
8 4 5 2.631 2.678 0.110 99.648 o
8 4 6 3.557 3.437 0.110 99.648 o
8 4 7 4.182 4.167 0.120 83.732 o
8 4 9 12.414 11.851 0.280 15.379 o
8 4 10 5.666 5.726 0.220 24.912 o
8 4 12 5.426 5.446 0.170 41.721 o
8 4 13 0.264 0.310 0.090 148.858 o
8 5 0 1.026 0.949 0.080 188.398 o
8 5 1 0.217 0.220 0.060 334.929 o
8 5 2 6.170 6.065 0.170 41.721 o
8 5 3 3.625 3.467 0.130 71.346 o
8 5 4 0.797 0.829 0.080 188.398 o
8 5 6 6.618 6.655 0.190 33.400 o
8 5 7 2.100 2.398 0.230 22.793 o
8 5 8 19.312 19.275 0.689 2.533 o
8 5 9 2.673 2.818 0.130 71.346 o
8 5 10 0.845 0.789 0.140 61.518 o
8 6 1 0.485 0.450 0.080 188.398 o
8 6 2 4.640 4.457 0.350 9.843 o
8 6 3 1.392 1.209 0.100 120.575 o
8 6 4 2.533 2.528 0.150 53.589 o
9 0 0 17.256 18.276 0.819 1.793 o
9 0 2 46.252 45.874 1.639 0.448 o
9 0 4 4.582 4.546 0.240 20.933 o
9 0 6 26.702 26.649 0.520 4.459 o
9 0 10 13.675 13.859 0.420 6.835 o
9 0 12 8.338 8.473 0.330 11.072 o
9 1 0 32.743 32.745 0.689 2.533 o
9 1 1 0.201 0.200 0.040 753.591 o
9 1 2 4.731 4.606 0.140 61.518 o
9 1 3 26.235 25.670 0.530 4.292 o
9 1 4 2.496 2.458 0.120 83.732 o
9 1 5 5.975 6.005 0.180 37.214 o
9 1 6 7.664 7.384 0.280 15.379 o
9 1 7 12.753 12.570 0.290 14.337 o
9 1 8 1.677 1.669 0.080 188.398 o
9 1 9 2.012 1.948 0.090 148.858 o
9 1 10 8.939 8.823 0.230 22.793 o
9 1 12 0.951 1.049 0.090 148.858 o
9 1 13 26.359 27.119 0.510 4.636 o
9 1 14 8.840 9.023 0.260 17.837 o
9 1 15 0.999 1.139 0.100 120.575 o
9 2 0 1.745 1.709 0.090 148.858 o
9 2 1 3.605 3.627 0.120 83.732 o
9 2 2 35.469 35.103 0.809 1.838 o
9 2 3 4.969 4.916 0.170 41.721 o
9 2 4 35.467 34.673 0.769 2.034 o
9 2 5 3.194 3.208 0.130 71.346 o
9 2 6 2.989 3.068 0.110 99.648 o
9 2 7 1.638 1.729 0.090 148.858 o
9 2 8 2.130 2.118 0.090 148.858 o
9 2 9 14.880 14.599 0.350 9.843 o
9 2 10 1.992 2.028 0.110 99.648 o
9 2 11 8.455 8.763 0.230 22.793 o
9 2 12 6.221 6.245 0.240 20.933 o
9 2 14 7.098 7.244 0.200 30.144 o
9 3 0 2.041 2.228 0.120 83.732 o
9 3 1 6.366 6.295 0.160 47.099 o
9 3 2 2.506 2.488 0.110 99.648 o
9 3 3 13.782 14.619 0.360 9.304 o
9 3 4 6.414 6.435 0.310 12.547 o
9 3 5 1.312 1.239 0.090 148.858 o
9 3 6 15.584 16.098 0.380 8.350 o
9 3 7 0.297 0.330 0.060 334.929 o
9 3 8 15.644 15.458 0.340 10.430 o
9 3 10 2.951 2.818 0.230 22.793 o
9 3 11 3.724 3.767 0.150 53.589 o
9 3 12 4.560 4.427 0.320 11.775 o
9 4 1 2.262 2.398 0.120 83.732 o
9 4 2 12.480 12.111 0.290 14.337 o
9 4 5 0.331 0.290 0.060 334.929 o
9 4 6 4.938 4.806 0.140 61.518 o
9 4 7 17.274 17.826 0.390 7.927 o
9 4 8 12.038 11.791 0.270 16.540 o
9 4 9 5.038 5.106 0.170 41.721 o
9 4 10 0.968 1.059 0.100 120.575 o
9 5 1 0.836 0.769 0.090 148.858 o
9 5 2 4.164 3.907 0.130 71.346 o
9 5 3 1.472 1.369 0.090 148.858 o
9 5 4 1.023 1.139 0.180 37.214 o
9 5 5 0.883 0.959 0.170 41.721 o
10 0 0 7.336 8.054 0.460 5.698 o
10 0 2 2.791 2.938 0.130 71.346 o
10 0 4 13.856 13.819 0.440 6.228 o
10 0 6 17.174 16.407 0.350 9.843 o
10 0 8 0.976 1.009 0.100 120.575 o
10 1 0 9.467 9.503 0.230 22.793 o
10 1 1 31.585 31.506 0.659 2.768 o
10 1 3 8.259 8.114 0.210 27.341 o
10 1 4 9.212 9.303 0.240 20.933 o
10 1 5 3.592 3.437 0.130 71.346 o
10 1 6 7.615 7.464 0.210 27.341 o
10 1 8 1.298 1.269 0.110 99.648 o
10 1 9 1.160 1.119 0.110 99.648 o
10 1 10 5.152 5.086 0.290 14.337 o
10 1 11 3.700 3.467 0.260 17.837 o
10 1 12 0.673 0.520 0.170 41.721 o
10 1 13 1.641 1.659 0.230 22.793 o
10 2 0 9.061 9.113 0.250 19.292 o
10 2 1 1.597 1.579 0.090 148.858 o
10 2 2 28.162 27.619 1.019 1.159 o
10 2 3 7.678 7.474 0.350 9.843 o
10 2 4 1.478 1.409 0.190 33.400 o
10 2 5 10.011 9.643 0.250 19.292 o
10 2 6 7.149 7.194 0.210 27.341 o
10 2 7 3.693 3.597 0.120 83.732 o
10 2 8 3.120 3.008 0.110 99.648 o
10 2 9 0.418 0.430 0.090 148.858 o
10 2 10 6.211 6.115 0.300 13.397 o
10 2 11 1.213 1.249 0.110 99.648 o
10 2 12 14.843 15.728 0.450 5.954 o
10 3 0 0.775 0.759 0.060 334.929 o
10 3 1 1.315 1.139 0.080 188.398 o
10 3 2 18.076 18.076 0.430 6.521 o
10 3 3 3.722 3.807 0.130 71.346 o
10 3 4 3.244 3.287 0.120 83.732 o
10 3 5 0.256 0.220 0.060 334.929 o
10 3 6 13.431 13.250 0.300 13.397 o
10 3 7 11.267 11.481 0.280 15.379 o
10 3 8 23.692 24.071 0.460 5.698 o
10 3 9 0.508 0.350 0.100 120.575 o
10 3 10 1.027 0.969 0.160 47.099 o
10 3 11 0.848 0.929 0.200 30.144 o
10 4 0 2.370 2.398 0.110 99.648 o
10 4 1 4.966 4.916 0.150 53.589 o
10 4 3 1.465 1.429 0.090 148.858 o
10 4 4 3.133 3.247 0.150 53.589 o
10 4 5 0.997 1.149 0.110 99.648 o
10 4 6 0.783 0.799 0.130 71.346 o
10 4 7 6.539 6.495 0.190 33.400 o
10 5 0 1.758 1.669 0.200 30.144 o
10 5 1 2.447 2.478 0.120 83.732 o
11 0 0 32.163 32.794 1.029 1.137 o
11 0 2 24.149 23.852 0.500 4.823 o
11 0 6 2.465 2.208 0.200 30.144 o
11 1 1 3.756 3.947 0.120 83.732 o
11 1 2 8.001 7.724 0.200 30.144 o
11 1 3 10.924 10.892 0.260 17.837 o
11 1 4 1.669 1.699 0.100 120.575 o
11 1 5 12.276 12.530 0.290 14.337 o
11 1 6 3.418 3.627 0.140 61.518 o
11 1 7 4.616 4.447 0.160 47.099 o
11 1 9 1.282 1.409 0.230 22.793 o
11 1 10 5.363 5.326 0.290 14.337 o
11 2 1 11.719 11.731 0.270 16.540 o
11 2 3 0.925 0.799 0.090 148.858 o
11 2 4 6.812 6.815 0.230 22.793 o
11 2 6 18.630 18.406 0.899 1.489 o
11 2 7 15.639 16.347 0.470 5.458 o
11 2 8 2.696 2.818 0.250 19.292 o
11 2 9 0.778 0.699 0.190 33.400 o
11 3 0 18.549 18.616 0.400 7.536 o
11 3 1 1.927 2.068 0.170 41.721 o
11 3 2 1.161 1.219 0.180 37.214 o
11 3 3 1.407 1.459 0.120 83.732 o
11 3 4 3.012 3.068 0.140 61.518 o
11 3 5 0.703 0.829 0.200 30.144 o
11 3 6 2.073 2.018 0.230 22.793 o
11 4 0 1.487 1.189 0.180 37.214 o
11 4 1 3.255 3.427 0.220 24.912 o
11 4 2 3.256 3.138 0.140 61.518 o
11 4 4 5.944 5.756 0.290 14.337 o
12 0 0 1.391 1.509 0.090 148.858 o
12 0 2 19.346 19.595 0.510 4.636 o
12 0 4 7.437 7.604 0.310 12.547 o
12 1 0 8.258 8.364 0.220 24.912 o
12 1 1 3.149 3.168 0.120 83.732 o
12 1 2 8.010 7.934 0.200 30.144 o
12 1 3 3.368 3.247 0.140 61.518 o
12 1 4 0.496 0.400 0.080 188.398 o
12 1 5 3.508 3.467 0.250 19.292 o
12 1 6 11.742 12.271 0.380 8.350 o
12 1 7 2.383 2.688 0.240 20.933 o
12 2 0 0.658 0.679 0.080 188.398 o
12 2 3 2.076 1.998 0.230 22.793 o
12 2 4 3.814 3.847 0.270 16.540 o
12 2 5 2.501 2.468 0.250 19.292 o
12 2 6 0.973 0.969 0.200 30.144 o
12 3 3 2.406 2.448 0.250 19.292 o
13 1 0 1.261 1.299 0.100 120.575 o
13 1 1 2.018 2.138 0.170 41.721 o
13 2 0 0.946 0.909 0.190 33.400 o
13 2 1 2.804 2.778 0.250 19.292 o

_iucr_refine_instructions_details
;
TITL OXA07
CELL 0.71073 6.095 3.4881 11.8462 90 103.842 90
ZERR 2 0.0005 0.0003 0.0009 0 0.003 0
LATT 1
SYMM -X,0.5+Y,0.5-Z
SFAC C H O
DISP C 0.0033 0.0016
DISP H 0 0
DISP O 0.0106 0.006
UNIT 4 12 12

SIZE 0.193 0.186 0.139
TEMP -173.1(10)
ACTA 
WGHT 0 0
FVAR 1.000388
REM <olex2.extras>
REM </olex2.extras>

O1    3     0.43489  0.44405  0.34989  11.00000  0.01295  0.01922  0.00788 =
 -0.00069  0.00160  0.00464 
O2    3     0.24239  0.74249  0.46371  11.00000  0.01125  0.01837  0.00954 =
 -0.00073  0.00113  0.00536 
C1    1     0.40302  0.55876  0.44801  11.00000  0.00922  0.01165  0.00776 =
 -0.00008  0.00127  0.00171 
H1    2     0.29784  0.51845  0.27764  11.00000  0.04938  0.05561  0.02042 =
 0.00078  0.01455  0.00812 
O3    3     0.13014  0.63102  0.17857  11.00000  0.01082  0.01844  0.00933 =
 0.00101  0.00073 -0.00183 
H2    2     0.19315  0.69681  0.11195  11.00000  0.04786  0.04130  0.02561 =
 0.00304  0.00777 -0.00395 
H3    2     0.00675  0.45594  0.14915  11.00000  0.03433  0.03896  0.04654 =
 -0.00529  0.01423 -0.01779 
HKLF 4

END
Q1 1 0.333333 0.666667 0.458333 11 0.05 0.14
Q2 1 0.222222 1.125 0.083333 11 0.05 0.12
Q3 1 0.388889 0.625 0.097222 11 0.05 0.12
Q4 1 -0.083333 0.666667 0.111111 11 0.05 0.11
Q5 1 0.222222 0.333333 0.236111 11 0.05 0.1
Q6 1 0.361111 0.458333 0.319444 11 0.05 0.1
Q7 1 0.166667 0.541667 0.166667 11 0.05 0.1
Q8 1 -0.027778 0.916667 0.166667 11 0.05 0.1
Q9 1 0.361111 0.5 0.555556 11 0.05 0.09
Q10 1 0.277778 1.125 0.402778 11 0.05 0.09
Q11 1 -0.055556 0.583333 0.027778 11 0.05 0.09
Q12 1 0.083333 0.958333 0.097222 11 0.05 0.08
Q13 1 0.388889 0.333333 0.444444 11 0.05 0.08
Q14 1 0.055556 0.25 0.111111 11 0.05 0.08
Q15 1 -0.111111 0.666667 0.236111 11 0.05 0.07
Q16 1 0.305556 0.041667 0.291667 11 0.05 0.07
Q17 1 0.611111 0.791667 0.402778 11 0.05 0.07
Q18 1 0.444444 0.166667 0.263889 11 0.05 0.06
Q19 1 0.527778 0.458333 0.319444 11 0.05 0.06
Q20 1 0.333333 0.416667 0.166667 11 0.05 0.05

  REM The information below was added by Olex2.
  REM
  REM R1 = 0.0137 for 2499 Fo > 4sig(Fo) and 0.0137 for all 2499 data
  REM 64 parameters refined using 0 restraints
  REM Highest difference peak 0.1408, deepest hole -0.1750
  REM Mean Shift 0.0000, Max Shift 0.0000.

  REM +++ Tabular Listing of Refinement Information +++
  REM R1_all = 0.0137
  REM R1_gt = 0.0137
  REM wR_ref = 0.0373
  REM GOOF = 1.1867
  REM Shift_max = 0.0000
  REM Shift_mean = 0.0000
  REM Reflections_all = 2499
  REM Reflections_gt = 2499
  REM Parameters = 64
  REM Hole = -0.1750
  REM Peak = 0.1408
  REM Flack = n/a

  
;
_olex2_submission_special_instructions  'No special instructions were received'

# start Validation Reply Form
_vrf_PLAT940_OXACDH_IH_B3LYP_cc-pVTZ
;
PROBLEM: Fsqd Refinement With I > n * Sigma(I) Only .....     Please Check 
RESPONSE: Refinement was performed on reflections fulfilling the threshold
expression I>=2u(I).
;
_vrf_PLAT355_OXACDH_IH_B3LYP_cc-pVTZ
;
PROBLEM: Long   O-H
RESPONSE: This is a very strong hydrogen bond and this is the reason why
the O-H bond is so long.
;
_vrf_PLAT417_OXACDH_IH_B3LYP_cc-pVTZ
;
PROBLEM: Short Inter D-H..H-D
RESPONSE: This is a very strong hydrogen bond and this is the reason why
the distance is so short.
;
# end Validation Reply Form
