# Supplementary material for: Hirshfeld atom like refinement with alternative electron density partitions
Source: IUCrJ. 2020 Oct 29;7(Pt 6):1199–215. doi: 10.1107/S2052252520013603 (PMC7642787; doi:10.1107/S2052252520013603)
Supplement: Supplementary file 2 [file m-07-01199-sup2.zip › cifs/OXACDH_IS_B3LYP_cc-pVTZ.cif]

data_OXACDH_IS_B3LYP_cc-pVTZ
_audit_creation_date               2019-12-14
_audit_creation_method
;
Olex2 1.2
(compiled 2018.05.29 svn.r3508 for OlexSys, GUI svn.r5506)
with development version of DiSCaMB library integrated with
the olex2.refine module
Chodkiewicz, M. L., Migacz, S., Rudnicki, W., Makal, A., Kalinowski,
J. A., Moriarty, N. W., Grosse-Kunstleve, R. W., Afonine, P. V., Adams,
P. D. & Dominiak, P. M. (2018). J. Appl. Cryst. 51, 193-199.
;

_publ_section_references
;
Bourhis, L.J., Dolomanov, O.V., Gildea, R.J., Howard, J.A.K., Puschmann, H.
 (2015). Acta Cryst. A71, 59-75.

Dolomanov, O.V., Bourhis, L.J., Gildea, R.J, Howard, J.A.K. & Puschmann, H.
 (2009), J. Appl. Cryst. 42, 339-341.
;
_chemical_formula_moiety           'C2 H6 O6'
_chemical_formula_sum              'C2 H6 O6'
_chemical_formula_weight           126.07
loop_
  _atom_type_symbol
  _atom_type_scat_dispersion_real
  _atom_type_scat_dispersion_imag
  _atom_type_scat_Cromer_Mann_a1
  _atom_type_scat_Cromer_Mann_a2
  _atom_type_scat_Cromer_Mann_a3
  _atom_type_scat_Cromer_Mann_a4
  _atom_type_scat_Cromer_Mann_b1
  _atom_type_scat_Cromer_Mann_b2
  _atom_type_scat_Cromer_Mann_b3
  _atom_type_scat_Cromer_Mann_b4
  _atom_type_scat_Cromer_Mann_c
  _atom_type_scat_source
  _atom_type_scat_dispersion_source
 H 0.00000 0.00000 0.49300 0.32291 0.14019 0.04081 10.51090 26.12570 3.14236
 57.79970 0.0030380000826
 'International Tables Volume C Table 6.1.1.4 (pp. 500-502)' custom
 C 0.00330 0.00160 2.31000 1.02000 1.58860 0.86500 20.84390 10.20750 0.56870
 51.65120 0.215599998832
 'International Tables Volume C Table 6.1.1.4 (pp. 500-502)' custom
 O 0.01060 0.00600 3.04850 2.28680 1.54630 0.86700 13.27710 5.70110 0.32390
 32.90890 0.250800013542
 'International Tables Volume C Table 6.1.1.4 (pp. 500-502)' custom

_space_group_crystal_system        'monoclinic'
_space_group_IT_number             14
_space_group_name_H-M_alt          'P 1 21/c 1'
_space_group_name_Hall             '-P 2ybc'
loop_
  _space_group_symop_id
  _space_group_symop_operation_xyz
 1 x,y,z
 2 -x,y+1/2,-z+1/2
 3 -x,-y,-z
 4 x,-y-1/2,z-1/2

_symmetry_Int_Tables_number        14
_cell_length_a                     6.0950(5)
_cell_length_b                     3.4881(3)
_cell_length_c                     11.8462(9)
_cell_angle_alpha                  90
_cell_angle_beta                   103.842(3)
_cell_angle_gamma                  90
_cell_volume                       244.54(4)
_cell_formula_units_Z              2
_cell_measurement_temperature     100(1)
_cell_measurement_reflns_used      8293
_cell_measurement_theta_min        3.5426
_cell_measurement_theta_max        55.9088
_exptl_absorpt_coefficient_mu      0.181
_exptl_crystal_description        unspecified
_exptl_crystal_density_diffrn      1.7120
_exptl_crystal_F_000               132.1295
_exptl_crystal_size_max            0.193
_exptl_crystal_size_mid            0.186
_exptl_crystal_size_min            0.139
_diffrn_reflns_av_r_equivalents    0.0224
_diffrn_reflns_av_sigmaI/netI      0.01783
_diffrn_reflns_limit_h_max         13
_diffrn_reflns_limit_h_min         -13
_diffrn_reflns_limit_k_max         7
_diffrn_reflns_limit_k_min         0
_diffrn_reflns_limit_l_max         26
_diffrn_reflns_limit_l_min         0
_diffrn_reflns_number              11034
_diffrn_reflns_theta_full          52.08
_diffrn_reflns_theta_max           54.811
_diffrn_reflns_theta_min           3.543
_diffrn_ambient_temperature        100.0(10)
_diffrn_measured_fraction_theta_full  0.949
_diffrn_measured_fraction_theta_max   0.985
_diffrn_radiation_type             'Mo K\a'
_diffrn_radiation_wavelength       0.71073
_diffrn_radiation_source               'TXS rotating anode'
_diffrn_radiation_monochromator        'multi-layer optics'
_diffrn_measurement_device
;
Bruker AXS Kappa APEX II Ultra diffractometer
;
_diffrn_measurement_device_type        'APEX II CCD detector'
_diffrn_measurement_method             '\w-scans'
_reflns_Friedel_coverage           0.0
_reflns_limit_h_max                13
_reflns_limit_h_min                -13
_reflns_limit_k_max                7
_reflns_limit_k_min                0
_reflns_limit_l_max                26
_reflns_limit_l_min                0
_reflns_number_gt                  2499
_reflns_number_total               2939
_reflns_threshold_expression       I>=2u(I)
_computing_molecular_graphics      'Olex2 (Dolomanov et al., 2009)'
_computing_publication_material    'Olex2 (Dolomanov et al., 2009)'
_computing_structure_refinement    'olex2.refine (Bourhis et al., 2015)'
_refine_diff_density_max           0.1415
_refine_diff_density_min           -0.1753
_refine_diff_density_rms           0.0394
_refine_ls_d_res_high              0.4348
_refine_ls_d_res_low               5.7511
_refine_ls_goodness_of_fit_ref     1.1844
_refine_ls_hydrogen_treatment      refall
_refine_ls_matrix_type             full
_refine_ls_number_constraints      0
_refine_ls_number_parameters       64
_refine_ls_number_reflns           2499
_refine_ls_number_restraints       0
_refine_ls_R_factor_all            0.0136
_refine_ls_R_factor_gt             0.0136
_refine_ls_restrained_S_all        1.1844
_refine_ls_shift/su_max            0.0000
_refine_ls_shift/su_mean           0.0000
_refine_ls_structure_factor_coef   Fsqd
_refine_ls_weighting_details      
 'w=1/[\s^2^(Fo^2^)+(0.0000P)^2^] where P=(Fo^2^+2Fc^2^)/3'
_refine_ls_weighting_scheme        calc
_refine_ls_wR_factor_gt            0.0372
_refine_ls_wR_factor_ref           0.0372
_refine_special_details          
;
Electron Density Partition Based Refinement (EDPBR):
  .  Aspherical atomic scattering factors obtained from 
     selected partitioning of molecular electron density
     derived from molecular wavefunction. Crystal field
     effect is modelled in the course of wavefunction
     calculations by embedding the system in a cluster of
	 Hirshfeld partition derived atomic multipoles for
	 molecules within certain radius from the system or
	 performing wave function calculations for a cluster of
	 molecules surrounding the system. Software used for
	 quantum mechanical calculations: Gaussian16. Software
	 used to partition electron density: HORTON.
  .  Partitioning of molecular electron density: Iterative
     Stockholder
  .  Level of theory: DFT(B3LYP)/cc-pVTZ 
  .  Cluster of multipoles: radius=8.0 angstrom, lmax=1
  .  Cluster of molecules: no
  .  H thermal motions refined anisotropically.
  .  Refinement based on Fsqd as implemented in olex2.refine
     with no use of additional ShelX type parameters in the
	 weighting scheme. DiSCaMB library used to obtain
	 aspherical atomic scattering factors.
;
loop_
  _atom_site_label
  _atom_site_type_symbol
  _atom_site_fract_x
  _atom_site_fract_y
  _atom_site_fract_z
  _atom_site_U_iso_or_equiv
  _atom_site_adp_type
  _atom_site_occupancy
  _atom_site_refinement_flags_posn
 O1 O 0.434892(18) 0.44405(3) 0.349892(8) 0.01350(2) Uani 1.000000 .
 O2 O 0.242389(17) 0.74249(3) 0.463707(8) 0.01328(2) Uani 1.000000 .
 C1 C 0.403023(19) 0.55876(4) 0.448012(9) 0.00967(2) Uani 1.000000 .
 H1 H 0.2989(11) 0.519(2) 0.2780(5) 0.0341(15) Uani 1.000000 .
 O3 O 0.130142(16) 0.63104(4) 0.178575(8) 0.01315(2) Uani 1.000000 .
 H2 H 0.1918(9) 0.6965(17) 0.1125(4) 0.0291(11) Uani 1.000000 .
 H3 H 0.0073(9) 0.4575(16) 0.1496(4) 0.0297(11) Uani 1.000000 .

loop_
  _atom_site_aniso_label
  _atom_site_aniso_U_11
  _atom_site_aniso_U_22
  _atom_site_aniso_U_33
  _atom_site_aniso_U_12
  _atom_site_aniso_U_13
  _atom_site_aniso_U_23
 O1 0.01295(3) 0.01922(5) 0.00788(3) 0.00464(3) 0.00160(2) -0.00070(3)
 O2 0.01125(3) 0.01837(4) 0.00954(3) 0.00537(3) 0.00113(2) -0.00073(3)
 C1 0.00922(3) 0.01165(4) 0.00775(3) 0.00171(3) 0.00127(2) -0.00008(3)
 H1 0.040(4) 0.046(4) 0.019(3) 0.006(3) 0.011(3) -0.001(3)
 O3 0.01083(3) 0.01845(5) 0.00933(3) -0.00184(3) 0.00073(2) 0.00101(3)
 H2 0.033(3) 0.033(3) 0.022(2) -0.005(2) 0.0077(19) 0.004(2)
 H3 0.025(2) 0.034(3) 0.031(2) -0.012(2) 0.0073(19) -0.002(2)

loop_
  _geom_bond_atom_site_label_1
  _geom_bond_atom_site_label_2
  _geom_bond_distance
  _geom_bond_site_symmetry_2
  _geom_bond_publ_flag
 O1 C1 1.28721(17) . ?
 O2 C1 1.22103(17) . ?
 C1 C1 1.5447(2) 3_666 ?

loop_
  _geom_angle_atom_site_label_1
  _geom_angle_atom_site_label_2
  _geom_angle_atom_site_label_3
  _geom_angle
  _geom_angle_site_symmetry_1
  _geom_angle_site_symmetry_3
  _geom_angle_publ_flag
 O2 C1 O1 126.896(10) . . ?
 C1 C1 O1 112.676(12) 3_666 . ?
 C1 C1 O2 120.427(12) 3_666 . ?
 O3 H1 O1 175.7(7) . . ?


loop_
  _refln_index_h
  _refln_index_k
  _refln_index_l
  _refln_F_squared_calc
  _refln_F_squared_meas
  _refln_F_squared_sigma
  _refln_F_squared_weight
  _refln_observed_status
-13 0 6 33.010 35.181 0.680 2.608 o
-13 0 8 3.368 3.238 0.230 22.793 o
-13 0 10 0.473 0.500 0.140 61.518 o
-13 0 12 11.109 11.304 0.350 9.843 o
-13 1 1 2.615 2.519 0.200 30.144 o
-13 1 2 13.902 13.333 0.390 7.927 o
-13 1 4 1.160 1.079 0.170 41.721 o
-13 1 8 3.576 3.708 0.150 53.589 o
-13 1 10 3.243 3.188 0.180 37.214 o
-13 1 12 3.221 3.238 0.130 71.346 o
-13 1 13 0.552 0.510 0.130 71.346 o
-13 2 1 3.987 4.088 0.220 24.912 o
-13 2 3 0.973 0.790 0.140 61.518 o
-13 2 4 0.779 0.870 0.150 53.589 o
-13 2 5 1.213 1.129 0.170 41.721 o
-13 2 6 0.482 0.470 0.140 61.518 o
-13 2 8 2.105 2.139 0.200 30.144 o
-13 2 9 1.277 1.359 0.180 37.214 o
-13 2 10 3.764 3.898 0.230 22.793 o
-13 2 12 0.993 1.069 0.170 41.721 o
-13 2 13 0.774 0.760 0.140 61.518 o
-13 3 6 4.095 3.658 0.210 27.341 o
-12 0 2 8.609 8.336 0.230 22.793 o
-12 0 4 40.651 42.237 0.760 2.088 o
-12 0 6 4.113 5.237 0.340 10.430 o
-12 0 10 2.425 2.309 0.120 83.732 o
-12 0 12 8.311 8.955 0.310 12.547 o
-12 0 16 17.138 16.831 0.440 6.228 o
-12 1 1 1.880 1.969 0.100 120.575 o
-12 1 2 0.986 1.109 0.080 188.398 o
-12 1 5 18.402 18.710 0.410 7.173 o
-12 1 6 4.350 4.398 0.130 71.346 o
-12 1 7 1.576 1.459 0.090 148.858 o
-12 1 8 11.456 11.814 0.280 15.379 o
-12 1 9 10.723 10.924 0.270 16.540 o
-12 1 10 2.678 2.569 0.100 120.575 o
-12 1 11 0.978 1.049 0.070 246.071 o
-12 1 12 6.576 6.746 0.260 17.837 o
-12 1 13 0.732 0.720 0.140 61.518 o
-12 1 15 13.020 12.923 0.280 15.379 o
-12 1 16 1.708 1.779 0.190 33.400 o
-12 1 17 0.756 0.590 0.140 61.518 o
-12 2 1 12.733 12.743 0.520 4.459 o
-12 2 2 5.059 4.997 0.200 30.144 o
-12 2 5 7.607 7.676 0.200 30.144 o
-12 2 6 0.247 0.270 0.080 188.398 o
-12 2 7 3.249 3.408 0.140 61.518 o
-12 2 8 4.101 4.448 0.200 30.144 o
-12 2 9 3.925 4.108 0.160 47.099 o
-12 2 11 8.372 8.595 0.330 11.072 o
-12 2 12 1.039 1.039 0.180 37.214 o
-12 2 13 4.703 4.578 0.250 19.292 o
-12 2 14 0.318 0.350 0.070 246.071 o
-12 3 1 1.514 1.539 0.170 41.721 o
-12 3 3 3.081 2.968 0.210 27.341 o
-12 3 6 0.831 0.930 0.160 47.099 o
-12 3 7 1.247 1.239 0.180 37.214 o
-12 3 11 1.552 1.489 0.190 33.400 o
-12 3 12 0.396 0.630 0.140 61.518 o
-12 3 14 3.405 3.468 0.220 24.912 o
-12 4 3 1.820 1.619 0.160 47.099 o
-12 4 4 1.493 1.639 0.170 41.721 o
-12 4 5 2.196 1.869 0.170 41.721 o
-12 4 6 5.101 4.967 0.240 20.933 o
-12 4 8 0.496 0.520 0.130 71.346 o
-12 4 9 1.304 1.229 0.170 41.721 o
-11 0 2 3.533 3.538 0.150 53.589 o
-11 0 4 9.059 8.975 0.220 24.912 o
-11 0 6 0.601 0.550 0.060 334.929 o
-11 0 8 82.932 83.485 3.448 0.101 o
-11 0 10 7.636 7.306 0.280 15.379 o
-11 0 12 2.520 2.589 0.130 71.346 o
-11 0 14 32.620 32.912 0.720 2.326 o
-11 0 16 1.334 1.349 0.190 33.400 o
-11 0 18 11.495 11.564 0.370 8.807 o
-11 0 20 1.970 1.809 0.180 37.214 o
-11 1 1 0.221 0.170 0.050 482.298 o
-11 1 2 5.548 5.777 0.160 47.099 o
-11 1 3 13.466 13.653 0.310 12.547 o
-11 1 4 34.660 35.241 0.870 1.593 o
-11 1 5 2.051 2.099 0.080 188.398 o
-11 1 6 0.213 0.150 0.040 753.591 o
-11 1 7 1.319 1.389 0.070 246.071 o
-11 1 8 1.274 1.289 0.080 188.398 o
-11 1 9 5.863 5.887 0.170 41.721 o
-11 1 10 3.585 3.808 0.130 71.346 o
-11 1 11 4.121 4.238 0.130 71.346 o
-11 1 12 12.835 13.093 0.300 13.397 o
-11 1 13 0.405 0.430 0.060 334.929 o
-11 1 14 6.038 5.957 0.170 41.721 o
-11 1 15 5.733 5.677 0.160 47.099 o
-11 1 16 2.347 2.309 0.090 148.858 o
-11 2 1 2.596 2.639 0.120 83.732 o
-11 2 2 0.319 0.300 0.060 334.929 o
-11 2 3 1.270 1.209 0.080 188.398 o
-11 2 4 10.573 10.594 0.270 16.540 o
-11 2 5 2.025 2.029 0.120 83.732 o
-11 2 6 6.011 6.067 0.190 33.400 o
-11 2 7 7.933 8.435 0.230 22.793 o
-11 2 10 1.017 0.910 0.090 148.858 o
-11 2 11 2.142 2.199 0.110 99.648 o
-11 2 12 2.421 2.449 0.110 99.648 o
-11 2 13 0.475 0.470 0.060 334.929 o
-11 2 14 1.350 1.199 0.090 148.858 o
-11 2 15 9.752 9.875 0.310 12.547 o
-11 2 17 0.694 0.690 0.140 61.518 o
-11 2 18 2.169 2.029 0.180 37.214 o
-11 3 1 0.978 1.109 0.100 120.575 o
-11 3 2 3.193 3.148 0.120 83.732 o
-11 3 3 0.344 0.360 0.060 334.929 o
-11 3 4 4.341 4.248 0.210 27.341 o
-11 3 5 5.994 6.207 0.170 41.721 o
-11 3 6 2.747 2.669 0.110 99.648 o
-11 3 7 3.360 3.518 0.160 47.099 o
-11 3 9 1.192 1.129 0.090 148.858 o
-11 3 10 11.746 11.424 0.330 11.072 o
-11 3 11 3.851 4.088 0.140 61.518 o
-11 3 12 1.008 0.969 0.090 148.858 o
-11 3 13 2.399 2.269 0.120 83.732 o
-11 3 14 0.410 0.340 0.070 246.071 o
-11 3 16 3.492 3.348 0.130 71.346 o
-11 4 1 1.251 1.279 0.180 37.214 o
-11 4 2 2.672 2.689 0.110 99.648 o
-11 4 3 5.111 5.267 0.180 37.214 o
-11 4 5 0.180 0.220 0.070 246.071 o
-11 4 6 6.468 6.187 0.280 15.379 o
-11 4 9 2.242 1.989 0.200 30.144 o
-11 4 10 3.395 3.358 0.230 22.793 o
-11 4 12 3.088 3.048 0.220 24.912 o
-11 4 13 5.343 5.407 0.260 17.837 o
-10 0 4 8.356 8.425 0.220 24.912 o
-10 0 6 11.624 11.834 0.700 2.461 o
-10 0 8 17.001 17.710 0.400 7.536 o
-10 0 10 11.632 12.223 0.290 14.337 o
-10 0 12 11.270 11.494 0.340 10.430 o
-10 0 16 2.711 2.878 0.210 27.341 o
-10 0 18 59.003 58.739 0.959 1.308 o
-10 0 20 1.757 1.939 0.130 71.346 o
-10 1 1 3.235 3.518 0.130 71.346 o
-10 1 2 0.499 0.540 0.050 482.298 o
-10 1 3 2.198 2.279 0.080 188.398 o
-10 1 4 0.745 0.750 0.050 482.298 o
-10 1 5 9.282 9.415 0.230 22.793 o
-10 1 7 45.509 46.045 1.019 1.159 o
-10 1 8 19.116 19.420 0.490 5.022 o
-10 1 9 9.678 9.745 0.260 17.837 o
-10 1 10 5.958 6.117 0.200 30.144 o
-10 1 11 1.757 1.919 0.090 148.858 o
-10 1 12 3.731 4.038 0.390 7.927 o
-10 1 13 11.167 11.444 0.360 9.304 o
-10 1 14 17.240 17.671 0.380 8.350 o
-10 1 16 0.903 0.760 0.070 246.071 o
-10 1 17 14.198 14.262 0.310 12.547 o
-10 1 18 2.289 2.189 0.110 99.648 o
-10 1 19 1.768 1.679 0.100 120.575 o
-10 1 21 0.480 0.440 0.130 71.346 o
-10 2 1 0.524 0.430 0.060 334.929 o
-10 2 2 10.865 10.634 0.420 6.835 o
-10 2 3 47.453 48.264 1.029 1.137 o
-10 2 4 27.239 27.925 0.660 2.768 o
-10 2 7 1.250 1.399 0.070 246.071 o
-10 2 8 8.596 8.885 0.220 24.912 o
-10 2 9 12.901 12.803 0.360 9.304 o
-10 2 10 0.824 0.760 0.060 334.929 o
-10 2 11 11.266 11.304 0.590 3.464 o
-10 2 12 4.860 5.057 0.170 41.721 o
-10 2 13 10.952 10.984 0.270 16.540 o
-10 2 14 12.979 13.143 0.300 13.397 o
-10 2 16 0.686 0.740 0.110 99.648 o
-10 2 17 3.573 3.728 0.220 24.912 o
-10 2 18 0.571 0.500 0.140 61.518 o
-10 3 1 2.497 2.838 0.110 99.648 o
-10 3 2 7.800 7.996 0.210 27.341 o
-10 3 3 3.563 3.648 0.130 71.346 o
-10 3 4 9.877 9.965 0.280 15.379 o
-10 3 6 10.643 10.554 0.270 16.540 o
-10 3 7 0.554 0.590 0.060 334.929 o
-10 3 8 5.717 5.627 0.170 41.721 o
-10 3 9 0.838 0.850 0.070 246.071 o
-10 3 10 7.377 7.156 0.190 33.400 o
-10 3 14 7.780 7.616 0.210 27.341 o
-10 3 15 2.459 2.759 0.110 99.648 o
-10 3 17 1.372 1.289 0.170 41.721 o
-10 3 18 0.346 0.380 0.120 83.732 o
-10 4 2 9.838 10.095 0.240 20.933 o
-10 4 3 6.015 5.817 0.170 41.721 o
-10 4 4 0.287 0.340 0.060 334.929 o
-10 4 5 1.025 0.989 0.070 246.071 o
-10 4 6 3.193 3.188 0.170 41.721 o
-10 4 8 2.973 2.749 0.210 27.341 o
-10 4 9 3.067 3.018 0.140 61.518 o
-10 4 10 6.832 6.956 0.310 12.547 o
-10 4 13 7.159 7.186 0.300 13.397 o
-10 4 16 9.950 10.204 0.330 11.072 o
-10 4 17 0.751 0.920 0.160 47.099 o
-10 5 2 6.359 5.797 0.270 16.540 o
-10 5 4 2.087 1.809 0.350 9.843 o
-10 5 5 2.811 2.579 0.210 27.341 o
-10 5 6 5.505 5.067 0.360 9.304 o
-10 5 10 0.635 0.740 0.090 148.858 o
-10 5 11 1.144 1.089 0.170 41.721 o
-10 5 12 13.306 13.173 0.380 8.350 o
-9 0 2 3.963 3.808 0.150 53.589 o
-9 0 4 56.160 56.989 1.189 0.851 o
-9 0 6 23.882 24.457 0.540 4.135 o
-9 0 8 4.248 4.208 0.140 61.518 o
-9 0 10 50.368 50.953 1.349 0.662 o
-9 0 16 20.365 20.789 0.500 4.823 o
-9 0 18 0.272 0.410 0.130 71.346 o
-9 0 20 0.961 0.790 0.100 120.575 o
-9 0 22 6.453 6.267 0.440 6.228 o
-9 1 1 0.499 0.500 0.040 753.591 o
-9 1 2 1.388 1.279 0.060 334.929 o
-9 1 3 0.132 0.130 0.030 1339.720 o
-9 1 4 10.123 10.085 0.230 22.793 o
-9 1 5 2.967 3.118 0.090 148.858 o
-9 1 6 21.846 22.098 0.490 5.022 o
-9 1 7 16.753 16.721 0.410 7.173 o
-9 1 8 4.643 4.737 0.140 61.518 o
-9 1 9 17.184 16.791 0.380 8.350 o
-9 1 10 1.092 1.119 0.070 246.071 o
-9 1 11 6.377 6.457 0.180 37.214 o
-9 1 13 0.327 0.380 0.110 99.648 o
-9 1 15 0.534 0.460 0.070 246.071 o
-9 1 16 2.469 2.489 0.130 71.346 o
-9 1 17 34.446 34.272 1.029 1.137 o
-9 1 18 6.385 6.357 0.190 33.400 o
-9 1 19 2.708 2.709 0.110 99.648 o
-9 1 20 4.109 4.038 0.150 53.589 o
-9 1 21 6.565 6.367 0.180 37.214 o
-9 1 23 2.057 2.029 0.190 33.400 o
-9 2 1 4.764 4.827 0.140 61.518 o
-9 2 3 0.672 0.590 0.050 482.298 o
-9 2 4 0.344 0.320 0.040 753.591 o
-9 2 5 5.918 5.917 0.150 53.589 o
-9 2 6 33.370 33.502 0.790 1.932 o
-9 2 7 9.637 9.705 0.230 22.793 o
-9 2 8 53.912 53.961 1.279 0.736 o
-9 2 9 1.323 1.369 0.070 246.071 o
-9 2 10 5.192 5.297 0.180 37.214 o
-9 2 12 3.214 3.148 0.120 83.732 o
-9 2 13 30.497 30.014 0.680 2.608 o
-9 2 14 4.556 4.827 0.150 53.589 o
-9 2 15 0.452 0.450 0.060 334.929 o
-9 2 16 9.249 9.215 0.240 20.933 o
-9 2 17 7.987 7.736 0.200 30.144 o
-9 2 18 13.940 13.753 0.410 7.173 o
-9 2 19 3.730 3.768 0.240 20.933 o
-9 2 21 6.729 6.886 0.290 14.337 o
-9 2 22 2.624 2.788 0.210 27.341 o
-9 3 1 2.564 2.399 0.190 33.400 o
-9 3 2 81.615 80.637 1.899 0.334 o
-9 3 3 12.277 12.793 0.300 13.397 o
-9 3 4 20.816 20.359 0.510 4.636 o
-9 3 6 0.994 1.109 0.060 334.929 o
-9 3 7 19.131 19.240 0.410 7.173 o
-9 3 8 6.467 6.407 0.190 33.400 o
-9 3 9 1.300 1.619 0.090 148.858 o
-9 3 10 4.811 4.707 0.160 47.099 o
-9 3 11 1.133 1.169 0.090 148.858 o
-9 3 12 39.761 40.638 1.129 0.944 o
-9 3 13 6.534 6.636 0.230 22.793 o
-9 3 14 5.842 6.097 0.170 41.721 o
-9 3 15 2.314 2.828 0.170 41.721 o
-9 3 16 2.916 2.888 0.110 99.648 o
-9 3 18 2.653 2.749 0.210 27.341 o
-9 4 1 11.180 11.204 0.260 17.837 o
-9 4 2 3.701 3.518 0.150 53.589 o
-9 4 3 20.013 19.370 0.410 7.173 o
-9 4 4 0.277 0.320 0.050 482.298 o
-9 4 6 7.520 7.406 0.240 20.933 o
-9 4 7 0.898 0.989 0.070 246.071 o
-9 4 8 4.185 4.028 0.160 47.099 o
-9 4 9 1.621 1.669 0.100 120.575 o
-9 4 10 0.546 0.400 0.060 334.929 o
-9 4 11 5.245 4.957 0.530 4.292 o
-9 4 12 5.578 5.427 0.830 1.750 o
-9 4 13 7.002 6.856 0.200 30.144 o
-9 4 14 0.249 0.320 0.080 188.398 o
-9 5 1 1.477 1.269 0.110 99.648 o
-9 5 6 0.712 0.830 0.070 246.071 o
-9 5 8 0.484 0.430 0.080 188.398 o
-9 5 9 3.446 3.378 0.140 61.518 o
-9 5 10 0.802 0.730 0.090 148.858 o
-9 5 12 2.868 2.858 0.220 24.912 o
-9 5 15 2.154 2.189 0.190 33.400 o
-9 6 1 1.486 1.269 0.170 41.721 o
-9 6 2 0.253 0.280 0.070 246.071 o
-9 6 3 3.676 3.428 0.130 71.346 o
-9 6 4 0.295 0.340 0.060 334.929 o
-9 6 5 3.184 2.629 0.210 27.341 o
-9 6 6 0.590 0.700 0.140 61.518 o
-8 0 2 3.442 3.668 0.120 83.732 o
-8 0 4 4.254 4.118 0.130 71.346 o
-8 0 8 49.295 48.074 1.409 0.606 o
-8 0 10 6.544 6.197 0.190 33.400 o
-8 0 12 2.921 2.938 0.390 7.927 o
-8 0 14 43.001 41.618 1.969 0.311 o
-8 0 16 11.630 12.223 0.370 8.807 o
-8 0 18 2.404 2.379 0.200 30.144 o
-8 0 20 39.746 38.349 1.999 0.301 o
-8 0 24 0.588 0.610 0.140 61.518 o
-8 1 1 28.897 29.044 0.630 3.038 o
-8 1 3 18.921 18.770 0.460 5.698 o
-8 1 4 29.437 29.224 0.680 2.608 o
-8 1 5 22.270 22.188 0.480 5.233 o
-8 1 6 1.710 1.649 0.060 334.929 o
-8 1 7 55.251 54.421 1.159 0.896 o
-8 1 8 5.884 5.837 0.150 53.589 o
-8 1 9 13.457 13.273 0.310 12.547 o
-8 1 10 35.443 34.661 0.870 1.593 o
-8 1 11 1.567 1.769 0.150 53.589 o
-8 1 12 1.834 1.689 0.110 99.648 o
-8 1 14 0.516 0.540 0.070 246.071 o
-8 1 15 15.538 15.262 0.380 8.350 o
-8 1 16 8.440 8.266 0.240 20.933 o
-8 1 17 6.698 6.806 0.320 11.775 o
-8 1 18 10.075 10.045 0.250 19.292 o
-8 1 20 1.103 1.049 0.070 246.071 o
-8 1 21 3.963 3.868 0.130 71.346 o
-8 1 23 0.976 0.880 0.100 120.575 o
-8 1 24 8.465 8.525 0.310 12.547 o
-8 2 1 39.028 37.920 0.920 1.425 o
-8 2 2 16.117 16.221 0.370 8.807 o
-8 2 3 6.866 6.676 0.180 37.214 o
-8 2 4 15.690 15.672 0.360 9.304 o
-8 2 5 33.562 33.092 0.720 2.326 o
-8 2 6 56.181 56.170 1.199 0.837 o
-8 2 7 6.186 6.327 0.160 47.099 o
-8 2 8 6.693 6.546 0.170 41.721 o
-8 2 9 1.325 1.289 0.070 246.071 o
-8 2 10 10.692 10.934 0.340 10.430 o
-8 2 11 19.563 19.060 0.440 6.228 o
-8 2 12 7.953 7.646 0.230 22.793 o
-8 2 13 1.972 1.989 0.100 120.575 o
-8 2 14 11.117 11.204 0.260 17.837 o
-8 2 15 0.145 0.200 0.060 334.929 o
-8 2 16 35.735 36.131 0.880 1.557 o
-8 2 17 1.973 1.919 0.170 41.721 o
-8 2 18 13.326 13.263 0.400 7.536 o
-8 2 19 3.549 3.068 0.220 24.912 o
-8 2 23 2.724 2.639 0.200 30.144 o
-8 3 1 0.279 0.210 0.040 753.591 o
-8 3 2 8.229 8.116 0.240 20.933 o
-8 3 3 6.823 6.946 0.180 37.214 o
-8 3 5 0.940 0.969 0.060 334.929 o
-8 3 6 32.265 31.933 0.860 1.630 o
-8 3 7 10.268 10.384 0.280 15.379 o
-8 3 8 21.564 21.538 0.470 5.458 o
-8 3 9 5.264 5.087 0.160 47.099 o
-8 3 10 9.229 9.185 0.230 22.793 o
-8 3 11 5.482 5.697 0.470 5.458 o
-8 3 12 49.085 49.493 1.159 0.896 o
-8 3 13 1.509 1.479 0.130 71.346 o
-8 3 14 1.368 1.239 0.100 120.575 o
-8 3 15 0.483 0.500 0.060 334.929 o
-8 3 16 16.784 17.041 0.380 8.350 o
-8 3 17 15.732 16.311 0.360 9.304 o
-8 3 19 0.947 1.119 0.170 41.721 o
-8 3 20 7.441 7.216 0.410 7.173 o
-8 4 1 20.772 20.569 0.530 4.292 o
-8 4 2 18.970 19.060 0.480 5.233 o
-8 4 3 15.349 15.941 0.340 10.430 o
-8 4 4 10.836 10.404 0.250 19.292 o
-8 4 5 2.872 3.058 0.100 120.575 o
-8 4 6 4.550 4.488 0.140 61.518 o
-8 4 7 2.734 2.788 0.110 99.648 o
-8 4 8 4.067 4.218 0.160 47.099 o
-8 4 10 0.325 0.360 0.080 188.398 o
-8 4 11 21.676 22.688 0.460 5.698 o
-8 4 12 16.510 16.721 0.440 6.228 o
-8 4 13 10.466 10.644 0.390 7.927 o
-8 4 15 2.660 2.828 0.230 22.793 o
-8 4 16 2.503 2.669 0.170 41.721 o
-8 4 18 4.690 4.428 0.290 14.337 o
-8 5 1 4.617 4.448 0.160 47.099 o
-8 5 2 25.461 25.346 0.490 5.022 o
-8 5 5 1.343 1.299 0.090 148.858 o
-8 5 6 0.449 0.510 0.060 334.929 o
-8 5 7 4.578 4.388 0.140 61.518 o
-8 5 8 7.421 6.836 0.720 2.326 o
-8 5 10 2.153 2.209 0.130 71.346 o
-8 5 12 0.913 0.860 0.090 148.858 o
-8 5 14 0.533 0.540 0.140 61.518 o
-8 5 15 0.645 0.700 0.140 61.518 o
-8 6 1 0.317 0.300 0.070 246.071 o
-8 6 2 0.561 0.500 0.080 188.398 o
-8 6 3 0.314 0.240 0.060 334.929 o
-8 6 4 0.621 0.560 0.060 334.929 o
-8 6 6 0.386 0.360 0.070 246.071 o
-8 6 7 1.059 0.969 0.090 148.858 o
-8 6 8 0.477 0.420 0.120 83.732 o
-8 6 11 0.607 0.630 0.110 99.648 o
-7 0 2 14.485 14.662 0.330 11.072 o
-7 0 4 39.920 39.479 0.790 1.932 o
-7 0 6 256.449 257.472 4.987 0.048 o
-7 0 10 1.429 0.959 0.260 17.837 o
-7 0 12 5.239 5.607 0.470 5.458 o
-7 0 14 10.310 11.464 0.300 13.397 o
-7 0 16 6.988 6.876 0.320 11.775 o
-7 0 18 7.447 7.136 0.280 15.379 o
-7 0 20 0.517 0.520 0.090 148.858 o
-7 0 22 0.472 0.410 0.090 148.858 o
-7 0 24 7.542 7.116 0.590 3.464 o
-7 1 1 18.164 18.290 0.520 4.459 o
-7 1 2 87.221 86.683 1.859 0.349 o
-7 1 3 3.704 3.888 0.110 99.648 o
-7 1 4 0.422 0.380 0.050 482.298 o
-7 1 5 2.160 2.189 0.080 188.398 o
-7 1 6 19.003 18.230 0.410 7.173 o
-7 1 7 52.021 50.673 1.529 0.515 o
-7 1 9 10.333 10.804 0.380 8.350 o
-7 1 10 28.945 28.455 0.730 2.263 o
-7 1 11 45.761 44.506 1.269 0.748 o
-7 1 12 2.954 2.958 0.130 71.346 o
-7 1 13 9.231 8.825 0.290 14.337 o
-7 1 14 15.068 14.902 0.350 9.843 o
-7 1 15 13.217 12.983 0.300 13.397 o
-7 1 16 5.579 5.777 0.170 41.721 o
-7 1 17 21.990 22.388 0.450 5.954 o
-7 1 18 0.194 0.180 0.060 334.929 o
-7 1 19 25.695 25.137 0.710 2.392 o
-7 1 20 4.278 4.338 0.130 71.346 o
-7 1 21 2.912 2.918 0.110 99.648 o
-7 1 22 1.274 1.149 0.080 188.398 o
-7 1 23 0.976 1.009 0.070 246.071 o
-7 1 24 0.770 0.860 0.150 53.589 o
-7 1 25 7.186 7.096 0.290 14.337 o
-7 2 2 0.336 0.330 0.030 1339.720 o
-7 2 3 22.515 22.238 0.500 4.823 o
-7 2 4 3.453 3.318 0.130 71.346 o
-7 2 5 9.785 9.775 0.240 20.933 o
-7 2 6 2.228 2.239 0.090 148.858 o
-7 2 7 19.153 19.090 0.410 7.173 o
-7 2 8 16.825 16.451 0.360 9.304 o
-7 2 9 17.001 16.691 0.370 8.807 o
-7 2 10 76.457 76.629 1.559 0.495 o
-7 2 11 22.125 21.788 0.480 5.233 o
-7 2 12 7.747 7.806 0.210 27.341 o
-7 2 13 4.945 4.967 0.140 61.518 o
-7 2 14 3.553 3.338 0.110 99.648 o
-7 2 15 40.640 40.008 0.850 1.669 o
-7 2 16 11.961 11.794 0.500 4.823 o
-7 2 17 2.023 2.169 0.200 30.144 o
-7 2 18 4.517 4.368 0.250 19.292 o
-7 2 20 22.338 21.528 1.209 0.824 o
-7 2 21 11.809 11.104 0.989 1.230 o
-7 2 22 4.373 4.158 0.370 8.807 o
-7 2 23 3.612 3.788 0.240 20.933 o
-7 2 24 4.469 4.558 0.240 20.933 o
-7 3 1 2.018 1.929 0.070 246.071 o
-7 3 2 1.878 1.809 0.070 246.071 o
-7 3 3 2.106 2.079 0.080 188.398 o
-7 3 4 75.019 73.630 1.839 0.356 o
-7 3 5 34.164 33.892 0.700 2.461 o
-7 3 6 15.809 15.702 0.350 9.843 o
-7 3 9 9.329 9.545 0.230 22.793 o
-7 3 10 11.129 11.014 0.370 8.807 o
-7 3 11 0.241 0.180 0.040 753.591 o
-7 3 12 0.985 0.939 0.070 246.071 o
-7 3 13 7.439 7.366 0.190 33.400 o
-7 3 14 21.995 22.088 0.550 3.986 o
-7 3 15 4.714 4.668 0.150 53.589 o
-7 3 16 21.498 21.548 0.860 1.630 o
-7 3 18 9.563 9.735 0.240 20.933 o
-7 3 20 2.485 2.359 0.150 53.589 o
-7 3 21 2.545 2.629 0.130 71.346 o
-7 3 22 2.723 2.649 0.200 30.144 o
-7 4 1 20.721 20.509 0.450 5.954 o
-7 4 2 6.346 6.477 0.170 41.721 o
-7 4 3 0.639 0.670 0.050 482.298 o
-7 4 4 2.139 2.149 0.080 188.398 o
-7 4 5 22.287 22.148 0.510 4.636 o
-7 4 6 4.111 4.448 0.140 61.518 o
-7 4 7 4.454 4.528 0.140 61.518 o
-7 4 8 25.189 25.906 0.510 4.636 o
-7 4 9 5.281 5.447 0.260 17.837 o
-7 4 10 0.266 0.200 0.070 246.071 o
-7 4 11 13.858 13.973 0.770 2.034 o
-7 4 12 3.309 3.378 0.140 61.518 o
-7 4 14 3.145 3.228 0.200 30.144 o
-7 4 15 11.940 11.994 0.290 14.337 o
-7 4 16 9.077 9.465 0.320 11.775 o
-7 4 17 3.430 3.308 0.350 9.843 o
-7 5 1 3.709 3.698 0.120 83.732 o
-7 5 2 18.384 18.060 0.660 2.768 o
-7 5 3 3.464 3.368 0.110 99.648 o
-7 5 4 1.692 1.589 0.140 61.518 o
-7 5 5 0.932 0.959 0.070 246.071 o
-7 5 6 7.253 7.736 0.230 22.793 o
-7 5 7 0.567 0.680 0.070 246.071 o
-7 5 10 5.093 5.457 0.180 37.214 o
-7 5 11 8.951 9.185 0.240 20.933 o
-7 5 12 23.317 24.057 1.509 0.529 o
-7 5 14 1.039 1.179 0.110 99.648 o
-7 5 17 2.325 2.239 0.190 33.400 o
-7 6 1 15.203 14.472 0.320 11.775 o
-7 6 2 2.817 2.739 0.130 71.346 o
-7 6 4 0.663 0.690 0.070 246.071 o
-7 6 5 1.105 0.999 0.200 30.144 o
-7 6 6 5.703 5.577 0.180 37.214 o
-7 6 7 2.253 1.909 0.120 83.732 o
-7 6 8 3.947 3.478 0.340 10.430 o
-7 6 9 1.936 1.879 0.130 71.346 o
-7 6 11 1.723 1.549 0.190 33.400 o
-6 0 2 183.117 186.600 4.098 0.072 o
-6 0 4 2.971 3.168 0.290 14.337 o
-6 0 6 164.061 166.870 3.598 0.093 o
-6 0 8 1.156 1.259 0.150 53.589 o
-6 0 10 288.744 290.314 8.246 0.018 o
-6 0 14 26.027 24.957 0.560 3.845 o
-6 0 16 127.836 127.642 3.818 0.083 o
-6 0 18 15.041 15.072 0.470 5.458 o
-6 0 20 9.633 9.425 0.250 19.292 o
-6 0 22 2.637 2.788 0.140 61.518 o
-6 0 24 12.000 11.764 0.420 6.835 o
-6 1 1 1.444 1.529 0.090 148.858 o
-6 1 2 6.819 6.746 0.180 37.214 o
-6 1 3 1.265 1.269 0.070 246.071 o
-6 1 4 31.818 31.663 0.680 2.608 o
-6 1 5 96.788 97.318 2.389 0.211 o
-6 1 6 153.287 154.287 3.438 0.102 o
-6 1 7 2.828 2.629 0.170 41.721 o
-6 1 8 3.021 3.128 0.180 37.214 o
-6 1 9 43.535 43.757 1.039 1.115 o
-6 1 10 50.663 50.543 1.289 0.725 o
-6 1 11 4.162 3.978 0.180 37.214 o
-6 1 12 41.612 41.218 0.949 1.336 o
-6 1 13 4.910 4.857 0.140 61.518 o
-6 1 14 22.100 21.079 0.470 5.458 o
-6 1 15 3.450 3.498 0.110 99.648 o
-6 1 16 0.586 0.540 0.050 482.298 o
-6 1 17 1.057 1.029 0.070 246.071 o
-6 1 18 0.654 0.650 0.060 334.929 o
-6 1 19 11.394 11.184 0.300 13.397 o
-6 1 20 27.021 26.486 0.910 1.456 o
-6 1 21 12.568 12.094 0.310 12.547 o
-6 1 22 1.392 1.439 0.080 188.398 o
-6 1 23 2.069 1.999 0.090 148.858 o
-6 1 24 0.253 0.220 0.070 246.071 o
-6 1 25 1.196 1.399 0.180 37.214 o
-6 2 1 71.019 68.513 1.539 0.508 o
-6 2 2 39.791 38.349 0.820 1.793 o
-6 2 3 60.960 59.828 1.859 0.349 o
-6 2 4 5.288 5.387 0.140 61.518 o
-6 2 5 4.329 4.308 0.130 71.346 o
-6 2 6 1.088 1.069 0.100 120.575 o
-6 2 7 0.234 0.200 0.040 753.591 o
-6 2 8 13.246 12.903 0.640 2.944 o
-6 2 9 31.216 31.253 0.760 2.088 o
-6 2 10 9.676 9.145 0.240 20.933 o
-6 2 11 0.199 0.190 0.040 753.591 o
-6 2 12 8.830 8.595 0.210 27.341 o
-6 2 13 0.209 0.170 0.040 753.591 o
-6 2 14 6.335 6.397 0.180 37.214 o
-6 2 15 2.751 2.659 0.110 99.648 o
-6 2 16 0.327 0.380 0.050 482.298 o
-6 2 17 9.159 9.225 0.300 13.397 o
-6 2 18 18.689 19.030 0.949 1.336 o
-6 2 19 2.548 2.369 0.120 83.732 o
-6 2 20 20.032 19.220 0.410 7.173 o
-6 2 21 1.518 1.559 0.100 120.575 o
-6 2 23 0.572 0.530 0.090 148.858 o
-6 3 1 12.957 12.953 0.300 13.397 o
-6 3 2 11.272 11.254 0.260 17.837 o
-6 3 3 1.339 1.679 0.060 334.929 o
-6 3 4 4.316 4.408 0.110 99.648 o
-6 3 5 0.628 0.650 0.040 753.591 o
-6 3 6 6.026 6.976 0.170 41.721 o
-6 3 7 7.259 7.296 0.180 37.214 o
-6 3 8 39.780 38.419 0.860 1.630 o
-6 3 9 30.869 30.554 0.590 3.464 o
-6 3 10 0.511 0.520 0.060 334.929 o
-6 3 11 4.328 4.288 0.130 71.346 o
-6 3 12 0.399 0.930 0.160 47.099 o
-6 3 13 6.137 6.417 0.170 41.721 o
-6 3 14 54.265 53.991 1.109 0.979 o
-6 3 15 12.180 12.723 0.310 12.547 o
-6 3 16 1.791 1.859 0.120 83.732 o
-6 3 17 0.618 0.600 0.070 246.071 o
-6 3 18 8.247 8.086 0.230 22.793 o
-6 3 19 14.781 14.892 0.580 3.584 o
-6 3 20 0.945 0.900 0.170 41.721 o
-6 3 21 0.359 0.400 0.080 188.398 o
-6 3 22 4.584 4.548 0.160 47.099 o
-6 3 23 0.857 0.750 0.140 61.518 o
-6 4 1 7.604 7.646 0.200 30.144 o
-6 4 3 7.045 7.136 0.180 37.214 o
-6 4 4 41.543 41.628 1.029 1.137 o
-6 4 5 37.827 37.560 0.800 1.884 o
-6 4 6 1.961 1.859 0.090 148.858 o
-6 4 8 6.701 6.806 0.200 30.144 o
-6 4 10 1.860 1.799 0.100 120.575 o
-6 4 11 6.300 6.317 0.460 5.698 o
-6 4 12 11.105 11.914 0.280 15.379 o
-6 4 13 13.185 13.823 0.850 1.669 o
-6 4 14 13.282 13.713 0.320 11.775 o
-6 4 15 21.619 21.538 0.440 6.228 o
-6 4 16 0.491 0.560 0.070 246.071 o
-6 4 18 6.203 6.297 0.200 30.144 o
-6 4 19 0.910 1.009 0.130 71.346 o
-6 5 2 0.632 0.740 0.060 334.929 o
-6 5 3 1.208 1.209 0.070 246.071 o
-6 5 4 35.180 34.222 0.840 1.709 o
-6 5 6 6.441 6.516 0.180 37.214 o
-6 5 7 2.608 2.609 0.110 99.648 o
-6 5 8 15.163 15.392 0.360 9.304 o
-6 5 9 1.374 1.299 0.180 37.214 o
-6 5 10 14.452 14.512 0.330 11.072 o
-6 5 11 0.490 0.530 0.080 188.398 o
-6 5 13 0.574 0.580 0.100 120.575 o
-6 5 14 2.225 2.379 0.130 71.346 o
-6 5 15 1.366 1.409 0.130 71.346 o
-6 5 16 7.250 7.466 0.210 27.341 o
-6 5 18 1.407 1.159 0.210 27.341 o
-6 6 1 1.660 1.709 0.080 188.398 o
-6 6 2 4.045 4.098 0.120 83.732 o
-6 6 3 0.353 0.560 0.060 334.929 o
-6 6 4 2.834 2.699 0.190 33.400 o
-6 6 5 8.656 8.645 0.570 3.711 o
-6 6 6 0.948 1.519 0.090 148.858 o
-6 6 7 0.793 0.630 0.060 334.929 o
-6 6 8 0.438 0.430 0.140 61.518 o
-6 6 10 4.842 4.967 0.270 16.540 o
-6 6 11 9.390 9.505 0.350 9.843 o
-6 6 12 3.966 4.308 0.250 19.292 o
-6 6 13 0.658 0.870 0.160 47.099 o
-6 6 14 0.819 0.670 0.150 53.589 o
-6 6 15 3.358 3.258 0.220 24.912 o
-6 6 16 1.931 1.829 0.180 37.214 o
-6 7 1 5.319 5.077 0.160 47.099 o
-6 7 4 0.426 0.320 0.080 188.398 o
-6 7 5 0.424 0.390 0.070 246.071 o
-6 7 6 1.145 1.019 0.090 148.858 o
-6 7 7 2.377 2.059 0.180 37.214 o
-6 7 9 2.304 2.319 0.190 33.400 o
-5 0 2 90.237 91.391 1.849 0.352 o
-5 0 4 18.563 18.760 0.470 5.458 o
-5 0 6 118.128 118.846 2.769 0.157 o
-5 0 8 282.399 287.796 7.696 0.020 o
-5 0 10 101.966 105.264 2.389 0.211 o
-5 0 12 44.080 42.997 1.009 1.182 o
-5 0 14 0.656 0.550 0.070 246.071 o
-5 0 18 26.081 25.786 0.720 2.326 o
-5 0 20 97.972 97.967 2.499 0.193 o
-5 0 22 0.213 0.350 0.080 188.398 o
-5 0 24 0.500 0.480 0.090 148.858 o
-5 0 26 13.425 13.383 0.380 8.350 o
-5 1 1 56.418 57.049 1.339 0.671 o
-5 1 2 255.507 260.190 6.576 0.028 o
-5 1 3 49.837 51.562 1.079 1.034 o
-5 1 4 92.991 96.038 2.489 0.194 o
-5 1 5 30.978 31.183 1.099 0.996 o
-5 1 6 4.092 4.148 0.320 11.775 o
-5 1 7 0.946 0.830 0.200 30.144 o
-5 1 8 16.869 16.981 0.500 4.823 o
-5 1 9 267.082 270.155 6.407 0.029 o
-5 1 10 25.942 25.646 0.650 2.854 o
-5 1 12 24.579 24.327 0.540 4.135 o
-5 1 13 8.914 8.815 0.210 27.341 o
-5 1 14 26.419 25.666 0.560 3.845 o
-5 1 15 39.838 38.619 0.880 1.557 o
-5 1 16 54.273 53.541 1.149 0.912 o
-5 1 17 16.193 15.592 0.360 9.304 o
-5 1 18 0.500 0.490 0.050 482.298 o
-5 1 19 40.170 40.178 0.880 1.557 o
-5 1 20 0.557 0.570 0.060 334.929 o
-5 1 21 0.945 0.900 0.070 246.071 o
-5 1 22 1.426 1.409 0.100 120.575 o
-5 1 23 0.216 0.230 0.060 334.929 o
-5 1 24 15.277 14.272 0.450 5.954 o
-5 1 25 1.018 0.959 0.160 47.099 o
-5 1 26 2.818 2.938 0.210 27.341 o
-5 2 1 9.184 9.185 0.210 27.341 o
-5 2 2 0.641 0.670 0.070 246.071 o
-5 2 3 4.264 4.198 0.130 71.346 o
-5 2 4 28.940 27.505 0.850 1.669 o
-5 2 5 177.004 176.935 3.638 0.091 o
-5 2 6 79.678 79.317 3.068 0.128 o
-5 2 7 21.412 21.548 0.770 2.034 o
-5 2 8 1.843 2.039 0.140 61.518 o
-5 2 11 40.402 39.559 0.880 1.557 o
-5 2 12 23.487 23.527 0.520 4.459 o
-5 2 13 72.873 71.791 1.519 0.522 o
-5 2 14 0.673 0.730 0.060 334.929 o
-5 2 15 11.883 11.964 0.280 15.379 o
-5 2 16 3.210 3.208 0.110 99.648 o
-5 2 17 7.742 7.866 0.210 27.341 o
-5 2 18 4.762 4.947 0.160 47.099 o
-5 2 19 11.063 10.754 0.350 9.843 o
-5 2 22 9.542 8.985 0.450 5.954 o
-5 2 23 7.274 6.307 0.200 30.144 o
-5 2 24 1.606 1.529 0.170 41.721 o
-5 3 1 20.060 19.699 0.420 6.835 o
-5 3 3 6.131 5.887 0.140 61.518 o
-5 3 4 11.418 11.054 0.250 19.292 o
-5 3 5 3.795 3.658 0.150 53.589 o
-5 3 6 4.750 4.657 0.120 83.732 o
-5 3 7 16.129 15.771 0.350 9.843 o
-5 3 8 2.221 2.189 0.090 148.858 o
-5 3 10 6.348 6.387 0.180 37.214 o
-5 3 11 0.539 0.480 0.050 482.298 o
-5 3 12 0.681 0.670 0.050 482.298 o
-5 3 14 0.799 0.920 0.090 148.858 o
-5 3 15 2.282 2.229 0.110 99.648 o
-5 3 18 12.356 12.733 0.300 13.397 o
-5 3 19 5.757 5.917 0.210 27.341 o
-5 3 20 0.277 0.240 0.080 188.398 o
-5 3 21 0.872 0.910 0.120 83.732 o
-5 3 23 3.624 3.808 0.140 61.518 o
-5 4 1 3.171 3.258 0.110 99.648 o
-5 4 3 23.087 23.527 0.520 4.459 o
-5 4 4 23.048 23.417 0.510 4.636 o
-5 4 5 13.287 13.163 0.280 15.379 o
-5 4 7 1.160 1.159 0.070 246.071 o
-5 4 8 24.051 25.406 0.520 4.459 o
-5 4 10 23.121 22.898 0.580 3.584 o
-5 4 11 0.340 0.270 0.060 334.929 o
-5 4 12 1.826 2.019 0.160 47.099 o
-5 4 13 14.597 14.512 0.340 10.430 o
-5 4 14 6.917 7.196 0.200 30.144 o
-5 4 15 12.790 13.143 0.400 7.536 o
-5 4 17 2.335 2.399 0.170 41.721 o
-5 4 18 15.766 16.681 1.059 1.073 o
-5 4 19 0.440 0.450 0.090 148.858 o
-5 5 1 2.636 2.639 0.090 148.858 o
-5 5 2 4.030 3.958 0.120 83.732 o
-5 5 3 3.045 2.958 0.110 99.648 o
-5 5 4 61.648 64.555 1.539 0.508 o
-5 5 5 0.231 0.310 0.050 482.298 o
-5 5 6 8.613 8.735 0.250 19.292 o
-5 5 7 2.525 2.459 0.100 120.575 o
-5 5 8 5.698 5.867 0.160 47.099 o
-5 5 9 2.736 2.609 0.170 41.721 o
-5 5 10 3.279 3.288 0.140 61.518 o
-5 5 12 10.790 11.524 0.620 3.137 o
-5 5 13 4.097 3.998 0.560 3.845 o
-5 5 14 46.121 47.195 3.348 0.107 o
-5 5 16 0.754 0.700 0.080 188.398 o
-5 5 17 0.534 0.600 0.110 99.648 o
-5 5 18 1.294 1.349 0.220 24.912 o
-5 6 2 0.314 0.450 0.050 482.298 o
-5 6 3 18.480 18.140 0.400 7.536 o
-5 6 4 2.580 2.509 0.110 99.648 o
-5 6 5 1.388 1.389 0.190 33.400 o
-5 6 6 0.861 0.820 0.070 246.071 o
-5 6 7 1.628 1.679 0.140 61.518 o
-5 6 8 10.686 11.384 0.270 16.540 o
-5 6 9 2.338 2.239 0.130 71.346 o
-5 6 10 8.856 9.015 0.350 9.843 o
-5 6 11 0.683 0.670 0.120 83.732 o
-5 6 13 1.463 1.229 0.130 71.346 o
-5 6 15 3.805 4.138 0.240 20.933 o
-5 6 17 0.769 0.820 0.140 61.518 o
-5 7 2 0.854 0.690 0.150 53.589 o
-5 7 3 0.533 0.500 0.070 246.071 o
-5 7 4 0.380 0.340 0.070 246.071 o
-5 7 7 2.187 1.939 0.340 10.430 o
-5 7 9 2.092 1.909 0.290 14.337 o
-5 7 10 1.877 1.809 0.190 33.400 o
-5 7 11 2.385 2.249 0.200 30.144 o
-4 0 2 970.043 872.552 129.770 0.000 o
-4 0 4 121.273 123.904 3.508 0.098 o
-4 0 6 44.482 45.076 1.029 1.137 o
-4 0 8 579.901 583.827 13.033 0.007 o
-4 0 10 1.807 1.779 0.190 33.400 o
-4 0 12 241.644 243.509 5.387 0.042 o
-4 0 14 1.900 1.949 0.140 61.518 o
-4 0 16 57.347 56.450 1.239 0.784 o
-4 0 18 131.205 131.080 2.659 0.170 o
-4 0 22 1.292 1.199 0.110 99.648 o
-4 0 24 1.796 1.879 0.230 22.793 o
-4 0 26 11.139 10.984 0.350 9.843 o
-4 1 1 91.209 91.671 2.299 0.228 o
-4 1 2 56.802 57.059 1.259 0.759 o
-4 1 3 1.722 1.759 0.100 120.575 o
-4 1 4 34.059 34.471 0.830 1.750 o
-4 1 5 0.103 0.130 0.040 753.591 o
-4 1 6 177.930 179.714 4.178 0.069 o
-4 1 7 87.144 89.762 2.039 0.290 o
-4 1 8 174.290 178.634 4.168 0.069 o
-4 1 9 46.168 46.745 1.089 1.015 o
-4 1 11 1.875 1.919 0.080 188.398 o
-4 1 12 82.083 81.476 1.789 0.376 o
-4 1 13 15.419 15.172 0.360 9.304 o
-4 1 14 16.576 16.471 0.370 8.807 o
-4 1 15 0.118 0.120 0.030 1339.720 o
-4 1 16 21.951 21.358 0.470 5.458 o
-4 1 17 4.466 4.508 0.120 83.732 o
-4 1 18 0.979 0.999 0.060 334.929 o
-4 1 19 52.582 52.242 1.249 0.772 o
-4 1 20 11.796 11.634 0.320 11.775 o
-4 1 21 1.490 1.339 0.110 99.648 o
-4 1 22 21.768 20.939 0.890 1.522 o
-4 1 23 9.229 9.015 0.260 17.837 o
-4 1 24 2.639 2.609 0.180 37.214 o
-4 1 25 4.294 4.368 0.140 61.518 o
-4 1 26 2.322 2.149 0.190 33.400 o
-4 2 1 53.596 52.712 1.229 0.797 o
-4 2 2 13.268 13.153 0.370 8.807 o
-4 2 3 78.962 80.027 2.399 0.209 o
-4 2 4 62.635 63.366 2.419 0.206 o
-4 2 5 5.716 5.917 0.380 8.350 o
-4 2 6 5.644 5.757 0.380 8.350 o
-4 2 7 6.832 6.576 0.180 37.214 o
-4 2 8 82.697 83.435 1.819 0.364 o
-4 2 9 13.955 14.062 0.340 10.430 o
-4 2 10 30.833 30.124 0.680 2.608 o
-4 2 11 7.611 7.426 0.200 30.144 o
-4 2 12 0.747 0.810 0.040 753.591 o
-4 2 13 3.358 3.258 0.100 120.575 o
-4 2 14 22.757 22.088 0.490 5.022 o
-4 2 15 34.833 34.362 0.770 2.034 o
-4 2 16 10.031 9.945 0.240 20.933 o
-4 2 17 7.364 7.306 0.180 37.214 o
-4 2 18 7.698 7.946 0.240 20.933 o
-4 2 19 6.005 5.967 0.200 30.144 o
-4 2 21 4.420 4.278 0.200 30.144 o
-4 2 22 3.823 3.908 0.140 61.518 o
-4 2 23 17.948 17.221 0.440 6.228 o
-4 2 24 2.303 2.289 0.100 120.575 o
-4 2 25 3.139 3.238 0.220 24.912 o
-4 3 1 4.972 4.907 0.120 83.732 o
-4 3 2 13.418 13.273 0.290 14.337 o
-4 3 3 21.797 21.488 0.610 3.240 o
-4 3 4 239.720 236.563 5.137 0.046 o
-4 3 5 28.188 27.685 0.580 3.584 o
-4 3 6 8.217 7.996 0.260 17.837 o
-4 3 7 5.106 5.187 0.140 61.518 o
-4 3 8 0.215 0.270 0.060 334.929 o
-4 3 9 36.397 36.420 0.900 1.489 o
-4 3 10 64.234 63.086 1.499 0.536 o
-4 3 11 20.127 20.099 0.460 5.698 o
-4 3 12 12.285 12.253 0.270 16.540 o
-4 3 13 0.989 1.069 0.060 334.929 o
-4 3 14 31.459 31.493 0.810 1.838 o
-4 3 15 5.616 6.077 0.170 41.721 o
-4 3 16 4.007 3.988 0.170 41.721 o
-4 3 17 14.163 14.612 0.330 11.072 o
-4 3 18 2.467 2.439 0.270 16.540 o
-4 3 20 5.952 5.977 0.190 33.400 o
-4 3 21 1.521 1.609 0.120 83.732 o
-4 3 22 1.088 1.179 0.130 71.346 o
-4 3 23 0.399 0.350 0.110 99.648 o
-4 4 1 0.156 0.150 0.030 1339.720 o
-4 4 2 5.092 5.107 0.140 61.518 o
-4 4 3 58.786 58.319 1.429 0.590 o
-4 4 4 0.699 1.069 0.060 334.929 o
-4 4 5 11.203 11.144 0.260 17.837 o
-4 4 6 28.707 28.525 0.620 3.137 o
-4 4 7 9.164 9.255 0.300 13.397 o
-4 4 8 4.269 4.458 0.130 71.346 o
-4 4 9 2.142 1.989 0.100 120.575 o
-4 4 10 2.843 2.759 0.110 99.648 o
-4 4 11 0.112 0.170 0.050 482.298 o
-4 4 12 0.279 0.330 0.060 334.929 o
-4 4 13 27.147 27.615 0.860 1.630 o
-4 4 14 21.707 22.128 0.850 1.669 o
-4 4 15 0.858 0.890 0.070 246.071 o
-4 4 16 1.816 1.959 0.150 53.589 o
-4 4 17 4.526 4.638 0.240 20.933 o
-4 4 18 2.040 2.119 0.130 71.346 o
-4 4 20 4.364 3.918 0.280 15.379 o
-4 5 2 21.508 21.558 0.470 5.458 o
-4 5 3 2.269 2.159 0.090 148.858 o
-4 5 4 0.554 0.530 0.060 334.929 o
-4 5 6 5.216 5.007 0.160 47.099 o
-4 5 8 7.581 7.986 0.200 30.144 o
-4 5 10 11.695 11.964 0.760 2.088 o
-4 5 11 1.286 1.379 0.110 99.648 o
-4 5 12 7.461 7.446 0.480 5.233 o
-4 5 13 0.517 0.540 0.080 188.398 o
-4 5 14 12.606 13.183 0.390 7.927 o
-4 5 15 0.222 0.280 0.070 246.071 o
-4 5 17 1.644 1.599 0.280 15.379 o
-4 5 18 11.202 11.334 0.420 6.835 o
-4 6 2 4.473 4.378 0.330 11.072 o
-4 6 3 12.158 12.263 0.280 15.379 o
-4 6 4 3.279 3.258 0.140 61.518 o
-4 6 5 5.407 5.437 0.230 22.793 o
-4 6 6 1.549 1.519 0.090 148.858 o
-4 6 7 8.836 8.585 0.230 22.793 o
-4 6 8 1.357 1.359 0.110 99.648 o
-4 6 11 0.520 0.620 0.090 148.858 o
-4 6 12 4.019 4.078 0.170 41.721 o
-4 6 13 18.620 18.890 0.430 6.521 o
-4 6 14 4.505 4.737 0.170 41.721 o
-4 6 16 0.991 1.039 0.170 41.721 o
-4 6 17 0.424 0.490 0.130 71.346 o
-4 7 2 4.291 3.858 0.240 20.933 o
-4 7 3 4.533 4.038 0.320 11.775 o
-4 7 4 2.475 2.359 0.160 47.099 o
-4 7 6 0.795 0.780 0.080 188.398 o
-4 7 7 2.546 2.549 0.290 14.337 o
-4 7 8 1.886 1.739 0.200 30.144 o
-4 7 9 6.905 6.706 0.290 14.337 o
-4 7 11 0.721 0.800 0.160 47.099 o
-3 0 2 14.421 14.662 0.320 11.775 o
-3 0 4 83.263 91.341 3.108 0.125 o
-3 0 6 12.701 14.992 0.650 2.854 o
-3 0 8 21.596 22.518 0.530 4.292 o
-3 0 10 3.980 4.168 0.120 83.732 o
-3 0 12 145.431 146.601 3.188 0.118 o
-3 0 14 17.937 17.780 0.390 7.927 o
-3 0 16 13.744 13.363 0.320 11.775 o
-3 0 18 33.578 33.692 0.750 2.144 o
-3 0 20 9.647 9.275 0.480 5.233 o
-3 0 22 95.359 92.840 3.758 0.085 o
-3 0 24 0.048 0.490 0.090 148.858 o
-3 0 26 4.173 4.018 0.230 22.793 o
-3 1 1 322.068 327.244 7.636 0.021 o
-3 1 2 34.007 33.892 0.780 1.982 o
-3 1 3 158.772 162.873 3.728 0.087 o
-3 1 4 226.936 234.524 5.327 0.042 o
-3 1 5 208.700 217.403 4.997 0.048 o
-3 1 6 0.332 0.330 0.040 753.591 o
-3 1 7 349.450 353.970 8.046 0.019 o
-3 1 8 8.847 8.306 0.230 22.793 o
-3 1 9 60.894 61.817 1.369 0.642 o
-3 1 10 3.705 3.598 0.110 99.648 o
-3 1 11 161.708 158.685 3.548 0.096 o
-3 1 12 53.614 53.321 1.179 0.866 o
-3 1 13 0.878 0.840 0.040 753.591 o
-3 1 14 0.302 0.330 0.030 1339.720 o
-3 1 15 0.136 0.140 0.030 1339.720 o
-3 1 16 32.033 31.483 0.690 2.533 o
-3 1 17 59.437 59.518 1.279 0.736 o
-3 1 18 38.275 38.319 0.840 1.709 o
-3 1 19 0.273 0.270 0.040 753.591 o
-3 1 20 2.084 1.959 0.080 188.398 o
-3 1 21 7.981 7.926 0.200 30.144 o
-3 1 22 2.122 1.959 0.090 148.858 o
-3 1 23 1.891 1.809 0.090 148.858 o
-3 1 24 0.229 0.230 0.060 334.929 o
-3 1 25 1.246 1.129 0.080 188.398 o
-3 1 26 16.704 16.451 0.430 6.521 o
-3 2 1 82.989 83.945 1.899 0.334 o
-3 2 2 175.372 181.273 4.218 0.068 o
-3 2 3 295.317 303.717 6.936 0.025 o
-3 2 4 27.671 27.635 0.690 2.533 o
-3 2 5 2.677 2.669 0.110 99.648 o
-3 2 6 139.133 139.115 3.618 0.092 o
-3 2 7 168.712 169.199 3.798 0.084 o
-3 2 8 285.771 289.964 6.586 0.028 o
-3 2 9 52.148 52.242 1.149 0.912 o
-3 2 10 11.315 10.964 0.260 17.837 o
-3 2 11 23.441 23.088 0.510 4.636 o
-3 2 12 2.055 2.109 0.070 246.071 o
-3 2 13 53.730 53.181 1.209 0.824 o
-3 2 14 0.790 0.890 0.050 482.298 o
-3 2 15 28.539 28.355 0.660 2.768 o
-3 2 16 14.464 14.622 0.330 11.072 o
-3 2 17 1.014 0.979 0.060 334.929 o
-3 2 18 43.086 43.187 0.999 1.206 o
-3 2 19 0.366 0.340 0.050 482.298 o
-3 2 20 3.412 3.538 0.110 99.648 o
-3 2 21 10.835 10.694 0.330 11.072 o
-3 2 24 2.735 2.599 0.150 53.589 o
-3 3 1 3.842 3.898 0.100 120.575 o
-3 3 2 250.437 249.406 5.537 0.039 o
-3 3 3 3.909 7.496 0.180 37.214 o
-3 3 4 45.314 45.366 0.930 1.394 o
-3 3 5 21.799 21.698 0.450 5.954 o
-3 3 6 0.052 0.270 0.050 482.298 o
-3 3 7 4.089 4.078 0.140 61.518 o
-3 3 8 17.608 17.910 0.430 6.521 o
-3 3 9 4.916 5.557 0.150 53.589 o
-3 3 10 20.279 20.029 0.450 5.954 o
-3 3 11 1.437 1.519 0.080 188.398 o
-3 3 12 41.496 41.998 0.910 1.456 o
-3 3 13 9.057 9.325 0.220 24.912 o
-3 3 14 69.205 69.892 1.579 0.483 o
-3 3 15 1.550 1.639 0.130 71.346 o
-3 3 17 1.171 1.159 0.080 188.398 o
-3 3 18 3.569 3.438 0.120 83.732 o
-3 3 19 10.108 10.325 0.250 19.292 o
-3 3 20 4.190 4.198 0.140 61.518 o
-3 3 21 6.153 6.826 0.230 22.793 o
-3 3 22 9.983 9.895 0.250 19.292 o
-3 3 24 10.848 10.904 0.340 10.430 o
-3 4 1 20.701 20.589 0.440 6.228 o
-3 4 2 10.378 10.504 0.400 7.536 o
-3 4 3 58.136 57.809 1.199 0.837 o
-3 4 4 28.366 28.535 0.690 2.533 o
-3 4 5 0.420 0.470 0.040 753.591 o
-3 4 6 24.865 24.487 0.710 2.392 o
-3 4 7 16.340 16.451 0.480 5.233 o
-3 4 8 0.560 0.500 0.050 482.298 o
-3 4 9 0.468 0.490 0.060 334.929 o
-3 4 10 37.148 37.430 0.800 1.884 o
-3 4 11 3.813 3.978 0.140 61.518 o
-3 4 12 2.876 2.848 0.120 83.732 o
-3 4 13 31.457 31.673 0.959 1.308 o
-3 4 14 5.677 5.717 0.190 33.400 o
-3 4 16 3.996 4.008 0.160 47.099 o
-3 4 17 10.260 10.614 0.260 17.837 o
-3 4 18 3.973 3.918 0.150 53.589 o
-3 4 20 8.824 8.665 0.370 8.807 o
-3 5 1 0.166 0.240 0.040 753.591 o
-3 5 2 2.278 2.349 0.080 188.398 o
-3 5 3 4.448 4.248 0.130 71.346 o
-3 5 4 9.268 8.975 0.250 19.292 o
-3 5 5 1.088 1.109 0.070 246.071 o
-3 5 6 34.859 35.451 0.910 1.456 o
-3 5 7 3.926 4.008 0.130 71.346 o
-3 5 8 0.584 0.580 0.070 246.071 o
-3 5 9 4.287 4.188 0.150 53.589 o
-3 5 10 4.184 4.278 0.170 41.721 o
-3 5 11 1.326 1.379 0.110 99.648 o
-3 5 12 12.059 12.473 0.290 14.337 o
-3 5 13 0.345 0.320 0.070 246.071 o
-3 5 14 1.481 1.639 0.100 120.575 o
-3 5 16 16.642 16.971 0.540 4.135 o
-3 5 17 0.992 0.979 0.100 120.575 o
-3 5 18 1.240 1.229 0.210 27.341 o
-3 6 1 7.963 7.766 0.370 8.807 o
-3 6 2 1.714 1.649 0.110 99.648 o
-3 6 3 0.865 1.229 0.240 20.933 o
-3 6 4 1.128 1.279 0.080 188.398 o
-3 6 5 0.728 0.790 0.070 246.071 o
-3 6 6 0.816 0.910 0.090 148.858 o
-3 6 7 0.720 0.810 0.130 71.346 o
-3 6 9 3.826 3.928 0.160 47.099 o
-3 6 10 2.798 2.878 0.140 61.518 o
-3 6 11 0.390 0.330 0.070 246.071 o
-3 6 12 3.524 3.948 0.160 47.099 o
-3 6 13 1.708 1.829 0.100 120.575 o
-3 6 15 0.184 0.600 0.110 99.648 o
-3 6 17 6.688 6.886 0.270 16.540 o
-3 7 2 5.089 5.207 0.250 19.292 o
-3 7 4 4.307 4.198 0.240 20.933 o
-3 7 5 1.655 1.629 0.190 33.400 o
-3 7 6 0.784 0.560 0.150 53.589 o
-3 7 12 5.889 5.797 0.270 16.540 o
-3 7 13 3.929 3.848 0.230 22.793 o
-2 0 6 173.840 175.696 4.138 0.070 o
-2 0 8 451.725 468.129 10.684 0.011 o
-2 0 10 190.918 187.449 4.388 0.063 o
-2 0 12 16.911 16.991 0.380 8.350 o
-2 0 14 56.626 56.130 1.249 0.772 o
-2 0 16 11.782 11.634 0.290 14.337 o
-2 0 18 4.991 4.807 0.130 71.346 o
-2 0 20 16.603 16.831 0.360 9.304 o
-2 0 22 4.436 4.468 0.170 41.721 o
-2 0 26 3.704 3.818 0.230 22.793 o
-2 1 1 183.501 196.375 4.418 0.062 o
-2 1 2 551.202 562.188 47.265 0.001 o
-2 1 3 20.970 21.159 0.460 5.698 o
-2 1 4 352.215 351.881 15.781 0.005 o
-2 1 5 20.525 20.969 0.530 4.292 o
-2 1 6 5.647 5.667 0.140 61.518 o
-2 1 7 33.548 34.551 0.780 1.982 o
-2 1 8 287.939 293.313 6.646 0.027 o
-2 1 9 22.470 22.738 0.530 4.292 o
-2 1 10 32.131 32.922 0.740 2.202 o
-2 1 11 83.094 82.966 1.829 0.360 o
-2 1 12 9.436 9.535 0.230 22.793 o
-2 1 13 32.745 32.083 0.710 2.392 o
-2 1 14 18.698 18.470 0.410 7.173 o
-2 1 15 11.545 11.124 0.260 17.837 o
-2 1 16 1.051 1.049 0.050 482.298 o
-2 1 17 30.816 30.584 0.680 2.608 o
-2 1 18 8.452 8.306 0.200 30.144 o
-2 1 19 1.716 1.789 0.070 246.071 o
-2 1 20 0.984 0.959 0.060 334.929 o
-2 1 21 57.507 56.910 1.229 0.797 o
-2 1 22 10.903 10.794 0.300 13.397 o
-2 1 24 2.228 2.289 0.150 53.589 o
-2 1 25 0.524 0.560 0.060 334.929 o
-2 1 26 1.557 1.459 0.180 37.214 o
-2 2 1 148.732 152.198 3.508 0.098 o
-2 2 2 478.930 486.809 10.924 0.010 o
-2 2 3 9.446 9.635 0.250 19.292 o
-2 2 4 22.951 22.598 0.530 4.292 o
-2 2 5 3.097 3.208 0.110 99.648 o
-2 2 6 71.781 72.371 1.609 0.465 o
-2 2 7 34.052 33.842 0.760 2.088 o
-2 2 8 29.446 28.575 0.640 2.944 o
-2 2 9 16.882 17.031 0.380 8.350 o
-2 2 10 91.089 90.152 1.979 0.308 o
-2 2 11 13.806 13.433 0.310 12.547 o
-2 2 12 109.081 108.572 2.389 0.211 o
-2 2 13 30.724 30.594 0.690 2.533 o
-2 2 14 13.658 13.453 0.300 13.397 o
-2 2 15 2.258 2.219 0.080 188.398 o
-2 2 16 37.508 36.920 0.820 1.793 o
-2 2 17 55.280 54.811 1.229 0.797 o
-2 2 18 27.491 27.355 0.660 2.768 o
-2 2 19 8.135 7.916 0.200 30.144 o
-2 2 20 6.886 6.746 0.190 33.400 o
-2 2 21 0.560 0.500 0.060 334.929 o
-2 2 22 9.463 9.635 0.240 20.933 o
-2 2 23 10.424 10.315 0.340 10.430 o
-2 2 24 0.478 0.400 0.070 246.071 o
-2 2 25 14.466 14.382 0.410 7.173 o
-2 3 1 140.678 142.304 3.218 0.116 o
-2 3 2 66.916 67.524 1.419 0.598 o
-2 3 3 1.637 1.569 0.120 83.732 o
-2 3 4 9.010 9.115 0.230 22.793 o
-2 3 5 6.193 6.507 0.210 27.341 o
-2 3 6 368.588 361.036 8.316 0.017 o
-2 3 7 81.269 81.846 1.779 0.381 o
-2 3 8 25.430 25.396 0.560 3.845 o
-2 3 9 7.807 8.106 0.200 30.144 o
-2 3 10 22.163 22.228 0.530 4.292 o
-2 3 11 19.935 20.229 0.470 5.458 o
-2 3 12 85.162 84.005 2.529 0.188 o
-2 3 13 3.710 3.858 0.110 99.648 o
-2 3 14 4.913 4.947 0.130 71.346 o
-2 3 15 11.239 11.444 0.320 11.775 o
-2 3 16 32.326 32.722 0.720 2.326 o
-2 3 17 4.437 4.638 0.160 47.099 o
-2 3 18 9.020 9.225 0.230 22.793 o
-2 3 19 1.357 1.429 0.100 120.575 o
-2 3 20 14.946 15.312 0.380 8.350 o
-2 3 22 10.730 10.804 0.260 17.837 o
-2 3 23 1.182 1.299 0.250 19.292 o
-2 3 24 1.596 1.579 0.170 41.721 o
-2 4 1 16.325 16.291 0.350 9.843 o
-2 4 2 60.898 60.188 1.359 0.652 o
-2 4 3 32.371 32.483 0.670 2.686 o
-2 4 4 0.484 0.460 0.050 482.298 o
-2 4 5 34.116 34.112 0.750 2.144 o
-2 4 6 3.698 3.848 0.120 83.732 o
-2 4 7 36.737 36.950 0.790 1.932 o
-2 4 8 0.555 0.540 0.050 482.298 o
-2 4 9 0.342 0.340 0.050 482.298 o
-2 4 10 23.722 23.527 0.510 4.636 o
-2 4 11 17.464 18.370 0.380 8.350 o
-2 4 13 10.652 10.494 0.250 19.292 o
-2 4 14 8.330 8.575 0.270 16.540 o
-2 4 15 9.953 10.364 0.250 19.292 o
-2 4 16 14.159 14.932 0.340 10.430 o
-2 4 17 10.768 10.774 0.260 17.837 o
-2 4 18 1.091 1.029 0.110 99.648 o
-2 4 20 2.548 2.579 0.140 61.518 o
-2 4 21 2.198 2.329 0.250 19.292 o
-2 5 1 0.335 0.280 0.040 753.591 o
-2 5 2 15.641 15.512 0.460 5.698 o
-2 5 3 3.247 3.208 0.110 99.648 o
-2 5 4 3.344 3.478 0.120 83.732 o
-2 5 5 4.164 4.068 0.130 71.346 o
-2 5 7 0.263 0.230 0.050 482.298 o
-2 5 8 1.118 1.089 0.090 148.858 o
-2 5 9 0.890 0.830 0.130 71.346 o
-2 5 10 3.030 3.178 0.540 4.135 o
-2 5 11 0.529 0.530 0.080 188.398 o
-2 5 12 0.879 0.840 0.170 41.721 o
-2 5 13 5.590 5.527 0.250 19.292 o
-2 5 14 2.363 2.299 0.110 99.648 o
-2 5 16 12.709 13.013 0.860 1.630 o
-2 5 17 0.603 0.620 0.090 148.858 o
-2 5 19 1.423 1.199 0.200 30.144 o
-2 6 1 0.565 0.600 0.060 334.929 o
-2 6 3 15.039 14.822 1.029 1.137 o
-2 6 5 8.396 8.545 0.360 9.304 o
-2 6 7 3.387 3.338 0.140 61.518 o
-2 6 8 1.833 1.969 0.120 83.732 o
-2 6 9 2.856 2.719 0.140 61.518 o
-2 6 11 5.809 6.007 0.310 12.547 o
-2 6 12 0.408 0.400 0.090 148.858 o
-2 6 14 1.430 1.529 0.170 41.721 o
-2 6 15 5.474 5.267 0.270 16.540 o
-2 6 16 0.581 0.530 0.140 61.518 o
-2 7 4 1.332 1.379 0.180 37.214 o
-2 7 6 3.004 2.858 0.220 24.912 o
-2 7 7 4.214 4.248 0.250 19.292 o
-2 7 8 3.436 3.418 0.230 22.793 o
-2 7 10 1.308 1.209 0.190 33.400 o
-2 7 11 2.863 2.978 0.230 22.793 o
-2 7 12 0.845 0.740 0.150 53.589 o
-1 0 2 766.522 717.685 15.951 0.005 o
-1 0 4 838.091 834.362 62.746 0.000 o
-1 0 6 197.686 205.700 4.767 0.053 o
-1 0 8 490.710 513.305 11.574 0.009 o
-1 0 10 3.268 3.108 0.110 99.648 o
-1 0 12 112.387 112.520 2.469 0.198 o
-1 0 14 49.604 48.374 1.069 1.053 o
-1 0 16 23.130 22.578 0.490 5.022 o
-1 0 18 60.422 60.997 1.309 0.703 o
-1 0 20 43.379 43.377 0.890 1.522 o
-1 0 22 0.645 0.580 0.070 246.071 o
-1 0 24 21.439 21.149 1.029 1.137 o
-1 0 26 6.094 5.887 0.260 17.837 o
-1 1 2 155.202 156.426 4.428 0.061 o
-1 1 3 339.324 352.731 11.224 0.010 o
-1 1 4 245.684 254.753 6.227 0.031 o
-1 1 5 1.106 1.079 0.040 753.591 o
-1 1 6 0.527 0.510 0.050 482.298 o
-1 1 7 418.940 422.833 9.805 0.013 o
-1 1 8 92.533 95.109 2.149 0.261 o
-1 1 9 174.967 172.058 3.948 0.077 o
-1 1 11 73.858 74.020 1.629 0.454 o
-1 1 12 87.569 88.443 1.949 0.317 o
-1 1 13 5.724 5.647 0.140 61.518 o
-1 1 14 45.926 45.566 0.999 1.206 o
-1 1 15 10.574 10.335 0.230 22.793 o
-1 1 16 6.381 6.347 0.150 53.589 o
-1 1 17 1.727 1.779 0.060 334.929 o
-1 1 18 15.034 14.742 0.330 11.072 o
-1 1 19 9.710 9.405 0.230 22.793 o
-1 1 20 2.737 2.878 0.090 148.858 o
-1 1 21 13.697 13.922 0.320 11.775 o
-1 1 22 12.198 12.094 0.300 13.397 o
-1 1 23 1.622 1.649 0.070 246.071 o
-1 1 24 0.593 0.530 0.050 482.298 o
-1 1 25 1.331 1.459 0.100 120.575 o
-1 2 1 139.665 141.734 3.238 0.115 o
-1 2 2 8.482 8.396 0.230 22.793 o
-1 2 3 171.549 173.667 3.978 0.076 o
-1 2 4 223.864 232.095 5.247 0.044 o
-1 2 5 492.927 499.432 11.284 0.009 o
-1 2 6 18.860 18.850 0.430 6.521 o
-1 2 7 1.330 1.439 0.070 246.071 o
-1 2 8 46.755 46.465 1.069 1.053 o
-1 2 9 8.072 7.886 0.190 33.400 o
-1 2 10 186.328 186.490 4.138 0.070 o
-1 2 11 73.622 73.441 1.609 0.465 o
-1 2 12 34.340 34.042 0.760 2.088 o
-1 2 13 12.930 12.613 0.290 14.337 o
-1 2 14 1.242 1.189 0.050 482.298 o
-1 2 15 12.430 12.053 0.290 14.337 o
-1 2 18 5.427 5.227 0.140 61.518 o
-1 2 19 4.021 4.008 0.120 83.732 o
-1 2 20 48.064 46.555 0.949 1.336 o
-1 2 21 1.038 1.089 0.070 246.071 o
-1 2 22 18.735 18.960 0.440 6.228 o
-1 2 24 0.366 0.380 0.070 246.071 o
-1 2 25 0.521 0.430 0.140 61.518 o
-1 3 2 31.955 32.523 0.780 1.982 o
-1 3 3 13.845 13.613 0.310 12.547 o
-1 3 4 56.544 55.950 1.379 0.633 o
-1 3 5 0.743 0.850 0.060 334.929 o
-1 3 6 105.354 105.683 2.309 0.226 o
-1 3 7 1.637 1.769 0.070 246.071 o
-1 3 8 6.780 6.516 0.180 37.214 o
-1 3 9 1.077 1.159 0.060 334.929 o
-1 3 10 31.935 32.233 0.700 2.461 o
-1 3 11 41.879 42.657 1.079 1.034 o
-1 3 12 0.211 0.270 0.040 753.591 o
-1 3 13 1.183 1.119 0.070 246.071 o
-1 3 14 26.303 26.846 0.630 3.038 o
-1 3 15 5.809 5.867 0.150 53.589 o
-1 3 16 114.178 114.529 2.389 0.211 o
-1 3 17 11.543 11.704 0.270 16.540 o
-1 3 18 1.121 1.089 0.100 120.575 o
-1 3 19 3.915 3.908 0.140 61.518 o
-1 3 20 0.239 0.320 0.070 246.071 o
-1 3 21 12.649 13.023 0.400 7.536 o
-1 3 22 5.189 5.347 0.160 47.099 o
-1 3 23 2.060 2.139 0.120 83.732 o
-1 4 1 5.951 6.067 0.150 53.589 o
-1 4 2 9.752 9.575 0.240 20.933 o
-1 4 4 0.397 0.460 0.040 753.591 o
-1 4 5 60.856 59.928 1.339 0.671 o
-1 4 6 81.228 80.467 2.129 0.266 o
-1 4 7 28.517 27.815 0.680 2.608 o
-1 4 8 7.930 7.996 0.230 22.793 o
-1 4 9 1.328 1.339 0.090 148.858 o
-1 4 11 2.893 2.968 0.110 99.648 o
-1 4 12 20.339 20.579 0.520 4.459 o
-1 4 13 0.314 0.250 0.040 753.591 o
-1 4 14 3.346 3.368 0.110 99.648 o
-1 4 15 37.137 37.210 0.700 2.461 o
-1 4 16 4.068 4.048 0.140 61.518 o
-1 4 17 10.212 9.995 0.250 19.292 o
-1 4 20 9.491 9.825 0.380 8.350 o
-1 4 21 2.312 2.309 0.240 20.933 o
-1 5 1 9.769 9.935 0.230 22.793 o
-1 5 2 68.977 68.243 2.089 0.276 o
-1 5 3 1.205 1.209 0.070 246.071 o
-1 5 4 4.651 4.907 0.140 61.518 o
-1 5 6 30.997 30.524 0.959 1.308 o
-1 5 7 0.908 0.979 0.080 188.398 o
-1 5 8 0.738 0.660 0.170 41.721 o
-1 5 9 6.752 6.926 0.200 30.144 o
-1 5 10 13.938 14.282 0.420 6.835 o
-1 5 11 1.521 1.539 0.090 148.858 o
-1 5 12 13.444 13.193 0.300 13.397 o
-1 5 14 1.746 1.799 0.110 99.648 o
-1 5 15 1.119 1.109 0.090 148.858 o
-1 5 17 0.462 0.290 0.080 188.398 o
-1 6 1 2.229 1.979 0.110 99.648 o
-1 6 2 6.336 6.277 0.270 16.540 o
-1 6 4 1.687 1.859 0.110 99.648 o
-1 6 5 0.750 0.720 0.090 148.858 o
-1 6 6 8.391 8.785 0.910 1.456 o
-1 6 7 8.575 9.015 0.240 20.933 o
-1 6 8 2.439 2.599 0.130 71.346 o
-1 6 10 0.470 0.460 0.090 148.858 o
-1 6 13 3.172 2.669 0.230 22.793 o
-1 6 15 4.914 5.147 0.260 17.837 o
-1 6 16 0.564 0.400 0.130 71.346 o
-1 7 1 1.404 1.509 0.180 37.214 o
-1 7 3 3.121 3.098 0.230 22.793 o
-1 7 4 3.168 3.238 0.230 22.793 o
-1 7 6 3.693 3.408 0.240 20.933 o
-1 7 11 4.106 4.478 0.250 19.292 o
0 0 2 142.307 144.293 4.588 0.057 o
0 0 4 66.938 71.062 1.619 0.459 o
0 0 6 1007.280 919.057 48.014 0.001 o
0 0 8 291.245 296.571 6.806 0.026 o
0 0 10 405.726 402.744 9.225 0.014 o
0 0 12 13.790 14.142 0.330 11.072 o
0 0 14 53.302 52.852 1.149 0.912 o
0 0 16 10.962 11.234 0.250 19.292 o
0 0 18 0.555 1.649 0.080 188.398 o
0 0 20 10.520 11.534 0.280 15.379 o
0 0 22 16.088 16.501 0.360 9.304 o
0 0 24 1.281 1.809 0.100 120.575 o
0 1 1 454.620 482.871 10.884 0.010 o
0 1 2 88.519 92.940 2.119 0.268 o
0 1 3 18.024 18.410 0.420 6.835 o
0 1 4 1522.020 1512.210 51.752 0.000 o
0 1 5 68.709 72.401 1.609 0.465 o
0 1 6 306.357 316.280 7.176 0.023 o
0 1 7 34.821 36.161 0.810 1.838 o
0 1 8 26.750 28.015 0.660 2.768 o
0 1 9 37.669 38.060 0.880 1.557 o
0 1 10 147.791 148.190 3.338 0.108 o
0 1 11 206.278 202.751 4.767 0.053 o
0 1 12 0.194 0.190 0.030 1339.720 o
0 1 13 26.390 25.556 0.560 3.845 o
0 1 14 9.076 8.865 0.200 30.144 o
0 1 15 3.523 3.558 0.090 148.858 o
0 1 16 3.662 3.618 0.100 120.575 o
0 1 17 20.009 19.869 0.440 6.228 o
0 1 18 25.378 25.286 0.570 3.711 o
0 1 19 50.485 50.953 1.109 0.979 o
0 1 20 3.018 3.058 0.090 148.858 o
0 1 21 16.015 15.921 0.360 9.304 o
0 1 22 4.104 4.198 0.130 71.346 o
0 1 23 10.567 10.255 0.240 20.933 o
0 1 24 4.003 4.068 0.130 71.346 o
0 1 25 0.939 0.949 0.090 148.858 o
0 2 0 13.352 13.843 0.340 10.430 o
0 2 1 73.345 74.170 1.669 0.432 o
0 2 2 127.539 132.599 3.068 0.128 o
0 2 4 184.641 188.279 4.298 0.065 o
0 2 5 48.769 49.663 1.129 0.944 o
0 2 6 5.382 5.397 0.140 61.518 o
0 2 7 138.561 140.145 3.158 0.121 o
0 2 8 0.315 0.490 0.040 753.591 o
0 2 9 54.992 54.841 1.199 0.837 o
0 2 10 26.462 26.036 0.590 3.464 o
0 2 11 1.377 1.399 0.060 334.929 o
0 2 12 16.973 16.711 0.370 8.807 o
0 2 13 10.199 9.875 0.230 22.793 o
0 2 14 58.044 57.319 1.269 0.748 o
0 2 15 96.936 96.978 2.089 0.276 o
0 2 16 2.728 2.699 0.080 188.398 o
0 2 18 11.679 11.744 0.290 14.337 o
0 2 19 12.202 11.934 0.300 13.397 o
0 2 20 25.394 25.166 0.560 3.845 o
0 2 21 13.030 12.873 0.310 12.547 o
0 2 22 0.388 0.430 0.070 246.071 o
0 2 23 4.007 3.918 0.140 61.518 o
0 2 24 7.099 7.396 0.200 30.144 o
0 3 1 50.382 49.993 1.129 0.944 o
0 3 2 114.559 116.158 2.629 0.174 o
0 3 3 83.990 86.923 1.909 0.331 o
0 3 4 57.416 56.819 1.229 0.797 o
0 3 5 15.426 15.931 0.370 8.807 o
0 3 6 0.132 0.260 0.030 1339.720 o
0 3 7 1.005 1.039 0.050 482.298 o
0 3 8 99.126 98.717 2.129 0.266 o
0 3 9 41.682 41.328 0.860 1.630 o
0 3 10 1.306 1.249 0.060 334.929 o
0 3 11 1.408 1.499 0.070 246.071 o
0 3 12 6.785 8.805 0.310 12.547 o
0 3 14 27.724 27.445 0.580 3.584 o
0 3 15 0.225 0.300 0.040 753.591 o
0 3 16 1.198 1.169 0.070 246.071 o
0 3 17 5.060 5.027 0.140 61.518 o
0 3 18 4.537 4.987 0.150 53.589 o
0 3 19 0.394 0.360 0.060 334.929 o
0 3 20 12.081 12.253 0.280 15.379 o
0 3 21 2.607 2.549 0.100 120.575 o
0 3 22 4.310 4.068 0.140 61.518 o
0 4 0 2.757 2.828 0.130 71.346 o
0 4 1 11.993 11.984 0.270 16.540 o
0 4 2 57.332 56.600 1.299 0.713 o
0 4 3 3.936 3.938 0.110 99.648 o
0 4 4 12.117 12.104 0.320 11.775 o
0 4 5 74.787 75.619 1.609 0.465 o
0 4 6 6.243 6.427 0.170 41.721 o
0 4 7 0.182 0.190 0.030 1339.720 o
0 4 8 5.504 5.537 0.180 37.214 o
0 4 9 6.284 6.157 0.170 41.721 o
0 4 10 16.257 16.381 0.350 9.843 o
0 4 11 0.585 0.570 0.050 482.298 o
0 4 12 23.731 24.057 0.510 4.636 o
0 4 13 5.988 6.017 0.160 47.099 o
0 4 15 25.848 25.606 0.530 4.292 o
0 4 16 16.193 16.211 0.370 8.807 o
0 4 17 0.796 0.750 0.230 22.793 o
0 4 18 2.289 2.089 0.130 71.346 o
0 4 19 3.414 3.348 0.310 12.547 o
0 4 20 3.896 3.578 0.280 15.379 o
0 5 2 7.090 7.136 0.180 37.214 o
0 5 3 1.098 1.179 0.120 83.732 o
0 5 4 23.613 23.877 0.500 4.823 o
0 5 5 3.065 3.208 0.130 71.346 o
0 5 6 71.450 71.332 3.288 0.111 o
0 5 8 6.222 5.987 0.160 47.099 o
0 5 11 3.640 3.768 0.150 53.589 o
0 5 12 7.701 8.166 0.230 22.793 o
0 5 13 0.961 0.979 0.080 188.398 o
0 5 14 13.438 13.763 0.310 12.547 o
0 5 15 1.632 1.549 0.100 120.575 o
0 5 16 22.866 23.118 0.610 3.240 o
0 5 18 0.888 0.949 0.180 37.214 o
0 6 0 16.497 16.501 0.410 7.173 o
0 6 1 5.513 5.237 0.250 19.292 o
0 6 2 9.067 9.075 0.230 22.793 o
0 6 3 3.774 4.018 0.200 30.144 o
0 6 4 0.681 0.810 0.100 120.575 o
0 6 5 26.948 27.405 0.600 3.349 o
0 6 8 0.798 0.930 0.090 148.858 o
0 6 9 0.494 0.510 0.080 188.398 o
0 6 10 11.026 11.284 0.530 4.292 o
0 6 11 1.293 1.139 0.100 120.575 o
0 6 12 4.476 4.847 0.280 15.379 o
0 6 13 4.342 4.548 0.170 41.721 o
0 6 15 1.621 1.749 0.190 33.400 o
0 7 1 7.960 7.836 0.300 13.397 o
0 7 3 0.582 0.600 0.150 53.589 o
0 7 5 0.839 0.770 0.160 47.099 o
0 7 8 0.972 0.910 0.170 41.721 o
0 7 9 6.363 6.327 0.300 13.397 o
0 7 10 1.725 1.599 0.200 30.144 o
0 7 11 0.781 0.780 0.160 47.099 o
1 0 2 9.571 10.914 0.300 13.397 o
1 0 6 220.328 229.377 5.297 0.043 o
1 0 8 70.111 72.081 1.699 0.417 o
1 0 10 681.498 694.058 15.652 0.005 o
1 0 12 6.246 5.957 0.140 61.518 o
1 0 14 86.438 85.984 1.919 0.327 o
1 0 16 12.604 12.533 0.290 14.337 o
1 0 18 87.390 87.553 2.079 0.279 o
1 0 20 89.493 90.891 2.079 0.279 o
1 0 22 4.279 4.088 0.150 53.589 o
1 0 24 1.188 1.119 0.090 148.858 o
1 1 0 1582.820 1424.580 31.143 0.001 o
1 1 1 37.691 39.319 0.860 1.630 o
1 1 2 424.548 444.941 17.791 0.004 o
1 1 3 790.158 745.580 16.741 0.004 o
1 1 4 65.304 68.433 1.529 0.515 o
1 1 5 112.857 117.237 2.659 0.170 o
1 1 6 210.020 216.824 4.927 0.050 o
1 1 7 18.359 18.770 0.440 6.228 o
1 1 8 91.770 93.420 2.119 0.268 o
1 1 9 192.002 192.227 4.378 0.063 o
1 1 10 72.975 73.730 1.639 0.448 o
1 1 12 1.913 1.969 0.060 334.929 o
1 1 13 6.905 6.746 0.160 47.099 o
1 1 14 127.198 126.692 2.779 0.156 o
1 1 15 4.128 4.258 0.110 99.648 o
1 1 16 23.375 23.207 0.510 4.636 o
1 1 17 3.688 3.608 0.090 148.858 o
1 1 18 4.194 4.098 0.100 120.575 o
1 1 19 11.701 11.734 0.270 16.540 o
1 1 20 5.153 5.187 0.130 71.346 o
1 1 21 9.771 9.895 0.230 22.793 o
1 1 22 3.007 2.948 0.090 148.858 o
1 1 23 8.272 8.266 0.200 30.144 o
1 1 24 13.994 13.723 0.300 13.397 o
1 2 0 319.213 324.806 7.336 0.022 o
1 2 1 266.250 271.364 6.127 0.032 o
1 2 2 0.105 0.120 0.020 3014.360 o
1 2 3 356.598 361.076 8.096 0.018 o
1 2 4 19.121 19.879 0.460 5.698 o
1 2 5 90.185 91.711 2.059 0.284 o
1 2 6 159.813 162.903 3.698 0.088 o
1 2 7 81.088 82.146 1.829 0.360 o
1 2 8 5.630 5.717 0.160 47.099 o
1 2 9 7.301 7.276 0.170 41.721 o
1 2 10 4.674 4.548 0.130 71.346 o
1 2 11 8.477 8.635 0.200 30.144 o
1 2 12 14.838 14.512 0.320 11.775 o
1 2 13 27.265 27.165 0.600 3.349 o
1 2 14 6.562 6.586 0.170 41.721 o
1 2 15 0.889 0.870 0.040 753.591 o
1 2 16 5.572 5.487 0.140 61.518 o
1 2 17 4.046 4.088 0.110 99.648 o
1 2 18 0.144 0.160 0.040 753.591 o
1 2 19 5.924 5.877 0.170 41.721 o
1 2 20 0.518 0.520 0.050 482.298 o
1 2 21 2.288 2.249 0.110 99.648 o
1 2 22 11.218 10.944 0.260 17.837 o
1 2 23 0.429 0.510 0.070 246.071 o
1 2 24 9.767 9.465 0.320 11.775 o
1 3 0 18.950 18.890 0.510 4.636 o
1 3 1 31.856 30.344 0.740 2.202 o
1 3 2 45.695 45.855 0.999 1.206 o
1 3 4 7.957 7.786 0.210 27.341 o
1 3 5 21.752 21.159 0.550 3.986 o
1 3 6 44.032 43.437 0.969 1.281 o
1 3 7 18.838 18.920 0.420 6.835 o
1 3 8 25.038 24.987 0.540 4.135 o
1 3 9 10.066 9.835 0.230 22.793 o
1 3 10 0.705 0.700 0.040 753.591 o
1 3 11 15.294 14.932 0.370 8.807 o
1 3 12 34.246 33.942 0.740 2.202 o
1 3 13 28.471 28.645 0.590 3.464 o
1 3 14 14.728 14.822 0.330 11.072 o
1 3 15 0.865 0.910 0.060 334.929 o
1 3 16 0.289 0.230 0.050 482.298 o
1 3 17 1.533 1.539 0.080 188.398 o
1 3 18 35.938 35.961 0.930 1.394 o
1 3 19 14.646 14.292 0.330 11.072 o
1 3 20 0.256 0.240 0.060 334.929 o
1 3 21 1.141 1.149 0.080 188.398 o
1 4 0 17.451 17.651 0.380 8.350 o
1 4 1 0.619 0.650 0.050 482.298 o
1 4 2 54.886 55.770 1.029 1.137 o
1 4 3 14.318 14.552 0.360 9.304 o
1 4 4 2.934 2.958 0.100 120.575 o
1 4 5 51.304 51.982 1.069 1.053 o
1 4 6 7.841 8.036 0.190 33.400 o
1 4 7 1.256 1.259 0.070 246.071 o
1 4 8 58.469 58.509 1.429 0.590 o
1 4 9 11.958 11.894 0.360 9.304 o
1 4 11 1.347 1.379 0.070 246.071 o
1 4 12 1.518 1.529 0.070 246.071 o
1 4 13 7.831 7.766 0.230 22.793 o
1 4 14 1.712 1.669 0.090 148.858 o
1 4 15 17.916 18.300 0.400 7.536 o
1 4 16 12.372 12.353 0.450 5.954 o
1 4 17 3.980 3.828 0.430 6.521 o
1 4 18 0.732 0.660 0.100 120.575 o
1 4 19 4.294 4.068 0.270 16.540 o
1 4 20 2.489 2.419 0.250 19.292 o
1 5 0 4.217 4.158 0.110 99.648 o
1 5 2 12.027 12.053 0.270 16.540 o
1 5 3 0.548 0.640 0.060 334.929 o
1 5 4 87.300 89.152 1.819 0.364 o
1 5 5 4.076 4.098 0.150 53.589 o
1 5 6 0.200 0.160 0.050 482.298 o
1 5 7 0.897 1.059 0.110 99.648 o
1 5 8 7.547 7.956 0.200 30.144 o
1 5 9 0.690 0.750 0.080 188.398 o
1 5 10 2.208 2.279 0.120 83.732 o
1 5 11 0.894 0.840 0.200 30.144 o
1 5 12 21.246 20.749 0.430 6.521 o
1 5 13 0.342 0.380 0.070 246.071 o
1 5 14 18.765 18.670 0.420 6.835 o
1 5 16 6.677 6.367 0.190 33.400 o
1 6 0 5.908 5.827 0.280 15.379 o
1 6 1 5.630 5.657 0.270 16.540 o
1 6 2 2.572 2.589 0.120 83.732 o
1 6 3 0.636 0.570 0.180 37.214 o
1 6 4 4.915 4.887 0.550 3.986 o
1 6 5 11.077 10.914 0.410 7.173 o
1 6 6 3.740 3.768 0.150 53.589 o
1 6 7 0.297 0.260 0.070 246.071 o
1 6 8 11.670 11.934 0.610 3.240 o
1 6 9 11.015 11.294 0.280 15.379 o
1 6 10 6.090 6.417 0.350 9.843 o
1 6 13 2.148 2.269 0.220 24.912 o
1 6 14 0.586 0.520 0.140 61.518 o
1 6 15 11.313 11.114 0.350 9.843 o
1 7 0 1.908 1.689 0.190 33.400 o
1 7 1 1.509 1.599 0.190 33.400 o
1 7 2 0.652 0.440 0.140 61.518 o
1 7 4 1.510 1.479 0.200 30.144 o
1 7 5 3.535 3.268 0.210 27.341 o
1 7 9 4.213 4.288 0.260 17.837 o
1 7 11 2.472 2.149 0.200 30.144 o
2 0 0 24.176 25.756 0.420 6.835 o
2 0 4 7.977 8.266 0.200 30.144 o
2 0 6 3.884 3.998 0.130 71.346 o
2 0 8 104.843 103.654 2.389 0.211 o
2 0 10 34.331 34.462 0.760 2.088 o
2 0 12 77.297 77.199 1.679 0.427 o
2 0 14 98.363 99.197 2.159 0.258 o
2 0 16 35.617 35.961 0.800 1.884 o
2 0 18 5.164 5.247 0.170 41.721 o
2 0 20 18.885 19.590 0.440 6.228 o
2 0 22 15.257 14.942 0.380 8.350 o
2 0 24 34.201 34.262 0.660 2.768 o
2 1 0 364.088 294.892 6.856 0.026 o
2 1 1 66.847 68.213 1.519 0.522 o
2 1 2 2.711 2.699 0.070 246.071 o
2 1 3 463.738 481.612 10.834 0.010 o
2 1 4 8.922 9.325 0.230 22.793 o
2 1 5 20.194 20.529 0.470 5.458 o
2 1 6 421.699 424.152 9.535 0.013 o
2 1 7 29.570 30.424 0.690 2.533 o
2 1 8 47.095 47.704 1.069 1.053 o
2 1 9 179.742 177.545 3.988 0.076 o
2 1 10 42.231 42.477 0.939 1.365 o
2 1 11 1.732 1.709 0.050 482.298 o
2 1 12 24.503 24.137 0.540 4.135 o
2 1 13 119.642 119.176 2.649 0.172 o
2 1 14 3.175 3.088 0.080 188.398 o
2 1 15 5.392 5.307 0.130 71.346 o
2 1 16 0.465 0.400 0.030 1339.720 o
2 1 17 4.426 4.438 0.110 99.648 o
2 1 18 21.181 21.479 0.480 5.233 o
2 1 19 33.748 33.912 0.750 2.144 o
2 1 20 25.067 25.096 0.570 3.711 o
2 1 21 9.380 9.285 0.240 20.933 o
2 1 22 0.659 0.620 0.040 753.591 o
2 1 23 6.997 6.866 0.170 41.721 o
2 1 24 8.351 8.505 0.230 22.793 o
2 2 0 516.244 516.073 11.564 0.009 o
2 2 1 1.695 1.709 0.070 246.071 o
2 2 2 2.944 3.108 0.090 148.858 o
2 2 3 16.917 17.331 0.400 7.536 o
2 2 4 1.290 1.259 0.060 334.929 o
2 2 5 152.391 152.758 3.458 0.101 o
2 2 6 10.271 10.305 0.260 17.837 o
2 2 7 56.405 56.450 1.269 0.748 o
2 2 8 56.115 56.140 1.239 0.784 o
2 2 9 77.976 77.958 1.749 0.394 o
2 2 10 75.897 75.040 1.679 0.427 o
2 2 11 32.142 31.733 0.710 2.392 o
2 2 12 0.409 0.460 0.030 1339.720 o
2 2 13 35.676 35.841 0.790 1.932 o
2 2 14 1.623 1.669 0.050 482.298 o
2 2 15 12.685 12.643 0.280 15.379 o
2 2 16 12.734 12.763 0.290 14.337 o
2 2 17 46.119 46.385 1.039 1.115 o
2 2 18 2.235 2.189 0.080 188.398 o
2 2 20 1.929 2.049 0.090 148.858 o
2 2 22 3.007 3.028 0.100 120.575 o
2 2 23 10.980 11.374 0.260 17.837 o
2 3 0 12.611 12.184 0.600 3.349 o
2 3 1 29.085 28.984 0.650 2.854 o
2 3 2 90.344 87.533 1.919 0.327 o
2 3 3 4.655 4.408 0.140 61.518 o
2 3 4 214.979 211.836 4.697 0.055 o
2 3 5 7.854 7.596 0.180 37.214 o
2 3 6 2.430 2.409 0.070 246.071 o
2 3 7 29.770 29.104 0.670 2.686 o
2 3 8 1.677 1.709 0.060 334.929 o
2 3 9 1.405 1.429 0.060 334.929 o
2 3 10 2.524 2.359 0.110 99.648 o
2 3 11 0.197 0.200 0.030 1339.720 o
2 3 12 3.697 3.778 0.100 120.575 o
2 3 13 0.106 0.110 0.030 1339.720 o
2 3 14 8.389 8.346 0.200 30.144 o
2 3 15 5.088 4.977 0.130 71.346 o
2 3 16 3.667 3.788 0.130 71.346 o
2 3 17 0.230 0.240 0.040 753.591 o
2 3 18 1.533 1.579 0.070 246.071 o
2 3 19 0.313 0.270 0.050 482.298 o
2 3 20 0.291 0.280 0.060 334.929 o
2 3 21 1.683 1.619 0.090 148.858 o
2 3 22 4.626 4.717 0.200 30.144 o
2 4 0 12.359 12.463 0.290 14.337 o
2 4 2 2.045 2.029 0.080 188.398 o
2 4 3 54.166 54.461 1.159 0.896 o
2 4 4 53.739 52.782 1.259 0.759 o
2 4 5 18.469 18.180 0.410 7.173 o
2 4 6 3.473 3.348 0.110 99.648 o
2 4 7 17.795 18.040 0.400 7.536 o
2 4 8 5.031 5.077 0.130 71.346 o
2 4 9 6.711 6.816 0.190 33.400 o
2 4 10 1.663 1.659 0.070 246.071 o
2 4 11 0.221 0.270 0.040 753.591 o
2 4 12 33.966 33.732 0.800 1.884 o
2 4 13 11.297 11.214 0.270 16.540 o
2 4 14 7.687 7.556 0.260 17.837 o
2 4 15 5.449 5.387 0.180 37.214 o
2 4 17 6.103 6.377 0.200 30.144 o
2 4 18 10.506 10.374 0.490 5.022 o
2 4 19 3.651 3.628 0.260 17.837 o
2 5 0 11.042 10.934 0.250 19.292 o
2 5 1 3.763 3.608 0.110 99.648 o
2 5 2 1.782 1.639 0.130 71.346 o
2 5 3 1.238 1.239 0.070 246.071 o
2 5 4 2.815 2.938 0.110 99.648 o
2 5 5 1.237 1.179 0.070 246.071 o
2 5 6 1.747 1.939 0.090 148.858 o
2 5 7 0.233 0.260 0.050 482.298 o
2 5 8 68.791 69.713 1.699 0.417 o
2 5 9 5.438 5.507 0.180 37.214 o
2 5 10 3.552 3.618 0.170 41.721 o
2 5 11 0.316 0.340 0.070 246.071 o
2 5 12 0.776 0.830 0.090 148.858 o
2 5 13 1.494 1.529 0.110 99.648 o
2 5 14 17.546 17.391 1.139 0.928 o
2 5 15 1.101 1.239 0.180 37.214 o
2 6 0 0.823 0.810 0.070 246.071 o
2 6 1 0.514 0.450 0.060 334.929 o
2 6 2 6.643 6.826 0.270 16.540 o
2 6 3 11.908 12.693 0.290 14.337 o
2 6 4 6.518 6.746 0.200 30.144 o
2 6 5 0.221 0.220 0.060 334.929 o
2 6 6 0.308 0.240 0.070 246.071 o
2 6 7 5.269 5.237 0.170 41.721 o
2 6 8 0.684 0.750 0.070 246.071 o
2 6 9 0.546 0.620 0.090 148.858 o
2 6 11 3.225 3.108 0.140 61.518 o
2 6 12 7.190 7.096 0.310 12.547 o
2 6 13 0.604 0.560 0.150 53.589 o
2 6 14 4.034 3.888 0.240 20.933 o
2 7 0 1.129 0.939 0.150 53.589 o
2 7 1 2.183 1.879 0.200 30.144 o
2 7 3 2.005 2.039 0.210 27.341 o
2 7 4 4.034 3.918 0.250 19.292 o
2 7 6 2.015 1.939 0.210 27.341 o
2 7 7 2.901 2.928 0.230 22.793 o
3 0 0 395.812 320.618 7.266 0.023 o
3 0 2 187.190 194.626 4.548 0.058 o
3 0 4 21.684 21.019 0.700 2.461 o
3 0 6 580.768 591.982 13.313 0.007 o
3 0 8 11.178 10.394 0.260 17.837 o
3 0 10 1.155 1.139 0.050 482.298 o
3 0 12 279.433 280.350 6.217 0.031 o
3 0 14 3.716 3.728 0.100 120.575 o
3 0 16 11.075 10.924 0.260 17.837 o
3 0 18 10.152 10.464 0.250 19.292 o
3 0 20 35.823 35.911 0.750 2.144 o
3 0 22 33.982 34.162 0.730 2.263 o
3 0 24 1.792 1.949 0.230 22.793 o
3 1 0 108.020 111.090 2.469 0.198 o
3 1 1 430.770 422.084 11.444 0.009 o
3 1 2 442.005 454.386 10.204 0.012 o
3 1 3 42.335 41.818 0.930 1.394 o
3 1 4 11.953 11.514 0.290 14.337 o
3 1 5 5.091 5.287 0.150 53.589 o
3 1 6 4.706 4.987 0.140 61.518 o
3 1 7 29.781 29.224 0.670 2.686 o
3 1 8 38.367 38.130 0.870 1.593 o
3 1 9 1.509 1.469 0.050 482.298 o
3 1 10 85.604 84.764 1.879 0.341 o
3 1 11 13.653 13.473 0.300 13.397 o
3 1 12 11.058 11.024 0.250 19.292 o
3 1 13 35.841 36.171 0.800 1.884 o
3 1 14 0.623 0.680 0.030 1339.720 o
3 1 15 2.985 2.968 0.080 188.398 o
3 1 16 58.305 58.828 1.309 0.703 o
3 1 17 1.293 1.379 0.060 334.929 o
3 1 18 2.861 2.848 0.100 120.575 o
3 1 19 7.646 7.716 0.190 33.400 o
3 1 20 0.445 0.450 0.040 753.591 o
3 1 21 4.318 4.298 0.110 99.648 o
3 1 22 0.906 0.900 0.060 334.929 o
3 1 23 22.419 22.258 0.490 5.022 o
3 2 0 1.854 1.899 0.070 246.071 o
3 2 1 8.278 7.746 0.200 30.144 o
3 2 2 277.143 276.801 6.287 0.030 o
3 2 3 102.136 101.805 2.309 0.226 o
3 2 4 90.200 91.441 2.029 0.293 o
3 2 5 61.591 60.987 1.419 0.598 o
3 2 6 45.183 44.486 1.059 1.073 o
3 2 7 3.696 3.728 0.100 120.575 o
3 2 8 103.437 102.275 2.469 0.198 o
3 2 9 2.281 2.239 0.060 334.929 o
3 2 10 11.298 11.174 0.250 19.292 o
3 2 11 9.236 9.245 0.210 27.341 o
3 2 12 21.510 21.448 0.480 5.233 o
3 2 13 2.866 2.928 0.080 188.398 o
3 2 14 8.093 7.816 0.190 33.400 o
3 2 15 1.242 1.199 0.060 334.929 o
3 2 16 1.869 1.909 0.070 246.071 o
3 2 17 6.900 7.016 0.170 41.721 o
3 2 18 20.605 20.779 0.500 4.823 o
3 2 19 14.376 14.412 0.330 11.072 o
3 2 20 6.299 6.337 0.170 41.721 o
3 2 21 5.177 5.267 0.150 53.589 o
3 2 22 1.836 1.699 0.090 148.858 o
3 2 23 1.113 0.920 0.190 33.400 o
3 3 0 70.199 71.861 1.499 0.536 o
3 3 1 2.010 2.049 0.080 188.398 o
3 3 2 20.677 20.639 0.480 5.233 o
3 3 3 98.747 96.448 2.089 0.276 o
3 3 4 107.112 105.044 2.269 0.234 o
3 3 5 0.140 0.130 0.030 1339.720 o
3 3 6 19.666 20.149 0.440 6.228 o
3 3 7 2.084 2.109 0.080 188.398 o
3 3 8 114.216 113.569 2.579 0.181 o
3 3 9 34.856 35.521 0.780 1.982 o
3 3 10 0.254 0.220 0.030 1339.720 o
3 3 11 15.798 15.722 0.350 9.843 o
3 3 12 32.261 32.023 0.710 2.392 o
3 3 13 12.135 11.844 0.270 16.540 o
3 3 14 48.102 48.524 1.039 1.115 o
3 3 15 4.496 4.578 0.120 83.732 o
3 3 16 7.999 8.156 0.200 30.144 o
3 3 17 6.928 7.036 0.170 41.721 o
3 3 18 2.039 2.169 0.080 188.398 o
3 3 19 0.763 0.720 0.060 334.929 o
3 3 20 0.456 0.510 0.060 334.929 o
3 3 21 3.641 3.688 0.120 83.732 o
3 3 22 5.840 6.007 0.280 15.379 o
3 4 0 6.146 6.047 0.170 41.721 o
3 4 1 0.336 0.280 0.040 753.591 o
3 4 2 2.221 2.129 0.090 148.858 o
3 4 3 17.924 17.840 0.470 5.458 o
3 4 4 37.504 37.120 1.189 0.851 o
3 4 5 0.262 0.230 0.040 753.591 o
3 4 6 0.270 0.300 0.040 753.591 o
3 4 7 54.364 54.611 1.239 0.784 o
3 4 8 19.828 20.219 0.430 6.521 o
3 4 9 9.755 9.605 0.230 22.793 o
3 4 10 10.866 10.574 0.260 17.837 o
3 4 12 1.677 1.719 0.090 148.858 o
3 4 13 13.051 12.753 0.300 13.397 o
3 4 14 3.113 3.028 0.120 83.732 o
3 4 16 2.274 2.289 0.110 99.648 o
3 4 17 15.622 15.612 0.340 10.430 o
3 4 18 9.196 8.995 0.350 9.843 o
3 5 0 16.486 16.071 0.360 9.304 o
3 5 1 8.718 8.565 0.260 17.837 o
3 5 2 2.865 2.958 0.130 71.346 o
3 5 5 1.916 1.789 0.080 188.398 o
3 5 6 14.884 14.492 0.330 11.072 o
3 5 7 4.489 4.538 0.140 61.518 o
3 5 8 1.605 1.539 0.090 148.858 o
3 5 9 0.373 0.390 0.060 334.929 o
3 5 12 1.543 1.479 0.110 99.648 o
3 5 13 0.320 0.340 0.080 188.398 o
3 5 14 1.518 1.459 0.190 33.400 o
3 6 0 0.058 0.380 0.100 120.575 o
3 6 1 0.981 0.750 0.070 246.071 o
3 6 2 1.204 1.149 0.070 246.071 o
3 6 3 0.562 0.890 0.090 148.858 o
3 6 4 1.011 1.069 0.110 99.648 o
3 6 5 3.116 3.078 0.160 47.099 o
3 6 6 0.697 0.780 0.070 246.071 o
3 6 7 13.699 14.043 0.380 8.350 o
3 6 8 0.223 0.200 0.060 334.929 o
3 6 9 0.651 0.959 0.100 120.575 o
3 6 10 1.953 2.069 0.120 83.732 o
3 6 11 2.426 2.189 0.220 24.912 o
3 6 12 2.534 2.609 0.220 24.912 o
3 6 13 3.610 3.518 0.230 22.793 o
3 7 0 1.122 1.109 0.180 37.214 o
3 7 2 3.395 3.398 0.230 22.793 o
3 7 3 4.392 4.118 0.250 19.292 o
3 7 4 0.678 0.650 0.160 47.099 o
3 7 6 0.566 0.560 0.150 53.589 o
3 7 8 1.096 1.009 0.170 41.721 o
3 7 9 1.765 1.929 0.200 30.144 o
3 7 10 1.362 1.359 0.180 37.214 o
4 0 0 44.640 45.566 1.139 0.928 o
4 0 4 37.342 38.789 0.920 1.425 o
4 0 6 13.363 12.683 0.320 11.775 o
4 0 8 1.053 1.019 0.050 482.298 o
4 0 10 4.462 4.378 0.110 99.648 o
4 0 12 2.808 2.918 0.080 188.398 o
4 0 16 47.916 49.184 1.099 0.996 o
4 0 18 0.176 0.170 0.050 482.298 o
4 0 22 29.123 29.844 0.730 2.263 o
4 1 0 2.368 2.379 0.080 188.398 o
4 1 1 154.899 153.967 3.488 0.099 o
4 1 2 185.401 186.040 4.288 0.066 o
4 1 3 207.349 210.587 4.987 0.048 o
4 1 4 2.901 2.988 0.100 120.575 o
4 1 5 89.139 87.793 2.199 0.249 o
4 1 6 40.157 39.879 0.900 1.489 o
4 1 7 8.467 8.376 0.200 30.144 o
4 1 8 28.284 27.995 0.640 2.944 o
4 1 9 20.935 20.629 0.470 5.458 o
4 1 10 0.257 0.240 0.020 3014.360 o
4 1 11 127.268 128.351 2.838 0.149 o
4 1 12 11.550 11.574 0.260 17.837 o
4 1 13 6.344 6.167 0.140 61.518 o
4 1 14 2.382 2.429 0.070 246.071 o
4 1 15 9.431 9.475 0.220 24.912 o
4 1 16 3.188 3.218 0.090 148.858 o
4 1 17 8.541 8.725 0.210 27.341 o
4 1 18 0.475 0.440 0.040 753.591 o
4 1 19 1.355 1.379 0.060 334.929 o
4 1 20 17.256 17.351 0.420 6.835 o
4 1 21 13.908 13.753 0.340 10.430 o
4 1 22 4.657 4.608 0.180 37.214 o
4 2 0 117.137 118.776 2.699 0.165 o
4 2 1 74.384 74.200 1.629 0.454 o
4 2 2 295.573 294.672 6.716 0.027 o
4 2 3 55.750 54.771 1.209 0.824 o
4 2 4 15.646 14.932 0.420 6.835 o
4 2 5 0.563 0.560 0.040 753.591 o
4 2 6 6.813 6.916 0.170 41.721 o
4 2 7 153.737 149.780 3.288 0.111 o
4 2 8 0.741 0.680 0.030 1339.720 o
4 2 9 14.393 14.222 0.320 11.775 o
4 2 10 40.647 40.648 0.890 1.522 o
4 2 11 1.214 1.169 0.050 482.298 o
4 2 12 101.048 101.276 2.179 0.254 o
4 2 13 26.907 27.235 0.600 3.349 o
4 2 14 10.619 10.674 0.250 19.292 o
4 2 15 25.990 26.396 0.570 3.711 o
4 2 16 2.261 2.219 0.090 148.858 o
4 2 17 5.180 5.057 0.140 61.518 o
4 2 18 5.429 5.337 0.140 61.518 o
4 2 19 2.759 2.719 0.100 120.575 o
4 2 20 3.002 2.988 0.180 37.214 o
4 2 21 2.246 2.149 0.100 120.575 o
4 2 22 12.552 13.273 0.420 6.835 o
4 3 0 5.526 5.557 0.130 71.346 o
4 3 1 36.806 36.401 0.790 1.932 o
4 3 2 0.927 1.019 0.050 482.298 o
4 3 3 1.454 1.309 0.050 482.298 o
4 3 4 48.129 47.744 1.039 1.115 o
4 3 5 3.572 3.638 0.120 83.732 o
4 3 6 105.197 103.754 2.299 0.228 o
4 3 7 0.323 0.330 0.030 1339.720 o
4 3 8 54.355 53.541 1.199 0.837 o
4 3 9 6.106 6.137 0.150 53.589 o
4 3 10 9.668 9.785 0.290 14.337 o
4 3 11 0.353 0.290 0.070 246.071 o
4 3 13 13.256 12.893 0.290 14.337 o
4 3 16 22.652 22.848 0.510 4.636 o
4 3 17 2.850 2.808 0.100 120.575 o
4 3 18 31.750 31.723 0.690 2.533 o
4 3 19 2.494 2.419 0.110 99.648 o
4 3 21 3.627 3.538 0.250 19.292 o
4 4 0 64.959 63.906 1.599 0.471 o
4 4 1 0.567 0.470 0.040 753.591 o
4 4 2 0.619 0.610 0.050 482.298 o
4 4 3 2.635 2.649 0.100 120.575 o
4 4 4 1.619 1.459 0.060 334.929 o
4 4 5 19.989 19.789 0.440 6.228 o
4 4 6 13.270 13.423 0.300 13.397 o
4 4 7 39.437 39.139 0.850 1.669 o
4 4 8 20.186 20.589 0.540 4.135 o
4 4 9 0.996 0.959 0.070 246.071 o
4 4 10 1.328 1.349 0.070 246.071 o
4 4 11 0.445 0.440 0.050 482.298 o
4 4 12 0.190 0.220 0.050 482.298 o
4 4 13 0.546 0.540 0.070 246.071 o
4 4 14 20.359 20.279 0.420 6.835 o
4 4 15 4.945 4.937 0.170 41.721 o
4 4 17 17.762 18.120 0.460 5.698 o
4 5 0 0.183 0.150 0.040 753.591 o
4 5 1 1.982 1.799 0.080 188.398 o
4 5 2 0.806 0.800 0.070 246.071 o
4 5 3 3.368 2.938 0.140 61.518 o
4 5 4 21.597 22.308 0.460 5.698 o
4 5 5 1.977 1.999 0.140 61.518 o
4 5 6 9.247 9.715 0.240 20.933 o
4 5 7 0.130 0.170 0.050 482.298 o
4 5 8 2.073 2.119 0.090 148.858 o
4 5 10 14.189 14.002 0.400 7.536 o
4 5 11 7.162 7.246 0.200 30.144 o
4 5 12 1.793 1.839 0.100 120.575 o
4 6 0 0.863 0.959 0.070 246.071 o
4 6 1 3.541 3.618 0.120 83.732 o
4 6 2 0.492 0.510 0.060 334.929 o
4 6 3 0.622 0.720 0.070 246.071 o
4 6 4 0.105 0.170 0.050 482.298 o
4 6 5 2.422 2.649 0.100 120.575 o
4 6 7 0.788 0.790 0.090 148.858 o
4 6 8 1.878 1.979 0.110 99.648 o
4 6 9 1.650 1.689 0.120 83.732 o
4 7 1 4.285 4.598 0.310 12.547 o
4 7 2 0.787 0.880 0.150 53.589 o
4 7 5 0.893 0.949 0.160 47.099 o
4 7 6 6.097 6.007 0.280 15.379 o
4 7 8 3.470 3.448 0.230 22.793 o
5 0 0 63.129 63.326 1.419 0.598 o
5 0 2 671.062 676.757 15.132 0.005 o
5 0 4 11.744 11.514 0.280 15.379 o
5 0 6 6.594 6.367 0.160 47.099 o
5 0 8 146.447 146.531 3.148 0.122 o
5 0 10 71.208 72.501 1.559 0.495 o
5 0 12 17.384 17.301 0.380 8.350 o
5 0 14 15.571 15.392 0.340 10.430 o
5 0 16 14.990 15.682 0.380 8.350 o
5 0 18 1.788 1.849 0.100 120.575 o
5 0 20 1.979 1.949 0.140 61.518 o
5 0 22 0.706 0.680 0.190 33.400 o
5 1 0 0.386 0.430 0.040 753.591 o
5 1 1 108.518 108.242 2.409 0.208 o
5 1 2 58.010 57.389 1.279 0.736 o
5 1 3 1.807 1.709 0.090 148.858 o
5 1 4 39.351 38.279 0.979 1.255 o
5 1 5 1.162 0.959 0.130 71.346 o
5 1 6 82.012 79.308 1.799 0.372 o
5 1 7 4.981 4.987 0.120 83.732 o
5 1 8 1.417 1.429 0.040 753.591 o
5 1 9 1.814 1.889 0.060 334.929 o
5 1 10 0.756 0.760 0.030 1339.720 o
5 1 11 29.100 29.214 0.640 2.944 o
5 1 12 55.282 55.410 1.209 0.824 o
5 1 13 16.483 16.751 0.390 7.927 o
5 1 14 0.268 0.260 0.030 1339.720 o
5 1 15 17.860 18.000 0.400 7.536 o
5 1 18 5.500 5.637 0.150 53.589 o
5 1 19 0.803 0.780 0.060 334.929 o
5 1 20 1.301 1.359 0.080 188.398 o
5 1 21 23.524 24.177 0.550 3.986 o
5 2 0 24.974 23.857 0.560 3.845 o
5 2 1 25.369 24.887 0.560 3.845 o
5 2 2 3.291 3.258 0.090 148.858 o
5 2 3 24.280 23.487 0.550 3.986 o
5 2 4 60.438 59.398 1.299 0.713 o
5 2 5 14.788 14.492 0.360 9.304 o
5 2 6 48.266 47.605 1.039 1.115 o
5 2 7 4.324 4.188 0.110 99.648 o
5 2 8 14.145 13.703 0.310 12.547 o
5 2 9 10.704 10.444 0.240 20.933 o
5 2 10 39.321 39.429 0.880 1.557 o
5 2 11 10.525 10.484 0.240 20.933 o
5 2 12 21.790 21.149 0.470 5.458 o
5 2 14 5.955 6.007 0.150 53.589 o
5 2 16 11.647 11.254 0.260 17.837 o
5 2 17 24.465 24.867 0.590 3.464 o
5 2 18 2.803 2.749 0.120 83.732 o
5 2 19 2.723 2.838 0.140 61.518 o
5 2 20 17.105 17.351 0.360 9.304 o
5 2 21 2.590 2.599 0.330 11.072 o
5 3 0 121.001 118.267 2.569 0.183 o
5 3 1 26.281 25.416 0.560 3.845 o
5 3 2 5.230 5.307 0.140 61.518 o
5 3 3 4.351 4.298 0.110 99.648 o
5 3 4 3.900 3.728 0.110 99.648 o
5 3 5 40.516 40.069 0.880 1.557 o
5 3 6 89.566 88.103 1.869 0.345 o
5 3 7 4.624 4.338 0.120 83.732 o
5 3 8 3.217 3.298 0.100 120.575 o
5 3 9 0.273 0.220 0.040 753.591 o
5 3 10 37.067 36.370 0.730 2.263 o
5 3 11 21.065 20.729 0.570 3.711 o
5 3 12 0.610 0.560 0.070 246.071 o
5 3 13 4.264 4.278 0.160 47.099 o
5 3 14 28.802 29.094 0.700 2.461 o
5 3 15 0.824 0.840 0.070 246.071 o
5 3 16 31.994 32.123 0.660 2.768 o
5 3 19 4.130 4.098 0.160 47.099 o
5 4 0 8.691 8.635 0.360 9.304 o
5 4 1 4.554 4.657 0.150 53.589 o
5 4 2 0.093 0.140 0.050 482.298 o
5 4 3 1.213 1.319 0.070 246.071 o
5 4 4 25.210 25.107 0.670 2.686 o
5 4 5 18.007 18.080 0.420 6.835 o
5 4 6 8.130 8.256 0.200 30.144 o
5 4 7 18.423 18.270 0.420 6.835 o
5 4 9 7.438 7.156 0.200 30.144 o
5 4 10 15.521 15.582 0.350 9.843 o
5 4 11 2.611 2.619 0.100 120.575 o
5 4 12 0.606 0.540 0.060 334.929 o
5 4 14 2.316 2.269 0.110 99.648 o
5 4 15 11.732 11.954 0.280 15.379 o
5 4 16 1.299 1.349 0.200 30.144 o
5 4 17 4.788 4.867 0.260 17.837 o
5 5 0 4.851 4.887 0.280 15.379 o
5 5 2 4.450 4.817 0.260 17.837 o
5 5 3 1.111 1.099 0.080 188.398 o
5 5 4 3.243 3.408 0.120 83.732 o
5 5 5 0.329 0.340 0.060 334.929 o
5 5 6 6.105 6.407 0.200 30.144 o
5 5 7 1.236 1.119 0.070 246.071 o
5 5 8 7.097 7.136 0.230 22.793 o
5 5 9 0.344 0.410 0.070 246.071 o
5 5 14 2.678 2.609 0.210 27.341 o
5 5 15 0.797 0.770 0.150 53.589 o
5 6 0 6.417 6.616 0.400 7.536 o
5 6 1 4.225 4.128 0.140 61.518 o
5 6 2 3.949 3.868 0.130 71.346 o
5 6 3 1.923 1.859 0.140 61.518 o
5 6 4 1.543 1.529 0.080 188.398 o
5 6 5 7.272 7.166 0.180 37.214 o
5 6 6 2.757 2.799 0.130 71.346 o
5 6 7 10.967 11.314 0.270 16.540 o
5 6 8 0.677 0.690 0.130 71.346 o
5 6 9 2.022 2.089 0.120 83.732 o
5 6 12 0.513 0.520 0.140 61.518 o
5 7 0 1.648 1.539 0.110 99.648 o
5 7 1 7.872 7.246 0.190 33.400 o
5 7 2 1.491 1.369 0.200 30.144 o
5 7 3 1.896 1.749 0.190 33.400 o
5 7 4 1.149 1.229 0.180 37.214 o
5 7 5 0.767 0.660 0.150 53.589 o
6 0 0 233.191 235.244 5.347 0.042 o
6 0 2 29.170 29.804 0.660 2.768 o
6 0 4 1.599 1.499 0.120 83.732 o
6 0 6 42.758 47.484 0.959 1.308 o
6 0 8 15.423 15.482 0.350 9.843 o
6 0 10 33.692 33.612 0.700 2.461 o
6 0 12 92.696 94.109 1.999 0.301 o
6 0 14 4.312 4.218 0.140 61.518 o
6 0 16 2.100 2.089 0.110 99.648 o
6 0 18 11.467 12.004 0.290 14.337 o
6 0 20 22.570 22.478 0.450 5.954 o
6 1 0 0.663 0.620 0.050 482.298 o
6 1 1 183.555 180.253 4.078 0.072 o
6 1 2 60.472 58.519 1.499 0.536 o
6 1 3 22.314 20.819 0.480 5.233 o
6 1 4 54.813 52.142 1.299 0.713 o
6 1 5 58.655 58.429 1.269 0.748 o
6 1 6 21.215 20.099 0.530 4.292 o
6 1 7 11.895 11.574 0.270 16.540 o
6 1 8 42.459 41.798 0.910 1.456 o
6 1 9 34.136 34.392 0.770 2.034 o
6 1 10 0.304 0.340 0.040 753.591 o
6 1 11 32.018 31.723 0.690 2.533 o
6 1 12 0.659 0.670 0.050 482.298 o
6 1 13 13.629 13.853 0.310 12.547 o
6 1 15 2.011 1.879 0.080 188.398 o
6 1 16 25.611 26.336 0.550 3.986 o
6 1 17 0.393 0.370 0.050 482.298 o
6 1 18 3.038 3.048 0.150 53.589 o
6 1 19 5.720 5.787 0.160 47.099 o
6 2 1 9.467 9.255 0.220 24.912 o
6 2 2 0.046 0.100 0.020 3014.360 o
6 2 3 13.711 12.903 0.310 12.547 o
6 2 4 47.673 46.015 0.989 1.230 o
6 2 5 97.180 94.829 2.309 0.226 o
6 2 6 2.213 2.179 0.090 148.858 o
6 2 7 1.064 1.059 0.060 334.929 o
6 2 8 5.399 5.137 0.140 61.518 o
6 2 9 34.140 33.312 0.690 2.533 o
6 2 10 1.542 1.479 0.080 188.398 o
6 2 11 5.667 5.617 0.160 47.099 o
6 2 12 3.231 3.268 0.120 83.732 o
6 2 13 7.015 7.016 0.200 30.144 o
6 2 14 33.143 33.792 0.710 2.392 o
6 2 15 15.228 15.092 0.340 10.430 o
6 2 16 7.594 7.626 0.200 30.144 o
6 2 17 1.349 1.339 0.070 246.071 o
6 2 18 0.731 0.700 0.080 188.398 o
6 2 20 2.747 2.539 0.260 17.837 o
6 3 2 0.706 0.720 0.060 334.929 o
6 3 3 0.766 0.710 0.050 482.298 o
6 3 4 0.306 0.280 0.040 753.591 o
6 3 5 0.145 0.150 0.040 753.591 o
6 3 6 0.187 0.220 0.040 753.591 o
6 3 7 5.058 4.957 0.140 61.518 o
6 3 8 6.052 5.817 0.150 53.589 o
6 3 9 3.188 3.738 0.130 71.346 o
6 3 10 32.148 32.453 0.700 2.461 o
6 3 11 1.784 1.629 0.080 188.398 o
6 3 12 1.276 1.279 0.090 148.858 o
6 3 13 0.602 0.570 0.070 246.071 o
6 3 15 12.154 12.053 0.300 13.397 o
6 3 16 5.507 5.647 0.190 33.400 o
6 3 17 0.545 0.570 0.170 41.721 o
6 3 18 7.961 8.725 0.500 4.823 o
6 4 0 16.449 16.141 0.440 6.228 o
6 4 2 25.254 25.286 0.590 3.464 o
6 4 3 0.242 0.300 0.050 482.298 o
6 4 4 6.126 5.937 0.200 30.144 o
6 4 5 13.784 13.922 0.310 12.547 o
6 4 6 0.761 0.820 0.050 482.298 o
6 4 7 1.926 1.869 0.090 148.858 o
6 4 9 7.326 7.556 0.190 33.400 o
6 4 10 17.726 18.120 0.390 7.927 o
6 4 11 1.778 1.649 0.080 188.398 o
6 4 12 0.285 0.300 0.060 334.929 o
6 4 14 2.903 2.898 0.140 61.518 o
6 4 15 4.617 4.767 0.160 47.099 o
6 4 16 3.699 3.718 0.150 53.589 o
6 5 0 25.805 25.666 1.109 0.979 o
6 5 1 4.021 3.918 0.140 61.518 o
6 5 2 0.201 0.270 0.060 334.929 o
6 5 3 0.644 0.640 0.070 246.071 o
6 5 4 14.487 14.262 0.320 11.775 o
6 5 6 43.207 43.067 1.149 0.912 o
6 5 7 2.825 2.898 0.210 27.341 o
6 5 8 0.551 0.540 0.090 148.858 o
6 5 9 1.294 1.379 0.090 148.858 o
6 5 10 0.416 0.420 0.070 246.071 o
6 5 12 0.504 0.550 0.080 188.398 o
6 5 13 1.511 1.589 0.190 33.400 o
6 6 0 10.733 11.084 0.290 14.337 o
6 6 1 2.133 2.049 0.090 148.858 o
6 6 2 4.384 4.638 0.270 16.540 o
6 6 3 5.085 5.147 0.160 47.099 o
6 6 4 0.230 0.260 0.060 334.929 o
6 6 5 1.156 1.129 0.080 188.398 o
6 6 7 1.926 1.809 0.120 83.732 o
6 6 8 0.843 0.840 0.090 148.858 o
6 6 9 0.477 0.520 0.080 188.398 o
6 6 10 6.498 6.676 0.280 15.379 o
6 7 0 1.729 1.539 0.100 120.575 o
6 7 1 0.539 0.460 0.140 61.518 o
7 0 0 108.223 108.802 3.568 0.095 o
7 0 2 35.039 35.261 1.289 0.725 o
7 0 4 268.146 262.259 11.584 0.009 o
7 0 6 1.214 1.119 0.070 246.071 o
7 0 8 43.232 43.986 0.870 1.593 o
7 0 10 59.447 59.418 1.289 0.725 o
7 0 12 17.505 17.691 0.410 7.173 o
7 0 14 11.852 12.194 0.370 8.807 o
7 0 16 8.316 8.186 0.230 22.793 o
7 0 18 16.064 16.531 0.350 9.843 o
7 1 0 82.717 80.777 1.849 0.352 o
7 1 1 1.065 1.049 0.060 334.929 o
7 1 2 0.196 0.230 0.030 1339.720 o
7 1 3 7.330 7.276 0.180 37.214 o
7 1 4 34.945 34.172 0.750 2.144 o
7 1 5 40.184 38.889 1.049 1.094 o
7 1 6 1.015 0.930 0.060 334.929 o
7 1 7 1.317 1.429 0.070 246.071 o
7 1 8 46.305 46.455 0.949 1.336 o
7 1 10 3.161 3.248 0.120 83.732 o
7 1 11 16.356 16.511 0.360 9.304 o
7 1 12 15.192 15.132 0.370 8.807 o
7 1 13 15.261 15.232 0.360 9.304 o
7 1 14 23.228 23.557 0.550 3.986 o
7 1 15 21.901 22.248 0.470 5.458 o
7 1 17 3.287 3.508 0.140 61.518 o
7 1 18 0.412 0.300 0.080 188.398 o
7 1 19 4.055 4.278 0.160 47.099 o
7 2 0 35.019 34.082 0.780 1.982 o
7 2 1 10.705 10.434 0.240 20.933 o
7 2 2 6.390 6.107 0.160 47.099 o
7 2 3 4.740 4.538 0.120 83.732 o
7 2 4 0.512 0.540 0.040 753.591 o
7 2 5 0.797 0.710 0.050 482.298 o
7 2 6 5.676 5.657 0.150 53.589 o
7 2 7 3.272 3.158 0.100 120.575 o
7 2 8 7.273 6.806 0.170 41.721 o
7 2 9 20.461 20.619 0.440 6.228 o
7 2 10 0.925 0.780 0.070 246.071 o
7 2 11 10.022 10.005 0.250 19.292 o
7 2 12 0.352 0.300 0.070 246.071 o
7 2 13 4.000 4.198 0.180 37.214 o
7 2 14 6.607 6.536 0.200 30.144 o
7 2 15 11.046 11.404 0.270 16.540 o
7 2 16 1.082 0.999 0.110 99.648 o
7 2 18 3.812 3.678 0.150 53.589 o
7 3 0 0.575 0.560 0.040 753.591 o
7 3 1 27.598 27.265 0.580 3.584 o
7 3 2 22.322 22.008 0.510 4.636 o
7 3 3 14.978 14.732 0.350 9.843 o
7 3 4 14.067 14.043 0.310 12.547 o
7 3 5 1.040 0.989 0.060 334.929 o
7 3 6 6.528 6.576 0.170 41.721 o
7 3 7 3.334 3.328 0.110 99.648 o
7 3 8 11.981 11.614 0.270 16.540 o
7 3 9 9.794 9.635 0.280 15.379 o
7 3 10 1.774 1.859 0.090 148.858 o
7 3 12 3.310 3.508 0.160 47.099 o
7 3 13 1.581 1.479 0.100 120.575 o
7 3 14 0.272 0.290 0.070 246.071 o
7 3 16 1.892 1.919 0.130 71.346 o
7 4 0 9.762 9.505 0.220 24.912 o
7 4 1 1.479 1.449 0.100 120.575 o
7 4 2 1.571 1.639 0.080 188.398 o
7 4 3 1.129 1.109 0.080 188.398 o
7 4 4 2.589 2.349 0.110 99.648 o
7 4 5 19.918 20.129 0.490 5.022 o
7 4 6 29.305 29.324 0.640 2.944 o
7 4 9 9.913 9.885 0.240 20.933 o
7 4 10 0.320 0.320 0.060 334.929 o
7 4 12 4.785 4.727 0.170 41.721 o
7 4 13 0.287 0.350 0.100 120.575 o
7 4 14 6.761 6.616 0.220 24.912 o
7 4 15 3.226 3.328 0.160 47.099 o
7 5 0 13.338 12.863 0.300 13.397 o
7 5 2 12.002 11.914 0.280 15.379 o
7 5 3 1.378 1.359 0.090 148.858 o
7 5 4 2.315 2.509 0.110 99.648 o
7 5 6 1.067 0.989 0.080 188.398 o
7 5 8 3.516 3.438 0.130 71.346 o
7 5 10 19.964 19.290 0.420 6.835 o
7 5 11 1.279 1.409 0.200 30.144 o
7 5 12 1.201 1.169 0.180 37.214 o
7 6 0 0.778 0.790 0.070 246.071 o
7 6 2 2.165 2.119 0.110 99.648 o
7 6 4 3.762 3.568 0.210 27.341 o
7 6 5 3.785 3.498 0.140 61.518 o
7 6 6 3.118 2.998 0.140 61.518 o
7 6 7 3.282 3.388 0.140 61.518 o
7 6 8 2.897 2.988 0.220 24.912 o
8 0 0 27.615 27.815 0.540 4.135 o
8 0 2 14.804 14.732 0.460 5.698 o
8 0 4 64.146 64.216 1.399 0.615 o
8 0 6 4.607 4.358 0.140 61.518 o
8 0 8 28.225 29.124 0.620 3.137 o
8 0 10 0.864 0.870 0.090 148.858 o
8 0 12 24.511 24.977 0.490 5.022 o
8 0 14 80.431 82.895 1.959 0.314 o
8 0 16 0.787 1.099 0.100 120.575 o
8 1 1 0.429 0.410 0.030 1339.720 o
8 1 2 2.053 2.049 0.070 246.071 o
8 1 3 83.163 83.645 1.959 0.314 o
8 1 4 32.988 32.283 0.770 2.034 o
8 1 6 4.178 4.038 0.120 83.732 o
8 1 7 0.324 0.340 0.040 753.591 o
8 1 8 19.230 19.500 0.420 6.835 o
8 1 9 9.431 9.435 0.230 22.793 o
8 1 10 18.328 18.100 0.390 7.927 o
8 1 11 5.950 6.107 0.190 33.400 o
8 1 12 4.229 4.338 0.200 30.144 o
8 1 13 10.839 11.034 0.270 16.540 o
8 1 15 1.573 1.549 0.130 71.346 o
8 1 16 0.631 0.570 0.110 99.648 o
8 2 0 41.294 40.688 0.949 1.336 o
8 2 1 21.395 21.109 0.510 4.636 o
8 2 3 5.016 4.897 0.160 47.099 o
8 2 4 14.203 14.182 0.320 11.775 o
8 2 5 7.400 7.206 0.190 33.400 o
8 2 7 34.763 34.631 0.820 1.793 o
8 2 8 4.215 3.998 0.120 83.732 o
8 2 9 0.126 0.150 0.050 482.298 o
8 2 10 15.020 14.972 0.340 10.430 o
8 2 13 3.825 3.908 0.210 27.341 o
8 2 14 0.335 0.320 0.090 148.858 o
8 2 15 2.597 2.818 0.280 15.379 o
8 2 16 1.905 1.929 0.130 71.346 o
8 3 0 17.325 17.021 0.420 6.835 o
8 3 1 0.185 0.190 0.040 753.591 o
8 3 2 9.393 9.225 0.230 22.793 o
8 3 3 0.604 0.570 0.050 482.298 o
8 3 4 10.571 10.584 0.250 19.292 o
8 3 5 17.790 17.391 0.470 5.458 o
8 3 6 13.973 13.713 0.420 6.835 o
8 3 8 3.648 3.658 0.120 83.732 o
8 3 10 2.627 2.609 0.120 83.732 o
8 3 11 5.636 5.477 0.170 41.721 o
8 3 12 3.165 3.268 0.130 71.346 o
8 3 13 6.376 6.237 0.200 30.144 o
8 3 14 5.449 5.707 0.180 37.214 o
8 3 15 1.336 1.369 0.160 47.099 o
8 4 1 2.236 2.269 0.090 148.858 o
8 4 2 13.671 13.143 0.320 11.775 o
8 4 3 2.459 2.379 0.150 53.589 o
8 4 4 2.305 2.229 0.090 148.858 o
8 4 5 2.629 2.679 0.110 99.648 o
8 4 6 3.549 3.438 0.110 99.648 o
8 4 7 4.182 4.168 0.120 83.732 o
8 4 9 12.405 11.854 0.280 15.379 o
8 4 10 5.664 5.727 0.220 24.912 o
8 4 12 5.434 5.447 0.170 41.721 o
8 4 13 0.264 0.310 0.090 148.858 o
8 5 0 1.030 0.949 0.080 188.398 o
8 5 1 0.219 0.220 0.060 334.929 o
8 5 2 6.185 6.067 0.170 41.721 o
8 5 3 3.629 3.468 0.130 71.346 o
8 5 4 0.797 0.830 0.080 188.398 o
8 5 6 6.609 6.656 0.190 33.400 o
8 5 7 2.106 2.399 0.230 22.793 o
8 5 8 19.332 19.280 0.690 2.533 o
8 5 9 2.675 2.818 0.130 71.346 o
8 5 10 0.844 0.790 0.140 61.518 o
8 6 1 0.484 0.450 0.080 188.398 o
8 6 2 4.639 4.458 0.350 9.843 o
8 6 3 1.393 1.209 0.100 120.575 o
8 6 4 2.537 2.529 0.150 53.589 o
9 0 0 17.310 18.280 0.820 1.793 o
9 0 2 46.152 45.885 1.639 0.448 o
9 0 4 4.521 4.548 0.240 20.933 o
9 0 6 26.740 26.656 0.520 4.459 o
9 0 10 13.596 13.863 0.420 6.835 o
9 0 12 8.350 8.475 0.330 11.072 o
9 1 0 32.748 32.752 0.690 2.533 o
9 1 1 0.212 0.200 0.040 753.591 o
9 1 2 4.743 4.608 0.140 61.518 o
9 1 3 26.141 25.676 0.530 4.292 o
9 1 4 2.502 2.459 0.120 83.732 o
9 1 5 5.978 6.007 0.180 37.214 o
9 1 6 7.671 7.386 0.280 15.379 o
9 1 7 12.751 12.573 0.290 14.337 o
9 1 8 1.679 1.669 0.080 188.398 o
9 1 9 2.030 1.949 0.090 148.858 o
9 1 10 8.941 8.825 0.230 22.793 o
9 1 12 0.951 1.049 0.090 148.858 o
9 1 13 26.329 27.125 0.510 4.636 o
9 1 14 8.842 9.025 0.260 17.837 o
9 1 15 1.002 1.139 0.100 120.575 o
9 2 0 1.750 1.709 0.090 148.858 o
9 2 1 3.605 3.628 0.120 83.732 o
9 2 2 35.395 35.111 0.810 1.838 o
9 2 3 4.970 4.917 0.170 41.721 o
9 2 4 35.570 34.681 0.770 2.034 o
9 2 5 3.208 3.208 0.130 71.346 o
9 2 6 2.987 3.068 0.110 99.648 o
9 2 7 1.647 1.729 0.090 148.858 o
9 2 8 2.112 2.119 0.090 148.858 o
9 2 9 14.865 14.602 0.350 9.843 o
9 2 10 2.008 2.029 0.110 99.648 o
9 2 11 8.457 8.765 0.230 22.793 o
9 2 12 6.221 6.247 0.240 20.933 o
9 2 14 7.108 7.246 0.200 30.144 o
9 3 0 2.041 2.229 0.120 83.732 o
9 3 1 6.379 6.297 0.160 47.099 o
9 3 2 2.508 2.489 0.110 99.648 o
9 3 3 13.775 14.622 0.360 9.304 o
9 3 4 6.417 6.437 0.310 12.547 o
9 3 5 1.311 1.239 0.090 148.858 o
9 3 6 15.592 16.101 0.380 8.350 o
9 3 7 0.295 0.330 0.060 334.929 o
9 3 8 15.629 15.462 0.340 10.430 o
9 3 10 2.954 2.818 0.230 22.793 o
9 3 11 3.737 3.768 0.150 53.589 o
9 3 12 4.562 4.428 0.320 11.775 o
9 4 1 2.272 2.399 0.120 83.732 o
9 4 2 12.504 12.114 0.290 14.337 o
9 4 5 0.327 0.290 0.060 334.929 o
9 4 6 4.939 4.807 0.140 61.518 o
9 4 7 17.302 17.830 0.390 7.927 o
9 4 8 12.051 11.794 0.270 16.540 o
9 4 9 5.040 5.107 0.170 41.721 o
9 4 10 0.969 1.059 0.100 120.575 o
9 5 1 0.834 0.770 0.090 148.858 o
9 5 2 4.161 3.908 0.130 71.346 o
9 5 3 1.475 1.369 0.090 148.858 o
9 5 4 1.024 1.139 0.180 37.214 o
9 5 5 0.882 0.959 0.170 41.721 o
10 0 0 7.283 8.056 0.460 5.698 o
10 0 2 2.780 2.938 0.130 71.346 o
10 0 4 13.837 13.823 0.440 6.228 o
10 0 6 17.186 16.411 0.350 9.843 o
10 0 8 0.990 1.009 0.100 120.575 o
10 1 0 9.482 9.505 0.230 22.793 o
10 1 1 31.498 31.513 0.660 2.768 o
10 1 3 8.296 8.116 0.210 27.341 o
10 1 4 9.219 9.305 0.240 20.933 o
10 1 5 3.578 3.438 0.130 71.346 o
10 1 6 7.612 7.466 0.210 27.341 o
10 1 8 1.297 1.269 0.110 99.648 o
10 1 9 1.151 1.119 0.110 99.648 o
10 1 10 5.149 5.087 0.290 14.337 o
10 1 11 3.694 3.468 0.260 17.837 o
10 1 12 0.674 0.520 0.170 41.721 o
10 1 13 1.647 1.659 0.230 22.793 o
10 2 0 9.081 9.115 0.250 19.292 o
10 2 1 1.600 1.579 0.090 148.858 o
10 2 2 28.175 27.625 1.019 1.159 o
10 2 3 7.691 7.476 0.350 9.843 o
10 2 4 1.475 1.409 0.190 33.400 o
10 2 5 10.018 9.645 0.250 19.292 o
10 2 6 7.162 7.196 0.210 27.341 o
10 2 7 3.693 3.598 0.120 83.732 o
10 2 8 3.099 3.008 0.110 99.648 o
10 2 9 0.418 0.430 0.090 148.858 o
10 2 10 6.226 6.117 0.300 13.397 o
10 2 11 1.214 1.249 0.110 99.648 o
10 2 12 14.852 15.732 0.450 5.954 o
10 3 0 0.777 0.760 0.060 334.929 o
10 3 1 1.328 1.139 0.080 188.398 o
10 3 2 18.100 18.080 0.430 6.521 o
10 3 3 3.724 3.808 0.130 71.346 o
10 3 4 3.232 3.288 0.120 83.732 o
10 3 5 0.253 0.220 0.060 334.929 o
10 3 6 13.444 13.253 0.300 13.397 o
10 3 7 11.290 11.484 0.280 15.379 o
10 3 8 23.700 24.077 0.460 5.698 o
10 3 9 0.507 0.350 0.100 120.575 o
10 3 10 1.028 0.969 0.160 47.099 o
10 3 11 0.845 0.930 0.200 30.144 o
10 4 0 2.368 2.399 0.110 99.648 o
10 4 1 4.959 4.917 0.150 53.589 o
10 4 3 1.466 1.429 0.090 148.858 o
10 4 4 3.133 3.248 0.150 53.589 o
10 4 5 0.999 1.149 0.110 99.648 o
10 4 6 0.781 0.800 0.130 71.346 o
10 4 7 6.532 6.497 0.190 33.400 o
10 5 0 1.760 1.669 0.200 30.144 o
10 5 1 2.449 2.479 0.120 83.732 o
11 0 0 32.108 32.802 1.029 1.137 o
11 0 2 24.164 23.857 0.500 4.823 o
11 0 6 2.451 2.209 0.200 30.144 o
11 1 1 3.764 3.948 0.120 83.732 o
11 1 2 8.013 7.726 0.200 30.144 o
11 1 3 10.920 10.894 0.260 17.837 o
11 1 4 1.669 1.699 0.100 120.575 o
11 1 5 12.302 12.533 0.290 14.337 o
11 1 6 3.423 3.628 0.140 61.518 o
11 1 7 4.595 4.448 0.160 47.099 o
11 1 9 1.280 1.409 0.230 22.793 o
11 1 10 5.362 5.327 0.290 14.337 o
11 2 1 11.735 11.734 0.270 16.540 o
11 2 3 0.924 0.800 0.090 148.858 o
11 2 4 6.787 6.816 0.230 22.793 o
11 2 6 18.654 18.410 0.900 1.489 o
11 2 7 15.644 16.351 0.470 5.458 o
11 2 8 2.700 2.818 0.250 19.292 o
11 2 9 0.777 0.700 0.190 33.400 o
11 3 0 18.545 18.620 0.400 7.536 o
11 3 1 1.934 2.069 0.170 41.721 o
11 3 2 1.159 1.219 0.180 37.214 o
11 3 3 1.406 1.459 0.120 83.732 o
11 3 4 3.014 3.068 0.140 61.518 o
11 3 5 0.709 0.830 0.200 30.144 o
11 3 6 2.073 2.019 0.230 22.793 o
11 4 0 1.491 1.189 0.180 37.214 o
11 4 1 3.262 3.428 0.220 24.912 o
11 4 2 3.256 3.138 0.140 61.518 o
11 4 4 5.954 5.757 0.290 14.337 o
12 0 0 1.394 1.509 0.090 148.858 o
12 0 2 19.361 19.599 0.510 4.636 o
12 0 4 7.454 7.606 0.310 12.547 o
12 1 0 8.262 8.366 0.220 24.912 o
12 1 1 3.140 3.168 0.120 83.732 o
12 1 2 8.016 7.936 0.200 30.144 o
12 1 3 3.356 3.248 0.140 61.518 o
12 1 4 0.495 0.400 0.080 188.398 o
12 1 5 3.512 3.468 0.250 19.292 o
12 1 6 11.740 12.273 0.380 8.350 o
12 1 7 2.387 2.689 0.240 20.933 o
12 2 0 0.655 0.680 0.080 188.398 o
12 2 3 2.074 1.999 0.230 22.793 o
12 2 4 3.828 3.848 0.270 16.540 o
12 2 5 2.504 2.469 0.250 19.292 o
12 2 6 0.969 0.969 0.200 30.144 o
12 3 3 2.415 2.449 0.250 19.292 o
13 1 0 1.260 1.299 0.100 120.575 o
13 1 1 2.026 2.139 0.170 41.721 o
13 2 0 0.941 0.910 0.190 33.400 o
13 2 1 2.805 2.779 0.250 19.292 o

_iucr_refine_instructions_details
;
TITL OXA07 OLEX2: imported from CIF
CELL 0.71073 6.095 3.4881 11.8462 90 103.842 90
ZERR 2 0.0005 0.0003 0.0009 0 0.003 0
LATT 1
SYMM -X,0.5+Y,0.5-Z
SFAC C H O
DISP C 0.0033 0.0016
DISP H 0 0
DISP O 0.0106 0.006
UNIT 4 12 12

SIZE 0.193 0.186 0.139
TEMP -173.1(10)
ACTA 
WGHT 0 0
FVAR 1.000268
REM <olex2.extras>
REM </olex2.extras>

O1    3     0.43489  0.44405  0.34989  11.00000  0.01295  0.01922  0.00788 =
 -0.00070  0.00160  0.00464 
O2    3     0.24239  0.74249  0.46371  11.00000  0.01125  0.01837  0.00954 =
 -0.00073  0.00113  0.00537 
C1    1     0.40302  0.55876  0.44801  11.00000  0.00922  0.01165  0.00775 =
 -0.00008  0.00127  0.00171 
H1    2     0.29891  0.51888  0.27804  11.00000  0.03970  0.04558  0.01895 =
 -0.00070  0.01094  0.00565 
O3    3     0.13014  0.63104  0.17857  11.00000  0.01083  0.01845  0.00933 =
 0.00101  0.00073 -0.00184 
H2    2     0.19183  0.69646  0.11250  11.00000  0.03335  0.03250  0.02192 =
 0.00356  0.00771 -0.00473 
H3    2     0.00727  0.45749  0.14961  11.00000  0.02464  0.03363  0.03107 =
 -0.00237  0.00730 -0.01164 
HKLF 4

END
Q1 1 0.333333 0.666667 0.458333 11 0.05 0.14
Q2 1 0.611111 0.125 0.402778 11 0.05 0.12
Q3 1 0.222222 1.125 0.083333 11 0.05 0.12
Q4 1 -0.083333 0.666667 0.111111 11 0.05 0.11
Q5 1 0.222222 0.333333 0.236111 11 0.05 0.11
Q6 1 0.166667 0.541667 0.166667 11 0.05 0.1
Q7 1 -0.027778 0.916667 0.166667 11 0.05 0.1
Q8 1 0.361111 0.458333 0.319444 11 0.05 0.09
Q9 1 0.361111 0.5 0.555556 11 0.05 0.09
Q10 1 0.277778 1.125 0.402778 11 0.05 0.09
Q11 1 -0.055556 0.583333 0.027778 11 0.05 0.09
Q12 1 0.083333 0.958333 0.097222 11 0.05 0.09
Q13 1 0.388889 0.333333 0.444444 11 0.05 0.09
Q14 1 0.055556 0.25 0.111111 11 0.05 0.08
Q15 1 -0.111111 0.666667 0.236111 11 0.05 0.07
Q16 1 0.305556 1.041667 0.291667 11 0.05 0.07
Q17 1 0.611111 0.791667 0.402778 11 0.05 0.07
Q18 1 0.25 0.833333 0.097222 11 0.05 0.06
Q19 1 0.444444 0.166667 0.263889 11 0.05 0.06
Q20 1 -0.055556 0.875 0.027778 11 0.05 0.06

  REM The information below was added by Olex2.
  REM
  REM R1 = 0.0136 for 2499 Fo > 4sig(Fo) and 0.0136 for all 2499 data
  REM 64 parameters refined using 0 restraints
  REM Highest difference peak 0.1415, deepest hole -0.1753
  REM Mean Shift 0.0000, Max Shift 0.0000.

  REM +++ Tabular Listing of Refinement Information +++
  REM R1_all = 0.0136
  REM R1_gt = 0.0136
  REM wR_ref = 0.0372
  REM GOOF = 1.1844
  REM Shift_max = 0.0000
  REM Shift_mean = 0.0000
  REM Reflections_all = 2499
  REM Reflections_gt = 2499
  REM Parameters = 64
  REM Hole = -0.1753
  REM Peak = 0.1415
  REM Flack = n/a

  
;
_olex2_submission_special_instructions  'No special instructions were received'

# start Validation Reply Form
_vrf_PLAT940_OXACDH_IS_B3LYP_cc-pVTZ
;
PROBLEM: Fsqd Refinement With I > n * Sigma(I) Only .....     Please Check 
RESPONSE: Refinement was performed on reflections fulfilling the threshold
expression I>=2u(I).
;
_vrf_PLAT355_OXACDH_IS_B3LYP_cc-pVTZ
;
PROBLEM: Long   O-H
RESPONSE: This is a very strong hydrogen bond and this is the reason why
the O-H bond is so long.
;
_vrf_PLAT417_OXACDH_IS_B3LYP_cc-pVTZ
;
PROBLEM: Short Inter D-H..H-D
RESPONSE: This is a very strong hydrogen bond and this is the reason why
the distance is so short.
;
# end Validation Reply Form
