# Supplementary material for: Hirshfeld atom like refinement with alternative electron density partitions
Source: IUCrJ. 2020 Oct 29;7(Pt 6):1199–215. doi: 10.1107/S2052252520013603 (PMC7642787; doi:10.1107/S2052252520013603)
Supplement: Supplementary file 2 [file m-07-01199-sup2.zip › cifs/OXACDH_MBIS_B3LYP_cc-pVTZ.cif]

data_OXACDH_MBIS_B3LYP_cc-pVTZ
_audit_creation_date               2019-12-14
_audit_creation_method
;
Olex2 1.2
(compiled 2018.05.29 svn.r3508 for OlexSys, GUI svn.r5506)
with development version of DiSCaMB library integrated with
the olex2.refine module
Chodkiewicz, M. L., Migacz, S., Rudnicki, W., Makal, A., Kalinowski,
J. A., Moriarty, N. W., Grosse-Kunstleve, R. W., Afonine, P. V., Adams,
P. D. & Dominiak, P. M. (2018). J. Appl. Cryst. 51, 193-199.
;

_publ_section_references
;
Bourhis, L.J., Dolomanov, O.V., Gildea, R.J., Howard, J.A.K., Puschmann, H.
 (2015). Acta Cryst. A71, 59-75.

Dolomanov, O.V., Bourhis, L.J., Gildea, R.J, Howard, J.A.K. & Puschmann, H.
 (2009), J. Appl. Cryst. 42, 339-341.
;
_chemical_formula_moiety           'C2 H6 O6'
_chemical_formula_sum              'C2 H6 O6'
_chemical_formula_weight           126.07
loop_
  _atom_type_symbol
  _atom_type_scat_dispersion_real
  _atom_type_scat_dispersion_imag
  _atom_type_scat_Cromer_Mann_a1
  _atom_type_scat_Cromer_Mann_a2
  _atom_type_scat_Cromer_Mann_a3
  _atom_type_scat_Cromer_Mann_a4
  _atom_type_scat_Cromer_Mann_b1
  _atom_type_scat_Cromer_Mann_b2
  _atom_type_scat_Cromer_Mann_b3
  _atom_type_scat_Cromer_Mann_b4
  _atom_type_scat_Cromer_Mann_c
  _atom_type_scat_source
  _atom_type_scat_dispersion_source
 H 0.00000 0.00000 0.49300 0.32291 0.14019 0.04081 10.51090 26.12570 3.14236
 57.79970 0.0030380000826
 'International Tables Volume C Table 6.1.1.4 (pp. 500-502)' custom
 C 0.00330 0.00160 2.31000 1.02000 1.58860 0.86500 20.84390 10.20750 0.56870
 51.65120 0.215599998832
 'International Tables Volume C Table 6.1.1.4 (pp. 500-502)' custom
 O 0.01060 0.00600 3.04850 2.28680 1.54630 0.86700 13.27710 5.70110 0.32390
 32.90890 0.250800013542
 'International Tables Volume C Table 6.1.1.4 (pp. 500-502)' custom

_space_group_crystal_system        'monoclinic'
_space_group_IT_number             14
_space_group_name_H-M_alt          'P 1 21/c 1'
_space_group_name_Hall             '-P 2ybc'
loop_
  _space_group_symop_id
  _space_group_symop_operation_xyz
 1 x,y,z
 2 -x,y+1/2,-z+1/2
 3 -x,-y,-z
 4 x,-y-1/2,z-1/2

_symmetry_Int_Tables_number        14
_cell_length_a                     6.0950(5)
_cell_length_b                     3.4881(3)
_cell_length_c                     11.8462(9)
_cell_angle_alpha                  90
_cell_angle_beta                   103.842(3)
_cell_angle_gamma                  90
_cell_volume                       244.54(4)
_cell_formula_units_Z              2
_cell_measurement_temperature     100(1)
_cell_measurement_reflns_used      8293
_cell_measurement_theta_min        3.5426
_cell_measurement_theta_max        55.9088
_exptl_absorpt_coefficient_mu      0.181
_exptl_crystal_description        unspecified
_exptl_crystal_density_diffrn      1.7120
_exptl_crystal_F_000               132.1295
_exptl_crystal_size_max            0.193
_exptl_crystal_size_mid            0.186
_exptl_crystal_size_min            0.139
_diffrn_reflns_av_r_equivalents    0.0224
_diffrn_reflns_av_sigmaI/netI      0.01783
_diffrn_reflns_limit_h_max         13
_diffrn_reflns_limit_h_min         -13
_diffrn_reflns_limit_k_max         7
_diffrn_reflns_limit_k_min         0
_diffrn_reflns_limit_l_max         26
_diffrn_reflns_limit_l_min         0
_diffrn_reflns_number              11034
_diffrn_reflns_theta_full          52.08
_diffrn_reflns_theta_max           54.811
_diffrn_reflns_theta_min           3.543
_diffrn_ambient_temperature        100.0(10)
_diffrn_measured_fraction_theta_full  0.949
_diffrn_measured_fraction_theta_max   0.985
_diffrn_radiation_type             'Mo K\a'
_diffrn_radiation_wavelength       0.71073
_diffrn_radiation_source               'TXS rotating anode'
_diffrn_radiation_monochromator        'multi-layer optics'
_diffrn_measurement_device
;
Bruker AXS Kappa APEX II Ultra diffractometer
;
_diffrn_measurement_device_type        'APEX II CCD detector'
_diffrn_measurement_method             '\w-scans'
_reflns_Friedel_coverage           0.0
_reflns_limit_h_max                13
_reflns_limit_h_min                -13
_reflns_limit_k_max                7
_reflns_limit_k_min                0
_reflns_limit_l_max                26
_reflns_limit_l_min                0
_reflns_number_gt                  2499
_reflns_number_total               2939
_reflns_threshold_expression       I>=2u(I)
_computing_molecular_graphics      'Olex2 (Dolomanov et al., 2009)'
_computing_publication_material    'Olex2 (Dolomanov et al., 2009)'
_computing_structure_refinement    'olex2.refine (Bourhis et al., 2015)'
_refine_diff_density_max           0.1394
_refine_diff_density_min           -0.1756
_refine_diff_density_rms           0.0394
_refine_ls_d_res_high              0.4348
_refine_ls_d_res_low               5.7511
_refine_ls_goodness_of_fit_ref     1.1864
_refine_ls_hydrogen_treatment      refall
_refine_ls_matrix_type             full
_refine_ls_number_constraints      0
_refine_ls_number_parameters       64
_refine_ls_number_reflns           2499
_refine_ls_number_restraints       0
_refine_ls_R_factor_all            0.0136
_refine_ls_R_factor_gt             0.0136
_refine_ls_restrained_S_all        1.1864
_refine_ls_shift/su_max            0.0000
_refine_ls_shift/su_mean           0.0000
_refine_ls_structure_factor_coef   Fsqd
_refine_ls_weighting_details      
 'w=1/[\s^2^(Fo^2^)+(0.0000P)^2^] where P=(Fo^2^+2Fc^2^)/3'
_refine_ls_weighting_scheme        calc
_refine_ls_wR_factor_gt            0.0373
_refine_ls_wR_factor_ref           0.0373
_refine_special_details          
;
Electron Density Partition Based Refinement (EDPBR):
  .  Aspherical atomic scattering factors obtained from 
     selected partitioning of molecular electron density
     derived from molecular wavefunction. Crystal field
     effect is modelled in the course of wavefunction
     calculations by embedding the system in a cluster of
	 Hirshfeld partition derived atomic multipoles for
	 molecules within certain radius from the system or
	 performing wave function calculations for a cluster of
	 molecules surrounding the system. Software used for
	 quantum mechanical calculations: Gaussian16. Software
	 used to partition electron density: HORTON.
  .  Partitioning of molecular electron density: Minimal
     Basis Iterative Stockholder
  .  Level of theory: DFT(B3LYP)/cc-pVTZ 
  .  Cluster of multipoles: radius=8.0 angstrom, lmax=1
  .  Cluster of molecules: no
  .  H thermal motions refined anisotropically.
  .  Refinement based on Fsqd as implemented in olex2.refine
     with no use of additional ShelX type parameters in the
	 weighting scheme. DiSCaMB library used to obtain
	 aspherical atomic scattering factors.
;
loop_
  _atom_site_label
  _atom_site_type_symbol
  _atom_site_fract_x
  _atom_site_fract_y
  _atom_site_fract_z
  _atom_site_U_iso_or_equiv
  _atom_site_adp_type
  _atom_site_occupancy
  _atom_site_refinement_flags_posn
 O1 O 0.434891(18) 0.44405(3) 0.349892(8) 0.01350(2) Uani 1.000000 .
 O2 O 0.242390(17) 0.74249(3) 0.463706(8) 0.01328(2) Uani 1.000000 .
 C1 C 0.403024(19) 0.55876(4) 0.448012(9) 0.00967(2) Uani 1.000000 .
 H1 H 0.2990(11) 0.519(2) 0.2781(5) 0.0330(14) Uani 1.000000 .
 O3 O 0.130142(16) 0.63103(4) 0.178575(8) 0.01315(2) Uani 1.000000 .
 H2 H 0.1917(9) 0.6964(17) 0.1125(4) 0.0286(10) Uani 1.000000 .
 H3 H 0.0074(9) 0.4574(16) 0.1496(4) 0.0292(11) Uani 1.000000 .

loop_
  _atom_site_aniso_label
  _atom_site_aniso_U_11
  _atom_site_aniso_U_22
  _atom_site_aniso_U_33
  _atom_site_aniso_U_12
  _atom_site_aniso_U_13
  _atom_site_aniso_U_23
 O1 0.01295(3) 0.01922(5) 0.00788(3) 0.00464(3) 0.00160(2) -0.00070(3)
 O2 0.01125(3) 0.01836(4) 0.00954(3) 0.00536(3) 0.00113(2) -0.00073(3)
 C1 0.00922(3) 0.01165(4) 0.00775(3) 0.00171(3) 0.00128(2) -0.00008(3)
 H1 0.038(4) 0.045(4) 0.018(3) 0.006(3) 0.010(3) -0.001(3)
 O3 0.01082(3) 0.01845(5) 0.00933(3) -0.00184(3) 0.00073(2) 0.00101(3)
 H2 0.033(3) 0.032(3) 0.021(2) -0.005(2) 0.0073(18) 0.004(2)
 H3 0.024(2) 0.034(3) 0.030(2) -0.011(2) 0.0070(18) -0.002(2)

loop_
  _geom_bond_atom_site_label_1
  _geom_bond_atom_site_label_2
  _geom_bond_distance
  _geom_bond_site_symmetry_2
  _geom_bond_publ_flag
 O1 C1 1.28722(17) . ?
 O2 C1 1.22103(17) . ?
 C1 C1 1.5446(2) 3_666 ?

loop_
  _geom_angle_atom_site_label_1
  _geom_angle_atom_site_label_2
  _geom_angle_atom_site_label_3
  _geom_angle
  _geom_angle_site_symmetry_1
  _geom_angle_site_symmetry_3
  _geom_angle_publ_flag
 O2 C1 O1 126.895(10) . . ?
 C1 C1 O1 112.677(12) 3_666 . ?
 C1 C1 O2 120.427(12) 3_666 . ?
 O3 H1 O1 175.8(7) . . ?


loop_
  _refln_index_h
  _refln_index_k
  _refln_index_l
  _refln_F_squared_calc
  _refln_F_squared_meas
  _refln_F_squared_sigma
  _refln_F_squared_weight
  _refln_observed_status
-13 0 6 33.003 35.184 0.680 2.608 o
-13 0 8 3.367 3.238 0.230 22.793 o
-13 0 10 0.474 0.500 0.140 61.518 o
-13 0 12 11.109 11.305 0.350 9.843 o
-13 1 1 2.616 2.519 0.200 30.144 o
-13 1 2 13.896 13.334 0.390 7.927 o
-13 1 4 1.160 1.079 0.170 41.721 o
-13 1 8 3.573 3.708 0.150 53.589 o
-13 1 10 3.248 3.188 0.180 37.214 o
-13 1 12 3.221 3.238 0.130 71.346 o
-13 1 13 0.553 0.510 0.130 71.346 o
-13 2 1 3.992 4.088 0.220 24.912 o
-13 2 3 0.972 0.790 0.140 61.518 o
-13 2 4 0.778 0.870 0.150 53.589 o
-13 2 5 1.210 1.129 0.170 41.721 o
-13 2 6 0.481 0.470 0.140 61.518 o
-13 2 8 2.102 2.139 0.200 30.144 o
-13 2 9 1.278 1.359 0.180 37.214 o
-13 2 10 3.767 3.898 0.230 22.793 o
-13 2 12 0.995 1.069 0.170 41.721 o
-13 2 13 0.774 0.760 0.140 61.518 o
-13 3 6 4.096 3.658 0.210 27.341 o
-12 0 2 8.598 8.336 0.230 22.793 o
-12 0 4 40.663 42.240 0.760 2.088 o
-12 0 6 4.115 5.238 0.340 10.430 o
-12 0 10 2.431 2.309 0.120 83.732 o
-12 0 12 8.309 8.956 0.310 12.547 o
-12 0 16 17.138 16.832 0.440 6.228 o
-12 1 1 1.882 1.969 0.100 120.575 o
-12 1 2 0.987 1.109 0.080 188.398 o
-12 1 5 18.384 18.711 0.410 7.173 o
-12 1 6 4.354 4.398 0.130 71.346 o
-12 1 7 1.575 1.459 0.090 148.858 o
-12 1 8 11.449 11.815 0.280 15.379 o
-12 1 9 10.724 10.925 0.270 16.540 o
-12 1 10 2.676 2.569 0.100 120.575 o
-12 1 11 0.977 1.050 0.070 246.071 o
-12 1 12 6.579 6.747 0.260 17.837 o
-12 1 13 0.732 0.720 0.140 61.518 o
-12 1 15 13.023 12.924 0.280 15.379 o
-12 1 16 1.710 1.779 0.190 33.400 o
-12 1 17 0.757 0.590 0.140 61.518 o
-12 2 1 12.727 12.744 0.520 4.459 o
-12 2 2 5.059 4.998 0.200 30.144 o
-12 2 5 7.605 7.676 0.200 30.144 o
-12 2 6 0.246 0.270 0.080 188.398 o
-12 2 7 3.247 3.408 0.140 61.518 o
-12 2 8 4.104 4.448 0.200 30.144 o
-12 2 9 3.930 4.108 0.160 47.099 o
-12 2 11 8.368 8.596 0.330 11.072 o
-12 2 12 1.042 1.040 0.180 37.214 o
-12 2 13 4.711 4.578 0.250 19.292 o
-12 2 14 0.319 0.350 0.070 246.071 o
-12 3 1 1.516 1.539 0.170 41.721 o
-12 3 3 3.080 2.969 0.210 27.341 o
-12 3 6 0.831 0.930 0.160 47.099 o
-12 3 7 1.243 1.239 0.180 37.214 o
-12 3 11 1.554 1.489 0.190 33.400 o
-12 3 12 0.397 0.630 0.140 61.518 o
-12 3 14 3.408 3.468 0.220 24.912 o
-12 4 3 1.824 1.619 0.160 47.099 o
-12 4 4 1.495 1.639 0.170 41.721 o
-12 4 5 2.198 1.869 0.170 41.721 o
-12 4 6 5.103 4.968 0.240 20.933 o
-12 4 8 0.495 0.520 0.130 71.346 o
-12 4 9 1.304 1.229 0.170 41.721 o
-11 0 2 3.525 3.538 0.150 53.589 o
-11 0 4 9.030 8.976 0.220 24.912 o
-11 0 6 0.597 0.550 0.060 334.929 o
-11 0 8 82.888 83.491 3.448 0.101 o
-11 0 10 7.633 7.307 0.280 15.379 o
-11 0 12 2.519 2.589 0.130 71.346 o
-11 0 14 32.627 32.915 0.720 2.326 o
-11 0 16 1.337 1.349 0.190 33.400 o
-11 0 18 11.502 11.565 0.370 8.807 o
-11 0 20 1.972 1.809 0.180 37.214 o
-11 1 1 0.218 0.170 0.050 482.298 o
-11 1 2 5.547 5.777 0.160 47.099 o
-11 1 3 13.469 13.654 0.310 12.547 o
-11 1 4 34.649 35.243 0.870 1.593 o
-11 1 5 2.050 2.099 0.080 188.398 o
-11 1 6 0.213 0.150 0.040 753.591 o
-11 1 7 1.321 1.389 0.070 246.071 o
-11 1 8 1.276 1.289 0.080 188.398 o
-11 1 9 5.872 5.887 0.170 41.721 o
-11 1 10 3.579 3.808 0.130 71.346 o
-11 1 11 4.112 4.238 0.130 71.346 o
-11 1 12 12.850 13.094 0.300 13.397 o
-11 1 13 0.404 0.430 0.060 334.929 o
-11 1 14 6.038 5.957 0.170 41.721 o
-11 1 15 5.737 5.677 0.160 47.099 o
-11 1 16 2.344 2.309 0.090 148.858 o
-11 2 1 2.600 2.639 0.120 83.732 o
-11 2 2 0.320 0.300 0.060 334.929 o
-11 2 3 1.274 1.209 0.080 188.398 o
-11 2 4 10.571 10.595 0.270 16.540 o
-11 2 5 2.026 2.029 0.120 83.732 o
-11 2 6 6.016 6.067 0.190 33.400 o
-11 2 7 7.925 8.436 0.230 22.793 o
-11 2 10 1.014 0.910 0.090 148.858 o
-11 2 11 2.141 2.199 0.110 99.648 o
-11 2 12 2.425 2.449 0.110 99.648 o
-11 2 13 0.476 0.470 0.060 334.929 o
-11 2 14 1.348 1.199 0.090 148.858 o
-11 2 15 9.757 9.875 0.310 12.547 o
-11 2 17 0.693 0.690 0.140 61.518 o
-11 2 18 2.167 2.029 0.180 37.214 o
-11 3 1 0.977 1.109 0.100 120.575 o
-11 3 2 3.186 3.149 0.120 83.732 o
-11 3 3 0.344 0.360 0.060 334.929 o
-11 3 4 4.343 4.248 0.210 27.341 o
-11 3 5 5.992 6.207 0.170 41.721 o
-11 3 6 2.752 2.669 0.110 99.648 o
-11 3 7 3.355 3.518 0.160 47.099 o
-11 3 9 1.190 1.129 0.090 148.858 o
-11 3 10 11.749 11.425 0.330 11.072 o
-11 3 11 3.855 4.088 0.140 61.518 o
-11 3 12 1.009 0.970 0.090 148.858 o
-11 3 13 2.403 2.269 0.120 83.732 o
-11 3 14 0.411 0.340 0.070 246.071 o
-11 3 16 3.493 3.348 0.130 71.346 o
-11 4 1 1.251 1.279 0.180 37.214 o
-11 4 2 2.674 2.689 0.110 99.648 o
-11 4 3 5.107 5.268 0.180 37.214 o
-11 4 5 0.181 0.220 0.070 246.071 o
-11 4 6 6.463 6.187 0.280 15.379 o
-11 4 9 2.241 1.989 0.200 30.144 o
-11 4 10 3.396 3.358 0.230 22.793 o
-11 4 12 3.090 3.049 0.220 24.912 o
-11 4 13 5.344 5.407 0.260 17.837 o
-10 0 4 8.350 8.426 0.220 24.912 o
-10 0 6 11.621 11.835 0.700 2.461 o
-10 0 8 17.029 17.712 0.400 7.536 o
-10 0 10 11.607 12.224 0.290 14.337 o
-10 0 12 11.297 11.495 0.340 10.430 o
-10 0 16 2.711 2.879 0.210 27.341 o
-10 0 18 59.021 58.742 0.960 1.308 o
-10 0 20 1.758 1.939 0.130 71.346 o
-10 1 1 3.228 3.518 0.130 71.346 o
-10 1 2 0.502 0.540 0.050 482.298 o
-10 1 3 2.191 2.279 0.080 188.398 o
-10 1 4 0.747 0.750 0.050 482.298 o
-10 1 5 9.269 9.416 0.230 22.793 o
-10 1 7 45.456 46.048 1.020 1.159 o
-10 1 8 19.123 19.421 0.490 5.022 o
-10 1 9 9.676 9.745 0.260 17.837 o
-10 1 10 5.953 6.117 0.200 30.144 o
-10 1 11 1.760 1.919 0.090 148.858 o
-10 1 12 3.732 4.038 0.390 7.927 o
-10 1 13 11.169 11.445 0.360 9.304 o
-10 1 14 17.248 17.672 0.380 8.350 o
-10 1 16 0.904 0.760 0.070 246.071 o
-10 1 17 14.195 14.263 0.310 12.547 o
-10 1 18 2.293 2.189 0.110 99.648 o
-10 1 19 1.768 1.679 0.100 120.575 o
-10 1 21 0.481 0.440 0.130 71.346 o
-10 2 1 0.524 0.430 0.060 334.929 o
-10 2 2 10.865 10.635 0.420 6.835 o
-10 2 3 47.449 48.267 1.030 1.137 o
-10 2 4 27.220 27.927 0.660 2.768 o
-10 2 7 1.251 1.399 0.070 246.071 o
-10 2 8 8.595 8.886 0.220 24.912 o
-10 2 9 12.888 12.804 0.360 9.304 o
-10 2 10 0.821 0.760 0.060 334.929 o
-10 2 11 11.276 11.305 0.590 3.464 o
-10 2 12 4.861 5.058 0.170 41.721 o
-10 2 13 10.949 10.985 0.270 16.540 o
-10 2 14 12.995 13.144 0.300 13.397 o
-10 2 16 0.685 0.740 0.110 99.648 o
-10 2 17 3.571 3.728 0.220 24.912 o
-10 2 18 0.572 0.500 0.140 61.518 o
-10 3 1 2.504 2.839 0.110 99.648 o
-10 3 2 7.798 7.996 0.210 27.341 o
-10 3 3 3.569 3.648 0.130 71.346 o
-10 3 4 9.877 9.965 0.280 15.379 o
-10 3 6 10.649 10.555 0.270 16.540 o
-10 3 7 0.555 0.590 0.060 334.929 o
-10 3 8 5.711 5.627 0.170 41.721 o
-10 3 9 0.840 0.850 0.070 246.071 o
-10 3 10 7.371 7.157 0.190 33.400 o
-10 3 14 7.776 7.616 0.210 27.341 o
-10 3 15 2.462 2.759 0.110 99.648 o
-10 3 17 1.369 1.289 0.170 41.721 o
-10 3 18 0.347 0.380 0.120 83.732 o
-10 4 2 9.835 10.095 0.240 20.933 o
-10 4 3 6.021 5.817 0.170 41.721 o
-10 4 4 0.287 0.340 0.060 334.929 o
-10 4 5 1.022 0.990 0.070 246.071 o
-10 4 6 3.188 3.188 0.170 41.721 o
-10 4 8 2.976 2.749 0.210 27.341 o
-10 4 9 3.073 3.019 0.140 61.518 o
-10 4 10 6.833 6.957 0.310 12.547 o
-10 4 13 7.168 7.187 0.300 13.397 o
-10 4 16 9.947 10.205 0.330 11.072 o
-10 4 17 0.752 0.920 0.160 47.099 o
-10 5 2 6.358 5.797 0.270 16.540 o
-10 5 4 2.087 1.809 0.350 9.843 o
-10 5 5 2.810 2.579 0.210 27.341 o
-10 5 6 5.501 5.068 0.360 9.304 o
-10 5 10 0.636 0.740 0.090 148.858 o
-10 5 11 1.146 1.089 0.170 41.721 o
-10 5 12 13.308 13.174 0.380 8.350 o
-9 0 2 3.970 3.808 0.150 53.589 o
-9 0 4 56.107 56.993 1.189 0.851 o
-9 0 6 23.811 24.459 0.540 4.135 o
-9 0 8 4.245 4.208 0.140 61.518 o
-9 0 10 50.377 50.956 1.349 0.662 o
-9 0 16 20.363 20.790 0.500 4.823 o
-9 0 18 0.270 0.410 0.130 71.346 o
-9 0 20 0.962 0.790 0.100 120.575 o
-9 0 22 6.450 6.267 0.440 6.228 o
-9 1 1 0.502 0.500 0.040 753.591 o
-9 1 2 1.387 1.279 0.060 334.929 o
-9 1 3 0.133 0.130 0.030 1339.720 o
-9 1 4 10.115 10.085 0.230 22.793 o
-9 1 5 2.958 3.119 0.090 148.858 o
-9 1 6 21.848 22.100 0.490 5.022 o
-9 1 7 16.766 16.722 0.410 7.173 o
-9 1 8 4.633 4.738 0.140 61.518 o
-9 1 9 17.168 16.792 0.380 8.350 o
-9 1 10 1.093 1.119 0.070 246.071 o
-9 1 11 6.396 6.457 0.180 37.214 o
-9 1 13 0.323 0.380 0.110 99.648 o
-9 1 15 0.536 0.460 0.070 246.071 o
-9 1 16 2.470 2.489 0.130 71.346 o
-9 1 17 34.455 34.274 1.030 1.137 o
-9 1 18 6.383 6.357 0.190 33.400 o
-9 1 19 2.709 2.709 0.110 99.648 o
-9 1 20 4.112 4.038 0.150 53.589 o
-9 1 21 6.570 6.367 0.180 37.214 o
-9 1 23 2.056 2.029 0.190 33.400 o
-9 2 1 4.764 4.828 0.140 61.518 o
-9 2 3 0.668 0.590 0.050 482.298 o
-9 2 4 0.346 0.320 0.040 753.591 o
-9 2 5 5.909 5.917 0.150 53.589 o
-9 2 6 33.360 33.504 0.790 1.932 o
-9 2 7 9.637 9.705 0.230 22.793 o
-9 2 8 53.928 53.965 1.279 0.736 o
-9 2 9 1.323 1.369 0.070 246.071 o
-9 2 10 5.182 5.298 0.180 37.214 o
-9 2 12 3.220 3.149 0.120 83.732 o
-9 2 13 30.489 30.016 0.680 2.608 o
-9 2 14 4.557 4.828 0.150 53.589 o
-9 2 15 0.454 0.450 0.060 334.929 o
-9 2 16 9.243 9.216 0.240 20.933 o
-9 2 17 7.994 7.736 0.200 30.144 o
-9 2 18 13.940 13.754 0.410 7.173 o
-9 2 19 3.729 3.768 0.240 20.933 o
-9 2 21 6.730 6.887 0.290 14.337 o
-9 2 22 2.625 2.789 0.210 27.341 o
-9 3 1 2.565 2.399 0.190 33.400 o
-9 3 2 81.631 80.642 1.899 0.334 o
-9 3 3 12.262 12.794 0.300 13.397 o
-9 3 4 20.795 20.360 0.510 4.636 o
-9 3 6 0.997 1.109 0.060 334.929 o
-9 3 7 19.134 19.241 0.410 7.173 o
-9 3 8 6.472 6.407 0.190 33.400 o
-9 3 9 1.295 1.619 0.090 148.858 o
-9 3 10 4.809 4.708 0.160 47.099 o
-9 3 11 1.134 1.169 0.090 148.858 o
-9 3 12 39.773 40.641 1.129 0.944 o
-9 3 13 6.542 6.637 0.230 22.793 o
-9 3 14 5.840 6.097 0.170 41.721 o
-9 3 15 2.314 2.829 0.170 41.721 o
-9 3 16 2.912 2.889 0.110 99.648 o
-9 3 18 2.653 2.749 0.210 27.341 o
-9 4 1 11.179 11.205 0.260 17.837 o
-9 4 2 3.704 3.518 0.150 53.589 o
-9 4 3 20.015 19.371 0.410 7.173 o
-9 4 4 0.277 0.320 0.050 482.298 o
-9 4 6 7.527 7.407 0.240 20.933 o
-9 4 7 0.896 0.990 0.070 246.071 o
-9 4 8 4.183 4.028 0.160 47.099 o
-9 4 9 1.616 1.669 0.100 120.575 o
-9 4 10 0.546 0.400 0.060 334.929 o
-9 4 11 5.242 4.958 0.530 4.292 o
-9 4 12 5.571 5.427 0.830 1.750 o
-9 4 13 6.998 6.857 0.200 30.144 o
-9 4 14 0.249 0.320 0.080 188.398 o
-9 5 1 1.473 1.269 0.110 99.648 o
-9 5 6 0.714 0.830 0.070 246.071 o
-9 5 8 0.484 0.430 0.080 188.398 o
-9 5 9 3.448 3.378 0.140 61.518 o
-9 5 10 0.803 0.730 0.090 148.858 o
-9 5 12 2.872 2.859 0.220 24.912 o
-9 5 15 2.151 2.189 0.190 33.400 o
-9 6 1 1.487 1.269 0.170 41.721 o
-9 6 2 0.253 0.280 0.070 246.071 o
-9 6 3 3.673 3.428 0.130 71.346 o
-9 6 4 0.295 0.340 0.060 334.929 o
-9 6 5 3.182 2.629 0.210 27.341 o
-9 6 6 0.589 0.700 0.140 61.518 o
-8 0 2 3.438 3.668 0.120 83.732 o
-8 0 4 4.256 4.118 0.130 71.346 o
-8 0 8 49.291 48.078 1.409 0.606 o
-8 0 10 6.568 6.197 0.190 33.400 o
-8 0 12 2.906 2.939 0.390 7.927 o
-8 0 14 43.041 41.620 1.969 0.311 o
-8 0 16 11.627 12.224 0.370 8.807 o
-8 0 18 2.410 2.379 0.200 30.144 o
-8 0 20 39.772 38.352 1.999 0.301 o
-8 0 24 0.589 0.610 0.140 61.518 o
-8 1 1 28.866 29.046 0.630 3.038 o
-8 1 3 18.885 18.771 0.460 5.698 o
-8 1 4 29.418 29.226 0.680 2.608 o
-8 1 5 22.227 22.190 0.480 5.233 o
-8 1 6 1.714 1.649 0.060 334.929 o
-8 1 7 55.286 54.425 1.159 0.896 o
-8 1 8 5.889 5.837 0.150 53.589 o
-8 1 9 13.468 13.274 0.310 12.547 o
-8 1 10 35.439 34.664 0.870 1.593 o
-8 1 11 1.560 1.769 0.150 53.589 o
-8 1 12 1.833 1.689 0.110 99.648 o
-8 1 14 0.518 0.540 0.070 246.071 o
-8 1 15 15.534 15.263 0.380 8.350 o
-8 1 16 8.446 8.266 0.240 20.933 o
-8 1 17 6.685 6.807 0.320 11.775 o
-8 1 18 10.079 10.045 0.250 19.292 o
-8 1 20 1.104 1.050 0.070 246.071 o
-8 1 21 3.958 3.868 0.130 71.346 o
-8 1 23 0.977 0.880 0.100 120.575 o
-8 1 24 8.467 8.526 0.310 12.547 o
-8 2 1 39.046 37.922 0.920 1.425 o
-8 2 2 16.151 16.222 0.370 8.807 o
-8 2 3 6.870 6.677 0.180 37.214 o
-8 2 4 15.659 15.673 0.360 9.304 o
-8 2 5 33.574 33.094 0.720 2.326 o
-8 2 6 56.181 56.174 1.199 0.837 o
-8 2 7 6.182 6.327 0.160 47.099 o
-8 2 8 6.710 6.547 0.170 41.721 o
-8 2 9 1.321 1.289 0.070 246.071 o
-8 2 10 10.700 10.935 0.340 10.430 o
-8 2 11 19.545 19.061 0.440 6.228 o
-8 2 12 7.941 7.646 0.230 22.793 o
-8 2 13 1.975 1.989 0.100 120.575 o
-8 2 14 11.114 11.205 0.260 17.837 o
-8 2 15 0.145 0.200 0.060 334.929 o
-8 2 16 35.733 36.133 0.880 1.557 o
-8 2 17 1.973 1.919 0.170 41.721 o
-8 2 18 13.334 13.264 0.400 7.536 o
-8 2 19 3.547 3.069 0.220 24.912 o
-8 2 23 2.722 2.639 0.200 30.144 o
-8 3 1 0.283 0.210 0.040 753.591 o
-8 3 2 8.229 8.116 0.240 20.933 o
-8 3 3 6.843 6.947 0.180 37.214 o
-8 3 5 0.942 0.970 0.060 334.929 o
-8 3 6 32.272 31.935 0.860 1.630 o
-8 3 7 10.276 10.385 0.280 15.379 o
-8 3 8 21.577 21.540 0.470 5.458 o
-8 3 9 5.251 5.088 0.160 47.099 o
-8 3 10 9.222 9.186 0.230 22.793 o
-8 3 11 5.468 5.697 0.470 5.458 o
-8 3 12 49.058 49.497 1.159 0.896 o
-8 3 13 1.511 1.479 0.130 71.346 o
-8 3 14 1.366 1.239 0.100 120.575 o
-8 3 15 0.484 0.500 0.060 334.929 o
-8 3 16 16.778 17.042 0.380 8.350 o
-8 3 17 15.736 16.312 0.360 9.304 o
-8 3 19 0.945 1.119 0.170 41.721 o
-8 3 20 7.448 7.217 0.410 7.173 o
-8 4 1 20.770 20.570 0.530 4.292 o
-8 4 2 18.950 19.061 0.480 5.233 o
-8 4 3 15.337 15.943 0.340 10.430 o
-8 4 4 10.846 10.405 0.250 19.292 o
-8 4 5 2.874 3.059 0.100 120.575 o
-8 4 6 4.552 4.488 0.140 61.518 o
-8 4 7 2.730 2.789 0.110 99.648 o
-8 4 8 4.062 4.218 0.160 47.099 o
-8 4 10 0.324 0.360 0.080 188.398 o
-8 4 11 21.691 22.689 0.460 5.698 o
-8 4 12 16.521 16.722 0.440 6.228 o
-8 4 13 10.466 10.645 0.390 7.927 o
-8 4 15 2.665 2.829 0.230 22.793 o
-8 4 16 2.502 2.669 0.170 41.721 o
-8 4 18 4.683 4.428 0.290 14.337 o
-8 5 1 4.619 4.448 0.160 47.099 o
-8 5 2 25.453 25.348 0.490 5.022 o
-8 5 5 1.346 1.299 0.090 148.858 o
-8 5 6 0.449 0.510 0.060 334.929 o
-8 5 7 4.573 4.388 0.140 61.518 o
-8 5 8 7.421 6.837 0.720 2.326 o
-8 5 10 2.152 2.209 0.130 71.346 o
-8 5 12 0.913 0.860 0.090 148.858 o
-8 5 14 0.533 0.540 0.140 61.518 o
-8 5 15 0.645 0.700 0.140 61.518 o
-8 6 1 0.318 0.300 0.070 246.071 o
-8 6 2 0.561 0.500 0.080 188.398 o
-8 6 3 0.316 0.240 0.060 334.929 o
-8 6 4 0.621 0.560 0.060 334.929 o
-8 6 6 0.386 0.360 0.070 246.071 o
-8 6 7 1.060 0.970 0.090 148.858 o
-8 6 8 0.477 0.420 0.120 83.732 o
-8 6 11 0.607 0.630 0.110 99.648 o
-7 0 2 14.438 14.663 0.330 11.072 o
-7 0 4 39.885 39.481 0.790 1.932 o
-7 0 6 256.578 257.489 4.988 0.048 o
-7 0 10 1.434 0.960 0.260 17.837 o
-7 0 12 5.243 5.607 0.470 5.458 o
-7 0 14 10.313 11.465 0.300 13.397 o
-7 0 16 6.974 6.877 0.320 11.775 o
-7 0 18 7.446 7.137 0.280 15.379 o
-7 0 20 0.515 0.520 0.090 148.858 o
-7 0 22 0.471 0.410 0.090 148.858 o
-7 0 24 7.534 7.117 0.590 3.464 o
-7 1 1 18.191 18.291 0.520 4.459 o
-7 1 2 87.250 86.689 1.859 0.349 o
-7 1 3 3.709 3.888 0.110 99.648 o
-7 1 4 0.422 0.380 0.050 482.298 o
-7 1 5 2.165 2.189 0.080 188.398 o
-7 1 6 19.000 18.232 0.410 7.173 o
-7 1 7 52.068 50.676 1.529 0.515 o
-7 1 9 10.353 10.805 0.380 8.350 o
-7 1 10 28.931 28.457 0.730 2.263 o
-7 1 11 45.717 44.509 1.269 0.748 o
-7 1 12 2.953 2.959 0.130 71.346 o
-7 1 13 9.240 8.826 0.290 14.337 o
-7 1 14 15.066 14.903 0.350 9.843 o
-7 1 15 13.210 12.984 0.300 13.397 o
-7 1 16 5.579 5.777 0.170 41.721 o
-7 1 17 22.008 22.390 0.450 5.954 o
-7 1 18 0.195 0.180 0.060 334.929 o
-7 1 19 25.701 25.138 0.710 2.392 o
-7 1 20 4.279 4.338 0.130 71.346 o
-7 1 21 2.914 2.919 0.110 99.648 o
-7 1 22 1.272 1.149 0.080 188.398 o
-7 1 23 0.978 1.010 0.070 246.071 o
-7 1 24 0.770 0.860 0.150 53.589 o
-7 1 25 7.188 7.097 0.290 14.337 o
-7 2 2 0.344 0.330 0.030 1339.720 o
-7 2 3 22.518 22.240 0.500 4.823 o
-7 2 4 3.452 3.318 0.130 71.346 o
-7 2 5 9.770 9.775 0.240 20.933 o
-7 2 6 2.239 2.239 0.090 148.858 o
-7 2 7 19.153 19.091 0.410 7.173 o
-7 2 8 16.860 16.452 0.360 9.304 o
-7 2 9 16.993 16.692 0.370 8.807 o
-7 2 10 76.403 76.634 1.559 0.495 o
-7 2 11 22.113 21.790 0.480 5.233 o
-7 2 12 7.737 7.806 0.210 27.341 o
-7 2 13 4.937 4.968 0.140 61.518 o
-7 2 14 3.557 3.338 0.110 99.648 o
-7 2 15 40.633 40.011 0.850 1.669 o
-7 2 16 11.961 11.794 0.500 4.823 o
-7 2 17 2.030 2.169 0.200 30.144 o
-7 2 18 4.514 4.368 0.250 19.292 o
-7 2 20 22.334 21.530 1.209 0.824 o
-7 2 21 11.811 11.105 0.990 1.230 o
-7 2 22 4.374 4.158 0.370 8.807 o
-7 2 23 3.614 3.788 0.240 20.933 o
-7 2 24 4.472 4.558 0.240 20.933 o
-7 3 1 2.031 1.929 0.070 246.071 o
-7 3 2 1.878 1.809 0.070 246.071 o
-7 3 3 2.113 2.079 0.080 188.398 o
-7 3 4 75.013 73.635 1.839 0.356 o
-7 3 5 34.158 33.894 0.700 2.461 o
-7 3 6 15.803 15.703 0.350 9.843 o
-7 3 9 9.340 9.546 0.230 22.793 o
-7 3 10 11.129 11.015 0.370 8.807 o
-7 3 11 0.240 0.180 0.040 753.591 o
-7 3 12 0.984 0.940 0.070 246.071 o
-7 3 13 7.440 7.367 0.190 33.400 o
-7 3 14 22.009 22.090 0.550 3.986 o
-7 3 15 4.708 4.668 0.150 53.589 o
-7 3 16 21.502 21.550 0.860 1.630 o
-7 3 18 9.555 9.735 0.240 20.933 o
-7 3 20 2.484 2.359 0.150 53.589 o
-7 3 21 2.546 2.629 0.130 71.346 o
-7 3 22 2.725 2.649 0.200 30.144 o
-7 4 1 20.730 20.510 0.450 5.954 o
-7 4 2 6.356 6.477 0.170 41.721 o
-7 4 3 0.641 0.670 0.050 482.298 o
-7 4 4 2.136 2.149 0.080 188.398 o
-7 4 5 22.293 22.150 0.510 4.636 o
-7 4 6 4.119 4.448 0.140 61.518 o
-7 4 7 4.456 4.528 0.140 61.518 o
-7 4 8 25.177 25.908 0.510 4.636 o
-7 4 9 5.273 5.447 0.260 17.837 o
-7 4 10 0.268 0.200 0.070 246.071 o
-7 4 11 13.854 13.973 0.770 2.034 o
-7 4 12 3.309 3.378 0.140 61.518 o
-7 4 14 3.139 3.228 0.200 30.144 o
-7 4 15 11.938 11.994 0.290 14.337 o
-7 4 16 9.078 9.466 0.320 11.775 o
-7 4 17 3.429 3.308 0.350 9.843 o
-7 5 1 3.700 3.698 0.120 83.732 o
-7 5 2 18.388 18.061 0.660 2.768 o
-7 5 3 3.460 3.368 0.110 99.648 o
-7 5 4 1.692 1.589 0.140 61.518 o
-7 5 5 0.932 0.960 0.070 246.071 o
-7 5 6 7.256 7.736 0.230 22.793 o
-7 5 7 0.567 0.680 0.070 246.071 o
-7 5 10 5.092 5.457 0.180 37.214 o
-7 5 11 8.960 9.186 0.240 20.933 o
-7 5 12 23.326 24.059 1.509 0.529 o
-7 5 14 1.039 1.179 0.110 99.648 o
-7 5 17 2.320 2.239 0.190 33.400 o
-7 6 1 15.200 14.473 0.320 11.775 o
-7 6 2 2.817 2.739 0.130 71.346 o
-7 6 4 0.663 0.690 0.070 246.071 o
-7 6 5 1.103 1.000 0.200 30.144 o
-7 6 6 5.701 5.577 0.180 37.214 o
-7 6 7 2.253 1.909 0.120 83.732 o
-7 6 8 3.945 3.478 0.340 10.430 o
-7 6 9 1.938 1.879 0.130 71.346 o
-7 6 11 1.725 1.549 0.190 33.400 o
-6 0 2 183.172 186.612 4.098 0.072 o
-6 0 4 2.988 3.169 0.290 14.337 o
-6 0 6 164.125 166.882 3.598 0.093 o
-6 0 8 1.166 1.259 0.150 53.589 o
-6 0 10 288.783 290.334 8.246 0.018 o
-6 0 14 26.006 24.958 0.560 3.845 o
-6 0 16 127.890 127.650 3.818 0.083 o
-6 0 18 15.030 15.073 0.470 5.458 o
-6 0 20 9.641 9.426 0.250 19.292 o
-6 0 22 2.641 2.789 0.140 61.518 o
-6 0 24 11.996 11.764 0.420 6.835 o
-6 1 1 1.459 1.529 0.090 148.858 o
-6 1 2 6.821 6.747 0.180 37.214 o
-6 1 3 1.260 1.269 0.070 246.071 o
-6 1 4 31.821 31.665 0.680 2.608 o
-6 1 5 96.819 97.324 2.389 0.211 o
-6 1 6 153.286 154.298 3.438 0.102 o
-6 1 7 2.836 2.629 0.170 41.721 o
-6 1 8 3.022 3.129 0.180 37.214 o
-6 1 9 43.532 43.760 1.040 1.115 o
-6 1 10 50.658 50.546 1.289 0.725 o
-6 1 11 4.159 3.978 0.180 37.214 o
-6 1 12 41.614 41.221 0.950 1.336 o
-6 1 13 4.917 4.858 0.140 61.518 o
-6 1 14 22.104 21.080 0.470 5.458 o
-6 1 15 3.453 3.498 0.110 99.648 o
-6 1 16 0.583 0.540 0.050 482.298 o
-6 1 17 1.058 1.030 0.070 246.071 o
-6 1 18 0.653 0.650 0.060 334.929 o
-6 1 19 11.387 11.185 0.300 13.397 o
-6 1 20 27.024 26.488 0.910 1.456 o
-6 1 21 12.560 12.094 0.310 12.547 o
-6 1 22 1.392 1.439 0.080 188.398 o
-6 1 23 2.066 1.999 0.090 148.858 o
-6 1 24 0.252 0.220 0.070 246.071 o
-6 1 25 1.198 1.399 0.180 37.214 o
-6 2 1 71.064 68.518 1.539 0.508 o
-6 2 2 39.769 38.352 0.820 1.793 o
-6 2 3 60.968 59.832 1.859 0.349 o
-6 2 4 5.290 5.387 0.140 61.518 o
-6 2 5 4.326 4.308 0.130 71.346 o
-6 2 6 1.096 1.069 0.100 120.575 o
-6 2 7 0.232 0.200 0.040 753.591 o
-6 2 8 13.271 12.904 0.640 2.944 o
-6 2 9 31.220 31.255 0.760 2.088 o
-6 2 10 9.676 9.146 0.240 20.933 o
-6 2 11 0.198 0.190 0.040 753.591 o
-6 2 12 8.821 8.596 0.210 27.341 o
-6 2 13 0.209 0.170 0.040 753.591 o
-6 2 14 6.345 6.397 0.180 37.214 o
-6 2 15 2.754 2.659 0.110 99.648 o
-6 2 16 0.325 0.380 0.050 482.298 o
-6 2 17 9.150 9.226 0.300 13.397 o
-6 2 18 18.674 19.031 0.950 1.336 o
-6 2 19 2.552 2.369 0.120 83.732 o
-6 2 20 20.039 19.221 0.410 7.173 o
-6 2 21 1.518 1.559 0.100 120.575 o
-6 2 23 0.573 0.530 0.090 148.858 o
-6 3 1 13.003 12.954 0.300 13.397 o
-6 3 2 11.269 11.255 0.260 17.837 o
-6 3 3 1.342 1.679 0.060 334.929 o
-6 3 4 4.318 4.408 0.110 99.648 o
-6 3 5 0.625 0.650 0.040 753.591 o
-6 3 6 6.033 6.977 0.170 41.721 o
-6 3 7 7.230 7.297 0.180 37.214 o
-6 3 8 39.784 38.422 0.860 1.630 o
-6 3 9 30.849 30.556 0.590 3.464 o
-6 3 10 0.511 0.520 0.060 334.929 o
-6 3 11 4.321 4.288 0.130 71.346 o
-6 3 12 0.399 0.930 0.160 47.099 o
-6 3 13 6.124 6.417 0.170 41.721 o
-6 3 14 54.258 53.995 1.109 0.979 o
-6 3 15 12.186 12.724 0.310 12.547 o
-6 3 16 1.785 1.859 0.120 83.732 o
-6 3 17 0.618 0.600 0.070 246.071 o
-6 3 18 8.245 8.086 0.230 22.793 o
-6 3 19 14.783 14.893 0.580 3.584 o
-6 3 20 0.945 0.900 0.170 41.721 o
-6 3 21 0.359 0.400 0.080 188.398 o
-6 3 22 4.589 4.548 0.160 47.099 o
-6 3 23 0.858 0.750 0.140 61.518 o
-6 4 1 7.604 7.646 0.200 30.144 o
-6 4 3 7.033 7.137 0.180 37.214 o
-6 4 4 41.519 41.630 1.030 1.137 o
-6 4 5 37.827 37.562 0.800 1.884 o
-6 4 6 1.963 1.859 0.090 148.858 o
-6 4 8 6.710 6.807 0.200 30.144 o
-6 4 10 1.862 1.799 0.100 120.575 o
-6 4 11 6.298 6.317 0.460 5.698 o
-6 4 12 11.112 11.914 0.280 15.379 o
-6 4 13 13.187 13.823 0.850 1.669 o
-6 4 14 13.278 13.714 0.320 11.775 o
-6 4 15 21.615 21.540 0.440 6.228 o
-6 4 16 0.494 0.560 0.070 246.071 o
-6 4 18 6.208 6.297 0.200 30.144 o
-6 4 19 0.910 1.010 0.130 71.346 o
-6 5 2 0.635 0.740 0.060 334.929 o
-6 5 3 1.206 1.209 0.070 246.071 o
-6 5 4 35.183 34.224 0.840 1.709 o
-6 5 6 6.438 6.517 0.180 37.214 o
-6 5 7 2.605 2.609 0.110 99.648 o
-6 5 8 15.159 15.393 0.360 9.304 o
-6 5 9 1.373 1.299 0.180 37.214 o
-6 5 10 14.460 14.513 0.330 11.072 o
-6 5 11 0.489 0.530 0.080 188.398 o
-6 5 13 0.573 0.580 0.100 120.575 o
-6 5 14 2.227 2.379 0.130 71.346 o
-6 5 15 1.367 1.409 0.130 71.346 o
-6 5 16 7.246 7.466 0.210 27.341 o
-6 5 18 1.408 1.159 0.210 27.341 o
-6 6 1 1.660 1.709 0.080 188.398 o
-6 6 2 4.043 4.098 0.120 83.732 o
-6 6 3 0.353 0.560 0.060 334.929 o
-6 6 4 2.834 2.699 0.190 33.400 o
-6 6 5 8.662 8.646 0.570 3.711 o
-6 6 6 0.948 1.519 0.090 148.858 o
-6 6 7 0.792 0.630 0.060 334.929 o
-6 6 8 0.438 0.430 0.140 61.518 o
-6 6 10 4.846 4.968 0.270 16.540 o
-6 6 11 9.397 9.506 0.350 9.843 o
-6 6 12 3.964 4.308 0.250 19.292 o
-6 6 13 0.657 0.870 0.160 47.099 o
-6 6 14 0.820 0.670 0.150 53.589 o
-6 6 15 3.360 3.258 0.220 24.912 o
-6 6 16 1.931 1.829 0.180 37.214 o
-6 7 1 5.318 5.078 0.160 47.099 o
-6 7 4 0.426 0.320 0.080 188.398 o
-6 7 5 0.424 0.390 0.070 246.071 o
-6 7 6 1.146 1.020 0.090 148.858 o
-6 7 7 2.376 2.059 0.180 37.214 o
-6 7 9 2.307 2.319 0.190 33.400 o
-5 0 2 90.054 91.397 1.849 0.352 o
-5 0 4 18.479 18.761 0.470 5.458 o
-5 0 6 118.147 118.854 2.769 0.157 o
-5 0 8 282.371 287.815 7.696 0.020 o
-5 0 10 102.017 105.271 2.389 0.211 o
-5 0 12 44.141 43.000 1.010 1.182 o
-5 0 14 0.654 0.550 0.070 246.071 o
-5 0 18 26.084 25.788 0.720 2.326 o
-5 0 20 97.936 97.974 2.499 0.193 o
-5 0 22 0.213 0.350 0.080 188.398 o
-5 0 24 0.502 0.480 0.090 148.858 o
-5 0 26 13.413 13.384 0.380 8.350 o
-5 1 1 56.407 57.053 1.339 0.671 o
-5 1 2 255.488 260.208 6.577 0.028 o
-5 1 3 49.785 51.566 1.079 1.034 o
-5 1 4 92.997 96.045 2.489 0.194 o
-5 1 5 30.968 31.185 1.099 0.996 o
-5 1 6 4.105 4.148 0.320 11.775 o
-5 1 7 0.939 0.830 0.200 30.144 o
-5 1 8 16.884 16.982 0.500 4.823 o
-5 1 9 267.265 270.173 6.407 0.029 o
-5 1 10 25.958 25.648 0.650 2.854 o
-5 1 12 24.580 24.329 0.540 4.135 o
-5 1 13 8.922 8.816 0.210 27.341 o
-5 1 14 26.412 25.668 0.560 3.845 o
-5 1 15 39.859 38.622 0.880 1.557 o
-5 1 16 54.260 53.545 1.149 0.912 o
-5 1 17 16.174 15.593 0.360 9.304 o
-5 1 18 0.499 0.490 0.050 482.298 o
-5 1 19 40.173 40.181 0.880 1.557 o
-5 1 20 0.556 0.570 0.060 334.929 o
-5 1 21 0.944 0.900 0.070 246.071 o
-5 1 22 1.428 1.409 0.100 120.575 o
-5 1 23 0.216 0.230 0.060 334.929 o
-5 1 24 15.274 14.273 0.450 5.954 o
-5 1 25 1.019 0.960 0.160 47.099 o
-5 1 26 2.819 2.939 0.210 27.341 o
-5 2 1 9.190 9.186 0.210 27.341 o
-5 2 2 0.635 0.670 0.070 246.071 o
-5 2 3 4.270 4.198 0.130 71.346 o
-5 2 4 28.946 27.507 0.850 1.669 o
-5 2 5 177.078 176.947 3.638 0.091 o
-5 2 6 79.575 79.323 3.069 0.128 o
-5 2 7 21.390 21.550 0.770 2.034 o
-5 2 8 1.849 2.039 0.140 61.518 o
-5 2 11 40.413 39.561 0.880 1.557 o
-5 2 12 23.473 23.529 0.520 4.459 o
-5 2 13 72.892 71.796 1.519 0.522 o
-5 2 14 0.676 0.730 0.060 334.929 o
-5 2 15 11.867 11.964 0.280 15.379 o
-5 2 16 3.214 3.208 0.110 99.648 o
-5 2 17 7.744 7.866 0.210 27.341 o
-5 2 18 4.768 4.948 0.160 47.099 o
-5 2 19 11.073 10.755 0.350 9.843 o
-5 2 22 9.544 8.986 0.450 5.954 o
-5 2 23 7.278 6.307 0.200 30.144 o
-5 2 24 1.601 1.529 0.170 41.721 o
-5 3 1 20.045 19.701 0.420 6.835 o
-5 3 3 6.116 5.887 0.140 61.518 o
-5 3 4 11.422 11.055 0.250 19.292 o
-5 3 5 3.804 3.658 0.150 53.589 o
-5 3 6 4.733 4.658 0.120 83.732 o
-5 3 7 16.165 15.773 0.350 9.843 o
-5 3 8 2.224 2.189 0.090 148.858 o
-5 3 10 6.349 6.387 0.180 37.214 o
-5 3 11 0.541 0.480 0.050 482.298 o
-5 3 12 0.681 0.670 0.050 482.298 o
-5 3 14 0.799 0.920 0.090 148.858 o
-5 3 15 2.278 2.229 0.110 99.648 o
-5 3 18 12.361 12.734 0.300 13.397 o
-5 3 19 5.763 5.917 0.210 27.341 o
-5 3 20 0.277 0.240 0.080 188.398 o
-5 3 21 0.874 0.910 0.120 83.732 o
-5 3 23 3.624 3.808 0.140 61.518 o
-5 4 1 3.162 3.258 0.110 99.648 o
-5 4 3 23.103 23.529 0.520 4.459 o
-5 4 4 23.027 23.419 0.510 4.636 o
-5 4 5 13.285 13.164 0.280 15.379 o
-5 4 7 1.166 1.159 0.070 246.071 o
-5 4 8 24.060 25.408 0.520 4.459 o
-5 4 10 23.113 22.899 0.580 3.584 o
-5 4 11 0.341 0.270 0.060 334.929 o
-5 4 12 1.824 2.019 0.160 47.099 o
-5 4 13 14.610 14.513 0.340 10.430 o
-5 4 14 6.917 7.197 0.200 30.144 o
-5 4 15 12.779 13.144 0.400 7.536 o
-5 4 17 2.338 2.399 0.170 41.721 o
-5 4 18 15.769 16.682 1.060 1.073 o
-5 4 19 0.440 0.450 0.090 148.858 o
-5 5 1 2.631 2.639 0.090 148.858 o
-5 5 2 4.026 3.958 0.120 83.732 o
-5 5 3 3.038 2.959 0.110 99.648 o
-5 5 4 61.653 64.560 1.539 0.508 o
-5 5 5 0.230 0.310 0.050 482.298 o
-5 5 6 8.617 8.736 0.250 19.292 o
-5 5 7 2.526 2.459 0.100 120.575 o
-5 5 8 5.710 5.867 0.160 47.099 o
-5 5 9 2.742 2.609 0.170 41.721 o
-5 5 10 3.278 3.288 0.140 61.518 o
-5 5 12 10.785 11.525 0.620 3.137 o
-5 5 13 4.099 3.998 0.560 3.845 o
-5 5 14 46.120 47.198 3.348 0.107 o
-5 5 16 0.756 0.700 0.080 188.398 o
-5 5 17 0.535 0.600 0.110 99.648 o
-5 5 18 1.295 1.349 0.220 24.912 o
-5 6 2 0.314 0.450 0.050 482.298 o
-5 6 3 18.481 18.142 0.400 7.536 o
-5 6 4 2.586 2.509 0.110 99.648 o
-5 6 5 1.388 1.389 0.190 33.400 o
-5 6 6 0.860 0.820 0.070 246.071 o
-5 6 7 1.627 1.679 0.140 61.518 o
-5 6 8 10.684 11.385 0.270 16.540 o
-5 6 9 2.340 2.239 0.130 71.346 o
-5 6 10 8.857 9.016 0.350 9.843 o
-5 6 11 0.683 0.670 0.120 83.732 o
-5 6 13 1.464 1.229 0.130 71.346 o
-5 6 15 3.804 4.138 0.240 20.933 o
-5 6 17 0.770 0.820 0.140 61.518 o
-5 7 2 0.855 0.690 0.150 53.589 o
-5 7 3 0.531 0.500 0.070 246.071 o
-5 7 4 0.380 0.340 0.070 246.071 o
-5 7 7 2.187 1.939 0.340 10.430 o
-5 7 9 2.094 1.909 0.290 14.337 o
-5 7 10 1.880 1.809 0.190 33.400 o
-5 7 11 2.384 2.249 0.200 30.144 o
-4 0 2 969.554 872.611 129.779 0.000 o
-4 0 4 121.437 123.912 3.508 0.098 o
-4 0 6 44.522 45.079 1.030 1.137 o
-4 0 8 580.559 583.866 13.034 0.007 o
-4 0 10 1.819 1.779 0.190 33.400 o
-4 0 12 241.732 243.526 5.387 0.042 o
-4 0 14 1.909 1.949 0.140 61.518 o
-4 0 16 57.316 56.453 1.239 0.784 o
-4 0 18 131.204 131.089 2.659 0.170 o
-4 0 22 1.291 1.199 0.110 99.648 o
-4 0 24 1.795 1.879 0.230 22.793 o
-4 0 26 11.145 10.985 0.350 9.843 o
-4 1 1 90.966 91.677 2.299 0.228 o
-4 1 2 56.788 57.063 1.259 0.759 o
-4 1 3 1.701 1.759 0.100 120.575 o
-4 1 4 34.046 34.474 0.830 1.750 o
-4 1 5 0.104 0.130 0.040 753.591 o
-4 1 6 177.891 179.726 4.178 0.069 o
-4 1 7 87.143 89.768 2.039 0.290 o
-4 1 8 174.249 178.646 4.168 0.069 o
-4 1 9 46.206 46.748 1.089 1.015 o
-4 1 11 1.884 1.919 0.080 188.398 o
-4 1 12 82.135 81.482 1.789 0.376 o
-4 1 13 15.409 15.173 0.360 9.304 o
-4 1 14 16.581 16.472 0.370 8.807 o
-4 1 15 0.118 0.120 0.030 1339.720 o
-4 1 16 21.965 21.360 0.470 5.458 o
-4 1 17 4.475 4.508 0.120 83.732 o
-4 1 18 0.978 1.000 0.060 334.929 o
-4 1 19 52.584 52.245 1.249 0.772 o
-4 1 20 11.794 11.634 0.320 11.775 o
-4 1 21 1.493 1.339 0.110 99.648 o
-4 1 22 21.774 20.940 0.890 1.522 o
-4 1 23 9.218 9.016 0.260 17.837 o
-4 1 24 2.638 2.609 0.180 37.214 o
-4 1 25 4.292 4.368 0.140 61.518 o
-4 1 26 2.319 2.149 0.190 33.400 o
-4 2 1 53.644 52.715 1.229 0.797 o
-4 2 2 13.255 13.154 0.370 8.807 o
-4 2 3 79.011 80.032 2.399 0.209 o
-4 2 4 62.581 63.370 2.419 0.206 o
-4 2 5 5.706 5.917 0.380 8.350 o
-4 2 6 5.643 5.757 0.380 8.350 o
-4 2 7 6.845 6.577 0.180 37.214 o
-4 2 8 82.787 83.441 1.819 0.364 o
-4 2 9 13.970 14.063 0.340 10.430 o
-4 2 10 30.861 30.126 0.680 2.608 o
-4 2 11 7.620 7.427 0.200 30.144 o
-4 2 12 0.742 0.810 0.040 753.591 o
-4 2 13 3.362 3.258 0.100 120.575 o
-4 2 14 22.758 22.090 0.490 5.022 o
-4 2 15 34.822 34.364 0.770 2.034 o
-4 2 16 10.044 9.945 0.240 20.933 o
-4 2 17 7.364 7.307 0.180 37.214 o
-4 2 18 7.697 7.946 0.240 20.933 o
-4 2 19 6.007 5.967 0.200 30.144 o
-4 2 21 4.425 4.278 0.200 30.144 o
-4 2 22 3.821 3.908 0.140 61.518 o
-4 2 23 17.947 17.222 0.440 6.228 o
-4 2 24 2.301 2.289 0.100 120.575 o
-4 2 25 3.141 3.238 0.220 24.912 o
-4 3 1 4.965 4.908 0.120 83.732 o
-4 3 2 13.441 13.274 0.290 14.337 o
-4 3 3 21.785 21.490 0.610 3.240 o
-4 3 4 239.882 236.579 5.138 0.046 o
-4 3 5 28.136 27.687 0.580 3.584 o
-4 3 6 8.223 7.996 0.260 17.837 o
-4 3 7 5.113 5.188 0.140 61.518 o
-4 3 8 0.214 0.270 0.060 334.929 o
-4 3 9 36.377 36.423 0.900 1.489 o
-4 3 10 64.266 63.090 1.499 0.536 o
-4 3 11 20.122 20.101 0.460 5.698 o
-4 3 12 12.305 12.254 0.270 16.540 o
-4 3 13 0.988 1.069 0.060 334.929 o
-4 3 14 31.451 31.495 0.810 1.838 o
-4 3 15 5.622 6.077 0.170 41.721 o
-4 3 16 4.012 3.988 0.170 41.721 o
-4 3 17 14.174 14.613 0.330 11.072 o
-4 3 18 2.471 2.439 0.270 16.540 o
-4 3 20 5.955 5.977 0.190 33.400 o
-4 3 21 1.522 1.609 0.120 83.732 o
-4 3 22 1.088 1.179 0.130 71.346 o
-4 3 23 0.401 0.350 0.110 99.648 o
-4 4 1 0.156 0.150 0.030 1339.720 o
-4 4 2 5.111 5.108 0.140 61.518 o
-4 4 3 58.792 58.323 1.429 0.590 o
-4 4 4 0.699 1.069 0.060 334.929 o
-4 4 5 11.230 11.145 0.260 17.837 o
-4 4 6 28.744 28.527 0.620 3.137 o
-4 4 7 9.171 9.256 0.300 13.397 o
-4 4 8 4.287 4.458 0.130 71.346 o
-4 4 9 2.136 1.989 0.100 120.575 o
-4 4 10 2.839 2.759 0.110 99.648 o
-4 4 11 0.111 0.170 0.050 482.298 o
-4 4 12 0.280 0.330 0.060 334.929 o
-4 4 13 27.119 27.617 0.860 1.630 o
-4 4 14 21.711 22.130 0.850 1.669 o
-4 4 15 0.859 0.890 0.070 246.071 o
-4 4 16 1.814 1.959 0.150 53.589 o
-4 4 17 4.523 4.638 0.240 20.933 o
-4 4 18 2.042 2.119 0.130 71.346 o
-4 4 20 4.368 3.918 0.280 15.379 o
-4 5 2 21.509 21.560 0.470 5.458 o
-4 5 3 2.263 2.159 0.090 148.858 o
-4 5 4 0.553 0.530 0.060 334.929 o
-4 5 6 5.232 5.008 0.160 47.099 o
-4 5 8 7.579 7.986 0.200 30.144 o
-4 5 10 11.685 11.964 0.760 2.088 o
-4 5 11 1.288 1.379 0.110 99.648 o
-4 5 12 7.469 7.447 0.480 5.233 o
-4 5 13 0.517 0.540 0.080 188.398 o
-4 5 14 12.600 13.184 0.390 7.927 o
-4 5 15 0.224 0.280 0.070 246.071 o
-4 5 17 1.646 1.599 0.280 15.379 o
-4 5 18 11.196 11.335 0.420 6.835 o
-4 6 2 4.474 4.378 0.330 11.072 o
-4 6 3 12.148 12.264 0.280 15.379 o
-4 6 4 3.280 3.258 0.140 61.518 o
-4 6 5 5.405 5.437 0.230 22.793 o
-4 6 6 1.546 1.519 0.090 148.858 o
-4 6 7 8.839 8.586 0.230 22.793 o
-4 6 8 1.359 1.359 0.110 99.648 o
-4 6 11 0.520 0.620 0.090 148.858 o
-4 6 12 4.023 4.078 0.170 41.721 o
-4 6 13 18.622 18.891 0.430 6.521 o
-4 6 14 4.504 4.738 0.170 41.721 o
-4 6 16 0.993 1.040 0.170 41.721 o
-4 6 17 0.424 0.490 0.130 71.346 o
-4 7 2 4.294 3.858 0.240 20.933 o
-4 7 3 4.535 4.038 0.320 11.775 o
-4 7 4 2.479 2.359 0.160 47.099 o
-4 7 6 0.796 0.780 0.080 188.398 o
-4 7 7 2.546 2.549 0.290 14.337 o
-4 7 8 1.888 1.739 0.200 30.144 o
-4 7 9 6.905 6.707 0.290 14.337 o
-4 7 11 0.722 0.800 0.160 47.099 o
-3 0 2 14.394 14.663 0.320 11.775 o
-3 0 4 83.324 91.347 3.109 0.125 o
-3 0 6 12.712 14.993 0.650 2.854 o
-3 0 8 21.555 22.519 0.530 4.292 o
-3 0 10 3.967 4.168 0.120 83.732 o
-3 0 12 145.404 146.611 3.188 0.118 o
-3 0 14 17.977 17.782 0.390 7.927 o
-3 0 16 13.736 13.364 0.320 11.775 o
-3 0 18 33.597 33.694 0.750 2.144 o
-3 0 20 9.659 9.276 0.480 5.233 o
-3 0 22 95.349 92.847 3.758 0.085 o
-3 0 24 0.048 0.490 0.090 148.858 o
-3 0 26 4.176 4.018 0.230 22.793 o
-3 1 1 321.789 327.267 7.636 0.021 o
-3 1 2 33.954 33.894 0.780 1.982 o
-3 1 3 159.061 162.884 3.728 0.087 o
-3 1 4 227.038 234.540 5.327 0.042 o
-3 1 5 209.078 217.418 4.998 0.048 o
-3 1 6 0.334 0.330 0.040 753.591 o
-3 1 7 349.902 353.994 8.046 0.019 o
-3 1 8 8.858 8.306 0.230 22.793 o
-3 1 9 60.845 61.821 1.369 0.642 o
-3 1 10 3.714 3.598 0.110 99.648 o
-3 1 11 161.831 158.696 3.548 0.096 o
-3 1 12 53.613 53.325 1.179 0.866 o
-3 1 13 0.882 0.840 0.040 753.591 o
-3 1 14 0.300 0.330 0.030 1339.720 o
-3 1 15 0.136 0.140 0.030 1339.720 o
-3 1 16 32.015 31.485 0.690 2.533 o
-3 1 17 59.432 59.522 1.279 0.736 o
-3 1 18 38.288 38.322 0.840 1.709 o
-3 1 19 0.274 0.270 0.040 753.591 o
-3 1 20 2.086 1.959 0.080 188.398 o
-3 1 21 7.971 7.926 0.200 30.144 o
-3 1 22 2.121 1.959 0.090 148.858 o
-3 1 23 1.892 1.809 0.090 148.858 o
-3 1 24 0.229 0.230 0.060 334.929 o
-3 1 25 1.249 1.129 0.080 188.398 o
-3 1 26 16.706 16.452 0.430 6.521 o
-3 2 1 83.011 83.951 1.899 0.334 o
-3 2 2 175.445 181.285 4.218 0.068 o
-3 2 3 295.303 303.738 6.937 0.025 o
-3 2 4 27.717 27.637 0.690 2.533 o
-3 2 5 2.665 2.669 0.110 99.648 o
-3 2 6 139.212 139.125 3.618 0.092 o
-3 2 7 168.743 169.211 3.798 0.084 o
-3 2 8 285.731 289.984 6.587 0.028 o
-3 2 9 52.132 52.245 1.149 0.912 o
-3 2 10 11.310 10.965 0.260 17.837 o
-3 2 11 23.482 23.089 0.510 4.636 o
-3 2 12 2.055 2.109 0.070 246.071 o
-3 2 13 53.755 53.185 1.209 0.824 o
-3 2 14 0.794 0.890 0.050 482.298 o
-3 2 15 28.554 28.357 0.660 2.768 o
-3 2 16 14.485 14.623 0.330 11.072 o
-3 2 17 1.013 0.980 0.060 334.929 o
-3 2 18 43.099 43.190 1.000 1.206 o
-3 2 19 0.366 0.340 0.050 482.298 o
-3 2 20 3.405 3.538 0.110 99.648 o
-3 2 21 10.837 10.695 0.330 11.072 o
-3 2 24 2.737 2.599 0.150 53.589 o
-3 3 1 3.856 3.898 0.100 120.575 o
-3 3 2 250.578 249.423 5.537 0.039 o
-3 3 3 3.906 7.496 0.180 37.214 o
-3 3 4 45.340 45.369 0.930 1.394 o
-3 3 5 21.829 21.700 0.450 5.954 o
-3 3 6 0.052 0.270 0.050 482.298 o
-3 3 7 4.084 4.078 0.140 61.518 o
-3 3 8 17.635 17.912 0.430 6.521 o
-3 3 9 4.924 5.557 0.150 53.589 o
-3 3 10 20.308 20.031 0.450 5.954 o
-3 3 11 1.431 1.519 0.080 188.398 o
-3 3 12 41.492 42.000 0.910 1.456 o
-3 3 13 9.054 9.326 0.220 24.912 o
-3 3 14 69.184 69.897 1.579 0.483 o
-3 3 15 1.553 1.639 0.130 71.346 o
-3 3 17 1.171 1.159 0.080 188.398 o
-3 3 18 3.569 3.438 0.120 83.732 o
-3 3 19 10.114 10.325 0.250 19.292 o
-3 3 20 4.190 4.198 0.140 61.518 o
-3 3 21 6.150 6.827 0.230 22.793 o
-3 3 22 9.983 9.895 0.250 19.292 o
-3 3 24 10.849 10.905 0.340 10.430 o
-3 4 1 20.716 20.590 0.440 6.228 o
-3 4 2 10.370 10.505 0.400 7.536 o
-3 4 3 58.181 57.813 1.199 0.837 o
-3 4 4 28.355 28.537 0.690 2.533 o
-3 4 5 0.418 0.470 0.040 753.591 o
-3 4 6 24.859 24.488 0.710 2.392 o
-3 4 7 16.345 16.452 0.480 5.233 o
-3 4 8 0.557 0.500 0.050 482.298 o
-3 4 9 0.463 0.490 0.060 334.929 o
-3 4 10 37.171 37.432 0.800 1.884 o
-3 4 11 3.824 3.978 0.140 61.518 o
-3 4 12 2.882 2.849 0.120 83.732 o
-3 4 13 31.459 31.675 0.960 1.308 o
-3 4 14 5.691 5.717 0.190 33.400 o
-3 4 16 3.999 4.008 0.160 47.099 o
-3 4 17 10.256 10.615 0.260 17.837 o
-3 4 18 3.970 3.918 0.150 53.589 o
-3 4 20 8.827 8.666 0.370 8.807 o
-3 5 1 0.164 0.240 0.040 753.591 o
-3 5 2 2.269 2.349 0.080 188.398 o
-3 5 3 4.450 4.248 0.130 71.346 o
-3 5 4 9.269 8.976 0.250 19.292 o
-3 5 5 1.092 1.109 0.070 246.071 o
-3 5 6 34.872 35.453 0.910 1.456 o
-3 5 7 3.940 4.008 0.130 71.346 o
-3 5 8 0.584 0.580 0.070 246.071 o
-3 5 9 4.280 4.188 0.150 53.589 o
-3 5 10 4.190 4.278 0.170 41.721 o
-3 5 11 1.327 1.379 0.110 99.648 o
-3 5 12 12.041 12.474 0.290 14.337 o
-3 5 13 0.347 0.320 0.070 246.071 o
-3 5 14 1.481 1.639 0.100 120.575 o
-3 5 16 16.636 16.972 0.540 4.135 o
-3 5 17 0.993 0.980 0.100 120.575 o
-3 5 18 1.241 1.229 0.210 27.341 o
-3 6 1 7.962 7.766 0.370 8.807 o
-3 6 2 1.714 1.649 0.110 99.648 o
-3 6 3 0.866 1.229 0.240 20.933 o
-3 6 4 1.132 1.279 0.080 188.398 o
-3 6 5 0.732 0.790 0.070 246.071 o
-3 6 6 0.820 0.910 0.090 148.858 o
-3 6 7 0.722 0.810 0.130 71.346 o
-3 6 9 3.819 3.928 0.160 47.099 o
-3 6 10 2.799 2.879 0.140 61.518 o
-3 6 11 0.390 0.330 0.070 246.071 o
-3 6 12 3.526 3.948 0.160 47.099 o
-3 6 13 1.710 1.829 0.100 120.575 o
-3 6 15 0.184 0.600 0.110 99.648 o
-3 6 17 6.685 6.887 0.270 16.540 o
-3 7 2 5.088 5.208 0.250 19.292 o
-3 7 4 4.310 4.198 0.240 20.933 o
-3 7 5 1.651 1.629 0.190 33.400 o
-3 7 6 0.782 0.560 0.150 53.589 o
-3 7 12 5.894 5.797 0.270 16.540 o
-3 7 13 3.930 3.848 0.230 22.793 o
-2 0 6 173.949 175.708 4.138 0.070 o
-2 0 8 451.568 468.160 10.685 0.011 o
-2 0 10 191.037 187.462 4.388 0.063 o
-2 0 12 16.949 16.992 0.380 8.350 o
-2 0 14 56.602 56.134 1.249 0.772 o
-2 0 16 11.800 11.634 0.290 14.337 o
-2 0 18 4.995 4.808 0.130 71.346 o
-2 0 20 16.583 16.832 0.360 9.304 o
-2 0 22 4.433 4.468 0.170 41.721 o
-2 0 26 3.707 3.818 0.230 22.793 o
-2 1 1 183.465 196.388 4.418 0.062 o
-2 1 2 551.048 562.226 47.268 0.001 o
-2 1 3 20.922 21.160 0.460 5.698 o
-2 1 4 352.319 351.905 15.783 0.005 o
-2 1 5 20.530 20.970 0.530 4.292 o
-2 1 6 5.634 5.667 0.140 61.518 o
-2 1 7 33.594 34.554 0.780 1.982 o
-2 1 8 287.827 293.332 6.647 0.027 o
-2 1 9 22.424 22.739 0.530 4.292 o
-2 1 10 32.080 32.925 0.740 2.202 o
-2 1 11 83.029 82.971 1.829 0.360 o
-2 1 12 9.443 9.536 0.230 22.793 o
-2 1 13 32.792 32.085 0.710 2.392 o
-2 1 14 18.722 18.471 0.410 7.173 o
-2 1 15 11.536 11.125 0.260 17.837 o
-2 1 16 1.051 1.050 0.050 482.298 o
-2 1 17 30.841 30.586 0.680 2.608 o
-2 1 18 8.453 8.306 0.200 30.144 o
-2 1 19 1.712 1.789 0.070 246.071 o
-2 1 20 0.984 0.960 0.060 334.929 o
-2 1 21 57.518 56.913 1.229 0.797 o
-2 1 22 10.905 10.795 0.300 13.397 o
-2 1 24 2.230 2.289 0.150 53.589 o
-2 1 25 0.523 0.560 0.060 334.929 o
-2 1 26 1.556 1.459 0.180 37.214 o
-2 2 1 148.893 152.209 3.508 0.098 o
-2 2 2 479.470 486.842 10.925 0.010 o
-2 2 3 9.475 9.635 0.250 19.292 o
-2 2 4 22.837 22.599 0.530 4.292 o
-2 2 5 3.091 3.208 0.110 99.648 o
-2 2 6 71.942 72.376 1.609 0.465 o
-2 2 7 34.105 33.844 0.760 2.088 o
-2 2 8 29.471 28.577 0.640 2.944 o
-2 2 9 16.873 17.032 0.380 8.350 o
-2 2 10 91.206 90.158 1.979 0.308 o
-2 2 11 13.794 13.434 0.310 12.547 o
-2 2 12 109.102 108.579 2.389 0.211 o
-2 2 13 30.710 30.596 0.690 2.533 o
-2 2 14 13.651 13.454 0.300 13.397 o
-2 2 15 2.253 2.219 0.080 188.398 o
-2 2 16 37.510 36.923 0.820 1.793 o
-2 2 17 55.285 54.814 1.229 0.797 o
-2 2 18 27.489 27.357 0.660 2.768 o
-2 2 19 8.135 7.916 0.200 30.144 o
-2 2 20 6.878 6.747 0.190 33.400 o
-2 2 21 0.560 0.500 0.060 334.929 o
-2 2 22 9.464 9.635 0.240 20.933 o
-2 2 23 10.426 10.315 0.340 10.430 o
-2 2 24 0.480 0.400 0.070 246.071 o
-2 2 25 14.470 14.383 0.410 7.173 o
-2 3 1 140.733 142.313 3.218 0.116 o
-2 3 2 66.946 67.528 1.419 0.598 o
-2 3 3 1.648 1.569 0.120 83.732 o
-2 3 4 9.008 9.116 0.230 22.793 o
-2 3 5 6.179 6.507 0.210 27.341 o
-2 3 6 368.777 361.061 8.316 0.017 o
-2 3 7 81.230 81.852 1.779 0.381 o
-2 3 8 25.437 25.398 0.560 3.845 o
-2 3 9 7.807 8.106 0.200 30.144 o
-2 3 10 22.196 22.230 0.530 4.292 o
-2 3 11 19.962 20.230 0.470 5.458 o
-2 3 12 85.206 84.011 2.529 0.188 o
-2 3 13 3.725 3.858 0.110 99.648 o
-2 3 14 4.920 4.948 0.130 71.346 o
-2 3 15 11.238 11.445 0.320 11.775 o
-2 3 16 32.342 32.725 0.720 2.326 o
-2 3 17 4.442 4.638 0.160 47.099 o
-2 3 18 9.009 9.226 0.230 22.793 o
-2 3 19 1.358 1.429 0.100 120.575 o
-2 3 20 14.943 15.313 0.380 8.350 o
-2 3 22 10.740 10.805 0.260 17.837 o
-2 3 23 1.182 1.299 0.250 19.292 o
-2 3 24 1.596 1.579 0.170 41.721 o
-2 4 1 16.339 16.292 0.350 9.843 o
-2 4 2 60.965 60.192 1.359 0.652 o
-2 4 3 32.392 32.485 0.670 2.686 o
-2 4 4 0.489 0.460 0.050 482.298 o
-2 4 5 34.139 34.114 0.750 2.144 o
-2 4 6 3.722 3.848 0.120 83.732 o
-2 4 7 36.755 36.953 0.790 1.932 o
-2 4 8 0.554 0.540 0.050 482.298 o
-2 4 9 0.343 0.340 0.050 482.298 o
-2 4 10 23.719 23.529 0.510 4.636 o
-2 4 11 17.446 18.371 0.380 8.350 o
-2 4 13 10.650 10.495 0.250 19.292 o
-2 4 14 8.333 8.576 0.270 16.540 o
-2 4 15 9.934 10.365 0.250 19.292 o
-2 4 16 14.164 14.933 0.340 10.430 o
-2 4 17 10.770 10.775 0.260 17.837 o
-2 4 18 1.090 1.030 0.110 99.648 o
-2 4 20 2.543 2.579 0.140 61.518 o
-2 4 21 2.197 2.329 0.250 19.292 o
-2 5 1 0.336 0.280 0.040 753.591 o
-2 5 2 15.654 15.513 0.460 5.698 o
-2 5 3 3.243 3.208 0.110 99.648 o
-2 5 4 3.340 3.478 0.120 83.732 o
-2 5 5 4.162 4.068 0.130 71.346 o
-2 5 7 0.260 0.230 0.050 482.298 o
-2 5 8 1.109 1.089 0.090 148.858 o
-2 5 9 0.893 0.830 0.130 71.346 o
-2 5 10 3.033 3.179 0.540 4.135 o
-2 5 11 0.527 0.530 0.080 188.398 o
-2 5 12 0.880 0.840 0.170 41.721 o
-2 5 13 5.602 5.527 0.250 19.292 o
-2 5 14 2.361 2.299 0.110 99.648 o
-2 5 16 12.707 13.014 0.860 1.630 o
-2 5 17 0.601 0.620 0.090 148.858 o
-2 5 19 1.425 1.199 0.200 30.144 o
-2 6 1 0.560 0.600 0.060 334.929 o
-2 6 3 15.030 14.823 1.030 1.137 o
-2 6 5 8.391 8.546 0.360 9.304 o
-2 6 7 3.383 3.338 0.140 61.518 o
-2 6 8 1.832 1.969 0.120 83.732 o
-2 6 9 2.854 2.719 0.140 61.518 o
-2 6 11 5.806 6.007 0.310 12.547 o
-2 6 12 0.405 0.400 0.090 148.858 o
-2 6 14 1.432 1.529 0.170 41.721 o
-2 6 15 5.471 5.268 0.270 16.540 o
-2 6 16 0.581 0.530 0.140 61.518 o
-2 7 4 1.335 1.379 0.180 37.214 o
-2 7 6 3.010 2.859 0.220 24.912 o
-2 7 7 4.211 4.248 0.250 19.292 o
-2 7 8 3.435 3.418 0.230 22.793 o
-2 7 10 1.309 1.209 0.190 33.400 o
-2 7 11 2.863 2.979 0.230 22.793 o
-2 7 12 0.847 0.740 0.150 53.589 o
-1 0 2 766.269 717.733 15.953 0.005 o
-1 0 4 838.412 834.419 62.751 0.000 o
-1 0 6 197.947 205.714 4.768 0.053 o
-1 0 8 490.069 513.339 11.575 0.009 o
-1 0 10 3.247 3.109 0.110 99.648 o
-1 0 12 112.519 112.527 2.469 0.198 o
-1 0 14 49.611 48.377 1.069 1.053 o
-1 0 16 23.139 22.579 0.490 5.022 o
-1 0 18 60.437 61.001 1.309 0.703 o
-1 0 20 43.414 43.380 0.890 1.522 o
-1 0 22 0.646 0.580 0.070 246.071 o
-1 0 24 21.451 21.150 1.030 1.137 o
-1 0 26 6.099 5.887 0.260 17.837 o
-1 1 2 155.123 156.437 4.428 0.061 o
-1 1 3 339.695 352.755 11.225 0.010 o
-1 1 4 245.618 254.771 6.227 0.031 o
-1 1 5 1.112 1.079 0.040 753.591 o
-1 1 6 0.528 0.510 0.050 482.298 o
-1 1 7 418.973 422.862 9.805 0.013 o
-1 1 8 92.387 95.115 2.149 0.261 o
-1 1 9 175.033 172.069 3.948 0.077 o
-1 1 11 73.857 74.025 1.629 0.454 o
-1 1 12 87.633 88.448 1.949 0.317 o
-1 1 13 5.722 5.647 0.140 61.518 o
-1 1 14 45.930 45.569 1.000 1.206 o
-1 1 15 10.589 10.335 0.230 22.793 o
-1 1 16 6.388 6.347 0.150 53.589 o
-1 1 17 1.722 1.779 0.060 334.929 o
-1 1 18 15.036 14.743 0.330 11.072 o
-1 1 19 9.701 9.406 0.230 22.793 o
-1 1 20 2.736 2.879 0.090 148.858 o
-1 1 21 13.686 13.924 0.320 11.775 o
-1 1 22 12.203 12.094 0.300 13.397 o
-1 1 23 1.630 1.649 0.070 246.071 o
-1 1 24 0.594 0.530 0.050 482.298 o
-1 1 25 1.333 1.459 0.100 120.575 o
-1 2 1 139.579 141.744 3.238 0.115 o
-1 2 2 8.481 8.396 0.230 22.793 o
-1 2 3 171.613 173.679 3.978 0.076 o
-1 2 4 223.931 232.111 5.248 0.044 o
-1 2 5 492.793 499.466 11.285 0.009 o
-1 2 6 18.828 18.851 0.430 6.521 o
-1 2 7 1.319 1.439 0.070 246.071 o
-1 2 8 46.840 46.468 1.069 1.053 o
-1 2 9 8.050 7.886 0.190 33.400 o
-1 2 10 186.253 186.503 4.138 0.070 o
-1 2 11 73.635 73.446 1.609 0.465 o
-1 2 12 34.336 34.044 0.760 2.088 o
-1 2 13 12.948 12.614 0.290 14.337 o
-1 2 14 1.238 1.189 0.050 482.298 o
-1 2 15 12.441 12.054 0.290 14.337 o
-1 2 18 5.424 5.228 0.140 61.518 o
-1 2 19 4.015 4.008 0.120 83.732 o
-1 2 20 48.070 46.558 0.950 1.336 o
-1 2 21 1.038 1.089 0.070 246.071 o
-1 2 22 18.738 18.961 0.440 6.228 o
-1 2 24 0.366 0.380 0.070 246.071 o
-1 2 25 0.521 0.430 0.140 61.518 o
-1 3 2 31.972 32.525 0.780 1.982 o
-1 3 3 13.845 13.614 0.310 12.547 o
-1 3 4 56.577 55.954 1.379 0.633 o
-1 3 5 0.740 0.850 0.060 334.929 o
-1 3 6 105.491 105.690 2.309 0.226 o
-1 3 7 1.633 1.769 0.070 246.071 o
-1 3 8 6.796 6.517 0.180 37.214 o
-1 3 9 1.070 1.159 0.060 334.929 o
-1 3 10 31.928 32.235 0.700 2.461 o
-1 3 11 41.876 42.660 1.079 1.034 o
-1 3 12 0.214 0.270 0.040 753.591 o
-1 3 13 1.181 1.119 0.070 246.071 o
-1 3 14 26.281 26.847 0.630 3.038 o
-1 3 15 5.801 5.867 0.150 53.589 o
-1 3 16 114.176 114.536 2.389 0.211 o
-1 3 17 11.530 11.704 0.270 16.540 o
-1 3 18 1.122 1.089 0.100 120.575 o
-1 3 19 3.912 3.908 0.140 61.518 o
-1 3 20 0.239 0.320 0.070 246.071 o
-1 3 21 12.639 13.024 0.400 7.536 o
-1 3 22 5.187 5.347 0.160 47.099 o
-1 3 23 2.056 2.139 0.120 83.732 o
-1 4 1 5.960 6.067 0.150 53.589 o
-1 4 2 9.747 9.576 0.240 20.933 o
-1 4 4 0.397 0.460 0.040 753.591 o
-1 4 5 60.937 59.932 1.339 0.671 o
-1 4 6 81.164 80.472 2.129 0.266 o
-1 4 7 28.503 27.817 0.680 2.608 o
-1 4 8 7.935 7.996 0.230 22.793 o
-1 4 9 1.327 1.339 0.090 148.858 o
-1 4 11 2.895 2.969 0.110 99.648 o
-1 4 12 20.378 20.580 0.520 4.459 o
-1 4 13 0.313 0.250 0.040 753.591 o
-1 4 14 3.343 3.368 0.110 99.648 o
-1 4 15 37.138 37.213 0.700 2.461 o
-1 4 16 4.076 4.048 0.140 61.518 o
-1 4 17 10.200 9.995 0.250 19.292 o
-1 4 20 9.492 9.825 0.380 8.350 o
-1 4 21 2.318 2.309 0.240 20.933 o
-1 5 1 9.802 9.935 0.230 22.793 o
-1 5 2 68.969 68.248 2.089 0.276 o
-1 5 3 1.208 1.209 0.070 246.071 o
-1 5 4 4.653 4.908 0.140 61.518 o
-1 5 6 30.966 30.526 0.960 1.308 o
-1 5 7 0.908 0.980 0.080 188.398 o
-1 5 8 0.738 0.660 0.170 41.721 o
-1 5 9 6.749 6.927 0.200 30.144 o
-1 5 10 13.934 14.283 0.420 6.835 o
-1 5 11 1.519 1.539 0.090 148.858 o
-1 5 12 13.443 13.194 0.300 13.397 o
-1 5 14 1.741 1.799 0.110 99.648 o
-1 5 15 1.120 1.109 0.090 148.858 o
-1 5 17 0.461 0.290 0.080 188.398 o
-1 6 1 2.231 1.979 0.110 99.648 o
-1 6 2 6.330 6.277 0.270 16.540 o
-1 6 4 1.687 1.859 0.110 99.648 o
-1 6 5 0.753 0.720 0.090 148.858 o
-1 6 6 8.399 8.786 0.910 1.456 o
-1 6 7 8.559 9.016 0.240 20.933 o
-1 6 8 2.441 2.599 0.130 71.346 o
-1 6 10 0.469 0.460 0.090 148.858 o
-1 6 13 3.177 2.669 0.230 22.793 o
-1 6 15 4.918 5.148 0.260 17.837 o
-1 6 16 0.564 0.400 0.130 71.346 o
-1 7 1 1.404 1.509 0.180 37.214 o
-1 7 3 3.113 3.099 0.230 22.793 o
-1 7 4 3.168 3.238 0.230 22.793 o
-1 7 6 3.692 3.408 0.240 20.933 o
-1 7 11 4.105 4.478 0.250 19.292 o
0 0 2 142.290 144.302 4.588 0.057 o
0 0 4 67.034 71.067 1.619 0.459 o
0 0 6 1007.360 919.119 48.017 0.001 o
0 0 8 291.012 296.591 6.807 0.026 o
0 0 10 405.672 402.771 9.226 0.014 o
0 0 12 13.832 14.143 0.330 11.072 o
0 0 14 53.330 52.855 1.149 0.912 o
0 0 16 10.946 11.235 0.250 19.292 o
0 0 18 0.555 1.649 0.080 188.398 o
0 0 20 10.505 11.535 0.280 15.379 o
0 0 22 16.114 16.502 0.360 9.304 o
0 0 24 1.282 1.809 0.100 120.575 o
0 1 1 454.512 482.904 10.885 0.010 o
0 1 2 88.559 92.946 2.119 0.268 o
0 1 3 18.011 18.411 0.420 6.835 o
0 1 4 1521.930 1512.310 51.756 0.000 o
0 1 5 68.466 72.406 1.609 0.465 o
0 1 6 306.517 316.302 7.177 0.023 o
0 1 7 34.617 36.163 0.810 1.838 o
0 1 8 26.766 28.017 0.660 2.768 o
0 1 9 37.589 38.062 0.880 1.557 o
0 1 10 147.728 148.201 3.338 0.108 o
0 1 11 206.320 202.765 4.768 0.053 o
0 1 12 0.197 0.190 0.030 1339.720 o
0 1 13 26.371 25.558 0.560 3.845 o
0 1 14 9.070 8.866 0.200 30.144 o
0 1 15 3.529 3.558 0.090 148.858 o
0 1 16 3.667 3.618 0.100 120.575 o
0 1 17 20.028 19.871 0.440 6.228 o
0 1 18 25.371 25.288 0.570 3.711 o
0 1 19 50.501 50.956 1.109 0.979 o
0 1 20 3.015 3.059 0.090 148.858 o
0 1 21 16.022 15.922 0.360 9.304 o
0 1 22 4.106 4.198 0.130 71.346 o
0 1 23 10.574 10.255 0.240 20.933 o
0 1 24 4.005 4.068 0.130 71.346 o
0 1 25 0.940 0.950 0.090 148.858 o
0 2 0 13.432 13.844 0.340 10.430 o
0 2 1 73.412 74.175 1.669 0.432 o
0 2 2 127.828 132.608 3.069 0.128 o
0 2 4 184.377 188.292 4.298 0.065 o
0 2 5 48.825 49.667 1.129 0.944 o
0 2 6 5.384 5.397 0.140 61.518 o
0 2 7 138.507 140.154 3.159 0.121 o
0 2 8 0.309 0.490 0.040 753.591 o
0 2 9 54.998 54.844 1.199 0.837 o
0 2 10 26.490 26.038 0.590 3.464 o
0 2 11 1.377 1.399 0.060 334.929 o
0 2 12 16.992 16.712 0.370 8.807 o
0 2 13 10.199 9.875 0.230 22.793 o
0 2 14 57.998 57.323 1.269 0.748 o
0 2 15 96.944 96.984 2.089 0.276 o
0 2 16 2.734 2.699 0.080 188.398 o
0 2 18 11.685 11.745 0.290 14.337 o
0 2 19 12.193 11.934 0.300 13.397 o
0 2 20 25.368 25.168 0.560 3.845 o
0 2 21 13.029 12.874 0.310 12.547 o
0 2 22 0.387 0.430 0.070 246.071 o
0 2 23 4.012 3.918 0.140 61.518 o
0 2 24 7.098 7.397 0.200 30.144 o
0 3 1 50.440 49.997 1.129 0.944 o
0 3 2 114.470 116.166 2.629 0.174 o
0 3 3 84.004 86.929 1.909 0.331 o
0 3 4 57.484 56.823 1.229 0.797 o
0 3 5 15.418 15.932 0.370 8.807 o
0 3 6 0.131 0.260 0.030 1339.720 o
0 3 7 1.005 1.040 0.050 482.298 o
0 3 8 99.082 98.724 2.129 0.266 o
0 3 9 41.734 41.331 0.860 1.630 o
0 3 10 1.305 1.249 0.060 334.929 o
0 3 11 1.418 1.499 0.070 246.071 o
0 3 12 6.789 8.806 0.310 12.547 o
0 3 14 27.733 27.447 0.580 3.584 o
0 3 15 0.226 0.300 0.040 753.591 o
0 3 16 1.197 1.169 0.070 246.071 o
0 3 17 5.050 5.028 0.140 61.518 o
0 3 18 4.543 4.988 0.150 53.589 o
0 3 19 0.395 0.360 0.060 334.929 o
0 3 20 12.074 12.254 0.280 15.379 o
0 3 21 2.613 2.549 0.100 120.575 o
0 3 22 4.309 4.068 0.140 61.518 o
0 4 0 2.734 2.829 0.130 71.346 o
0 4 1 11.986 11.984 0.270 16.540 o
0 4 2 57.383 56.603 1.299 0.713 o
0 4 3 3.957 3.938 0.110 99.648 o
0 4 4 12.097 12.104 0.320 11.775 o
0 4 5 74.812 75.624 1.609 0.465 o
0 4 6 6.240 6.427 0.170 41.721 o
0 4 7 0.182 0.190 0.030 1339.720 o
0 4 8 5.503 5.537 0.180 37.214 o
0 4 9 6.280 6.157 0.170 41.721 o
0 4 10 16.252 16.382 0.350 9.843 o
0 4 11 0.584 0.570 0.050 482.298 o
0 4 12 23.711 24.059 0.510 4.636 o
0 4 13 5.983 6.017 0.160 47.099 o
0 4 15 25.849 25.608 0.530 4.292 o
0 4 16 16.184 16.212 0.370 8.807 o
0 4 17 0.796 0.750 0.230 22.793 o
0 4 18 2.291 2.089 0.130 71.346 o
0 4 19 3.414 3.348 0.310 12.547 o
0 4 20 3.891 3.578 0.280 15.379 o
0 5 2 7.078 7.137 0.180 37.214 o
0 5 3 1.099 1.179 0.120 83.732 o
0 5 4 23.636 23.879 0.500 4.823 o
0 5 5 3.054 3.208 0.130 71.346 o
0 5 6 71.428 71.337 3.288 0.111 o
0 5 8 6.211 5.987 0.160 47.099 o
0 5 11 3.646 3.768 0.150 53.589 o
0 5 12 7.714 8.166 0.230 22.793 o
0 5 13 0.962 0.980 0.080 188.398 o
0 5 14 13.435 13.764 0.310 12.547 o
0 5 15 1.634 1.549 0.100 120.575 o
0 5 16 22.872 23.119 0.610 3.240 o
0 5 18 0.888 0.950 0.180 37.214 o
0 6 0 16.515 16.502 0.410 7.173 o
0 6 1 5.517 5.238 0.250 19.292 o
0 6 2 9.057 9.076 0.230 22.793 o
0 6 3 3.771 4.018 0.200 30.144 o
0 6 4 0.681 0.810 0.100 120.575 o
0 6 5 26.924 27.407 0.600 3.349 o
0 6 8 0.797 0.930 0.090 148.858 o
0 6 9 0.495 0.510 0.080 188.398 o
0 6 10 11.024 11.285 0.530 4.292 o
0 6 11 1.291 1.139 0.100 120.575 o
0 6 12 4.479 4.848 0.280 15.379 o
0 6 13 4.339 4.548 0.170 41.721 o
0 6 15 1.619 1.749 0.190 33.400 o
0 7 1 7.956 7.836 0.300 13.397 o
0 7 3 0.583 0.600 0.150 53.589 o
0 7 5 0.839 0.770 0.160 47.099 o
0 7 8 0.975 0.910 0.170 41.721 o
0 7 9 6.358 6.327 0.300 13.397 o
0 7 10 1.724 1.599 0.200 30.144 o
0 7 11 0.781 0.780 0.160 47.099 o
1 0 2 9.567 10.915 0.300 13.397 o
1 0 6 221.083 229.392 5.298 0.043 o
1 0 8 70.052 72.086 1.699 0.417 o
1 0 10 681.302 694.105 15.653 0.005 o
1 0 12 6.244 5.957 0.140 61.518 o
1 0 14 86.480 85.990 1.919 0.327 o
1 0 16 12.615 12.534 0.290 14.337 o
1 0 18 87.387 87.559 2.079 0.279 o
1 0 20 89.526 90.897 2.079 0.279 o
1 0 22 4.282 4.088 0.150 53.589 o
1 0 24 1.188 1.119 0.090 148.858 o
1 1 0 1583.080 1424.670 31.145 0.001 o
1 1 1 37.588 39.322 0.860 1.630 o
1 1 2 424.467 444.971 17.792 0.004 o
1 1 3 790.103 745.630 16.742 0.004 o
1 1 4 65.268 68.438 1.529 0.515 o
1 1 5 112.847 117.245 2.659 0.170 o
1 1 6 209.937 216.838 4.928 0.050 o
1 1 7 18.325 18.771 0.440 6.228 o
1 1 8 91.731 93.426 2.119 0.268 o
1 1 9 191.974 192.240 4.378 0.063 o
1 1 10 72.936 73.735 1.639 0.448 o
1 1 12 1.916 1.969 0.060 334.929 o
1 1 13 6.900 6.747 0.160 47.099 o
1 1 14 127.237 126.701 2.779 0.156 o
1 1 15 4.133 4.258 0.110 99.648 o
1 1 16 23.362 23.209 0.510 4.636 o
1 1 17 3.693 3.608 0.090 148.858 o
1 1 18 4.188 4.098 0.100 120.575 o
1 1 19 11.693 11.735 0.270 16.540 o
1 1 20 5.153 5.188 0.130 71.346 o
1 1 21 9.776 9.895 0.230 22.793 o
1 1 22 3.013 2.949 0.090 148.858 o
1 1 23 8.271 8.266 0.200 30.144 o
1 1 24 13.993 13.724 0.300 13.397 o
1 2 0 319.324 324.828 7.337 0.022 o
1 2 1 266.373 271.383 6.127 0.032 o
1 2 2 0.100 0.120 0.020 3014.360 o
1 2 3 356.580 361.101 8.096 0.018 o
1 2 4 19.225 19.881 0.460 5.698 o
1 2 5 90.275 91.717 2.059 0.284 o
1 2 6 159.597 162.914 3.698 0.088 o
1 2 7 81.104 82.151 1.829 0.360 o
1 2 8 5.629 5.717 0.160 47.099 o
1 2 9 7.296 7.277 0.170 41.721 o
1 2 10 4.671 4.548 0.130 71.346 o
1 2 11 8.493 8.636 0.200 30.144 o
1 2 12 14.824 14.513 0.320 11.775 o
1 2 13 27.268 27.167 0.600 3.349 o
1 2 14 6.576 6.587 0.170 41.721 o
1 2 15 0.892 0.870 0.040 753.591 o
1 2 16 5.586 5.487 0.140 61.518 o
1 2 17 4.040 4.088 0.110 99.648 o
1 2 18 0.145 0.160 0.040 753.591 o
1 2 19 5.925 5.877 0.170 41.721 o
1 2 20 0.523 0.520 0.050 482.298 o
1 2 21 2.284 2.249 0.110 99.648 o
1 2 22 11.223 10.945 0.260 17.837 o
1 2 23 0.429 0.510 0.070 246.071 o
1 2 24 9.775 9.466 0.320 11.775 o
1 3 0 18.913 18.891 0.510 4.636 o
1 3 1 31.856 30.346 0.740 2.202 o
1 3 2 45.666 45.858 1.000 1.206 o
1 3 4 7.985 7.786 0.210 27.341 o
1 3 5 21.757 21.160 0.550 3.986 o
1 3 6 44.057 43.440 0.970 1.281 o
1 3 7 18.813 18.921 0.420 6.835 o
1 3 8 25.055 24.988 0.540 4.135 o
1 3 9 10.069 9.835 0.230 22.793 o
1 3 10 0.702 0.700 0.040 753.591 o
1 3 11 15.265 14.933 0.370 8.807 o
1 3 12 34.255 33.944 0.740 2.202 o
1 3 13 28.436 28.647 0.590 3.464 o
1 3 14 14.739 14.823 0.330 11.072 o
1 3 15 0.861 0.910 0.060 334.929 o
1 3 16 0.290 0.230 0.050 482.298 o
1 3 17 1.531 1.539 0.080 188.398 o
1 3 18 35.934 35.963 0.930 1.394 o
1 3 19 14.627 14.293 0.330 11.072 o
1 3 20 0.257 0.240 0.060 334.929 o
1 3 21 1.140 1.149 0.080 188.398 o
1 4 0 17.444 17.652 0.380 8.350 o
1 4 1 0.616 0.650 0.050 482.298 o
1 4 2 54.864 55.774 1.030 1.137 o
1 4 3 14.361 14.553 0.360 9.304 o
1 4 4 2.946 2.959 0.100 120.575 o
1 4 5 51.309 51.986 1.069 1.053 o
1 4 6 7.815 8.036 0.190 33.400 o
1 4 7 1.257 1.259 0.070 246.071 o
1 4 8 58.508 58.513 1.429 0.590 o
1 4 9 11.980 11.894 0.360 9.304 o
1 4 11 1.350 1.379 0.070 246.071 o
1 4 12 1.516 1.529 0.070 246.071 o
1 4 13 7.817 7.766 0.230 22.793 o
1 4 14 1.714 1.669 0.090 148.858 o
1 4 15 17.920 18.301 0.400 7.536 o
1 4 16 12.369 12.354 0.450 5.954 o
1 4 17 3.978 3.828 0.430 6.521 o
1 4 18 0.732 0.660 0.100 120.575 o
1 4 19 4.294 4.068 0.270 16.540 o
1 4 20 2.494 2.419 0.250 19.292 o
1 5 0 4.213 4.158 0.110 99.648 o
1 5 2 12.041 12.054 0.270 16.540 o
1 5 3 0.550 0.640 0.060 334.929 o
1 5 4 87.262 89.158 1.819 0.364 o
1 5 5 4.076 4.098 0.150 53.589 o
1 5 6 0.198 0.160 0.050 482.298 o
1 5 7 0.895 1.060 0.110 99.648 o
1 5 8 7.539 7.956 0.200 30.144 o
1 5 9 0.689 0.750 0.080 188.398 o
1 5 10 2.206 2.279 0.120 83.732 o
1 5 11 0.889 0.840 0.200 30.144 o
1 5 12 21.245 20.750 0.430 6.521 o
1 5 13 0.340 0.380 0.070 246.071 o
1 5 14 18.763 18.671 0.420 6.835 o
1 5 16 6.677 6.367 0.190 33.400 o
1 6 0 5.903 5.827 0.280 15.379 o
1 6 1 5.621 5.657 0.270 16.540 o
1 6 2 2.574 2.589 0.120 83.732 o
1 6 3 0.634 0.570 0.180 37.214 o
1 6 4 4.910 4.888 0.550 3.986 o
1 6 5 11.071 10.915 0.410 7.173 o
1 6 6 3.744 3.768 0.150 53.589 o
1 6 7 0.296 0.260 0.070 246.071 o
1 6 8 11.666 11.934 0.610 3.240 o
1 6 9 11.011 11.295 0.280 15.379 o
1 6 10 6.091 6.417 0.350 9.843 o
1 6 13 2.149 2.269 0.220 24.912 o
1 6 14 0.586 0.520 0.140 61.518 o
1 6 15 11.322 11.115 0.350 9.843 o
1 7 0 1.912 1.689 0.190 33.400 o
1 7 1 1.507 1.599 0.190 33.400 o
1 7 2 0.653 0.440 0.140 61.518 o
1 7 4 1.510 1.479 0.200 30.144 o
1 7 5 3.532 3.268 0.210 27.341 o
1 7 9 4.214 4.288 0.260 17.837 o
1 7 11 2.472 2.149 0.200 30.144 o
2 0 0 24.219 25.758 0.420 6.835 o
2 0 4 7.981 8.266 0.200 30.144 o
2 0 6 3.858 3.998 0.130 71.346 o
2 0 8 104.736 103.661 2.389 0.211 o
2 0 10 34.205 34.464 0.760 2.088 o
2 0 12 77.319 77.204 1.679 0.427 o
2 0 14 98.397 99.204 2.159 0.258 o
2 0 16 35.616 35.963 0.800 1.884 o
2 0 18 5.175 5.248 0.170 41.721 o
2 0 20 18.879 19.591 0.440 6.228 o
2 0 22 15.265 14.943 0.380 8.350 o
2 0 24 34.190 34.264 0.660 2.768 o
2 1 0 364.279 294.912 6.857 0.026 o
2 1 1 66.717 68.218 1.519 0.522 o
2 1 2 2.716 2.699 0.070 246.071 o
2 1 3 462.746 481.644 10.835 0.010 o
2 1 4 8.877 9.326 0.230 22.793 o
2 1 5 20.363 20.530 0.470 5.458 o
2 1 6 421.902 424.181 9.536 0.013 o
2 1 7 29.582 30.426 0.690 2.533 o
2 1 8 47.139 47.708 1.069 1.053 o
2 1 9 179.678 177.557 3.988 0.076 o
2 1 10 42.224 42.480 0.940 1.365 o
2 1 11 1.728 1.709 0.050 482.298 o
2 1 12 24.499 24.139 0.540 4.135 o
2 1 13 119.730 119.184 2.649 0.172 o
2 1 14 3.171 3.089 0.080 188.398 o
2 1 15 5.396 5.308 0.130 71.346 o
2 1 16 0.466 0.400 0.030 1339.720 o
2 1 17 4.417 4.438 0.110 99.648 o
2 1 18 21.185 21.480 0.480 5.233 o
2 1 19 33.773 33.914 0.750 2.144 o
2 1 20 25.058 25.098 0.570 3.711 o
2 1 21 9.374 9.286 0.240 20.933 o
2 1 22 0.659 0.620 0.040 753.591 o
2 1 23 7.005 6.867 0.170 41.721 o
2 1 24 8.357 8.506 0.230 22.793 o
2 2 0 515.885 516.108 11.565 0.009 o
2 2 1 1.690 1.709 0.070 246.071 o
2 2 2 2.965 3.109 0.090 148.858 o
2 2 3 16.943 17.332 0.400 7.536 o
2 2 4 1.298 1.259 0.060 334.929 o
2 2 5 152.436 152.768 3.458 0.101 o
2 2 6 10.239 10.305 0.260 17.837 o
2 2 7 56.410 56.453 1.269 0.748 o
2 2 8 56.096 56.144 1.239 0.784 o
2 2 9 78.030 77.963 1.749 0.394 o
2 2 10 75.868 75.045 1.679 0.427 o
2 2 11 32.157 31.735 0.710 2.392 o
2 2 12 0.406 0.460 0.030 1339.720 o
2 2 13 35.709 35.843 0.790 1.932 o
2 2 14 1.619 1.669 0.050 482.298 o
2 2 15 12.676 12.644 0.280 15.379 o
2 2 16 12.727 12.764 0.290 14.337 o
2 2 17 46.102 46.388 1.040 1.115 o
2 2 18 2.231 2.189 0.080 188.398 o
2 2 20 1.928 2.049 0.090 148.858 o
2 2 22 3.004 3.029 0.100 120.575 o
2 2 23 10.978 11.375 0.260 17.837 o
2 3 0 12.583 12.184 0.600 3.349 o
2 3 1 29.095 28.986 0.650 2.854 o
2 3 2 90.449 87.539 1.919 0.327 o
2 3 3 4.657 4.408 0.140 61.518 o
2 3 4 215.011 211.851 4.698 0.055 o
2 3 5 7.866 7.596 0.180 37.214 o
2 3 6 2.425 2.409 0.070 246.071 o
2 3 7 29.830 29.106 0.670 2.686 o
2 3 8 1.670 1.709 0.060 334.929 o
2 3 9 1.397 1.429 0.060 334.929 o
2 3 10 2.520 2.359 0.110 99.648 o
2 3 11 0.198 0.200 0.030 1339.720 o
2 3 12 3.690 3.778 0.100 120.575 o
2 3 13 0.106 0.110 0.030 1339.720 o
2 3 14 8.393 8.346 0.200 30.144 o
2 3 15 5.079 4.978 0.130 71.346 o
2 3 16 3.671 3.788 0.130 71.346 o
2 3 17 0.231 0.240 0.040 753.591 o
2 3 18 1.532 1.579 0.070 246.071 o
2 3 19 0.315 0.270 0.050 482.298 o
2 3 20 0.292 0.280 0.060 334.929 o
2 3 21 1.683 1.619 0.090 148.858 o
2 3 22 4.625 4.718 0.200 30.144 o
2 4 0 12.332 12.464 0.290 14.337 o
2 4 2 2.044 2.029 0.080 188.398 o
2 4 3 54.175 54.465 1.159 0.896 o
2 4 4 53.719 52.785 1.259 0.759 o
2 4 5 18.446 18.181 0.410 7.173 o
2 4 6 3.473 3.348 0.110 99.648 o
2 4 7 17.791 18.041 0.400 7.536 o
2 4 8 5.027 5.078 0.130 71.346 o
2 4 9 6.705 6.817 0.190 33.400 o
2 4 10 1.652 1.659 0.070 246.071 o
2 4 11 0.221 0.270 0.040 753.591 o
2 4 12 33.946 33.734 0.800 1.884 o
2 4 13 11.307 11.215 0.270 16.540 o
2 4 14 7.683 7.556 0.260 17.837 o
2 4 15 5.440 5.387 0.180 37.214 o
2 4 17 6.105 6.377 0.200 30.144 o
2 4 18 10.503 10.375 0.490 5.022 o
2 4 19 3.644 3.628 0.260 17.837 o
2 5 0 11.027 10.935 0.250 19.292 o
2 5 1 3.758 3.608 0.110 99.648 o
2 5 2 1.784 1.639 0.130 71.346 o
2 5 3 1.233 1.239 0.070 246.071 o
2 5 4 2.813 2.939 0.110 99.648 o
2 5 5 1.246 1.179 0.070 246.071 o
2 5 6 1.746 1.939 0.090 148.858 o
2 5 7 0.234 0.260 0.050 482.298 o
2 5 8 68.809 69.717 1.699 0.417 o
2 5 9 5.434 5.507 0.180 37.214 o
2 5 10 3.546 3.618 0.170 41.721 o
2 5 11 0.315 0.340 0.070 246.071 o
2 5 12 0.772 0.830 0.090 148.858 o
2 5 13 1.493 1.529 0.110 99.648 o
2 5 14 17.555 17.392 1.139 0.928 o
2 5 15 1.103 1.239 0.180 37.214 o
2 6 0 0.826 0.810 0.070 246.071 o
2 6 1 0.514 0.450 0.060 334.929 o
2 6 2 6.647 6.827 0.270 16.540 o
2 6 3 11.913 12.694 0.290 14.337 o
2 6 4 6.512 6.747 0.200 30.144 o
2 6 5 0.222 0.220 0.060 334.929 o
2 6 6 0.307 0.240 0.070 246.071 o
2 6 7 5.268 5.238 0.170 41.721 o
2 6 8 0.682 0.750 0.070 246.071 o
2 6 9 0.544 0.620 0.090 148.858 o
2 6 11 3.224 3.109 0.140 61.518 o
2 6 12 7.195 7.097 0.310 12.547 o
2 6 13 0.604 0.560 0.150 53.589 o
2 6 14 4.037 3.888 0.240 20.933 o
2 7 0 1.129 0.940 0.150 53.589 o
2 7 1 2.184 1.879 0.200 30.144 o
2 7 3 2.003 2.039 0.210 27.341 o
2 7 4 4.038 3.918 0.250 19.292 o
2 7 6 2.019 1.939 0.210 27.341 o
2 7 7 2.899 2.929 0.230 22.793 o
3 0 0 395.364 320.640 7.267 0.023 o
3 0 2 186.514 194.639 4.548 0.058 o
3 0 4 21.877 21.020 0.700 2.461 o
3 0 6 580.875 592.022 13.314 0.007 o
3 0 8 11.151 10.395 0.260 17.837 o
3 0 10 1.151 1.139 0.050 482.298 o
3 0 12 279.581 280.369 6.217 0.031 o
3 0 14 3.712 3.728 0.100 120.575 o
3 0 16 11.098 10.925 0.260 17.837 o
3 0 18 10.152 10.465 0.250 19.292 o
3 0 20 35.788 35.913 0.750 2.144 o
3 0 22 34.004 34.164 0.730 2.263 o
3 0 24 1.793 1.949 0.230 22.793 o
3 1 0 108.000 111.098 2.469 0.198 o
3 1 1 430.607 422.112 11.445 0.009 o
3 1 2 442.202 454.417 10.205 0.012 o
3 1 3 42.352 41.820 0.930 1.394 o
3 1 4 11.959 11.515 0.290 14.337 o
3 1 5 5.074 5.288 0.150 53.589 o
3 1 6 4.686 4.988 0.140 61.518 o
3 1 7 29.716 29.226 0.670 2.686 o
3 1 8 38.412 38.132 0.870 1.593 o
3 1 9 1.515 1.469 0.050 482.298 o
3 1 10 85.624 84.770 1.879 0.341 o
3 1 11 13.645 13.474 0.300 13.397 o
3 1 12 11.050 11.025 0.250 19.292 o
3 1 13 35.872 36.173 0.800 1.884 o
3 1 14 0.623 0.680 0.030 1339.720 o
3 1 15 2.979 2.969 0.080 188.398 o
3 1 16 58.291 58.832 1.309 0.703 o
3 1 17 1.285 1.379 0.060 334.929 o
3 1 18 2.864 2.849 0.100 120.575 o
3 1 19 7.640 7.716 0.190 33.400 o
3 1 20 0.443 0.450 0.040 753.591 o
3 1 21 4.325 4.298 0.110 99.648 o
3 1 22 0.905 0.900 0.060 334.929 o
3 1 23 22.403 22.260 0.490 5.022 o
3 2 0 1.880 1.899 0.070 246.071 o
3 2 1 8.283 7.746 0.200 30.144 o
3 2 2 276.800 276.820 6.287 0.030 o
3 2 3 102.237 101.812 2.309 0.226 o
3 2 4 90.285 91.447 2.029 0.293 o
3 2 5 61.680 60.991 1.419 0.598 o
3 2 6 45.256 44.489 1.060 1.073 o
3 2 7 3.709 3.728 0.100 120.575 o
3 2 8 103.396 102.282 2.469 0.198 o
3 2 9 2.277 2.239 0.060 334.929 o
3 2 10 11.306 11.175 0.250 19.292 o
3 2 11 9.242 9.246 0.210 27.341 o
3 2 12 21.532 21.450 0.480 5.233 o
3 2 13 2.867 2.929 0.080 188.398 o
3 2 14 8.088 7.816 0.190 33.400 o
3 2 15 1.239 1.199 0.060 334.929 o
3 2 16 1.866 1.909 0.070 246.071 o
3 2 17 6.895 7.017 0.170 41.721 o
3 2 18 20.621 20.780 0.500 4.823 o
3 2 19 14.377 14.413 0.330 11.072 o
3 2 20 6.306 6.337 0.170 41.721 o
3 2 21 5.176 5.268 0.150 53.589 o
3 2 22 1.841 1.699 0.090 148.858 o
3 2 23 1.114 0.920 0.190 33.400 o
3 3 0 70.306 71.866 1.499 0.536 o
3 3 1 2.008 2.049 0.080 188.398 o
3 3 2 20.675 20.640 0.480 5.233 o
3 3 3 98.787 96.455 2.089 0.276 o
3 3 4 107.089 105.051 2.269 0.234 o
3 3 5 0.139 0.130 0.030 1339.720 o
3 3 6 19.684 20.151 0.440 6.228 o
3 3 7 2.076 2.109 0.080 188.398 o
3 3 8 114.274 113.577 2.579 0.181 o
3 3 9 34.813 35.523 0.780 1.982 o
3 3 10 0.251 0.220 0.030 1339.720 o
3 3 11 15.785 15.723 0.350 9.843 o
3 3 12 32.300 32.025 0.710 2.392 o
3 3 13 12.136 11.844 0.270 16.540 o
3 3 14 48.080 48.527 1.040 1.115 o
3 3 15 4.500 4.578 0.120 83.732 o
3 3 16 8.003 8.156 0.200 30.144 o
3 3 17 6.925 7.037 0.170 41.721 o
3 3 18 2.034 2.169 0.080 188.398 o
3 3 19 0.764 0.720 0.060 334.929 o
3 3 20 0.455 0.510 0.060 334.929 o
3 3 21 3.641 3.688 0.120 83.732 o
3 3 22 5.845 6.007 0.280 15.379 o
3 4 0 6.122 6.047 0.170 41.721 o
3 4 1 0.340 0.280 0.040 753.591 o
3 4 2 2.212 2.129 0.090 148.858 o
3 4 3 17.914 17.842 0.470 5.458 o
3 4 4 37.563 37.123 1.189 0.851 o
3 4 5 0.261 0.230 0.040 753.591 o
3 4 6 0.267 0.300 0.040 753.591 o
3 4 7 54.398 54.614 1.239 0.784 o
3 4 8 19.837 20.221 0.430 6.521 o
3 4 9 9.750 9.605 0.230 22.793 o
3 4 10 10.862 10.575 0.260 17.837 o
3 4 12 1.678 1.719 0.090 148.858 o
3 4 13 13.057 12.754 0.300 13.397 o
3 4 14 3.116 3.029 0.120 83.732 o
3 4 16 2.280 2.289 0.110 99.648 o
3 4 17 15.627 15.613 0.340 10.430 o
3 4 18 9.193 8.996 0.350 9.843 o
3 5 0 16.488 16.073 0.360 9.304 o
3 5 1 8.723 8.566 0.260 17.837 o
3 5 2 2.869 2.959 0.130 71.346 o
3 5 5 1.914 1.789 0.080 188.398 o
3 5 6 14.880 14.493 0.330 11.072 o
3 5 7 4.485 4.538 0.140 61.518 o
3 5 8 1.599 1.539 0.090 148.858 o
3 5 9 0.369 0.390 0.060 334.929 o
3 5 12 1.541 1.479 0.110 99.648 o
3 5 13 0.321 0.340 0.080 188.398 o
3 5 14 1.518 1.459 0.190 33.400 o
3 6 0 0.058 0.380 0.100 120.575 o
3 6 1 0.984 0.750 0.070 246.071 o
3 6 2 1.200 1.149 0.070 246.071 o
3 6 3 0.562 0.890 0.090 148.858 o
3 6 4 1.011 1.069 0.110 99.648 o
3 6 5 3.124 3.079 0.160 47.099 o
3 6 6 0.699 0.780 0.070 246.071 o
3 6 7 13.695 14.043 0.380 8.350 o
3 6 8 0.224 0.200 0.060 334.929 o
3 6 9 0.651 0.960 0.100 120.575 o
3 6 10 1.953 2.069 0.120 83.732 o
3 6 11 2.428 2.189 0.220 24.912 o
3 6 12 2.534 2.609 0.220 24.912 o
3 6 13 3.611 3.518 0.230 22.793 o
3 7 0 1.124 1.109 0.180 37.214 o
3 7 2 3.402 3.398 0.230 22.793 o
3 7 3 4.389 4.118 0.250 19.292 o
3 7 4 0.678 0.650 0.160 47.099 o
3 7 6 0.567 0.560 0.150 53.589 o
3 7 8 1.095 1.010 0.170 41.721 o
3 7 9 1.766 1.929 0.200 30.144 o
3 7 10 1.363 1.359 0.180 37.214 o
4 0 0 44.562 45.569 1.139 0.928 o
4 0 4 37.245 38.792 0.920 1.425 o
4 0 6 13.336 12.684 0.320 11.775 o
4 0 8 1.050 1.020 0.050 482.298 o
4 0 10 4.472 4.378 0.110 99.648 o
4 0 12 2.822 2.919 0.080 188.398 o
4 0 16 47.840 49.187 1.099 0.996 o
4 0 18 0.176 0.170 0.050 482.298 o
4 0 22 29.100 29.846 0.730 2.263 o
4 1 0 2.370 2.379 0.080 188.398 o
4 1 1 154.567 153.978 3.488 0.099 o
4 1 2 185.483 186.053 4.288 0.066 o
4 1 3 207.611 210.601 4.988 0.048 o
4 1 4 2.884 2.989 0.100 120.575 o
4 1 5 89.126 87.799 2.199 0.249 o
4 1 6 40.112 39.881 0.900 1.489 o
4 1 7 8.451 8.376 0.200 30.144 o
4 1 8 28.327 27.997 0.640 2.944 o
4 1 9 20.960 20.630 0.470 5.458 o
4 1 10 0.256 0.240 0.020 3014.360 o
4 1 11 127.369 128.360 2.839 0.149 o
4 1 12 11.553 11.575 0.260 17.837 o
4 1 13 6.346 6.167 0.140 61.518 o
4 1 14 2.373 2.429 0.070 246.071 o
4 1 15 9.442 9.476 0.220 24.912 o
4 1 16 3.198 3.218 0.090 148.858 o
4 1 17 8.537 8.726 0.210 27.341 o
4 1 18 0.475 0.440 0.040 753.591 o
4 1 19 1.349 1.379 0.060 334.929 o
4 1 20 17.252 17.352 0.420 6.835 o
4 1 21 13.920 13.754 0.340 10.430 o
4 1 22 4.656 4.608 0.180 37.214 o
4 2 0 117.138 118.784 2.699 0.165 o
4 2 1 74.460 74.205 1.629 0.454 o
4 2 2 295.740 294.692 6.717 0.027 o
4 2 3 55.730 54.774 1.209 0.824 o
4 2 4 15.683 14.933 0.420 6.835 o
4 2 5 0.565 0.560 0.040 753.591 o
4 2 6 6.811 6.917 0.170 41.721 o
4 2 7 153.861 149.790 3.288 0.111 o
4 2 8 0.735 0.680 0.030 1339.720 o
4 2 9 14.430 14.223 0.320 11.775 o
4 2 10 40.635 40.651 0.890 1.522 o
4 2 11 1.209 1.169 0.050 482.298 o
4 2 12 101.113 101.283 2.179 0.254 o
4 2 13 26.908 27.237 0.600 3.349 o
4 2 14 10.594 10.675 0.250 19.292 o
4 2 15 25.994 26.398 0.570 3.711 o
4 2 16 2.265 2.219 0.090 148.858 o
4 2 17 5.183 5.058 0.140 61.518 o
4 2 18 5.437 5.338 0.140 61.518 o
4 2 19 2.760 2.719 0.100 120.575 o
4 2 20 3.007 2.989 0.180 37.214 o
4 2 21 2.245 2.149 0.100 120.575 o
4 2 22 12.549 13.274 0.420 6.835 o
4 3 0 5.516 5.557 0.130 71.346 o
4 3 1 36.860 36.403 0.790 1.932 o
4 3 2 0.924 1.020 0.050 482.298 o
4 3 3 1.460 1.309 0.050 482.298 o
4 3 4 48.170 47.748 1.040 1.115 o
4 3 5 3.591 3.638 0.120 83.732 o
4 3 6 105.260 103.761 2.299 0.228 o
4 3 7 0.327 0.330 0.030 1339.720 o
4 3 8 54.339 53.545 1.199 0.837 o
4 3 9 6.099 6.137 0.150 53.589 o
4 3 10 9.662 9.785 0.290 14.337 o
4 3 11 0.351 0.290 0.070 246.071 o
4 3 13 13.263 12.894 0.290 14.337 o
4 3 16 22.647 22.849 0.510 4.636 o
4 3 17 2.851 2.809 0.100 120.575 o
4 3 18 31.765 31.725 0.690 2.533 o
4 3 19 2.496 2.419 0.110 99.648 o
4 3 21 3.630 3.538 0.250 19.292 o
4 4 0 64.949 63.910 1.599 0.471 o
4 4 1 0.567 0.470 0.040 753.591 o
4 4 2 0.619 0.610 0.050 482.298 o
4 4 3 2.633 2.649 0.100 120.575 o
4 4 4 1.622 1.459 0.060 334.929 o
4 4 5 19.986 19.791 0.440 6.228 o
4 4 6 13.243 13.424 0.300 13.397 o
4 4 7 39.450 39.142 0.850 1.669 o
4 4 8 20.162 20.590 0.540 4.135 o
4 4 9 0.994 0.960 0.070 246.071 o
4 4 10 1.330 1.349 0.070 246.071 o
4 4 11 0.443 0.440 0.050 482.298 o
4 4 12 0.192 0.220 0.050 482.298 o
4 4 13 0.546 0.540 0.070 246.071 o
4 4 14 20.364 20.280 0.420 6.835 o
4 4 15 4.948 4.938 0.170 41.721 o
4 4 17 17.745 18.122 0.460 5.698 o
4 5 0 0.182 0.150 0.040 753.591 o
4 5 1 1.979 1.799 0.080 188.398 o
4 5 2 0.804 0.800 0.070 246.071 o
4 5 3 3.375 2.939 0.140 61.518 o
4 5 4 21.614 22.309 0.460 5.698 o
4 5 5 1.982 1.999 0.140 61.518 o
4 5 6 9.237 9.715 0.240 20.933 o
4 5 7 0.130 0.170 0.050 482.298 o
4 5 8 2.072 2.119 0.090 148.858 o
4 5 10 14.197 14.003 0.400 7.536 o
4 5 11 7.161 7.247 0.200 30.144 o
4 5 12 1.794 1.839 0.100 120.575 o
4 6 0 0.866 0.960 0.070 246.071 o
4 6 1 3.549 3.618 0.120 83.732 o
4 6 2 0.489 0.510 0.060 334.929 o
4 6 3 0.622 0.720 0.070 246.071 o
4 6 4 0.106 0.170 0.050 482.298 o
4 6 5 2.425 2.649 0.100 120.575 o
4 6 7 0.787 0.790 0.090 148.858 o
4 6 8 1.882 1.979 0.110 99.648 o
4 6 9 1.647 1.689 0.120 83.732 o
4 7 1 4.281 4.598 0.310 12.547 o
4 7 2 0.788 0.880 0.150 53.589 o
4 7 5 0.893 0.950 0.160 47.099 o
4 7 6 6.101 6.007 0.280 15.379 o
4 7 8 3.476 3.448 0.230 22.793 o
5 0 0 63.097 63.330 1.419 0.598 o
5 0 2 671.409 676.803 15.133 0.005 o
5 0 4 11.759 11.515 0.280 15.379 o
5 0 6 6.571 6.367 0.160 47.099 o
5 0 8 146.534 146.541 3.149 0.122 o
5 0 10 71.286 72.506 1.559 0.495 o
5 0 12 17.375 17.302 0.380 8.350 o
5 0 14 15.586 15.393 0.340 10.430 o
5 0 16 14.985 15.683 0.380 8.350 o
5 0 18 1.796 1.849 0.100 120.575 o
5 0 20 1.982 1.949 0.140 61.518 o
5 0 22 0.704 0.680 0.190 33.400 o
5 1 0 0.382 0.430 0.040 753.591 o
5 1 1 108.529 108.249 2.409 0.208 o
5 1 2 58.002 57.393 1.279 0.736 o
5 1 3 1.821 1.709 0.090 148.858 o
5 1 4 39.383 38.282 0.980 1.255 o
5 1 5 1.160 0.960 0.130 71.346 o
5 1 6 82.065 79.313 1.799 0.372 o
5 1 7 5.006 4.988 0.120 83.732 o
5 1 8 1.409 1.429 0.040 753.591 o
5 1 9 1.805 1.889 0.060 334.929 o
5 1 10 0.758 0.760 0.030 1339.720 o
5 1 11 29.157 29.216 0.640 2.944 o
5 1 12 55.300 55.414 1.209 0.824 o
5 1 13 16.440 16.752 0.390 7.927 o
5 1 14 0.268 0.260 0.030 1339.720 o
5 1 15 17.838 18.002 0.400 7.536 o
5 1 18 5.504 5.637 0.150 53.589 o
5 1 19 0.799 0.780 0.060 334.929 o
5 1 20 1.299 1.359 0.080 188.398 o
5 1 21 23.519 24.179 0.550 3.986 o
5 2 0 25.012 23.859 0.560 3.845 o
5 2 1 25.357 24.888 0.560 3.845 o
5 2 2 3.288 3.258 0.090 148.858 o
5 2 3 24.297 23.489 0.550 3.986 o
5 2 4 60.365 59.402 1.299 0.713 o
5 2 5 14.818 14.493 0.360 9.304 o
5 2 6 48.328 47.608 1.040 1.115 o
5 2 7 4.312 4.188 0.110 99.648 o
5 2 8 14.131 13.704 0.310 12.547 o
5 2 9 10.705 10.445 0.240 20.933 o
5 2 10 39.321 39.431 0.880 1.557 o
5 2 11 10.527 10.485 0.240 20.933 o
5 2 12 21.798 21.150 0.470 5.458 o
5 2 14 5.948 6.007 0.150 53.589 o
5 2 16 11.660 11.255 0.260 17.837 o
5 2 17 24.472 24.868 0.590 3.464 o
5 2 18 2.801 2.749 0.120 83.732 o
5 2 19 2.720 2.839 0.140 61.518 o
5 2 20 17.110 17.352 0.360 9.304 o
5 2 21 2.591 2.599 0.330 11.072 o
5 3 0 121.031 118.275 2.569 0.183 o
5 3 1 26.316 25.418 0.560 3.845 o
5 3 2 5.237 5.308 0.140 61.518 o
5 3 3 4.345 4.298 0.110 99.648 o
5 3 4 3.900 3.728 0.110 99.648 o
5 3 5 40.451 40.071 0.880 1.557 o
5 3 6 89.642 88.109 1.869 0.345 o
5 3 7 4.611 4.338 0.120 83.732 o
5 3 8 3.227 3.298 0.100 120.575 o
5 3 9 0.275 0.220 0.040 753.591 o
5 3 10 37.065 36.373 0.730 2.263 o
5 3 11 21.078 20.730 0.570 3.711 o
5 3 12 0.610 0.560 0.070 246.071 o
5 3 13 4.277 4.278 0.160 47.099 o
5 3 14 28.806 29.096 0.700 2.461 o
5 3 15 0.824 0.840 0.070 246.071 o
5 3 16 31.992 32.125 0.660 2.768 o
5 3 19 4.135 4.098 0.160 47.099 o
5 4 0 8.707 8.636 0.360 9.304 o
5 4 1 4.567 4.658 0.150 53.589 o
5 4 2 0.093 0.140 0.050 482.298 o
5 4 3 1.207 1.319 0.070 246.071 o
5 4 4 25.241 25.108 0.670 2.686 o
5 4 5 17.996 18.081 0.420 6.835 o
5 4 6 8.128 8.256 0.200 30.144 o
5 4 7 18.409 18.271 0.420 6.835 o
5 4 9 7.439 7.157 0.200 30.144 o
5 4 10 15.533 15.583 0.350 9.843 o
5 4 11 2.607 2.619 0.100 120.575 o
5 4 12 0.608 0.540 0.060 334.929 o
5 4 14 2.315 2.269 0.110 99.648 o
5 4 15 11.736 11.954 0.280 15.379 o
5 4 16 1.299 1.349 0.200 30.144 o
5 4 17 4.792 4.868 0.260 17.837 o
5 5 0 4.858 4.888 0.280 15.379 o
5 5 2 4.457 4.818 0.260 17.837 o
5 5 3 1.107 1.099 0.080 188.398 o
5 5 4 3.242 3.408 0.120 83.732 o
5 5 5 0.328 0.340 0.060 334.929 o
5 5 6 6.108 6.407 0.200 30.144 o
5 5 7 1.234 1.119 0.070 246.071 o
5 5 8 7.092 7.137 0.230 22.793 o
5 5 9 0.344 0.410 0.070 246.071 o
5 5 14 2.676 2.609 0.210 27.341 o
5 5 15 0.797 0.770 0.150 53.589 o
5 6 0 6.413 6.617 0.400 7.536 o
5 6 1 4.225 4.128 0.140 61.518 o
5 6 2 3.951 3.868 0.130 71.346 o
5 6 3 1.926 1.859 0.140 61.518 o
5 6 4 1.543 1.529 0.080 188.398 o
5 6 5 7.268 7.167 0.180 37.214 o
5 6 6 2.760 2.799 0.130 71.346 o
5 6 7 10.976 11.315 0.270 16.540 o
5 6 8 0.680 0.690 0.130 71.346 o
5 6 9 2.021 2.089 0.120 83.732 o
5 6 12 0.513 0.520 0.140 61.518 o
5 7 0 1.649 1.539 0.110 99.648 o
5 7 1 7.872 7.247 0.190 33.400 o
5 7 2 1.492 1.369 0.200 30.144 o
5 7 3 1.897 1.749 0.190 33.400 o
5 7 4 1.151 1.229 0.180 37.214 o
5 7 5 0.767 0.660 0.150 53.589 o
6 0 0 233.183 235.260 5.347 0.042 o
6 0 2 29.170 29.806 0.660 2.768 o
6 0 4 1.608 1.499 0.120 83.732 o
6 0 6 42.841 47.488 0.960 1.308 o
6 0 8 15.370 15.483 0.350 9.843 o
6 0 10 33.770 33.614 0.700 2.461 o
6 0 12 92.633 94.116 1.999 0.301 o
6 0 14 4.309 4.218 0.140 61.518 o
6 0 16 2.098 2.089 0.110 99.648 o
6 0 18 11.459 12.004 0.290 14.337 o
6 0 20 22.574 22.480 0.450 5.954 o
6 1 0 0.662 0.620 0.050 482.298 o
6 1 1 183.541 180.265 4.078 0.072 o
6 1 2 60.464 58.523 1.499 0.536 o
6 1 3 22.297 20.820 0.480 5.233 o
6 1 4 54.854 52.145 1.299 0.713 o
6 1 5 58.729 58.433 1.269 0.748 o
6 1 6 21.203 20.101 0.530 4.292 o
6 1 7 11.902 11.575 0.270 16.540 o
6 1 8 42.443 41.800 0.910 1.456 o
6 1 9 34.152 34.394 0.770 2.034 o
6 1 10 0.303 0.340 0.040 753.591 o
6 1 11 32.000 31.725 0.690 2.533 o
6 1 12 0.662 0.670 0.050 482.298 o
6 1 13 13.625 13.854 0.310 12.547 o
6 1 15 2.011 1.879 0.080 188.398 o
6 1 16 25.619 26.338 0.550 3.986 o
6 1 17 0.392 0.370 0.050 482.298 o
6 1 18 3.043 3.049 0.150 53.589 o
6 1 19 5.723 5.787 0.160 47.099 o
6 2 1 9.484 9.256 0.220 24.912 o
6 2 2 0.047 0.100 0.020 3014.360 o
6 2 3 13.726 12.904 0.310 12.547 o
6 2 4 47.627 46.018 0.990 1.230 o
6 2 5 97.213 94.835 2.309 0.226 o
6 2 6 2.228 2.179 0.090 148.858 o
6 2 7 1.059 1.060 0.060 334.929 o
6 2 8 5.400 5.138 0.140 61.518 o
6 2 9 34.119 33.314 0.690 2.533 o
6 2 10 1.551 1.479 0.080 188.398 o
6 2 11 5.671 5.617 0.160 47.099 o
6 2 12 3.248 3.268 0.120 83.732 o
6 2 13 7.014 7.017 0.200 30.144 o
6 2 14 33.147 33.794 0.710 2.392 o
6 2 15 15.239 15.093 0.340 10.430 o
6 2 16 7.577 7.626 0.200 30.144 o
6 2 17 1.351 1.339 0.070 246.071 o
6 2 18 0.733 0.700 0.080 188.398 o
6 2 20 2.753 2.539 0.260 17.837 o
6 3 2 0.703 0.720 0.060 334.929 o
6 3 3 0.769 0.710 0.050 482.298 o
6 3 4 0.306 0.280 0.040 753.591 o
6 3 5 0.147 0.150 0.040 753.591 o
6 3 6 0.189 0.220 0.040 753.591 o
6 3 7 5.057 4.958 0.140 61.518 o
6 3 8 6.051 5.817 0.150 53.589 o
6 3 9 3.195 3.738 0.130 71.346 o
6 3 10 32.127 32.455 0.700 2.461 o
6 3 11 1.788 1.629 0.080 188.398 o
6 3 12 1.278 1.279 0.090 148.858 o
6 3 13 0.605 0.570 0.070 246.071 o
6 3 15 12.166 12.054 0.300 13.397 o
6 3 16 5.509 5.647 0.190 33.400 o
6 3 17 0.545 0.570 0.170 41.721 o
6 3 18 7.960 8.726 0.500 4.823 o
6 4 0 16.481 16.142 0.440 6.228 o
6 4 2 25.225 25.288 0.590 3.464 o
6 4 3 0.241 0.300 0.050 482.298 o
6 4 4 6.117 5.937 0.200 30.144 o
6 4 5 13.807 13.924 0.310 12.547 o
6 4 6 0.760 0.820 0.050 482.298 o
6 4 7 1.924 1.869 0.090 148.858 o
6 4 9 7.337 7.556 0.190 33.400 o
6 4 10 17.732 18.122 0.390 7.927 o
6 4 11 1.775 1.649 0.080 188.398 o
6 4 12 0.285 0.300 0.060 334.929 o
6 4 14 2.901 2.899 0.140 61.518 o
6 4 15 4.618 4.768 0.160 47.099 o
6 4 16 3.705 3.718 0.150 53.589 o
6 5 0 25.810 25.668 1.109 0.979 o
6 5 1 4.023 3.918 0.140 61.518 o
6 5 2 0.202 0.270 0.060 334.929 o
6 5 3 0.647 0.640 0.070 246.071 o
6 5 4 14.478 14.263 0.320 11.775 o
6 5 6 43.211 43.070 1.149 0.912 o
6 5 7 2.834 2.899 0.210 27.341 o
6 5 8 0.549 0.540 0.090 148.858 o
6 5 9 1.296 1.379 0.090 148.858 o
6 5 10 0.416 0.420 0.070 246.071 o
6 5 12 0.504 0.550 0.080 188.398 o
6 5 13 1.510 1.589 0.190 33.400 o
6 6 0 10.728 11.085 0.290 14.337 o
6 6 1 2.133 2.049 0.090 148.858 o
6 6 2 4.392 4.638 0.270 16.540 o
6 6 3 5.086 5.148 0.160 47.099 o
6 6 4 0.230 0.260 0.060 334.929 o
6 6 5 1.158 1.129 0.080 188.398 o
6 6 7 1.926 1.809 0.120 83.732 o
6 6 8 0.842 0.840 0.090 148.858 o
6 6 9 0.477 0.520 0.080 188.398 o
6 6 10 6.500 6.677 0.280 15.379 o
6 7 0 1.730 1.539 0.100 120.575 o
6 7 1 0.541 0.460 0.140 61.518 o
7 0 0 108.189 108.809 3.568 0.095 o
7 0 2 35.014 35.264 1.289 0.725 o
7 0 4 268.281 262.277 11.585 0.009 o
7 0 6 1.218 1.119 0.070 246.071 o
7 0 8 43.238 43.989 0.870 1.593 o
7 0 10 59.397 59.422 1.289 0.725 o
7 0 12 17.504 17.692 0.410 7.173 o
7 0 14 11.835 12.194 0.370 8.807 o
7 0 16 8.316 8.186 0.230 22.793 o
7 0 18 16.081 16.532 0.350 9.843 o
7 1 0 82.745 80.782 1.849 0.352 o
7 1 1 1.055 1.050 0.060 334.929 o
7 1 2 0.199 0.230 0.030 1339.720 o
7 1 3 7.317 7.277 0.180 37.214 o
7 1 4 34.929 34.174 0.750 2.144 o
7 1 5 40.240 38.892 1.050 1.094 o
7 1 6 1.014 0.930 0.060 334.929 o
7 1 7 1.306 1.429 0.070 246.071 o
7 1 8 46.265 46.458 0.950 1.336 o
7 1 10 3.162 3.248 0.120 83.732 o
7 1 11 16.345 16.512 0.360 9.304 o
7 1 12 15.201 15.133 0.370 8.807 o
7 1 13 15.272 15.233 0.360 9.304 o
7 1 14 23.239 23.559 0.550 3.986 o
7 1 15 21.888 22.250 0.470 5.458 o
7 1 17 3.288 3.508 0.140 61.518 o
7 1 18 0.411 0.300 0.080 188.398 o
7 1 19 4.062 4.278 0.160 47.099 o
7 2 0 34.963 34.084 0.780 1.982 o
7 2 1 10.700 10.435 0.240 20.933 o
7 2 2 6.391 6.107 0.160 47.099 o
7 2 3 4.751 4.538 0.120 83.732 o
7 2 4 0.514 0.540 0.040 753.591 o
7 2 5 0.798 0.710 0.050 482.298 o
7 2 6 5.678 5.657 0.150 53.589 o
7 2 7 3.265 3.159 0.100 120.575 o
7 2 8 7.276 6.807 0.170 41.721 o
7 2 9 20.444 20.620 0.440 6.228 o
7 2 10 0.926 0.780 0.070 246.071 o
7 2 11 10.030 10.005 0.250 19.292 o
7 2 12 0.350 0.300 0.070 246.071 o
7 2 13 4.008 4.198 0.180 37.214 o
7 2 14 6.612 6.537 0.200 30.144 o
7 2 15 11.052 11.405 0.270 16.540 o
7 2 16 1.082 1.000 0.110 99.648 o
7 2 18 3.812 3.678 0.150 53.589 o
7 3 0 0.575 0.560 0.040 753.591 o
7 3 1 27.584 27.267 0.580 3.584 o
7 3 2 22.334 22.010 0.510 4.636 o
7 3 3 14.968 14.733 0.350 9.843 o
7 3 4 14.082 14.043 0.310 12.547 o
7 3 5 1.046 0.990 0.060 334.929 o
7 3 6 6.526 6.577 0.170 41.721 o
7 3 7 3.334 3.328 0.110 99.648 o
7 3 8 11.991 11.615 0.270 16.540 o
7 3 9 9.796 9.635 0.280 15.379 o
7 3 10 1.777 1.859 0.090 148.858 o
7 3 12 3.316 3.508 0.160 47.099 o
7 3 13 1.584 1.479 0.100 120.575 o
7 3 14 0.272 0.290 0.070 246.071 o
7 3 16 1.891 1.919 0.130 71.346 o
7 4 0 9.769 9.506 0.220 24.912 o
7 4 1 1.483 1.449 0.100 120.575 o
7 4 2 1.570 1.639 0.080 188.398 o
7 4 3 1.125 1.109 0.080 188.398 o
7 4 4 2.589 2.349 0.110 99.648 o
7 4 5 19.904 20.131 0.490 5.022 o
7 4 6 29.335 29.326 0.640 2.944 o
7 4 9 9.904 9.885 0.240 20.933 o
7 4 10 0.319 0.320 0.060 334.929 o
7 4 12 4.786 4.728 0.170 41.721 o
7 4 13 0.288 0.350 0.100 120.575 o
7 4 14 6.763 6.617 0.220 24.912 o
7 4 15 3.224 3.328 0.160 47.099 o
7 5 0 13.336 12.864 0.300 13.397 o
7 5 2 11.998 11.914 0.280 15.379 o
7 5 3 1.380 1.359 0.090 148.858 o
7 5 4 2.319 2.509 0.110 99.648 o
7 5 6 1.068 0.990 0.080 188.398 o
7 5 8 3.522 3.438 0.130 71.346 o
7 5 10 19.956 19.291 0.420 6.835 o
7 5 11 1.278 1.409 0.200 30.144 o
7 5 12 1.202 1.169 0.180 37.214 o
7 6 0 0.779 0.790 0.070 246.071 o
7 6 2 2.165 2.119 0.110 99.648 o
7 6 4 3.764 3.568 0.210 27.341 o
7 6 5 3.786 3.498 0.140 61.518 o
7 6 6 3.115 2.999 0.140 61.518 o
7 6 7 3.282 3.388 0.140 61.518 o
7 6 8 2.901 2.989 0.220 24.912 o
8 0 0 27.682 27.817 0.540 4.135 o
8 0 2 14.779 14.733 0.460 5.698 o
8 0 4 64.166 64.220 1.399 0.615 o
8 0 6 4.588 4.358 0.140 61.518 o
8 0 8 28.181 29.126 0.620 3.137 o
8 0 10 0.868 0.870 0.090 148.858 o
8 0 12 24.543 24.978 0.490 5.022 o
8 0 14 80.437 82.901 1.959 0.314 o
8 0 16 0.789 1.099 0.100 120.575 o
8 1 1 0.429 0.410 0.030 1339.720 o
8 1 2 2.045 2.049 0.070 246.071 o
8 1 3 83.173 83.651 1.959 0.314 o
8 1 4 32.985 32.285 0.770 2.034 o
8 1 6 4.192 4.038 0.120 83.732 o
8 1 7 0.325 0.340 0.040 753.591 o
8 1 8 19.222 19.501 0.420 6.835 o
8 1 9 9.420 9.436 0.230 22.793 o
8 1 10 18.322 18.102 0.390 7.927 o
8 1 11 5.948 6.107 0.190 33.400 o
8 1 12 4.233 4.338 0.200 30.144 o
8 1 13 10.831 11.035 0.270 16.540 o
8 1 15 1.572 1.549 0.130 71.346 o
8 1 16 0.630 0.570 0.110 99.648 o
8 2 0 41.282 40.691 0.950 1.336 o
8 2 1 21.422 21.110 0.510 4.636 o
8 2 3 5.009 4.898 0.160 47.099 o
8 2 4 14.236 14.183 0.320 11.775 o
8 2 5 7.408 7.207 0.190 33.400 o
8 2 7 34.743 34.634 0.820 1.793 o
8 2 8 4.213 3.998 0.120 83.732 o
8 2 9 0.127 0.150 0.050 482.298 o
8 2 10 15.024 14.973 0.340 10.430 o
8 2 13 3.827 3.908 0.210 27.341 o
8 2 14 0.333 0.320 0.090 148.858 o
8 2 15 2.596 2.819 0.280 15.379 o
8 2 16 1.907 1.929 0.130 71.346 o
8 3 0 17.323 17.022 0.420 6.835 o
8 3 1 0.186 0.190 0.040 753.591 o
8 3 2 9.389 9.226 0.230 22.793 o
8 3 3 0.600 0.570 0.050 482.298 o
8 3 4 10.568 10.585 0.250 19.292 o
8 3 5 17.794 17.392 0.470 5.458 o
8 3 6 13.978 13.714 0.420 6.835 o
8 3 8 3.641 3.658 0.120 83.732 o
8 3 10 2.629 2.609 0.120 83.732 o
8 3 11 5.636 5.477 0.170 41.721 o
8 3 12 3.163 3.268 0.130 71.346 o
8 3 13 6.380 6.237 0.200 30.144 o
8 3 14 5.448 5.707 0.180 37.214 o
8 3 15 1.335 1.369 0.160 47.099 o
8 4 1 2.236 2.269 0.090 148.858 o
8 4 2 13.677 13.144 0.320 11.775 o
8 4 3 2.463 2.379 0.150 53.589 o
8 4 4 2.306 2.229 0.090 148.858 o
8 4 5 2.632 2.679 0.110 99.648 o
8 4 6 3.551 3.438 0.110 99.648 o
8 4 7 4.189 4.168 0.120 83.732 o
8 4 9 12.398 11.854 0.280 15.379 o
8 4 10 5.662 5.727 0.220 24.912 o
8 4 12 5.442 5.447 0.170 41.721 o
8 4 13 0.265 0.310 0.090 148.858 o
8 5 0 1.031 0.950 0.080 188.398 o
8 5 1 0.218 0.220 0.060 334.929 o
8 5 2 6.186 6.067 0.170 41.721 o
8 5 3 3.628 3.468 0.130 71.346 o
8 5 4 0.796 0.830 0.080 188.398 o
8 5 6 6.608 6.657 0.190 33.400 o
8 5 7 2.108 2.399 0.230 22.793 o
8 5 8 19.335 19.281 0.690 2.533 o
8 5 9 2.677 2.819 0.130 71.346 o
8 5 10 0.845 0.790 0.140 61.518 o
8 6 1 0.483 0.450 0.080 188.398 o
8 6 2 4.637 4.458 0.350 9.843 o
8 6 3 1.394 1.209 0.100 120.575 o
8 6 4 2.540 2.529 0.150 53.589 o
9 0 0 17.305 18.281 0.820 1.793 o
9 0 2 46.160 45.889 1.639 0.448 o
9 0 4 4.516 4.548 0.240 20.933 o
9 0 6 26.756 26.657 0.520 4.459 o
9 0 10 13.593 13.864 0.420 6.835 o
9 0 12 8.343 8.476 0.330 11.072 o
9 1 0 32.778 32.755 0.690 2.533 o
9 1 1 0.209 0.200 0.040 753.591 o
9 1 2 4.748 4.608 0.140 61.518 o
9 1 3 26.156 25.678 0.530 4.292 o
9 1 4 2.510 2.459 0.120 83.732 o
9 1 5 5.970 6.007 0.180 37.214 o
9 1 6 7.659 7.387 0.280 15.379 o
9 1 7 12.754 12.574 0.290 14.337 o
9 1 8 1.675 1.669 0.080 188.398 o
9 1 9 2.037 1.949 0.090 148.858 o
9 1 10 8.935 8.826 0.230 22.793 o
9 1 12 0.953 1.050 0.090 148.858 o
9 1 13 26.338 27.127 0.510 4.636 o
9 1 14 8.845 9.026 0.260 17.837 o
9 1 15 1.005 1.139 0.100 120.575 o
9 2 0 1.757 1.709 0.090 148.858 o
9 2 1 3.612 3.628 0.120 83.732 o
9 2 2 35.353 35.114 0.810 1.838 o
9 2 3 4.969 4.918 0.170 41.721 o
9 2 4 35.570 34.684 0.770 2.034 o
9 2 5 3.202 3.208 0.130 71.346 o
9 2 6 2.992 3.069 0.110 99.648 o
9 2 7 1.644 1.729 0.090 148.858 o
9 2 8 2.113 2.119 0.090 148.858 o
9 2 9 14.860 14.603 0.350 9.843 o
9 2 10 2.006 2.029 0.110 99.648 o
9 2 11 8.453 8.766 0.230 22.793 o
9 2 12 6.223 6.247 0.240 20.933 o
9 2 14 7.103 7.247 0.200 30.144 o
9 3 0 2.043 2.229 0.120 83.732 o
9 3 1 6.384 6.297 0.160 47.099 o
9 3 2 2.508 2.489 0.110 99.648 o
9 3 3 13.796 14.623 0.360 9.304 o
9 3 4 6.422 6.437 0.310 12.547 o
9 3 5 1.314 1.239 0.090 148.858 o
9 3 6 15.596 16.102 0.380 8.350 o
9 3 7 0.293 0.330 0.060 334.929 o
9 3 8 15.630 15.463 0.340 10.430 o
9 3 10 2.954 2.819 0.230 22.793 o
9 3 11 3.739 3.768 0.150 53.589 o
9 3 12 4.565 4.428 0.320 11.775 o
9 4 1 2.274 2.399 0.120 83.732 o
9 4 2 12.514 12.114 0.290 14.337 o
9 4 5 0.325 0.290 0.060 334.929 o
9 4 6 4.942 4.808 0.140 61.518 o
9 4 7 17.301 17.832 0.390 7.927 o
9 4 8 12.056 11.794 0.270 16.540 o
9 4 9 5.043 5.108 0.170 41.721 o
9 4 10 0.968 1.060 0.100 120.575 o
9 5 1 0.833 0.770 0.090 148.858 o
9 5 2 4.164 3.908 0.130 71.346 o
9 5 3 1.477 1.369 0.090 148.858 o
9 5 4 1.022 1.139 0.180 37.214 o
9 5 5 0.883 0.960 0.170 41.721 o
10 0 0 7.311 8.056 0.460 5.698 o
10 0 2 2.778 2.939 0.130 71.346 o
10 0 4 13.853 13.823 0.440 6.228 o
10 0 6 17.190 16.412 0.350 9.843 o
10 0 8 0.994 1.010 0.100 120.575 o
10 1 0 9.494 9.506 0.230 22.793 o
10 1 1 31.486 31.515 0.660 2.768 o
10 1 3 8.294 8.116 0.210 27.341 o
10 1 4 9.210 9.306 0.240 20.933 o
10 1 5 3.579 3.438 0.130 71.346 o
10 1 6 7.618 7.466 0.210 27.341 o
10 1 8 1.294 1.269 0.110 99.648 o
10 1 9 1.151 1.119 0.110 99.648 o
10 1 10 5.146 5.088 0.290 14.337 o
10 1 11 3.696 3.468 0.260 17.837 o
10 1 12 0.673 0.520 0.170 41.721 o
10 1 13 1.644 1.659 0.230 22.793 o
10 2 0 9.080 9.116 0.250 19.292 o
10 2 1 1.600 1.579 0.090 148.858 o
10 2 2 28.199 27.627 1.020 1.159 o
10 2 3 7.703 7.476 0.350 9.843 o
10 2 4 1.474 1.409 0.190 33.400 o
10 2 5 10.012 9.645 0.250 19.292 o
10 2 6 7.179 7.197 0.210 27.341 o
10 2 7 3.698 3.598 0.120 83.732 o
10 2 8 3.092 3.009 0.110 99.648 o
10 2 9 0.418 0.430 0.090 148.858 o
10 2 10 6.226 6.117 0.300 13.397 o
10 2 11 1.212 1.249 0.110 99.648 o
10 2 12 14.862 15.733 0.450 5.954 o
10 3 0 0.777 0.760 0.060 334.929 o
10 3 1 1.333 1.139 0.080 188.398 o
10 3 2 18.092 18.081 0.430 6.521 o
10 3 3 3.724 3.808 0.130 71.346 o
10 3 4 3.231 3.288 0.120 83.732 o
10 3 5 0.252 0.220 0.060 334.929 o
10 3 6 13.450 13.254 0.300 13.397 o
10 3 7 11.288 11.485 0.280 15.379 o
10 3 8 23.703 24.079 0.460 5.698 o
10 3 9 0.506 0.350 0.100 120.575 o
10 3 10 1.026 0.970 0.160 47.099 o
10 3 11 0.847 0.930 0.200 30.144 o
10 4 0 2.368 2.399 0.110 99.648 o
10 4 1 4.962 4.918 0.150 53.589 o
10 4 3 1.466 1.429 0.090 148.858 o
10 4 4 3.134 3.248 0.150 53.589 o
10 4 5 1.000 1.149 0.110 99.648 o
10 4 6 0.779 0.800 0.130 71.346 o
10 4 7 6.534 6.497 0.190 33.400 o
10 5 0 1.760 1.669 0.200 30.144 o
10 5 1 2.450 2.479 0.120 83.732 o
11 0 0 32.125 32.805 1.030 1.137 o
11 0 2 24.162 23.859 0.500 4.823 o
11 0 6 2.454 2.209 0.200 30.144 o
11 1 1 3.764 3.948 0.120 83.732 o
11 1 2 8.024 7.726 0.200 30.144 o
11 1 3 10.938 10.895 0.260 17.837 o
11 1 4 1.669 1.699 0.100 120.575 o
11 1 5 12.315 12.534 0.290 14.337 o
11 1 6 3.428 3.628 0.140 61.518 o
11 1 7 4.591 4.448 0.160 47.099 o
11 1 9 1.281 1.409 0.230 22.793 o
11 1 10 5.360 5.327 0.290 14.337 o
11 2 1 11.734 11.735 0.270 16.540 o
11 2 3 0.924 0.800 0.090 148.858 o
11 2 4 6.785 6.817 0.230 22.793 o
11 2 6 18.652 18.411 0.900 1.489 o
11 2 7 15.641 16.352 0.470 5.458 o
11 2 8 2.703 2.819 0.250 19.292 o
11 2 9 0.775 0.700 0.190 33.400 o
11 3 0 18.552 18.621 0.400 7.536 o
11 3 1 1.935 2.069 0.170 41.721 o
11 3 2 1.160 1.219 0.180 37.214 o
11 3 3 1.407 1.459 0.120 83.732 o
11 3 4 3.015 3.069 0.140 61.518 o
11 3 5 0.712 0.830 0.200 30.144 o
11 3 6 2.074 2.019 0.230 22.793 o
11 4 0 1.491 1.189 0.180 37.214 o
11 4 1 3.261 3.428 0.220 24.912 o
11 4 2 3.256 3.139 0.140 61.518 o
11 4 4 5.950 5.757 0.290 14.337 o
12 0 0 1.393 1.509 0.090 148.858 o
12 0 2 19.398 19.601 0.510 4.636 o
12 0 4 7.458 7.606 0.310 12.547 o
12 1 0 8.269 8.366 0.220 24.912 o
12 1 1 3.141 3.169 0.120 83.732 o
12 1 2 8.018 7.936 0.200 30.144 o
12 1 3 3.357 3.248 0.140 61.518 o
12 1 4 0.495 0.400 0.080 188.398 o
12 1 5 3.510 3.468 0.250 19.292 o
12 1 6 11.741 12.274 0.380 8.350 o
12 1 7 2.385 2.689 0.240 20.933 o
12 2 0 0.656 0.680 0.080 188.398 o
12 2 3 2.076 1.999 0.230 22.793 o
12 2 4 3.835 3.848 0.270 16.540 o
12 2 5 2.507 2.469 0.250 19.292 o
12 2 6 0.969 0.970 0.200 30.144 o
12 3 3 2.413 2.449 0.250 19.292 o
13 1 0 1.260 1.299 0.100 120.575 o
13 1 1 2.031 2.139 0.170 41.721 o
13 2 0 0.943 0.910 0.190 33.400 o
13 2 1 2.806 2.779 0.250 19.292 o

_iucr_refine_instructions_details
;
TITL OXA07 OLEX2: imported from CIF
CELL 0.71073 6.095 3.4881 11.8462 90 103.842 90
ZERR 2 0.0005 0.0003 0.0009 0 0.003 0
LATT 1
SYMM -X,0.5+Y,0.5-Z
SFAC C H O
DISP C 0.0033 0.0016
DISP H 0 0
DISP O 0.0106 0.006
UNIT 4 12 12

SIZE 0.193 0.186 0.139
TEMP -173.1(10)
ACTA 
WGHT 0 0
FVAR 1.000234
REM <olex2.extras>
REM </olex2.extras>

O1    3     0.43489  0.44405  0.34989  11.00000  0.01295  0.01922  0.00788 =
 -0.00070  0.00160  0.00464 
O2    3     0.24239  0.74249  0.46371  11.00000  0.01125  0.01836  0.00954 =
 -0.00073  0.00113  0.00536 
C1    1     0.40302  0.55876  0.44801  11.00000  0.00922  0.01165  0.00775 =
 -0.00008  0.00128  0.00171 
H1    2     0.29900  0.51895  0.27809  11.00000  0.03839  0.04483  0.01760 =
 -0.00107  0.01023  0.00563 
O3    3     0.13014  0.63103  0.17858  11.00000  0.01082  0.01845  0.00933 =
 0.00101  0.00073 -0.00184 
H2    2     0.19170  0.69636  0.11253  11.00000  0.03287  0.03220  0.02117 =
 0.00364  0.00727 -0.00462 
H3    2     0.00744  0.45744  0.14957  11.00000  0.02421  0.03361  0.03018 =
 -0.00220  0.00704 -0.01112 
HKLF 4

END
Q1 1 0.333333 0.666667 0.458333 11 0.05 0.14
Q2 1 0.222222 1.125 0.083333 11 0.05 0.12
Q3 1 0.611111 0.125 0.402778 11 0.05 0.12
Q4 1 -0.083333 0.666667 0.111111 11 0.05 0.11
Q5 1 0.222222 0.333333 0.236111 11 0.05 0.11
Q6 1 0.166667 0.541667 0.166667 11 0.05 0.1
Q7 1 -0.027778 0.916667 0.166667 11 0.05 0.1
Q8 1 0.361111 0.5 0.555556 11 0.05 0.09
Q9 1 0.277778 1.125 0.402778 11 0.05 0.09
Q10 1 0.361111 0.458333 0.319444 11 0.05 0.09
Q11 1 -0.055556 0.583333 0.027778 11 0.05 0.09
Q12 1 0.388889 0.333333 0.444444 11 0.05 0.09
Q13 1 0.083333 0.958333 0.097222 11 0.05 0.09
Q14 1 0.055556 0.25 0.111111 11 0.05 0.08
Q15 1 -0.111111 0.666667 0.236111 11 0.05 0.07
Q16 1 0.305556 0.041667 0.291667 11 0.05 0.07
Q17 1 0.611111 0.791667 0.402778 11 0.05 0.07
Q18 1 0.472222 0.166667 0.263889 11 0.05 0.06
Q19 1 -0.055556 0.875 0.027778 11 0.05 0.06
Q20 1 0.527778 0.458333 0.319444 11 0.05 0.06

  REM The information below was added by Olex2.
  REM
  REM R1 = 0.0136 for 2499 Fo > 4sig(Fo) and 0.0136 for all 2499 data
  REM 64 parameters refined using 0 restraints
  REM Highest difference peak 0.1394, deepest hole -0.1756
  REM Mean Shift 0.0000, Max Shift 0.0000.

  REM +++ Tabular Listing of Refinement Information +++
  REM R1_all = 0.0136
  REM R1_gt = 0.0136
  REM wR_ref = 0.0373
  REM GOOF = 1.1864
  REM Shift_max = 0.0000
  REM Shift_mean = 0.0000
  REM Reflections_all = 2499
  REM Reflections_gt = 2499
  REM Parameters = 64
  REM Hole = -0.1756
  REM Peak = 0.1394
  REM Flack = n/a

  
;
_olex2_submission_special_instructions  'No special instructions were received'

# start Validation Reply Form
_vrf_PLAT940_OXACDH_MBIS_B3LYP_cc-pVTZ
;
PROBLEM: Fsqd Refinement With I > n * Sigma(I) Only .....     Please Check 
RESPONSE: Refinement was performed on reflections fulfilling the threshold
expression I>=2u(I).
;
_vrf_PLAT355_OXACDH_MBIS_B3LYP_cc-pVTZ
;
PROBLEM: Long   O-H
RESPONSE: This is a very strong hydrogen bond and this is the reason why
the O-H bond is so long.
;
_vrf_PLAT417_OXACDH_MBIS_B3LYP_cc-pVTZ
;
PROBLEM: Short Inter D-H..H-D
RESPONSE: This is a very strong hydrogen bond and this is the reason why
the distance is so short.
;
# end Validation Reply Form
