# Supplementary material for: Hirshfeld atom like refinement with alternative electron density partitions
Source: IUCrJ. 2020 Oct 29;7(Pt 6):1199–215. doi: 10.1107/S2052252520013603 (PMC7642787; doi:10.1107/S2052252520013603)
Supplement: Supplementary file 2 [file m-07-01199-sup2.zip › cifs/OXACDH_TAAM.cif]

data_OXACDH_TAAM
_audit_creation_date               2019-12-22
_audit_creation_method
;
Olex2 1.2
(compiled 2018.05.29 svn.r3508 for OlexSys, GUI svn.r5506)
with development version of DiSCaMB library integrated with
the olex2.refine module
Chodkiewicz, M. L., Migacz, S., Rudnicki, W., Makal, A., Kalinowski,
J. A., Moriarty, N. W., Grosse-Kunstleve, R. W., Afonine, P. V., Adams,
P. D. & Dominiak, P. M. (2018). J. Appl. Cryst. 51, 193-199.
;

_publ_section_references
;
Bourhis, L.J., Dolomanov, O.V., Gildea, R.J., Howard, J.A.K., Puschmann, H.
 (2015). Acta Cryst. A71, 59-75.

Dolomanov, O.V., Bourhis, L.J., Gildea, R.J, Howard, J.A.K. & Puschmann, H.
 (2009), J. Appl. Cryst. 42, 339-341.
;
_chemical_formula_moiety           'C2 H2 O4, 2(H2 O)'
_chemical_formula_sum              'C2 H6 O6'
_chemical_formula_weight           126.07
loop_
  _atom_type_symbol
  _atom_type_scat_dispersion_real
  _atom_type_scat_dispersion_imag
  _atom_type_scat_Cromer_Mann_a1
  _atom_type_scat_Cromer_Mann_a2
  _atom_type_scat_Cromer_Mann_a3
  _atom_type_scat_Cromer_Mann_a4
  _atom_type_scat_Cromer_Mann_b1
  _atom_type_scat_Cromer_Mann_b2
  _atom_type_scat_Cromer_Mann_b3
  _atom_type_scat_Cromer_Mann_b4
  _atom_type_scat_Cromer_Mann_c
  _atom_type_scat_source
  _atom_type_scat_dispersion_source
 H 0.00000 0.00000 0.49300 0.32291 0.14019 0.04081 10.51090 26.12570 3.14236
 57.79970 0.0030380000826
 'International Tables Volume C Table 6.1.1.4 (pp. 500-502)' custom
 C 0.00330 0.00160 2.31000 1.02000 1.58860 0.86500 20.84390 10.20750 0.56870
 51.65120 0.215599998832
 'International Tables Volume C Table 6.1.1.4 (pp. 500-502)' custom
 O 0.01060 0.00600 3.04850 2.28680 1.54630 0.86700 13.27710 5.70110 0.32390
 32.90890 0.250800013542
 'International Tables Volume C Table 6.1.1.4 (pp. 500-502)' custom

_space_group_crystal_system        'monoclinic'
_space_group_IT_number             14
_space_group_name_H-M_alt          'P 1 21/c 1'
_space_group_name_Hall             '-P 2ybc'
loop_
  _space_group_symop_id
  _space_group_symop_operation_xyz
 1 x,y,z
 2 -x,y+1/2,-z+1/2
 3 -x,-y,-z
 4 x,-y-1/2,z-1/2

_symmetry_Int_Tables_number        14
_cell_length_a                     6.0950(5)
_cell_length_b                     3.4881(3)
_cell_length_c                     11.8462(9)
_cell_angle_alpha                  90
_cell_angle_beta                   103.842(3)
_cell_angle_gamma                  90
_cell_volume                       244.54(4)
_cell_formula_units_Z              2
_cell_measurement_temperature     100(1)
_cell_measurement_reflns_used      8293
_cell_measurement_theta_min        3.5426
_cell_measurement_theta_max        55.9088
_exptl_absorpt_coefficient_mu      0.181
_exptl_crystal_description        unspecified
_exptl_crystal_density_diffrn      1.7120
_exptl_crystal_F_000               132.1295
_exptl_crystal_size_max            0.193
_exptl_crystal_size_mid            0.186
_exptl_crystal_size_min            0.139
_diffrn_reflns_av_r_equivalents    0.0224
_diffrn_reflns_av_sigmaI/netI      0.01783
_diffrn_reflns_limit_h_max         13
_diffrn_reflns_limit_h_min         -13
_diffrn_reflns_limit_k_max         7
_diffrn_reflns_limit_k_min         0
_diffrn_reflns_limit_l_max         26
_diffrn_reflns_limit_l_min         0
_diffrn_reflns_number              11034
_diffrn_reflns_theta_full          52.08
_diffrn_reflns_theta_max           54.811
_diffrn_reflns_theta_min           3.543
_diffrn_ambient_temperature        100.0(10)
_diffrn_measured_fraction_theta_full  0.949
_diffrn_measured_fraction_theta_max   0.985
_diffrn_radiation_type             'Mo K\a'
_diffrn_radiation_wavelength       0.71073
_diffrn_radiation_source               'TXS rotating anode'
_diffrn_radiation_monochromator        'multi-layer optics'
_diffrn_measurement_device
;
Bruker AXS Kappa APEX II Ultra diffractometer
;
_diffrn_measurement_device_type        'APEX II CCD detector'
_diffrn_measurement_method             '\w-scans'
_reflns_Friedel_coverage           0.0
_reflns_limit_h_max                13
_reflns_limit_h_min                -13
_reflns_limit_k_max                7
_reflns_limit_k_min                0
_reflns_limit_l_max                26
_reflns_limit_l_min                0
_reflns_number_gt                  2499
_reflns_number_total               2939
_reflns_threshold_expression       I>=2u(I)
_computing_molecular_graphics      'Olex2 (Dolomanov et al., 2009)'
_computing_publication_material    'Olex2 (Dolomanov et al., 2009)'
_computing_structure_refinement    'olex2.refine (Bourhis et al., 2015)'
_refine_diff_density_max           0.2140
_refine_diff_density_min           -0.2604
_refine_diff_density_rms           0.0478
_refine_ls_d_res_high              0.4348
_refine_ls_d_res_low               5.7511
_refine_ls_goodness_of_fit_ref     1.6387
_refine_ls_hydrogen_treatment      refall
_refine_ls_matrix_type             full
_refine_ls_number_constraints      0
_refine_ls_number_parameters       64
_refine_ls_number_reflns           2499
_refine_ls_number_restraints       0
_refine_ls_R_factor_all            0.0176
_refine_ls_R_factor_gt             0.0176
_refine_ls_restrained_S_all        1.6387
_refine_ls_shift/su_max            0.0001
_refine_ls_shift/su_mean           0.0000
_refine_ls_structure_factor_coef   Fsqd
_refine_ls_weighting_details      
 'w=1/[\s^2^(Fo^2^)+(0.0000P)^2^] where P=(Fo^2^+2Fc^2^)/3'
_refine_ls_weighting_scheme        calc
_refine_ls_wR_factor_gt            0.0515
_refine_ls_wR_factor_ref           0.0515
_refine_special_details          
;
  TAAM/UBDB refinement.
  Uses aspherical atomic scattering factors computed by DiSCaMB library
  (Chodkiewicz et. al., J. Appl. Cryst., 2018, 51, 193-199)
  from multipolar model
  (Hansen & Coppens, Acta Cryst. A, 1978, 34, 909-921)
  parametrized using the UBDB2018 databank
  (Kumar,Gruza,Bojarowski & Dominiak, Acta Cryst.A,2019,75,(398-408))
  Refinement performed with
  olex2.refine in local version of Olex2-1.2 interfaced with DiSCaMB library
;
loop_
  _atom_site_label
  _atom_site_type_symbol
  _atom_site_fract_x
  _atom_site_fract_y
  _atom_site_fract_z
  _atom_site_U_iso_or_equiv
  _atom_site_adp_type
  _atom_site_occupancy
  _atom_site_refinement_flags_posn
 O1 O 0.43478(2) 0.44417(5) 0.349883(11) 0.01357(3) Uani 1.000000 .
 O2 O 0.24248(2) 0.74238(5) 0.463702(11) 0.01334(3) Uani 1.000000 .
 C1 C 0.40303(3) 0.55869(5) 0.447982(12) 0.00996(3) Uani 1.000000 .
 H1 H 0.3058(15) 0.525(3) 0.2850(7) 0.040(2) Uani 1.000000 .
 O3 O 0.13002(2) 0.63102(5) 0.178432(11) 0.01319(3) Uani 1.000000 .
 H2 H 0.1874(10) 0.6885(18) 0.1163(6) 0.0246(13) Uani 1.000000 .
 H3 H 0.0119(12) 0.463(2) 0.1495(5) 0.0262(13) Uani 1.000000 .

loop_
  _atom_site_aniso_label
  _atom_site_aniso_U_11
  _atom_site_aniso_U_22
  _atom_site_aniso_U_33
  _atom_site_aniso_U_12
  _atom_site_aniso_U_13
  _atom_site_aniso_U_23
 O1 0.01319(5) 0.01896(6) 0.00825(4) 0.00434(4) 0.00196(3) -0.00078(4)
 O2 0.01135(4) 0.01852(6) 0.00945(4) 0.00536(4) 0.00113(3) -0.00076(4)
 C1 0.00945(5) 0.01197(6) 0.00808(4) 0.00175(4) 0.00136(3) -0.00007(4)
 H1 0.048(5) 0.041(5) 0.044(5) -0.015(4) 0.037(4) -0.009(4)
 O3 0.01085(4) 0.01841(6) 0.00938(4) -0.00156(4) 0.00059(3) 0.00112(4)
 H2 0.018(3) 0.020(3) 0.037(4) -0.003(2) 0.009(2) -0.001(3)
 H3 0.033(4) 0.025(3) 0.025(3) -0.007(3) 0.016(3) 0.007(3)

loop_
  _geom_bond_atom_site_label_1
  _geom_bond_atom_site_label_2
  _geom_bond_distance
  _geom_bond_site_symmetry_2
  _geom_bond_publ_flag
 O1 C1 1.2865(2) . ?
 O2 C1 1.2207(2) . ?
 C1 C1 1.5449(3) 3_666 ?

loop_
  _geom_angle_atom_site_label_1
  _geom_angle_atom_site_label_2
  _geom_angle_atom_site_label_3
  _geom_angle
  _geom_angle_site_symmetry_1
  _geom_angle_site_symmetry_3
  _geom_angle_publ_flag
 O2 C1 O1 126.879(14) . . ?
 C1 C1 O1 112.741(17) 3_666 . ?
 C1 C1 O2 120.379(17) 3_666 . ?


loop_
  _refln_index_h
  _refln_index_k
  _refln_index_l
  _refln_F_squared_calc
  _refln_F_squared_meas
  _refln_F_squared_sigma
  _refln_F_squared_weight
  _refln_observed_status
-13 0 6 32.851 34.701 0.670 2.608 o
-13 0 8 3.313 3.194 0.227 22.793 o
-13 0 10 0.486 0.493 0.138 61.518 o
-13 0 12 10.975 11.150 0.345 9.843 o
-13 1 1 2.571 2.484 0.197 30.144 o
-13 1 2 13.727 13.151 0.384 7.927 o
-13 1 4 1.129 1.065 0.168 41.721 o
-13 1 8 3.505 3.657 0.148 53.589 o
-13 1 10 3.185 3.145 0.177 37.214 o
-13 1 12 3.188 3.194 0.128 71.346 o
-13 1 13 0.510 0.503 0.128 71.346 o
-13 2 1 3.838 4.032 0.217 24.912 o
-13 2 3 0.975 0.779 0.138 61.518 o
-13 2 4 0.750 0.858 0.148 53.589 o
-13 2 5 1.216 1.114 0.168 41.721 o
-13 2 6 0.509 0.463 0.138 61.518 o
-13 2 8 2.130 2.110 0.197 30.144 o
-13 2 9 1.273 1.341 0.177 37.214 o
-13 2 10 3.733 3.845 0.227 22.793 o
-13 2 12 0.942 1.055 0.168 41.721 o
-13 2 13 0.730 0.749 0.138 61.518 o
-13 3 6 3.940 3.608 0.207 27.341 o
-12 0 2 8.695 8.222 0.227 22.793 o
-12 0 4 39.945 41.660 0.749 2.088 o
-12 0 6 4.051 5.166 0.335 10.430 o
-12 0 10 2.428 2.277 0.118 83.732 o
-12 0 12 8.113 8.833 0.306 12.547 o
-12 0 16 16.978 16.601 0.434 6.228 o
-12 1 1 1.870 1.942 0.099 120.575 o
-12 1 2 1.005 1.094 0.079 188.398 o
-12 1 5 18.373 18.454 0.404 7.173 o
-12 1 6 4.295 4.338 0.128 71.346 o
-12 1 7 1.540 1.439 0.089 148.858 o
-12 1 8 11.402 11.652 0.276 15.379 o
-12 1 9 10.737 10.775 0.266 16.540 o
-12 1 10 2.669 2.534 0.099 120.575 o
-12 1 11 0.966 1.035 0.069 246.071 o
-12 1 12 6.372 6.654 0.256 17.837 o
-12 1 13 0.712 0.710 0.138 61.518 o
-12 1 15 12.879 12.747 0.276 15.379 o
-12 1 16 1.648 1.755 0.187 33.400 o
-12 1 17 0.733 0.582 0.138 61.518 o
-12 2 1 12.595 12.569 0.513 4.459 o
-12 2 2 4.904 4.929 0.197 30.144 o
-12 2 5 7.514 7.571 0.197 30.144 o
-12 2 6 0.270 0.266 0.079 188.398 o
-12 2 7 3.217 3.362 0.138 61.518 o
-12 2 8 3.986 4.387 0.197 30.144 o
-12 2 9 3.900 4.052 0.158 47.099 o
-12 2 11 8.200 8.478 0.325 11.072 o
-12 2 12 1.075 1.025 0.177 37.214 o
-12 2 13 4.648 4.515 0.246 19.292 o
-12 2 14 0.292 0.345 0.069 246.071 o
-12 3 1 1.481 1.518 0.168 41.721 o
-12 3 3 2.993 2.928 0.207 27.341 o
-12 3 6 0.780 0.917 0.158 47.099 o
-12 3 7 1.212 1.222 0.177 37.214 o
-12 3 11 1.487 1.469 0.187 33.400 o
-12 3 12 0.379 0.621 0.138 61.518 o
-12 3 14 3.487 3.421 0.217 24.912 o
-12 4 3 1.856 1.597 0.158 47.099 o
-12 4 4 1.434 1.617 0.168 41.721 o
-12 4 5 2.101 1.843 0.168 41.721 o
-12 4 6 5.122 4.899 0.237 20.933 o
-12 4 8 0.483 0.513 0.128 71.346 o
-12 4 9 1.348 1.213 0.168 41.721 o
-11 0 2 3.594 3.490 0.148 53.589 o
-11 0 4 9.062 8.853 0.217 24.912 o
-11 0 6 0.588 0.542 0.059 334.929 o
-11 0 8 82.465 82.345 3.401 0.101 o
-11 0 10 7.642 7.206 0.276 15.379 o
-11 0 12 2.391 2.553 0.128 71.346 o
-11 0 14 32.077 32.463 0.710 2.326 o
-11 0 16 1.251 1.331 0.187 33.400 o
-11 0 18 11.644 11.406 0.365 8.807 o
-11 0 20 1.966 1.784 0.177 37.214 o
-11 1 1 0.245 0.168 0.049 482.298 o
-11 1 2 5.596 5.698 0.158 47.099 o
-11 1 3 13.111 13.466 0.306 12.547 o
-11 1 4 34.140 34.760 0.858 1.593 o
-11 1 5 2.004 2.070 0.079 188.398 o
-11 1 6 0.193 0.148 0.039 753.591 o
-11 1 7 1.292 1.370 0.069 246.071 o
-11 1 8 1.230 1.272 0.079 188.398 o
-11 1 9 5.894 5.806 0.168 41.721 o
-11 1 10 3.537 3.756 0.128 71.346 o
-11 1 11 4.018 4.180 0.128 71.346 o
-11 1 12 12.666 12.914 0.296 13.397 o
-11 1 13 0.392 0.424 0.059 334.929 o
-11 1 14 6.112 5.875 0.168 41.721 o
-11 1 15 5.695 5.599 0.158 47.099 o
-11 1 16 2.292 2.277 0.089 148.858 o
-11 2 1 2.638 2.603 0.118 83.732 o
-11 2 2 0.297 0.296 0.059 334.929 o
-11 2 3 1.214 1.193 0.079 188.398 o
-11 2 4 10.545 10.450 0.266 16.540 o
-11 2 5 2.013 2.001 0.118 83.732 o
-11 2 6 5.960 5.984 0.187 33.400 o
-11 2 7 7.795 8.320 0.227 22.793 o
-11 2 10 1.023 0.897 0.089 148.858 o
-11 2 11 2.062 2.169 0.108 99.648 o
-11 2 12 2.363 2.415 0.108 99.648 o
-11 2 13 0.498 0.463 0.059 334.929 o
-11 2 14 1.322 1.183 0.089 148.858 o
-11 2 15 9.505 9.740 0.306 12.547 o
-11 2 17 0.694 0.680 0.138 61.518 o
-11 2 18 2.147 2.001 0.177 37.214 o
-11 3 1 0.919 1.094 0.099 120.575 o
-11 3 2 3.023 3.105 0.118 83.732 o
-11 3 3 0.356 0.355 0.059 334.929 o
-11 3 4 4.293 4.190 0.207 27.341 o
-11 3 5 6.058 6.122 0.168 41.721 o
-11 3 6 2.777 2.632 0.108 99.648 o
-11 3 7 3.213 3.470 0.158 47.099 o
-11 3 9 1.264 1.114 0.089 148.858 o
-11 3 10 11.466 11.268 0.325 11.072 o
-11 3 11 3.783 4.032 0.138 61.518 o
-11 3 12 1.011 0.956 0.089 148.858 o
-11 3 13 2.260 2.238 0.118 83.732 o
-11 3 14 0.391 0.335 0.069 246.071 o
-11 3 16 3.488 3.302 0.128 71.346 o
-11 4 1 1.236 1.262 0.177 37.214 o
-11 4 2 2.636 2.652 0.108 99.648 o
-11 4 3 4.969 5.195 0.177 37.214 o
-11 4 5 0.207 0.217 0.069 246.071 o
-11 4 6 6.214 6.102 0.276 15.379 o
-11 4 9 2.192 1.962 0.197 30.144 o
-11 4 10 3.403 3.312 0.227 22.793 o
-11 4 12 2.997 3.007 0.217 24.912 o
-11 4 13 5.444 5.333 0.256 17.837 o
-10 0 4 8.270 8.310 0.217 24.912 o
-10 0 6 11.264 11.672 0.690 2.461 o
-10 0 8 16.632 17.469 0.394 7.536 o
-10 0 10 11.417 12.056 0.286 14.337 o
-10 0 12 11.073 11.337 0.335 10.430 o
-10 0 16 2.712 2.839 0.207 27.341 o
-10 0 18 58.436 57.936 0.946 1.308 o
-10 0 20 1.716 1.912 0.128 71.346 o
-10 1 1 3.267 3.470 0.128 71.346 o
-10 1 2 0.457 0.532 0.049 482.298 o
-10 1 3 2.228 2.248 0.079 188.398 o
-10 1 4 0.720 0.739 0.049 482.298 o
-10 1 5 9.175 9.286 0.227 22.793 o
-10 1 7 45.009 45.416 1.006 1.159 o
-10 1 8 18.981 19.154 0.483 5.022 o
-10 1 9 9.552 9.612 0.256 17.837 o
-10 1 10 6.000 6.033 0.197 30.144 o
-10 1 11 1.783 1.893 0.089 148.858 o
-10 1 12 3.639 3.983 0.384 7.927 o
-10 1 13 10.802 11.288 0.355 9.304 o
-10 1 14 16.826 17.429 0.375 8.350 o
-10 1 16 0.883 0.749 0.069 246.071 o
-10 1 17 14.144 14.068 0.306 12.547 o
-10 1 18 2.288 2.159 0.108 99.648 o
-10 1 19 1.800 1.656 0.099 120.575 o
-10 1 21 0.412 0.434 0.128 71.346 o
-10 2 1 0.487 0.424 0.059 334.929 o
-10 2 2 10.710 10.489 0.414 6.835 o
-10 2 3 46.611 47.605 1.015 1.137 o
-10 2 4 26.773 27.544 0.651 2.768 o
-10 2 7 1.232 1.380 0.069 246.071 o
-10 2 8 8.702 8.764 0.217 24.912 o
-10 2 9 12.700 12.628 0.355 9.304 o
-10 2 10 0.834 0.749 0.059 334.929 o
-10 2 11 11.058 11.150 0.582 3.464 o
-10 2 12 4.653 4.988 0.168 41.721 o
-10 2 13 10.933 10.834 0.266 16.540 o
-10 2 14 13.010 12.963 0.296 13.397 o
-10 2 16 0.711 0.730 0.108 99.648 o
-10 2 17 3.442 3.677 0.217 24.912 o
-10 2 18 0.598 0.493 0.138 61.518 o
-10 3 1 2.473 2.800 0.108 99.648 o
-10 3 2 7.580 7.887 0.207 27.341 o
-10 3 3 3.458 3.598 0.128 71.346 o
-10 3 4 9.853 9.829 0.276 15.379 o
-10 3 6 10.448 10.410 0.266 16.540 o
-10 3 7 0.532 0.582 0.059 334.929 o
-10 3 8 5.530 5.550 0.168 41.721 o
-10 3 9 0.860 0.838 0.069 246.071 o
-10 3 10 7.444 7.058 0.187 33.400 o
-10 3 14 7.705 7.512 0.207 27.341 o
-10 3 15 2.436 2.721 0.108 99.648 o
-10 3 17 1.330 1.272 0.168 41.721 o
-10 3 18 0.367 0.375 0.118 83.732 o
-10 4 2 9.804 9.957 0.237 20.933 o
-10 4 3 6.039 5.737 0.168 41.721 o
-10 4 4 0.307 0.335 0.059 334.929 o
-10 4 5 0.977 0.976 0.069 246.071 o
-10 4 6 3.103 3.145 0.168 41.721 o
-10 4 8 2.956 2.711 0.207 27.341 o
-10 4 9 2.983 2.977 0.138 61.518 o
-10 4 10 6.620 6.861 0.306 12.547 o
-10 4 13 6.979 7.088 0.296 13.397 o
-10 4 16 9.692 10.065 0.325 11.072 o
-10 4 17 0.756 0.907 0.158 47.099 o
-10 5 2 6.216 5.718 0.266 16.540 o
-10 5 4 2.134 1.784 0.345 9.843 o
-10 5 5 2.660 2.543 0.207 27.341 o
-10 5 6 5.516 4.998 0.355 9.304 o
-10 5 10 0.565 0.730 0.089 148.858 o
-10 5 11 1.081 1.075 0.168 41.721 o
-10 5 12 13.234 12.993 0.375 8.350 o
-9 0 2 3.589 3.756 0.148 53.589 o
-9 0 4 54.951 56.211 1.173 0.851 o
-9 0 6 23.540 24.123 0.532 4.135 o
-9 0 8 4.071 4.150 0.138 61.518 o
-9 0 10 49.777 50.257 1.331 0.662 o
-9 0 16 20.083 20.505 0.493 4.823 o
-9 0 18 0.298 0.404 0.128 71.346 o
-9 0 20 1.095 0.779 0.099 120.575 o
-9 0 22 6.419 6.181 0.434 6.228 o
-9 1 1 0.494 0.493 0.039 753.591 o
-9 1 2 1.306 1.262 0.059 334.929 o
-9 1 3 0.122 0.128 0.030 1339.720 o
-9 1 4 10.154 9.947 0.227 22.793 o
-9 1 5 2.839 3.076 0.089 148.858 o
-9 1 6 21.107 21.796 0.483 5.022 o
-9 1 7 16.345 16.493 0.404 7.173 o
-9 1 8 4.657 4.673 0.138 61.518 o
-9 1 9 16.925 16.562 0.375 8.350 o
-9 1 10 1.024 1.104 0.069 246.071 o
-9 1 11 6.200 6.368 0.177 37.214 o
-9 1 13 0.356 0.375 0.108 99.648 o
-9 1 15 0.553 0.453 0.069 246.071 o
-9 1 16 2.549 2.455 0.128 71.346 o
-9 1 17 34.004 33.804 1.015 1.137 o
-9 1 18 6.209 6.270 0.187 33.400 o
-9 1 19 2.639 2.672 0.108 99.648 o
-9 1 20 4.106 3.983 0.148 53.589 o
-9 1 21 6.571 6.280 0.177 37.214 o
-9 1 23 2.046 2.001 0.187 33.400 o
-9 2 1 4.559 4.761 0.138 61.518 o
-9 2 3 0.693 0.582 0.049 482.298 o
-9 2 4 0.321 0.315 0.039 753.591 o
-9 2 5 5.898 5.836 0.148 53.589 o
-9 2 6 32.928 33.044 0.779 1.932 o
-9 2 7 9.579 9.572 0.227 22.793 o
-9 2 8 53.259 53.224 1.262 0.736 o
-9 2 9 1.283 1.351 0.069 246.071 o
-9 2 10 5.250 5.225 0.177 37.214 o
-9 2 12 3.019 3.105 0.118 83.732 o
-9 2 13 29.796 29.604 0.670 2.608 o
-9 2 14 4.485 4.761 0.148 53.589 o
-9 2 15 0.451 0.444 0.059 334.929 o
-9 2 16 9.006 9.089 0.237 20.933 o
-9 2 17 7.901 7.630 0.197 30.144 o
-9 2 18 14.041 13.565 0.404 7.173 o
-9 2 19 3.665 3.717 0.237 20.933 o
-9 2 21 6.586 6.792 0.286 14.337 o
-9 2 22 2.597 2.750 0.207 27.341 o
-9 3 1 2.555 2.366 0.187 33.400 o
-9 3 2 80.878 79.536 1.873 0.334 o
-9 3 3 11.955 12.618 0.296 13.397 o
-9 3 4 20.179 20.081 0.503 4.636 o
-9 3 6 0.976 1.094 0.059 334.929 o
-9 3 7 19.077 18.977 0.404 7.173 o
-9 3 8 6.302 6.319 0.187 33.400 o
-9 3 9 1.228 1.597 0.089 148.858 o
-9 3 10 4.762 4.643 0.158 47.099 o
-9 3 11 1.037 1.153 0.089 148.858 o
-9 3 12 39.213 40.083 1.114 0.944 o
-9 3 13 6.466 6.546 0.227 22.793 o
-9 3 14 5.749 6.013 0.168 41.721 o
-9 3 15 2.220 2.790 0.168 41.721 o
-9 3 16 2.845 2.849 0.108 99.648 o
-9 3 18 2.673 2.711 0.207 27.341 o
-9 4 1 10.892 11.051 0.256 17.837 o
-9 4 2 3.541 3.470 0.148 53.589 o
-9 4 3 19.871 19.105 0.404 7.173 o
-9 4 4 0.266 0.315 0.049 482.298 o
-9 4 6 7.508 7.305 0.237 20.933 o
-9 4 7 0.801 0.976 0.069 246.071 o
-9 4 8 3.987 3.973 0.158 47.099 o
-9 4 9 1.696 1.646 0.099 120.575 o
-9 4 10 0.530 0.394 0.059 334.929 o
-9 4 11 5.272 4.890 0.522 4.292 o
-9 4 12 5.579 5.353 0.818 1.750 o
-9 4 13 7.123 6.763 0.197 30.144 o
-9 4 14 0.256 0.315 0.079 188.398 o
-9 5 1 1.471 1.252 0.108 99.648 o
-9 5 6 0.703 0.818 0.069 246.071 o
-9 5 8 0.481 0.424 0.079 188.398 o
-9 5 9 3.331 3.332 0.138 61.518 o
-9 5 10 0.797 0.720 0.089 148.858 o
-9 5 12 2.812 2.819 0.217 24.912 o
-9 5 15 2.092 2.159 0.187 33.400 o
-9 6 1 1.459 1.252 0.168 41.721 o
-9 6 2 0.220 0.276 0.069 246.071 o
-9 6 3 3.687 3.381 0.128 71.346 o
-9 6 4 0.279 0.335 0.059 334.929 o
-9 6 5 3.171 2.593 0.207 27.341 o
-9 6 6 0.555 0.690 0.138 61.518 o
-8 0 2 3.550 3.618 0.118 83.732 o
-8 0 4 4.385 4.062 0.128 71.346 o
-8 0 8 48.581 47.418 1.390 0.606 o
-8 0 10 5.994 6.112 0.187 33.400 o
-8 0 12 3.089 2.898 0.384 7.927 o
-8 0 14 42.647 41.049 1.942 0.311 o
-8 0 16 11.148 12.056 0.365 8.807 o
-8 0 18 2.367 2.346 0.197 30.144 o
-8 0 20 39.514 37.826 1.972 0.301 o
-8 0 24 0.633 0.601 0.138 61.518 o
-8 1 1 27.775 28.648 0.621 3.038 o
-8 1 3 18.556 18.514 0.453 5.698 o
-8 1 4 29.086 28.825 0.670 2.608 o
-8 1 5 22.128 21.885 0.473 5.233 o
-8 1 6 1.628 1.627 0.059 334.929 o
-8 1 7 53.772 53.678 1.144 0.896 o
-8 1 8 5.835 5.757 0.148 53.589 o
-8 1 9 12.915 13.092 0.306 12.547 o
-8 1 10 35.364 34.188 0.858 1.593 o
-8 1 11 1.615 1.745 0.148 53.589 o
-8 1 12 1.739 1.666 0.108 99.648 o
-8 1 14 0.451 0.532 0.069 246.071 o
-8 1 15 15.038 15.053 0.375 8.350 o
-8 1 16 8.304 8.153 0.237 20.933 o
-8 1 17 6.802 6.713 0.315 11.775 o
-8 1 18 9.912 9.907 0.246 19.292 o
-8 1 20 1.174 1.035 0.069 246.071 o
-8 1 21 3.943 3.815 0.128 71.346 o
-8 1 23 0.920 0.868 0.099 120.575 o
-8 1 24 8.478 8.409 0.306 12.547 o
-8 2 1 38.409 37.402 0.907 1.425 o
-8 2 2 15.697 16.000 0.365 8.807 o
-8 2 3 6.667 6.585 0.177 37.214 o
-8 2 4 15.855 15.458 0.355 9.304 o
-8 2 5 32.045 32.640 0.710 2.326 o
-8 2 6 54.794 55.403 1.183 0.837 o
-8 2 7 6.170 6.240 0.158 47.099 o
-8 2 8 6.430 6.457 0.168 41.721 o
-8 2 9 1.250 1.272 0.069 246.071 o
-8 2 10 10.566 10.785 0.335 10.430 o
-8 2 11 19.502 18.799 0.434 6.228 o
-8 2 12 7.910 7.541 0.227 22.793 o
-8 2 13 2.003 1.962 0.099 120.575 o
-8 2 14 10.892 11.051 0.256 17.837 o
-8 2 15 0.163 0.197 0.059 334.929 o
-8 2 16 35.656 35.637 0.868 1.557 o
-8 2 17 1.823 1.893 0.168 41.721 o
-8 2 18 13.120 13.082 0.394 7.536 o
-8 2 19 3.466 3.026 0.217 24.912 o
-8 2 23 2.601 2.603 0.197 30.144 o
-8 3 1 0.226 0.207 0.039 753.591 o
-8 3 2 7.973 8.005 0.237 20.933 o
-8 3 3 6.629 6.851 0.177 37.214 o
-8 3 5 0.893 0.956 0.059 334.929 o
-8 3 6 31.974 31.497 0.848 1.630 o
-8 3 7 10.195 10.243 0.276 15.379 o
-8 3 8 21.141 21.244 0.463 5.458 o
-8 3 9 5.276 5.018 0.158 47.099 o
-8 3 10 9.008 9.060 0.227 22.793 o
-8 3 11 5.693 5.619 0.463 5.458 o
-8 3 12 48.463 48.818 1.144 0.896 o
-8 3 13 1.402 1.459 0.128 71.346 o
-8 3 14 1.287 1.222 0.099 120.575 o
-8 3 15 0.423 0.493 0.059 334.929 o
-8 3 16 16.599 16.808 0.375 8.350 o
-8 3 17 15.711 16.088 0.355 9.304 o
-8 3 19 0.903 1.104 0.168 41.721 o
-8 3 20 7.354 7.118 0.404 7.173 o
-8 4 1 20.698 20.288 0.522 4.292 o
-8 4 2 18.723 18.799 0.473 5.233 o
-8 4 3 14.926 15.724 0.335 10.430 o
-8 4 4 10.545 10.262 0.246 19.292 o
-8 4 5 2.917 3.017 0.099 120.575 o
-8 4 6 4.506 4.426 0.138 61.518 o
-8 4 7 2.756 2.750 0.108 99.648 o
-8 4 8 3.929 4.160 0.158 47.099 o
-8 4 10 0.322 0.355 0.079 188.398 o
-8 4 11 21.213 22.378 0.453 5.698 o
-8 4 12 16.141 16.493 0.434 6.228 o
-8 4 13 10.350 10.499 0.384 7.927 o
-8 4 15 2.661 2.790 0.227 22.793 o
-8 4 16 2.463 2.632 0.168 41.721 o
-8 4 18 4.628 4.367 0.286 14.337 o
-8 5 1 4.455 4.387 0.158 47.099 o
-8 5 2 25.341 25.000 0.483 5.022 o
-8 5 5 1.392 1.282 0.089 148.858 o
-8 5 6 0.393 0.503 0.059 334.929 o
-8 5 7 4.347 4.328 0.138 61.518 o
-8 5 8 7.466 6.743 0.710 2.326 o
-8 5 10 2.087 2.179 0.128 71.346 o
-8 5 12 0.972 0.848 0.089 148.858 o
-8 5 14 0.569 0.532 0.138 61.518 o
-8 5 15 0.622 0.690 0.138 61.518 o
-8 6 1 0.298 0.296 0.069 246.071 o
-8 6 2 0.530 0.493 0.079 188.398 o
-8 6 3 0.342 0.237 0.059 334.929 o
-8 6 4 0.651 0.552 0.059 334.929 o
-8 6 6 0.401 0.355 0.069 246.071 o
-8 6 7 1.059 0.956 0.089 148.858 o
-8 6 8 0.469 0.414 0.118 83.732 o
-8 6 11 0.613 0.621 0.108 99.648 o
-7 0 2 14.211 14.462 0.325 11.072 o
-7 0 4 40.639 38.940 0.779 1.932 o
-7 0 6 249.000 253.956 4.919 0.048 o
-7 0 10 1.493 0.946 0.256 17.837 o
-7 0 12 5.193 5.530 0.463 5.458 o
-7 0 14 10.047 11.307 0.296 13.397 o
-7 0 16 7.049 6.782 0.315 11.775 o
-7 0 18 7.207 7.039 0.276 15.379 o
-7 0 20 0.473 0.513 0.089 148.858 o
-7 0 22 0.407 0.404 0.089 148.858 o
-7 0 24 7.552 7.019 0.582 3.464 o
-7 1 1 17.048 18.040 0.513 4.459 o
-7 1 2 84.865 85.500 1.834 0.349 o
-7 1 3 3.736 3.835 0.108 99.648 o
-7 1 4 0.263 0.375 0.049 482.298 o
-7 1 5 2.268 2.159 0.079 188.398 o
-7 1 6 18.725 17.981 0.404 7.173 o
-7 1 7 50.526 49.981 1.508 0.515 o
-7 1 9 9.639 10.657 0.375 8.350 o
-7 1 10 28.868 28.066 0.720 2.263 o
-7 1 11 45.443 43.898 1.252 0.748 o
-7 1 12 2.804 2.918 0.128 71.346 o
-7 1 13 9.067 8.705 0.286 14.337 o
-7 1 14 14.690 14.698 0.345 9.843 o
-7 1 15 12.838 12.806 0.296 13.397 o
-7 1 16 5.772 5.698 0.168 41.721 o
-7 1 17 21.807 22.082 0.444 5.954 o
-7 1 18 0.200 0.177 0.059 334.929 o
-7 1 19 25.468 24.793 0.700 2.392 o
-7 1 20 4.177 4.278 0.128 71.346 o
-7 1 21 2.853 2.879 0.108 99.648 o
-7 1 22 1.227 1.134 0.079 188.398 o
-7 1 23 1.008 0.996 0.069 246.071 o
-7 1 24 0.778 0.848 0.148 53.589 o
-7 1 25 7.065 6.999 0.286 14.337 o
-7 2 2 0.256 0.325 0.030 1339.720 o
-7 2 3 22.409 21.934 0.493 4.823 o
-7 2 4 3.376 3.273 0.128 71.346 o
-7 2 5 9.668 9.641 0.237 20.933 o
-7 2 6 2.211 2.208 0.089 148.858 o
-7 2 7 18.709 18.829 0.404 7.173 o
-7 2 8 16.211 16.227 0.355 9.304 o
-7 2 9 16.793 16.463 0.365 8.807 o
-7 2 10 76.003 75.582 1.538 0.495 o
-7 2 11 21.596 21.491 0.473 5.233 o
-7 2 12 7.830 7.699 0.207 27.341 o
-7 2 13 5.090 4.899 0.138 61.518 o
-7 2 14 3.213 3.293 0.108 99.648 o
-7 2 15 39.792 39.462 0.838 1.669 o
-7 2 16 11.871 11.633 0.493 4.823 o
-7 2 17 1.925 2.139 0.197 30.144 o
-7 2 18 4.442 4.308 0.246 19.292 o
-7 2 20 22.448 21.235 1.193 0.824 o
-7 2 21 11.696 10.952 0.976 1.230 o
-7 2 22 4.365 4.101 0.365 8.807 o
-7 2 23 3.548 3.736 0.237 20.933 o
-7 2 24 4.426 4.495 0.237 20.933 o
-7 3 1 1.895 1.903 0.069 246.071 o
-7 3 2 1.883 1.784 0.069 246.071 o
-7 3 3 1.898 2.050 0.079 188.398 o
-7 3 4 73.280 72.625 1.814 0.356 o
-7 3 5 33.038 33.429 0.690 2.461 o
-7 3 6 15.507 15.487 0.345 9.843 o
-7 3 9 9.239 9.415 0.227 22.793 o
-7 3 10 10.921 10.864 0.365 8.807 o
-7 3 11 0.232 0.177 0.039 753.591 o
-7 3 12 0.974 0.927 0.069 246.071 o
-7 3 13 7.223 7.265 0.187 33.400 o
-7 3 14 21.927 21.787 0.542 3.986 o
-7 3 15 4.761 4.604 0.148 53.589 o
-7 3 16 21.217 21.254 0.848 1.630 o
-7 3 18 9.319 9.602 0.237 20.933 o
-7 3 20 2.495 2.327 0.148 53.589 o
-7 3 21 2.466 2.593 0.128 71.346 o
-7 3 22 2.680 2.612 0.197 30.144 o
-7 4 1 20.113 20.229 0.444 5.954 o
-7 4 2 6.407 6.388 0.168 41.721 o
-7 4 3 0.571 0.660 0.049 482.298 o
-7 4 4 2.031 2.119 0.079 188.398 o
-7 4 5 22.053 21.846 0.503 4.636 o
-7 4 6 4.096 4.387 0.138 61.518 o
-7 4 7 4.376 4.466 0.138 61.518 o
-7 4 8 25.067 25.552 0.503 4.636 o
-7 4 9 5.076 5.373 0.256 17.837 o
-7 4 10 0.223 0.197 0.069 246.071 o
-7 4 11 13.729 13.782 0.759 2.034 o
-7 4 12 3.187 3.332 0.138 61.518 o
-7 4 14 3.192 3.184 0.197 30.144 o
-7 4 15 11.854 11.830 0.286 14.337 o
-7 4 16 9.019 9.336 0.315 11.775 o
-7 4 17 3.316 3.263 0.345 9.843 o
-7 5 1 3.715 3.648 0.118 83.732 o
-7 5 2 18.176 17.814 0.651 2.768 o
-7 5 3 3.316 3.322 0.108 99.648 o
-7 5 4 1.634 1.567 0.138 61.518 o
-7 5 5 0.948 0.946 0.069 246.071 o
-7 5 6 7.274 7.630 0.227 22.793 o
-7 5 7 0.557 0.670 0.069 246.071 o
-7 5 10 4.973 5.383 0.177 37.214 o
-7 5 11 8.681 9.060 0.237 20.933 o
-7 5 12 23.193 23.729 1.489 0.529 o
-7 5 14 1.031 1.163 0.108 99.648 o
-7 5 17 2.261 2.208 0.187 33.400 o
-7 6 1 15.188 14.275 0.315 11.775 o
-7 6 2 2.697 2.701 0.128 71.346 o
-7 6 4 0.682 0.680 0.069 246.071 o
-7 6 5 1.136 0.986 0.197 30.144 o
-7 6 6 5.534 5.501 0.177 37.214 o
-7 6 7 2.234 1.883 0.118 83.732 o
-7 6 8 3.866 3.431 0.335 10.430 o
-7 6 9 1.856 1.853 0.128 71.346 o
-7 6 11 1.742 1.528 0.187 33.400 o
-6 0 2 179.198 184.052 4.042 0.072 o
-6 0 4 3.507 3.125 0.286 14.337 o
-6 0 6 160.983 164.592 3.549 0.093 o
-6 0 8 0.967 1.242 0.148 53.589 o
-6 0 10 285.344 286.350 8.133 0.018 o
-6 0 14 24.848 24.616 0.552 3.845 o
-6 0 16 126.919 125.898 3.766 0.083 o
-6 0 18 14.854 14.866 0.463 5.458 o
-6 0 20 9.528 9.296 0.246 19.292 o
-6 0 22 2.695 2.750 0.138 61.518 o
-6 0 24 11.932 11.603 0.414 6.835 o
-6 1 1 1.213 1.508 0.089 148.858 o
-6 1 2 6.903 6.654 0.177 37.214 o
-6 1 3 1.052 1.252 0.069 246.071 o
-6 1 4 32.097 31.231 0.670 2.608 o
-6 1 5 94.922 95.989 2.356 0.211 o
-6 1 6 149.674 152.180 3.391 0.102 o
-6 1 7 2.691 2.593 0.168 41.721 o
-6 1 8 2.869 3.086 0.177 37.214 o
-6 1 9 42.375 43.159 1.025 1.115 o
-6 1 10 49.778 49.853 1.272 0.725 o
-6 1 11 4.247 3.924 0.177 37.214 o
-6 1 12 41.505 40.655 0.937 1.336 o
-6 1 13 4.741 4.791 0.138 61.518 o
-6 1 14 21.613 20.791 0.463 5.458 o
-6 1 15 3.414 3.450 0.108 99.648 o
-6 1 16 0.640 0.532 0.049 482.298 o
-6 1 17 1.002 1.015 0.069 246.071 o
-6 1 18 0.611 0.641 0.059 334.929 o
-6 1 19 11.153 11.031 0.296 13.397 o
-6 1 20 26.920 26.124 0.897 1.456 o
-6 1 21 12.332 11.928 0.306 12.547 o
-6 1 22 1.472 1.420 0.079 188.398 o
-6 1 23 2.032 1.972 0.089 148.858 o
-6 1 24 0.260 0.217 0.069 246.071 o
-6 1 25 1.150 1.380 0.177 37.214 o
-6 2 1 69.722 67.578 1.518 0.508 o
-6 2 2 37.724 37.826 0.808 1.793 o
-6 2 3 57.907 59.011 1.834 0.349 o
-6 2 4 4.999 5.314 0.138 61.518 o
-6 2 5 4.362 4.249 0.128 71.346 o
-6 2 6 0.845 1.055 0.099 120.575 o
-6 2 7 0.205 0.197 0.039 753.591 o
-6 2 8 12.717 12.727 0.631 2.944 o
-6 2 9 31.012 30.826 0.749 2.088 o
-6 2 10 9.339 9.020 0.237 20.933 o
-6 2 11 0.207 0.187 0.039 753.591 o
-6 2 12 8.628 8.478 0.207 27.341 o
-6 2 13 0.236 0.168 0.039 753.591 o
-6 2 14 6.197 6.309 0.177 37.214 o
-6 2 15 2.569 2.622 0.108 99.648 o
-6 2 16 0.351 0.375 0.049 482.298 o
-6 2 17 9.030 9.099 0.296 13.397 o
-6 2 18 18.687 18.770 0.937 1.336 o
-6 2 19 2.426 2.336 0.118 83.732 o
-6 2 20 19.666 18.957 0.404 7.173 o
-6 2 21 1.483 1.538 0.099 120.575 o
-6 2 23 0.563 0.522 0.089 148.858 o
-6 3 1 12.287 12.776 0.296 13.397 o
-6 3 2 11.275 11.100 0.256 17.837 o
-6 3 3 1.358 1.656 0.059 334.929 o
-6 3 4 4.047 4.347 0.108 99.648 o
-6 3 5 0.573 0.641 0.039 753.591 o
-6 3 6 5.956 6.881 0.168 41.721 o
-6 3 7 7.170 7.196 0.177 37.214 o
-6 3 8 38.633 37.895 0.848 1.630 o
-6 3 9 30.722 30.136 0.582 3.464 o
-6 3 10 0.536 0.513 0.059 334.929 o
-6 3 11 4.424 4.229 0.128 71.346 o
-6 3 12 0.376 0.917 0.158 47.099 o
-6 3 13 6.466 6.329 0.168 41.721 o
-6 3 14 52.833 53.254 1.094 0.979 o
-6 3 15 11.843 12.549 0.306 12.547 o
-6 3 16 1.795 1.834 0.118 83.732 o
-6 3 17 0.546 0.591 0.069 246.071 o
-6 3 18 8.320 7.975 0.227 22.793 o
-6 3 19 14.821 14.689 0.572 3.584 o
-6 3 20 0.897 0.887 0.168 41.721 o
-6 3 21 0.339 0.394 0.079 188.398 o
-6 3 22 4.569 4.485 0.158 47.099 o
-6 3 23 0.804 0.739 0.138 61.518 o
-6 4 1 7.593 7.541 0.197 30.144 o
-6 4 3 7.001 7.039 0.177 37.214 o
-6 4 4 40.661 41.059 1.015 1.137 o
-6 4 5 37.125 37.047 0.789 1.884 o
-6 4 6 1.855 1.834 0.089 148.858 o
-6 4 8 6.627 6.713 0.197 30.144 o
-6 4 10 1.764 1.774 0.099 120.575 o
-6 4 11 6.305 6.230 0.453 5.698 o
-6 4 12 10.912 11.751 0.276 15.379 o
-6 4 13 12.987 13.634 0.838 1.669 o
-6 4 14 13.234 13.525 0.315 11.775 o
-6 4 15 21.593 21.244 0.434 6.228 o
-6 4 16 0.486 0.552 0.069 246.071 o
-6 4 18 6.114 6.211 0.197 30.144 o
-6 4 19 0.858 0.996 0.128 71.346 o
-6 5 2 0.590 0.730 0.059 334.929 o
-6 5 3 1.133 1.193 0.069 246.071 o
-6 5 4 34.925 33.754 0.828 1.709 o
-6 5 6 6.408 6.428 0.177 37.214 o
-6 5 7 2.648 2.573 0.108 99.648 o
-6 5 8 14.738 15.182 0.355 9.304 o
-6 5 9 1.295 1.282 0.177 37.214 o
-6 5 10 14.337 14.314 0.325 11.072 o
-6 5 11 0.462 0.522 0.079 188.398 o
-6 5 13 0.553 0.572 0.099 120.575 o
-6 5 14 2.230 2.346 0.128 71.346 o
-6 5 15 1.360 1.390 0.128 71.346 o
-6 5 16 7.094 7.364 0.207 27.341 o
-6 5 18 1.371 1.144 0.207 27.341 o
-6 6 1 1.683 1.686 0.079 188.398 o
-6 6 2 3.865 4.042 0.118 83.732 o
-6 6 3 0.359 0.552 0.059 334.929 o
-6 6 4 2.744 2.662 0.187 33.400 o
-6 6 5 8.788 8.527 0.562 3.711 o
-6 6 6 0.975 1.498 0.089 148.858 o
-6 6 7 0.748 0.621 0.059 334.929 o
-6 6 8 0.465 0.424 0.138 61.518 o
-6 6 10 4.751 4.899 0.266 16.540 o
-6 6 11 9.418 9.375 0.345 9.843 o
-6 6 12 3.804 4.249 0.246 19.292 o
-6 6 13 0.658 0.858 0.158 47.099 o
-6 6 14 0.830 0.660 0.148 53.589 o
-6 6 15 3.364 3.214 0.217 24.912 o
-6 6 16 1.917 1.804 0.177 37.214 o
-6 7 1 5.213 5.008 0.158 47.099 o
-6 7 4 0.423 0.315 0.079 188.398 o
-6 7 5 0.405 0.384 0.069 246.071 o
-6 7 6 1.115 1.006 0.089 148.858 o
-6 7 7 2.370 2.031 0.177 37.214 o
-6 7 9 2.284 2.287 0.187 33.400 o
-5 0 2 88.216 90.143 1.824 0.352 o
-5 0 4 18.841 18.504 0.463 5.458 o
-5 0 6 116.711 117.223 2.731 0.157 o
-5 0 8 276.146 283.865 7.591 0.020 o
-5 0 10 101.208 103.826 2.356 0.211 o
-5 0 12 44.304 42.410 0.996 1.182 o
-5 0 14 0.680 0.542 0.069 246.071 o
-5 0 18 25.264 25.434 0.710 2.326 o
-5 0 20 96.725 96.630 2.465 0.193 o
-5 0 22 0.274 0.345 0.079 188.398 o
-5 0 24 0.506 0.473 0.089 148.858 o
-5 0 26 13.320 13.200 0.375 8.350 o
-5 1 1 56.161 56.270 1.321 0.671 o
-5 1 2 248.541 256.637 6.487 0.028 o
-5 1 3 46.662 50.858 1.065 1.034 o
-5 1 4 91.700 94.727 2.455 0.194 o
-5 1 5 29.804 30.757 1.084 0.996 o
-5 1 6 4.161 4.091 0.315 11.775 o
-5 1 7 0.918 0.818 0.197 30.144 o
-5 1 8 17.061 16.749 0.493 4.823 o
-5 1 9 262.395 266.466 6.319 0.029 o
-5 1 10 25.865 25.296 0.641 2.854 o
-5 1 12 24.092 23.995 0.532 4.135 o
-5 1 13 9.158 8.695 0.207 27.341 o
-5 1 14 25.327 25.316 0.552 3.845 o
-5 1 15 39.453 38.092 0.868 1.557 o
-5 1 16 53.824 52.810 1.134 0.912 o
-5 1 17 16.101 15.379 0.355 9.304 o
-5 1 18 0.535 0.483 0.049 482.298 o
-5 1 19 39.843 39.630 0.868 1.557 o
-5 1 20 0.539 0.562 0.059 334.929 o
-5 1 21 0.978 0.887 0.069 246.071 o
-5 1 22 1.400 1.390 0.099 120.575 o
-5 1 23 0.215 0.227 0.059 334.929 o
-5 1 24 15.073 14.077 0.444 5.954 o
-5 1 25 1.043 0.946 0.158 47.099 o
-5 1 26 2.891 2.898 0.207 27.341 o
-5 2 1 9.151 9.060 0.207 27.341 o
-5 2 2 0.674 0.660 0.069 246.071 o
-5 2 3 4.392 4.140 0.128 71.346 o
-5 2 4 29.400 27.130 0.838 1.669 o
-5 2 5 172.398 174.519 3.588 0.091 o
-5 2 6 78.175 78.234 3.026 0.128 o
-5 2 7 20.614 21.254 0.759 2.034 o
-5 2 8 1.912 2.011 0.138 61.518 o
-5 2 11 39.154 39.019 0.868 1.557 o
-5 2 12 23.745 23.206 0.513 4.459 o
-5 2 13 70.784 70.811 1.498 0.522 o
-5 2 14 0.629 0.720 0.059 334.929 o
-5 2 15 12.086 11.800 0.276 15.379 o
-5 2 16 3.200 3.164 0.108 99.648 o
-5 2 17 7.751 7.758 0.207 27.341 o
-5 2 18 4.662 4.880 0.158 47.099 o
-5 2 19 10.915 10.607 0.345 9.843 o
-5 2 22 9.625 8.862 0.444 5.954 o
-5 2 23 7.280 6.220 0.197 30.144 o
-5 2 24 1.656 1.508 0.168 41.721 o
-5 3 1 19.428 19.430 0.414 6.835 o
-5 3 3 6.047 5.806 0.138 61.518 o
-5 3 4 11.502 10.903 0.246 19.292 o
-5 3 5 3.447 3.608 0.148 53.589 o
-5 3 6 4.739 4.594 0.118 83.732 o
-5 3 7 15.553 15.556 0.345 9.843 o
-5 3 8 2.197 2.159 0.089 148.858 o
-5 3 10 6.372 6.299 0.177 37.214 o
-5 3 11 0.497 0.473 0.049 482.298 o
-5 3 12 0.640 0.660 0.049 482.298 o
-5 3 14 0.789 0.907 0.089 148.858 o
-5 3 15 2.292 2.198 0.108 99.648 o
-5 3 18 12.283 12.559 0.296 13.397 o
-5 3 19 5.515 5.836 0.207 27.341 o
-5 3 20 0.265 0.237 0.079 188.398 o
-5 3 21 0.862 0.897 0.118 83.732 o
-5 3 23 3.581 3.756 0.138 61.518 o
-5 4 1 3.213 3.214 0.108 99.648 o
-5 4 3 22.268 23.206 0.513 4.459 o
-5 4 4 22.810 23.098 0.503 4.636 o
-5 4 5 13.253 12.983 0.276 15.379 o
-5 4 7 1.097 1.144 0.069 246.071 o
-5 4 8 23.711 25.059 0.513 4.459 o
-5 4 10 23.064 22.585 0.572 3.584 o
-5 4 11 0.308 0.266 0.059 334.929 o
-5 4 12 1.864 1.991 0.158 47.099 o
-5 4 13 14.066 14.314 0.335 10.430 o
-5 4 14 6.632 7.098 0.197 30.144 o
-5 4 15 12.514 12.963 0.394 7.536 o
-5 4 17 2.327 2.366 0.168 41.721 o
-5 4 18 15.716 16.453 1.045 1.073 o
-5 4 19 0.452 0.444 0.089 148.858 o
-5 5 1 2.614 2.603 0.089 148.858 o
-5 5 2 3.950 3.904 0.118 83.732 o
-5 5 3 3.058 2.918 0.108 99.648 o
-5 5 4 61.056 63.674 1.518 0.508 o
-5 5 5 0.202 0.306 0.049 482.298 o
-5 5 6 8.340 8.616 0.246 19.292 o
-5 5 7 2.532 2.425 0.099 120.575 o
-5 5 8 5.770 5.787 0.158 47.099 o
-5 5 9 2.648 2.573 0.168 41.721 o
-5 5 10 3.295 3.243 0.138 61.518 o
-5 5 12 10.560 11.366 0.611 3.137 o
-5 5 13 4.036 3.943 0.552 3.845 o
-5 5 14 46.160 46.550 3.302 0.107 o
-5 5 16 0.712 0.690 0.079 188.398 o
-5 5 17 0.516 0.591 0.108 99.648 o
-5 5 18 1.214 1.331 0.217 24.912 o
-5 6 2 0.306 0.444 0.049 482.298 o
-5 6 3 18.328 17.892 0.394 7.536 o
-5 6 4 2.534 2.474 0.108 99.648 o
-5 6 5 1.376 1.370 0.187 33.400 o
-5 6 6 0.863 0.808 0.069 246.071 o
-5 6 7 1.558 1.656 0.138 61.518 o
-5 6 8 10.495 11.228 0.266 16.540 o
-5 6 9 2.286 2.208 0.128 71.346 o
-5 6 10 8.751 8.892 0.345 9.843 o
-5 6 11 0.654 0.660 0.118 83.732 o
-5 6 13 1.460 1.213 0.128 71.346 o
-5 6 15 3.778 4.081 0.237 20.933 o
-5 6 17 0.736 0.808 0.138 61.518 o
-5 7 2 0.882 0.680 0.148 53.589 o
-5 7 3 0.503 0.493 0.069 246.071 o
-5 7 4 0.421 0.335 0.069 246.071 o
-5 7 7 2.179 1.912 0.335 10.430 o
-5 7 9 2.074 1.883 0.286 14.337 o
-5 7 10 1.908 1.784 0.187 33.400 o
-5 7 11 2.283 2.218 0.197 30.144 o
-4 0 2 959.324 860.636 127.998 0.000 o
-4 0 4 119.583 122.211 3.460 0.098 o
-4 0 6 44.180 44.460 1.015 1.137 o
-4 0 8 577.972 575.854 12.855 0.007 o
-4 0 10 1.314 1.755 0.187 33.400 o
-4 0 12 241.314 240.184 5.314 0.042 o
-4 0 14 2.040 1.922 0.138 61.518 o
-4 0 16 56.629 55.679 1.222 0.784 o
-4 0 18 130.510 129.290 2.622 0.170 o
-4 0 22 1.298 1.183 0.108 99.648 o
-4 0 24 1.730 1.853 0.227 22.793 o
-4 0 26 11.329 10.834 0.345 9.843 o
-4 1 1 92.753 90.419 2.267 0.228 o
-4 1 2 55.793 56.280 1.242 0.759 o
-4 1 3 2.014 1.735 0.099 120.575 o
-4 1 4 33.772 34.001 0.818 1.750 o
-4 1 5 0.098 0.128 0.039 753.591 o
-4 1 6 177.212 177.259 4.121 0.069 o
-4 1 7 86.623 88.536 2.011 0.290 o
-4 1 8 172.336 176.195 4.111 0.069 o
-4 1 9 46.455 46.107 1.075 1.015 o
-4 1 11 1.874 1.893 0.079 188.398 o
-4 1 12 81.190 80.364 1.765 0.376 o
-4 1 13 15.405 14.965 0.355 9.304 o
-4 1 14 16.698 16.246 0.365 8.807 o
-4 1 15 0.180 0.118 0.030 1339.720 o
-4 1 16 21.586 21.067 0.463 5.458 o
-4 1 17 4.286 4.446 0.118 83.732 o
-4 1 18 0.961 0.986 0.059 334.929 o
-4 1 19 51.424 51.529 1.232 0.772 o
-4 1 20 11.643 11.475 0.315 11.775 o
-4 1 21 1.369 1.321 0.108 99.648 o
-4 1 22 21.974 20.653 0.877 1.522 o
-4 1 23 9.156 8.892 0.256 17.837 o
-4 1 24 2.665 2.573 0.177 37.214 o
-4 1 25 4.185 4.308 0.138 61.518 o
-4 1 26 2.304 2.119 0.187 33.400 o
-4 2 1 52.248 51.992 1.213 0.797 o
-4 2 2 14.171 12.973 0.365 8.807 o
-4 2 3 78.992 78.934 2.366 0.209 o
-4 2 4 60.587 62.501 2.386 0.206 o
-4 2 5 5.517 5.836 0.375 8.350 o
-4 2 6 5.228 5.678 0.375 8.350 o
-4 2 7 6.593 6.487 0.177 37.214 o
-4 2 8 79.367 82.296 1.794 0.364 o
-4 2 9 13.997 13.870 0.335 10.430 o
-4 2 10 30.265 29.712 0.670 2.608 o
-4 2 11 7.624 7.325 0.197 30.144 o
-4 2 12 0.645 0.799 0.039 753.591 o
-4 2 13 3.195 3.214 0.099 120.575 o
-4 2 14 22.076 21.787 0.483 5.022 o
-4 2 15 34.441 33.892 0.759 2.034 o
-4 2 16 9.846 9.809 0.237 20.933 o
-4 2 17 7.174 7.206 0.177 37.214 o
-4 2 18 7.497 7.837 0.237 20.933 o
-4 2 19 6.031 5.885 0.197 30.144 o
-4 2 21 4.342 4.219 0.197 30.144 o
-4 2 22 3.744 3.855 0.138 61.518 o
-4 2 23 17.529 16.986 0.434 6.228 o
-4 2 24 2.342 2.258 0.099 120.575 o
-4 2 25 3.143 3.194 0.217 24.912 o
-4 3 1 4.727 4.840 0.118 83.732 o
-4 3 2 13.153 13.092 0.286 14.337 o
-4 3 3 20.503 21.195 0.601 3.240 o
-4 3 4 232.996 233.333 5.067 0.046 o
-4 3 5 27.386 27.307 0.572 3.584 o
-4 3 6 8.525 7.887 0.256 17.837 o
-4 3 7 5.082 5.116 0.138 61.518 o
-4 3 8 0.247 0.266 0.059 334.929 o
-4 3 9 35.558 35.923 0.887 1.489 o
-4 3 10 60.957 62.225 1.479 0.536 o
-4 3 11 20.003 19.825 0.453 5.698 o
-4 3 12 11.552 12.086 0.266 16.540 o
-4 3 13 0.908 1.055 0.059 334.929 o
-4 3 14 31.038 31.063 0.799 1.838 o
-4 3 15 5.687 5.994 0.168 41.721 o
-4 3 16 3.912 3.933 0.168 41.721 o
-4 3 17 13.945 14.413 0.325 11.072 o
-4 3 18 2.434 2.405 0.266 16.540 o
-4 3 20 6.092 5.895 0.187 33.400 o
-4 3 21 1.557 1.587 0.118 83.732 o
-4 3 22 1.037 1.163 0.128 71.346 o
-4 3 23 0.399 0.345 0.108 99.648 o
-4 4 1 0.147 0.148 0.030 1339.720 o
-4 4 2 5.034 5.038 0.138 61.518 o
-4 4 3 57.895 57.522 1.410 0.590 o
-4 4 4 0.704 1.055 0.059 334.929 o
-4 4 5 10.759 10.992 0.256 17.837 o
-4 4 6 27.879 28.135 0.611 3.137 o
-4 4 7 8.865 9.129 0.296 13.397 o
-4 4 8 4.076 4.397 0.128 71.346 o
-4 4 9 2.180 1.962 0.099 120.575 o
-4 4 10 2.897 2.721 0.108 99.648 o
-4 4 11 0.099 0.168 0.049 482.298 o
-4 4 12 0.291 0.325 0.059 334.929 o
-4 4 13 27.077 27.238 0.848 1.630 o
-4 4 14 21.432 21.826 0.838 1.669 o
-4 4 15 0.817 0.877 0.069 246.071 o
-4 4 16 1.889 1.932 0.148 53.589 o
-4 4 17 4.614 4.574 0.237 20.933 o
-4 4 18 1.986 2.090 0.128 71.346 o
-4 4 20 4.349 3.864 0.276 15.379 o
-4 5 2 21.042 21.264 0.463 5.458 o
-4 5 3 2.363 2.129 0.089 148.858 o
-4 5 4 0.564 0.522 0.059 334.929 o
-4 5 6 5.194 4.939 0.158 47.099 o
-4 5 8 7.548 7.877 0.197 30.144 o
-4 5 10 11.581 11.800 0.749 2.088 o
-4 5 11 1.258 1.360 0.108 99.648 o
-4 5 12 7.283 7.344 0.473 5.233 o
-4 5 13 0.471 0.532 0.079 188.398 o
-4 5 14 12.371 13.003 0.384 7.927 o
-4 5 15 0.210 0.276 0.069 246.071 o
-4 5 17 1.626 1.577 0.276 15.379 o
-4 5 18 11.187 11.179 0.414 6.835 o
-4 6 2 4.540 4.318 0.325 11.072 o
-4 6 3 12.230 12.096 0.276 15.379 o
-4 6 4 3.150 3.214 0.138 61.518 o
-4 6 5 5.338 5.363 0.227 22.793 o
-4 6 6 1.494 1.498 0.089 148.858 o
-4 6 7 9.028 8.468 0.227 22.793 o
-4 6 8 1.342 1.341 0.108 99.648 o
-4 6 11 0.475 0.611 0.089 148.858 o
-4 6 12 3.998 4.022 0.168 41.721 o
-4 6 13 18.643 18.632 0.424 6.521 o
-4 6 14 4.462 4.673 0.168 41.721 o
-4 6 16 0.959 1.025 0.168 41.721 o
-4 6 17 0.460 0.483 0.128 71.346 o
-4 7 2 4.212 3.805 0.237 20.933 o
-4 7 3 4.549 3.983 0.315 11.775 o
-4 7 4 2.456 2.327 0.158 47.099 o
-4 7 6 0.782 0.769 0.079 188.398 o
-4 7 7 2.472 2.514 0.286 14.337 o
-4 7 8 1.827 1.715 0.197 30.144 o
-4 7 9 6.889 6.615 0.286 14.337 o
-4 7 11 0.759 0.789 0.158 47.099 o
-3 0 2 15.413 14.462 0.315 11.775 o
-3 0 4 84.048 90.094 3.066 0.125 o
-3 0 6 11.244 14.787 0.641 2.854 o
-3 0 8 21.209 22.210 0.522 4.292 o
-3 0 10 3.797 4.111 0.118 83.732 o
-3 0 12 146.295 144.599 3.145 0.118 o
-3 0 14 19.229 17.538 0.384 7.927 o
-3 0 16 13.368 13.180 0.315 11.775 o
-3 0 18 32.522 33.232 0.739 2.144 o
-3 0 20 9.241 9.148 0.473 5.233 o
-3 0 22 94.693 91.572 3.707 0.085 o
-3 0 24 0.025 0.483 0.089 148.858 o
-3 0 26 4.079 3.963 0.227 22.793 o
-3 1 1 324.097 322.776 7.532 0.021 o
-3 1 2 33.043 33.429 0.769 1.982 o
-3 1 3 157.069 160.648 3.677 0.087 o
-3 1 4 229.698 231.322 5.254 0.042 o
-3 1 5 204.373 214.435 4.929 0.048 o
-3 1 6 0.283 0.325 0.039 753.591 o
-3 1 7 344.954 349.136 7.936 0.019 o
-3 1 8 9.903 8.192 0.227 22.793 o
-3 1 9 62.881 60.973 1.351 0.642 o
-3 1 10 2.989 3.549 0.108 99.648 o
-3 1 11 162.373 156.518 3.500 0.096 o
-3 1 12 52.958 52.593 1.163 0.866 o
-3 1 13 0.756 0.828 0.039 753.591 o
-3 1 14 0.209 0.325 0.030 1339.720 o
-3 1 15 0.132 0.138 0.030 1339.720 o
-3 1 16 31.441 31.053 0.680 2.533 o
-3 1 17 58.948 58.705 1.262 0.736 o
-3 1 18 38.178 37.796 0.828 1.709 o
-3 1 19 0.257 0.266 0.039 753.591 o
-3 1 20 2.019 1.932 0.079 188.398 o
-3 1 21 7.948 7.818 0.197 30.144 o
-3 1 22 2.013 1.932 0.089 148.858 o
-3 1 23 1.777 1.784 0.089 148.858 o
-3 1 24 0.216 0.227 0.059 334.929 o
-3 1 25 1.272 1.114 0.079 188.398 o
-3 1 26 16.694 16.227 0.424 6.521 o
-3 2 1 82.232 82.799 1.873 0.334 o
-3 2 2 170.915 178.797 4.160 0.068 o
-3 2 3 291.074 299.569 6.842 0.025 o
-3 2 4 26.577 27.258 0.680 2.533 o
-3 2 5 2.855 2.632 0.108 99.648 o
-3 2 6 137.513 137.216 3.569 0.092 o
-3 2 7 163.755 166.889 3.746 0.084 o
-3 2 8 283.630 286.005 6.497 0.028 o
-3 2 9 48.423 51.529 1.134 0.912 o
-3 2 10 10.676 10.814 0.256 17.837 o
-3 2 11 22.903 22.772 0.503 4.636 o
-3 2 12 2.011 2.080 0.069 246.071 o
-3 2 13 52.606 52.455 1.193 0.824 o
-3 2 14 0.746 0.877 0.049 482.298 o
-3 2 15 28.063 27.968 0.651 2.768 o
-3 2 16 14.233 14.422 0.325 11.072 o
-3 2 17 1.024 0.966 0.059 334.929 o
-3 2 18 42.114 42.597 0.986 1.206 o
-3 2 19 0.328 0.335 0.049 482.298 o
-3 2 20 3.506 3.490 0.108 99.648 o
-3 2 21 10.897 10.548 0.325 11.072 o
-3 2 24 2.779 2.563 0.148 53.589 o
-3 3 1 3.441 3.845 0.099 120.575 o
-3 3 2 247.850 246.000 5.461 0.039 o
-3 3 3 3.963 7.394 0.177 37.214 o
-3 3 4 44.443 44.746 0.917 1.394 o
-3 3 5 21.209 21.402 0.444 5.954 o
-3 3 6 0.064 0.266 0.049 482.298 o
-3 3 7 4.028 4.022 0.138 61.518 o
-3 3 8 17.098 17.666 0.424 6.521 o
-3 3 9 4.879 5.481 0.148 53.589 o
-3 3 10 19.721 19.756 0.444 5.954 o
-3 3 11 1.315 1.498 0.079 188.398 o
-3 3 12 40.785 41.424 0.897 1.456 o
-3 3 13 8.889 9.198 0.217 24.912 o
-3 3 14 67.893 68.938 1.558 0.483 o
-3 3 15 1.502 1.617 0.128 71.346 o
-3 3 17 1.117 1.144 0.079 188.398 o
-3 3 18 3.462 3.391 0.118 83.732 o
-3 3 19 10.027 10.184 0.246 19.292 o
-3 3 20 4.170 4.140 0.138 61.518 o
-3 3 21 5.989 6.733 0.227 22.793 o
-3 3 22 9.748 9.760 0.246 19.292 o
-3 3 24 10.818 10.755 0.335 10.430 o
-3 4 1 20.555 20.308 0.434 6.228 o
-3 4 2 9.945 10.361 0.394 7.536 o
-3 4 3 56.758 57.020 1.183 0.837 o
-3 4 4 27.552 28.145 0.680 2.533 o
-3 4 5 0.449 0.463 0.039 753.591 o
-3 4 6 24.421 24.152 0.700 2.392 o
-3 4 7 15.711 16.227 0.473 5.233 o
-3 4 8 0.503 0.493 0.049 482.298 o
-3 4 9 0.546 0.483 0.059 334.929 o
-3 4 10 36.213 36.919 0.789 1.884 o
-3 4 11 3.646 3.924 0.138 61.518 o
-3 4 12 2.971 2.810 0.118 83.732 o
-3 4 13 30.845 31.241 0.946 1.308 o
-3 4 14 5.619 5.639 0.187 33.400 o
-3 4 16 3.875 3.953 0.158 47.099 o
-3 4 17 10.148 10.469 0.256 17.837 o
-3 4 18 3.904 3.864 0.148 53.589 o
-3 4 20 8.931 8.547 0.365 8.807 o
-3 5 1 0.169 0.237 0.039 753.591 o
-3 5 2 2.274 2.317 0.079 188.398 o
-3 5 3 4.326 4.190 0.128 71.346 o
-3 5 4 9.088 8.853 0.246 19.292 o
-3 5 5 1.069 1.094 0.069 246.071 o
-3 5 6 34.407 34.967 0.897 1.456 o
-3 5 7 3.872 3.953 0.128 71.346 o
-3 5 8 0.581 0.572 0.069 246.071 o
-3 5 9 4.294 4.131 0.148 53.589 o
-3 5 10 4.315 4.219 0.168 41.721 o
-3 5 11 1.272 1.360 0.108 99.648 o
-3 5 12 11.990 12.303 0.286 14.337 o
-3 5 13 0.335 0.315 0.069 246.071 o
-3 5 14 1.461 1.617 0.099 120.575 o
-3 5 16 16.898 16.739 0.532 4.135 o
-3 5 17 0.982 0.966 0.099 120.575 o
-3 5 18 1.177 1.213 0.207 27.341 o
-3 6 1 7.791 7.660 0.365 8.807 o
-3 6 2 1.670 1.627 0.108 99.648 o
-3 6 3 0.842 1.213 0.237 20.933 o
-3 6 4 1.126 1.262 0.079 188.398 o
-3 6 5 0.722 0.779 0.069 246.071 o
-3 6 6 0.833 0.897 0.089 148.858 o
-3 6 7 0.723 0.799 0.128 71.346 o
-3 6 9 3.760 3.874 0.158 47.099 o
-3 6 10 2.817 2.839 0.138 61.518 o
-3 6 11 0.364 0.325 0.069 246.071 o
-3 6 12 3.495 3.894 0.158 47.099 o
-3 6 13 1.676 1.804 0.099 120.575 o
-3 6 15 0.179 0.591 0.108 99.648 o
-3 6 17 6.673 6.792 0.266 16.540 o
-3 7 2 5.128 5.136 0.246 19.292 o
-3 7 4 4.315 4.140 0.237 20.933 o
-3 7 5 1.587 1.607 0.187 33.400 o
-3 7 6 0.834 0.552 0.148 53.589 o
-3 7 12 5.880 5.718 0.266 16.540 o
-3 7 13 3.886 3.795 0.227 22.793 o
-2 0 6 175.581 173.296 4.081 0.070 o
-2 0 8 464.209 461.736 10.538 0.011 o
-2 0 10 198.531 184.890 4.328 0.063 o
-2 0 12 14.675 16.759 0.375 8.350 o
-2 0 14 54.535 55.363 1.232 0.772 o
-2 0 16 11.624 11.475 0.286 14.337 o
-2 0 18 4.949 4.742 0.128 71.346 o
-2 0 20 16.598 16.601 0.355 9.304 o
-2 0 22 4.144 4.407 0.168 41.721 o
-2 0 26 3.727 3.766 0.227 22.793 o
-2 1 1 180.198 193.693 4.357 0.062 o
-2 1 2 554.108 554.511 46.619 0.001 o
-2 1 3 21.161 20.870 0.453 5.698 o
-2 1 4 348.445 347.076 15.566 0.005 o
-2 1 5 21.381 20.682 0.522 4.292 o
-2 1 6 6.652 5.590 0.138 61.518 o
-2 1 7 35.768 34.080 0.769 1.982 o
-2 1 8 284.943 289.307 6.556 0.027 o
-2 1 9 22.103 22.427 0.522 4.292 o
-2 1 10 31.648 32.473 0.730 2.202 o
-2 1 11 84.004 81.832 1.804 0.360 o
-2 1 12 8.912 9.405 0.227 22.793 o
-2 1 13 33.243 31.645 0.700 2.392 o
-2 1 14 18.958 18.218 0.404 7.173 o
-2 1 15 11.092 10.972 0.256 17.837 o
-2 1 16 0.962 1.035 0.049 482.298 o
-2 1 17 29.584 30.166 0.670 2.608 o
-2 1 18 8.332 8.192 0.197 30.144 o
-2 1 19 1.783 1.765 0.069 246.071 o
-2 1 20 0.970 0.946 0.059 334.929 o
-2 1 21 56.376 56.132 1.213 0.797 o
-2 1 22 11.000 10.647 0.296 13.397 o
-2 1 24 2.377 2.258 0.148 53.589 o
-2 1 25 0.531 0.552 0.059 334.929 o
-2 1 26 1.500 1.439 0.177 37.214 o
-2 2 1 148.623 150.120 3.460 0.098 o
-2 2 2 465.443 480.161 10.775 0.010 o
-2 2 3 9.829 9.503 0.246 19.292 o
-2 2 4 24.362 22.289 0.522 4.292 o
-2 2 5 3.097 3.164 0.108 99.648 o
-2 2 6 69.796 71.383 1.587 0.465 o
-2 2 7 34.874 33.380 0.749 2.088 o
-2 2 8 30.282 28.184 0.631 2.944 o
-2 2 9 16.873 16.798 0.375 8.350 o
-2 2 10 88.129 88.921 1.952 0.308 o
-2 2 11 14.066 13.249 0.306 12.547 o
-2 2 12 107.892 107.089 2.356 0.211 o
-2 2 13 30.264 30.176 0.680 2.533 o
-2 2 14 13.100 13.269 0.296 13.397 o
-2 2 15 2.251 2.189 0.079 188.398 o
-2 2 16 36.861 36.416 0.808 1.793 o
-2 2 17 54.750 54.062 1.213 0.797 o
-2 2 18 27.338 26.982 0.651 2.768 o
-2 2 19 7.951 7.808 0.197 30.144 o
-2 2 20 6.760 6.654 0.187 33.400 o
-2 2 21 0.491 0.493 0.059 334.929 o
-2 2 22 9.285 9.503 0.237 20.933 o
-2 2 23 10.317 10.174 0.335 10.430 o
-2 2 24 0.501 0.394 0.069 246.071 o
-2 2 25 14.193 14.186 0.404 7.173 o
-2 3 1 136.221 140.360 3.174 0.116 o
-2 3 2 64.535 66.602 1.400 0.598 o
-2 3 3 1.581 1.548 0.118 83.732 o
-2 3 4 9.036 8.991 0.227 22.793 o
-2 3 5 5.710 6.418 0.207 27.341 o
-2 3 6 353.400 356.106 8.202 0.017 o
-2 3 7 79.240 80.728 1.755 0.381 o
-2 3 8 26.408 25.050 0.552 3.845 o
-2 3 9 7.568 7.995 0.197 30.144 o
-2 3 10 21.644 21.924 0.522 4.292 o
-2 3 11 19.472 19.953 0.463 5.458 o
-2 3 12 82.664 82.858 2.494 0.188 o
-2 3 13 3.558 3.805 0.108 99.648 o
-2 3 14 4.754 4.880 0.128 71.346 o
-2 3 15 11.109 11.288 0.315 11.775 o
-2 3 16 32.038 32.276 0.710 2.326 o
-2 3 17 4.360 4.574 0.158 47.099 o
-2 3 18 8.791 9.099 0.227 22.793 o
-2 3 19 1.357 1.410 0.099 120.575 o
-2 3 20 15.027 15.103 0.375 8.350 o
-2 3 22 10.769 10.657 0.256 17.837 o
-2 3 23 1.135 1.282 0.246 19.292 o
-2 3 24 1.562 1.558 0.168 41.721 o
-2 4 1 16.348 16.069 0.345 9.843 o
-2 4 2 59.585 59.366 1.341 0.652 o
-2 4 3 31.546 32.039 0.660 2.686 o
-2 4 4 0.393 0.453 0.049 482.298 o
-2 4 5 32.967 33.646 0.739 2.144 o
-2 4 6 3.510 3.795 0.118 83.732 o
-2 4 7 36.206 36.446 0.779 1.932 o
-2 4 8 0.519 0.532 0.049 482.298 o
-2 4 9 0.344 0.335 0.049 482.298 o
-2 4 10 22.709 23.206 0.503 4.636 o
-2 4 11 17.187 18.119 0.375 8.350 o
-2 4 13 10.575 10.351 0.246 19.292 o
-2 4 14 8.198 8.458 0.266 16.540 o
-2 4 15 9.926 10.223 0.246 19.292 o
-2 4 16 14.178 14.728 0.335 10.430 o
-2 4 17 10.540 10.627 0.256 17.837 o
-2 4 18 1.051 1.015 0.108 99.648 o
-2 4 20 2.479 2.543 0.138 61.518 o
-2 4 21 2.168 2.297 0.246 19.292 o
-2 5 1 0.337 0.276 0.039 753.591 o
-2 5 2 15.386 15.300 0.453 5.698 o
-2 5 3 3.255 3.164 0.108 99.648 o
-2 5 4 3.260 3.431 0.118 83.732 o
-2 5 5 4.137 4.012 0.128 71.346 o
-2 5 7 0.250 0.227 0.049 482.298 o
-2 5 8 1.093 1.075 0.089 148.858 o
-2 5 9 0.857 0.818 0.128 71.346 o
-2 5 10 3.040 3.135 0.532 4.135 o
-2 5 11 0.500 0.522 0.079 188.398 o
-2 5 12 0.840 0.828 0.168 41.721 o
-2 5 13 5.484 5.452 0.246 19.292 o
-2 5 14 2.377 2.267 0.108 99.648 o
-2 5 16 12.539 12.835 0.848 1.630 o
-2 5 17 0.590 0.611 0.089 148.858 o
-2 5 19 1.445 1.183 0.197 30.144 o
-2 6 1 0.566 0.591 0.059 334.929 o
-2 6 3 15.132 14.620 1.015 1.137 o
-2 6 5 8.462 8.429 0.355 9.304 o
-2 6 7 3.395 3.293 0.138 61.518 o
-2 6 8 1.829 1.942 0.118 83.732 o
-2 6 9 3.021 2.681 0.138 61.518 o
-2 6 11 5.745 5.925 0.306 12.547 o
-2 6 12 0.403 0.394 0.089 148.858 o
-2 6 14 1.476 1.508 0.168 41.721 o
-2 6 15 5.576 5.195 0.266 16.540 o
-2 6 16 0.609 0.522 0.138 61.518 o
-2 7 4 1.293 1.360 0.177 37.214 o
-2 7 6 3.001 2.819 0.217 24.912 o
-2 7 7 4.264 4.190 0.246 19.292 o
-2 7 8 3.391 3.371 0.227 22.793 o
-2 7 10 1.266 1.193 0.187 33.400 o
-2 7 11 2.886 2.938 0.227 22.793 o
-2 7 12 0.841 0.730 0.148 53.589 o
-1 0 2 776.789 707.884 15.734 0.005 o
-1 0 4 873.874 822.968 61.889 0.000 o
-1 0 6 205.127 202.891 4.702 0.053 o
-1 0 8 499.229 506.295 11.416 0.009 o
-1 0 10 3.801 3.066 0.108 99.648 o
-1 0 12 112.295 110.983 2.435 0.198 o
-1 0 14 49.311 47.714 1.055 1.053 o
-1 0 16 21.865 22.270 0.483 5.022 o
-1 0 18 59.413 60.164 1.291 0.703 o
-1 0 20 41.965 42.784 0.877 1.522 o
-1 0 22 0.667 0.572 0.069 246.071 o
-1 0 24 21.495 20.860 1.015 1.137 o
-1 0 26 5.877 5.806 0.256 17.837 o
-1 1 2 138.262 154.290 4.367 0.061 o
-1 1 3 335.842 347.914 11.071 0.010 o
-1 1 4 245.279 251.274 6.142 0.031 o
-1 1 5 1.308 1.065 0.039 753.591 o
-1 1 6 0.539 0.503 0.049 482.298 o
-1 1 7 427.268 417.059 9.671 0.013 o
-1 1 8 94.304 93.810 2.119 0.261 o
-1 1 9 173.690 169.708 3.894 0.077 o
-1 1 11 75.675 73.010 1.607 0.454 o
-1 1 12 84.506 87.235 1.922 0.317 o
-1 1 13 5.442 5.570 0.138 61.518 o
-1 1 14 43.979 44.943 0.986 1.206 o
-1 1 15 9.945 10.193 0.227 22.793 o
-1 1 16 6.387 6.260 0.148 53.589 o
-1 1 17 1.730 1.755 0.059 334.929 o
-1 1 18 14.820 14.541 0.325 11.072 o
-1 1 19 9.619 9.277 0.227 22.793 o
-1 1 20 2.802 2.839 0.089 148.858 o
-1 1 21 13.203 13.732 0.315 11.775 o
-1 1 22 12.120 11.928 0.296 13.397 o
-1 1 23 1.596 1.627 0.069 246.071 o
-1 1 24 0.527 0.522 0.049 482.298 o
-1 1 25 1.231 1.439 0.099 120.575 o
-1 2 1 141.576 139.798 3.194 0.115 o
-1 2 2 8.126 8.281 0.227 22.793 o
-1 2 3 169.075 171.295 3.924 0.076 o
-1 2 4 222.107 228.926 5.176 0.044 o
-1 2 5 483.366 492.612 11.130 0.009 o
-1 2 6 16.520 18.593 0.424 6.521 o
-1 2 7 1.349 1.420 0.069 246.071 o
-1 2 8 45.874 45.831 1.055 1.053 o
-1 2 9 7.988 7.778 0.187 33.400 o
-1 2 10 184.831 183.943 4.081 0.070 o
-1 2 11 70.255 72.438 1.587 0.465 o
-1 2 12 33.961 33.577 0.749 2.088 o
-1 2 13 12.914 12.441 0.286 14.337 o
-1 2 14 1.078 1.173 0.049 482.298 o
-1 2 15 12.371 11.889 0.286 14.337 o
-1 2 18 5.362 5.156 0.138 61.518 o
-1 2 19 4.013 3.953 0.118 83.732 o
-1 2 20 47.331 45.919 0.937 1.336 o
-1 2 21 1.004 1.075 0.069 246.071 o
-1 2 22 18.740 18.701 0.434 6.228 o
-1 2 24 0.417 0.375 0.069 246.071 o
-1 2 25 0.442 0.424 0.138 61.518 o
-1 3 2 31.105 32.078 0.769 1.982 o
-1 3 3 13.974 13.427 0.306 12.547 o
-1 3 4 55.063 55.186 1.360 0.633 o
-1 3 5 0.675 0.838 0.059 334.929 o
-1 3 6 104.091 104.240 2.277 0.226 o
-1 3 7 1.429 1.745 0.069 246.071 o
-1 3 8 6.578 6.428 0.177 37.214 o
-1 3 9 0.978 1.144 0.059 334.929 o
-1 3 10 31.179 31.793 0.690 2.461 o
-1 3 11 41.598 42.075 1.065 1.034 o
-1 3 12 0.193 0.266 0.039 753.591 o
-1 3 13 1.167 1.104 0.069 246.071 o
-1 3 14 25.850 26.479 0.621 3.038 o
-1 3 15 5.736 5.787 0.148 53.589 o
-1 3 16 112.631 112.965 2.356 0.211 o
-1 3 17 11.420 11.544 0.266 16.540 o
-1 3 18 1.176 1.075 0.099 120.575 o
-1 3 19 3.819 3.855 0.138 61.518 o
-1 3 20 0.258 0.315 0.069 246.071 o
-1 3 21 12.603 12.845 0.394 7.536 o
-1 3 22 5.078 5.274 0.158 47.099 o
-1 3 23 2.053 2.110 0.118 83.732 o
-1 4 1 5.699 5.984 0.148 53.589 o
-1 4 2 9.434 9.444 0.237 20.933 o
-1 4 4 0.334 0.453 0.039 753.591 o
-1 4 5 58.630 59.109 1.321 0.671 o
-1 4 6 78.239 79.368 2.100 0.266 o
-1 4 7 28.120 27.435 0.670 2.608 o
-1 4 8 7.846 7.887 0.227 22.793 o
-1 4 9 1.233 1.321 0.089 148.858 o
-1 4 11 2.811 2.928 0.108 99.648 o
-1 4 12 19.799 20.298 0.513 4.459 o
-1 4 13 0.308 0.246 0.039 753.591 o
-1 4 14 3.269 3.322 0.108 99.648 o
-1 4 15 36.792 36.702 0.690 2.461 o
-1 4 16 4.091 3.993 0.138 61.518 o
-1 4 17 10.017 9.858 0.246 19.292 o
-1 4 20 9.515 9.691 0.375 8.350 o
-1 4 21 2.324 2.277 0.237 20.933 o
-1 5 1 9.429 9.799 0.227 22.793 o
-1 5 2 67.857 67.311 2.060 0.276 o
-1 5 3 1.143 1.193 0.069 246.071 o
-1 5 4 4.476 4.840 0.138 61.518 o
-1 5 6 30.870 30.107 0.946 1.308 o
-1 5 7 0.872 0.966 0.079 188.398 o
-1 5 8 0.750 0.651 0.168 41.721 o
-1 5 9 6.606 6.832 0.197 30.144 o
-1 5 10 13.589 14.087 0.414 6.835 o
-1 5 11 1.522 1.518 0.089 148.858 o
-1 5 12 13.560 13.013 0.296 13.397 o
-1 5 14 1.746 1.774 0.108 99.648 o
-1 5 15 1.114 1.094 0.089 148.858 o
-1 5 17 0.442 0.286 0.079 188.398 o
-1 6 1 2.200 1.952 0.108 99.648 o
-1 6 2 6.292 6.191 0.266 16.540 o
-1 6 4 1.613 1.834 0.108 99.648 o
-1 6 5 0.727 0.710 0.089 148.858 o
-1 6 6 8.343 8.665 0.897 1.456 o
-1 6 7 8.490 8.892 0.237 20.933 o
-1 6 8 2.462 2.563 0.128 71.346 o
-1 6 10 0.465 0.453 0.089 148.858 o
-1 6 13 3.207 2.632 0.227 22.793 o
-1 6 15 4.825 5.077 0.256 17.837 o
-1 6 16 0.563 0.394 0.128 71.346 o
-1 7 1 1.370 1.489 0.177 37.214 o
-1 7 3 3.042 3.056 0.227 22.793 o
-1 7 4 3.175 3.194 0.227 22.793 o
-1 7 6 3.724 3.362 0.237 20.933 o
-1 7 11 4.073 4.416 0.246 19.292 o
0 0 2 135.969 142.322 4.525 0.057 o
0 0 4 63.389 70.091 1.597 0.459 o
0 0 6 1042.660 906.506 47.359 0.001 o
0 0 8 293.263 292.521 6.713 0.026 o
0 0 10 396.617 397.244 9.099 0.014 o
0 0 12 13.631 13.949 0.325 11.072 o
0 0 14 49.307 52.130 1.134 0.912 o
0 0 16 10.628 11.081 0.246 19.292 o
0 0 18 0.503 1.627 0.079 188.398 o
0 0 20 10.075 11.376 0.276 15.379 o
0 0 22 15.830 16.276 0.355 9.304 o
0 0 24 1.038 1.784 0.099 120.575 o
0 1 1 455.096 476.277 10.736 0.010 o
0 1 2 91.743 91.671 2.090 0.268 o
0 1 3 19.558 18.159 0.414 6.835 o
0 1 4 1543.340 1491.560 51.045 0.000 o
0 1 5 64.325 71.412 1.587 0.465 o
0 1 6 296.975 311.961 7.078 0.023 o
0 1 7 38.844 35.667 0.799 1.838 o
0 1 8 26.010 27.632 0.651 2.768 o
0 1 9 39.049 37.540 0.868 1.557 o
0 1 10 145.083 146.167 3.293 0.108 o
0 1 11 204.065 199.982 4.702 0.053 o
0 1 12 0.239 0.187 0.030 1339.720 o
0 1 13 26.324 25.207 0.552 3.845 o
0 1 14 8.706 8.744 0.197 30.144 o
0 1 15 3.611 3.510 0.089 148.858 o
0 1 16 3.564 3.569 0.099 120.575 o
0 1 17 19.547 19.598 0.434 6.228 o
0 1 18 24.924 24.941 0.562 3.711 o
0 1 19 49.123 50.257 1.094 0.979 o
0 1 20 3.113 3.017 0.089 148.858 o
0 1 21 15.768 15.704 0.355 9.304 o
0 1 22 4.068 4.140 0.128 71.346 o
0 1 23 10.382 10.114 0.237 20.933 o
0 1 24 4.191 4.012 0.128 71.346 o
0 1 25 0.948 0.937 0.089 148.858 o
0 2 0 11.929 13.653 0.335 10.430 o
0 2 1 75.618 73.157 1.646 0.432 o
0 2 2 123.254 130.788 3.026 0.128 o
0 2 4 181.778 185.708 4.239 0.065 o
0 2 5 47.459 48.985 1.114 0.944 o
0 2 6 5.507 5.323 0.138 61.518 o
0 2 7 135.394 138.231 3.115 0.121 o
0 2 8 0.406 0.483 0.039 753.591 o
0 2 9 57.155 54.092 1.183 0.837 o
0 2 10 27.681 25.680 0.582 3.464 o
0 2 11 1.390 1.380 0.059 334.929 o
0 2 12 15.636 16.483 0.365 8.807 o
0 2 13 9.834 9.740 0.227 22.793 o
0 2 14 57.113 56.536 1.252 0.748 o
0 2 15 94.786 95.654 2.060 0.276 o
0 2 16 2.682 2.662 0.079 188.398 o
0 2 18 11.598 11.583 0.286 14.337 o
0 2 19 12.181 11.771 0.296 13.397 o
0 2 20 24.957 24.823 0.552 3.845 o
0 2 21 12.867 12.697 0.306 12.547 o
0 2 22 0.421 0.424 0.069 246.071 o
0 2 23 3.844 3.864 0.138 61.518 o
0 2 24 6.942 7.295 0.197 30.144 o
0 3 1 48.967 49.310 1.114 0.944 o
0 3 2 109.185 114.571 2.593 0.174 o
0 3 3 81.154 85.736 1.883 0.331 o
0 3 4 54.650 56.044 1.213 0.797 o
0 3 5 14.936 15.714 0.365 8.807 o
0 3 6 0.129 0.256 0.030 1339.720 o
0 3 7 0.930 1.025 0.049 482.298 o
0 3 8 95.897 97.369 2.100 0.266 o
0 3 9 41.040 40.764 0.848 1.630 o
0 3 10 1.366 1.232 0.059 334.929 o
0 3 11 1.231 1.479 0.069 246.071 o
0 3 12 6.688 8.685 0.306 12.547 o
0 3 14 27.497 27.070 0.572 3.584 o
0 3 15 0.206 0.296 0.039 753.591 o
0 3 16 1.118 1.153 0.069 246.071 o
0 3 17 5.066 4.959 0.138 61.518 o
0 3 18 4.557 4.919 0.148 53.589 o
0 3 19 0.382 0.355 0.059 334.929 o
0 3 20 11.904 12.086 0.276 15.379 o
0 3 21 2.485 2.514 0.099 120.575 o
0 3 22 4.559 4.012 0.138 61.518 o
0 4 0 2.728 2.790 0.128 71.346 o
0 4 1 11.543 11.820 0.266 16.540 o
0 4 2 55.609 55.827 1.282 0.713 o
0 4 3 3.711 3.884 0.108 99.648 o
0 4 4 11.742 11.938 0.315 11.775 o
0 4 5 73.877 74.587 1.587 0.465 o
0 4 6 5.911 6.339 0.168 41.721 o
0 4 7 0.213 0.187 0.030 1339.720 o
0 4 8 5.207 5.461 0.177 37.214 o
0 4 9 6.358 6.073 0.168 41.721 o
0 4 10 16.021 16.157 0.345 9.843 o
0 4 11 0.568 0.562 0.049 482.298 o
0 4 12 23.436 23.729 0.503 4.636 o
0 4 13 5.889 5.935 0.158 47.099 o
0 4 15 25.456 25.257 0.522 4.292 o
0 4 16 16.041 15.990 0.365 8.807 o
0 4 17 0.792 0.739 0.227 22.793 o
0 4 18 2.374 2.060 0.128 71.346 o
0 4 19 3.401 3.302 0.306 12.547 o
0 4 20 3.937 3.529 0.276 15.379 o
0 5 2 7.171 7.039 0.177 37.214 o
0 5 3 1.033 1.163 0.118 83.732 o
0 5 4 23.202 23.551 0.493 4.823 o
0 5 5 3.028 3.164 0.128 71.346 o
0 5 6 70.016 70.358 3.243 0.111 o
0 5 8 6.156 5.905 0.158 47.099 o
0 5 11 3.587 3.717 0.148 53.589 o
0 5 12 7.688 8.054 0.227 22.793 o
0 5 13 0.944 0.966 0.079 188.398 o
0 5 14 13.247 13.575 0.306 12.547 o
0 5 15 1.674 1.528 0.099 120.575 o
0 5 16 22.708 22.802 0.601 3.240 o
0 5 18 0.904 0.937 0.177 37.214 o
0 6 0 16.183 16.276 0.404 7.173 o
0 6 1 5.579 5.166 0.246 19.292 o
0 6 2 8.955 8.951 0.227 22.793 o
0 6 3 3.689 3.963 0.197 30.144 o
0 6 4 0.685 0.799 0.099 120.575 o
0 6 5 27.023 27.031 0.591 3.349 o
0 6 8 0.766 0.917 0.089 148.858 o
0 6 9 0.460 0.503 0.079 188.398 o
0 6 10 10.944 11.130 0.522 4.292 o
0 6 11 1.381 1.124 0.099 120.575 o
0 6 12 4.421 4.781 0.276 15.379 o
0 6 13 4.330 4.485 0.168 41.721 o
0 6 15 1.598 1.725 0.187 33.400 o
0 7 1 7.929 7.729 0.296 13.397 o
0 7 3 0.637 0.591 0.148 53.589 o
0 7 5 0.855 0.759 0.158 47.099 o
0 7 8 0.983 0.897 0.168 41.721 o
0 7 9 6.350 6.240 0.296 13.397 o
0 7 10 1.725 1.577 0.197 30.144 o
0 7 11 0.747 0.769 0.158 47.099 o
1 0 2 11.066 10.765 0.296 13.397 o
1 0 6 198.827 226.245 5.225 0.043 o
1 0 8 69.915 71.097 1.676 0.417 o
1 0 10 681.645 684.580 15.438 0.005 o
1 0 12 7.021 5.875 0.138 61.518 o
1 0 14 84.574 84.810 1.893 0.327 o
1 0 16 12.297 12.362 0.286 14.337 o
1 0 18 85.356 86.357 2.050 0.279 o
1 0 20 88.523 89.650 2.050 0.279 o
1 0 22 4.058 4.032 0.148 53.589 o
1 0 24 1.326 1.104 0.089 148.858 o
1 1 0 1571.810 1405.120 30.718 0.001 o
1 1 1 38.719 38.782 0.848 1.630 o
1 1 2 421.829 438.865 17.547 0.004 o
1 1 3 793.992 735.398 16.512 0.004 o
1 1 4 64.550 67.499 1.508 0.515 o
1 1 5 122.243 115.636 2.622 0.170 o
1 1 6 208.979 213.863 4.860 0.050 o
1 1 7 17.480 18.514 0.434 6.228 o
1 1 8 96.285 92.144 2.090 0.268 o
1 1 9 185.243 189.602 4.318 0.063 o
1 1 10 69.449 72.724 1.617 0.448 o
1 1 12 1.659 1.942 0.059 334.929 o
1 1 13 7.259 6.654 0.158 47.099 o
1 1 14 123.330 124.962 2.741 0.156 o
1 1 15 4.171 4.200 0.108 99.648 o
1 1 16 22.860 22.891 0.503 4.636 o
1 1 17 3.521 3.559 0.089 148.858 o
1 1 18 4.052 4.042 0.099 120.575 o
1 1 19 11.372 11.573 0.266 16.540 o
1 1 20 5.084 5.116 0.128 71.346 o
1 1 21 9.411 9.760 0.227 22.793 o
1 1 22 2.975 2.908 0.089 148.858 o
1 1 23 7.682 8.153 0.197 30.144 o
1 1 24 14.049 13.535 0.296 13.397 o
1 2 0 316.298 320.370 7.236 0.022 o
1 2 1 269.751 267.659 6.043 0.032 o
1 2 2 0.126 0.118 0.020 3014.360 o
1 2 3 353.030 356.145 7.985 0.018 o
1 2 4 18.963 19.608 0.453 5.698 o
1 2 5 86.039 90.458 2.031 0.284 o
1 2 6 159.656 160.678 3.648 0.088 o
1 2 7 80.437 81.024 1.804 0.360 o
1 2 8 5.113 5.639 0.158 47.099 o
1 2 9 7.202 7.177 0.168 41.721 o
1 2 10 5.041 4.485 0.128 71.346 o
1 2 11 8.220 8.517 0.197 30.144 o
1 2 12 14.393 14.314 0.315 11.775 o
1 2 13 26.372 26.794 0.591 3.349 o
1 2 14 6.667 6.497 0.168 41.721 o
1 2 15 0.894 0.858 0.039 753.591 o
1 2 16 5.438 5.412 0.138 61.518 o
1 2 17 3.921 4.032 0.108 99.648 o
1 2 18 0.171 0.158 0.039 753.591 o
1 2 19 5.645 5.797 0.168 41.721 o
1 2 20 0.437 0.513 0.049 482.298 o
1 2 21 2.400 2.218 0.108 99.648 o
1 2 22 11.226 10.795 0.256 17.837 o
1 2 23 0.459 0.503 0.069 246.071 o
1 2 24 9.660 9.336 0.315 11.775 o
1 3 0 18.006 18.632 0.503 4.636 o
1 3 1 31.279 29.929 0.730 2.202 o
1 3 2 45.690 45.229 0.986 1.206 o
1 3 4 7.882 7.679 0.207 27.341 o
1 3 5 21.580 20.870 0.542 3.986 o
1 3 6 43.291 42.843 0.956 1.281 o
1 3 7 17.851 18.662 0.414 6.835 o
1 3 8 25.242 24.645 0.532 4.135 o
1 3 9 10.149 9.700 0.227 22.793 o
1 3 10 0.670 0.690 0.039 753.591 o
1 3 11 15.200 14.728 0.365 8.807 o
1 3 12 33.259 33.478 0.730 2.202 o
1 3 13 28.046 28.253 0.582 3.464 o
1 3 14 14.356 14.620 0.325 11.072 o
1 3 15 0.807 0.897 0.059 334.929 o
1 3 16 0.274 0.227 0.049 482.298 o
1 3 17 1.547 1.518 0.079 188.398 o
1 3 18 35.764 35.470 0.917 1.394 o
1 3 19 14.507 14.097 0.325 11.072 o
1 3 20 0.240 0.237 0.059 334.929 o
1 3 21 1.190 1.134 0.079 188.398 o
1 4 0 16.555 17.410 0.375 8.350 o
1 4 1 0.415 0.641 0.049 482.298 o
1 4 2 52.953 55.008 1.015 1.137 o
1 4 3 14.086 14.354 0.355 9.304 o
1 4 4 2.916 2.918 0.099 120.575 o
1 4 5 49.214 51.272 1.055 1.053 o
1 4 6 7.768 7.926 0.187 33.400 o
1 4 7 1.224 1.242 0.069 246.071 o
1 4 8 57.075 57.710 1.410 0.590 o
1 4 9 11.684 11.731 0.355 9.304 o
1 4 11 1.287 1.360 0.069 246.071 o
1 4 12 1.490 1.508 0.069 246.071 o
1 4 13 7.770 7.660 0.227 22.793 o
1 4 14 1.722 1.646 0.089 148.858 o
1 4 15 17.528 18.050 0.394 7.536 o
1 4 16 12.382 12.185 0.444 5.954 o
1 4 17 4.023 3.776 0.424 6.521 o
1 4 18 0.790 0.651 0.099 120.575 o
1 4 19 4.140 4.012 0.266 16.540 o
1 4 20 2.397 2.386 0.246 19.292 o
1 5 0 4.181 4.101 0.108 99.648 o
1 5 2 11.654 11.889 0.266 16.540 o
1 5 3 0.493 0.631 0.059 334.929 o
1 5 4 86.360 87.935 1.794 0.364 o
1 5 5 3.981 4.042 0.148 53.589 o
1 5 6 0.208 0.158 0.049 482.298 o
1 5 7 0.892 1.045 0.108 99.648 o
1 5 8 7.682 7.847 0.197 30.144 o
1 5 9 0.673 0.739 0.079 188.398 o
1 5 10 2.140 2.248 0.118 83.732 o
1 5 11 0.925 0.828 0.197 30.144 o
1 5 12 21.000 20.465 0.424 6.521 o
1 5 13 0.340 0.375 0.069 246.071 o
1 5 14 18.599 18.415 0.414 6.835 o
1 5 16 6.570 6.280 0.187 33.400 o
1 6 0 5.889 5.747 0.276 15.379 o
1 6 1 5.527 5.580 0.266 16.540 o
1 6 2 2.608 2.553 0.118 83.732 o
1 6 3 0.618 0.562 0.177 37.214 o
1 6 4 4.894 4.821 0.542 3.986 o
1 6 5 11.016 10.765 0.404 7.173 o
1 6 6 3.619 3.717 0.148 53.589 o
1 6 7 0.294 0.256 0.069 246.071 o
1 6 8 11.499 11.771 0.601 3.240 o
1 6 9 11.027 11.140 0.276 15.379 o
1 6 10 6.041 6.329 0.345 9.843 o
1 6 13 2.072 2.238 0.217 24.912 o
1 6 14 0.591 0.513 0.138 61.518 o
1 6 15 11.334 10.962 0.345 9.843 o
1 7 0 1.913 1.666 0.187 33.400 o
1 7 1 1.501 1.577 0.187 33.400 o
1 7 2 0.684 0.434 0.138 61.518 o
1 7 4 1.552 1.459 0.197 30.144 o
1 7 5 3.514 3.224 0.207 27.341 o
1 7 9 4.164 4.229 0.256 17.837 o
1 7 11 2.493 2.119 0.197 30.144 o
2 0 0 20.328 25.404 0.414 6.835 o
2 0 4 4.725 8.153 0.197 30.144 o
2 0 6 3.682 3.943 0.128 71.346 o
2 0 8 95.910 102.239 2.356 0.211 o
2 0 10 31.000 33.991 0.749 2.088 o
2 0 12 74.995 76.144 1.656 0.427 o
2 0 14 97.219 97.842 2.129 0.258 o
2 0 16 34.286 35.470 0.789 1.884 o
2 0 18 5.118 5.176 0.168 41.721 o
2 0 20 18.128 19.322 0.434 6.228 o
2 0 22 14.421 14.738 0.375 8.350 o
2 0 24 34.142 33.794 0.651 2.768 o
2 1 0 370.201 290.865 6.763 0.026 o
2 1 1 68.316 67.282 1.498 0.522 o
2 1 2 3.005 2.662 0.069 246.071 o
2 1 3 462.090 475.035 10.686 0.010 o
2 1 4 9.223 9.198 0.227 22.793 o
2 1 5 15.732 20.249 0.463 5.458 o
2 1 6 418.180 418.360 9.405 0.013 o
2 1 7 30.896 30.008 0.680 2.533 o
2 1 8 44.895 47.053 1.055 1.053 o
2 1 9 184.355 175.120 3.933 0.076 o
2 1 10 41.092 41.897 0.927 1.365 o
2 1 11 1.884 1.686 0.049 482.298 o
2 1 12 23.209 23.807 0.532 4.135 o
2 1 13 117.649 117.549 2.612 0.172 o
2 1 14 2.942 3.046 0.079 188.398 o
2 1 15 5.240 5.235 0.128 71.346 o
2 1 16 0.480 0.394 0.030 1339.720 o
2 1 17 4.254 4.377 0.108 99.648 o
2 1 18 20.873 21.185 0.473 5.233 o
2 1 19 33.051 33.449 0.739 2.144 o
2 1 20 25.294 24.754 0.562 3.711 o
2 1 21 9.295 9.158 0.237 20.933 o
2 1 22 0.705 0.611 0.039 753.591 o
2 1 23 6.650 6.773 0.168 41.721 o
2 1 24 8.183 8.389 0.227 22.793 o
2 2 0 508.802 509.026 11.406 0.009 o
2 2 1 1.603 1.686 0.069 246.071 o
2 2 2 3.165 3.066 0.089 148.858 o
2 2 3 16.915 17.094 0.394 7.536 o
2 2 4 1.106 1.242 0.059 334.929 o
2 2 5 151.721 150.672 3.411 0.101 o
2 2 6 9.581 10.164 0.256 17.837 o
2 2 7 57.189 55.679 1.252 0.748 o
2 2 8 54.414 55.373 1.222 0.784 o
2 2 9 74.241 76.894 1.725 0.394 o
2 2 10 75.142 74.015 1.656 0.427 o
2 2 11 31.476 31.300 0.700 2.392 o
2 2 12 0.458 0.453 0.030 1339.720 o
2 2 13 34.964 35.351 0.779 1.932 o
2 2 14 1.442 1.646 0.049 482.298 o
2 2 15 12.536 12.471 0.276 15.379 o
2 2 16 12.613 12.589 0.286 14.337 o
2 2 17 45.271 45.752 1.025 1.115 o
2 2 18 2.130 2.159 0.079 188.398 o
2 2 20 1.761 2.021 0.089 148.858 o
2 2 22 2.764 2.987 0.099 120.575 o
2 2 23 10.929 11.219 0.256 17.837 o
2 3 0 11.670 12.017 0.591 3.349 o
2 3 1 28.015 28.589 0.641 2.854 o
2 3 2 89.052 86.338 1.893 0.327 o
2 3 3 4.845 4.347 0.138 61.518 o
2 3 4 207.877 208.944 4.633 0.055 o
2 3 5 7.480 7.492 0.177 37.214 o
2 3 6 2.206 2.376 0.069 246.071 o
2 3 7 28.688 28.707 0.660 2.686 o
2 3 8 1.586 1.686 0.059 334.929 o
2 3 9 1.441 1.410 0.059 334.929 o
2 3 10 2.375 2.327 0.108 99.648 o
2 3 11 0.190 0.197 0.030 1339.720 o
2 3 12 3.642 3.726 0.099 120.575 o
2 3 13 0.086 0.108 0.030 1339.720 o
2 3 14 8.230 8.232 0.197 30.144 o
2 3 15 5.000 4.909 0.128 71.346 o
2 3 16 3.584 3.736 0.128 71.346 o
2 3 17 0.221 0.237 0.039 753.591 o
2 3 18 1.329 1.558 0.069 246.071 o
2 3 19 0.264 0.266 0.049 482.298 o
2 3 20 0.281 0.276 0.059 334.929 o
2 3 21 1.672 1.597 0.089 148.858 o
2 3 22 4.676 4.653 0.197 30.144 o
2 4 0 12.020 12.293 0.286 14.337 o
2 4 2 1.996 2.001 0.079 188.398 o
2 4 3 53.108 53.717 1.144 0.896 o
2 4 4 52.539 52.061 1.242 0.759 o
2 4 5 18.320 17.932 0.404 7.173 o
2 4 6 3.348 3.302 0.108 99.648 o
2 4 7 17.953 17.794 0.394 7.536 o
2 4 8 4.991 5.008 0.128 71.346 o
2 4 9 6.687 6.723 0.187 33.400 o
2 4 10 1.674 1.636 0.069 246.071 o
2 4 11 0.200 0.266 0.039 753.591 o
2 4 12 33.576 33.271 0.789 1.884 o
2 4 13 11.008 11.061 0.266 16.540 o
2 4 14 7.794 7.453 0.256 17.837 o
2 4 15 5.398 5.314 0.177 37.214 o
2 4 17 5.972 6.290 0.197 30.144 o
2 4 18 10.611 10.233 0.483 5.022 o
2 4 19 3.603 3.579 0.256 17.837 o
2 5 0 10.965 10.785 0.246 19.292 o
2 5 1 3.666 3.559 0.108 99.648 o
2 5 2 1.745 1.617 0.128 71.346 o
2 5 3 1.243 1.222 0.069 246.071 o
2 5 4 2.702 2.898 0.108 99.648 o
2 5 5 1.195 1.163 0.069 246.071 o
2 5 6 1.735 1.912 0.089 148.858 o
2 5 7 0.255 0.256 0.049 482.298 o
2 5 8 68.021 68.761 1.676 0.417 o
2 5 9 5.384 5.432 0.177 37.214 o
2 5 10 3.499 3.569 0.168 41.721 o
2 5 11 0.343 0.335 0.069 246.071 o
2 5 12 0.741 0.818 0.089 148.858 o
2 5 13 1.521 1.508 0.108 99.648 o
2 5 14 17.437 17.153 1.124 0.928 o
2 5 15 1.097 1.222 0.177 37.214 o
2 6 0 0.795 0.799 0.069 246.071 o
2 6 1 0.575 0.444 0.059 334.929 o
2 6 2 6.561 6.733 0.266 16.540 o
2 6 3 11.916 12.520 0.286 14.337 o
2 6 4 6.490 6.654 0.197 30.144 o
2 6 5 0.219 0.217 0.059 334.929 o
2 6 6 0.284 0.237 0.069 246.071 o
2 6 7 5.383 5.166 0.168 41.721 o
2 6 8 0.669 0.739 0.069 246.071 o
2 6 9 0.501 0.611 0.089 148.858 o
2 6 11 3.184 3.066 0.138 61.518 o
2 6 12 7.176 6.999 0.306 12.547 o
2 6 13 0.619 0.552 0.148 53.589 o
2 6 14 3.946 3.835 0.237 20.933 o
2 7 0 1.084 0.927 0.148 53.589 o
2 7 1 2.208 1.853 0.197 30.144 o
2 7 3 2.005 2.011 0.207 27.341 o
2 7 4 4.010 3.864 0.246 19.292 o
2 7 6 1.990 1.912 0.207 27.341 o
2 7 7 2.858 2.888 0.227 22.793 o
3 0 0 399.344 316.240 7.167 0.023 o
3 0 2 186.308 191.968 4.485 0.058 o
3 0 4 17.311 20.732 0.690 2.461 o
3 0 6 587.712 583.898 13.131 0.007 o
3 0 8 14.427 10.252 0.256 17.837 o
3 0 10 1.162 1.124 0.049 482.298 o
3 0 12 274.157 276.521 6.132 0.031 o
3 0 14 3.572 3.677 0.099 120.575 o
3 0 16 11.041 10.775 0.256 17.837 o
3 0 18 9.707 10.322 0.246 19.292 o
3 0 20 36.070 35.420 0.739 2.144 o
3 0 22 33.309 33.695 0.720 2.263 o
3 0 24 1.737 1.922 0.227 22.793 o
3 1 0 106.615 109.573 2.435 0.198 o
3 1 1 433.582 416.320 11.288 0.009 o
3 1 2 431.399 448.181 10.065 0.012 o
3 1 3 37.820 41.246 0.917 1.394 o
3 1 4 12.377 11.357 0.286 14.337 o
3 1 5 4.651 5.215 0.148 53.589 o
3 1 6 5.030 4.919 0.138 61.518 o
3 1 7 27.753 28.825 0.660 2.686 o
3 1 8 35.971 37.609 0.858 1.593 o
3 1 9 1.830 1.449 0.049 482.298 o
3 1 10 83.569 83.607 1.853 0.341 o
3 1 11 13.050 13.289 0.296 13.397 o
3 1 12 10.366 10.873 0.246 19.292 o
3 1 13 36.290 35.677 0.789 1.884 o
3 1 14 0.601 0.670 0.030 1339.720 o
3 1 15 2.872 2.928 0.079 188.398 o
3 1 16 57.170 58.025 1.291 0.703 o
3 1 17 1.264 1.360 0.059 334.929 o
3 1 18 2.896 2.810 0.099 120.575 o
3 1 19 7.125 7.610 0.187 33.400 o
3 1 20 0.442 0.444 0.039 753.591 o
3 1 21 3.988 4.239 0.108 99.648 o
3 1 22 0.893 0.887 0.059 334.929 o
3 1 23 21.752 21.954 0.483 5.022 o
3 2 0 1.444 1.873 0.069 246.071 o
3 2 1 8.164 7.640 0.197 30.144 o
3 2 2 276.173 273.021 6.201 0.030 o
3 2 3 103.142 100.415 2.277 0.226 o
3 2 4 88.886 90.192 2.001 0.293 o
3 2 5 60.791 60.154 1.400 0.598 o
3 2 6 41.370 43.879 1.045 1.073 o
3 2 7 3.681 3.677 0.099 120.575 o
3 2 8 102.261 100.878 2.435 0.198 o
3 2 9 2.398 2.208 0.059 334.929 o
3 2 10 10.984 11.021 0.246 19.292 o
3 2 11 8.801 9.119 0.207 27.341 o
3 2 12 21.691 21.156 0.473 5.233 o
3 2 13 2.673 2.888 0.079 188.398 o
3 2 14 7.949 7.709 0.187 33.400 o
3 2 15 1.177 1.183 0.059 334.929 o
3 2 16 1.863 1.883 0.069 246.071 o
3 2 17 6.588 6.920 0.168 41.721 o
3 2 18 20.393 20.495 0.493 4.823 o
3 2 19 14.435 14.216 0.325 11.072 o
3 2 20 6.305 6.250 0.168 41.721 o
3 2 21 5.016 5.195 0.148 53.589 o
3 2 22 1.625 1.676 0.089 148.858 o
3 2 23 0.959 0.907 0.187 33.400 o
3 3 0 67.899 70.880 1.479 0.536 o
3 3 1 2.196 2.021 0.079 188.398 o
3 3 2 19.922 20.357 0.473 5.233 o
3 3 3 95.780 95.131 2.060 0.276 o
3 3 4 105.454 103.609 2.238 0.234 o
3 3 5 0.083 0.128 0.030 1339.720 o
3 3 6 20.166 19.874 0.434 6.228 o
3 3 7 2.224 2.080 0.079 188.398 o
3 3 8 112.084 112.018 2.543 0.181 o
3 3 9 33.884 35.036 0.769 1.982 o
3 3 10 0.234 0.217 0.030 1339.720 o
3 3 11 15.299 15.507 0.345 9.843 o
3 3 12 31.566 31.585 0.700 2.392 o
3 3 13 12.076 11.682 0.266 16.540 o
3 3 14 47.697 47.861 1.025 1.115 o
3 3 15 4.502 4.515 0.118 83.732 o
3 3 16 7.750 8.044 0.197 30.144 o
3 3 17 6.904 6.940 0.168 41.721 o
3 3 18 1.984 2.139 0.079 188.398 o
3 3 19 0.722 0.710 0.059 334.929 o
3 3 20 0.479 0.503 0.059 334.929 o
3 3 21 3.629 3.638 0.118 83.732 o
3 3 22 5.892 5.925 0.276 15.379 o
3 4 0 5.955 5.964 0.168 41.721 o
3 4 1 0.367 0.276 0.039 753.591 o
3 4 2 2.248 2.100 0.089 148.858 o
3 4 3 17.059 17.597 0.463 5.458 o
3 4 4 36.649 36.613 1.173 0.851 o
3 4 5 0.224 0.227 0.039 753.591 o
3 4 6 0.253 0.296 0.039 753.591 o
3 4 7 53.008 53.865 1.222 0.784 o
3 4 8 19.448 19.943 0.424 6.521 o
3 4 9 9.637 9.474 0.227 22.793 o
3 4 10 10.851 10.430 0.256 17.837 o
3 4 12 1.672 1.696 0.089 148.858 o
3 4 13 12.867 12.579 0.296 13.397 o
3 4 14 3.018 2.987 0.118 83.732 o
3 4 16 2.163 2.258 0.108 99.648 o
3 4 17 15.049 15.398 0.335 10.430 o
3 4 18 9.395 8.872 0.345 9.843 o
3 5 0 16.405 15.852 0.355 9.304 o
3 5 1 8.584 8.448 0.256 17.837 o
3 5 2 2.826 2.918 0.128 71.346 o
3 5 5 1.887 1.765 0.079 188.398 o
3 5 6 14.922 14.294 0.325 11.072 o
3 5 7 4.499 4.476 0.138 61.518 o
3 5 8 1.556 1.518 0.089 148.858 o
3 5 9 0.382 0.384 0.059 334.929 o
3 5 12 1.554 1.459 0.108 99.648 o
3 5 13 0.278 0.335 0.079 188.398 o
3 5 14 1.568 1.439 0.187 33.400 o
3 6 0 0.060 0.375 0.099 120.575 o
3 6 1 0.999 0.739 0.069 246.071 o
3 6 2 1.173 1.134 0.069 246.071 o
3 6 3 0.555 0.877 0.089 148.858 o
3 6 4 1.013 1.055 0.108 99.648 o
3 6 5 3.116 3.036 0.158 47.099 o
3 6 6 0.713 0.769 0.069 246.071 o
3 6 7 13.718 13.851 0.375 8.350 o
3 6 8 0.232 0.197 0.059 334.929 o
3 6 9 0.639 0.946 0.099 120.575 o
3 6 10 1.871 2.041 0.118 83.732 o
3 6 11 2.522 2.159 0.217 24.912 o
3 6 12 2.493 2.573 0.217 24.912 o
3 6 13 3.635 3.470 0.227 22.793 o
3 7 0 1.025 1.094 0.177 37.214 o
3 7 2 3.374 3.352 0.227 22.793 o
3 7 3 4.404 4.062 0.246 19.292 o
3 7 4 0.707 0.641 0.158 47.099 o
3 7 6 0.604 0.552 0.148 53.589 o
3 7 8 1.052 0.996 0.168 41.721 o
3 7 9 1.812 1.903 0.197 30.144 o
3 7 10 1.303 1.341 0.177 37.214 o
4 0 0 45.167 44.943 1.124 0.928 o
4 0 4 35.627 38.260 0.907 1.425 o
4 0 6 12.490 12.510 0.315 11.775 o
4 0 8 1.334 1.006 0.049 482.298 o
4 0 10 4.612 4.318 0.108 99.648 o
4 0 12 3.275 2.879 0.079 188.398 o
4 0 16 47.032 48.512 1.084 0.996 o
4 0 18 0.098 0.168 0.049 482.298 o
4 0 22 27.819 29.436 0.720 2.263 o
4 1 0 2.180 2.346 0.079 188.398 o
4 1 1 152.852 151.865 3.440 0.099 o
4 1 2 187.795 183.500 4.229 0.066 o
4 1 3 207.632 207.711 4.919 0.048 o
4 1 4 3.067 2.948 0.099 120.575 o
4 1 5 92.861 86.594 2.169 0.249 o
4 1 6 37.848 39.334 0.887 1.489 o
4 1 7 9.243 8.261 0.197 30.144 o
4 1 8 26.298 27.613 0.631 2.944 o
4 1 9 20.629 20.347 0.463 5.458 o
4 1 10 0.281 0.237 0.020 3014.360 o
4 1 11 126.121 126.598 2.800 0.149 o
4 1 12 10.997 11.416 0.256 17.837 o
4 1 13 6.313 6.082 0.138 61.518 o
4 1 14 2.331 2.396 0.069 246.071 o
4 1 15 9.325 9.346 0.217 24.912 o
4 1 16 3.250 3.174 0.089 148.858 o
4 1 17 8.365 8.606 0.207 27.341 o
4 1 18 0.440 0.434 0.039 753.591 o
4 1 19 1.424 1.360 0.059 334.929 o
4 1 20 17.156 17.114 0.414 6.835 o
4 1 21 13.458 13.565 0.335 10.430 o
4 1 22 4.902 4.545 0.177 37.214 o
4 2 0 114.380 117.154 2.662 0.165 o
4 2 1 72.621 73.187 1.607 0.454 o
4 2 2 282.490 290.648 6.625 0.027 o
4 2 3 55.156 54.023 1.193 0.824 o
4 2 4 16.181 14.728 0.414 6.835 o
4 2 5 0.362 0.552 0.039 753.591 o
4 2 6 7.164 6.822 0.168 41.721 o
4 2 7 151.060 147.734 3.243 0.111 o
4 2 8 0.634 0.670 0.030 1339.720 o
4 2 9 14.101 14.028 0.315 11.775 o
4 2 10 39.017 40.093 0.877 1.522 o
4 2 11 1.168 1.153 0.049 482.298 o
4 2 12 99.621 99.893 2.149 0.254 o
4 2 13 26.349 26.863 0.591 3.349 o
4 2 14 10.540 10.528 0.246 19.292 o
4 2 15 25.497 26.035 0.562 3.711 o
4 2 16 2.328 2.189 0.089 148.858 o
4 2 17 5.138 4.988 0.138 61.518 o
4 2 18 5.172 5.264 0.138 61.518 o
4 2 19 2.803 2.681 0.099 120.575 o
4 2 20 2.922 2.948 0.177 37.214 o
4 2 21 2.315 2.119 0.099 120.575 o
4 2 22 12.024 13.092 0.414 6.835 o
4 3 0 5.220 5.481 0.128 71.346 o
4 3 1 35.442 35.903 0.779 1.932 o
4 3 2 0.831 1.006 0.049 482.298 o
4 3 3 1.419 1.291 0.049 482.298 o
4 3 4 48.149 47.092 1.025 1.115 o
4 3 5 3.301 3.588 0.118 83.732 o
4 3 6 102.259 102.337 2.267 0.228 o
4 3 7 0.296 0.325 0.030 1339.720 o
4 3 8 53.521 52.810 1.183 0.837 o
4 3 9 5.899 6.053 0.148 53.589 o
4 3 10 9.466 9.651 0.286 14.337 o
4 3 11 0.368 0.286 0.069 246.071 o
4 3 13 12.928 12.717 0.286 14.337 o
4 3 16 21.896 22.536 0.503 4.636 o
4 3 17 2.851 2.770 0.099 120.575 o
4 3 18 31.646 31.290 0.680 2.533 o
4 3 19 2.423 2.386 0.108 99.648 o
4 3 21 3.490 3.490 0.246 19.292 o
4 4 0 63.878 63.033 1.577 0.471 o
4 4 1 0.582 0.463 0.039 753.591 o
4 4 2 0.583 0.601 0.049 482.298 o
4 4 3 2.593 2.612 0.099 120.575 o
4 4 4 1.525 1.439 0.059 334.929 o
4 4 5 19.972 19.519 0.434 6.228 o
4 4 6 13.276 13.239 0.296 13.397 o
4 4 7 39.031 38.605 0.838 1.669 o
4 4 8 19.955 20.308 0.532 4.135 o
4 4 9 0.963 0.946 0.069 246.071 o
4 4 10 1.344 1.331 0.069 246.071 o
4 4 11 0.451 0.434 0.049 482.298 o
4 4 12 0.170 0.217 0.049 482.298 o
4 4 13 0.550 0.532 0.069 246.071 o
4 4 14 20.596 20.002 0.414 6.835 o
4 4 15 4.794 4.870 0.168 41.721 o
4 4 17 17.498 17.873 0.453 5.698 o
4 5 0 0.198 0.148 0.039 753.591 o
4 5 1 1.902 1.774 0.079 188.398 o
4 5 2 0.795 0.789 0.069 246.071 o
4 5 3 3.399 2.898 0.138 61.518 o
4 5 4 21.412 22.003 0.453 5.698 o
4 5 5 1.959 1.972 0.138 61.518 o
4 5 6 9.176 9.582 0.237 20.933 o
4 5 7 0.119 0.168 0.049 482.298 o
4 5 8 2.041 2.090 0.089 148.858 o
4 5 10 14.287 13.811 0.394 7.536 o
4 5 11 7.082 7.147 0.197 30.144 o
4 5 12 1.809 1.814 0.099 120.575 o
4 6 0 0.875 0.946 0.069 246.071 o
4 6 1 3.484 3.569 0.118 83.732 o
4 6 2 0.513 0.503 0.059 334.929 o
4 6 3 0.663 0.710 0.069 246.071 o
4 6 4 0.121 0.168 0.049 482.298 o
4 6 5 2.465 2.612 0.099 120.575 o
4 6 7 0.743 0.779 0.089 148.858 o
4 6 8 1.901 1.952 0.108 99.648 o
4 6 9 1.573 1.666 0.118 83.732 o
4 7 1 4.225 4.535 0.306 12.547 o
4 7 2 0.780 0.868 0.148 53.589 o
4 7 5 0.867 0.937 0.158 47.099 o
4 7 6 6.030 5.925 0.276 15.379 o
4 7 8 3.452 3.401 0.227 22.793 o
5 0 0 60.903 62.461 1.400 0.598 o
5 0 2 668.572 667.515 14.925 0.005 o
5 0 4 12.715 11.357 0.276 15.379 o
5 0 6 6.420 6.280 0.158 47.099 o
5 0 8 142.665 144.530 3.105 0.122 o
5 0 10 70.798 71.511 1.538 0.495 o
5 0 12 17.323 17.064 0.375 8.350 o
5 0 14 15.319 15.182 0.335 10.430 o
5 0 16 14.964 15.467 0.375 8.350 o
5 0 18 1.737 1.824 0.099 120.575 o
5 0 20 1.828 1.922 0.138 61.518 o
5 0 22 0.946 0.670 0.187 33.400 o
5 1 0 0.472 0.424 0.039 753.591 o
5 1 1 103.061 106.764 2.376 0.208 o
5 1 2 56.352 56.605 1.262 0.736 o
5 1 3 1.920 1.686 0.089 148.858 o
5 1 4 36.939 37.757 0.966 1.255 o
5 1 5 1.315 0.946 0.128 71.346 o
5 1 6 80.984 78.224 1.774 0.372 o
5 1 7 5.034 4.919 0.118 83.732 o
5 1 8 1.431 1.410 0.039 753.591 o
5 1 9 1.630 1.863 0.059 334.929 o
5 1 10 0.743 0.749 0.030 1339.720 o
5 1 11 29.076 28.815 0.631 2.944 o
5 1 12 53.995 54.654 1.193 0.824 o
5 1 13 16.156 16.522 0.384 7.927 o
5 1 14 0.288 0.256 0.030 1339.720 o
5 1 15 17.301 17.755 0.394 7.536 o
5 1 18 5.566 5.560 0.148 53.589 o
5 1 19 0.815 0.769 0.059 334.929 o
5 1 20 1.354 1.341 0.079 188.398 o
5 1 21 22.428 23.847 0.542 3.986 o
5 2 0 23.592 23.531 0.552 3.845 o
5 2 1 24.627 24.547 0.552 3.845 o
5 2 2 3.469 3.214 0.089 148.858 o
5 2 3 24.529 23.167 0.542 3.986 o
5 2 4 61.079 58.587 1.282 0.713 o
5 2 5 14.823 14.294 0.355 9.304 o
5 2 6 46.731 46.954 1.025 1.115 o
5 2 7 4.423 4.131 0.108 99.648 o
5 2 8 13.364 13.515 0.306 12.547 o
5 2 9 10.216 10.302 0.237 20.933 o
5 2 10 38.992 38.890 0.868 1.557 o
5 2 11 10.337 10.341 0.237 20.933 o
5 2 12 21.341 20.860 0.463 5.458 o
5 2 14 5.891 5.925 0.148 53.589 o
5 2 16 11.544 11.100 0.256 17.837 o
5 2 17 24.072 24.527 0.582 3.464 o
5 2 18 2.952 2.711 0.118 83.732 o
5 2 19 2.513 2.800 0.138 61.518 o
5 2 20 17.086 17.114 0.355 9.304 o
5 2 21 2.698 2.563 0.325 11.072 o
5 3 0 119.283 116.652 2.534 0.183 o
5 3 1 24.797 25.069 0.552 3.845 o
5 3 2 5.055 5.235 0.138 61.518 o
5 3 3 4.540 4.239 0.108 99.648 o
5 3 4 3.996 3.677 0.108 99.648 o
5 3 5 39.958 39.521 0.868 1.557 o
5 3 6 88.685 86.900 1.843 0.345 o
5 3 7 4.374 4.278 0.118 83.732 o
5 3 8 3.218 3.253 0.099 120.575 o
5 3 9 0.246 0.217 0.039 753.591 o
5 3 10 36.782 35.874 0.720 2.263 o
5 3 11 20.898 20.446 0.562 3.711 o
5 3 12 0.604 0.552 0.069 246.071 o
5 3 13 4.283 4.219 0.158 47.099 o
5 3 14 28.474 28.697 0.690 2.461 o
5 3 15 0.777 0.828 0.069 246.071 o
5 3 16 31.826 31.684 0.651 2.768 o
5 3 19 4.274 4.042 0.158 47.099 o
5 4 0 8.496 8.517 0.355 9.304 o
5 4 1 4.461 4.594 0.148 53.589 o
5 4 2 0.102 0.138 0.049 482.298 o
5 4 3 1.126 1.301 0.069 246.071 o
5 4 4 24.816 24.764 0.660 2.686 o
5 4 5 17.741 17.833 0.414 6.835 o
5 4 6 8.113 8.143 0.197 30.144 o
5 4 7 18.243 18.021 0.414 6.835 o
5 4 9 7.328 7.058 0.197 30.144 o
5 4 10 15.325 15.369 0.345 9.843 o
5 4 11 2.560 2.583 0.099 120.575 o
5 4 12 0.532 0.532 0.059 334.929 o
5 4 14 2.382 2.238 0.108 99.648 o
5 4 15 11.423 11.790 0.276 15.379 o
5 4 16 1.278 1.331 0.197 30.144 o
5 4 17 4.571 4.801 0.256 17.837 o
5 5 0 4.751 4.821 0.276 15.379 o
5 5 2 4.433 4.752 0.256 17.837 o
5 5 3 1.150 1.084 0.079 188.398 o
5 5 4 3.221 3.362 0.118 83.732 o
5 5 5 0.335 0.335 0.059 334.929 o
5 5 6 5.956 6.319 0.197 30.144 o
5 5 7 1.242 1.104 0.069 246.071 o
5 5 8 6.981 7.039 0.227 22.793 o
5 5 9 0.360 0.404 0.069 246.071 o
5 5 14 2.730 2.573 0.207 27.341 o
5 5 15 0.751 0.759 0.148 53.589 o
5 6 0 6.153 6.526 0.394 7.536 o
5 6 1 4.187 4.071 0.138 61.518 o
5 6 2 3.904 3.815 0.128 71.346 o
5 6 3 1.982 1.834 0.138 61.518 o
5 6 4 1.571 1.508 0.079 188.398 o
5 6 5 7.175 7.068 0.177 37.214 o
5 6 6 2.641 2.760 0.128 71.346 o
5 6 7 10.917 11.159 0.266 16.540 o
5 6 8 0.699 0.680 0.128 71.346 o
5 6 9 2.111 2.060 0.118 83.732 o
5 6 12 0.544 0.513 0.138 61.518 o
5 7 0 1.672 1.518 0.108 99.648 o
5 7 1 7.843 7.147 0.187 33.400 o
5 7 2 1.379 1.351 0.197 30.144 o
5 7 3 1.858 1.725 0.187 33.400 o
5 7 4 1.172 1.213 0.177 37.214 o
5 7 5 0.795 0.651 0.148 53.589 o
6 0 0 225.522 232.031 5.274 0.042 o
6 0 2 28.533 29.397 0.651 2.768 o
6 0 4 1.294 1.479 0.118 83.732 o
6 0 6 42.353 46.836 0.946 1.308 o
6 0 8 14.897 15.270 0.345 9.843 o
6 0 10 33.491 33.153 0.690 2.461 o
6 0 12 90.986 92.824 1.972 0.301 o
6 0 14 3.944 4.160 0.138 61.518 o
6 0 16 2.205 2.060 0.108 99.648 o
6 0 18 11.335 11.840 0.286 14.337 o
6 0 20 21.567 22.171 0.444 5.954 o
6 1 0 0.521 0.611 0.049 482.298 o
6 1 1 180.913 177.792 4.022 0.072 o
6 1 2 59.266 57.719 1.479 0.536 o
6 1 3 22.709 20.535 0.473 5.233 o
6 1 4 54.321 51.430 1.282 0.713 o
6 1 5 58.139 57.631 1.252 0.748 o
6 1 6 20.912 19.825 0.522 4.292 o
6 1 7 11.884 11.416 0.266 16.540 o
6 1 8 40.790 41.227 0.897 1.456 o
6 1 9 33.657 33.922 0.759 2.034 o
6 1 10 0.299 0.335 0.039 753.591 o
6 1 11 31.536 31.290 0.680 2.533 o
6 1 12 0.674 0.660 0.049 482.298 o
6 1 13 13.515 13.663 0.306 12.547 o
6 1 15 1.896 1.853 0.079 188.398 o
6 1 16 25.366 25.976 0.542 3.986 o
6 1 17 0.419 0.365 0.049 482.298 o
6 1 18 3.229 3.007 0.148 53.589 o
6 1 19 5.782 5.708 0.158 47.099 o
6 2 1 9.290 9.129 0.217 24.912 o
6 2 2 0.028 0.099 0.020 3014.360 o
6 2 3 13.121 12.727 0.306 12.547 o
6 2 4 46.406 45.387 0.976 1.230 o
6 2 5 95.975 93.534 2.277 0.226 o
6 2 6 2.372 2.149 0.089 148.858 o
6 2 7 1.054 1.045 0.059 334.929 o
6 2 8 5.405 5.067 0.138 61.518 o
6 2 9 33.783 32.857 0.680 2.533 o
6 2 10 1.485 1.459 0.079 188.398 o
6 2 11 5.592 5.540 0.158 47.099 o
6 2 12 3.283 3.224 0.118 83.732 o
6 2 13 6.836 6.920 0.197 30.144 o
6 2 14 32.462 33.330 0.700 2.392 o
6 2 15 15.118 14.886 0.335 10.430 o
6 2 16 7.713 7.522 0.197 30.144 o
6 2 17 1.424 1.321 0.069 246.071 o
6 2 18 0.800 0.690 0.079 188.398 o
6 2 20 2.534 2.504 0.256 17.837 o
6 3 2 0.587 0.710 0.059 334.929 o
6 3 3 0.727 0.700 0.049 482.298 o
6 3 4 0.298 0.276 0.039 753.591 o
6 3 5 0.143 0.148 0.039 753.591 o
6 3 6 0.182 0.217 0.039 753.591 o
6 3 7 5.024 4.890 0.138 61.518 o
6 3 8 5.894 5.737 0.148 53.589 o
6 3 9 3.064 3.687 0.128 71.346 o
6 3 10 31.696 32.009 0.690 2.461 o
6 3 11 1.674 1.607 0.079 188.398 o
6 3 12 1.391 1.262 0.089 148.858 o
6 3 13 0.597 0.562 0.069 246.071 o
6 3 15 12.002 11.889 0.296 13.397 o
6 3 16 5.180 5.570 0.187 33.400 o
6 3 17 0.519 0.562 0.168 41.721 o
6 3 18 7.597 8.606 0.493 4.823 o
6 4 0 16.018 15.921 0.434 6.228 o
6 4 2 25.106 24.941 0.582 3.464 o
6 4 3 0.234 0.296 0.049 482.298 o
6 4 4 6.122 5.856 0.197 30.144 o
6 4 5 13.532 13.732 0.306 12.547 o
6 4 6 0.772 0.808 0.049 482.298 o
6 4 7 1.892 1.843 0.089 148.858 o
6 4 9 7.341 7.453 0.187 33.400 o
6 4 10 17.914 17.873 0.384 7.927 o
6 4 11 1.786 1.627 0.079 188.398 o
6 4 12 0.253 0.296 0.059 334.929 o
6 4 14 2.841 2.859 0.138 61.518 o
6 4 15 4.544 4.702 0.158 47.099 o
6 4 16 3.922 3.667 0.148 53.589 o
6 5 0 25.392 25.316 1.094 0.979 o
6 5 1 3.945 3.864 0.138 61.518 o
6 5 2 0.171 0.266 0.059 334.929 o
6 5 3 0.592 0.631 0.069 246.071 o
6 5 4 14.356 14.068 0.315 11.775 o
6 5 6 42.886 42.479 1.134 0.912 o
6 5 7 2.815 2.859 0.207 27.341 o
6 5 8 0.586 0.532 0.089 148.858 o
6 5 9 1.203 1.360 0.089 148.858 o
6 5 10 0.380 0.414 0.069 246.071 o
6 5 12 0.515 0.542 0.079 188.398 o
6 5 13 1.522 1.567 0.187 33.400 o
6 6 0 10.742 10.933 0.286 14.337 o
6 6 1 1.997 2.021 0.089 148.858 o
6 6 2 4.291 4.574 0.266 16.540 o
6 6 3 5.063 5.077 0.158 47.099 o
6 6 4 0.233 0.256 0.059 334.929 o
6 6 5 1.152 1.114 0.079 188.398 o
6 6 7 1.851 1.784 0.118 83.732 o
6 6 8 0.838 0.828 0.089 148.858 o
6 6 9 0.437 0.513 0.079 188.398 o
6 6 10 6.322 6.585 0.276 15.379 o
6 7 0 1.737 1.518 0.099 120.575 o
6 7 1 0.528 0.453 0.138 61.518 o
7 0 0 104.183 107.316 3.519 0.095 o
7 0 2 34.689 34.780 1.272 0.725 o
7 0 4 264.434 258.678 11.426 0.009 o
7 0 6 1.159 1.104 0.069 246.071 o
7 0 8 42.221 43.386 0.858 1.593 o
7 0 10 58.700 58.607 1.272 0.725 o
7 0 12 17.460 17.449 0.404 7.173 o
7 0 14 11.442 12.027 0.365 8.807 o
7 0 16 8.335 8.074 0.227 22.793 o
7 0 18 16.662 16.305 0.345 9.843 o
7 1 0 80.830 79.674 1.824 0.352 o
7 1 1 1.051 1.035 0.059 334.929 o
7 1 2 0.164 0.227 0.030 1339.720 o
7 1 3 7.281 7.177 0.177 37.214 o
7 1 4 34.127 33.705 0.739 2.144 o
7 1 5 39.942 38.358 1.035 1.094 o
7 1 6 1.026 0.917 0.059 334.929 o
7 1 7 1.302 1.410 0.069 246.071 o
7 1 8 45.724 45.821 0.937 1.336 o
7 1 10 3.179 3.204 0.118 83.732 o
7 1 11 15.893 16.286 0.355 9.304 o
7 1 12 15.039 14.925 0.365 8.807 o
7 1 13 14.567 15.024 0.355 9.304 o
7 1 14 23.250 23.236 0.542 3.986 o
7 1 15 21.868 21.944 0.463 5.458 o
7 1 17 3.121 3.460 0.138 61.518 o
7 1 18 0.458 0.296 0.079 188.398 o
7 1 19 3.817 4.219 0.158 47.099 o
7 2 0 34.611 33.616 0.769 1.982 o
7 2 1 10.696 10.292 0.237 20.933 o
7 2 2 6.142 6.023 0.158 47.099 o
7 2 3 4.689 4.476 0.118 83.732 o
7 2 4 0.549 0.532 0.039 753.591 o
7 2 5 0.777 0.700 0.049 482.298 o
7 2 6 5.638 5.580 0.148 53.589 o
7 2 7 3.244 3.115 0.099 120.575 o
7 2 8 7.064 6.713 0.168 41.721 o
7 2 9 19.987 20.337 0.434 6.228 o
7 2 10 0.877 0.769 0.069 246.071 o
7 2 11 10.240 9.868 0.246 19.292 o
7 2 12 0.377 0.296 0.069 246.071 o
7 2 13 4.052 4.140 0.177 37.214 o
7 2 14 6.371 6.447 0.197 30.144 o
7 2 15 10.672 11.248 0.266 16.540 o
7 2 16 1.114 0.986 0.108 99.648 o
7 2 18 3.707 3.628 0.148 53.589 o
7 3 0 0.615 0.552 0.039 753.591 o
7 3 1 26.974 26.893 0.572 3.584 o
7 3 2 22.041 21.708 0.503 4.636 o
7 3 3 14.760 14.531 0.345 9.843 o
7 3 4 13.848 13.851 0.306 12.547 o
7 3 5 1.017 0.976 0.059 334.929 o
7 3 6 6.474 6.487 0.168 41.721 o
7 3 7 3.380 3.283 0.108 99.648 o
7 3 8 12.010 11.455 0.266 16.540 o
7 3 9 9.759 9.503 0.276 15.379 o
7 3 10 1.774 1.834 0.089 148.858 o
7 3 12 3.374 3.460 0.158 47.099 o
7 3 13 1.577 1.459 0.099 120.575 o
7 3 14 0.272 0.286 0.069 246.071 o
7 3 16 2.033 1.893 0.128 71.346 o
7 4 0 9.474 9.375 0.217 24.912 o
7 4 1 1.392 1.429 0.099 120.575 o
7 4 2 1.602 1.617 0.079 188.398 o
7 4 3 1.129 1.094 0.079 188.398 o
7 4 4 2.466 2.317 0.108 99.648 o
7 4 5 19.509 19.854 0.483 5.022 o
7 4 6 28.986 28.924 0.631 2.944 o
7 4 9 9.594 9.750 0.237 20.933 o
7 4 10 0.284 0.315 0.059 334.929 o
7 4 12 4.759 4.663 0.168 41.721 o
7 4 13 0.287 0.345 0.099 120.575 o
7 4 14 6.673 6.526 0.217 24.912 o
7 4 15 2.956 3.283 0.158 47.099 o
7 5 0 13.157 12.687 0.296 13.397 o
7 5 2 11.832 11.751 0.276 15.379 o
7 5 3 1.389 1.341 0.089 148.858 o
7 5 4 2.253 2.474 0.108 99.648 o
7 5 6 1.061 0.976 0.079 188.398 o
7 5 8 3.414 3.391 0.128 71.346 o
7 5 10 19.798 19.026 0.414 6.835 o
7 5 11 1.258 1.390 0.197 30.144 o
7 5 12 1.183 1.153 0.177 37.214 o
7 6 0 0.747 0.779 0.069 246.071 o
7 6 2 1.994 2.090 0.108 99.648 o
7 6 4 3.756 3.519 0.207 27.341 o
7 6 5 3.859 3.450 0.138 61.518 o
7 6 6 3.131 2.957 0.138 61.518 o
7 6 7 3.307 3.342 0.138 61.518 o
7 6 8 2.715 2.948 0.217 24.912 o
8 0 0 26.827 27.435 0.532 4.135 o
8 0 2 14.880 14.531 0.453 5.698 o
8 0 4 63.255 63.339 1.380 0.615 o
8 0 6 4.617 4.298 0.138 61.518 o
8 0 8 27.928 28.727 0.611 3.137 o
8 0 10 0.739 0.858 0.089 148.858 o
8 0 12 23.729 24.636 0.483 5.022 o
8 0 14 79.969 81.763 1.932 0.314 o
8 0 16 0.686 1.084 0.099 120.575 o
8 1 1 0.395 0.404 0.030 1339.720 o
8 1 2 2.048 2.021 0.069 246.071 o
8 1 3 82.365 82.503 1.932 0.314 o
8 1 4 32.347 31.842 0.759 2.034 o
8 1 6 4.146 3.983 0.118 83.732 o
8 1 7 0.319 0.335 0.039 753.591 o
8 1 8 18.835 19.233 0.414 6.835 o
8 1 9 9.373 9.306 0.227 22.793 o
8 1 10 18.438 17.853 0.384 7.927 o
8 1 11 6.086 6.023 0.187 33.400 o
8 1 12 4.190 4.278 0.197 30.144 o
8 1 13 10.492 10.883 0.266 16.540 o
8 1 15 1.471 1.528 0.128 71.346 o
8 1 16 0.602 0.562 0.108 99.648 o
8 2 0 40.105 40.133 0.937 1.336 o
8 2 1 20.808 20.820 0.503 4.636 o
8 2 3 4.886 4.830 0.158 47.099 o
8 2 4 13.937 13.989 0.315 11.775 o
8 2 5 7.352 7.108 0.187 33.400 o
8 2 7 34.661 34.158 0.808 1.793 o
8 2 8 4.179 3.943 0.118 83.732 o
8 2 9 0.132 0.148 0.049 482.298 o
8 2 10 14.554 14.768 0.335 10.430 o
8 2 13 3.919 3.855 0.207 27.341 o
8 2 14 0.277 0.315 0.089 148.858 o
8 2 15 2.733 2.780 0.276 15.379 o
8 2 16 1.829 1.903 0.128 71.346 o
8 3 0 16.903 16.788 0.414 6.835 o
8 3 1 0.172 0.187 0.039 753.591 o
8 3 2 9.349 9.099 0.227 22.793 o
8 3 3 0.587 0.562 0.049 482.298 o
8 3 4 10.236 10.440 0.246 19.292 o
8 3 5 17.393 17.153 0.463 5.458 o
8 3 6 13.745 13.525 0.414 6.835 o
8 3 8 3.397 3.608 0.118 83.732 o
8 3 10 2.721 2.573 0.118 83.732 o
8 3 11 5.542 5.402 0.168 41.721 o
8 3 12 3.107 3.224 0.128 71.346 o
8 3 13 6.262 6.151 0.197 30.144 o
8 3 14 5.103 5.629 0.177 37.214 o
8 3 15 1.267 1.351 0.158 47.099 o
8 4 1 2.153 2.238 0.089 148.858 o
8 4 2 13.672 12.963 0.315 11.775 o
8 4 3 2.330 2.346 0.148 53.589 o
8 4 4 2.307 2.198 0.089 148.858 o
8 4 5 2.688 2.642 0.108 99.648 o
8 4 6 3.652 3.391 0.108 99.648 o
8 4 7 4.076 4.111 0.118 83.732 o
8 4 9 12.250 11.692 0.276 15.379 o
8 4 10 5.644 5.649 0.217 24.912 o
8 4 12 5.685 5.373 0.168 41.721 o
8 4 13 0.272 0.306 0.089 148.858 o
8 5 0 0.976 0.937 0.079 188.398 o
8 5 1 0.157 0.217 0.059 334.929 o
8 5 2 6.089 5.984 0.168 41.721 o
8 5 3 3.593 3.421 0.128 71.346 o
8 5 4 0.832 0.818 0.079 188.398 o
8 5 6 6.670 6.566 0.187 33.400 o
8 5 7 1.954 2.366 0.227 22.793 o
8 5 8 18.971 19.016 0.680 2.533 o
8 5 9 2.689 2.780 0.128 71.346 o
8 5 10 0.783 0.779 0.138 61.518 o
8 6 1 0.476 0.444 0.079 188.398 o
8 6 2 4.567 4.397 0.345 9.843 o
8 6 3 1.337 1.193 0.099 120.575 o
8 6 4 2.425 2.494 0.148 53.589 o
9 0 0 16.898 18.031 0.808 1.793 o
9 0 2 45.528 45.259 1.617 0.448 o
9 0 4 4.476 4.485 0.237 20.933 o
9 0 6 26.590 26.292 0.513 4.459 o
9 0 10 13.899 13.673 0.414 6.835 o
9 0 12 8.148 8.360 0.325 11.072 o
9 1 0 31.857 32.305 0.680 2.533 o
9 1 1 0.237 0.197 0.039 753.591 o
9 1 2 4.757 4.545 0.138 61.518 o
9 1 3 25.632 25.326 0.522 4.292 o
9 1 4 2.450 2.425 0.118 83.732 o
9 1 5 5.958 5.925 0.177 37.214 o
9 1 6 7.644 7.285 0.276 15.379 o
9 1 7 12.585 12.402 0.286 14.337 o
9 1 8 1.660 1.646 0.079 188.398 o
9 1 9 1.835 1.922 0.089 148.858 o
9 1 10 8.946 8.705 0.227 22.793 o
9 1 12 0.917 1.035 0.089 148.858 o
9 1 13 25.772 26.755 0.503 4.636 o
9 1 14 9.034 8.902 0.256 17.837 o
9 1 15 0.940 1.124 0.099 120.575 o
9 2 0 1.663 1.686 0.089 148.858 o
9 2 1 3.515 3.579 0.118 83.732 o
9 2 2 35.203 34.632 0.799 1.838 o
9 2 3 5.026 4.850 0.168 41.721 o
9 2 4 34.948 34.208 0.759 2.034 o
9 2 5 3.091 3.164 0.128 71.346 o
9 2 6 2.937 3.026 0.108 99.648 o
9 2 7 1.512 1.705 0.089 148.858 o
9 2 8 2.147 2.090 0.089 148.858 o
9 2 9 15.021 14.403 0.345 9.843 o
9 2 10 1.935 2.001 0.108 99.648 o
9 2 11 8.278 8.646 0.227 22.793 o
9 2 12 6.124 6.161 0.237 20.933 o
9 2 14 6.777 7.147 0.197 30.144 o
9 3 0 2.020 2.198 0.118 83.732 o
9 3 1 6.366 6.211 0.158 47.099 o
9 3 2 2.371 2.455 0.108 99.648 o
9 3 3 13.525 14.422 0.355 9.304 o
9 3 4 6.504 6.349 0.306 12.547 o
9 3 5 1.355 1.222 0.089 148.858 o
9 3 6 15.393 15.882 0.375 8.350 o
9 3 7 0.346 0.325 0.059 334.929 o
9 3 8 15.463 15.251 0.335 10.430 o
9 3 10 2.861 2.780 0.227 22.793 o
9 3 11 3.827 3.717 0.148 53.589 o
9 3 12 4.730 4.367 0.315 11.775 o
9 4 1 2.139 2.366 0.118 83.732 o
9 4 2 12.257 11.948 0.286 14.337 o
9 4 5 0.357 0.286 0.059 334.929 o
9 4 6 4.809 4.742 0.138 61.518 o
9 4 7 16.707 17.587 0.384 7.927 o
9 4 8 11.995 11.633 0.266 16.540 o
9 4 9 4.918 5.038 0.168 41.721 o
9 4 10 0.943 1.045 0.099 120.575 o
9 5 1 0.801 0.759 0.089 148.858 o
9 5 2 4.143 3.855 0.128 71.346 o
9 5 3 1.364 1.351 0.089 148.858 o
9 5 4 1.011 1.124 0.177 37.214 o
9 5 5 0.962 0.946 0.168 41.721 o
10 0 0 7.006 7.946 0.453 5.698 o
10 0 2 2.661 2.898 0.128 71.346 o
10 0 4 13.664 13.634 0.434 6.228 o
10 0 6 16.872 16.187 0.345 9.843 o
10 0 8 0.874 0.996 0.099 120.575 o
10 1 0 9.260 9.375 0.227 22.793 o
10 1 1 31.156 31.083 0.651 2.768 o
10 1 3 8.143 8.005 0.207 27.341 o
10 1 4 9.062 9.178 0.237 20.933 o
10 1 5 3.634 3.391 0.128 71.346 o
10 1 6 7.722 7.364 0.207 27.341 o
10 1 8 1.304 1.252 0.108 99.648 o
10 1 9 1.218 1.104 0.108 99.648 o
10 1 10 5.061 5.018 0.286 14.337 o
10 1 11 3.695 3.421 0.256 17.837 o
10 1 12 0.712 0.513 0.168 41.721 o
10 1 13 1.416 1.636 0.227 22.793 o
10 2 0 9.125 8.991 0.246 19.292 o
10 2 1 1.654 1.558 0.089 148.858 o
10 2 2 27.645 27.248 1.006 1.159 o
10 2 3 7.649 7.374 0.345 9.843 o
10 2 4 1.444 1.390 0.187 33.400 o
10 2 5 9.912 9.513 0.246 19.292 o
10 2 6 6.873 7.098 0.207 27.341 o
10 2 7 3.614 3.549 0.118 83.732 o
10 2 8 3.162 2.967 0.108 99.648 o
10 2 9 0.453 0.424 0.089 148.858 o
10 2 10 6.260 6.033 0.296 13.397 o
10 2 11 1.314 1.232 0.108 99.648 o
10 2 12 14.447 15.517 0.444 5.954 o
10 3 0 0.705 0.749 0.059 334.929 o
10 3 1 1.226 1.124 0.079 188.398 o
10 3 2 17.787 17.833 0.424 6.521 o
10 3 3 3.691 3.756 0.128 71.346 o
10 3 4 3.345 3.243 0.118 83.732 o
10 3 5 0.255 0.217 0.059 334.929 o
10 3 6 12.912 13.072 0.296 13.397 o
10 3 7 11.094 11.327 0.276 15.379 o
10 3 8 23.454 23.748 0.453 5.698 o
10 3 9 0.509 0.345 0.099 120.575 o
10 3 10 0.907 0.956 0.158 47.099 o
10 3 11 0.875 0.917 0.197 30.144 o
10 4 0 2.293 2.366 0.108 99.648 o
10 4 1 5.003 4.850 0.148 53.589 o
10 4 3 1.407 1.410 0.089 148.858 o
10 4 4 3.288 3.204 0.148 53.589 o
10 4 5 0.965 1.134 0.108 99.648 o
10 4 6 0.782 0.789 0.128 71.346 o
10 4 7 6.525 6.408 0.187 33.400 o
10 5 0 1.776 1.646 0.197 30.144 o
10 5 1 2.361 2.445 0.118 83.732 o
11 0 0 31.648 32.355 1.015 1.137 o
11 0 2 23.940 23.531 0.493 4.823 o
11 0 6 2.596 2.179 0.197 30.144 o
11 1 1 3.638 3.894 0.118 83.732 o
11 1 2 7.936 7.620 0.197 30.144 o
11 1 3 10.733 10.745 0.256 17.837 o
11 1 4 1.648 1.676 0.099 120.575 o
11 1 5 11.913 12.362 0.286 14.337 o
11 1 6 3.350 3.579 0.138 61.518 o
11 1 7 4.662 4.387 0.158 47.099 o
11 1 9 1.269 1.390 0.227 22.793 o
11 1 10 5.508 5.254 0.286 14.337 o
11 2 1 11.452 11.573 0.266 16.540 o
11 2 3 0.966 0.789 0.089 148.858 o
11 2 4 6.880 6.723 0.227 22.793 o
11 2 6 18.280 18.159 0.887 1.489 o
11 2 7 15.436 16.128 0.463 5.458 o
11 2 8 2.664 2.780 0.246 19.292 o
11 2 9 0.699 0.690 0.187 33.400 o
11 3 0 18.522 18.366 0.394 7.536 o
11 3 1 1.968 2.041 0.168 41.721 o
11 3 2 1.120 1.203 0.177 37.214 o
11 3 3 1.485 1.439 0.118 83.732 o
11 3 4 2.969 3.026 0.138 61.518 o
11 3 5 0.679 0.818 0.197 30.144 o
11 3 6 2.090 1.991 0.227 22.793 o
11 4 0 1.424 1.173 0.177 37.214 o
11 4 1 3.128 3.381 0.217 24.912 o
11 4 2 3.134 3.095 0.138 61.518 o
11 4 4 5.830 5.678 0.286 14.337 o
12 0 0 1.359 1.489 0.089 148.858 o
12 0 2 19.043 19.332 0.503 4.636 o
12 0 4 7.161 7.502 0.306 12.547 o
12 1 0 8.073 8.251 0.217 24.912 o
12 1 1 3.187 3.125 0.118 83.732 o
12 1 2 8.015 7.827 0.197 30.144 o
12 1 3 3.431 3.204 0.138 61.518 o
12 1 4 0.471 0.394 0.079 188.398 o
12 1 5 3.340 3.421 0.246 19.292 o
12 1 6 11.620 12.106 0.375 8.350 o
12 1 7 2.322 2.652 0.237 20.933 o
12 2 0 0.641 0.670 0.079 188.398 o
12 2 3 2.063 1.972 0.227 22.793 o
12 2 4 3.708 3.795 0.266 16.540 o
12 2 5 2.509 2.435 0.246 19.292 o
12 2 6 0.946 0.956 0.197 30.144 o
12 3 3 2.293 2.415 0.246 19.292 o
13 1 0 1.237 1.282 0.099 120.575 o
13 1 1 1.944 2.110 0.168 41.721 o
13 2 0 0.972 0.897 0.187 33.400 o
13 2 1 2.888 2.741 0.246 19.292 o

_iucr_refine_instructions_details
;
TITL OXA07 OLEX2: imported from CIF
CELL 0.71073 6.095 3.4881 11.8462 90 103.842 90
ZERR 2 0.0005 0.0003 0.0009 0 0.003 0
LATT 1
SYMM -X,0.5+Y,0.5-Z
SFAC C H O
DISP C 0.0033 0.0016
DISP H 0 0
DISP O 0.0106 0.006
UNIT 4 12 12

SIZE 0.193 0.186 0.139
TEMP -173.1(10)
ACTA 
WGHT 0 0
FVAR 1.007169
REM <olex2.extras>
REM </olex2.extras>

O1    3     0.43478  0.44417  0.34988  11.00000  0.01319  0.01896  0.00825 =
 -0.00078  0.00196  0.00434 
O2    3     0.24248  0.74238  0.46370  11.00000  0.01135  0.01852  0.00945 =
 -0.00076  0.00113  0.00536 
C1    1     0.40303  0.55869  0.44798  11.00000  0.00945  0.01197  0.00808 =
 -0.00007  0.00136  0.00175 
H1    2     0.30584  0.52518  0.28505  11.00000  0.04823  0.04087  0.04423 =
 -0.00940  0.03658 -0.01514 
O3    3     0.13002  0.63102  0.17843  11.00000  0.01085  0.01841  0.00938 =
 0.00112  0.00059 -0.00156 
H2    2     0.18740  0.68847  0.11629  11.00000  0.01782  0.02017  0.03670 =
 -0.00125  0.00853 -0.00347 
H3    2     0.01188  0.46329  0.14954  11.00000  0.03259  0.02501  0.02545 =
 0.00693  0.01597 -0.00681 
HKLF 4

END
Q1 1 0.333333 0.708333 0.458333 11 0.05 0.21
Q2 1 0.444444 0.5 0.402778 11 0.05 0.19
Q3 1 0.388889 0.458333 0.305556 11 0.05 0.17
Q4 1 0.25 0.375 0.236111 11 0.05 0.15
Q5 1 0.611111 0.125 0.402778 11 0.05 0.12
Q6 1 0.222222 1.125 0.083333 11 0.05 0.12
Q7 1 0.361111 0.5 0.555556 11 0.05 0.1
Q8 1 -0.111111 0.791667 0.069444 11 0.05 0.1
Q9 1 -0.027778 0.875 0.166667 11 0.05 0.1
Q10 1 0.055556 0.583333 0.180556 11 0.05 0.09
Q11 1 0.083333 0.958333 0.097222 11 0.05 0.09
Q12 1 0.277778 1.125 0.402778 11 0.05 0.09
Q13 1 0.055556 0.25 0.111111 11 0.05 0.09
Q14 1 0.25 0.833333 0.083333 11 0.05 0.09
Q15 1 0.305556 0.041667 0.291667 11 0.05 0.08
Q16 1 0.611111 0.791667 0.402778 11 0.05 0.08
Q17 1 0.083333 0.375 0.013889 11 0.05 0.08
Q18 1 0.055556 0.208333 0.222222 11 0.05 0.07
Q19 1 0.444444 0.166667 0.263889 11 0.05 0.07
Q20 1 0.277778 0.416667 0.388889 11 0.05 0.06

  REM The information below was added by Olex2.
  REM
  REM R1 = 0.0176 for 2499 Fo > 4sig(Fo) and 0.0176 for all 2499 data
  REM 64 parameters refined using 0 restraints
  REM Highest difference peak 0.2140, deepest hole -0.2604
  REM Mean Shift 0.0000, Max Shift 0.0001.

  REM +++ Tabular Listing of Refinement Information +++
  REM R1_all = 0.0176
  REM R1_gt = 0.0176
  REM wR_ref = 0.0515
  REM GOOF = 1.6387
  REM Shift_max = 0.0001
  REM Shift_mean = 0.0000
  REM Reflections_all = 2499
  REM Reflections_gt = 2499
  REM Parameters = 64
  REM Hole = -0.2604
  REM Peak = 0.2140
  REM Flack = n/a

  
;
_olex2_submission_special_instructions  'No special instructions were received'

# start Validation Reply Form
_vrf_PLAT940_OXACDH_TAAM
;
PROBLEM: Fsqd Refinement With I > n * Sigma(I) Only .....     Please Check 
RESPONSE: Refinement was performed on reflections fulfilling the threshold
expression I>=2u(I).
;
_vrf_PLAT417_OXACDH_TAAM
;
PROBLEM: Short Inter D-H..H-D
RESPONSE: This is a very strong hydrogen bond and this is the reason why
the distance is so short.
;
# end Validation Reply Form
