# Supplementary material for: Hirshfeld atom like refinement with alternative electron density partitions
Source: IUCrJ. 2020 Oct 29;7(Pt 6):1199–215. doi: 10.1107/S2052252520013603 (PMC7642787; doi:10.1107/S2052252520013603)
Supplement: Supplementary file 2 [file m-07-01199-sup2.zip › cifs/SPAnPS_B_B3LYP_cc-pVTZ.cif]

data_SPAnPS_B_B3LYP_cc-pVTZ
_audit_creation_date               2019-12-16
_audit_creation_method
;
Olex2 1.2
(compiled 2018.05.29 svn.r3508 for OlexSys, GUI svn.r5506)
with development version of DiSCaMB library integrated with
the olex2.refine module
Chodkiewicz, M. L., Migacz, S., Rudnicki, W., Makal, A., Kalinowski,
J. A., Moriarty, N. W., Grosse-Kunstleve, R. W., Afonine, P. V., Adams,
P. D. & Dominiak, P. M. (2018). J. Appl. Cryst. 51, 193-199.
;

_publ_section_references
;
Bourhis, L.J., Dolomanov, O.V., Gildea, R.J., Howard, J.A.K., Puschmann, H.
 (2015). Acta Cryst. A71, 59-75.

Dolomanov, O.V., Bourhis, L.J., Gildea, R.J, Howard, J.A.K. & Puschmann, H.
 (2009), J. Appl. Cryst. 42, 339-341.
;
_chemical_formula_moiety           'C38 H28 P2 S2, 2(C7 H8)'
_chemical_formula_sum              'C52 H44 P2 S2'
_chemical_formula_weight           795.01
loop_
  _atom_type_symbol
  _atom_type_scat_dispersion_real
  _atom_type_scat_dispersion_imag
  _atom_type_scat_Cromer_Mann_a1
  _atom_type_scat_Cromer_Mann_a2
  _atom_type_scat_Cromer_Mann_a3
  _atom_type_scat_Cromer_Mann_a4
  _atom_type_scat_Cromer_Mann_b1
  _atom_type_scat_Cromer_Mann_b2
  _atom_type_scat_Cromer_Mann_b3
  _atom_type_scat_Cromer_Mann_b4
  _atom_type_scat_Cromer_Mann_c
  _atom_type_scat_source
  _atom_type_scat_dispersion_source
 H 0.00000 0.00000 0.49300 0.32291 0.14019 0.04081 10.51090 26.12570 3.14236
 57.79970 0.0030380000826
 'International Tables Volume C Table 6.1.1.4 (pp. 500-502)' custom
 C 0.00350 0.00160 2.31000 1.02000 1.58860 0.86500 20.84390 10.20750 0.56870
 51.65120 0.215599998832
 'International Tables Volume C Table 6.1.1.4 (pp. 500-502)' custom
 S 0.12420 0.12440 6.90530 5.20340 1.43790 1.58630 1.46790 22.21510 0.25360
 56.17200 0.866900026798
 'International Tables Volume C Table 6.1.1.4 (pp. 500-502)' custom
 P 0.10430 0.09670 6.43450 4.17910 1.78000 1.49080 1.90670 27.15700 0.52600
 68.16450 1.11489999294
 'International Tables Volume C Table 6.1.1.4 (pp. 500-502)' custom

_space_group_crystal_system        'monoclinic'
_space_group_IT_number             14
_space_group_name_H-M_alt          'P 1 21/n 1'
_space_group_name_Hall             '-P 2ybc (x-z,y,z)'
loop_
  _space_group_symop_id
  _space_group_symop_operation_xyz
 1 x,y,z
 2 -x+1/2,y+1/2,-z+1/2
 3 -x,-y,-z
 4 x-1/2,-y-1/2,z-1/2

_symmetry_Int_Tables_number        14
_cell_length_a                     10.7687
_cell_length_b                     14.7934
_cell_length_c                     13.4133
_cell_angle_alpha                  90
_cell_angle_beta                   103.813
_cell_angle_gamma                  90
_cell_volume                       2075.018562
_cell_formula_units_Z              2
_cell_measurement_temperature     100(2)
_cell_measurement_reflns_used     9597
_cell_measurement_theta_min       2.188
_cell_measurement_theta_max       30.4435
_exptl_absorpt_coefficient_mu      0.242
_exptl_crystal_density_diffrn      1.2723
_exptl_crystal_F_000               837.1877
_exptl_crystal_size_max            0.25
_exptl_crystal_size_mid            0.2
_exptl_crystal_size_min            0.2
_exptl_crystal_description        block
_exptl_crystal_colour             yellow 
_diffrn_reflns_av_unetI/netI      0.0186
_diffrn_reflns_av_R_equivalents   0.0324
_diffrn_reflns_limit_h_max         23
_diffrn_reflns_limit_h_min         -23
_diffrn_reflns_limit_k_max         32
_diffrn_reflns_limit_k_min         0
_diffrn_reflns_limit_l_max         29
_diffrn_reflns_limit_l_min         0
_diffrn_reflns_number              22130
_diffrn_reflns_theta_full          25.242
_diffrn_reflns_theta_max           52.918
_diffrn_reflns_theta_min           2.083
_diffrn_ambient_temperature        100(2)
_diffrn_measured_fraction_theta_full  0.994
_diffrn_measured_fraction_theta_max   1.000
_diffrn_radiation_type             'Mo K\a'
_diffrn_radiation_wavelength       0.71073
_diffrn_source                    'BRUKER Rotating Anode'
_diffrn_measurement_device_type   'Bruker Smart APEX II Ultra'
_reflns_Friedel_coverage           0.0
_reflns_limit_h_max                16
_reflns_limit_h_min                -23
_reflns_limit_k_max                32
_reflns_limit_k_min                0
_reflns_limit_l_max                29
_reflns_limit_l_min                -15
_reflns_number_gt                  17886
_reflns_number_total               22130
_reflns_threshold_expression       I>=2u(I)
_computing_molecular_graphics      'Olex2 (Dolomanov et al., 2009)'
_computing_publication_material    'Olex2 (Dolomanov et al., 2009)'
_computing_structure_refinement    'olex2.refine (Bourhis et al., 2015)'
_refine_diff_density_max           0.3340
_refine_diff_density_min           -0.4132
_refine_diff_density_rms           0.0396
_refine_ls_d_res_high              0.4496
_refine_ls_d_res_low               9.7760
_refine_ls_goodness_of_fit_ref     1.7885
_refine_ls_hydrogen_treatment      refall
_refine_ls_matrix_type             full
_refine_ls_number_constraints      0
_refine_ls_number_parameters       451
_refine_ls_number_reflns           22130
_refine_ls_number_restraints       0
_refine_ls_R_factor_all            0.0303
_refine_ls_R_factor_gt             0.0222
_refine_ls_restrained_S_all        1.7885
_refine_ls_shift/su_max            0.0002
_refine_ls_shift/su_mean           0.0000
_refine_ls_structure_factor_coef   Fsqd
_refine_ls_weighting_details      
 'w=1/[\s^2^(Fo^2^)+(0.0000P)^2^] where P=(Fo^2^+2Fc^2^)/3'
_refine_ls_weighting_scheme        calc
_refine_ls_wR_factor_gt            0.0254
_refine_ls_wR_factor_ref           0.0257
_refine_special_details          
;
Electron Density Partition Based Refinement (EDPBR):
  .  Aspherical atomic scattering factors obtained from 
     selected partitioning of molecular electron density
     derived from molecular wavefunction. Crystal field
     effect is modelled in the course of wavefunction
     calculations by embedding the system in a cluster of
	 Hirshfeld partition derived atomic multipoles for
	 molecules within certain radius from the system or
	 performing wave function calculations for a cluster of
	 molecules surrounding the system. Software used for
	 quantum mechanical calculations: Gaussian16. Software
	 used to partition electron density: HORTON.
  .  Partitioning of molecular electron density: Becke
  .  Level of theory: DFT(B3LYP)/cc-pVTZ 
  .  Cluster of multipoles: radius=8.0 angstrom, lmax=1
  .  Cluster of molecules: no
  .  H thermal motions refined anisotropically.
  .  Refinement based on Fsqd as implemented in olex2.refine
     with no use of additional ShelX type parameters in the
	 weighting scheme. DiSCaMB library used to obtain
	 aspherical atomic scattering factors.
;
loop_
  _atom_site_label
  _atom_site_type_symbol
  _atom_site_fract_x
  _atom_site_fract_y
  _atom_site_fract_z
  _atom_site_U_iso_or_equiv
  _atom_site_adp_type
  _atom_site_occupancy
  _atom_site_refinement_flags_posn
 S1 S 0.672560(7) 0.479311(5) 0.729683(6) 0.027385(13) Uani 1.000000 .
 P1 P 0.535274(6) 0.424636(4) 0.781085(4) 0.014350(9) Uani 1.000000 .
 C1 C 0.577693(19) 0.422250(14) 0.998260(15) 0.01444(3) Uani 1.000000 .
 C2 C 0.523314(19) 0.468631(13) 0.905828(15) 0.01414(3) Uani 1.000000 .
 C3 C 0.45330(2) 0.549333(13) 0.908000(15) 0.01443(3) Uani 1.000000 .
 C4 C 0.41595(2) 0.607091(14) 0.820104(17) 0.01760(3) Uani 1.000000 .
 C5 C 0.33989(2) 0.680720(15) 0.820760(18) 0.02032(4) Uani 1.000000 .
 C6 C 0.29016(2) 0.698906(16) 0.907652(19) 0.02085(4) Uani 1.000000 .
 C7 C 0.33209(2) 0.650031(15) 0.995738(17) 0.01817(4) Uani 1.000000 .
 C8 C 0.37728(2) 0.436458(13) 0.694958(15) 0.01564(3) Uani 1.000000 .
 C9 C 0.36956(3) 0.445629(17) 0.590252(18) 0.02349(4) Uani 1.000000 .
 C10 C 0.25083(3) 0.44256(2) 0.52015(2) 0.03044(6) Uani 1.000000 .
 C11 C 0.14034(3) 0.430010(19) 0.55462(2) 0.02873(5) Uani 1.000000 .
 C12 C 0.14763(2) 0.421369(17) 0.65912(2) 0.02351(4) Uani 1.000000 .
 C13 C 0.26567(2) 0.424735(15) 0.729308(17) 0.01779(3) Uani 1.000000 .
 C14 C 0.54132(2) 0.301818(14) 0.785490(16) 0.01575(3) Uani 1.000000 .
 C15 C 0.62294(3) 0.258133(18) 0.73518(2) 0.02614(5) Uani 1.000000 .
 C16 C 0.61989(4) 0.16430(2) 0.72627(2) 0.03484(7) Uani 1.000000 .
 C17 C 0.53516(3) 0.114335(18) 0.76743(2) 0.03004(6) Uani 1.000000 .
 C18 C 0.45322(3) 0.157991(16) 0.81795(2) 0.02325(4) Uani 1.000000 .
 C19 C 0.45608(2) 0.251572(15) 0.827068(18) 0.01813(3) Uani 1.000000 .
 C20 C 0.83538(4) 0.28691(3) 0.55781(3) 0.04361(9) Uani 1.000000 .
 C21 C 0.71600(3) 0.24148(2) 0.49739(2) 0.02940(5) Uani 1.000000 .
 C22 C 0.70965(3) 0.14782(3) 0.48889(3) 0.03472(6) Uani 1.000000 .
 C23 C 0.59842(4) 0.10487(3) 0.43632(3) 0.04435(9) Uani 1.000000 .
 C24 C 0.49145(4) 0.15602(4) 0.39022(3) 0.05186(11) Uani 1.000000 .
 C25 C 0.49742(4) 0.24972(4) 0.39779(3) 0.05155(11) Uani 1.000000 .
 C26 C 0.60866(4) 0.29181(3) 0.45100(3) 0.03944(7) Uani 1.000000 .
 H4 H 0.4531(3) 0.5927(2) 0.7535(2) 0.0328(9) Uani 1.000000 .
 H5 H 0.3166(3) 0.7249(2) 0.7535(2) 0.0352(10) Uani 1.000000 .
 H6 H 0.2181(3) 0.7521(2) 0.9048(3) 0.0363(10) Uani 1.000000 .
 H7 H 0.2947(3) 0.6645(2) 1.0618(2) 0.0310(9) Uani 1.000000 .
 H9 H 0.4569(3) 0.4541(2) 0.5657(2) 0.0414(10) Uani 1.000000 .
 H10 H 0.2467(3) 0.4494(3) 0.4392(2) 0.0525(12) Uani 1.000000 .
 H11 H 0.0485(3) 0.4255(2) 0.4995(3) 0.0513(12) Uani 1.000000 .
 H12 H 0.0617(3) 0.4105(2) 0.6870(3) 0.0427(10) Uani 1.000000 .
 H13 H 0.2701(3) 0.4170(2) 0.8104(2) 0.0351(9) Uani 1.000000 .
 H15 H 0.6864(3) 0.2989(2) 0.7017(3) 0.0489(12) Uani 1.000000 .
 H16 H 0.6806(4) 0.1297(2) 0.6854(3) 0.0635(14) Uani 1.000000 .
 H17 H 0.5329(4) 0.04057(19) 0.7587(3) 0.0537(12) Uani 1.000000 .
 H18 H 0.3855(3) 0.1189(2) 0.8490(3) 0.0417(10) Uani 1.000000 .
 H19 H 0.3907(3) 0.2851(2) 0.8652(2) 0.0339(9) Uani 1.000000 .
 H20a H 0.8166(5) 0.3576(3) 0.5582(5) 0.135(3) Uani 1.000000 .
 H20b H 0.9177(4) 0.2734(4) 0.5274(3) 0.104(2) Uani 1.000000 .
 H20c H 0.8604(5) 0.2644(5) 0.6381(3) 0.138(3) Uani 1.000000 .
 H22 H 0.7931(3) 0.1080(3) 0.5263(3) 0.0658(14) Uani 1.000000 .
 H23 H 0.5944(4) 0.0298(2) 0.4365(3) 0.0514(12) Uani 1.000000 .
 H24 H 0.4057(4) 0.1210(3) 0.3520(3) 0.0911(18) Uani 1.000000 .
 H25 H 0.4107(4) 0.2875(3) 0.3632(3) 0.0927(18) Uani 1.000000 .
 H26 H 0.6123(4) 0.3653(2) 0.4566(3) 0.0761(16) Uani 1.000000 .

loop_
  _atom_site_aniso_label
  _atom_site_aniso_U_11
  _atom_site_aniso_U_22
  _atom_site_aniso_U_33
  _atom_site_aniso_U_12
  _atom_site_aniso_U_13
  _atom_site_aniso_U_23
 S1 0.02436(3) 0.02812(3) 0.03357(3) -0.00787(2) 0.01461(2) 0.00039(3)
 P1 0.01496(2) 0.013906(19) 0.014644(19) -0.001399(17) 0.004439(15) -0.000938(17)
 C1 0.01486(7) 0.01213(6) 0.01439(7) 0.00142(6) -0.00031(5) -0.00161(6)
 C2 0.01510(7) 0.01208(7) 0.01393(7) 0.00066(6) 0.00083(5) -0.00132(5)
 C3 0.01609(7) 0.01152(7) 0.01386(7) 0.00074(5) -0.00005(6) -0.00100(5)
 C4 0.02222(9) 0.01274(7) 0.01564(8) 0.00098(6) 0.00014(7) 0.00035(6)
 C5 0.02476(10) 0.01379(8) 0.01876(9) 0.00323(7) -0.00199(7) 0.00091(7)
 C6 0.02203(9) 0.01615(8) 0.02047(9) 0.00605(7) -0.00262(7) -0.00116(7)
 C7 0.01778(8) 0.01612(8) 0.01796(8) 0.00447(6) -0.00098(6) -0.00256(6)
 C8 0.01924(8) 0.01426(7) 0.01255(7) -0.00074(6) 0.00206(6) 0.00004(6)
 C9 0.03247(13) 0.02350(10) 0.01368(8) -0.00271(9) 0.00391(8) 0.00217(7)
 C10 0.04198(16) 0.02894(12) 0.01486(9) -0.00110(11) -0.00416(9) 0.00271(8)
 C11 0.03052(12) 0.02359(11) 0.02386(11) 0.00257(9) -0.00975(9) -0.00230(9)
 C12 0.01903(9) 0.02079(9) 0.02653(11) 0.00136(8) -0.00283(8) -0.00447(8)
 C13 0.01676(8) 0.01817(8) 0.01699(8) -0.00014(7) 0.00117(6) -0.00197(7)
 C14 0.01770(8) 0.01478(7) 0.01499(7) 0.00190(6) 0.00435(6) -0.00176(6)
 C15 0.03597(13) 0.02155(10) 0.02568(11) 0.01037(10) 0.01681(10) 0.00186(8)
 C16 0.0582(2) 0.02206(11) 0.02937(13) 0.01757(13) 0.02056(13) 0.00128(10)
 C17 0.04902(17) 0.01494(9) 0.02347(11) 0.00795(10) 0.00332(11) -0.00150(8)
 C18 0.02698(11) 0.01375(8) 0.02506(10) -0.00040(7) -0.00164(8) 0.00110(7)
 C19 0.01833(8) 0.01381(8) 0.02164(9) -0.00030(6) 0.00359(7) -0.00047(7)
 C20 0.03177(16) 0.0611(3) 0.04039(19) -0.00702(16) 0.01350(14) -0.01427(18)
 C21 0.02664(12) 0.03962(16) 0.02407(11) 0.00162(11) 0.01024(9) -0.00104(10)
 C22 0.03349(15) 0.03942(17) 0.03353(14) 0.00498(13) 0.01249(12) -0.00320(13)
 C23 0.0440(2) 0.0490(2) 0.0448(2) -0.00941(17) 0.01985(17) -0.01199(17)
 C24 0.03281(18) 0.0796(3) 0.0429(2) -0.0138(2) 0.00857(15) -0.0128(2)
 C25 0.03179(18) 0.0749(3) 0.0434(2) 0.00680(19) -0.00012(15) 0.0054(2)
 C26 0.03689(17) 0.0446(2) 0.03664(16) 0.00696(15) 0.00831(13) 0.00856(15)
 H4 0.046(2) 0.032(2) 0.0248(17) -0.0011(18) 0.0159(17) -0.0009(15)
 H5 0.051(3) 0.0250(19) 0.0250(18) 0.0104(18) -0.0002(17) 0.0091(15)
 H6 0.032(2) 0.029(2) 0.044(2) 0.0175(16) 0.0017(18) -0.0040(18)
 H7 0.031(2) 0.040(2) 0.0240(17) 0.0138(18) 0.0088(15) 0.0012(15)
 H9 0.042(2) 0.053(3) 0.034(2) -0.0055(19) 0.0178(18) 0.002(2)
 H10 0.066(3) 0.072(3) 0.0142(14) -0.006(2) 0.0000(17) 0.0069(17)
 H11 0.038(2) 0.059(3) 0.040(2) 0.004(2) -0.0229(16) 0.000(2)
 H12 0.0182(17) 0.052(3) 0.058(3) 0.0006(18) 0.0097(17) -0.009(2)
 H13 0.033(2) 0.052(3) 0.0210(14) -0.0081(19) 0.0076(14) -0.0041(16)
 H15 0.059(3) 0.038(2) 0.065(3) 0.007(2) 0.044(2) 0.011(2)
 H16 0.102(4) 0.042(3) 0.066(3) 0.027(2) 0.059(3) -0.004(2)
 H17 0.087(3) 0.0141(14) 0.060(3) 0.0055(19) 0.017(3) -0.0049(17)
 H18 0.039(2) 0.026(2) 0.059(3) -0.0112(17) 0.008(2) 0.0076(19)
 H19 0.038(2) 0.026(2) 0.045(2) 0.0014(16) 0.0240(18) -0.0049(17)
 H20a 0.108(5) 0.045(3) 0.226(7) 0.038(3) -0.013(5) 0.003(4)
 H20b 0.057(3) 0.182(6) 0.090(4) -0.025(3) 0.053(3) -0.058(4)
 H20c 0.116(5) 0.266(8) 0.025(2) -0.045(5) 0.003(3) -0.002(4)
 H22 0.052(3) 0.066(3) 0.074(3) 0.029(2) 0.003(2) 0.001(3)
 H23 0.061(3) 0.0280(18) 0.070(3) -0.015(2) 0.024(3) -0.017(2)
 H24 0.050(3) 0.132(5) 0.088(4) -0.042(3) 0.012(3) -0.037(3)
 H25 0.042(3) 0.132(5) 0.087(4) 0.021(3) -0.017(3) 0.004(3)
 H26 0.099(4) 0.039(2) 0.094(4) 0.010(3) 0.030(3) 0.011(3)

loop_
  _geom_bond_atom_site_label_1
  _geom_bond_atom_site_label_2
  _geom_bond_distance
  _geom_bond_site_symmetry_2
  _geom_bond_publ_flag
 S1 P1 1.94985(9) . ?
 P1 C2 1.8283(2) . ?
 P1 C8 1.8225(2) . ?
 P1 C14 1.8185(2) . ?
 C1 C2 1.4157(3) . ?
 C1 C3 1.4386(3) 3_667 ?
 C1 C7 1.4340(3) 3_667 ?
 C2 C3 1.4160(3) . ?
 C3 C4 1.4337(3) . ?
 C4 C5 1.3641(3) . ?
 C5 C6 1.4197(3) . ?
 C6 C7 1.3667(3) . ?
 C8 C9 1.3936(3) . ?
 C8 C13 1.3969(3) . ?
 C9 C10 1.3953(4) . ?
 C10 C11 1.3880(4) . ?
 C11 C12 1.3909(4) . ?
 C12 C13 1.3904(3) . ?
 C14 C15 1.3888(3) . ?
 C14 C19 1.3966(3) . ?
 C15 C16 1.3929(4) . ?
 C16 C17 1.3872(5) . ?
 C17 C18 1.3930(4) . ?
 C18 C19 1.3895(3) . ?
 C20 C21 1.5046(5) . ?
 C21 C22 1.3906(4) . ?
 C21 C26 1.3907(4) . ?
 C22 C23 1.3901(5) . ?
 C23 C24 1.3934(6) . ?
 C24 C25 1.3903(6) . ?
 C25 C26 1.3870(5) . ?

loop_
  _geom_angle_atom_site_label_1
  _geom_angle_atom_site_label_2
  _geom_angle_atom_site_label_3
  _geom_angle
  _geom_angle_site_symmetry_1
  _geom_angle_site_symmetry_3
  _geom_angle_publ_flag
 C2 P1 S1 113.639(7) . . ?
 C8 P1 S1 114.076(8) . . ?
 C8 P1 C2 106.671(10) . . ?
 C14 P1 S1 113.682(8) . . ?
 C14 P1 C2 109.616(10) . . ?
 C14 P1 C8 97.887(10) . . ?
 C3 C1 C2 119.345(18) 3_667 . ?
 C7 C1 C2 122.929(19) 3_667 . ?
 C7 C1 C3 117.664(18) 3_667 3_667 ?
 C1 C2 P1 121.612(15) . . ?
 C3 C2 P1 118.239(15) . . ?
 C3 C2 C1 120.102(18) . . ?
 C2 C3 C1 120.010(18) . 3_667 ?
 C4 C3 C1 117.809(18) . 3_667 ?
 C4 C3 C2 122.125(19) . . ?
 C5 C4 C3 121.44(2) . . ?
 C6 C5 C4 120.09(2) . . ?
 C7 C6 C5 119.86(2) . . ?
 C6 C7 C1 121.50(2) . 3_667 ?
 C9 C8 P1 118.049(19) . . ?
 C13 C8 P1 121.706(16) . . ?
 C13 C8 C9 119.70(2) . . ?
 C10 C9 C8 120.04(3) . . ?
 C11 C10 C9 120.02(2) . . ?
 C12 C11 C10 120.09(2) . . ?
 C13 C12 C11 120.11(3) . . ?
 C12 C13 C8 120.04(2) . . ?
 C15 C14 P1 118.100(19) . . ?
 C19 C14 P1 121.525(16) . . ?
 C19 C14 C15 119.93(2) . . ?
 C16 C15 C14 120.05(3) . . ?
 C17 C16 C15 120.08(3) . . ?
 C18 C17 C16 119.99(2) . . ?
 C19 C18 C17 120.10(3) . . ?
 C18 C19 C14 119.87(2) . . ?
 C22 C21 C20 120.55(3) . . ?
 C26 C21 C20 120.92(4) . . ?
 C26 C21 C22 118.51(3) . . ?
 C23 C22 C21 121.10(3) . . ?
 C24 C23 C22 119.86(4) . . ?
 C25 C24 C23 119.35(4) . . ?
 C26 C25 C24 120.29(4) . . ?
 C25 C26 C21 120.89(4) . . ?


loop_
  _refln_index_h
  _refln_index_k
  _refln_index_l
  _refln_F_squared_calc
  _refln_F_squared_meas
  _refln_F_squared_sigma
  _refln_F_squared_weight
  _refln_observed_status
-23 0 -1 5.111 7.512 1.901 46.648 o
-23 0 1 15.479 14.161 2.114 37.704 o
-23 0 3 11.882 10.430 3.395 14.623 o
-23 0 5 25.816 20.484 2.501 26.955 o
-23 0 7 6.289 6.181 2.074 39.197 o
-23 0 9 0.363 1.576 1.952 44.250 o
-23 0 11 0.483 1.667 1.921 45.666 o
-23 0 13 19.446 21.246 2.348 30.570 o
-23 1 -1 7.109 8.204 1.383 88.194 o
-23 1 0 9.201 10.877 1.433 82.050 o
-23 1 1 0.385 1.240 1.525 72.499 o
-23 1 2 1.796 2.145 1.525 72.499 o
-23 1 3 1.585 0.712 1.271 104.399 o
-23 1 4 0.773 1.281 1.271 104.399 o
-23 1 5 6.540 5.886 1.494 75.488 o
-23 1 6 2.372 2.918 1.413 84.428 o
-23 1 7 4.846 3.904 1.423 83.226 o
-23 1 8 5.397 5.764 1.474 77.585 o
-23 1 9 3.794 3.080 1.433 82.050 o
-23 1 10 3.669 4.859 1.423 83.226 o
-23 1 11 0.284 0.590 1.342 93.620 o
-23 1 12 0.557 0.559 1.322 96.522 o
-23 1 13 2.696 3.182 1.342 93.620 o
-23 1 14 2.870 3.853 1.342 93.620 o
-23 2 0 16.317 20.199 1.952 44.250 o
-23 2 1 2.247 2.419 1.545 70.604 o
-23 2 3 2.183 2.948 1.545 70.604 o
-23 2 4 13.503 13.978 1.799 52.068 o
-23 2 5 0.256 0.020 1.281 102.748 o
-23 2 6 1.557 1.108 1.139 130.041 o
-23 2 7 0.074 0.722 1.362 90.846 o
-23 2 8 2.266 2.704 1.403 85.656 o
-23 2 9 0.188 0.773 1.342 93.620 o
-23 2 10 1.097 0.183 1.322 96.522 o
-23 2 11 4.107 4.747 1.403 85.656 o
-23 2 12 1.971 3.426 1.383 88.194 o
-23 2 13 1.466 2.074 1.362 90.846 o
-23 2 14 13.520 14.364 1.515 73.475 o
-23 3 0 0.119 1.017 1.515 73.475 o
-23 3 1 2.212 0.590 1.515 73.475 o
-23 3 2 0.063 0.173 1.484 76.526 o
-23 3 3 0.982 1.779 1.515 73.475 o
-23 3 4 1.341 1.738 1.535 71.542 o
-23 3 5 10.986 12.026 1.748 55.139 o
-23 3 6 0.448 0.396 1.322 96.522 o
-23 3 7 2.718 3.172 1.342 93.620 o
-23 3 9 5.407 5.276 1.423 83.226 o
-23 3 10 4.131 2.968 1.362 90.846 o
-23 3 11 3.529 4.524 1.393 86.911 o
-23 3 12 2.982 2.460 1.515 73.475 o
-23 3 13 12.301 12.860 1.718 57.114 o
-23 4 0 5.025 3.690 1.596 66.178 o
-23 4 1 1.745 2.267 1.555 69.684 o
-23 4 2 0.028 0.834 1.494 75.488 o
-23 4 4 6.872 4.951 1.606 65.343 o
-23 4 5 1.758 0.630 1.474 77.585 o
-23 4 7 2.163 2.643 1.352 92.217 o
-23 4 9 11.788 13.287 1.555 69.684 o
-23 4 10 0.292 0.620 1.637 62.931 o
-23 4 11 1.090 1.677 1.322 96.522 o
-23 4 12 0.228 0.366 1.454 79.771 o
-23 4 13 2.998 4.107 1.515 73.475 o
-23 4 14 14.981 14.710 1.494 75.488 o
-23 5 1 1.210 0.783 1.525 72.499 o
-23 5 2 5.482 7.634 1.677 59.917 o
-23 5 3 2.707 2.267 1.555 69.684 o
-23 5 4 5.795 6.628 1.657 61.396 o
-23 5 5 3.379 3.304 1.566 68.782 o
-23 5 6 17.312 18.878 1.698 58.490 o
-23 5 7 8.174 7.899 1.474 77.585 o
-23 5 8 14.102 14.496 1.586 67.029 o
-23 5 9 1.510 3.487 1.352 92.217 o
-23 5 10 7.180 7.390 1.433 82.050 o
-23 5 11 0.498 1.911 1.403 85.656 o
-23 5 13 1.274 4.371 1.942 44.715 o
-23 6 1 7.960 8.661 1.688 59.197 o
-23 6 2 0.461 1.759 1.535 71.542 o
-23 6 3 8.806 8.824 1.708 57.796 o
-23 6 4 5.281 5.520 1.637 62.931 o
-23 6 5 7.943 9.078 1.718 57.114 o
-23 6 6 2.421 2.704 1.372 89.505 o
-23 6 7 9.418 9.474 1.525 72.499 o
-23 6 8 3.685 5.459 1.423 83.226 o
-23 6 9 3.859 3.243 1.362 90.846 o
-23 6 11 1.432 2.552 1.311 98.025 o
-23 6 12 1.054 0.691 1.413 84.428 o
-23 7 3 5.951 5.825 1.647 62.156 o
-23 7 4 16.078 17.993 1.942 44.715 o
-23 7 5 0.603 0.915 1.545 70.604 o
-23 7 6 11.379 14.130 1.840 49.792 o
-23 7 8 20.979 20.962 1.718 57.114 o
-23 7 9 1.979 2.277 1.362 90.846 o
-23 7 10 25.345 31.920 1.962 43.793 o
-23 7 12 2.977 2.460 2.694 23.229 o
-23 8 3 0.260 0.701 2.796 21.570 o
-23 8 4 2.278 1.748 1.555 69.684 o
-23 8 5 1.569 1.759 1.555 69.684 o
-23 8 6 7.123 8.255 1.698 58.490 o
-23 8 7 8.842 9.291 1.535 71.542 o
-23 8 8 17.450 18.817 1.698 58.490 o
-23 8 9 16.456 18.634 1.667 60.650 o
-23 8 10 3.955 6.425 1.413 84.428 o
-23 9 6 2.342 2.989 1.555 69.684 o
-23 9 7 4.547 5.154 1.454 79.771 o
-23 9 8 5.093 4.707 1.769 53.879 o
-22 0 -4 4.056 2.887 1.474 77.585 o
-22 0 -2 24.975 27.600 2.511 26.738 o
-22 0 0 4.577 7.238 1.962 43.793 o
-22 0 2 3.163 3.792 1.891 47.151 o
-22 0 4 1.095 2.023 1.769 53.879 o
-22 0 6 0.354 1.576 2.013 41.609 o
-22 0 8 4.474 3.466 2.013 41.609 o
-22 0 12 0.491 0.081 1.535 71.542 o
-22 0 14 3.424 1.698 1.962 43.793 o
-22 0 16 4.146 3.507 1.942 44.715 o
-22 1 -4 1.138 2.216 1.128 132.394 o
-22 1 -3 9.111 11.060 1.291 101.136 o
-22 1 -2 1.021 2.897 1.301 99.562 o
-22 1 -1 15.710 18.867 1.627 63.720 o
-22 1 0 17.259 18.481 1.616 64.524 o
-22 1 1 8.637 8.529 1.444 80.898 o
-22 1 2 6.624 5.693 1.362 90.846 o
-22 1 3 30.416 31.249 2.399 29.288 o
-22 1 4 33.400 36.535 2.501 26.955 o
-22 1 5 25.076 27.234 1.830 50.347 o
-22 1 6 1.922 1.372 1.210 115.192 o
-22 1 7 19.432 16.275 1.698 58.490 o
-22 1 8 10.898 11.426 1.596 66.178 o
-22 1 9 0.270 0.549 1.372 89.505 o
-22 1 10 13.562 14.557 1.677 59.917 o
-22 1 11 2.535 3.599 1.403 85.656 o
-22 1 12 0.053 1.210 1.108 137.297 o
-22 1 13 19.229 18.623 1.627 63.720 o
-22 1 14 10.069 10.633 1.515 73.475 o
-22 1 15 31.512 30.893 1.911 46.153 o
-22 1 16 0.485 0.559 1.332 95.054 o
-22 1 17 32.045 29.562 1.870 48.181 o
-22 2 -4 1.067 1.637 1.118 134.812 o
-22 2 -3 4.817 4.117 1.179 121.227 o
-22 2 -1 19.519 21.399 1.667 60.650 o
-22 2 0 0.022 0.600 1.250 107.821 o
-22 2 1 7.322 9.373 1.769 53.879 o
-22 2 2 2.394 4.056 1.616 64.524 o
-22 2 3 0.628 0.122 1.494 75.488 o
-22 2 5 9.601 11.447 1.525 72.499 o
-22 2 6 3.449 3.680 1.322 96.522 o
-22 2 8 1.080 0.874 1.413 84.428 o
-22 2 9 5.894 5.703 1.484 76.526 o
-22 2 10 7.552 8.438 1.525 72.499 o
-22 2 11 0.788 0.966 1.352 92.217 o
-22 2 12 3.683 3.883 1.139 130.041 o
-22 2 13 9.562 9.851 1.494 75.488 o
-22 2 14 0.475 2.267 1.362 90.846 o
-22 2 16 3.597 2.816 1.372 89.505 o
-22 2 17 0.806 2.440 1.342 93.620 o
-22 3 -4 12.702 11.131 1.301 99.562 o
-22 3 -3 0.794 1.494 1.128 132.394 o
-22 3 -2 25.743 31.158 1.667 60.650 o
-22 3 -1 1.841 4.076 1.627 63.720 o
-22 3 0 13.351 10.928 1.820 50.911 o
-22 3 1 4.894 3.223 1.637 62.931 o
-22 3 3 1.633 1.647 1.566 68.782 o
-22 3 4 25.905 27.010 2.114 37.704 o
-22 3 5 6.745 8.041 1.708 57.796 o
-22 3 6 1.133 1.454 1.281 102.748 o
-22 3 7 0.076 0.285 1.159 125.518 o
-22 3 9 0.013 0.091 1.128 132.394 o
-22 3 10 0.001 1.169 1.352 92.217 o
-22 3 11 0.981 0.966 1.362 90.846 o
-22 3 12 2.111 3.934 1.139 130.041 o
-22 3 13 0.268 0.793 1.332 95.054 o
-22 3 14 33.020 30.893 1.809 51.484 o
-22 3 15 3.366 3.141 1.362 90.846 o
-22 3 16 18.237 17.332 1.616 64.524 o
-22 3 17 1.666 1.921 1.332 95.054 o
-22 4 -3 13.535 13.876 1.555 69.684 o
-22 4 -2 0.283 0.427 1.291 101.136 o
-22 4 0 0.000 0.142 1.566 68.782 o
-22 4 1 2.750 1.494 1.606 65.343 o
-22 4 2 0.535 0.346 1.555 69.684 o
-22 4 4 5.846 7.767 1.708 57.796 o
-22 4 5 5.422 4.310 1.637 62.931 o
-22 4 7 1.058 0.112 1.332 95.054 o
-22 4 8 10.847 11.050 1.545 70.604 o
-22 4 9 2.237 2.094 1.159 125.518 o
-22 4 10 11.897 9.546 1.281 102.748 o
-22 4 11 1.715 2.338 1.240 109.596 o
-22 4 12 16.709 16.733 1.444 80.898 o
-22 4 13 2.392 3.771 1.250 107.821 o
-22 4 14 7.444 8.854 1.464 78.666 o
-22 4 15 2.959 2.216 1.352 92.217 o
-22 4 16 6.705 6.262 1.393 86.911 o
-22 4 17 2.156 0.213 1.281 102.748 o
-22 5 -3 0.274 0.945 1.311 98.025 o
-22 5 -2 14.770 16.346 1.616 64.524 o
-22 5 0 2.333 1.738 1.606 65.343 o
-22 5 1 0.173 0.437 1.566 68.782 o
-22 5 2 2.067 3.223 1.627 63.720 o
-22 5 3 1.717 1.535 1.586 67.029 o
-22 5 4 32.699 36.454 2.552 25.892 o
-22 5 5 0.000 0.264 1.515 73.475 o
-22 5 6 9.168 11.823 1.809 51.484 o
-22 5 8 0.248 1.332 1.342 93.620 o
-22 5 10 0.203 0.030 1.281 102.748 o
-22 5 11 9.646 9.718 1.494 75.488 o
-22 5 12 2.401 4.036 1.057 150.816 o
-22 5 13 3.003 3.944 1.220 113.280 o
-22 5 14 27.242 28.037 1.748 55.139 o
-22 5 15 0.254 0.183 1.271 104.399 o
-22 5 16 9.232 7.472 1.413 84.428 o
-22 5 17 0.834 0.254 1.261 106.089 o
-22 6 -3 8.859 7.645 1.444 80.898 o
-22 6 -2 5.080 4.808 1.403 85.656 o
-22 6 -1 2.404 1.484 1.332 95.054 o
-22 6 0 7.221 7.594 1.464 78.666 o
-22 6 1 0.163 1.128 1.596 66.178 o
-22 6 2 2.377 2.430 1.616 64.524 o
-22 6 3 6.188 6.730 1.718 57.114 o
-22 6 4 10.846 12.575 1.860 48.709 o
-22 6 5 0.413 0.996 1.535 71.542 o
-22 6 6 13.367 13.419 1.870 48.181 o
-22 6 7 4.032 4.066 1.616 64.524 o
-22 6 8 18.487 18.339 1.708 57.796 o
-22 6 9 2.794 3.040 1.383 88.194 o
-22 6 10 20.073 19.305 1.677 59.917 o
-22 6 12 3.212 2.938 1.220 113.280 o
-22 6 14 3.539 4.117 1.627 63.720 o
-22 6 15 2.997 2.694 1.311 98.025 o
-22 6 16 0.863 1.261 1.281 102.748 o
-22 7 -3 4.001 5.550 1.403 85.656 o
-22 7 -2 3.645 3.985 1.393 86.911 o
-22 7 -1 1.109 0.274 1.301 99.562 o
-22 7 1 5.524 4.808 1.677 59.917 o
-22 7 2 1.031 1.606 1.596 66.178 o
-22 7 3 12.298 11.853 1.850 49.246 o
-22 7 4 2.261 4.026 1.657 61.396 o
-22 7 5 9.775 9.535 1.779 53.265 o
-22 7 6 3.884 6.343 1.698 58.490 o
-22 7 7 2.217 2.186 1.555 69.684 o
-22 7 8 3.051 2.897 1.383 88.194 o
-22 7 9 0.017 0.346 1.311 98.025 o
-22 7 10 1.291 2.145 1.362 90.846 o
-22 7 11 6.776 6.160 1.433 82.050 o
-22 7 12 0.422 0.061 1.281 102.748 o
-22 7 13 8.840 9.485 1.291 101.136 o
-22 7 14 7.088 6.547 1.332 95.054 o
-22 7 15 12.690 12.636 1.535 71.542 o
-22 7 16 6.790 7.207 1.688 59.197 o
-22 8 -2 5.789 5.225 1.413 84.428 o
-22 8 -1 5.957 5.672 1.423 83.226 o
-22 8 1 0.120 0.722 1.301 99.562 o
-22 8 2 3.366 3.487 1.657 61.396 o
-22 8 3 13.273 15.401 1.901 46.648 o
-22 8 4 5.629 7.960 1.738 55.786 o
-22 8 5 6.883 7.268 1.738 55.786 o
-22 8 6 2.100 0.945 1.566 68.782 o
-22 8 7 4.221 3.172 1.627 63.720 o
-22 8 8 4.338 5.134 1.464 78.666 o
-22 8 9 19.151 16.723 1.677 59.917 o
-22 8 10 11.013 10.704 1.535 71.542 o
-22 8 11 13.304 14.791 1.596 66.178 o
-22 8 12 13.955 13.104 1.535 71.542 o
-22 8 13 3.256 3.182 1.189 119.163 o
-22 8 14 12.327 13.134 1.484 76.526 o
-22 8 15 6.705 6.923 1.352 92.217 o
-22 9 -1 0.349 0.386 1.311 98.025 o
-22 9 0 2.139 2.491 1.322 96.522 o
-22 9 2 8.362 6.211 1.525 72.499 o
-22 9 3 0.077 1.169 1.566 68.782 o
-22 9 5 2.895 3.416 1.637 62.931 o
-22 9 6 2.796 3.314 1.627 63.720 o
-22 9 8 7.003 6.171 1.484 76.526 o
-22 9 9 0.002 0.366 1.362 90.846 o
-22 9 11 1.116 0.671 1.362 90.846 o
-22 9 12 3.827 5.469 1.403 85.656 o
-22 9 13 1.542 2.572 1.179 121.227 o
-22 9 14 0.592 1.403 1.250 107.821 o
-22 10 0 1.511 2.358 1.332 95.054 o
-22 10 1 0.861 0.752 1.301 99.562 o
-22 10 2 1.771 2.155 1.322 96.522 o
-22 10 3 8.458 11.375 1.820 50.911 o
-22 10 4 2.093 1.850 1.627 63.720 o
-22 10 5 15.166 17.820 1.992 42.462 o
-22 10 6 0.321 0.030 1.576 67.897 o
-22 10 7 10.355 12.544 1.850 49.246 o
-22 10 8 2.062 3.578 1.433 82.050 o
-22 10 9 35.496 39.270 2.236 33.703 o
-22 10 11 14.532 12.971 1.769 53.879 o
-22 10 12 4.697 5.876 1.403 85.656 o
-22 10 13 12.599 12.636 1.342 93.620 o
-22 11 2 0.002 0.274 1.281 102.748 o
-22 11 3 6.296 7.116 1.576 67.897 o
-22 11 4 17.387 18.847 2.003 42.032 o
-22 11 5 6.399 7.573 1.759 54.503 o
-22 11 7 3.382 4.320 1.637 62.931 o
-22 11 8 2.978 3.741 1.433 82.050 o
-22 11 9 2.691 4.544 1.433 82.050 o
-22 11 10 4.927 3.975 1.393 86.911 o
-22 11 11 0.225 0.600 1.464 78.666 o
-22 11 12 1.141 1.525 1.322 96.522 o
-22 12 3 0.528 0.112 1.291 101.136 o
-22 12 4 6.069 6.699 1.494 75.488 o
-22 12 5 14.951 18.684 2.023 41.192 o
-22 12 6 1.747 2.694 1.627 63.720 o
-22 12 7 0.919 0.346 1.362 90.846 o
-22 12 8 3.913 5.286 1.464 78.666 o
-22 12 9 13.385 14.313 1.606 65.343 o
-22 12 10 0.544 0.569 1.301 99.562 o
-21 0 -7 0.196 1.433 1.708 57.796 o
-21 0 -3 0.062 4.361 1.505 74.472 o
-21 0 -1 28.184 26.014 2.541 26.100 o
-21 0 1 18.016 18.867 2.389 29.538 o
-21 0 3 96.103 110.908 4.117 9.945 o
-21 0 5 74.271 88.330 3.904 11.062 o
-21 0 7 17.234 17.312 2.541 26.100 o
-21 0 9 2.507 5.703 2.125 37.344 o
-21 0 11 0.005 1.250 1.586 67.029 o
-21 0 13 12.313 12.473 2.226 34.012 o
-21 0 15 14.277 17.597 2.338 30.836 o
-21 0 17 14.771 13.002 2.267 32.802 o
-21 0 19 7.173 8.112 2.043 40.376 o
-21 1 -6 20.528 19.752 1.566 68.782 o
-21 1 -5 6.104 5.439 1.118 134.812 o
-21 1 -2 0.972 1.688 1.149 127.749 o
-21 1 -1 3.519 5.744 1.393 86.911 o
-21 1 0 19.566 21.480 1.688 59.197 o
-21 1 1 0.443 0.529 1.332 95.054 o
-21 1 2 1.272 2.297 1.332 95.054 o
-21 1 3 0.751 0.661 1.311 98.025 o
-21 1 4 9.564 11.284 1.566 68.782 o
-21 1 5 10.335 8.641 1.738 55.786 o
-21 1 6 5.834 6.059 1.444 80.898 o
-21 1 7 25.891 26.024 1.637 62.931 o
-21 1 8 16.013 14.872 1.718 57.114 o
-21 1 9 8.917 5.754 1.525 72.499 o
-21 1 11 5.550 6.171 1.210 115.192 o
-21 1 12 2.747 2.836 1.159 125.518 o
-21 1 13 0.530 0.468 1.342 93.620 o
-21 1 14 1.956 2.196 1.393 86.911 o
-21 1 15 1.225 3.243 1.413 84.428 o
-21 1 16 5.123 5.063 1.444 80.898 o
-21 1 17 0.992 0.854 1.352 92.217 o
-21 1 18 13.210 14.039 1.566 68.782 o
-21 1 19 0.067 0.712 1.291 101.136 o
-21 1 20 6.254 5.367 1.393 86.911 o
-21 2 -6 3.433 2.602 1.261 106.089 o
-21 2 -5 3.693 3.121 1.067 147.957 o
-21 2 -4 3.879 3.151 1.067 147.957 o
-21 2 -3 2.954 3.233 1.169 123.344 o
-21 2 -2 5.050 6.831 1.240 109.596 o
-21 2 -1 3.282 3.924 1.200 117.152 o
-21 2 0 20.994 20.443 1.698 58.490 o
-21 2 1 6.221 5.388 1.433 82.050 o
-21 2 2 8.185 9.718 1.515 73.475 o
-21 2 3 14.095 15.055 1.982 42.899 o
-21 2 4 34.836 39.839 2.582 25.284 o
-21 2 5 0.099 0.142 1.332 95.054 o
-21 2 7 11.722 12.290 1.555 69.684 o
-21 2 8 0.189 0.274 1.169 123.344 o
-21 2 9 2.113 1.433 1.200 117.152 o
-21 2 10 1.796 1.972 1.332 95.054 o
-21 2 11 4.408 5.154 1.189 119.163 o
-21 2 12 3.630 4.534 1.139 130.041 o
-21 2 13 2.656 1.210 1.342 93.620 o
-21 2 14 22.195 20.453 1.708 57.796 o
-21 2 15 1.323 0.793 1.372 89.505 o
-21 2 16 14.604 13.968 1.596 66.178 o
-21 2 17 7.485 8.265 1.505 74.472 o
-21 2 18 12.983 12.514 1.545 70.604 o
-21 2 19 3.374 3.314 1.362 90.846 o
-21 2 20 7.747 9.779 1.484 76.526 o
-21 3 -7 11.694 10.593 1.393 86.911 o
-21 3 -6 3.359 2.247 1.230 111.415 o
-21 3 -5 18.427 16.875 1.291 101.136 o
-21 3 -4 1.323 1.769 1.159 125.518 o
-21 3 -3 14.543 15.289 1.413 84.428 o
-21 3 -2 4.889 5.063 1.210 115.192 o
-21 3 -1 0.247 0.701 1.128 132.394 o
-21 3 0 0.720 2.704 1.342 93.620 o
-21 3 1 36.323 38.376 2.552 25.892 o
-21 3 2 4.524 5.306 1.759 54.503 o
-21 3 3 0.083 1.118 1.596 66.178 o
-21 3 4 1.147 1.078 1.566 68.782 o
-21 3 5 16.471 15.625 1.627 63.720 o
-21 3 6 1.309 0.437 1.332 95.054 o
-21 3 7 2.671 3.101 1.342 93.620 o
-21 3 9 1.758 2.267 1.210 115.192 o
-21 3 10 0.896 0.712 1.088 142.478 o
-21 3 11 0.111 0.244 1.098 139.852 o
-21 3 12 10.484 9.180 1.210 115.192 o
-21 3 13 9.879 9.017 1.362 90.846 o
-21 3 14 11.265 11.558 1.535 71.542 o
-21 3 15 0.614 0.152 1.352 92.217 o
-21 3 16 7.726 5.225 1.444 80.898 o
-21 3 17 0.047 1.240 1.342 93.620 o
-21 3 18 5.961 6.079 1.423 83.226 o
-21 3 19 0.906 1.403 1.311 98.025 o
-21 4 -7 0.913 1.677 1.220 113.280 o
-21 4 -6 1.233 1.525 1.200 117.152 o
-21 4 -5 6.434 5.652 1.200 117.152 o
-21 4 -4 0.037 0.061 1.128 132.394 o
-21 4 -3 0.872 1.240 1.149 127.749 o
-21 4 -2 10.549 9.403 1.311 98.025 o
-21 4 -1 0.396 0.539 1.311 98.025 o
-21 4 0 30.102 30.162 1.891 47.151 o
-21 4 1 2.573 2.907 1.647 62.156 o
-21 4 4 23.100 23.899 2.114 37.704 o
-21 4 5 26.363 28.362 2.216 34.324 o
-21 4 6 1.406 1.413 1.586 67.029 o
-21 4 7 2.116 1.220 1.352 92.217 o
-21 4 8 4.662 4.859 1.281 102.748 o
-21 4 9 17.069 16.987 1.484 76.526 o
-21 4 10 2.366 1.982 1.108 137.297 o
-21 4 11 5.188 4.320 1.006 166.435 o
-21 4 12 0.097 1.240 0.976 177.000 o
-21 4 13 22.084 20.677 1.515 73.475 o
-21 4 14 33.310 30.111 1.850 49.246 o
-21 4 15 5.282 4.859 1.423 83.226 o
-21 4 16 3.627 3.202 1.393 86.911 o
-21 4 17 14.539 13.500 1.566 68.782 o
-21 4 18 9.394 9.251 1.494 75.488 o
-21 5 -6 17.308 15.970 1.383 88.194 o
-21 5 -5 0.602 0.447 1.240 109.596 o
-21 5 -4 0.043 0.163 1.128 132.394 o
-21 5 -3 6.997 5.744 1.444 80.898 o
-21 5 -2 1.554 1.718 1.352 92.217 o
-21 5 -1 3.901 4.788 1.423 83.226 o
-21 5 0 0.379 0.976 1.352 92.217 o
-21 5 1 14.060 13.591 1.627 63.720 o
-21 5 2 4.071 2.867 1.637 62.931 o
-21 5 3 0.712 0.376 1.586 67.029 o
-21 5 5 6.008 5.256 1.748 55.139 o
-21 5 7 18.135 20.301 2.023 41.192 o
-21 5 8 7.020 6.923 1.718 57.114 o
-21 5 10 19.662 20.281 1.393 86.911 o
-21 5 11 0.827 2.277 0.976 177.000 o
-21 5 12 10.153 11.630 1.210 115.192 o
-21 5 13 1.078 1.647 1.057 150.816 o
-21 5 14 0.394 1.535 1.352 92.217 o
-21 5 15 10.558 9.027 1.484 76.526 o
-21 5 16 10.826 8.915 1.494 75.488 o
-21 5 17 4.407 4.178 1.372 89.505 o
-21 5 18 0.225 0.590 1.311 98.025 o
-21 5 19 0.467 0.386 1.332 95.054 o
-21 6 -6 0.176 2.104 1.555 69.684 o
-21 6 -5 2.680 2.968 1.566 68.782 o
-21 6 -3 0.158 5.124 1.423 83.226 o
-21 6 -2 6.849 6.598 1.484 76.526 o
-21 6 -1 0.459 1.128 1.352 92.217 o
-21 6 0 0.980 5.652 1.433 82.050 o
-21 6 1 7.922 6.608 1.464 78.666 o
-21 6 2 6.206 7.970 1.748 55.139 o
-21 6 3 4.760 10.979 1.799 52.068 o
-21 6 4 39.376 46.101 2.857 20.659 o
-21 6 5 0.005 0.081 1.566 68.782 o
-21 6 6 16.369 19.406 2.023 41.192 o
-21 6 7 2.492 3.365 1.688 59.197 o
-21 6 8 4.964 8.224 1.769 53.879 o
-21 6 9 10.881 10.999 1.555 69.684 o
-21 6 10 3.833 4.331 1.250 107.821 o
-21 6 11 49.636 54.508 2.053 39.977 o
-21 6 12 0.019 1.372 1.088 142.478 o
-21 6 13 32.081 29.999 1.494 75.488 o
-21 6 14 11.578 9.901 1.271 104.399 o
-21 6 15 18.930 22.344 1.535 71.542 o
-21 6 16 4.040 4.056 1.393 86.911 o
-21 6 17 13.909 11.558 1.494 75.488 o
-21 6 18 1.236 1.535 1.393 86.911 o
-21 6 19 5.115 4.941 1.372 89.505 o
-21 7 -6 24.821 25.201 2.013 41.609 o
-21 7 -5 3.133 3.456 1.606 65.343 o
-21 7 -4 12.886 13.205 1.606 65.343 o
-21 7 -3 0.053 0.152 1.332 95.054 o
-21 7 -2 10.167 9.586 1.545 70.604 o
-21 7 -1 3.593 1.820 1.383 88.194 o
-21 7 0 3.615 2.714 1.393 86.911 o
-21 7 3 1.986 2.633 1.616 64.524 o
-21 7 4 2.261 1.545 1.616 64.524 o
-21 7 5 1.442 0.722 1.555 69.684 o
-21 7 6 5.323 3.965 1.627 63.720 o
-21 7 7 0.002 2.440 1.586 67.029 o
-21 7 8 27.587 27.559 2.125 37.344 o
-21 7 9 9.885 7.706 1.515 73.475 o
-21 7 10 21.757 20.677 1.545 70.604 o
-21 7 11 3.522 4.198 1.139 130.041 o
-21 7 12 10.269 10.837 1.342 93.620 o
-21 7 14 6.413 7.004 1.413 84.428 o
-21 7 15 6.932 7.238 1.393 86.911 o
-21 7 16 2.727 2.236 1.128 132.394 o
-21 7 17 10.540 11.934 1.586 67.029 o
-21 7 18 0.680 0.945 1.383 88.194 o
-21 8 -5 2.458 4.676 1.606 65.343 o
-21 8 -4 1.847 2.979 1.383 88.194 o
-21 8 -3 2.291 1.891 1.383 88.194 o
-21 8 -2 1.253 2.541 1.393 86.911 o
-21 8 -1 11.311 8.732 1.525 72.499 o
-21 8 0 3.446 3.680 1.423 83.226 o
-21 8 1 12.081 11.691 1.576 67.897 o
-21 8 2 11.719 11.721 1.566 68.782 o
-21 8 3 5.727 5.225 1.718 57.114 o
-21 8 5 5.281 6.526 1.708 57.796 o
-21 8 6 14.726 18.766 1.982 42.899 o
-21 8 7 1.656 2.460 1.606 65.343 o
-21 8 8 0.077 0.579 1.535 71.542 o
-21 8 9 9.229 9.322 1.566 68.782 o
-21 8 10 24.904 26.654 1.667 60.650 o
-21 8 11 10.853 12.778 1.281 102.748 o
-21 8 12 16.744 16.489 1.433 82.050 o
-21 8 13 33.350 32.794 1.748 55.139 o
-21 8 14 3.028 3.741 1.352 92.217 o
-21 8 15 25.128 26.309 1.718 57.114 o
-21 8 16 3.522 3.426 1.342 93.620 o
-21 8 17 45.020 54.031 2.399 29.288 o
-21 8 18 13.124 13.754 1.850 49.246 o
-21 9 -5 37.032 37.766 2.053 39.977 o
-21 9 -4 2.133 1.942 1.210 115.192 o
-21 9 -3 1.284 0.539 1.159 125.518 o
-21 9 -2 2.368 2.369 1.200 117.152 o
-21 9 -1 11.564 13.409 1.393 86.911 o
-21 9 0 0.955 0.224 1.189 119.163 o
-21 9 1 0.568 0.945 1.342 93.620 o
-21 9 3 5.039 3.934 1.393 86.911 o
-21 9 4 6.201 7.157 1.769 53.879 o
-21 9 5 3.884 4.503 1.688 59.197 o
-21 9 6 0.875 1.393 1.606 65.343 o
-21 9 9 50.429 54.885 2.663 23.764 o
-21 9 10 0.089 1.200 1.261 106.089 o
-21 9 11 32.082 32.144 1.606 65.343 o
-21 9 12 0.283 1.322 1.210 115.192 o
-21 9 13 22.404 24.011 1.545 70.604 o
-21 9 14 0.641 1.210 1.311 98.025 o
-21 9 15 13.929 13.713 1.525 72.499 o
-21 9 16 8.719 9.454 1.444 80.898 o
-21 9 17 17.688 18.817 1.576 67.897 o
-21 10 -4 4.258 3.355 1.332 95.054 o
-21 10 -2 3.131 3.802 1.220 113.280 o
-21 10 -1 6.550 6.669 1.281 102.748 o
-21 10 0 3.391 0.701 1.179 121.227 o
-21 10 1 0.240 0.224 1.149 127.749 o
-21 10 2 3.331 2.745 1.200 117.152 o
-21 10 3 1.376 1.769 1.179 121.227 o
-21 10 5 1.505 2.064 1.616 64.524 o
-21 10 6 5.097 5.449 1.698 58.490 o
-21 10 7 0.505 1.037 1.606 65.343 o
-21 10 8 2.810 3.040 1.637 62.931 o
-21 10 9 0.796 0.895 1.383 88.194 o
-21 10 10 31.416 34.492 1.881 47.662 o
-21 10 11 5.994 6.455 1.474 77.585 o
-21 10 12 27.394 27.976 1.616 64.524 o
-21 10 13 0.398 0.152 1.179 121.227 o
-21 10 14 28.940 30.670 2.003 42.032 o
-21 10 15 0.164 0.254 1.271 104.399 o
-21 10 16 18.075 18.430 1.596 66.178 o
-21 10 17 1.300 2.064 1.616 64.524 o
-21 11 -3 0.653 1.860 1.169 123.344 o
-21 11 -2 1.824 2.674 1.189 119.163 o
-21 11 -1 2.638 1.535 1.179 121.227 o
-21 11 0 1.756 1.759 1.179 121.227 o
-21 11 3 0.507 0.884 1.159 125.518 o
-21 11 4 1.495 1.220 1.322 96.522 o
-21 11 5 5.239 4.737 1.688 59.197 o
-21 11 6 5.728 4.941 1.444 80.898 o
-21 11 7 13.086 12.250 1.596 66.178 o
-21 11 8 9.018 8.844 1.596 66.178 o
-21 11 9 24.818 26.715 1.891 47.151 o
-21 11 10 8.919 8.509 1.403 85.656 o
-21 11 11 7.668 9.688 1.545 70.604 o
-21 11 12 16.067 17.485 1.454 79.771 o
-21 11 13 3.995 4.473 1.250 107.821 o
-21 11 14 2.017 4.442 1.352 92.217 o
-21 11 15 3.574 6.435 1.393 86.911 o
-21 11 16 1.226 1.738 1.281 102.748 o
-21 12 -2 0.099 0.386 1.128 132.394 o
-21 12 0 0.116 1.555 1.159 125.518 o
-21 12 1 1.876 1.667 1.179 121.227 o
-21 12 2 1.655 1.860 1.169 123.344 o
-21 12 3 8.999 8.936 1.301 99.562 o
-21 12 4 0.479 0.102 1.301 99.562 o
-21 12 5 0.010 0.712 1.586 67.029 o
-21 12 6 6.034 7.157 1.505 74.472 o
-21 12 7 0.051 0.213 1.352 92.217 o
-21 12 8 4.601 3.527 1.281 102.748 o
-21 12 9 4.222 3.446 1.291 101.136 o
-21 12 10 11.453 10.511 1.271 104.399 o
-21 12 11 0.677 0.508 1.230 111.415 o
-21 12 12 9.814 11.314 1.372 89.505 o
-21 12 13 0.955 1.210 1.189 119.163 o
-21 12 14 13.064 11.060 1.474 77.585 o
-21 12 15 0.010 1.545 1.281 102.748 o
-21 13 -1 0.661 1.189 1.139 130.041 o
-21 13 0 3.571 3.700 1.189 119.163 o
-21 13 1 0.951 0.041 1.128 132.394 o
-21 13 2 0.937 1.139 1.159 125.518 o
-21 13 4 14.791 13.622 1.911 46.153 o
-21 13 5 0.001 1.179 1.433 82.050 o
-21 13 6 3.256 3.822 1.474 77.585 o
-21 13 8 15.127 13.927 1.464 78.666 o
-21 13 10 7.946 6.730 1.230 111.415 o
-21 13 11 0.674 1.118 1.240 109.596 o
-21 13 12 6.197 7.146 1.200 117.152 o
-21 13 13 8.332 8.763 1.200 117.152 o
-21 13 14 0.236 0.366 1.179 121.227 o
-21 14 0 4.236 5.754 1.220 113.280 o
-21 14 1 3.004 2.419 1.179 121.227 o
-21 14 2 2.199 2.328 1.169 123.344 o
-21 14 3 4.144 4.198 1.667 60.650 o
-21 14 5 4.265 4.717 1.505 74.472 o
-21 14 6 1.868 1.535 1.433 82.050 o
-21 14 7 0.094 0.559 1.393 86.911 o
-21 14 9 6.004 5.296 1.311 98.025 o
-21 14 10 2.331 2.236 1.230 111.415 o
-21 14 11 3.328 4.026 1.291 101.136 o
-21 14 12 4.426 5.154 1.159 125.518 o
-21 15 2 2.467 1.647 1.576 67.897 o
-21 15 3 0.965 2.308 1.566 68.782 o
-21 15 4 10.390 11.325 1.637 62.931 o
-21 15 5 3.942 3.639 1.505 74.472 o
-21 15 6 6.339 7.228 1.566 68.782 o
-21 15 8 20.117 21.582 1.606 65.343 o
-21 15 9 5.071 3.456 1.301 99.562 o
-21 15 10 10.875 10.755 1.505 74.472 o
-20 0 -8 8.439 8.092 2.013 41.609 o
-20 0 -6 6.614 5.835 1.942 44.715 o
-20 0 -4 7.520 6.201 1.606 65.343 o
-20 0 0 18.396 20.453 2.399 29.288 o
-20 0 2 15.498 14.720 2.236 33.703 o
-20 0 4 177.171 198.505 4.747 7.480 o
-20 0 6 75.493 69.798 3.599 13.017 o
-20 0 8 259.862 240.947 7.441 3.044 o
-20 0 10 56.108 55.332 2.979 19.001 o
-20 0 12 49.508 47.392 2.918 19.804 o
-20 0 14 1.147 2.236 2.003 42.032 o
-20 0 16 0.189 0.152 1.952 44.250 o
-20 0 18 16.244 14.852 2.308 31.657 o
-20 0 20 7.003 15.919 2.236 33.703 o
-20 1 -8 0.405 0.030 1.250 107.821 o
-20 1 -7 21.135 19.691 1.637 62.931 o
-20 1 -6 0.285 0.152 1.139 130.041 o
-20 1 -5 4.791 3.721 1.108 137.297 o
-20 1 -4 1.278 0.976 1.037 156.789 o
-20 1 -2 3.628 4.239 1.139 130.041 o
-20 1 -1 18.841 18.634 1.505 74.472 o
-20 1 1 0.551 0.600 1.291 101.136 o
-20 1 2 22.145 23.117 1.718 57.114 o
-20 1 3 18.324 16.560 1.576 67.897 o
-20 1 4 5.707 5.723 1.362 90.846 o
-20 1 5 0.578 1.647 1.291 101.136 o
-20 1 6 30.263 35.976 2.602 24.891 o
-20 1 7 17.397 19.518 1.677 59.917 o
-20 1 8 1.566 2.023 1.189 119.163 o
-20 1 9 0.971 1.047 1.210 115.192 o
-20 1 10 0.349 0.884 1.088 142.478 o
-20 1 11 2.366 4.066 1.159 125.518 o
-20 1 12 21.648 21.694 1.433 82.050 o
-20 1 13 9.712 7.756 1.525 72.499 o
-20 1 14 5.018 4.585 1.464 78.666 o
-20 1 15 0.163 0.783 1.413 84.428 o
-20 1 16 1.255 0.895 1.372 89.505 o
-20 1 17 0.869 1.545 1.372 89.505 o
-20 1 18 0.884 0.539 1.372 89.505 o
-20 1 19 2.069 2.135 1.393 86.911 o
-20 1 21 2.331 3.263 1.372 89.505 o
-20 2 -9 25.578 22.253 1.657 61.396 o
-20 2 -7 4.357 3.629 1.311 98.025 o
-20 2 -6 1.410 0.823 1.139 130.041 o
-20 2 -5 1.154 1.047 1.037 156.789 o
-20 2 -4 0.286 0.447 1.037 156.789 o
-20 2 -3 7.675 7.289 1.189 119.163 o
-20 2 -2 15.755 17.404 1.484 76.526 o
-20 2 -1 7.691 10.572 1.352 92.217 o
-20 2 0 42.698 42.320 2.094 38.440 o
-20 2 1 6.811 7.665 1.444 80.898 o
-20 2 2 20.581 24.154 1.738 55.786 o
-20 2 3 29.865 34.269 2.104 38.069 o
-20 2 4 28.961 24.804 2.125 37.344 o
-20 2 5 32.095 28.810 2.338 30.836 o
-20 2 6 43.551 49.974 2.897 20.083 o
-20 2 7 69.109 71.526 2.694 23.229 o
-20 2 8 4.199 4.392 1.372 89.505 o
-20 2 9 8.151 8.295 1.189 119.163 o
-20 2 10 2.171 3.162 1.006 166.435 o
-20 2 11 12.326 12.799 1.291 101.136 o
-20 2 12 16.078 13.795 1.322 96.522 o
-20 2 13 4.461 3.324 1.423 83.226 o
-20 2 14 2.173 0.773 1.423 83.226 o
-20 2 15 0.950 0.325 1.403 85.656 o
-20 2 17 3.089 1.972 1.372 89.505 o
-20 2 18 0.752 0.691 1.362 90.846 o
-20 2 19 0.204 0.651 1.322 96.522 o
-20 2 20 9.595 9.973 1.535 71.542 o
-20 2 21 15.718 15.188 1.586 67.029 o
-20 3 -9 1.157 2.125 1.291 101.136 o
-20 3 -8 2.706 1.657 1.281 102.748 o
-20 3 -7 0.571 1.403 1.261 106.089 o
-20 3 -6 3.669 3.771 1.200 117.152 o
-20 3 -5 7.022 8.021 1.179 121.227 o
-20 3 -4 0.143 0.417 1.027 159.909 o
-20 3 -3 0.320 0.630 1.078 145.179 o
-20 3 -2 24.199 22.863 1.576 67.897 o
-20 3 -1 8.659 10.928 1.362 90.846 o
-20 3 0 41.094 39.890 2.003 42.032 o
-20 3 1 8.331 8.122 1.474 77.585 o
-20 3 3 2.529 3.019 1.627 63.720 o
-20 3 4 8.341 7.035 1.718 57.114 o
-20 3 5 2.486 2.419 1.586 67.029 o
-20 3 6 0.129 0.508 1.291 101.136 o
-20 3 7 0.007 0.061 1.291 101.136 o
-20 3 8 1.014 0.325 1.271 104.399 o
-20 3 9 12.403 13.104 1.261 106.089 o
-20 3 10 4.667 4.300 1.027 159.909 o
-20 3 11 6.400 5.367 1.037 156.789 o
-20 3 12 0.055 0.468 1.098 139.852 o
-20 3 13 8.550 9.688 1.393 86.911 o
-20 3 14 19.707 18.989 1.738 55.786 o
-20 3 15 7.534 5.235 1.494 75.488 o
-20 3 16 5.566 3.223 1.413 84.428 o
-20 3 17 20.149 17.668 1.647 62.156 o
-20 3 18 1.764 0.285 1.352 92.217 o
-20 3 19 6.678 5.581 1.444 80.898 o
-20 3 20 0.172 1.769 1.372 89.505 o
-20 3 21 5.549 5.632 1.413 84.428 o
-20 4 -9 36.503 33.242 1.870 48.181 o
-20 4 -8 0.260 0.264 1.240 109.596 o
-20 4 -7 0.981 0.122 1.240 109.596 o
-20 4 -6 6.564 4.849 1.220 113.280 o
-20 4 -5 0.048 0.366 1.037 156.789 o
-20 4 -4 0.005 0.773 1.047 153.759 o
-20 4 -2 5.814 6.211 1.281 102.748 o
-20 4 -1 1.176 3.263 1.210 115.192 o
-20 4 0 0.754 0.986 1.362 90.846 o
-20 4 1 53.311 54.834 2.572 25.484 o
-20 4 2 3.060 2.033 1.586 67.029 o
-20 4 3 11.505 10.786 1.809 51.484 o
-20 4 4 2.543 3.578 1.637 62.931 o
-20 4 5 69.778 71.536 2.714 22.882 o
-20 4 6 12.114 13.907 1.586 67.029 o
-20 4 7 65.600 68.629 2.663 23.764 o
-20 4 8 2.903 1.220 1.301 99.562 o
-20 4 9 12.200 12.890 1.271 104.399 o
-20 4 10 3.368 2.846 1.006 166.435 o
-20 4 11 2.696 3.558 1.006 166.435 o
-20 4 13 21.226 19.691 1.352 92.217 o
-20 4 15 4.500 2.836 1.454 79.771 o
-20 4 16 1.180 1.332 1.383 88.194 o
-20 4 17 0.859 1.169 1.362 90.846 o
-20 4 19 0.949 0.712 1.403 85.656 o
-20 4 21 4.925 5.459 1.393 86.911 o
-20 5 -9 2.781 3.477 1.291 101.136 o
-20 5 -8 0.188 0.173 1.230 111.415 o
-20 5 -7 0.075 0.488 1.210 115.192 o
-20 5 -6 2.191 1.505 1.149 127.749 o
-20 5 -5 16.144 15.655 1.301 99.562 o
-20 5 -4 0.036 0.376 1.139 130.041 o
-20 5 -3 6.402 7.858 1.281 102.748 o
-20 5 -2 4.053 3.304 1.291 101.136 o
-20 5 -1 2.950 3.832 1.444 80.898 o
-20 5 0 11.933 11.508 1.596 66.178 o
-20 5 2 1.267 0.071 1.352 92.217 o
-20 5 3 2.888 1.535 1.596 66.178 o
-20 5 4 36.405 38.345 2.562 25.687 o
-20 5 5 9.333 13.683 1.870 48.181 o
-20 5 6 4.888 4.554 1.647 62.156 o
-20 5 7 0.231 0.081 1.474 77.585 o
-20 5 9 6.761 5.601 1.159 125.518 o
-20 5 11 18.901 18.329 1.230 111.415 o
-20 5 12 0.851 1.677 1.067 147.957 o
-20 5 13 44.144 48.094 1.952 44.250 o
-20 5 14 12.646 12.311 1.362 90.846 o
-20 5 15 27.108 24.855 1.779 53.265 o
-20 5 16 1.566 0.610 1.362 90.846 o
-20 5 17 20.774 20.179 1.698 58.490 o
-20 5 18 2.680 2.003 1.393 86.911 o
-20 5 19 3.606 3.477 1.433 82.050 o
-20 5 20 1.731 1.596 1.352 92.217 o
-20 5 21 0.695 1.748 1.322 96.522 o
-20 6 -9 25.784 22.649 1.616 64.524 o
-20 6 -8 10.781 8.966 1.403 85.656 o
-20 6 -7 2.319 2.796 1.281 102.748 o
-20 6 -6 8.532 6.811 1.250 107.821 o
-20 6 -5 0.023 1.311 1.078 145.179 o
-20 6 -4 2.849 3.223 1.281 102.748 o
-20 6 -3 0.861 0.671 1.342 93.620 o
-20 6 -2 2.838 2.796 1.454 79.771 o
-20 6 -1 19.297 20.067 1.809 51.484 o
-20 6 1 25.393 23.300 1.840 49.792 o
-20 6 2 0.928 1.627 1.362 90.846 o
-20 6 4 16.781 15.645 1.962 43.793 o
-20 6 5 34.724 33.079 2.491 27.176 o
-20 6 7 29.087 28.891 2.175 35.620 o
-20 6 8 20.776 21.399 2.023 41.192 o
-20 6 9 6.173 4.168 1.271 104.399 o
-20 6 10 4.041 6.333 1.179 121.227 o
-20 6 11 6.294 6.059 1.067 147.957 o
-20 6 12 4.298 4.127 1.118 134.812 o
-20 6 13 19.512 20.260 1.383 88.194 o
-20 6 14 0.520 0.640 1.159 125.518 o
-20 6 15 1.587 1.383 1.139 130.041 o
-20 6 16 0.758 0.529 1.139 130.041 o
-20 6 17 6.484 7.909 1.484 76.526 o
-20 6 18 1.947 1.159 1.433 82.050 o
-20 6 19 1.823 1.332 1.413 84.428 o
-20 7 -8 2.647 2.979 1.108 137.297 o
-20 7 -7 4.530 4.961 1.139 130.041 o
-20 7 -6 1.574 1.118 1.118 134.812 o
-20 7 -5 14.544 17.749 1.606 65.343 o
-20 7 -4 4.034 4.503 1.240 109.596 o
-20 7 -3 1.815 0.996 1.220 113.280 o
-20 7 -2 4.022 3.355 1.413 84.428 o
-20 7 -1 25.538 25.963 1.911 46.153 o
-20 7 0 2.947 4.148 1.454 79.771 o
-20 7 1 27.720 25.465 1.870 48.181 o
-20 7 2 6.233 4.951 1.454 79.771 o
-20 7 3 21.153 19.793 1.759 54.503 o
-20 7 4 10.639 11.081 1.809 51.484 o
-20 7 5 2.761 3.660 1.627 63.720 o
-20 7 6 8.301 8.102 1.748 55.139 o
-20 7 7 1.949 0.396 1.535 71.542 o
-20 7 8 4.085 5.957 1.667 60.650 o
-20 7 9 8.747 9.169 1.535 71.542 o
-20 7 10 25.962 27.508 1.505 74.472 o
-20 7 11 36.325 34.757 1.647 62.156 o
-20 7 12 15.910 16.082 1.474 77.585 o
-20 7 13 67.216 69.310 2.257 33.099 o
-20 7 15 27.275 24.550 1.494 75.488 o
-20 7 16 1.393 2.552 1.139 130.041 o
-20 7 17 36.385 33.476 1.738 55.786 o
-20 7 18 1.078 1.118 1.403 85.656 o
-20 7 19 5.665 4.839 1.433 82.050 o
-20 7 20 0.060 1.393 1.332 95.054 o
-20 8 -8 6.954 7.960 1.342 93.620 o
-20 8 -7 2.435 2.094 1.220 113.280 o
-20 8 -6 11.612 10.379 1.464 78.666 o
-20 8 -5 14.352 17.587 1.606 65.343 o
-20 8 -4 8.392 9.668 1.332 95.054 o
-20 8 -3 0.012 0.366 1.169 123.344 o
-20 8 -2 4.442 3.975 1.220 113.280 o
-20 8 -1 19.130 16.285 1.444 80.898 o
-20 8 0 0.076 0.620 1.189 119.163 o
-20 8 1 6.065 6.913 1.301 99.562 o
-20 8 2 7.789 7.187 1.311 98.025 o
-20 8 3 0.674 1.149 1.210 115.192 o
-20 8 4 21.607 19.549 2.043 40.376 o
-20 8 5 19.883 20.291 2.033 40.781 o
-20 8 6 3.354 4.280 1.627 63.720 o
-20 8 8 2.502 2.094 1.566 68.782 o
-20 8 9 27.200 29.369 1.901 46.648 o
-20 8 11 0.184 0.681 1.118 134.812 o
-20 8 12 0.598 0.966 1.220 113.280 o
-20 8 13 0.074 1.078 1.189 119.163 o
-20 8 14 0.929 1.433 1.332 95.054 o
-20 8 15 0.680 1.748 1.322 96.522 o
-20 8 16 0.202 0.163 1.281 102.748 o
-20 8 17 2.960 2.887 1.200 117.152 o
-20 8 18 1.136 1.921 1.159 125.518 o
-20 8 19 1.758 1.718 1.372 89.505 o
-20 8 20 5.831 6.384 1.393 86.911 o
-20 9 -7 7.172 7.482 1.566 68.782 o
-20 9 -6 0.610 1.118 1.301 99.562 o
-20 9 -5 1.446 0.640 1.291 101.136 o
-20 9 -4 39.302 41.944 2.094 38.440 o
-20 9 -3 3.011 2.704 1.220 113.280 o
-20 9 -2 10.618 10.745 1.372 89.505 o
-20 9 -1 9.406 8.112 1.301 99.562 o
-20 9 0 35.626 34.472 1.789 52.661 o
-20 9 1 7.549 7.004 1.332 95.054 o
-20 9 2 3.298 1.901 1.230 111.415 o
-20 9 3 16.346 15.777 1.454 79.771 o
-20 9 4 1.445 1.535 1.179 121.227 o
-20 9 5 3.098 2.796 1.372 89.505 o
-20 9 6 16.263 21.378 2.053 39.977 o
-20 9 7 0.559 1.748 1.596 66.178 o
-20 9 9 1.981 1.789 1.403 85.656 o
-20 9 10 41.785 44.363 1.891 47.151 o
-20 9 11 14.600 16.418 1.372 89.505 o
-20 9 12 30.762 29.318 1.627 63.720 o
-20 9 13 11.713 12.595 1.383 88.194 o
-20 9 14 78.428 82.027 2.714 22.882 o
-20 9 15 2.277 1.688 1.332 95.054 o
-20 9 16 36.130 35.143 1.992 42.462 o
-20 9 17 9.932 8.631 1.464 78.666 o
-20 9 18 63.261 70.784 2.552 25.892 o
-20 9 19 5.187 4.585 1.342 93.620 o
-20 10 -7 15.289 13.022 1.657 61.396 o
-20 10 -6 0.635 0.346 1.281 102.748 o
-20 10 -5 7.233 6.526 1.423 83.226 o
-20 10 -4 4.177 4.941 1.271 104.399 o
-20 10 -2 3.161 1.789 1.210 115.192 o
-20 10 -1 2.795 2.389 1.200 117.152 o
-20 10 0 0.003 3.924 1.230 111.415 o
-20 10 2 2.859 3.040 1.250 107.821 o
-20 10 3 2.461 0.529 1.210 115.192 o
-20 10 5 2.414 2.470 1.667 60.650 o
-20 10 6 2.249 1.952 1.647 62.156 o
-20 10 8 5.465 5.235 1.484 76.526 o
-20 10 9 17.623 16.570 1.413 84.428 o
-20 10 10 4.578 5.723 1.149 127.749 o
-20 10 11 2.628 2.277 1.128 132.394 o
-20 10 12 2.771 1.820 1.230 111.415 o
-20 10 13 4.874 5.032 1.271 104.399 o
-20 10 14 16.062 17.454 1.637 62.931 o
-20 10 15 2.758 5.683 1.423 83.226 o
-20 10 16 0.023 0.122 1.301 99.562 o
-20 10 17 4.549 4.859 1.383 88.194 o
-20 10 18 0.090 1.149 1.311 98.025 o
-20 10 19 2.276 1.921 1.291 101.136 o
-20 11 -6 15.330 17.658 1.596 66.178 o
-20 11 -4 0.082 0.427 1.159 125.518 o
-20 11 -1 6.833 5.794 1.291 101.136 o
-20 11 0 0.908 0.823 1.189 119.163 o
-20 11 2 4.252 3.792 1.250 107.821 o
-20 11 3 2.243 3.599 1.230 111.415 o
-20 11 4 1.699 1.484 1.169 123.344 o
-20 11 6 0.981 1.891 1.667 60.650 o
-20 11 8 2.096 1.261 1.352 92.217 o
-20 11 9 7.218 6.354 1.230 111.415 o
-20 11 10 29.389 27.661 1.423 83.226 o
-20 11 11 0.814 0.041 1.078 145.179 o
-20 11 12 69.414 69.350 2.196 34.963 o
-20 11 13 1.182 1.189 1.118 134.812 o
-20 11 14 14.855 15.960 1.606 65.343 o
-20 11 15 7.425 7.197 1.444 80.898 o
-20 11 16 21.962 22.161 1.688 59.197 o
-20 11 17 1.305 2.247 1.322 96.522 o
-20 11 18 2.678 2.674 1.322 96.522 o
-20 12 -5 0.913 0.386 1.261 106.089 o
-20 12 -4 2.002 2.775 1.332 95.054 o
-20 12 -3 0.387 0.325 1.169 123.344 o
-20 12 -2 3.662 3.751 1.230 111.415 o
-20 12 -1 0.449 0.112 1.169 123.344 o
-20 12 0 0.808 0.681 1.179 121.227 o
-20 12 1 0.085 0.122 1.169 123.344 o
-20 12 3 3.473 2.135 1.210 115.192 o
-20 12 4 24.058 24.703 1.586 67.029 o
-20 12 5 5.241 6.933 1.484 76.526 o
-20 12 6 22.509 22.944 2.104 38.069 o
-20 12 8 50.812 52.608 2.633 24.317 o
-20 12 9 2.560 2.297 1.169 123.344 o
-20 12 10 10.448 10.095 1.291 101.136 o
-20 12 11 0.308 0.437 1.078 145.179 o
-20 12 12 13.185 13.063 1.311 98.025 o
-20 12 13 1.381 1.454 1.128 132.394 o
-20 12 14 0.006 1.627 1.220 113.280 o
-20 12 15 2.701 1.677 1.220 113.280 o
-20 12 16 3.937 5.794 1.291 101.136 o
-20 13 -5 8.038 9.220 1.413 84.428 o
-20 13 -4 1.393 1.566 1.291 101.136 o
-20 13 -3 0.013 0.813 1.149 127.749 o
-20 13 -2 5.427 5.113 1.250 107.821 o
-20 13 -1 16.387 18.258 1.484 76.526 o
-20 13 0 6.273 5.896 1.271 104.399 o
-20 13 3 1.390 1.505 1.189 119.163 o
-20 13 4 0.086 0.478 1.169 123.344 o
-20 13 5 9.619 9.779 1.840 49.792 o
-20 13 6 2.119 1.881 1.433 82.050 o
-20 13 8 5.909 6.902 1.494 75.488 o
-20 13 9 11.203 12.361 1.352 92.217 o
-20 13 10 6.660 7.116 1.240 109.596 o
-20 13 11 3.451 1.322 1.098 139.852 o
-20 13 12 11.629 10.338 1.271 104.399 o
-20 13 13 16.943 19.274 1.383 88.194 o
-20 13 14 19.485 20.819 1.505 74.472 o
-20 13 15 0.490 1.464 1.200 117.152 o
-20 13 16 14.655 14.557 1.383 88.194 o
-20 13 17 4.702 5.378 1.505 74.472 o
-20 14 -3 0.691 1.220 1.159 125.518 o
-20 14 -2 2.579 2.592 1.189 119.163 o
-20 14 -1 1.901 2.724 1.200 117.152 o
-20 14 0 1.058 1.006 1.159 125.518 o
-20 14 1 0.432 0.793 1.169 123.344 o
-20 14 2 2.672 2.023 1.210 115.192 o
-20 14 3 21.824 21.328 1.545 70.604 o
-20 14 4 32.691 33.455 2.338 30.836 o
-20 14 5 6.151 7.584 1.799 52.068 o
-20 14 6 1.533 0.956 1.423 83.226 o
-20 14 7 12.749 12.138 1.657 61.396 o
-20 14 8 17.376 18.166 1.769 53.879 o
-20 14 9 9.281 9.627 1.322 96.522 o
-20 14 10 5.126 5.164 1.210 115.192 o
-20 14 11 4.887 4.188 1.159 125.518 o
-20 14 12 5.534 4.747 1.179 121.227 o
-20 14 13 0.262 2.267 1.118 134.812 o
-20 14 14 2.843 3.263 1.240 109.596 o
-20 14 16 6.485 7.228 1.748 55.139 o
-20 15 -2 3.278 3.172 1.189 119.163 o
-20 15 -1 3.324 3.731 1.210 115.192 o
-20 15 0 1.413 1.281 1.159 125.518 o
-20 15 1 7.943 7.716 1.291 101.136 o
-20 15 2 0.965 0.966 1.159 125.518 o
-20 15 3 2.084 1.718 1.352 92.217 o
-20 15 4 2.013 2.480 1.637 62.931 o
-20 15 5 1.268 1.230 1.596 66.178 o
-20 15 6 0.022 1.291 1.444 80.898 o
-20 15 7 0.056 0.905 1.444 80.898 o
-20 15 8 0.019 0.925 1.271 104.399 o
-20 15 9 11.809 11.111 1.342 93.620 o
-20 15 10 1.964 2.216 1.291 101.136 o
-20 15 11 26.662 27.264 1.474 77.585 o
-20 15 13 20.297 20.341 1.545 70.604 o
-20 15 14 0.224 0.061 1.342 93.620 o
-20 16 -1 1.280 0.234 1.128 132.394 o
-20 16 0 1.818 1.200 1.159 125.518 o
-20 16 2 1.736 1.921 1.352 92.217 o
-20 16 3 20.661 21.226 2.033 40.781 o
-20 16 4 0.885 1.433 1.586 67.029 o
-20 16 5 49.331 53.177 2.562 25.687 o
-20 16 6 0.274 2.033 1.464 78.666 o
-20 16 7 23.451 24.367 1.901 46.648 o
-20 16 8 1.570 2.277 1.311 98.025 o
-20 16 9 38.369 37.593 1.728 56.444 o
-20 16 10 2.645 2.308 1.311 98.025 o
-20 16 11 26.774 27.508 1.657 61.396 o
-20 16 13 4.939 4.910 1.261 106.089 o
-20 17 2 0.806 0.976 1.535 71.542 o
-20 17 4 2.689 3.324 1.627 63.720 o
-20 17 5 2.765 3.436 1.505 74.472 o
-20 17 7 3.380 3.182 1.311 98.025 o
-20 17 8 5.133 4.971 1.525 72.499 o
-20 17 10 1.401 1.322 1.464 78.666 o
-20 17 11 9.741 9.556 1.586 67.029 o
-20 18 5 14.912 15.635 1.738 55.786 o
-20 18 6 21.159 25.140 1.881 47.662 o
-20 18 7 5.076 6.537 1.545 70.604 o
-19 0 -11 9.519 10.654 2.104 38.069 o
-19 0 -9 3.277 3.080 1.891 47.151 o
-19 0 -7 1.280 1.220 1.840 49.792 o
-19 0 -5 13.059 15.604 1.881 47.662 o
-19 0 -3 3.092 1.271 1.505 74.472 o
-19 0 1 5.832 9.149 2.064 39.584 o
-19 0 3 101.075 110.135 4.005 10.508 o
-19 0 5 0.780 1.169 1.728 56.444 o
-19 0 7 0.648 0.701 1.637 62.931 o
-19 0 9 47.376 44.475 2.897 20.083 o
-19 0 11 50.436 50.462 2.907 19.943 o
-19 0 13 70.117 69.747 3.843 11.416 o
-19 0 17 0.847 0.020 1.972 43.342 o
-19 0 19 17.408 27.376 2.562 25.687 o
-19 0 21 7.779 7.482 2.104 38.069 o
-19 0 23 20.873 21.958 2.389 29.538 o
-19 1 -11 16.318 12.870 1.535 71.542 o
-19 1 -10 30.273 28.240 1.809 51.484 o
-19 1 -9 4.090 4.127 1.362 90.846 o
-19 1 -8 0.802 0.630 1.281 102.748 o
-19 1 -6 23.360 20.911 1.413 84.428 o
-19 1 -5 2.375 2.104 1.098 139.852 o
-19 1 -4 0.298 0.396 1.057 150.816 o
-19 1 -3 7.451 6.221 1.149 127.749 o
-19 1 -2 3.515 3.436 1.098 139.852 o
-19 1 -1 11.178 10.298 1.200 117.152 o
-19 1 0 67.329 68.019 2.308 31.657 o
-19 1 1 13.600 14.801 1.545 70.604 o
-19 1 2 23.305 24.987 1.728 56.444 o
-19 1 3 0.207 0.020 1.240 109.596 o
-19 1 4 110.141 118.257 2.846 20.806 o
-19 1 5 41.976 50.920 2.379 29.791 o
-19 1 6 72.147 82.271 2.775 21.887 o
-19 1 7 72.654 72.085 2.968 19.131 o
-19 1 8 55.700 57.955 2.236 33.703 o
-19 1 9 18.746 18.329 1.200 117.152 o
-19 1 10 48.386 50.208 2.064 39.584 o
-19 1 11 27.557 25.556 1.433 82.050 o
-19 1 12 107.619 113.439 2.419 28.798 o
-19 1 13 15.426 14.832 1.627 63.720 o
-19 1 14 10.317 10.267 1.545 70.604 o
-19 1 16 3.788 3.649 1.454 79.771 o
-19 1 17 2.188 1.576 1.413 84.428 o
-19 1 18 2.353 0.813 1.362 90.846 o
-19 1 19 4.342 4.636 1.444 80.898 o
-19 1 20 9.700 11.558 1.566 68.782 o
-19 1 21 0.639 0.549 1.352 92.217 o
-19 1 22 23.370 23.412 1.718 57.114 o
-19 1 23 10.633 11.131 1.505 74.472 o
-19 2 -11 5.763 4.636 1.372 89.505 o
-19 2 -10 5.794 4.453 1.372 89.505 o
-19 2 -8 0.547 0.193 1.291 101.136 o
-19 2 -6 5.940 4.737 1.189 119.163 o
-19 2 -4 0.018 0.305 1.067 147.957 o
-19 2 -3 5.763 5.327 1.139 130.041 o
-19 2 -2 75.055 74.301 2.165 35.955 o
-19 2 -1 2.520 1.962 1.159 125.518 o
-19 2 0 4.958 4.941 1.200 117.152 o
-19 2 1 3.933 4.544 1.189 119.163 o
-19 2 2 29.320 26.929 1.769 53.879 o
-19 2 3 1.041 0.701 1.230 111.415 o
-19 2 4 13.007 14.049 1.494 75.488 o
-19 2 5 16.644 18.715 1.901 46.648 o
-19 2 6 5.191 2.857 1.505 74.472 o
-19 2 7 22.486 21.399 1.667 60.650 o
-19 2 8 23.177 20.575 1.464 78.666 o
-19 2 9 3.889 3.365 0.996 169.849 o
-19 2 10 16.854 16.702 1.200 117.152 o
-19 2 11 0.088 1.413 0.976 177.000 o
-19 2 12 9.030 8.956 1.220 113.280 o
-19 2 13 2.188 2.796 1.403 85.656 o
-19 2 14 14.884 13.988 1.647 62.156 o
-19 2 15 2.442 1.769 1.403 85.656 o
-19 2 16 6.036 5.286 1.474 77.585 o
-19 2 19 0.772 1.362 1.362 90.846 o
-19 2 20 0.046 0.457 1.352 92.217 o
-19 2 21 3.741 6.221 1.474 77.585 o
-19 2 22 0.008 1.352 1.342 93.620 o
-19 2 23 6.293 6.943 1.423 83.226 o
-19 3 -11 7.671 5.845 1.383 88.194 o
-19 3 -10 8.437 7.431 1.423 83.226 o
-19 3 -8 0.342 0.274 1.281 102.748 o
-19 3 -7 0.011 0.071 1.250 107.821 o
-19 3 -6 1.362 1.606 1.210 115.192 o
-19 3 -5 0.022 0.315 1.057 150.816 o
-19 3 -3 3.461 2.877 1.098 139.852 o
-19 3 -2 1.187 1.332 1.067 147.957 o
-19 3 -1 16.787 14.405 1.403 85.656 o
-19 3 0 10.566 8.692 1.271 104.399 o
-19 3 1 49.099 50.290 2.155 36.295 o
-19 3 2 0.248 0.996 1.291 101.136 o
-19 3 3 87.628 99.624 3.416 14.449 o
-19 3 4 2.783 1.779 1.525 72.499 o
-19 3 5 34.616 34.299 2.389 29.538 o
-19 3 6 15.485 15.127 1.820 50.911 o
-19 3 7 53.344 57.772 2.552 25.892 o
-19 3 8 9.149 8.539 1.271 104.399 o
-19 3 9 1.039 0.691 0.956 184.612 o
-19 3 10 14.511 13.541 1.128 132.394 o
-19 3 11 7.170 6.730 1.037 156.789 o
-19 3 12 34.175 32.347 1.423 83.226 o
-19 3 13 7.160 6.130 1.362 90.846 o
-19 3 14 13.191 11.995 1.596 66.178 o
-19 3 16 5.144 4.493 1.484 76.526 o
-19 3 17 12.253 11.853 1.627 63.720 o
-19 3 18 9.062 8.946 1.525 72.499 o
-19 3 19 3.122 4.646 1.423 83.226 o
-19 3 20 2.348 2.491 1.403 85.656 o
-19 3 21 28.099 28.159 1.820 50.911 o
-19 3 22 0.555 2.430 1.362 90.846 o
-19 3 23 17.881 16.296 1.566 68.782 o
-19 4 -10 2.587 2.023 1.311 98.025 o
-19 4 -9 0.306 0.773 1.271 104.399 o
-19 4 -8 2.671 2.470 1.311 98.025 o
-19 4 -7 4.253 1.576 1.291 101.136 o
-19 4 -6 2.082 3.080 1.230 111.415 o
-19 4 -5 15.965 13.947 1.301 99.562 o
-19 4 -4 1.522 2.267 1.098 139.852 o
-19 4 -3 10.463 8.753 1.200 117.152 o
-19 4 -2 2.139 3.538 1.220 113.280 o
-19 4 -1 24.852 24.215 1.555 69.684 o
-19 4 0 10.067 8.478 1.281 102.748 o
-19 4 1 23.989 21.968 1.728 56.444 o
-19 4 2 4.057 2.419 1.342 93.620 o
-19 4 3 11.057 9.901 1.789 52.661 o
-19 4 4 18.368 20.250 1.982 42.899 o
-19 4 5 8.546 8.875 1.728 56.444 o
-19 4 6 0.204 0.996 1.291 101.136 o
-19 4 7 7.462 6.120 1.403 85.656 o
-19 4 8 14.546 12.809 1.352 92.217 o
-19 4 9 3.986 4.534 1.067 147.957 o
-19 4 10 26.486 23.147 1.261 106.089 o
-19 4 11 0.040 1.972 0.956 184.612 o
-19 4 12 18.205 17.892 1.230 111.415 o
-19 4 14 0.608 0.305 1.128 132.394 o
-19 4 15 9.011 7.136 1.494 75.488 o
-19 4 17 21.474 18.786 1.708 57.796 o
-19 4 18 6.194 5.154 1.433 82.050 o
-19 4 19 13.235 12.910 1.586 67.029 o
-19 4 20 4.213 4.859 1.484 76.526 o
-19 4 21 4.740 4.798 1.444 80.898 o
-19 4 22 0.756 0.163 1.322 96.522 o
-19 5 -11 4.064 2.084 1.291 101.136 o
-19 5 -10 5.420 5.266 1.372 89.505 o
-19 5 -9 26.354 25.953 1.769 53.879 o
-19 5 -8 0.178 0.061 1.261 106.089 o
-19 5 -7 4.459 4.381 1.342 93.620 o
-19 5 -5 0.007 0.274 1.067 147.957 o
-19 5 -4 10.293 11.213 1.240 109.596 o
-19 5 -3 0.789 1.128 1.179 121.227 o
-19 5 -2 2.901 2.948 1.200 117.152 o
-19 5 -1 5.253 4.554 1.220 113.280 o
-19 5 0 42.756 43.113 2.328 31.106 o
-19 5 1 105.040 107.939 2.918 19.804 o
-19 5 2 6.604 5.245 1.403 85.656 o
-19 5 4 2.870 1.881 1.545 70.604 o
-19 5 5 66.248 71.373 3.040 18.246 o
-19 5 6 15.126 14.303 1.688 59.197 o
-19 5 7 64.520 74.718 2.674 23.583 o
-19 5 8 3.798 3.202 1.169 123.344 o
-19 5 9 28.999 24.865 1.383 88.194 o
-19 5 10 11.482 12.453 1.139 130.041 o
-19 5 11 15.048 14.466 1.159 125.518 o
-19 5 12 4.285 2.562 1.057 150.816 o
-19 5 13 43.961 46.030 1.911 46.153 o
-19 5 14 10.509 9.952 1.322 96.522 o
-19 5 15 1.171 0.244 1.149 127.749 o
-19 5 16 9.472 7.817 1.535 71.542 o
-19 5 17 0.538 1.169 1.403 85.656 o
-19 5 18 32.210 28.982 1.860 48.709 o
-19 5 20 12.002 11.436 1.576 67.897 o
-19 5 21 3.617 3.721 1.413 84.428 o
-19 5 22 11.625 12.422 1.515 73.475 o
-19 6 -11 17.726 16.895 1.342 93.620 o
-19 6 -10 18.802 15.228 1.332 95.054 o
-19 6 -9 0.456 0.071 1.088 142.478 o
-19 6 -8 7.280 7.421 1.230 111.415 o
-19 6 -7 4.611 4.941 1.118 134.812 o
-19 6 -6 1.404 2.663 1.037 156.789 o
-19 6 -5 56.713 57.019 1.891 47.151 o
-19 6 -4 0.094 0.051 0.956 184.612 o
-19 6 -3 17.687 16.224 1.291 101.136 o
-19 6 -2 7.428 6.760 1.271 104.399 o
-19 6 -1 47.338 48.043 2.165 35.955 o
-19 6 0 1.624 0.254 1.342 93.620 o
-19 6 1 5.584 4.808 1.423 83.226 o
-19 6 2 6.446 5.327 1.433 82.050 o
-19 6 3 75.295 76.832 2.674 23.583 o
-19 6 4 2.393 1.383 1.525 72.499 o
-19 6 5 2.105 0.884 1.505 74.472 o
-19 6 6 1.001 0.864 1.484 76.526 o
-19 6 7 31.705 29.602 2.104 38.069 o
-19 6 8 6.113 4.544 1.372 89.505 o
-19 6 9 8.552 8.438 1.159 125.518 o
-19 6 10 4.170 3.954 1.006 166.435 o
-19 6 11 10.190 8.753 1.078 145.179 o
-19 6 12 3.917 3.212 1.088 142.478 o
-19 6 13 43.431 49.771 2.023 41.192 o
-19 6 14 17.008 15.787 1.413 84.428 o
-19 6 15 2.070 2.094 1.189 119.163 o
-19 6 16 0.037 0.142 1.149 127.749 o
-19 6 17 28.694 27.264 1.627 63.720 o
-19 6 18 6.240 7.482 1.566 68.782 o
-19 6 20 1.158 1.220 1.383 88.194 o
-19 6 21 3.573 4.463 1.403 85.656 o
-19 6 22 4.220 4.341 1.352 92.217 o
-19 7 -10 8.361 8.885 1.220 113.280 o
-19 7 -9 10.972 11.538 1.291 101.136 o
-19 7 -8 3.151 3.223 1.128 132.394 o
-19 7 -7 0.517 0.417 1.017 163.123 o
-19 7 -6 15.149 11.040 1.189 119.163 o
-19 7 -5 0.024 0.681 0.935 192.726 o
-19 7 -4 14.223 14.547 1.444 80.898 o
-19 7 -3 5.898 5.418 1.271 104.399 o
-19 7 -2 1.849 3.111 1.210 115.192 o
-19 7 -1 12.121 12.839 1.383 88.194 o
-19 7 0 18.382 17.566 1.464 78.666 o
-19 7 1 13.974 14.242 1.383 88.194 o
-19 7 2 20.890 23.320 1.535 71.542 o
-19 7 3 3.117 2.074 1.159 125.518 o
-19 7 4 67.672 66.026 2.297 31.937 o
-19 7 6 4.523 4.381 1.566 68.782 o
-19 7 7 14.323 14.984 1.820 50.911 o
-19 7 8 16.086 15.452 1.586 67.029 o
-19 7 9 3.133 2.592 1.159 125.518 o
-19 7 10 4.170 3.853 1.108 137.297 o
-19 7 11 13.852 11.812 1.250 107.821 o
-19 7 12 5.601 4.920 1.128 132.394 o
-19 7 13 47.412 46.721 1.860 48.709 o
-19 7 14 25.424 23.757 1.525 72.499 o
-19 7 15 5.580 4.910 1.230 111.415 o
-19 7 16 3.478 1.911 1.179 121.227 o
-19 7 17 0.007 0.295 1.108 137.297 o
-19 7 18 43.699 41.293 1.942 44.715 o
-19 7 19 3.474 2.806 1.444 80.898 o
-19 7 20 32.148 32.835 1.911 46.153 o
-19 7 21 5.999 6.201 1.423 83.226 o
-19 7 22 28.671 28.352 1.708 57.796 o
-19 8 -10 0.647 0.468 1.067 147.957 o
-19 8 -9 2.814 2.226 1.118 134.812 o
-19 8 -8 2.374 2.267 1.118 134.812 o
-19 8 -7 3.040 3.365 1.078 145.179 o
-19 8 -6 2.871 3.243 1.179 121.227 o
-19 8 -5 13.671 14.059 1.403 85.656 o
-19 8 -4 21.228 22.537 1.576 67.897 o
-19 8 -3 16.669 14.659 1.444 80.898 o
-19 8 -2 0.878 1.301 1.200 117.152 o
-19 8 -1 27.585 28.078 1.647 62.156 o
-19 8 0 37.356 39.575 1.952 44.250 o
-19 8 1 102.588 106.882 2.582 25.284 o
-19 8 2 60.716 66.992 2.338 30.836 o
-19 8 3 111.116 114.313 2.643 24.131 o
-19 8 4 27.804 27.081 1.596 66.178 o
-19 8 5 2.818 2.389 1.301 99.562 o
-19 8 6 4.819 4.270 1.606 65.343 o
-19 8 7 4.101 3.527 1.596 66.178 o
-19 8 8 5.927 6.679 1.454 79.771 o
-19 8 9 1.025 0.884 1.149 127.749 o
-19 8 10 32.423 32.246 1.606 65.343 o
-19 8 11 26.208 28.240 1.596 66.178 o
-19 8 12 25.983 26.929 1.667 60.650 o
-19 8 13 12.713 11.589 1.393 86.911 o
-19 8 14 9.814 8.234 1.494 75.488 o
-19 8 15 2.408 1.454 1.159 125.518 o
-19 8 16 10.675 11.060 1.311 98.025 o
-19 8 17 15.545 15.787 1.413 84.428 o
-19 8 18 12.504 11.233 1.332 95.054 o
-19 8 19 6.669 7.055 1.261 106.089 o
-19 8 20 2.112 1.159 1.342 93.620 o
-19 8 21 0.766 0.712 1.291 101.136 o
-19 9 -8 5.604 4.615 1.291 101.136 o
-19 9 -7 7.768 7.634 1.261 106.089 o
-19 9 -5 9.743 8.986 1.464 78.666 o
-19 9 -4 0.445 0.945 1.159 125.518 o
-19 9 -3 0.269 1.403 1.220 113.280 o
-19 9 -2 3.556 3.954 1.271 104.399 o
-19 9 0 3.359 1.403 1.200 117.152 o
-19 9 1 34.175 33.130 1.870 48.181 o
-19 9 2 5.614 5.693 1.291 101.136 o
-19 9 3 38.693 42.737 2.094 38.440 o
-19 9 4 8.099 4.564 1.240 109.596 o
-19 9 5 7.590 6.099 1.240 109.596 o
-19 9 6 3.430 2.643 1.555 69.684 o
-19 9 7 2.992 2.226 1.566 68.782 o
-19 9 8 2.228 2.511 1.240 109.596 o
-19 9 9 1.299 0.152 1.057 150.816 o
-19 9 10 2.552 2.084 1.027 159.909 o
-19 9 11 0.778 0.386 1.006 166.435 o
-19 9 12 4.672 3.111 1.250 107.821 o
-19 9 13 14.695 13.713 1.433 82.050 o
-19 9 14 5.314 2.877 1.393 86.911 o
-19 9 15 4.249 4.880 1.423 83.226 o
-19 9 16 8.939 11.040 1.505 74.472 o
-19 9 17 21.957 20.789 1.657 61.396 o
-19 9 18 0.786 1.586 1.169 123.344 o
-19 9 19 45.424 44.780 2.003 42.032 o
-19 9 20 7.146 6.872 1.220 113.280 o
-19 9 21 32.055 34.238 1.921 45.666 o
-19 10 -9 2.859 2.704 1.250 107.821 o
-19 10 -8 0.111 0.864 1.200 117.152 o
-19 10 -7 0.470 0.691 1.128 132.394 o
-19 10 -6 33.026 35.936 2.043 40.376 o
-19 10 -5 5.442 5.408 1.403 85.656 o
-19 10 -4 41.467 39.321 2.023 41.192 o
-19 10 -3 0.332 2.033 1.200 117.152 o
-19 10 -2 44.328 49.832 2.348 30.570 o
-19 10 -1 5.518 5.398 1.301 99.562 o
-19 10 0 42.166 41.801 2.064 39.584 o
-19 10 1 1.522 1.118 1.230 111.415 o
-19 10 2 56.723 53.929 2.277 32.510 o
-19 10 3 4.998 5.723 1.271 104.399 o
-19 10 4 20.067 18.979 1.494 75.488 o
-19 10 5 3.821 1.860 1.179 121.227 o
-19 10 6 4.878 5.093 1.677 59.917 o
-19 10 7 0.271 0.590 1.555 69.684 o
-19 10 10 13.570 13.876 1.200 117.152 o
-19 10 12 37.649 40.002 1.860 48.709 o
-19 10 13 0.001 0.671 1.118 134.812 o
-19 10 14 21.755 19.772 1.545 70.604 o
-19 10 15 6.402 7.401 1.352 92.217 o
-19 10 16 38.946 40.114 2.267 32.802 o
-19 10 17 9.751 9.586 1.484 76.526 o
-19 10 18 33.744 30.019 1.911 46.153 o
-19 10 19 2.830 2.948 1.332 95.054 o
-19 10 20 7.600 8.275 1.403 85.656 o
-19 11 -9 0.550 1.769 1.189 119.163 o
-19 11 -8 2.265 1.444 1.220 113.280 o
-19 11 -7 1.049 0.701 1.281 102.748 o
-19 11 -6 3.250 4.615 1.372 89.505 o
-19 11 -5 8.282 8.417 1.474 77.585 o
-19 11 -4 0.270 0.762 1.200 117.152 o
-19 11 -3 24.446 26.156 1.616 64.524 o
-19 11 -2 12.675 11.416 1.393 86.911 o
-19 11 -1 9.215 9.383 1.403 85.656 o
-19 11 0 0.749 1.738 1.240 109.596 o
-19 11 1 1.303 0.762 1.210 115.192 o
-19 11 2 4.703 5.144 1.291 101.136 o
-19 11 3 4.898 4.442 1.271 104.399 o
-19 11 4 4.796 3.578 1.240 109.596 o
-19 11 5 4.226 4.859 1.250 107.821 o
-19 11 7 0.841 1.017 1.576 67.897 o
-19 11 8 15.807 15.716 1.525 72.499 o
-19 11 9 0.611 1.067 1.088 142.478 o
-19 11 10 3.004 1.881 1.057 150.816 o
-19 11 11 2.395 2.572 1.139 130.041 o
-19 11 12 0.597 0.112 1.118 134.812 o
-19 11 13 2.142 1.413 1.149 127.749 o
-19 11 14 1.911 1.688 1.220 113.280 o
-19 11 15 12.515 11.995 1.383 88.194 o
-19 11 17 8.654 5.916 1.291 101.136 o
-19 11 18 3.618 4.249 1.403 85.656 o
-19 11 19 16.072 18.552 1.586 67.029 o
-19 12 -8 1.220 2.145 1.393 86.911 o
-19 12 -7 8.203 9.108 1.444 80.898 o
-19 12 -6 17.745 17.261 1.627 63.720 o
-19 12 -5 5.675 4.961 1.393 86.911 o
-19 12 -4 4.081 4.087 1.240 109.596 o
-19 12 -3 2.786 1.535 1.189 119.163 o
-19 12 -2 11.713 9.241 1.352 92.217 o
-19 12 -1 6.104 5.835 1.311 98.025 o
-19 12 0 13.084 13.165 1.474 77.585 o
-19 12 1 0.999 2.684 1.250 107.821 o
-19 12 2 37.113 38.701 2.023 41.192 o
-19 12 3 4.046 3.619 1.250 107.821 o
-19 12 4 0.948 0.518 1.189 119.163 o
-19 12 5 4.653 4.829 1.261 106.089 o
-19 12 6 11.374 10.999 1.555 69.684 o
-19 12 7 0.072 0.478 1.372 89.505 o
-19 12 9 41.768 39.077 1.830 50.347 o
-19 12 10 7.599 6.506 1.149 127.749 o
-19 12 11 13.516 13.185 1.301 99.562 o
-19 12 12 3.623 2.023 1.108 137.297 o
-19 12 13 22.265 22.080 1.423 83.226 o
-19 12 14 2.049 2.338 1.230 111.415 o
-19 12 15 5.204 6.059 1.311 98.025 o
-19 12 16 6.376 6.333 1.301 99.562 o
-19 12 17 1.117 1.545 1.210 115.192 o
-19 12 18 3.544 4.615 1.240 109.596 o
-19 12 19 1.383 1.992 1.311 98.025 o
-19 13 -7 0.412 0.132 1.261 106.089 o
-19 13 -6 3.956 4.280 1.362 90.846 o
-19 13 -5 4.424 4.097 1.362 90.846 o
-19 13 -4 1.712 1.616 1.200 117.152 o
-19 13 -2 1.381 1.586 1.210 115.192 o
-19 13 -1 0.239 1.454 1.179 121.227 o
-19 13 0 23.796 19.945 1.525 72.499 o
-19 13 1 7.260 6.557 1.291 101.136 o
-19 13 2 15.107 15.045 1.494 75.488 o
-19 13 3 0.280 1.311 1.230 111.415 o
-19 13 4 19.294 18.227 1.515 73.475 o
-19 13 5 12.589 11.192 1.403 85.656 o
-19 13 6 2.402 2.724 1.667 60.650 o
-19 13 7 4.866 4.483 1.494 75.488 o
-19 13 8 9.513 10.491 1.606 65.343 o
-19 13 9 30.039 30.050 1.830 50.347 o
-19 13 10 0.820 0.102 1.088 142.478 o
-19 13 11 14.496 13.866 1.301 99.562 o
-19 13 12 2.627 1.555 1.128 132.394 o
-19 13 13 8.777 8.834 1.250 107.821 o
-19 13 15 2.869 2.165 1.240 109.596 o
-19 13 16 0.043 0.366 1.189 119.163 o
-19 13 17 9.414 7.828 1.474 77.585 o
-19 13 18 5.261 5.276 1.403 85.656 o
-19 13 19 3.803 3.629 1.332 95.054 o
-19 14 -5 15.921 17.027 1.596 66.178 o
-19 14 -4 0.834 0.579 1.291 101.136 o
-19 14 -3 7.732 7.126 1.291 101.136 o
-19 14 -2 1.992 3.060 1.220 113.280 o
-19 14 -1 30.214 29.918 1.677 59.917 o
-19 14 0 12.583 12.605 1.403 85.656 o
-19 14 1 21.367 20.260 1.535 71.542 o
-19 14 2 2.254 3.914 1.230 111.415 o
-19 14 3 18.536 17.820 1.484 76.526 o
-19 14 4 3.718 2.013 1.220 113.280 o
-19 14 5 2.240 2.369 1.637 62.931 o
-19 14 6 7.265 6.252 1.708 57.796 o
-19 14 9 23.221 24.204 1.627 63.720 o
-19 14 11 21.978 23.422 1.535 71.542 o
-19 14 13 16.587 17.038 1.362 90.846 o
-19 14 14 2.381 3.223 1.149 127.749 o
-19 14 15 10.099 9.230 1.535 71.542 o
-19 14 16 5.195 5.418 1.444 80.898 o
-19 14 17 16.412 15.889 1.616 64.524 o
-19 14 18 1.215 1.505 1.301 99.562 o
-19 15 -6 8.890 6.872 2.836 20.956 o
-19 15 -5 0.726 0.620 1.271 104.399 o
-19 15 -4 3.862 4.900 1.352 92.217 o
-19 15 -3 3.487 3.080 1.210 115.192 o
-19 15 -1 2.263 1.515 1.189 119.163 o
-19 15 0 0.272 0.773 1.159 125.518 o
-19 15 1 0.711 1.708 1.189 119.163 o
-19 15 2 4.595 6.303 1.291 101.136 o
-19 15 3 44.596 47.545 2.186 35.289 o
-19 15 4 8.118 8.438 1.515 73.475 o
-19 15 5 13.473 16.509 1.972 43.342 o
-19 15 6 0.738 0.488 1.586 67.029 o
-19 15 7 16.364 16.845 1.759 54.503 o
-19 15 8 6.110 4.849 1.525 72.499 o
-19 15 9 8.748 7.085 1.393 86.911 o
-19 15 10 1.485 0.783 1.108 137.297 o
-19 15 11 21.457 21.765 1.525 72.499 o
-19 15 13 1.243 0.864 1.271 104.399 o
-19 15 14 2.062 0.996 1.240 109.596 o
-19 15 15 4.411 5.449 1.444 80.898 o
-19 15 17 0.066 0.285 1.291 101.136 o
-19 16 -4 2.641 2.358 1.281 102.748 o
-19 16 -2 13.463 13.907 1.393 86.911 o
-19 16 -1 1.256 1.118 1.179 121.227 o
-19 16 0 0.046 1.189 1.159 125.518 o
-19 16 1 14.577 12.809 1.403 85.656 o
-19 16 2 6.876 7.655 1.484 76.526 o
-19 16 3 9.399 9.708 1.535 71.542 o
-19 16 4 0.013 0.610 1.606 65.343 o
-19 16 5 0.907 0.569 1.576 67.897 o
-19 16 7 1.706 1.230 1.484 76.526 o
-19 16 8 9.353 8.793 1.433 82.050 o
-19 16 9 10.410 10.166 1.433 82.050 o
-19 16 10 7.997 7.441 1.352 92.217 o
-19 16 11 23.474 25.211 1.769 53.879 o
-19 16 12 18.916 19.254 1.688 59.197 o
-19 16 13 12.327 14.303 1.596 66.178 o
-19 16 14 8.318 8.875 1.362 90.846 o
-19 16 15 0.979 0.762 1.342 93.620 o
-19 16 16 5.957 5.723 1.413 84.428 o
-19 17 -3 1.389 1.881 1.139 130.041 o
-19 17 -2 0.986 0.864 1.159 125.518 o
-19 17 -1 3.175 3.436 1.200 117.152 o
-19 17 0 3.978 3.812 1.230 111.415 o
-19 17 1 7.448 7.207 1.454 79.771 o
-19 17 2 4.265 4.778 1.413 84.428 o
-19 17 3 16.942 19.986 1.708 57.796 o
-19 17 4 10.029 11.182 1.870 48.181 o
-19 17 5 14.415 14.822 1.952 44.250 o
-19 17 6 15.047 15.706 1.759 54.503 o
-19 17 7 13.257 13.968 1.708 57.796 o
-19 17 8 9.994 10.369 1.647 62.156 o
-19 17 9 27.005 28.006 1.952 44.250 o
-19 17 10 1.663 0.061 1.332 95.054 o
-19 17 11 25.569 25.780 1.799 52.068 o
-19 17 12 4.411 6.059 1.413 84.428 o
-19 17 13 9.424 10.694 1.505 74.472 o
-19 18 -2 0.893 0.173 1.220 113.280 o
-19 18 -1 5.846 7.024 1.393 86.911 o
-19 18 0 0.003 0.529 1.291 101.136 o
-19 18 1 2.045 2.857 1.311 98.025 o
-19 18 2 0.001 0.356 1.311 98.025 o
-19 18 3 5.428 3.477 1.637 62.931 o
-19 18 4 0.103 1.881 1.596 66.178 o
-19 18 5 5.327 4.808 1.535 71.542 o
-19 18 6 8.070 9.373 1.637 62.931 o
-19 18 7 1.608 0.071 1.423 83.226 o
-19 18 8 0.052 0.203 1.413 84.428 o
-19 18 9 8.244 10.593 1.637 62.931 o
-19 18 10 11.753 11.752 1.606 65.343 o
-19 18 12 9.021 11.548 1.535 71.542 o
-19 18 13 5.826 5.489 1.372 89.505 o
-19 19 1 3.343 3.050 1.322 96.522 o
-19 19 2 4.592 5.002 1.627 63.720 o
-19 19 3 4.530 5.977 1.657 61.396 o
-19 19 4 29.672 31.869 1.992 42.462 o
-19 19 5 0.590 0.762 1.433 82.050 o
-19 19 6 29.030 30.650 1.982 42.899 o
-19 19 7 3.353 2.318 1.484 76.526 o
-19 19 8 63.506 74.027 2.826 21.107 o
-19 19 9 2.650 3.202 1.677 59.917 o
-19 19 10 2.257 0.874 1.606 65.343 o
-19 20 5 0.779 3.019 3.588 13.091 o
-19 20 6 4.881 0.671 3.568 13.240 o
-18 0 -12 34.941 34.604 2.765 22.048 o
-18 0 -10 54.130 48.867 3.568 13.240 o
-18 0 -8 13.562 12.921 2.257 33.099 o
-18 0 -6 15.664 18.471 1.921 45.666 o
-18 0 -4 2.729 0.884 1.454 79.771 o
-18 0 -2 38.517 38.935 2.552 25.892 o
-18 0 0 0.496 3.680 1.474 77.585 o
-18 0 2 11.441 5.581 1.870 48.181 o
-18 0 6 53.761 58.748 3.202 16.440 o
-18 0 8 30.733 31.483 2.216 34.324 o
-18 0 10 165.006 164.949 3.680 12.448 o
-18 0 12 92.467 94.815 3.253 15.930 o
-18 0 14 0.423 0.102 1.962 43.793 o
-18 0 16 6.636 8.072 2.104 38.069 o
-18 0 18 8.424 14.415 2.287 32.222 o
-18 0 20 25.634 23.666 2.511 26.738 o
-18 0 22 0.818 0.590 1.901 46.648 o
-18 0 24 0.016 3.080 1.881 47.662 o
-18 1 -13 5.493 5.652 1.413 84.428 o
-18 1 -12 0.342 1.017 1.322 96.522 o
-18 1 -11 0.190 2.094 1.352 92.217 o
-18 1 -10 0.202 0.468 1.332 95.054 o
-18 1 -9 23.112 20.535 1.708 57.796 o
-18 1 -8 6.358 7.218 1.474 77.585 o
-18 1 -7 1.639 2.358 1.342 93.620 o
-18 1 -6 23.818 19.579 1.362 90.846 o
-18 1 -5 26.265 24.082 1.423 83.226 o
-18 1 -4 2.617 1.688 1.047 153.759 o
-18 1 -3 79.946 84.589 2.206 34.641 o
-18 1 -2 1.750 2.409 1.057 150.816 o
-18 1 -1 35.316 29.521 1.454 79.771 o
-18 1 0 44.387 36.922 1.647 62.156 o
-18 1 1 17.669 18.003 1.383 88.194 o
-18 1 2 3.341 4.869 1.281 102.748 o
-18 1 4 0.409 0.895 1.149 127.749 o
-18 1 5 55.647 60.049 2.277 32.510 o
-18 1 7 162.326 164.400 3.111 17.421 o
-18 1 8 14.756 13.927 1.169 123.344 o
-18 1 9 114.117 115.045 2.104 38.069 o
-18 1 10 69.291 70.713 1.931 45.186 o
-18 1 11 109.508 108.651 2.348 30.570 o
-18 1 12 43.761 45.949 2.053 39.977 o
-18 1 13 130.725 130.853 3.131 17.195 o
-18 1 14 40.882 36.291 2.094 38.440 o
-18 1 15 47.298 46.437 2.521 26.522 o
-18 1 16 9.930 9.637 1.535 71.542 o
-18 1 17 18.865 16.804 1.688 59.197 o
-18 1 18 1.692 1.698 1.403 85.656 o
-18 1 19 7.974 6.313 1.515 73.475 o
-18 1 20 1.458 0.620 1.352 92.217 o
-18 1 21 0.369 0.407 1.383 88.194 o
-18 1 23 7.640 7.258 1.454 79.771 o
-18 1 24 2.666 1.108 1.301 99.562 o
-18 2 -13 0.595 0.630 1.311 98.025 o
-18 2 -12 0.781 2.358 1.342 93.620 o
-18 2 -11 1.315 1.088 1.342 93.620 o
-18 2 -10 4.296 3.863 1.413 84.428 o
-18 2 -9 6.006 4.880 1.413 84.428 o
-18 2 -7 20.522 18.674 1.657 61.396 o
-18 2 -6 10.868 9.983 1.220 113.280 o
-18 2 -5 1.983 1.769 1.067 147.957 o
-18 2 -4 9.113 6.364 1.139 130.041 o
-18 2 -3 10.823 9.861 1.189 119.163 o
-18 2 -2 8.924 9.729 1.189 119.163 o
-18 2 -1 5.007 3.588 1.078 145.179 o
-18 2 0 52.917 56.470 2.186 35.289 o
-18 2 1 26.758 29.277 1.566 68.782 o
-18 2 2 35.020 43.611 2.277 32.510 o
-18 2 3 8.272 7.157 1.332 95.054 o
-18 2 4 12.142 11.843 1.383 88.194 o
-18 2 5 16.675 16.214 1.505 74.472 o
-18 2 6 0.768 0.844 1.332 95.054 o
-18 2 7 47.623 47.667 2.216 34.324 o
-18 2 8 2.169 3.182 1.006 166.435 o
-18 2 9 14.933 13.388 1.179 121.227 o
-18 2 10 6.546 5.489 0.996 169.849 o
-18 2 11 1.543 1.860 0.935 192.726 o
-18 2 12 29.979 28.698 1.474 77.585 o
-18 2 13 0.945 0.895 1.362 90.846 o
-18 2 14 0.024 0.163 1.332 95.054 o
-18 2 15 11.658 9.515 1.525 72.499 o
-18 2 16 19.090 16.296 1.667 60.650 o
-18 2 17 9.914 10.196 1.576 67.897 o
-18 2 18 0.068 0.386 1.383 88.194 o
-18 2 19 6.696 5.947 1.494 75.488 o
-18 2 20 1.837 0.742 1.393 86.911 o
-18 2 21 15.697 16.245 1.657 61.396 o
-18 2 22 10.206 9.627 1.535 71.542 o
-18 2 23 9.406 8.803 1.464 78.666 o
-18 2 24 0.874 1.352 1.291 101.136 o
-18 3 -13 3.430 0.610 1.291 101.136 o
-18 3 -11 0.089 0.366 1.311 98.025 o
-18 3 -10 21.460 18.949 1.667 60.650 o
-18 3 -9 15.842 14.415 1.586 67.029 o
-18 3 -8 11.901 7.960 1.484 76.526 o
-18 3 -7 1.629 1.149 1.322 96.522 o
-18 3 -6 9.321 7.706 1.179 121.227 o
-18 3 -5 1.012 0.661 1.037 156.789 o
-18 3 -4 4.387 4.554 1.098 139.852 o
-18 3 -3 0.238 0.986 1.027 159.909 o
-18 3 -2 90.799 85.981 2.236 33.703 o
-18 3 0 67.218 67.388 2.297 31.937 o
-18 3 1 28.091 27.193 1.576 67.897 o
-18 3 2 45.526 48.592 2.023 41.192 o
-18 3 3 5.877 6.963 1.311 98.025 o
-18 3 4 2.670 2.724 1.464 78.666 o
-18 3 5 49.901 51.174 2.796 21.570 o
-18 3 6 3.364 2.613 1.423 83.226 o
-18 3 7 27.536 24.469 1.464 78.666 o
-18 3 8 168.063 172.563 2.531 26.310 o
-18 3 9 105.643 112.311 2.257 33.099 o
-18 3 10 40.511 40.886 1.688 59.197 o
-18 3 12 23.942 21.561 1.240 109.596 o
-18 3 13 41.291 40.551 1.972 43.342 o
-18 3 14 27.078 25.119 1.779 53.265 o
-18 3 15 1.270 1.179 1.352 92.217 o
-18 3 16 18.325 17.088 1.688 59.197 o
-18 3 18 0.007 0.213 1.393 86.911 o
-18 3 19 1.996 2.145 1.423 83.226 o
-18 3 20 3.626 2.541 1.433 82.050 o
-18 3 21 0.490 0.722 1.383 88.194 o
-18 3 23 2.869 2.643 1.372 89.505 o
-18 3 24 1.149 0.742 1.271 104.399 o
-18 4 -13 1.348 0.102 1.098 139.852 o
-18 4 -11 16.102 13.409 1.352 92.217 o
-18 4 -10 4.505 2.928 1.179 121.227 o
-18 4 -9 1.744 1.667 1.128 132.394 o
-18 4 -8 2.725 3.456 1.200 117.152 o
-18 4 -7 0.097 0.254 1.027 159.909 o
-18 4 -6 1.275 1.250 0.976 177.000 o
-18 4 -5 15.022 15.391 1.220 113.280 o
-18 4 -4 12.382 11.070 1.220 113.280 o
-18 4 -3 0.927 0.590 1.027 159.909 o
-18 4 -2 5.901 4.524 1.098 139.852 o
-18 4 -1 42.298 43.011 2.125 37.344 o
-18 4 0 30.444 32.693 1.728 56.444 o
-18 4 1 2.450 1.291 1.108 137.297 o
-18 4 2 49.834 48.450 2.389 29.538 o
-18 4 3 10.374 10.227 1.444 80.898 o
-18 4 4 9.079 8.214 1.596 66.178 o
-18 4 5 4.802 3.924 1.494 75.488 o
-18 4 6 0.049 0.142 1.322 96.522 o
-18 4 7 50.315 48.673 2.114 37.704 o
-18 4 8 0.021 0.152 0.976 177.000 o
-18 4 9 0.830 0.823 0.986 173.369 o
-18 4 10 2.189 1.332 0.935 192.726 o
-18 4 11 31.363 31.178 1.393 86.911 o
-18 4 12 18.287 17.739 1.271 104.399 o
-18 4 13 1.413 0.081 1.027 159.909 o
-18 4 14 9.243 9.332 1.261 106.089 o
-18 4 15 4.564 4.656 1.210 115.192 o
-18 4 16 9.859 9.413 1.545 70.604 o
-18 4 17 8.700 7.960 1.505 74.472 o
-18 4 18 39.594 41.161 2.389 29.538 o
-18 4 19 0.022 0.468 1.393 86.911 o
-18 4 20 25.570 24.692 1.820 50.911 o
-18 4 21 5.794 4.290 1.454 79.771 o
-18 4 22 17.246 17.109 1.647 62.156 o
-18 4 23 2.627 2.948 1.362 90.846 o
-18 4 24 9.925 9.749 1.454 79.771 o
-18 5 -13 1.468 1.586 1.128 132.394 o
-18 5 -11 1.484 1.992 1.139 130.041 o
-18 5 -9 0.675 0.274 1.108 137.297 o
-18 5 -8 15.649 14.872 1.393 86.911 o
-18 5 -7 0.304 0.610 1.047 153.759 o
-18 5 -6 10.710 9.891 1.189 119.163 o
-18 5 -5 39.786 38.243 1.647 62.156 o
-18 5 -4 7.213 7.604 1.037 156.789 o
-18 5 -3 7.569 8.316 1.047 153.759 o
-18 5 -2 19.540 19.589 1.301 99.562 o
-18 5 -1 48.717 47.555 1.921 45.666 o
-18 5 0 11.062 9.291 1.210 115.192 o
-18 5 1 60.440 62.936 2.552 25.892 o
-18 5 3 3.088 2.399 1.271 104.399 o
-18 5 4 8.983 8.641 1.667 60.650 o
-18 5 6 8.829 9.983 1.393 86.911 o
-18 5 7 23.110 23.788 1.464 78.666 o
-18 5 8 129.232 123.747 2.297 31.937 o
-18 5 9 2.722 3.019 1.037 156.789 o
-18 5 10 73.060 77.544 1.952 44.250 o
-18 5 11 29.875 28.464 1.311 98.025 o
-18 5 12 49.041 45.319 1.911 46.153 o
-18 5 13 1.383 1.098 1.017 163.123 o
-18 5 14 44.160 45.085 2.084 38.816 o
-18 5 15 1.095 1.250 1.139 130.041 o
-18 5 16 21.095 20.037 1.444 80.898 o
-18 5 17 2.745 2.145 1.393 86.911 o
-18 5 18 2.060 0.925 1.383 88.194 o
-18 5 19 0.182 0.163 1.393 86.911 o
-18 5 20 0.356 0.061 1.383 88.194 o
-18 5 22 0.092 0.417 1.301 99.562 o
-18 5 23 0.000 0.976 1.301 99.562 o
-18 6 -12 0.720 0.549 1.098 139.852 o
-18 6 -11 0.544 2.369 1.139 130.041 o
-18 6 -10 4.616 4.575 1.200 117.152 o
-18 6 -9 26.721 22.730 1.494 75.488 o
-18 6 -8 3.013 2.043 1.139 130.041 o
-18 6 -7 4.204 6.313 1.149 127.749 o
-18 6 -6 15.655 15.838 1.301 99.562 o
-18 6 -4 44.715 46.183 1.769 53.879 o
-18 6 -3 21.546 19.925 1.210 115.192 o
-18 6 -2 23.499 22.598 1.342 93.620 o
-18 6 -1 2.518 2.145 1.149 127.749 o
-18 6 0 109.451 115.370 2.541 26.100 o
-18 6 1 12.509 16.153 1.383 88.194 o
-18 6 2 11.898 12.006 1.301 99.562 o
-18 6 3 3.371 8.509 1.220 113.280 o
-18 6 4 49.809 47.453 2.023 41.192 o
-18 6 5 1.342 0.366 1.301 99.562 o
-18 6 6 1.603 4.595 1.515 73.475 o
-18 6 7 31.626 29.714 1.789 52.661 o
-18 6 8 28.465 26.126 1.362 90.846 o
-18 6 9 7.060 6.933 1.088 142.478 o
-18 6 11 9.936 8.641 1.057 150.816 o
-18 6 12 0.818 1.200 1.006 166.435 o
-18 6 13 57.857 59.795 2.003 42.032 o
-18 6 14 36.481 35.560 1.799 52.068 o
-18 6 15 7.249 5.845 1.230 111.415 o
-18 6 16 18.259 16.590 1.393 86.911 o
-18 6 17 0.007 1.017 1.139 130.041 o
-18 6 18 47.869 54.488 2.277 32.510 o
-18 6 19 3.629 3.426 1.464 78.666 o
-18 6 20 26.634 26.410 1.830 50.347 o
-18 6 21 1.438 0.335 1.352 92.217 o
-18 6 22 21.204 21.287 1.688 59.197 o
-18 6 23 3.439 2.419 1.332 95.054 o
-18 7 -12 1.251 0.600 1.088 142.478 o
-18 7 -11 1.431 1.942 1.118 134.812 o
-18 7 -10 17.065 15.279 1.362 90.846 o
-18 7 -9 28.866 24.123 1.515 73.475 o
-18 7 -6 1.847 2.582 1.078 145.179 o
-18 7 -5 56.038 53.319 1.881 47.662 o
-18 7 -4 3.347 3.172 0.976 177.000 o
-18 7 -3 34.100 33.445 1.759 54.503 o
-18 7 -2 11.042 10.806 1.332 95.054 o
-18 7 -1 100.369 96.655 2.460 27.854 o
-18 7 0 1.353 1.108 1.139 130.041 o
-18 7 1 38.121 35.946 1.820 50.911 o
-18 7 2 47.728 50.330 2.135 36.989 o
-18 7 3 130.254 144.566 2.714 22.882 o
-18 7 4 25.749 24.123 1.494 75.488 o
-18 7 6 13.013 12.605 1.444 80.898 o
-18 7 7 0.720 1.301 1.261 106.089 o
-18 7 8 37.295 39.240 1.901 46.648 o
-18 7 9 19.631 20.585 1.454 79.771 o
-18 7 10 2.867 0.376 1.027 159.909 o
-18 7 11 8.079 7.462 1.067 147.957 o
-18 7 12 4.948 3.965 1.057 150.816 o
-18 7 13 46.126 45.705 1.931 45.186 o
-18 7 14 1.204 2.206 1.139 130.041 o
-18 7 15 0.462 0.274 1.108 137.297 o
-18 7 16 3.206 2.979 1.179 121.227 o
-18 7 17 22.854 21.765 1.494 75.488 o
-18 7 18 1.499 1.901 1.189 119.163 o
-18 7 19 1.934 1.870 1.179 121.227 o
-18 7 20 0.109 0.000 1.383 88.194 o
-18 7 21 0.031 0.600 1.322 96.522 o
-18 7 22 0.082 0.579 1.301 99.562 o
-18 7 23 5.332 6.760 1.403 85.656 o
-18 8 -12 6.069 5.733 1.169 123.344 o
-18 8 -11 0.354 1.555 1.098 139.852 o
-18 8 -10 7.150 7.065 1.210 115.192 o
-18 8 -8 10.053 9.200 1.261 106.089 o
-18 8 -7 5.279 4.991 1.128 132.394 o
-18 8 -6 2.198 2.948 1.098 139.852 o
-18 8 -5 8.374 10.176 1.220 113.280 o
-18 8 -4 3.186 5.510 1.271 104.399 o
-18 8 -3 18.889 20.962 1.515 73.475 o
-18 8 -2 12.238 10.542 1.332 95.054 o
-18 8 -1 3.917 4.656 1.220 113.280 o
-18 8 0 42.331 49.710 2.175 35.620 o
-18 8 1 0.939 2.806 1.189 119.163 o
-18 8 2 0.252 0.295 1.118 134.812 o
-18 8 3 38.299 39.016 2.023 41.192 o
-18 8 4 116.482 120.555 2.592 25.086 o
-18 8 5 2.364 1.505 1.118 134.812 o
-18 8 6 15.863 15.127 1.505 74.472 o
-18 8 7 25.788 24.530 1.748 55.139 o
-18 8 8 32.978 30.324 1.677 59.917 o
-18 8 9 16.787 16.235 1.281 102.748 o
-18 8 10 2.434 2.226 1.067 147.957 o
-18 8 12 6.546 8.163 1.169 123.344 o
-18 8 13 39.240 39.209 1.830 50.347 o
-18 8 14 53.554 54.620 2.175 35.620 o
-18 8 15 22.119 23.005 1.505 74.472 o
-18 8 16 8.069 7.614 1.250 107.821 o
-18 8 17 42.257 46.325 2.125 37.344 o
-18 8 18 53.550 51.347 2.175 35.620 o
-18 8 19 34.377 35.763 1.830 50.347 o
-18 8 20 43.268 46.721 1.972 43.342 o
-18 8 21 12.421 12.229 1.545 70.604 o
-18 8 22 51.122 54.447 2.491 27.176 o
-18 8 23 2.214 2.480 1.332 95.054 o
-18 9 -12 0.059 1.444 1.210 115.192 o
-18 9 -11 1.657 1.322 1.098 139.852 o
-18 9 -10 0.552 0.966 1.098 139.852 o
-18 9 -9 2.199 1.413 1.118 134.812 o
-18 9 -8 0.963 0.651 1.098 139.852 o
-18 9 -7 0.651 0.935 1.139 130.041 o
-18 9 -6 16.019 16.245 1.454 79.771 o
-18 9 -5 2.035 2.775 1.098 139.852 o
-18 9 -4 27.821 27.132 1.637 62.931 o
-18 9 -3 10.721 12.239 1.383 88.194 o
-18 9 -2 110.651 113.815 2.643 24.131 o
-18 9 -1 1.136 1.342 1.159 125.518 o
-18 9 0 176.025 178.489 2.958 19.263 o
-18 9 1 56.310 64.125 2.287 32.222 o
-18 9 2 175.973 193.097 3.040 18.246 o
-18 9 3 12.474 11.274 1.352 92.217 o
-18 9 4 2.913 1.718 1.179 121.227 o
-18 9 6 17.089 19.315 1.433 82.050 o
-18 9 8 3.715 3.182 1.088 142.478 o
-18 9 9 0.540 0.600 1.047 153.759 o
-18 9 11 4.089 4.371 1.027 159.909 o
-18 9 12 1.840 1.169 1.047 153.759 o
-18 9 14 0.700 1.240 1.200 117.152 o
-18 9 15 2.540 3.029 1.240 109.596 o
-18 9 16 23.596 22.822 1.433 82.050 o
-18 9 17 0.751 1.403 1.189 119.163 o
-18 9 18 9.892 9.952 1.322 96.522 o
-18 9 19 0.151 0.966 1.139 130.041 o
-18 9 20 3.524 2.958 1.169 123.344 o
-18 9 21 0.132 1.555 1.118 134.812 o
-18 9 22 0.040 2.043 1.332 95.054 o
-18 10 -11 0.005 0.030 1.057 150.816 o
-18 10 -10 2.299 2.623 1.250 107.821 o
-18 10 -8 0.704 0.996 1.230 111.415 o
-18 10 -7 17.843 17.058 1.433 82.050 o
-18 10 -6 30.750 28.433 1.596 66.178 o
-18 10 -5 5.218 4.991 1.291 101.136 o
-18 10 -4 4.123 4.056 1.250 107.821 o
-18 10 -3 8.036 8.773 1.322 96.522 o
-18 10 -2 13.112 13.012 1.413 84.428 o
-18 10 -1 50.095 53.817 2.257 33.099 o
-18 10 0 6.596 8.356 1.311 98.025 o
-18 10 1 35.889 36.088 1.921 45.666 o
-18 10 2 4.062 3.070 1.210 115.192 o
-18 10 3 53.588 45.868 2.135 36.989 o
-18 10 4 5.351 4.473 1.210 115.192 o
-18 10 5 4.477 3.070 1.159 125.518 o
-18 10 6 5.923 4.808 1.189 119.163 o
-18 10 7 2.117 0.071 1.444 80.898 o
-18 10 8 7.406 8.305 1.250 107.821 o
-18 10 9 0.337 0.091 1.088 142.478 o
-18 10 10 39.576 40.480 1.759 54.503 o
-18 10 11 1.590 0.752 1.006 166.435 o
-18 10 12 2.700 3.223 1.098 139.852 o
-18 10 13 44.818 45.827 1.982 42.899 o
-18 10 14 1.763 1.850 1.220 113.280 o
-18 10 15 17.984 16.570 1.474 77.585 o
-18 10 16 1.585 1.393 1.240 109.596 o
-18 10 17 54.379 55.627 2.236 33.703 o
-18 10 18 9.455 9.678 1.322 96.522 o
-18 10 19 63.743 67.419 2.216 34.324 o
-18 10 21 42.181 44.861 2.003 42.032 o
-18 10 22 4.655 4.869 1.169 123.344 o
-18 11 -10 2.564 3.009 1.250 107.821 o
-18 11 -9 10.325 11.192 1.423 83.226 o
-18 11 -8 2.913 2.023 1.250 107.821 o
-18 11 -7 3.694 2.948 1.179 121.227 o
-18 11 -6 24.861 23.483 1.728 56.444 o
-18 11 -5 24.308 26.075 1.820 50.911 o
-18 11 -4 30.735 30.782 1.698 58.490 o
-18 11 -2 6.841 5.083 1.291 101.136 o
-18 11 -1 36.882 39.321 2.043 40.376 o
-18 11 0 23.379 22.486 1.576 67.897 o
-18 11 1 8.792 9.180 1.352 92.217 o
-18 11 2 34.748 33.781 1.860 48.709 o
-18 11 3 13.087 11.762 1.362 90.846 o
-18 11 6 4.067 3.771 1.189 119.163 o
-18 11 7 6.247 5.632 1.383 88.194 o
-18 11 8 9.175 9.851 1.301 99.562 o
-18 11 9 31.807 34.980 1.809 51.484 o
-18 11 10 4.420 3.690 1.108 137.297 o
-18 11 11 1.270 2.430 1.169 123.344 o
-18 11 12 3.658 3.893 1.189 119.163 o
-18 11 13 34.865 31.056 1.637 62.931 o
-18 11 14 0.943 2.114 1.240 109.596 o
-18 11 15 15.875 15.553 1.464 78.666 o
-18 11 16 2.825 2.043 1.210 115.192 o
-18 11 17 34.025 34.035 1.759 54.503 o
-18 11 18 0.812 0.488 1.179 121.227 o
-18 11 19 2.746 3.090 1.210 115.192 o
-18 11 20 0.612 0.102 1.139 130.041 o
-18 11 21 6.794 6.049 1.474 77.585 o
-18 12 -10 0.085 0.061 1.169 123.344 o
-18 12 -8 16.495 13.968 1.484 76.526 o
-18 12 -6 1.100 3.517 1.352 92.217 o
-18 12 -5 21.994 22.303 1.718 57.114 o
-18 12 -4 27.587 30.690 1.718 57.114 o
-18 12 -3 27.583 29.277 1.698 58.490 o
-18 12 -1 27.327 26.705 1.657 61.396 o
-18 12 0 0.083 2.135 1.230 111.415 o
-18 12 1 16.603 20.037 1.535 71.542 o
-18 12 3 9.979 7.807 1.311 98.025 o
-18 12 4 7.527 6.160 1.271 104.399 o
-18 12 5 2.569 1.179 1.159 125.518 o
-18 12 7 1.293 0.854 1.515 73.475 o
-18 12 8 20.052 18.522 1.444 80.898 o
-18 12 9 4.413 4.473 1.200 117.152 o
-18 12 10 5.615 5.510 1.149 127.749 o
-18 12 11 2.123 0.722 1.169 123.344 o
-18 12 12 11.100 11.853 1.342 93.620 o
-18 12 13 5.323 3.710 1.230 111.415 o
-18 12 14 3.519 3.416 1.220 113.280 o
-18 12 15 9.801 10.440 1.393 86.911 o
-18 12 16 8.324 6.506 1.301 99.562 o
-18 12 17 12.551 12.016 1.393 86.911 o
-18 12 18 15.816 17.160 1.464 78.666 o
-18 12 19 25.849 27.569 1.799 52.068 o
-18 12 21 11.464 13.195 1.494 75.488 o
-18 13 -9 1.276 0.945 1.200 117.152 o
-18 13 -8 2.614 3.212 1.291 101.136 o
-18 13 -7 16.023 17.678 1.616 64.524 o
-18 13 -6 3.678 3.954 1.332 95.054 o
-18 13 -5 12.820 10.369 1.505 74.472 o
-18 13 -4 1.490 0.874 1.189 119.163 o
-18 13 -3 9.994 11.833 1.433 82.050 o
-18 13 -2 7.760 7.939 1.352 92.217 o
-18 13 -1 47.928 49.751 2.287 32.222 o
-18 13 0 46.582 41.649 2.074 39.197 o
-18 13 1 77.269 79.343 2.491 27.176 o
-18 13 2 17.198 18.136 1.515 73.475 o
-18 13 6 18.200 19.122 2.023 41.192 o
-18 13 7 3.584 4.910 1.647 62.156 o
-18 13 8 6.786 7.604 1.311 98.025 o
-18 13 9 29.593 27.640 1.616 64.524 o
-18 13 10 2.633 2.633 1.108 137.297 o
-18 13 11 25.196 23.442 1.535 71.542 o
-18 13 12 15.276 14.201 1.403 85.656 o
-18 13 13 2.486 2.135 1.210 115.192 o
-18 13 14 12.419 11.843 1.362 90.846 o
-18 13 15 16.470 15.645 1.454 79.771 o
-18 13 17 7.350 5.713 1.464 78.666 o
-18 13 18 0.394 0.264 1.342 93.620 o
-18 13 19 1.498 1.860 1.352 92.217 o
-18 13 20 0.759 1.738 1.301 99.562 o
-18 14 -8 0.698 0.041 1.372 89.505 o
-18 14 -7 2.887 2.806 1.332 95.054 o
-18 14 -6 0.725 0.905 1.281 102.748 o
-18 14 -5 15.894 15.787 1.596 66.178 o
-18 14 -4 2.026 1.037 1.189 119.163 o
-18 14 -2 0.238 0.091 1.169 123.344 o
-18 14 -1 0.070 0.122 1.200 117.152 o
-18 14 0 6.093 6.496 1.342 93.620 o
-18 14 1 4.283 5.967 1.322 96.522 o
-18 14 2 10.566 9.881 1.393 86.911 o
-18 14 4 9.237 6.750 1.332 95.054 o
-18 14 6 0.024 1.362 1.616 64.524 o
-18 14 8 0.937 1.271 1.250 107.821 o
-18 14 9 0.324 0.945 1.189 119.163 o
-18 14 10 4.072 3.822 1.159 125.518 o
-18 14 11 4.548 5.957 1.281 102.748 o
-18 14 12 13.027 12.260 1.383 88.194 o
-18 14 14 14.410 17.027 1.423 83.226 o
-18 14 15 1.083 0.163 1.515 73.475 o
-18 14 16 11.059 11.599 1.566 68.782 o
-18 14 17 9.059 9.220 1.535 71.542 o
-18 14 18 24.283 26.532 1.799 52.068 o
-18 14 19 4.760 5.002 1.393 86.911 o
-18 15 -8 1.573 2.592 1.799 52.068 o
-18 15 -7 0.207 0.427 1.250 107.821 o
-18 15 -6 4.399 5.591 1.372 89.505 o
-18 15 -5 29.730 26.400 1.759 54.503 o
-18 15 -4 6.808 7.035 1.311 98.025 o
-18 15 -3 16.480 17.556 1.464 78.666 o
-18 15 -2 12.695 12.819 1.413 84.428 o
-18 15 -1 32.789 31.229 1.769 53.879 o
-18 15 0 0.037 2.379 1.250 107.821 o
-18 15 1 43.259 43.499 2.104 38.069 o
-18 15 2 9.819 7.950 1.372 89.505 o
-18 15 3 36.972 39.605 2.074 39.197 o
-18 15 4 3.110 4.188 1.464 78.666 o
-18 15 5 0.324 0.244 1.362 90.846 o
-18 15 6 26.720 29.755 2.287 32.222 o
-18 15 7 0.015 0.549 1.413 84.428 o
-18 15 8 19.635 19.244 1.820 50.911 o
-18 15 9 13.246 12.107 1.291 101.136 o
-18 15 10 10.270 10.145 1.271 104.399 o
-18 15 11 22.858 21.236 1.494 75.488 o
-18 15 12 33.320 32.022 1.799 52.068 o
-18 15 13 21.300 20.291 1.698 58.490 o
-18 15 14 15.636 16.885 1.637 62.931 o
-18 15 15 5.774 5.327 1.627 63.720 o
-18 15 16 11.459 12.087 1.596 66.178 o
-18 15 17 14.517 13.114 1.586 67.029 o
-18 15 18 11.040 13.002 1.555 69.684 o
-18 15 19 0.388 0.010 1.281 102.748 o
-18 16 -7 28.723 30.599 2.297 31.937 o
-18 16 -5 1.115 0.173 1.271 104.399 o
-18 16 -4 14.391 14.842 1.586 67.029 o
-18 16 -3 0.850 0.122 1.159 125.518 o
-18 16 -1 4.183 3.822 1.240 109.596 o
-18 16 2 6.321 6.049 1.311 98.025 o
-18 16 3 10.675 8.946 1.576 67.897 o
-18 16 4 3.309 3.182 1.454 79.771 o
-18 16 5 0.954 0.661 1.647 62.156 o
-18 16 6 6.354 7.431 1.799 52.068 o
-18 16 7 6.504 6.923 1.596 66.178 o
-18 16 8 0.715 1.067 1.413 84.428 o
-18 16 9 8.168 7.085 1.200 117.152 o
-18 16 10 1.375 1.128 1.322 96.522 o
-18 16 11 7.152 7.451 1.464 78.666 o
-18 16 12 2.426 1.972 1.352 92.217 o
-18 16 13 1.727 1.240 1.342 93.620 o
-18 16 14 11.027 11.599 1.525 72.499 o
-18 16 16 0.843 0.671 1.515 73.475 o
-18 16 17 5.908 5.652 1.454 79.771 o
-18 16 18 9.534 9.424 1.494 75.488 o
-18 17 -6 15.137 15.188 1.870 48.181 o
-18 17 -5 3.094 0.844 1.576 67.897 o
-18 17 -4 25.601 23.869 1.698 58.490 o
-18 17 -3 3.524 2.480 1.189 119.163 o
-18 17 -2 34.197 32.510 1.759 54.503 o
-18 17 -1 2.845 2.216 1.210 115.192 o
-18 17 0 10.790 8.834 1.342 93.620 o
-18 17 1 1.819 1.179 1.210 115.192 o
-18 17 2 13.834 14.720 1.627 63.720 o
-18 17 3 0.169 0.661 1.352 92.217 o
-18 17 4 4.492 3.924 1.657 61.396 o
-18 17 6 9.738 9.169 1.627 63.720 o
-18 17 7 14.668 13.764 1.738 55.786 o
-18 17 8 30.402 33.465 2.175 35.620 o
-18 17 9 0.459 0.569 1.230 111.415 o
-18 17 10 30.732 31.971 1.891 47.151 o
-18 17 12 52.121 53.665 2.552 25.892 o
-18 17 13 1.348 1.657 1.352 92.217 o
-18 17 14 32.887 34.431 1.891 47.151 o
-18 17 15 3.707 3.904 1.566 68.782 o
-18 17 16 28.498 29.765 2.064 39.584 o
-18 17 17 0.103 0.356 1.301 99.562 o
-18 18 -5 0.208 0.132 1.525 72.499 o
-18 18 -4 3.253 3.334 1.586 67.029 o
-18 18 -3 0.612 0.112 1.128 132.394 o
-18 18 -2 0.481 1.342 1.169 123.344 o
-18 18 -1 3.297 3.904 1.230 111.415 o
-18 18 0 1.205 2.379 1.332 95.054 o
-18 18 1 1.239 0.427 1.322 96.522 o
-18 18 3 0.030 1.616 1.342 93.620 o
-18 18 4 2.585 3.101 1.627 63.720 o
-18 18 6 19.064 16.895 1.789 52.661 o
-18 18 7 0.821 0.762 1.454 79.771 o
-18 18 8 22.918 23.981 1.901 46.648 o
-18 18 9 0.434 0.620 1.220 113.280 o
-18 18 10 7.921 9.210 1.515 73.475 o
-18 18 11 4.057 5.063 1.444 80.898 o
-18 18 12 3.529 3.822 1.403 85.656 o
-18 18 13 0.032 0.773 1.301 99.562 o
-18 18 15 1.162 2.206 1.535 71.542 o
-18 18 16 3.818 3.334 2.003 42.032 o
-18 19 -3 1.816 0.773 1.301 99.562 o
-18 19 -2 2.384 2.684 1.301 99.562 o
-18 19 -1 7.101 6.882 1.210 115.192 o
-18 19 0 2.586 0.762 1.108 137.297 o
-18 19 1 1.330 1.098 1.169 123.344 o
-18 19 2 1.548 0.793 1.322 96.522 o
-18 19 3 2.283 1.128 1.555 69.684 o
-18 19 4 5.452 6.404 1.698 58.490 o
-18 19 5 0.950 1.088 1.454 79.771 o
-18 19 6 15.216 13.510 1.708 57.796 o
-18 19 7 2.810 2.521 1.494 75.488 o
-18 19 8 5.919 7.024 1.566 68.782 o
-18 19 9 46.827 50.401 2.216 34.324 o
-18 19 10 4.636 4.473 1.413 84.428 o
-18 19 11 7.097 7.197 1.464 78.666 o
-18 19 12 3.756 3.934 1.372 89.505 o
-18 19 13 30.639 34.065 2.074 39.197 o
-18 19 14 0.010 0.447 1.281 102.748 o
-18 20 -2 12.209 15.452 2.196 34.963 o
-18 20 -1 5.128 6.892 1.372 89.505 o
-18 20 0 19.132 20.657 1.647 62.156 o
-18 20 1 3.512 3.700 1.139 130.041 o
-18 20 3 2.404 4.961 1.342 93.620 o
-18 20 4 6.749 6.567 1.342 93.620 o
-18 20 5 3.804 2.816 1.474 77.585 o
-18 20 6 3.105 2.206 1.464 78.666 o
-18 20 7 11.986 11.091 1.627 63.720 o
-18 20 8 28.093 29.633 1.952 44.250 o
-18 20 9 0.287 1.881 1.606 65.343 o
-18 20 10 2.614 1.809 1.332 95.054 o
-18 20 11 4.566 4.798 1.393 86.911 o
-18 20 12 4.645 5.886 1.383 88.194 o
-18 21 1 0.119 1.027 1.464 78.666 o
-18 21 2 1.097 0.966 1.464 78.666 o
-18 21 3 0.026 0.264 1.139 130.041 o
-18 21 5 4.992 4.412 1.240 109.596 o
-18 21 6 1.320 2.013 1.220 113.280 o
-18 21 7 7.355 8.183 1.555 69.684 o
-18 21 9 36.106 40.978 2.480 27.399 o
-18 21 10 24.730 24.936 1.698 58.490 o
-17 0 -15 4.725 3.487 1.942 44.715 o
-17 0 -13 20.356 20.951 2.470 27.625 o
-17 0 -11 0.713 2.206 1.901 46.648 o
-17 0 -9 57.156 49.802 3.436 14.278 o
-17 0 -7 121.104 109.739 3.975 10.670 o
-17 0 -5 131.780 128.230 3.487 13.865 o
-17 0 -3 454.153 441.476 5.113 6.447 o
-17 0 -1 100.922 100.061 3.009 18.618 o
-17 0 1 15.243 16.163 1.627 63.720 o
-17 0 3 12.301 12.077 1.881 47.662 o
-17 0 5 4.350 2.724 1.494 75.488 o
-17 0 7 293.832 313.439 4.066 10.195 o
-17 0 9 197.321 186.886 3.192 16.545 o
-17 0 11 277.882 264.196 4.127 9.896 o
-17 0 13 490.717 499.878 6.659 3.802 o
-17 0 15 329.285 323.625 5.794 5.021 o
-17 0 17 62.958 68.344 3.751 11.980 o
-17 0 19 25.468 25.475 2.562 25.687 o
-17 0 21 7.553 8.061 2.236 33.703 o
-17 0 23 6.576 5.327 2.043 40.376 o
-17 0 25 1.939 1.047 1.799 52.068 o
-17 1 -15 2.812 1.931 1.342 93.620 o
-17 1 -14 2.099 1.769 1.362 90.846 o
-17 1 -13 11.630 8.844 1.525 72.499 o
-17 1 -12 17.189 15.066 1.647 62.156 o
-17 1 -11 17.575 16.204 1.647 62.156 o
-17 1 -10 45.002 40.592 2.358 30.307 o
-17 1 -9 11.941 10.837 1.545 70.604 o
-17 1 -7 1.644 1.128 1.322 96.522 o
-17 1 -6 2.445 1.403 1.078 145.179 o
-17 1 -5 0.416 0.701 1.037 156.789 o
-17 1 -4 76.388 77.757 2.145 36.639 o
-17 1 -3 2.816 3.680 1.057 150.816 o
-17 1 -2 8.131 8.661 1.118 134.812 o
-17 1 -1 4.560 6.435 1.078 145.179 o
-17 1 0 5.304 4.900 1.017 163.123 o
-17 1 1 25.706 28.474 1.525 72.499 o
-17 1 2 43.413 51.642 2.226 34.012 o
-17 1 3 3.740 3.649 1.169 123.344 o
-17 1 4 7.951 10.155 1.281 102.748 o
-17 1 5 5.651 5.581 1.149 127.749 o
-17 1 6 1.941 1.444 1.047 153.759 o
-17 1 7 41.689 40.236 1.657 61.396 o
-17 1 8 28.584 27.640 1.505 74.472 o
-17 1 9 30.400 27.325 1.383 88.194 o
-17 1 10 12.245 10.521 1.006 166.435 o
-17 1 11 5.334 5.113 1.067 147.957 o
-17 1 12 0.011 0.010 1.006 166.435 o
-17 1 13 4.870 6.892 1.423 83.226 o
-17 1 14 28.277 26.400 1.759 54.503 o
-17 1 15 0.181 0.681 1.362 90.846 o
-17 1 16 11.946 10.857 1.586 67.029 o
-17 1 17 48.728 44.902 2.531 26.310 o
-17 1 18 5.242 4.605 1.454 79.771 o
-17 1 19 0.015 1.982 1.383 88.194 o
-17 1 20 13.581 12.138 1.616 64.524 o
-17 1 21 2.499 2.440 1.444 80.898 o
-17 1 22 13.330 14.110 1.627 63.720 o
-17 1 23 0.555 2.206 1.383 88.194 o
-17 1 24 3.758 6.028 1.393 86.911 o
-17 2 -15 3.102 0.834 1.311 98.025 o
-17 2 -14 1.364 0.864 1.342 93.620 o
-17 2 -13 8.657 6.567 1.464 78.666 o
-17 2 -12 4.212 5.306 1.311 98.025 o
-17 2 -11 5.609 4.117 1.413 84.428 o
-17 2 -10 3.897 3.944 1.423 83.226 o
-17 2 -9 13.057 12.585 1.566 68.782 o
-17 2 -8 0.998 1.525 1.332 95.054 o
-17 2 -7 0.429 1.332 1.159 125.518 o
-17 2 -6 38.967 37.440 1.759 54.503 o
-17 2 -5 55.979 54.112 2.023 41.192 o
-17 2 -4 44.378 42.950 1.881 47.662 o
-17 2 -3 57.589 60.608 2.023 41.192 o
-17 2 -2 78.750 81.061 2.064 39.584 o
-17 2 -1 98.990 93.433 2.114 37.704 o
-17 2 0 68.196 67.673 1.921 45.666 o
-17 2 1 9.845 11.640 1.210 115.192 o
-17 2 3 4.180 3.131 1.159 125.518 o
-17 2 4 14.102 14.771 1.372 89.505 o
-17 2 5 99.486 105.723 2.480 27.399 o
-17 2 6 18.310 17.353 1.677 59.917 o
-17 2 7 90.033 91.786 2.216 34.324 o
-17 2 8 171.273 180.055 2.460 27.854 o
-17 2 9 63.896 62.153 1.881 47.662 o
-17 2 10 121.352 114.201 2.003 42.032 o
-17 2 11 46.040 49.090 1.708 57.796 o
-17 2 12 92.184 100.335 2.053 39.977 o
-17 2 13 49.641 49.710 2.470 27.625 o
-17 2 14 48.070 46.538 2.480 27.399 o
-17 2 15 10.416 8.702 1.505 74.472 o
-17 2 16 39.436 39.626 2.236 33.703 o
-17 2 17 21.078 22.059 1.738 55.786 o
-17 2 19 16.620 18.085 1.688 59.197 o
-17 2 21 13.651 12.727 1.606 65.343 o
-17 2 22 0.017 0.722 1.383 88.194 o
-17 2 24 2.341 1.098 1.311 98.025 o
-17 3 -15 28.479 24.957 1.505 74.472 o
-17 3 -14 0.375 0.152 1.118 134.812 o
-17 3 -13 3.047 4.290 1.200 117.152 o
-17 3 -11 26.740 25.130 1.403 85.656 o
-17 3 -10 0.750 0.468 1.128 132.394 o
-17 3 -9 4.071 3.731 1.189 119.163 o
-17 3 -8 24.843 20.352 1.454 79.771 o
-17 3 -7 5.224 4.554 1.078 145.179 o
-17 3 -5 5.544 5.408 1.017 163.123 o
-17 3 -4 0.467 0.457 1.017 163.123 o
-17 3 -3 5.310 5.134 1.067 147.957 o
-17 3 -2 16.495 17.353 1.240 109.596 o
-17 3 0 20.590 17.404 1.322 96.522 o
-17 3 1 1.931 2.440 1.057 150.816 o
-17 3 2 111.014 110.837 2.297 31.937 o
-17 3 3 13.037 10.582 1.159 125.518 o
-17 3 4 13.205 13.114 1.637 62.931 o
-17 3 5 17.232 17.546 1.688 59.197 o
-17 3 6 70.352 67.968 2.419 28.798 o
-17 3 7 49.860 50.066 1.972 43.342 o
-17 3 8 33.566 29.755 1.433 82.050 o
-17 3 10 24.099 23.076 1.189 119.163 o
-17 3 11 1.173 0.834 0.874 220.556 o
-17 3 12 0.336 0.427 0.945 188.603 o
-17 3 14 20.396 18.725 1.403 85.656 o
-17 3 15 14.659 13.398 1.596 66.178 o
-17 3 16 0.842 0.579 1.372 89.505 o
-17 3 17 9.672 9.464 1.535 71.542 o
-17 3 18 8.984 8.265 1.505 74.472 o
-17 3 19 12.039 10.135 1.576 67.897 o
-17 3 20 1.170 0.651 1.403 85.656 o
-17 3 21 13.329 9.129 1.545 70.604 o
-17 3 22 4.855 5.245 1.464 78.666 o
-17 3 23 6.954 6.415 1.464 78.666 o
-17 3 24 8.809 8.651 1.454 79.771 o
-17 4 -14 10.038 9.149 1.179 121.227 o
-17 4 -11 3.325 3.111 1.057 150.816 o
-17 4 -10 13.660 11.243 1.240 109.596 o
-17 4 -9 14.661 12.829 1.261 106.089 o
-17 4 -8 38.990 36.078 1.860 48.709 o
-17 4 -7 0.200 0.112 1.006 166.435 o
-17 4 -6 142.862 135.000 2.226 34.012 o
-17 4 -4 4.989 4.341 0.976 177.000 o
-17 4 -3 0.653 0.356 0.874 220.556 o
-17 4 -2 138.156 129.562 2.094 38.440 o
-17 4 -1 0.148 0.478 0.854 231.183 o
-17 4 1 10.570 10.135 1.200 117.152 o
-17 4 2 27.800 29.023 1.535 71.542 o
-17 4 3 8.283 6.821 1.291 101.136 o
-17 4 4 31.129 28.576 1.962 43.793 o
-17 4 5 11.567 12.382 1.596 66.178 o
-17 4 6 18.101 17.485 1.454 79.771 o
-17 4 7 3.606 4.168 0.956 184.612 o
-17 4 8 116.382 116.255 2.165 35.955 o
-17 4 9 10.253 10.135 1.078 145.179 o
-17 4 10 103.423 101.372 2.125 37.344 o
-17 4 11 7.938 7.828 0.996 169.849 o
-17 4 12 100.743 98.445 2.125 37.344 o
-17 4 13 55.321 54.305 2.114 37.704 o
-17 4 14 75.760 76.588 2.267 32.802 o
-17 4 15 18.999 20.331 1.454 79.771 o
-17 4 16 62.732 63.190 2.643 24.131 o
-17 4 17 1.529 0.579 1.352 92.217 o
-17 4 18 3.735 3.060 1.393 86.911 o
-17 4 19 12.810 11.579 1.555 69.684 o
-17 4 20 3.895 2.165 1.444 80.898 o
-17 4 21 3.943 5.002 1.464 78.666 o
-17 4 23 4.548 4.483 1.423 83.226 o
-17 4 24 3.132 4.412 1.372 89.505 o
-17 4 25 4.464 5.906 1.362 90.846 o
-17 5 -14 8.746 6.557 1.139 130.041 o
-17 5 -13 2.312 2.775 1.078 145.179 o
-17 5 -12 1.723 2.745 1.078 145.179 o
-17 5 -11 32.564 28.240 1.515 73.475 o
-17 5 -10 0.139 0.447 1.057 150.816 o
-17 5 -9 10.060 9.322 1.210 115.192 o
-17 5 -8 1.757 2.155 1.149 127.749 o
-17 5 -7 5.538 4.503 1.078 145.179 o
-17 5 -6 2.006 0.844 0.945 188.603 o
-17 5 -5 8.745 9.759 1.088 142.478 o
-17 5 -4 11.634 12.077 1.098 139.852 o
-17 5 -3 39.969 41.934 1.657 61.396 o
-17 5 -2 2.075 1.210 0.884 215.514 o
-17 5 -1 16.934 18.278 1.210 115.192 o
-17 5 0 4.183 6.638 1.037 156.789 o
-17 5 1 45.764 46.833 1.931 45.186 o
-17 5 2 83.414 78.937 2.135 36.989 o
-17 5 3 0.085 0.183 0.986 173.369 o
-17 5 4 118.798 126.522 2.399 29.288 o
-17 5 5 22.177 18.634 1.759 54.503 o
-17 5 6 11.822 10.196 1.210 115.192 o
-17 5 7 22.739 19.579 1.210 115.192 o
-17 5 8 60.006 57.639 1.881 47.662 o
-17 5 9 8.640 6.018 1.027 159.909 o
-17 5 10 9.299 7.268 1.057 150.816 o
-17 5 11 6.578 5.876 0.966 180.746 o
-17 5 12 0.240 0.346 0.956 184.612 o
-17 5 13 5.366 2.765 1.047 153.759 o
-17 5 15 1.205 0.874 1.128 132.394 o
-17 5 16 1.453 1.240 1.108 137.297 o
-17 5 17 26.498 21.958 1.444 80.898 o
-17 5 18 10.461 8.773 1.484 76.526 o
-17 5 19 0.202 0.102 1.403 85.656 o
-17 5 20 10.474 8.671 1.586 67.029 o
-17 5 21 6.655 6.374 1.494 75.488 o
-17 5 22 9.317 8.600 1.484 76.526 o
-17 5 23 1.625 0.701 1.332 95.054 o
-17 5 24 5.860 6.476 1.383 88.194 o
-17 6 -14 1.111 0.559 1.037 156.789 o
-17 6 -13 4.458 4.707 1.118 134.812 o
-17 6 -11 0.076 0.244 1.047 153.759 o
-17 6 -9 0.018 0.407 1.057 150.816 o
-17 6 -6 55.476 54.183 1.962 43.793 o
-17 6 -5 78.038 78.733 1.901 46.648 o
-17 6 -4 19.568 19.162 1.200 117.152 o
-17 6 -3 16.153 16.245 1.139 130.041 o
-17 6 -2 42.914 37.552 1.718 57.114 o
-17 6 -1 57.251 60.343 1.931 45.186 o
-17 6 0 56.778 62.285 2.094 38.440 o
-17 6 1 2.645 2.064 1.047 153.759 o
-17 6 2 1.918 1.759 1.027 159.909 o
-17 6 3 21.116 23.666 1.464 78.666 o
-17 6 4 26.542 27.478 1.454 79.771 o
-17 6 5 81.355 75.196 2.369 30.047 o
-17 6 6 7.748 5.693 1.098 139.852 o
-17 6 7 17.164 18.766 1.098 139.852 o
-17 6 8 164.706 168.019 2.450 28.085 o
-17 6 9 46.934 43.296 1.759 54.503 o
-17 6 10 50.782 51.194 1.870 48.181 o
-17 6 11 32.772 30.395 1.342 93.620 o
-17 6 12 58.781 56.755 1.952 44.250 o
-17 6 13 13.283 12.006 1.169 123.344 o
-17 6 14 59.602 56.033 2.145 36.639 o
-17 6 16 36.398 29.958 1.616 64.524 o
-17 6 18 8.444 7.614 1.230 111.415 o
-17 6 19 6.158 4.849 1.484 76.526 o
-17 6 20 7.450 7.370 1.566 68.782 o
-17 6 21 3.237 3.375 1.423 83.226 o
-17 6 22 1.377 0.844 1.342 93.620 o
-17 6 23 2.775 2.775 1.352 92.217 o
-17 6 24 0.794 1.057 1.281 102.748 o
-17 7 -14 15.848 13.368 1.220 113.280 o
-17 7 -13 0.476 0.325 1.017 163.123 o
-17 7 -12 13.512 11.752 1.230 111.415 o
-17 7 -11 16.703 15.635 1.281 102.748 o
-17 7 -10 80.703 81.498 2.165 35.955 o
-17 7 -9 0.092 1.240 1.078 145.179 o
-17 7 -6 3.530 2.663 1.057 150.816 o
-17 7 -5 19.452 18.349 1.200 117.152 o
-17 7 -4 2.745 1.881 0.945 188.603 o
-17 7 -3 19.558 19.183 1.179 121.227 o
-17 7 -2 5.744 7.085 1.220 113.280 o
-17 7 -1 27.274 26.187 1.586 67.029 o
-17 7 0 22.378 20.850 1.413 84.428 o
-17 7 1 0.537 1.230 1.047 153.759 o
-17 7 2 4.003 2.724 1.067 147.957 o
-17 7 3 24.454 24.174 1.433 82.050 o
-17 7 4 221.208 232.327 2.999 18.744 o
-17 7 5 0.766 0.102 1.006 166.435 o
-17 7 6 74.980 68.690 2.145 36.639 o
-17 7 7 33.568 31.951 1.566 68.782 o
-17 7 8 128.571 132.774 2.552 25.892 o
-17 7 9 24.769 22.019 1.200 117.152 o
-17 7 10 47.831 48.785 1.708 57.796 o
-17 7 11 19.960 19.630 1.098 139.852 o
-17 7 12 31.353 25.587 1.291 101.136 o
-17 7 13 12.580 12.189 1.179 121.227 o
-17 7 14 8.078 7.523 1.240 109.596 o
-17 7 16 3.038 2.430 1.128 132.394 o
-17 7 17 14.626 13.581 1.332 95.054 o
-17 7 18 30.314 31.473 1.708 57.796 o
-17 7 20 32.720 29.226 1.647 62.156 o
-17 7 21 0.798 0.051 1.352 92.217 o
-17 7 22 20.502 17.515 1.627 63.720 o
-17 7 23 2.100 2.430 1.362 90.846 o
-17 7 24 0.935 1.220 1.281 102.748 o
-17 8 -14 1.300 0.803 1.017 163.123 o
-17 8 -13 0.290 0.203 1.017 163.123 o
-17 8 -12 0.391 1.627 1.047 153.759 o
-17 8 -11 0.014 0.041 1.037 156.789 o
-17 8 -10 21.734 20.108 1.352 92.217 o
-17 8 -9 10.517 9.678 1.240 109.596 o
-17 8 -8 8.402 9.058 1.210 115.192 o
-17 8 -7 0.478 0.468 1.027 159.909 o
-17 8 -6 46.774 46.671 1.921 45.666 o
-17 8 -5 49.035 51.022 1.799 52.068 o
-17 8 -4 3.188 1.942 1.027 159.909 o
-17 8 -3 18.411 15.350 1.383 88.194 o
-17 8 -2 0.068 0.773 1.098 139.852 o
-17 8 -1 49.139 45.370 2.013 41.609 o
-17 8 0 3.785 2.074 1.098 139.852 o
-17 8 1 4.371 1.555 1.098 139.852 o
-17 8 2 26.043 21.348 1.423 83.226 o
-17 8 3 1.470 1.078 1.057 150.816 o
-17 8 4 24.347 23.717 1.433 82.050 o
-17 8 5 39.992 40.673 1.870 48.181 o
-17 8 6 10.676 9.891 1.189 119.163 o
-17 8 7 41.739 41.273 1.881 47.662 o
-17 8 9 36.935 33.130 1.799 52.068 o
-17 8 11 9.711 8.000 1.108 137.297 o
-17 8 12 58.378 58.727 1.820 50.911 o
-17 8 13 35.259 34.258 1.464 78.666 o
-17 8 14 1.254 0.986 1.017 163.123 o
-17 8 17 0.794 0.041 1.057 150.816 o
-17 8 18 2.075 1.820 1.169 123.344 o
-17 8 19 6.758 4.808 1.250 107.821 o
-17 8 20 10.967 11.172 1.301 99.562 o
-17 8 21 7.070 7.350 1.250 107.821 o
-17 8 22 19.788 21.267 1.667 60.650 o
-17 8 23 17.547 18.806 1.627 63.720 o
-17 8 24 0.240 0.325 1.261 106.089 o
-17 9 -13 14.246 13.226 1.210 115.192 o
-17 9 -12 15.558 15.421 1.250 107.821 o
-17 9 -11 8.010 7.685 1.159 125.518 o
-17 9 -10 1.706 1.718 1.047 153.759 o
-17 9 -9 0.692 0.590 1.047 153.759 o
-17 9 -8 6.427 5.561 1.149 127.749 o
-17 9 -7 30.801 28.799 1.464 78.666 o
-17 9 -6 1.124 0.193 1.128 132.394 o
-17 9 -5 4.283 4.239 1.098 139.852 o
-17 9 -4 0.210 0.102 1.006 166.435 o
-17 9 -3 0.233 0.895 1.108 137.297 o
-17 9 -2 21.941 17.393 1.423 83.226 o
-17 9 -1 4.900 5.652 1.210 115.192 o
-17 9 1 20.893 22.293 1.484 76.526 o
-17 9 2 0.681 2.013 1.118 134.812 o
-17 9 3 437.199 454.081 4.493 8.350 o
-17 9 4 42.169 37.135 1.860 48.709 o
-17 9 5 167.943 172.166 2.755 22.211 o
-17 9 6 36.669 34.828 1.698 58.490 o
-17 9 7 97.190 93.199 2.308 31.657 o
-17 9 8 15.699 16.784 1.494 75.488 o
-17 9 9 92.847 99.634 2.440 28.320 o
-17 9 10 22.209 18.532 1.403 85.656 o
-17 9 11 1.206 0.610 1.006 166.435 o
-17 9 12 28.392 30.273 1.566 68.782 o
-17 9 13 16.273 15.696 1.281 102.748 o
-17 9 14 11.239 11.416 1.200 117.152 o
-17 9 16 0.110 0.447 1.047 153.759 o
-17 9 17 24.914 23.462 1.383 88.194 o
-17 9 18 3.785 4.056 1.108 137.297 o
-17 9 19 56.880 54.824 2.023 41.192 o
-17 9 20 14.684 14.466 1.271 104.399 o
-17 9 21 43.780 44.638 1.992 42.462 o
-17 9 22 4.915 5.449 1.210 115.192 o
-17 9 23 23.610 27.153 1.728 56.444 o
-17 10 -13 7.069 5.581 1.078 145.179 o
-17 10 -12 2.844 2.104 1.037 156.789 o
-17 10 -11 7.385 7.838 1.139 130.041 o
-17 10 -9 1.271 1.505 1.047 153.759 o
-17 10 -8 7.955 6.465 1.301 99.562 o
-17 10 -7 1.154 0.417 1.169 123.344 o
-17 10 -6 41.721 39.260 1.942 44.715 o
-17 10 -5 4.749 5.022 1.108 137.297 o
-17 10 -4 22.149 22.263 1.515 73.475 o
-17 10 -3 1.593 0.620 1.118 134.812 o
-17 10 -2 64.594 66.900 2.318 31.379 o
-17 10 -1 74.973 83.369 2.399 29.288 o
-17 10 0 34.765 41.263 2.053 39.977 o
-17 10 1 16.321 14.862 1.383 88.194 o
-17 10 2 6.647 5.693 1.200 117.152 o
-17 10 3 12.307 14.618 1.362 90.846 o
-17 10 4 24.541 22.375 1.464 78.666 o
-17 10 5 3.591 2.562 1.128 132.394 o
-17 10 6 9.692 7.319 1.220 113.280 o
-17 10 7 8.619 7.970 1.078 145.179 o
-17 10 8 7.514 7.157 1.332 95.054 o
-17 10 9 2.509 0.508 1.108 137.297 o
-17 10 10 10.746 10.216 1.271 104.399 o
-17 10 11 4.681 4.554 1.179 121.227 o
-17 10 12 3.095 2.369 1.128 132.394 o
-17 10 13 0.058 0.102 1.088 142.478 o
-17 10 14 6.138 4.991 1.342 93.620 o
-17 10 15 2.515 1.525 1.169 123.344 o
-17 10 16 0.192 0.091 1.159 125.518 o
-17 10 17 9.453 9.657 1.210 115.192 o
-17 10 18 2.911 1.891 1.078 145.179 o
-17 10 19 3.233 3.375 1.067 147.957 o
-17 10 20 4.755 5.144 1.098 139.852 o
-17 10 21 1.168 0.976 1.027 159.909 o
-17 10 22 1.943 2.318 1.088 142.478 o
-17 10 23 0.269 0.742 1.230 111.415 o
-17 11 -11 13.885 12.829 1.220 113.280 o
-17 11 -10 13.497 11.335 1.311 98.025 o
-17 11 -9 6.752 6.394 1.230 111.415 o
-17 11 -8 10.346 10.511 1.301 99.562 o
-17 11 -6 2.761 3.761 1.220 113.280 o
-17 11 -5 9.451 12.107 1.372 89.505 o
-17 11 -4 17.484 18.247 1.454 79.771 o
-17 11 -3 12.002 10.684 1.342 93.620 o
-17 11 -2 5.970 5.977 1.240 109.596 o
-17 11 -1 21.128 25.455 1.627 63.720 o
-17 11 0 12.588 10.095 1.342 93.620 o
-17 11 1 6.444 4.961 1.220 113.280 o
-17 11 2 6.129 5.693 1.230 111.415 o
-17 11 3 25.364 28.901 1.606 65.343 o
-17 11 4 6.315 4.819 1.200 117.152 o
-17 11 5 4.366 3.761 1.169 123.344 o
-17 11 6 2.073 1.799 1.118 134.812 o
-17 11 7 78.588 84.294 2.318 31.379 o
-17 11 8 14.092 13.205 1.474 77.585 o
-17 11 9 10.255 8.875 1.271 104.399 o
-17 11 10 16.770 17.444 1.403 85.656 o
-17 11 11 26.241 26.166 1.515 73.475 o
-17 11 12 7.995 6.811 1.189 119.163 o
-17 11 13 0.112 0.244 1.088 142.478 o
-17 11 14 5.435 4.473 1.311 98.025 o
-17 11 15 0.087 0.041 1.240 109.596 o
-17 11 16 9.383 8.244 1.322 96.522 o
-17 11 17 14.017 12.555 1.403 85.656 o
-17 11 18 30.593 29.989 1.627 63.720 o
-17 11 19 16.287 14.801 1.393 86.911 o
-17 11 20 3.109 2.623 1.200 117.152 o
-17 11 21 10.109 9.342 1.311 98.025 o
-17 11 22 7.521 7.634 1.220 113.280 o
-17 11 23 0.769 1.494 1.576 67.897 o
-17 12 -11 7.610 4.249 1.169 123.344 o
-17 12 -10 2.555 1.200 1.240 109.596 o
-17 12 -9 1.099 1.616 1.250 107.821 o
-17 12 -8 0.439 0.823 1.139 130.041 o
-17 12 -7 29.108 26.970 1.566 68.782 o
-17 12 -6 14.990 14.679 1.413 84.428 o
-17 12 -5 58.977 58.331 2.541 26.100 o
-17 12 -4 3.666 2.836 1.200 117.152 o
-17 12 -3 3.319 2.318 1.200 117.152 o
-17 12 -2 2.141 1.189 1.159 125.518 o
-17 12 -1 2.288 3.141 1.189 119.163 o
-17 12 0 2.702 2.765 1.179 121.227 o
-17 12 1 0.051 0.183 1.128 132.394 o
-17 12 2 37.558 32.540 1.769 53.879 o
-17 12 3 4.388 5.561 1.250 107.821 o
-17 12 4 25.195 27.712 1.627 63.720 o
-17 12 6 4.962 2.918 1.169 123.344 o
-17 12 7 6.484 5.561 1.352 92.217 o
-17 12 8 7.397 9.759 1.413 84.428 o
-17 12 9 17.352 16.987 1.444 80.898 o
-17 12 10 0.168 0.346 1.088 142.478 o
-17 12 11 40.064 36.596 1.840 49.792 o
-17 12 12 5.201 5.805 1.189 119.163 o
-17 12 13 45.617 44.099 2.023 41.192 o
-17 12 14 13.644 15.309 1.545 70.604 o
-17 12 15 22.295 21.297 1.647 62.156 o
-17 12 16 3.518 3.304 1.250 107.821 o
-17 12 17 21.080 21.653 1.555 69.684 o
-17 12 18 11.421 10.948 1.362 90.846 o
-17 12 19 2.162 0.945 1.352 92.217 o
-17 12 20 6.299 5.723 1.413 84.428 o
-17 12 22 2.173 2.826 1.311 98.025 o
-17 13 -11 3.232 1.393 1.423 83.226 o
-17 13 -10 0.263 1.078 1.200 117.152 o
-17 13 -9 0.001 0.661 1.200 117.152 o
-17 13 -8 5.167 4.524 1.189 119.163 o
-17 13 -7 0.136 0.884 1.128 132.394 o
-17 13 -6 2.434 2.145 1.362 90.846 o
-17 13 -5 1.435 1.037 1.332 95.054 o
-17 13 -4 8.012 7.441 1.291 101.136 o
-17 13 -3 7.050 5.845 1.261 106.089 o
-17 13 -1 2.052 3.690 1.220 113.280 o
-17 13 0 2.157 0.996 1.179 121.227 o
-17 13 1 31.072 27.183 1.606 65.343 o
-17 13 2 42.467 37.440 1.931 45.186 o
-17 13 3 62.912 63.210 2.257 33.099 o
-17 13 4 20.271 21.694 1.515 73.475 o
-17 13 5 25.104 24.103 1.525 72.499 o
-17 13 6 11.251 8.194 1.271 104.399 o
-17 13 7 7.802 6.242 1.342 93.620 o
-17 13 8 27.891 28.982 1.596 66.178 o
-17 13 9 43.230 41.873 2.053 39.977 o
-17 13 10 0.208 0.498 1.027 159.909 o
-17 13 11 1.484 1.250 1.128 132.394 o
-17 13 12 19.718 20.311 1.454 79.771 o
-17 13 13 3.890 3.914 1.210 115.192 o
-17 13 14 4.043 5.154 1.220 113.280 o
-17 13 15 1.319 1.057 1.291 101.136 o
-17 13 16 4.682 3.517 1.393 86.911 o
-17 13 17 1.328 0.559 1.332 95.054 o
-17 13 18 26.724 25.109 1.759 54.503 o
-17 13 19 21.048 22.283 1.738 55.786 o
-17 13 20 2.454 2.125 1.342 93.620 o
-17 13 21 7.975 7.756 1.423 83.226 o
-17 14 -11 10.649 11.457 1.637 62.931 o
-17 14 -10 10.351 9.312 1.616 64.524 o
-17 14 -9 0.592 0.376 1.200 117.152 o
-17 14 -8 2.163 0.732 1.128 132.394 o
-17 14 -7 10.907 11.152 1.474 77.585 o
-17 14 -6 0.626 0.854 1.271 104.399 o
-17 14 -5 19.291 20.077 1.728 56.444 o
-17 14 -4 8.242 6.425 1.311 98.025 o
-17 14 -3 9.867 8.895 1.352 92.217 o
-17 14 -2 32.176 36.596 2.013 41.609 o
-17 14 -1 54.504 55.047 2.287 32.222 o
-17 14 0 8.858 9.068 1.332 95.054 o
-17 14 1 39.735 41.008 2.104 38.069 o
-17 14 3 0.853 1.108 1.159 125.518 o
-17 14 4 1.203 1.281 1.159 125.518 o
-17 14 5 0.789 0.376 1.139 130.041 o
-17 14 6 12.267 10.572 1.494 75.488 o
-17 14 7 8.216 10.521 1.454 79.771 o
-17 14 8 13.900 12.199 1.362 90.846 o
-17 14 9 26.327 25.699 1.596 66.178 o
-17 14 11 15.882 15.970 1.403 85.656 o
-17 14 12 38.997 39.392 2.043 40.376 o
-17 14 13 1.646 2.613 1.189 119.163 o
-17 14 14 27.363 27.356 1.799 52.068 o
-17 14 16 10.298 10.308 1.708 57.796 o
-17 14 17 0.754 0.874 1.383 88.194 o
-17 14 18 9.044 8.681 1.525 72.499 o
-17 14 19 1.208 0.010 1.332 95.054 o
-17 14 20 12.199 11.314 1.494 75.488 o
-17 14 21 0.321 1.210 1.281 102.748 o
-17 15 -10 4.754 4.798 1.250 107.821 o
-17 15 -9 2.628 1.128 1.179 121.227 o
-17 15 -7 0.154 0.203 1.078 145.179 o
-17 15 -6 2.522 2.226 1.139 130.041 o
-17 15 -5 5.340 5.855 1.200 117.152 o
-17 15 -4 4.345 3.954 1.067 147.957 o
-17 15 -2 1.208 1.332 1.108 137.297 o
-17 15 -1 1.394 1.078 1.200 117.152 o
-17 15 0 1.266 1.352 1.220 113.280 o
-17 15 1 3.421 3.202 1.230 111.415 o
-17 15 2 13.597 12.229 1.403 85.656 o
-17 15 4 20.137 18.430 1.494 75.488 o
-17 15 5 2.731 1.118 1.311 98.025 o
-17 15 6 17.349 17.505 1.972 43.342 o
-17 15 7 11.956 14.303 1.647 62.156 o
-17 15 8 28.186 26.939 1.637 62.931 o
-17 15 9 14.871 13.073 1.403 85.656 o
-17 15 10 3.324 2.897 1.128 132.394 o
-17 15 11 8.993 8.986 1.311 98.025 o
-17 15 12 0.732 0.732 1.301 99.562 o
-17 15 13 9.520 10.654 1.545 70.604 o
-17 15 14 11.197 12.829 1.586 67.029 o
-17 15 15 3.392 3.822 1.576 67.897 o
-17 15 16 16.221 19.030 1.891 47.151 o
-17 15 17 1.144 0.966 1.535 71.542 o
-17 15 18 33.618 34.797 2.145 36.639 o
-17 15 19 1.513 1.789 1.362 90.846 o
-17 15 20 23.750 23.737 1.718 57.114 o
-17 16 -8 1.018 1.566 1.250 107.821 o
-17 16 -7 1.332 0.610 1.230 111.415 o
-17 16 -6 40.990 44.231 2.023 41.192 o
-17 16 -5 24.539 21.704 1.474 77.585 o
-17 16 -4 81.231 90.180 2.369 30.047 o
-17 16 -3 0.818 0.447 1.017 163.123 o
-17 16 -2 63.831 67.266 2.155 36.295 o
-17 16 -1 4.849 5.164 1.128 132.394 o
-17 16 0 13.484 14.242 1.271 104.399 o
-17 16 2 10.259 9.261 1.250 107.821 o
-17 16 3 0.515 0.478 1.200 117.152 o
-17 16 4 6.166 5.967 1.444 80.898 o
-17 16 6 17.613 15.747 1.952 44.250 o
-17 16 7 2.741 2.989 1.454 79.771 o
-17 16 8 28.007 28.525 1.759 54.503 o
-17 16 9 0.087 0.010 1.169 123.344 o
-17 16 10 26.560 23.320 1.759 54.503 o
-17 16 11 2.193 2.186 1.362 90.846 o
-17 16 12 104.479 108.712 2.968 19.131 o
-17 16 13 0.001 1.332 1.322 96.522 o
-17 16 14 46.291 49.466 2.338 30.836 o
-17 16 15 0.582 0.213 1.494 75.488 o
-17 16 16 25.490 27.742 2.053 39.977 o
-17 16 17 0.074 0.071 1.484 76.526 o
-17 16 18 21.509 21.378 1.728 56.444 o
-17 16 19 0.805 0.945 1.311 98.025 o
-17 17 -8 5.961 6.079 1.342 93.620 o
-17 17 -7 18.460 17.902 1.606 65.343 o
-17 17 -5 0.389 0.884 1.281 102.748 o
-17 17 -4 19.629 20.657 1.454 79.771 o
-17 17 -3 2.612 2.460 1.057 150.816 o
-17 17 -2 7.914 7.045 1.149 127.749 o
-17 17 -1 0.744 0.742 1.037 156.789 o
-17 17 0 1.341 2.003 1.078 145.179 o
-17 17 1 3.026 2.714 1.108 137.297 o
-17 17 2 1.342 1.128 1.078 145.179 o
-17 17 3 19.471 19.681 1.484 76.526 o
-17 17 4 0.102 0.295 1.139 130.041 o
-17 17 5 0.446 1.362 1.322 96.522 o
-17 17 6 24.531 23.910 2.165 35.955 o
-17 17 7 3.279 3.944 1.525 72.499 o
-17 17 9 3.370 4.249 1.301 99.562 o
-17 17 10 5.225 7.604 1.494 75.488 o
-17 17 11 0.188 0.285 1.301 99.562 o
-17 17 12 0.110 1.189 1.322 96.522 o
-17 17 13 23.384 26.848 1.820 50.911 o
-17 17 14 0.396 0.569 1.291 101.136 o
-17 17 15 4.058 3.639 1.596 66.178 o
-17 17 16 1.091 0.956 1.545 70.604 o
-17 17 17 17.341 19.244 1.860 48.709 o
-17 17 18 1.464 0.457 1.352 92.217 o
-17 18 -7 12.101 13.154 1.494 75.488 o
-17 18 -6 26.596 28.088 1.769 53.879 o
-17 18 -5 1.362 1.759 1.291 101.136 o
-17 18 -4 7.012 6.160 1.423 83.226 o
-17 18 -3 18.513 19.721 1.383 88.194 o
-17 18 -2 38.130 36.800 1.789 52.661 o
-17 18 -1 8.286 8.499 1.159 125.518 o
-17 18 0 0.390 0.041 1.017 163.123 o
-17 18 1 1.804 0.590 1.118 134.812 o
-17 18 2 3.026 2.755 1.159 125.518 o
-17 18 3 0.075 0.051 1.128 132.394 o
-17 18 4 9.907 11.060 1.352 92.217 o
-17 18 5 2.406 1.372 1.291 101.136 o
-17 18 6 7.071 5.825 1.322 96.522 o
-17 18 7 13.418 13.226 1.444 80.898 o
-17 18 8 31.315 33.272 1.637 62.931 o
-17 18 9 22.565 21.795 1.576 67.897 o
-17 18 10 12.277 12.321 1.576 67.897 o
-17 18 11 33.162 34.604 1.911 46.153 o
-17 18 12 46.090 49.517 2.409 29.041 o
-17 18 13 72.878 75.806 2.735 22.543 o
-17 18 14 9.285 11.284 1.515 73.475 o
-17 18 15 44.754 52.923 2.918 19.804 o
-17 18 16 18.176 19.650 1.891 47.151 o
-17 18 17 5.523 6.547 1.616 64.524 o
-17 19 -6 0.011 0.569 1.250 107.821 o
-17 19 -5 0.077 0.132 1.281 102.748 o
-17 19 -4 1.030 0.671 1.301 99.562 o
-17 19 -2 3.485 4.158 1.342 93.620 o
-17 19 -1 0.023 0.132 1.088 142.478 o
-17 19 1 3.116 4.524 1.189 119.163 o
-17 19 2 4.601 4.148 1.200 117.152 o
-17 19 3 1.407 0.152 1.108 137.297 o
-17 19 5 0.751 0.762 1.250 107.821 o
-17 19 6 2.224 1.545 1.179 121.227 o
-17 19 7 2.256 2.775 1.220 113.280 o
-17 19 8 7.291 6.730 1.159 125.518 o
-17 19 9 3.933 4.432 1.128 132.394 o
-17 19 11 1.438 0.813 1.342 93.620 o
-17 19 12 0.465 0.813 1.332 95.054 o
-17 19 13 1.216 2.409 1.332 95.054 o
-17 19 16 3.078 3.710 1.555 69.684 o
-17 20 -5 17.661 17.546 1.799 52.068 o
-17 20 -4 4.221 6.293 1.596 66.178 o
-17 20 -2 0.751 0.437 1.250 107.821 o
-17 20 -1 17.759 18.420 1.647 62.156 o
-17 20 0 6.271 7.512 1.423 83.226 o
-17 20 1 0.518 0.061 1.088 142.478 o
-17 20 3 1.753 1.576 1.281 102.748 o
-17 20 4 1.487 1.738 1.281 102.748 o
-17 20 5 16.213 15.320 1.444 80.898 o
-17 20 6 0.189 1.403 1.189 119.163 o
-17 20 7 10.332 11.558 1.383 88.194 o
-17 20 8 2.684 2.765 1.098 139.852 o
-17 20 9 44.119 46.955 2.064 39.584 o
-17 20 11 11.661 11.172 1.322 96.522 o
-17 20 12 2.701 2.125 1.210 115.192 o
-17 20 13 22.238 25.119 1.748 55.139 o
-17 20 14 1.704 1.667 1.332 95.054 o
-17 20 15 6.418 6.953 1.627 63.720 o
-17 21 -3 20.116 18.146 1.820 50.911 o
-17 21 -2 9.428 7.584 1.403 85.656 o
-17 21 -1 6.945 7.889 1.433 82.050 o
-17 21 0 1.094 0.762 1.291 101.136 o
-17 21 1 4.597 5.063 1.393 86.911 o
-17 21 3 19.661 21.511 1.647 62.156 o
-17 21 5 16.782 18.217 1.505 74.472 o
-17 21 7 13.286 15.808 1.464 78.666 o
-17 21 8 3.180 2.663 1.210 115.192 o
-17 21 9 9.560 10.857 1.301 99.562 o
-17 21 10 16.747 17.241 1.403 85.656 o
-17 21 11 1.162 0.854 1.098 139.852 o
-17 21 12 1.235 2.460 1.139 130.041 o
-17 21 13 1.238 1.240 1.149 127.749 o
-17 22 -1 17.875 20.545 1.647 62.156 o
-17 22 0 7.135 7.024 1.413 84.428 o
-17 22 1 0.576 2.175 1.566 68.782 o
-17 22 2 0.099 0.407 1.525 72.499 o
-17 22 3 1.529 1.352 1.383 88.194 o
-17 22 4 2.710 1.454 1.403 85.656 o
-17 22 5 1.510 0.081 1.159 125.518 o
-17 22 6 3.942 4.036 1.230 111.415 o
-17 22 7 11.074 12.433 1.383 88.194 o
-17 22 8 13.351 14.344 1.413 84.428 o
-17 22 9 37.810 38.996 1.921 45.666 o
-17 22 10 2.899 2.297 1.128 132.394 o
-17 22 11 12.765 12.687 1.291 101.136 o
-17 23 4 2.995 2.430 1.393 86.911 o
-17 23 5 5.009 5.286 1.454 79.771 o
-17 23 6 0.036 0.813 1.362 90.846 o
-17 23 7 7.952 6.567 1.250 107.821 o
-16 0 -14 0.006 1.250 1.921 45.666 o
-16 0 -12 22.707 22.100 2.511 26.738 o
-16 0 -10 30.017 29.440 2.074 39.197 o
-16 0 -8 2.573 3.385 1.881 47.662 o
-16 0 -6 27.834 28.820 2.043 40.376 o
-16 0 -4 12.758 12.646 1.616 64.524 o
-16 0 -2 20.749 20.535 1.738 55.786 o
-16 0 0 225.498 227.955 3.670 12.517 o
-16 0 2 28.071 26.034 2.318 31.379 o
-16 0 4 42.414 38.030 2.674 23.583 o
-16 0 8 20.011 18.156 1.515 73.475 o
-16 0 10 26.659 27.224 1.921 45.666 o
-16 0 12 4.980 4.310 1.474 77.585 o
-16 0 14 456.407 470.539 6.354 4.176 o
-16 0 16 71.126 71.241 3.782 11.788 o
-16 0 18 233.234 238.843 5.184 6.272 o
-16 0 20 71.620 69.005 3.904 11.062 o
-16 0 22 39.627 40.998 2.968 19.131 o
-16 0 24 5.090 5.611 1.962 43.793 o
-16 0 26 0.273 1.230 2.369 30.047 o
-16 1 -15 1.586 2.257 1.149 127.749 o
-16 1 -14 6.486 5.703 1.230 111.415 o
-16 1 -13 3.788 2.846 1.159 125.518 o
-16 1 -11 8.752 8.173 1.149 127.749 o
-16 1 -10 10.901 9.139 1.159 125.518 o
-16 1 -9 36.751 34.441 1.688 59.197 o
-16 1 -8 40.073 36.291 1.921 45.666 o
-16 1 -7 65.548 63.098 2.033 40.781 o
-16 1 -6 86.944 79.303 2.104 38.069 o
-16 1 -5 51.287 54.447 1.911 46.153 o
-16 1 -4 41.521 44.749 1.820 50.911 o
-16 1 -3 209.615 197.286 2.602 24.891 o
-16 1 -2 0.019 0.356 0.925 196.985 o
-16 1 -1 128.419 134.523 2.226 34.012 o
-16 1 0 3.761 3.243 0.915 201.386 o
-16 1 2 7.142 4.798 0.986 173.369 o
-16 1 3 57.591 57.151 2.074 39.197 o
-16 1 4 3.102 3.284 1.037 156.789 o
-16 1 5 12.909 12.646 1.220 113.280 o
-16 1 6 3.126 3.029 0.823 248.625 o
-16 1 7 65.115 63.454 1.667 60.650 o
-16 1 8 10.447 8.255 1.037 156.789 o
-16 1 9 60.341 63.668 1.759 54.503 o
-16 1 10 86.885 91.288 1.830 50.347 o
-16 1 11 2.644 3.426 0.864 225.776 o
-16 1 12 153.630 148.968 2.633 24.317 o
-16 1 13 77.194 78.317 2.582 25.284 o
-16 1 14 65.467 66.026 2.582 25.284 o
-16 1 15 5.225 4.859 1.383 88.194 o
-16 1 16 15.105 15.686 1.606 65.343 o
-16 1 17 3.856 4.158 1.413 84.428 o
-16 1 18 3.030 1.240 1.332 95.054 o
-16 1 19 18.141 16.824 1.647 62.156 o
-16 1 20 0.340 0.285 1.352 92.217 o
-16 1 21 11.769 11.945 1.596 66.178 o
-16 1 22 1.359 2.511 1.454 79.771 o
-16 1 23 7.190 7.990 1.474 77.585 o
-16 1 24 1.533 2.684 1.342 93.620 o
-16 1 26 0.266 1.525 1.505 74.472 o
-16 2 -15 18.919 16.255 1.403 85.656 o
-16 2 -14 2.569 3.182 1.078 145.179 o
-16 2 -13 30.710 29.023 1.505 74.472 o
-16 2 -12 9.926 10.552 1.220 113.280 o
-16 2 -11 12.631 9.840 1.179 121.227 o
-16 2 -10 6.751 6.191 1.098 139.852 o
-16 2 -9 0.738 0.498 0.986 173.369 o
-16 2 -8 93.021 89.834 2.125 37.344 o
-16 2 -7 4.321 3.883 0.966 180.746 o
-16 2 -6 9.314 10.643 1.047 153.759 o
-16 2 -4 58.534 60.953 1.921 45.666 o
-16 2 -3 0.539 1.078 0.945 188.603 o
-16 2 -2 64.624 70.682 1.952 44.250 o
-16 2 -1 0.947 0.539 0.905 205.937 o
-16 2 1 34.722 34.055 1.688 59.197 o
-16 2 2 6.876 6.720 1.027 159.909 o
-16 2 3 107.809 108.620 2.186 35.289 o
-16 2 4 41.899 41.771 1.942 44.715 o
-16 2 5 64.249 59.957 2.043 40.376 o
-16 2 6 37.722 36.729 1.586 67.029 o
-16 2 7 57.145 59.276 1.901 46.648 o
-16 2 8 108.517 112.036 2.216 34.324 o
-16 2 9 7.101 6.089 0.945 188.603 o
-16 2 10 21.658 20.931 1.108 137.297 o
-16 2 11 8.118 7.197 0.935 192.726 o
-16 2 12 72.501 72.176 1.931 45.186 o
-16 2 13 59.930 57.202 2.023 41.192 o
-16 2 14 55.634 53.878 2.440 28.320 o
-16 2 15 57.120 56.572 2.501 26.955 o
-16 2 16 87.675 88.736 2.765 22.048 o
-16 2 17 57.977 56.450 2.674 23.583 o
-16 2 18 0.995 1.128 1.332 95.054 o
-16 2 19 53.394 56.409 2.592 25.086 o
-16 2 20 44.121 46.213 2.592 25.086 o
-16 2 21 13.349 12.656 1.627 63.720 o
-16 2 22 6.960 7.533 1.525 72.499 o
-16 2 24 0.529 0.600 1.301 99.562 o
-16 2 25 0.242 0.712 1.200 117.152 o
-16 2 26 0.142 0.844 1.484 76.526 o
-16 3 -15 0.875 0.468 1.037 156.789 o
-16 3 -14 2.820 2.846 1.067 147.957 o
-16 3 -13 4.928 4.351 1.098 139.852 o
-16 3 -11 7.160 5.388 1.118 134.812 o
-16 3 -10 5.153 4.595 1.088 142.478 o
-16 3 -9 47.508 44.353 1.881 47.662 o
-16 3 -8 76.180 72.359 2.043 40.376 o
-16 3 -7 1.379 1.596 0.935 192.726 o
-16 3 -6 121.645 129.928 2.013 41.609 o
-16 3 -5 0.603 0.874 0.864 225.776 o
-16 3 -4 0.600 1.555 0.874 220.556 o
-16 3 -3 47.525 47.484 1.616 64.524 o
-16 3 -2 67.986 68.547 1.708 57.796 o
-16 3 1 2.862 2.592 0.986 173.369 o
-16 3 2 7.775 10.389 1.108 137.297 o
-16 3 3 59.528 55.332 1.820 50.911 o
-16 3 4 6.333 3.812 1.057 150.816 o
-16 3 5 130.710 133.963 3.070 17.886 o
-16 3 6 8.327 8.417 1.047 153.759 o
-16 3 7 6.042 6.872 1.037 156.789 o
-16 3 8 192.307 194.429 2.419 28.798 o
-16 3 9 51.325 55.708 1.759 54.503 o
-16 3 10 47.014 46.030 1.728 56.444 o
-16 3 12 15.222 15.726 1.139 130.041 o
-16 3 13 3.868 3.436 1.078 145.179 o
-16 3 14 5.588 6.079 1.149 127.749 o
-16 3 15 11.297 8.986 1.332 95.054 o
-16 3 16 5.769 5.957 1.423 83.226 o
-16 3 17 0.512 0.468 1.332 95.054 o
-16 3 18 3.570 2.470 1.383 88.194 o
-16 3 19 29.074 27.722 1.830 50.347 o
-16 3 20 0.619 0.468 1.372 89.505 o
-16 3 21 6.567 4.819 1.474 77.585 o
-16 3 22 1.658 2.318 1.423 83.226 o
-16 3 23 9.164 8.590 1.484 76.526 o
-16 3 24 9.112 9.769 1.484 76.526 o
-16 3 25 3.973 3.771 1.220 113.280 o
-16 3 26 13.662 14.730 1.809 51.484 o
-16 4 -15 30.372 30.029 1.535 71.542 o
-16 4 -14 7.521 6.669 1.139 130.041 o
-16 4 -13 0.892 0.264 1.037 156.789 o
-16 4 -12 3.015 2.318 1.098 139.852 o
-16 4 -11 18.318 18.959 1.342 93.620 o
-16 4 -10 0.359 0.203 1.006 166.435 o
-16 4 -9 2.022 1.769 1.027 159.909 o
-16 4 -8 9.520 10.430 1.179 121.227 o
-16 4 -7 7.571 5.500 1.006 166.435 o
-16 4 -6 5.023 4.747 0.915 201.386 o
-16 4 -5 24.432 21.602 1.118 134.812 o
-16 4 -4 5.276 5.357 0.935 192.726 o
-16 4 -3 0.059 0.437 0.834 242.598 o
-16 4 -2 1.576 1.586 0.854 231.183 o
-16 4 -1 44.168 44.404 1.566 68.782 o
-16 4 0 9.661 8.112 0.976 177.000 o
-16 4 1 32.311 29.125 1.383 88.194 o
-16 4 2 121.877 125.699 2.053 39.977 o
-16 4 3 18.994 20.575 1.281 102.748 o
-16 4 4 99.162 99.441 2.419 28.798 o
-16 4 5 14.063 18.491 1.637 62.931 o
-16 4 6 42.119 42.980 1.830 50.347 o
-16 4 7 41.287 44.932 1.698 58.490 o
-16 4 8 78.998 77.300 1.891 47.151 o
-16 4 9 24.047 25.648 1.250 107.821 o
-16 4 10 42.150 41.649 1.708 57.796 o
-16 4 11 2.234 1.748 0.864 225.776 o
-16 4 12 29.475 28.372 1.352 92.217 o
-16 4 13 20.084 19.030 1.332 95.054 o
-16 4 14 67.816 67.775 2.145 36.639 o
-16 4 15 14.804 12.555 1.281 102.748 o
-16 4 16 44.628 45.075 2.074 39.197 o
-16 4 17 117.773 116.946 2.938 19.531 o
-16 4 18 6.677 4.717 1.403 85.656 o
-16 4 19 16.791 14.506 1.616 64.524 o
-16 4 20 0.430 0.600 1.372 89.505 o
-16 4 21 14.105 12.982 1.637 62.931 o
-16 4 23 0.013 0.529 1.342 93.620 o
-16 4 24 3.825 3.487 1.362 90.846 o
-16 4 25 0.021 2.247 1.281 102.748 o
-16 4 26 0.684 0.315 1.423 83.226 o
-16 5 -15 0.022 0.274 1.027 159.909 o
-16 5 -14 8.795 8.204 1.169 123.344 o
-16 5 -13 0.006 0.681 1.037 156.789 o
-16 5 -12 15.542 14.405 1.291 101.136 o
-16 5 -11 8.042 8.031 1.189 119.163 o
-16 5 -10 3.094 3.893 1.088 142.478 o
-16 5 -9 0.007 0.701 1.006 166.435 o
-16 5 -8 12.801 12.717 1.200 117.152 o
-16 5 -7 0.396 0.742 0.935 192.726 o
-16 5 -6 157.263 156.440 2.155 36.295 o
-16 5 -5 2.373 2.379 0.864 225.776 o
-16 5 -4 14.238 14.669 1.078 145.179 o
-16 5 -3 7.194 8.722 0.966 180.746 o
-16 5 -2 132.348 126.583 2.003 42.032 o
-16 5 -1 39.056 36.708 1.525 72.499 o
-16 5 0 2.370 2.064 0.884 215.514 o
-16 5 1 30.486 31.483 1.464 78.666 o
-16 5 2 0.054 0.315 0.915 201.386 o
-16 5 3 68.777 73.406 1.982 42.899 o
-16 5 4 24.315 24.001 1.362 90.846 o
-16 5 5 86.151 87.008 2.104 38.069 o
-16 5 6 0.331 0.579 0.834 242.598 o
-16 5 7 193.860 197.753 2.226 34.012 o
-16 5 8 104.812 101.565 2.023 41.192 o
-16 5 9 40.172 38.640 1.667 60.650 o
-16 5 10 20.315 18.613 1.179 121.227 o
-16 5 11 41.746 42.686 1.647 62.156 o
-16 5 12 21.269 22.893 1.250 107.821 o
-16 5 13 1.443 1.017 1.047 153.759 o
-16 5 14 25.829 22.893 1.393 86.911 o
-16 5 15 27.809 26.441 1.545 70.604 o
-16 5 16 42.499 47.098 2.074 39.197 o
-16 5 17 2.871 5.073 1.179 121.227 o
-16 5 18 2.244 1.454 1.098 139.852 o
-16 5 19 9.182 8.631 1.505 74.472 o
-16 5 20 15.260 16.733 1.677 59.917 o
-16 5 21 18.372 16.601 1.688 59.197 o
-16 5 22 0.424 0.274 1.332 95.054 o
-16 5 23 5.129 4.829 1.413 84.428 o
-16 5 25 14.391 14.964 1.525 72.499 o
-16 6 -14 15.216 13.083 1.240 109.596 o
-16 6 -12 27.819 25.140 1.403 85.656 o
-16 6 -11 4.746 3.975 1.118 134.812 o
-16 6 -10 0.022 0.163 1.047 153.759 o
-16 6 -9 5.658 3.436 1.088 142.478 o
-16 6 -8 3.744 2.887 1.047 153.759 o
-16 6 -7 0.468 1.342 0.945 188.603 o
-16 6 -6 44.616 44.465 1.647 62.156 o
-16 6 -4 3.763 2.999 0.905 205.937 o
-16 6 -3 2.409 3.080 0.884 215.514 o
-16 6 -2 1.681 2.033 0.844 236.787 o
-16 6 -1 8.739 9.678 1.017 163.123 o
-16 6 0 15.354 11.660 1.179 121.227 o
-16 6 1 0.069 0.346 0.956 184.612 o
-16 6 2 118.579 126.624 2.369 30.047 o
-16 6 3 11.132 9.607 1.108 137.297 o
-16 6 4 125.700 125.048 2.328 31.106 o
-16 6 5 0.618 0.539 0.945 188.603 o
-16 6 6 122.466 122.446 2.064 39.584 o
-16 6 7 1.062 0.457 0.854 231.183 o
-16 6 8 51.475 51.957 1.901 46.648 o
-16 6 9 26.718 29.541 1.372 89.505 o
-16 6 10 86.699 84.599 1.820 50.911 o
-16 6 11 9.770 9.037 0.905 205.937 o
-16 6 12 16.988 15.757 1.067 147.957 o
-16 6 13 56.526 58.026 2.003 42.032 o
-16 6 14 1.674 2.023 1.067 147.957 o
-16 6 15 33.748 34.330 1.708 57.796 o
-16 6 16 0.762 0.752 1.078 145.179 o
-16 6 17 47.888 45.756 2.053 39.977 o
-16 6 18 15.307 13.032 1.301 99.562 o
-16 6 19 11.681 9.840 1.271 104.399 o
-16 6 20 7.824 6.872 1.474 77.585 o
-16 6 21 11.934 12.209 1.596 66.178 o
-16 6 23 0.183 1.078 1.332 95.054 o
-16 6 24 0.031 0.529 1.291 101.136 o
-16 7 -15 5.005 5.073 1.108 137.297 o
-16 7 -14 0.378 1.006 1.037 156.789 o
-16 7 -13 0.165 0.986 1.047 153.759 o
-16 7 -12 0.984 0.274 1.047 153.759 o
-16 7 -11 1.950 2.104 1.118 134.812 o
-16 7 -9 23.691 20.840 1.342 93.620 o
-16 7 -8 2.311 0.854 1.017 163.123 o
-16 7 -7 108.577 101.881 2.074 39.197 o
-16 7 -6 13.020 11.325 1.108 137.297 o
-16 7 -5 22.949 20.962 1.128 132.394 o
-16 7 -4 2.549 1.667 0.874 220.556 o
-16 7 -3 37.530 34.858 1.454 79.771 o
-16 7 -2 37.428 35.326 1.515 73.475 o
-16 7 -1 4.239 4.148 1.057 150.816 o
-16 7 0 97.214 100.874 2.257 33.099 o
-16 7 1 49.215 56.877 1.992 42.462 o
-16 7 2 21.932 20.220 1.322 96.522 o
-16 7 3 68.590 67.958 2.013 41.609 o
-16 7 4 34.137 35.204 1.759 54.503 o
-16 7 5 126.720 130.172 2.379 29.791 o
-16 7 7 177.038 177.747 2.592 25.086 o
-16 7 9 234.998 237.877 2.684 23.405 o
-16 7 11 145.024 148.826 2.155 36.295 o
-16 7 12 28.154 24.794 1.271 104.399 o
-16 7 13 25.901 24.987 1.220 113.280 o
-16 7 14 1.844 1.627 0.986 173.369 o
-16 7 15 48.038 48.440 1.921 45.666 o
-16 7 17 3.115 2.531 1.037 156.789 o
-16 7 18 3.595 2.552 1.118 134.812 o
-16 7 19 1.072 0.945 1.108 137.297 o
-16 7 20 17.829 16.285 1.393 86.911 o
-16 7 21 10.873 9.851 1.322 96.522 o
-16 7 22 10.195 9.668 1.494 75.488 o
-16 7 23 24.781 22.690 1.718 57.114 o
-16 7 24 0.117 0.549 1.291 101.136 o
-16 7 25 22.636 25.018 1.667 60.650 o
-16 8 -15 18.130 15.401 1.230 111.415 o
-16 8 -14 4.466 2.928 1.057 150.816 o
-16 8 -13 14.365 14.750 1.261 106.089 o
-16 8 -12 32.547 31.605 1.555 69.684 o
-16 8 -11 75.810 69.757 2.165 35.955 o
-16 8 -10 14.090 12.473 1.271 104.399 o
-16 8 -9 0.349 0.234 1.047 153.759 o
-16 8 -8 2.006 0.966 0.966 180.746 o
-16 8 -7 56.239 53.349 1.809 51.484 o
-16 8 -6 9.054 6.760 1.057 150.816 o
-16 8 -5 2.878 2.948 0.895 210.644 o
-16 8 -4 19.170 19.020 1.159 125.518 o
-16 8 -2 3.218 5.489 1.098 139.852 o
-16 8 -1 51.574 49.253 1.992 42.462 o
-16 8 0 18.637 15.309 1.271 104.399 o
-16 8 1 7.578 8.326 1.139 130.041 o
-16 8 2 122.670 125.038 2.450 28.085 o
-16 8 3 97.011 96.737 2.247 33.399 o
-16 8 4 58.375 60.242 2.053 39.977 o
-16 8 5 29.887 30.263 1.484 76.526 o
-16 8 6 208.480 217.241 2.552 25.892 o
-16 8 7 122.825 132.388 2.430 28.557 o
-16 8 8 35.109 34.818 2.033 40.781 o
-16 8 9 49.037 45.187 1.942 44.715 o
-16 8 10 82.327 82.911 2.206 34.641 o
-16 8 11 145.088 149.344 2.318 31.379 o
-16 8 12 16.740 16.966 1.189 119.163 o
-16 8 13 1.517 1.454 0.966 180.746 o
-16 8 14 1.884 1.423 1.006 166.435 o
-16 8 15 9.853 8.966 1.128 132.394 o
-16 8 16 6.190 3.385 1.037 156.789 o
-16 8 17 7.711 5.256 1.088 142.478 o
-16 8 18 5.718 5.927 1.108 137.297 o
-16 8 19 4.886 4.849 1.098 139.852 o
-16 8 20 24.278 23.849 1.362 90.846 o
-16 8 21 3.142 3.345 1.108 137.297 o
-16 8 22 2.092 2.633 1.149 127.749 o
-16 8 23 2.643 4.066 1.393 86.911 o
-16 8 24 0.561 2.175 1.301 99.562 o
-16 8 25 1.222 1.403 1.484 76.526 o
-16 9 -15 0.392 0.518 0.996 169.849 o
-16 9 -14 0.003 0.132 1.006 166.435 o
-16 9 -13 2.127 2.155 1.047 153.759 o
-16 9 -12 1.149 2.430 1.067 147.957 o
-16 9 -11 0.126 0.661 1.037 156.789 o
-16 9 -10 27.221 26.136 1.454 79.771 o
-16 9 -9 19.654 17.892 1.332 95.054 o
-16 9 -8 0.568 0.285 0.956 184.612 o
-16 9 -7 5.921 5.439 1.017 163.123 o
-16 9 -6 16.624 16.570 1.169 123.344 o
-16 9 -5 4.857 4.747 1.006 166.435 o
-16 9 -4 1.048 1.006 0.986 173.369 o
-16 9 -3 4.595 3.812 1.118 134.812 o
-16 9 -2 1.204 0.081 1.027 159.909 o
-16 9 -1 1.207 0.498 1.027 159.909 o
-16 9 0 36.487 36.159 1.769 53.879 o
-16 9 1 59.983 59.774 2.084 38.816 o
-16 9 2 2.942 2.064 1.037 156.789 o
-16 9 3 5.192 4.981 1.108 137.297 o
-16 9 4 126.228 126.715 2.796 21.570 o
-16 9 5 51.275 50.493 1.972 43.342 o
-16 9 6 108.986 111.640 2.114 37.704 o
-16 9 7 52.352 50.554 1.789 52.661 o
-16 9 8 240.266 248.917 3.426 14.363 o
-16 9 9 17.104 12.758 1.240 109.596 o
-16 9 10 97.677 97.306 2.308 31.657 o
-16 9 11 1.382 2.694 1.078 145.179 o
-16 9 12 79.803 79.343 2.226 34.012 o
-16 9 13 16.868 15.970 1.200 117.152 o
-16 9 14 18.639 18.380 1.342 93.620 o
-16 9 15 2.529 2.226 1.027 159.909 o
-16 9 16 1.386 0.386 0.986 173.369 o
-16 9 17 3.593 2.094 1.027 159.909 o
-16 9 18 26.286 25.252 1.444 80.898 o
-16 9 19 0.397 0.152 1.017 163.123 o
-16 9 20 21.236 22.822 1.372 89.505 o
-16 9 21 1.618 1.860 1.017 163.123 o
-16 9 22 56.947 57.955 1.972 43.342 o
-16 9 23 8.422 8.265 1.169 123.344 o
-16 9 24 18.940 20.382 1.901 46.648 o
-16 10 -14 4.191 4.930 1.067 147.957 o
-16 10 -13 20.641 19.508 1.311 98.025 o
-16 10 -12 6.796 7.075 1.139 130.041 o
-16 10 -11 13.806 13.449 1.250 107.821 o
-16 10 -10 3.543 3.477 1.118 134.812 o
-16 10 -9 4.334 5.205 1.128 132.394 o
-16 10 -8 20.504 20.545 1.250 107.821 o
-16 10 -7 38.627 34.970 1.494 75.488 o
-16 10 -4 2.752 1.962 1.027 159.909 o
-16 10 -2 10.453 9.800 1.240 109.596 o
-16 10 -1 4.344 3.243 1.098 139.852 o
-16 10 0 43.908 48.033 2.043 40.376 o
-16 10 1 94.249 88.401 2.297 31.937 o
-16 10 2 222.410 229.582 3.050 18.125 o
-16 10 3 399.752 413.845 3.802 11.662 o
-16 10 4 0.208 1.433 1.078 145.179 o
-16 10 5 121.613 110.684 2.399 29.288 o
-16 10 6 81.570 87.598 2.023 41.192 o
-16 10 7 232.039 225.709 2.653 23.946 o
-16 10 8 0.994 1.637 1.067 147.957 o
-16 10 9 129.833 131.331 2.541 26.100 o
-16 10 10 12.691 10.410 1.240 109.596 o
-16 10 11 61.284 62.255 2.155 36.295 o
-16 10 12 34.518 32.642 1.748 55.139 o
-16 10 13 0.021 0.559 1.047 153.759 o
-16 10 14 23.694 24.001 1.637 62.931 o
-16 10 15 8.877 8.499 1.352 92.217 o
-16 10 16 5.335 3.609 1.057 150.816 o
-16 10 17 16.080 13.581 1.220 113.280 o
-16 10 19 12.649 12.809 1.230 111.415 o
-16 10 20 4.379 4.615 1.067 147.957 o
-16 10 21 10.506 9.220 1.149 127.749 o
-16 10 22 1.976 1.362 1.128 132.394 o
-16 10 23 1.992 2.582 1.159 125.518 o
-16 10 24 27.862 32.845 1.637 62.931 o
-16 11 -14 0.496 0.213 1.098 139.852 o
-16 11 -13 0.007 0.864 1.006 166.435 o
-16 11 -12 0.692 1.200 0.966 180.746 o
-16 11 -11 0.740 0.305 0.945 188.603 o
-16 11 -10 5.468 4.941 1.017 163.123 o
-16 11 -9 8.596 8.000 1.149 127.749 o
-16 11 -8 9.429 7.695 1.179 121.227 o
-16 11 -7 22.331 23.005 1.413 84.428 o
-16 11 -6 79.077 79.150 2.186 35.289 o
-16 11 -5 14.553 13.500 1.240 109.596 o
-16 11 -4 1.489 2.765 1.149 127.749 o
-16 11 -3 2.175 1.413 1.108 137.297 o
-16 11 -2 11.075 10.410 1.261 106.089 o
-16 11 -1 10.245 8.783 1.240 109.596 o
-16 11 0 38.564 40.907 1.982 42.899 o
-16 11 1 20.995 20.016 1.413 84.428 o
-16 11 2 76.846 83.603 2.297 31.937 o
-16 11 3 8.931 8.488 1.230 111.415 o
-16 11 4 207.074 203.883 2.938 19.531 o
-16 11 5 10.511 10.501 1.250 107.821 o
-16 11 6 37.150 41.944 1.789 52.661 o
-16 11 8 40.311 40.358 2.236 33.703 o
-16 11 10 74.132 78.499 2.267 32.802 o
-16 11 11 9.175 8.915 1.230 111.415 o
-16 11 12 4.772 4.188 1.128 132.394 o
-16 11 13 7.853 7.299 1.179 121.227 o
-16 11 14 0.139 0.173 1.189 119.163 o
-16 11 15 1.871 1.891 1.230 111.415 o
-16 11 18 6.804 6.740 1.291 101.136 o
-16 11 19 0.893 0.234 1.037 156.789 o
-16 11 20 8.692 8.041 1.271 104.399 o
-16 11 21 6.753 7.014 1.240 109.596 o
-16 11 22 4.622 3.588 1.159 125.518 o
-16 11 23 0.038 0.376 1.118 134.812 o
-16 11 24 6.124 7.573 1.667 60.650 o
-16 12 -14 12.786 11.314 1.403 85.656 o
-16 12 -13 2.914 2.358 1.017 163.123 o
-16 12 -12 7.806 6.994 1.027 159.909 o
-16 12 -11 3.953 3.731 1.057 150.816 o
-16 12 -10 3.982 2.745 1.037 156.789 o
-16 12 -9 2.941 3.944 1.088 142.478 o
-16 12 -8 12.225 11.609 1.128 132.394 o
-16 12 -7 20.397 19.681 1.230 111.415 o
-16 12 -6 2.461 2.470 0.976 177.000 o
-16 12 -5 2.235 1.189 0.935 192.726 o
-16 12 -4 40.182 44.170 1.931 45.186 o
-16 12 -2 9.360 9.078 1.271 104.399 o
-16 12 -1 3.120 1.860 1.128 132.394 o
-16 12 0 30.462 29.023 1.627 63.720 o
-16 12 1 53.935 53.685 2.135 36.989 o
-16 12 2 35.306 40.063 1.931 45.186 o
-16 12 3 74.760 74.535 2.287 32.222 o
-16 12 4 11.117 11.995 1.311 98.025 o
-16 12 5 11.220 10.257 1.261 106.089 o
-16 12 6 17.270 17.353 1.240 109.596 o
-16 12 7 46.356 47.840 1.870 48.181 o
-16 12 8 46.643 48.826 2.297 31.937 o
-16 12 9 62.627 63.139 2.247 33.399 o
-16 12 10 1.446 1.342 1.108 137.297 o
-16 12 11 22.515 20.535 1.423 83.226 o
-16 12 13 18.757 15.879 1.322 96.522 o
-16 12 14 3.603 2.663 1.271 104.399 o
-16 12 15 26.478 29.968 1.748 55.139 o
-16 12 16 15.454 12.219 1.484 76.526 o
-16 12 17 1.059 1.759 1.271 104.399 o
-16 12 18 49.164 44.851 2.379 29.791 o
-16 12 19 0.611 0.102 1.311 98.025 o
-16 12 20 3.320 3.904 1.372 89.505 o
-16 12 21 0.752 1.799 1.311 98.025 o
-16 12 22 2.256 1.494 1.291 101.136 o
-16 12 23 0.037 0.427 1.128 132.394 o
-16 13 -13 2.352 1.088 1.088 142.478 o
-16 13 -12 0.787 0.091 1.067 147.957 o
-16 13 -11 5.001 3.904 1.149 127.749 o
-16 13 -10 5.792 5.967 1.078 145.179 o
-16 13 -9 3.364 3.670 1.047 153.759 o
-16 13 -8 1.237 1.149 0.976 177.000 o
-16 13 -7 15.539 12.839 1.149 127.749 o
-16 13 -6 0.185 0.813 1.017 163.123 o
-16 13 -5 26.004 24.347 1.372 89.505 o
-16 13 -3 9.010 9.332 1.128 132.394 o
-16 13 -2 1.447 0.549 0.966 180.746 o
-16 13 -1 6.914 5.927 1.088 142.478 o
-16 13 0 0.110 1.464 1.118 134.812 o
-16 13 1 0.344 1.566 1.139 130.041 o
-16 13 2 31.409 33.150 1.789 52.661 o
-16 13 3 1.458 0.051 1.098 139.852 o
-16 13 4 85.676 85.229 2.369 30.047 o
-16 13 5 64.148 67.144 2.267 32.802 o
-16 13 6 61.669 60.222 1.972 43.342 o
-16 13 7 0.015 0.366 1.200 117.152 o
-16 13 8 19.600 18.522 1.566 68.782 o
-16 13 9 80.081 86.439 2.430 28.557 o
-16 13 10 10.269 11.325 1.322 96.522 o
-16 13 11 24.529 22.598 1.474 77.585 o
-16 13 12 30.895 32.276 1.688 59.197 o
-16 13 13 4.558 4.778 1.169 123.344 o
-16 13 14 16.681 14.801 1.525 72.499 o
-16 13 15 8.309 8.051 1.403 85.656 o
-16 13 16 6.492 7.187 1.616 64.524 o
-16 13 17 1.581 0.966 1.515 73.475 o
-16 13 18 6.928 7.045 1.464 78.666 o
-16 13 19 19.238 21.226 1.698 58.490 o
-16 13 20 6.003 5.642 1.423 83.226 o
-16 13 21 1.336 0.518 1.311 98.025 o
-16 13 22 1.961 1.901 1.291 101.136 o
-16 13 23 4.475 6.557 1.627 63.720 o
-16 14 -12 22.629 20.870 1.433 82.050 o
-16 14 -11 0.236 0.163 1.108 137.297 o
-16 14 -10 1.732 2.511 1.139 130.041 o
-16 14 -9 0.021 0.376 0.976 177.000 o
-16 14 -8 0.720 0.193 0.925 196.985 o
-16 14 -7 2.132 1.200 0.966 180.746 o
-16 14 -6 0.033 0.102 1.088 142.478 o
-16 14 -4 17.041 16.275 1.271 104.399 o
-16 14 -3 3.606 3.151 1.037 156.789 o
-16 14 -2 0.928 0.884 0.996 169.849 o
-16 14 -1 14.927 11.640 1.179 121.227 o
-16 14 0 10.354 9.932 1.169 123.344 o
-16 14 1 8.860 10.908 1.179 121.227 o
-16 14 2 144.576 148.968 2.480 27.399 o
-16 14 4 79.969 79.912 2.399 29.288 o
-16 14 5 1.581 2.003 1.149 127.749 o
-16 14 6 76.855 81.000 2.348 30.570 o
-16 14 7 8.746 8.925 1.413 84.428 o
-16 14 8 99.052 101.962 2.572 25.484 o
-16 14 9 62.072 69.676 2.348 30.570 o
-16 14 10 13.307 12.311 1.200 117.152 o
-16 14 11 16.446 17.363 1.403 85.656 o
-16 14 12 0.849 0.783 1.098 139.852 o
-16 14 13 6.888 5.764 1.261 106.089 o
-16 14 14 6.360 5.124 1.372 89.505 o
-16 14 15 15.478 14.872 1.830 50.347 o
-16 14 16 8.029 8.346 1.698 58.490 o
-16 14 17 2.928 2.745 1.576 67.897 o
-16 14 18 47.186 46.589 2.796 21.570 o
-16 14 19 0.043 1.545 1.362 90.846 o
-16 14 20 7.768 7.472 1.464 78.666 o
-16 14 21 2.759 3.416 1.372 89.505 o
-16 14 22 3.496 2.440 1.301 99.562 o
-16 15 -12 3.269 2.816 1.118 134.812 o
-16 15 -11 0.196 1.118 1.098 139.852 o
-16 15 -10 2.541 2.379 1.128 132.394 o
-16 15 -9 0.167 0.752 1.098 139.852 o
-16 15 -8 5.990 5.144 1.200 117.152 o
-16 15 -7 47.926 52.547 2.155 36.295 o
-16 15 -6 0.877 1.118 1.128 132.394 o
-16 15 -5 7.544 6.547 1.210 115.192 o
-16 15 -4 24.774 24.733 1.393 86.911 o
-16 15 -3 0.766 0.722 1.017 163.123 o
-16 15 -2 27.213 24.936 1.393 86.911 o
-16 15 1 0.041 0.315 1.006 166.435 o
-16 15 2 19.505 20.189 1.301 99.562 o
-16 15 3 15.806 13.175 1.200 117.152 o
-16 15 4 5.058 4.290 1.067 147.957 o
-16 15 5 11.998 14.029 1.332 95.054 o
-16 15 6 5.155 4.564 1.037 156.789 o
-16 15 7 4.186 4.463 1.159 125.518 o
-16 15 8 6.611 7.136 1.250 107.821 o
-16 15 9 32.669 31.046 1.820 50.911 o
-16 15 11 18.511 18.136 1.616 64.524 o
-16 15 12 8.693 7.340 1.403 85.656 o
-16 15 13 1.343 2.297 1.332 95.054 o
-16 15 15 1.657 2.877 1.566 68.782 o
-16 15 16 0.321 0.803 1.525 72.499 o
-16 15 17 3.042 3.954 1.576 67.897 o
-16 15 18 2.799 1.748 1.515 73.475 o
-16 15 19 9.650 9.718 1.515 73.475 o
-16 15 20 3.388 1.606 1.352 92.217 o
-16 15 21 8.624 11.609 1.525 72.499 o
-16 16 -11 21.468 18.857 1.393 86.911 o
-16 16 -10 0.015 0.457 1.179 121.227 o
-16 16 -9 0.933 2.074 1.220 113.280 o
-16 16 -8 4.337 3.334 1.179 121.227 o
-16 16 -7 4.562 4.320 1.332 95.054 o
-16 16 -6 2.316 1.078 1.098 139.852 o
-16 16 -5 5.789 6.455 1.230 111.415 o
-16 16 -4 1.122 2.419 1.067 147.957 o
-16 16 -3 4.565 5.083 1.118 134.812 o
-16 16 -2 5.567 6.160 1.128 132.394 o
-16 16 -1 78.852 77.178 2.145 36.639 o
-16 16 0 0.427 0.203 1.017 163.123 o
-16 16 1 38.886 40.836 1.860 48.709 o
-16 16 2 24.014 23.340 1.383 88.194 o
-16 16 3 93.338 97.286 2.226 34.012 o
-16 16 4 7.419 5.652 1.200 117.152 o
-16 16 5 40.659 38.020 1.962 43.793 o
-16 16 6 14.244 12.656 1.464 78.666 o
-16 16 7 1.543 0.356 1.037 156.789 o
-16 16 8 34.202 36.007 1.708 57.796 o
-16 16 9 6.999 7.299 1.128 132.394 o
-16 16 10 37.457 36.983 1.972 43.342 o
-16 16 12 0.935 1.210 1.291 101.136 o
-16 16 13 21.537 20.677 1.708 57.796 o
-16 16 15 32.744 30.467 2.145 36.639 o
-16 16 16 4.679 7.726 1.657 61.396 o
-16 16 17 30.839 28.037 2.053 39.977 o
-16 16 18 12.801 13.348 1.789 52.661 o
-16 16 19 23.387 21.155 1.718 57.114 o
-16 16 20 6.089 6.394 1.454 79.771 o
-16 16 21 27.323 26.024 1.728 56.444 o
-16 17 -10 8.623 6.923 1.311 98.025 o
-16 17 -9 1.104 1.474 1.189 119.163 o
-16 17 -8 1.196 1.627 1.261 106.089 o
-16 17 -7 4.604 6.008 1.372 89.505 o
-16 17 -6 28.683 27.742 1.759 54.503 o
-16 17 -4 35.461 33.943 1.657 61.396 o
-16 17 -3 2.073 4.351 1.118 134.812 o
-16 17 -2 45.481 48.562 1.972 43.342 o
-16 17 -1 8.904 7.777 1.179 121.227 o
-16 17 1 13.646 13.510 1.250 107.821 o
-16 17 2 42.033 39.900 1.830 50.347 o
-16 17 3 14.694 14.527 1.362 90.846 o
-16 17 4 1.448 0.061 1.108 137.297 o
-16 17 5 7.474 7.472 1.240 109.596 o
-16 17 6 4.213 4.351 1.301 99.562 o
-16 17 8 13.352 13.073 1.220 113.280 o
-16 17 9 24.337 24.489 1.403 85.656 o
-16 17 10 4.859 4.920 1.189 119.163 o
-16 17 11 15.712 17.109 1.413 84.428 o
-16 17 12 36.775 39.046 1.992 42.462 o
-16 17 13 18.061 18.319 1.698 58.490 o
-16 17 14 0.438 0.539 1.271 104.399 o
-16 17 15 8.563 9.820 1.718 57.114 o
-16 17 16 2.149 3.456 1.586 67.029 o
-16 17 20 0.447 1.088 1.332 95.054 o
-16 18 -9 8.745 9.271 1.566 68.782 o
-16 18 -8 10.709 7.858 1.413 84.428 o
-16 18 -7 1.215 0.620 1.250 107.821 o
-16 18 -6 0.006 0.579 1.271 104.399 o
-16 18 -5 9.939 9.291 1.454 79.771 o
-16 18 -3 0.009 0.691 1.159 125.518 o
-16 18 -2 0.248 0.000 1.057 150.816 o
-16 18 -1 8.114 8.509 1.189 119.163 o
-16 18 0 20.523 17.963 1.342 93.620 o
-16 18 1 0.915 1.271 1.067 147.957 o
-16 18 2 5.383 5.276 1.220 113.280 o
-16 18 3 20.827 20.982 1.494 75.488 o
-16 18 4 1.627 1.484 1.139 130.041 o
-16 18 6 0.387 0.773 1.250 107.821 o
-16 18 7 8.077 9.149 1.179 121.227 o
-16 18 8 0.539 0.041 1.037 156.789 o
-16 18 9 3.309 4.473 1.118 134.812 o
-16 18 10 13.689 15.574 1.403 85.656 o
-16 18 11 0.547 0.244 1.108 137.297 o
-16 18 12 0.776 0.122 1.149 127.749 o
-16 18 13 30.688 30.426 1.606 65.343 o
-16 18 14 8.598 6.374 1.210 115.192 o
-16 18 15 11.148 12.250 1.779 53.265 o
-16 18 16 38.836 39.483 2.552 25.892 o
-16 18 17 33.685 34.838 2.348 30.570 o
-16 18 18 17.229 21.012 1.931 45.186 o
-16 18 19 8.917 9.962 1.677 59.917 o
-16 19 -8 0.684 0.376 1.250 107.821 o
-16 19 -7 36.659 38.233 2.125 37.344 o
-16 19 -6 3.031 1.718 1.291 101.136 o
-16 19 -5 14.217 13.154 1.535 71.542 o
-16 19 -4 2.701 2.521 1.342 93.620 o
-16 19 -3 13.088 12.422 1.403 85.656 o
-16 19 -2 5.270 5.611 1.281 102.748 o
-16 19 -1 0.014 0.163 1.027 159.909 o
-16 19 0 0.070 0.884 1.149 127.749 o
-16 19 1 0.353 0.640 1.149 127.749 o
-16 19 2 1.517 0.732 1.149 127.749 o
-16 19 3 0.230 0.610 1.139 130.041 o
-16 19 4 4.463 3.985 1.362 90.846 o
-16 19 5 2.453 2.175 1.311 98.025 o
-16 19 7 8.089 8.021 1.179 121.227 o
-16 19 8 3.352 3.090 1.108 137.297 o
-16 19 9 16.610 17.129 1.342 93.620 o
-16 19 10 0.212 0.020 1.088 142.478 o
-16 19 11 37.922 37.694 1.972 43.342 o
-16 19 12 3.777 4.869 1.210 115.192 o
-16 19 13 43.567 43.773 2.023 41.192 o
-16 19 14 9.142 9.525 1.281 102.748 o
-16 19 15 36.946 38.355 2.155 36.295 o
-16 19 16 0.022 0.407 1.311 98.025 o
-16 19 17 11.348 12.941 1.789 52.661 o
-16 19 18 0.349 0.935 1.474 77.585 o
-16 20 -7 2.150 2.897 1.281 102.748 o
-16 20 -5 1.963 1.779 1.322 96.522 o
-16 20 -3 4.279 3.721 1.362 90.846 o
-16 20 -2 0.892 1.372 1.301 99.562 o
-16 20 -1 0.638 0.427 1.281 102.748 o
-16 20 0 5.366 5.124 1.393 86.911 o
-16 20 1 0.879 0.427 1.108 137.297 o
-16 20 2 15.676 16.804 1.413 84.428 o
-16 20 3 0.010 0.945 1.108 137.297 o
-16 20 4 1.082 1.698 1.271 104.399 o
-16 20 5 0.206 1.078 1.159 125.518 o
-16 20 6 5.077 4.503 1.261 106.089 o
-16 20 7 0.001 0.691 1.037 156.789 o
-16 20 8 1.229 1.921 1.057 150.816 o
-16 20 9 1.234 1.566 1.128 132.394 o
-16 20 10 1.397 1.200 1.139 130.041 o
-16 20 11 1.347 0.864 1.139 130.041 o
-16 20 12 3.257 2.084 1.169 123.344 o
-16 20 13 4.580 5.469 1.220 113.280 o
-16 20 15 2.898 3.212 1.291 101.136 o
-16 20 16 8.502 8.204 1.383 88.194 o
-16 20 17 3.791 4.534 1.352 92.217 o
-16 21 -6 2.338 0.884 1.444 80.898 o
-16 21 -5 3.010 4.331 1.545 70.604 o
-16 21 -4 13.868 12.677 1.738 55.786 o
-16 21 -3 3.587 4.463 1.362 90.846 o
-16 21 -2 4.544 4.280 1.372 89.505 o
-16 21 -1 0.706 1.789 1.322 96.522 o
-16 21 0 1.471 1.240 1.322 96.522 o
-16 21 1 2.036 1.240 1.332 95.054 o
-16 21 2 2.683 2.104 1.352 92.217 o
-16 21 4 4.402 5.845 1.362 90.846 o
-16 21 5 1.762 2.613 1.230 111.415 o
-16 21 6 7.274 6.821 1.291 101.136 o
-16 21 7 2.696 2.968 1.088 142.478 o
-16 21 8 58.049 60.313 2.084 38.816 o
-16 21 9 6.999 6.049 1.220 113.280 o
-16 21 10 3.966 3.761 1.189 119.163 o
-16 21 11 4.276 6.740 1.240 109.596 o
-16 21 12 6.985 9.291 1.271 104.399 o
-16 21 14 0.520 1.118 1.108 137.297 o
-16 21 15 0.527 0.386 1.230 111.415 o
-16 22 -4 9.549 10.399 1.657 61.396 o
-16 22 -3 11.167 10.359 1.586 67.029 o
-16 22 -2 1.227 0.742 1.301 99.562 o
-16 22 -1 33.867 36.190 2.175 35.620 o
-16 22 0 5.524 4.412 1.393 86.911 o
-16 22 1 4.855 6.699 1.444 80.898 o
-16 22 2 1.398 0.671 1.545 70.604 o
-16 22 3 15.433 12.616 1.891 47.151 o
-16 22 4 1.194 1.728 1.413 84.428 o
-16 22 5 3.172 2.928 1.230 111.415 o
-16 22 6 0.119 0.051 1.159 125.518 o
-16 22 7 8.447 9.159 1.240 109.596 o
-16 22 8 3.449 3.253 1.078 145.179 o
-16 22 9 14.980 16.255 1.372 89.505 o
-16 22 10 8.503 8.153 1.240 109.596 o
-16 22 11 3.038 3.019 1.159 125.518 o
-16 22 12 5.138 5.500 1.200 117.152 o
-16 22 13 0.003 0.102 1.098 139.852 o
-16 22 14 15.056 17.790 1.403 85.656 o
-16 23 -2 19.534 23.645 1.718 57.114 o
-16 23 -1 27.751 34.350 2.064 39.584 o
-16 23 0 21.020 24.784 2.104 38.069 o
-16 23 1 0.715 0.122 1.535 71.542 o
-16 23 4 2.422 1.942 1.423 83.226 o
-16 23 5 2.599 1.555 1.413 84.428 o
-16 23 6 9.590 10.166 1.596 66.178 o
-16 23 7 0.427 1.128 1.159 125.518 o
-16 23 8 28.014 28.820 1.464 78.666 o
-16 23 9 13.171 14.283 1.342 93.620 o
-16 23 10 2.631 2.887 1.139 130.041 o
-16 23 11 0.879 1.606 1.098 139.852 o
-16 23 12 50.433 59.459 2.308 31.657 o
-16 24 3 3.056 3.375 1.423 83.226 o
-16 24 5 10.655 10.623 1.576 67.897 o
-16 24 6 0.948 1.271 1.372 89.505 o
-16 24 7 1.655 3.040 1.383 88.194 o
-16 24 8 1.824 2.877 1.291 101.136 o
-15 0 -13 20.990 19.711 1.870 48.181 o
-15 0 -11 1.808 1.677 1.200 117.152 o
-15 0 -9 113.904 103.131 2.582 25.284 o
-15 0 -7 15.782 15.696 1.433 82.050 o
-15 0 -5 71.980 62.783 2.287 32.222 o
-15 0 -3 337.391 351.875 4.381 8.781 o
-15 0 -1 178.770 178.530 3.294 15.539 o
-15 0 1 3.699 4.961 1.179 121.227 o
-15 0 3 28.237 32.317 2.308 31.657 o
-15 0 5 0.301 0.508 0.996 169.849 o
-15 0 7 10.214 8.956 1.169 123.344 o
-15 0 9 0.104 0.732 1.047 153.759 o
-15 0 11 108.488 111.050 2.928 19.667 o
-15 0 13 6.765 6.303 1.850 49.246 o
-15 0 15 6.333 4.595 1.840 49.792 o
-15 0 17 7.356 8.753 2.135 36.989 o
-15 0 19 2.383 1.901 1.901 46.648 o
-15 0 21 1.675 7.096 2.023 41.192 o
-15 0 23 22.563 21.897 2.186 35.289 o
-15 0 25 4.248 4.910 1.870 48.181 o
-15 0 27 0.345 0.844 1.901 46.648 o
-15 1 -13 5.665 5.601 1.128 132.394 o
-15 1 -11 38.316 34.696 1.616 64.524 o
-15 1 -10 0.843 0.163 0.986 173.369 o
-15 1 -9 44.841 46.437 1.698 58.490 o
-15 1 -8 21.890 21.338 1.159 125.518 o
-15 1 -7 14.494 13.612 0.976 177.000 o
-15 1 -6 2.341 2.704 0.762 289.996 o
-15 1 -5 1.843 0.518 0.783 275.127 o
-15 1 -4 17.653 16.855 1.169 123.344 o
-15 1 -3 140.490 143.997 2.257 33.099 o
-15 1 -2 278.028 287.404 2.806 21.414 o
-15 1 -1 160.342 153.390 2.196 34.963 o
-15 1 0 448.102 443.905 3.202 16.440 o
-15 1 1 38.020 38.609 1.444 80.898 o
-15 1 2 217.964 218.786 2.470 27.625 o
-15 1 3 3.546 4.280 0.956 184.612 o
-15 1 4 481.518 481.356 3.721 12.177 o
-15 1 5 8.832 8.986 0.834 242.598 o
-15 1 6 270.938 273.183 2.348 30.570 o
-15 1 7 23.927 20.037 0.976 177.000 o
-15 1 8 7.232 5.174 0.783 275.127 o
-15 1 9 23.941 23.076 1.159 125.518 o
-15 1 10 20.309 17.129 0.986 173.369 o
-15 1 11 27.578 25.556 1.139 130.041 o
-15 1 12 109.951 110.033 2.602 24.891 o
-15 1 14 265.897 279.902 3.639 12.728 o
-15 1 15 229.045 229.907 3.975 10.670 o
-15 1 16 277.470 279.211 3.731 12.111 o
-15 1 17 126.804 126.847 2.989 18.872 o
-15 1 18 93.969 95.283 2.816 21.260 o
-15 1 19 61.682 58.809 2.572 25.484 o
-15 1 20 102.106 101.992 2.877 20.368 o
-15 1 21 16.028 11.934 1.555 69.684 o
-15 1 22 50.828 51.255 2.328 31.106 o
-15 1 23 0.169 0.783 1.281 102.748 o
-15 1 24 6.616 5.937 1.210 115.192 o
-15 1 25 1.059 1.006 1.271 104.399 o
-15 1 26 1.920 1.870 1.413 84.428 o
-15 1 27 1.148 1.067 1.352 92.217 o
-15 2 -14 3.016 1.667 1.088 142.478 o
-15 2 -13 19.092 18.115 1.322 96.522 o
-15 2 -12 2.544 2.440 1.047 153.759 o
-15 2 -11 7.760 7.695 1.108 137.297 o
-15 2 -10 65.769 62.682 1.962 43.793 o
-15 2 -9 36.941 36.139 1.708 57.796 o
-15 2 -8 42.800 42.615 1.809 51.484 o
-15 2 -7 3.401 5.418 0.925 196.985 o
-15 2 -6 19.920 16.560 0.986 173.369 o
-15 2 -5 61.916 53.278 1.535 71.542 o
-15 2 -4 9.838 8.661 0.864 225.776 o
-15 2 -3 30.545 27.549 1.179 121.227 o
-15 2 -2 30.310 28.779 1.250 107.821 o
-15 2 -1 0.611 0.112 0.823 248.625 o
-15 2 0 0.936 0.925 0.803 261.373 o
-15 2 1 19.303 19.711 1.037 156.789 o
-15 2 3 45.876 46.782 1.566 68.782 o
-15 2 5 42.379 40.815 1.393 86.911 o
-15 2 6 5.991 6.465 0.813 254.880 o
-15 2 7 16.063 11.965 0.996 169.849 o
-15 2 8 77.958 74.250 1.779 53.265 o
-15 2 9 66.055 62.407 1.677 59.917 o
-15 2 10 4.175 3.954 0.803 261.373 o
-15 2 11 161.906 161.075 2.053 39.977 o
-15 2 12 4.484 3.700 0.905 205.937 o
-15 2 13 12.588 13.846 1.189 119.163 o
-15 2 14 13.794 12.829 1.433 82.050 o
-15 2 15 70.832 66.412 2.470 27.625 o
-15 2 16 0.414 2.206 1.311 98.025 o
-15 2 17 76.919 74.952 2.663 23.764 o
-15 2 18 19.381 16.580 1.616 64.524 o
-15 2 19 1.651 0.823 1.352 92.217 o
-15 2 20 7.626 7.055 1.454 79.771 o
-15 2 21 0.013 1.322 1.342 93.620 o
-15 2 22 24.714 26.756 1.840 49.792 o
-15 2 23 15.226 18.410 1.576 67.897 o
-15 2 24 15.752 17.637 1.494 75.488 o
-15 2 25 0.005 0.041 1.210 115.192 o
-15 2 26 6.946 6.293 1.525 72.499 o
-15 3 -14 13.605 11.823 1.240 109.596 o
-15 3 -13 9.912 9.271 1.200 117.152 o
-15 3 -12 6.484 5.937 1.118 134.812 o
-15 3 -11 0.200 0.163 0.976 177.000 o
-15 3 -9 5.292 5.886 1.067 147.957 o
-15 3 -8 17.086 14.395 1.169 123.344 o
-15 3 -7 11.338 10.481 1.006 166.435 o
-15 3 -6 155.461 156.013 2.033 40.781 o
-15 3 -5 176.611 172.786 2.074 39.197 o
-15 3 -4 4.111 2.399 0.793 268.118 o
-15 3 -3 82.463 83.501 1.728 56.444 o
-15 3 -2 227.805 226.990 2.297 31.937 o
-15 3 -1 197.883 199.248 2.155 36.295 o
-15 3 0 20.774 20.718 0.996 169.849 o
-15 3 1 132.703 129.674 1.962 43.793 o
-15 3 2 0.097 0.427 0.722 323.592 o
-15 3 3 354.593 343.397 2.918 19.804 o
-15 3 4 3.023 2.877 0.854 231.183 o
-15 3 5 88.823 90.068 1.881 47.662 o
-15 3 6 50.628 50.340 1.616 64.524 o
-15 3 7 141.726 138.874 2.135 36.989 o
-15 3 8 31.818 31.239 1.372 89.505 o
-15 3 9 14.824 14.761 1.037 156.789 o
-15 3 10 20.998 18.888 1.098 139.852 o
-15 3 11 2.058 1.454 0.803 261.373 o
-15 3 12 6.495 9.922 0.986 173.369 o
-15 3 13 209.315 217.190 2.785 21.728 o
-15 3 14 67.628 65.762 2.053 39.977 o
-15 3 15 17.589 13.114 1.200 117.152 o
-15 3 16 67.345 60.028 2.511 26.738 o
-15 3 17 176.293 181.590 3.263 15.831 o
-15 3 18 11.241 21.470 1.657 61.396 o
-15 3 19 22.223 21.480 1.698 58.490 o
-15 3 20 29.610 26.898 1.809 51.484 o
-15 3 21 30.046 31.066 1.870 48.181 o
-15 3 22 8.129 5.988 1.474 77.585 o
-15 3 23 1.904 1.616 1.291 101.136 o
-15 3 24 0.011 3.019 1.250 107.821 o
-15 3 25 6.153 6.008 1.423 83.226 o
-15 4 -14 1.394 1.220 1.027 159.909 o
-15 4 -13 18.998 16.702 1.301 99.562 o
-15 4 -12 3.175 2.369 1.067 147.957 o
-15 4 -11 10.820 9.363 1.159 125.518 o
-15 4 -10 25.219 24.286 1.352 92.217 o
-15 4 -9 3.727 3.558 1.037 156.789 o
-15 4 -8 6.019 4.351 1.027 159.909 o
-15 4 -7 3.915 4.432 0.925 196.985 o
-15 4 -6 87.806 89.397 1.748 55.139 o
-15 4 -5 14.447 16.255 1.006 166.435 o
-15 4 -4 2.272 0.376 0.762 289.996 o
-15 4 -3 23.242 21.297 1.027 159.909 o
-15 4 -2 24.418 25.455 1.149 127.749 o
-15 4 -1 3.284 1.667 0.773 282.415 o
-15 4 1 1.452 1.545 0.783 275.127 o
-15 4 2 15.746 15.228 0.986 173.369 o
-15 4 3 56.934 59.784 1.555 69.684 o
-15 4 4 195.346 206.211 2.399 29.288 o
-15 4 5 247.978 241.506 2.277 32.510 o
-15 4 6 48.645 50.513 1.454 79.771 o
-15 4 7 106.684 103.832 1.850 49.246 o
-15 4 8 11.923 11.752 0.976 177.000 o
-15 4 9 304.322 300.721 2.745 22.376 o
-15 4 10 30.093 25.130 1.261 106.089 o
-15 4 11 59.672 60.842 1.627 63.720 o
-15 4 12 20.671 21.124 1.220 113.280 o
-15 4 13 10.966 8.560 1.139 130.041 o
-15 4 15 8.495 8.173 1.139 130.041 o
-15 4 16 2.832 1.261 1.067 147.957 o
-15 4 17 12.354 10.298 1.220 113.280 o
-15 4 18 3.642 2.623 1.352 92.217 o
-15 4 19 0.099 0.224 1.301 99.562 o
-15 4 20 2.478 2.145 1.362 90.846 o
-15 4 22 10.073 10.735 1.555 69.684 o
-15 4 23 1.804 2.714 1.342 93.620 o
-15 4 24 3.221 3.395 1.261 106.089 o
-15 4 25 7.197 8.742 1.464 78.666 o
-15 4 26 4.717 4.585 1.586 67.029 o
-15 5 -14 1.249 0.274 1.037 156.789 o
-15 5 -13 3.618 2.704 1.108 137.297 o
-15 5 -12 0.767 1.200 1.047 153.759 o
-15 5 -11 4.814 3.975 1.088 142.478 o
-15 5 -9 0.000 0.285 0.986 173.369 o
-15 5 -8 11.806 11.619 1.149 127.749 o
-15 5 -7 2.550 2.043 0.895 210.644 o
-15 5 -6 4.731 5.550 0.874 220.556 o
-15 5 -5 25.889 24.835 1.098 139.852 o
-15 5 -4 5.340 5.672 0.844 236.787 o
-15 5 -3 40.536 42.737 1.464 78.666 o
-15 5 -2 3.247 3.172 0.823 248.625 o
-15 5 -1 132.130 130.355 1.901 46.648 o
-15 5 1 153.220 150.117 2.064 39.584 o
-15 5 3 133.499 130.904 2.196 34.963 o
-15 5 4 1.658 1.688 0.864 225.776 o
-15 5 5 25.493 24.032 1.139 130.041 o
-15 5 6 4.471 3.944 0.884 215.514 o
-15 5 7 20.340 19.152 1.047 153.759 o
-15 5 8 6.263 4.920 0.945 188.603 o
-15 5 9 0.196 0.173 0.803 261.373 o
-15 5 10 2.830 3.121 0.874 220.556 o
-15 5 11 58.383 55.535 1.525 72.499 o
-15 5 12 11.489 10.786 0.976 177.000 o
-15 5 13 134.317 141.517 2.460 27.854 o
-15 5 15 139.362 137.247 2.501 26.955 o
-15 5 16 0.660 0.325 1.037 156.789 o
-15 5 17 160.697 161.787 2.674 23.583 o
-15 5 18 3.085 2.247 1.108 137.297 o
-15 5 19 72.609 72.237 2.247 33.399 o
-15 5 20 4.161 3.456 1.352 92.217 o
-15 5 21 22.559 20.748 1.728 56.444 o
-15 5 22 3.680 2.755 1.413 84.428 o
-15 5 23 8.321 9.840 1.484 76.526 o
-15 5 24 0.820 1.779 1.301 99.562 o
-15 5 25 1.086 0.813 1.301 99.562 o
-15 5 26 0.624 0.742 1.474 77.585 o
-15 6 -14 0.087 0.071 1.027 159.909 o
-15 6 -13 2.197 2.135 1.098 139.852 o
-15 6 -12 5.731 6.018 1.139 130.041 o
-15 6 -11 46.666 46.295 1.962 43.793 o
-15 6 -10 12.759 11.650 1.200 117.152 o
-15 6 -9 31.085 25.668 1.383 88.194 o
-15 6 -8 13.149 10.552 1.139 130.041 o
-15 6 -7 71.827 72.685 1.860 48.709 o
-15 6 -6 19.983 18.949 1.057 150.816 o
-15 6 -4 1.979 0.905 0.783 275.127 o
-15 6 -3 69.355 71.810 1.627 63.720 o
-15 6 -2 100.557 103.100 1.830 50.347 o
-15 6 -1 8.114 6.750 0.864 225.776 o
-15 6 0 6.931 9.485 0.976 177.000 o
-15 6 1 5.501 4.544 0.935 192.726 o
-15 6 2 3.370 3.639 0.925 196.985 o
-15 6 3 163.667 158.625 2.369 30.047 o
-15 6 4 53.757 55.779 1.789 52.661 o
-15 6 5 81.121 84.396 1.748 55.139 o
-15 6 6 1.359 2.501 0.773 282.415 o
-15 6 7 272.439 267.398 2.552 25.892 o
-15 6 8 2.737 1.464 0.915 201.386 o
-15 6 9 103.045 106.455 1.972 43.342 o
-15 6 10 54.729 53.776 1.688 59.197 o
-15 6 11 128.004 124.601 2.104 38.069 o
-15 6 12 0.791 2.521 0.895 210.644 o
-15 6 13 53.134 53.258 1.830 50.347 o
-15 6 14 1.289 0.488 0.935 192.726 o
-15 6 15 39.460 35.305 1.535 71.542 o
-15 6 16 0.238 0.112 0.935 192.726 o
-15 6 18 0.389 0.091 0.996 169.849 o
-15 6 19 0.408 0.488 1.057 150.816 o
-15 6 20 1.349 0.529 1.088 142.478 o
-15 6 21 13.327 14.344 1.606 65.343 o
-15 6 22 0.684 0.102 1.332 95.054 o
-15 6 23 7.535 7.431 1.454 79.771 o
-15 6 24 2.967 4.361 1.342 93.620 o
-15 6 25 6.167 5.845 1.515 73.475 o
-15 7 -14 2.918 1.078 1.047 153.759 o
-15 7 -13 0.983 0.498 1.078 145.179 o
-15 7 -12 33.370 33.313 1.596 66.178 o
-15 7 -11 1.442 2.003 1.067 147.957 o
-15 7 -9 14.905 14.954 1.250 107.821 o
-15 7 -8 83.988 78.367 2.114 37.704 o
-15 7 -7 23.995 21.480 1.210 115.192 o
-15 7 -4 4.322 4.158 0.823 248.625 o
-15 7 -3 1.434 1.261 0.783 275.127 o
-15 7 -2 138.490 135.661 2.003 42.032 o
-15 7 0 5.478 4.595 0.976 177.000 o
-15 7 2 173.110 177.117 2.521 26.522 o
-15 7 3 24.229 26.085 1.372 89.505 o
-15 7 4 19.972 17.180 1.169 123.344 o
-15 7 5 50.389 50.066 1.606 65.343 o
-15 7 6 67.859 65.884 1.708 57.796 o
-15 7 7 4.824 5.276 0.976 177.000 o
-15 7 8 1.954 0.630 0.895 210.644 o
-15 7 9 19.957 21.419 1.169 123.344 o
-15 7 10 26.555 28.078 1.352 92.217 o
-15 7 11 8.336 8.702 0.996 169.849 o
-15 7 12 97.562 97.316 1.992 42.462 o
-15 7 13 42.892 40.327 1.850 49.246 o
-15 7 14 51.222 53.512 1.921 45.666 o
-15 7 15 6.386 5.225 1.006 166.435 o
-15 7 16 88.105 87.994 2.267 32.802 o
-15 7 17 7.479 6.404 1.067 147.957 o
-15 7 18 34.127 33.709 1.525 72.499 o
-15 7 20 26.381 23.574 1.332 95.054 o
-15 7 21 4.439 4.310 1.067 147.957 o
-15 7 23 0.459 0.701 1.322 96.522 o
-15 7 25 1.830 2.257 1.433 82.050 o
-15 7 26 3.628 3.782 1.728 56.444 o
-15 8 -14 0.328 0.061 1.027 159.909 o
-15 8 -13 4.641 4.534 1.047 153.759 o
-15 8 -12 1.538 0.610 1.067 147.957 o
-15 8 -11 26.958 26.848 1.454 79.771 o
-15 8 -10 31.111 27.081 1.484 76.526 o
-15 8 -9 14.866 12.504 1.220 113.280 o
-15 8 -8 13.305 13.256 1.139 130.041 o
-15 8 -7 46.313 45.664 1.728 56.444 o
-15 8 -6 78.216 72.044 1.870 48.181 o
-15 8 -5 10.768 9.566 0.945 188.603 o
-15 8 -4 6.829 6.130 0.874 220.556 o
-15 8 -3 59.935 57.741 1.616 64.524 o
-15 8 -2 2.475 1.901 0.905 205.937 o
-15 8 -1 0.039 0.803 0.935 192.726 o
-15 8 0 12.411 14.090 1.179 121.227 o
-15 8 1 2.352 2.318 0.956 184.612 o
-15 8 2 19.021 18.979 1.240 109.596 o
-15 8 3 71.377 73.559 2.003 42.032 o
-15 8 4 155.463 166.443 2.491 27.176 o
-15 8 5 146.886 157.192 2.175 35.620 o
-15 8 6 112.520 117.088 1.992 42.462 o
-15 8 7 293.811 286.937 2.714 22.882 o
-15 8 8 104.959 104.269 2.450 28.085 o
-15 8 9 93.999 105.266 2.501 26.955 o
-15 8 10 82.478 84.416 1.942 44.715 o
-15 8 11 56.502 56.084 1.779 53.265 o
-15 8 12 168.850 170.326 2.328 31.106 o
-15 8 13 46.993 45.156 1.718 57.114 o
-15 8 14 26.809 25.475 1.393 86.911 o
-15 8 15 12.679 10.959 1.179 121.227 o
-15 8 16 39.992 35.336 1.657 61.396 o
-15 8 17 2.273 2.135 1.017 163.123 o
-15 8 18 1.823 0.762 0.986 173.369 o
-15 8 19 1.958 1.708 1.017 163.123 o
-15 8 20 8.533 8.570 1.128 132.394 o
-15 8 21 6.540 5.998 1.098 139.852 o
-15 8 22 17.633 18.298 1.261 106.089 o
-15 8 23 28.422 30.487 1.484 76.526 o
-15 8 24 9.117 11.203 1.372 89.505 o
-15 8 25 20.504 22.995 2.277 32.510 o
-15 9 -14 0.009 0.518 0.935 192.726 o
-15 9 -13 9.635 8.844 1.078 145.179 o
-15 9 -12 1.686 3.121 1.027 159.909 o
-15 9 -11 29.808 26.553 1.332 95.054 o
-15 9 -10 3.901 3.223 1.006 166.435 o
-15 9 -9 3.749 2.613 0.966 180.746 o
-15 9 -8 4.526 3.172 0.925 196.985 o
-15 9 -7 34.400 31.646 1.393 86.911 o
-15 9 -6 0.890 0.457 0.895 210.644 o
-15 9 -5 12.344 13.287 1.006 166.435 o
-15 9 -4 4.030 3.406 0.915 201.386 o
-15 9 -3 2.241 3.365 0.884 215.514 o
-15 9 -2 5.739 5.174 1.078 145.179 o
-15 9 -1 67.167 66.606 2.033 40.781 o
-15 9 0 35.494 37.959 1.769 53.879 o
-15 9 1 0.948 1.240 0.966 180.746 o
-15 9 2 9.197 10.023 1.139 130.041 o
-15 9 3 268.371 282.494 3.101 17.535 o
-15 9 4 50.005 48.521 1.891 47.151 o
-15 9 5 40.416 41.415 1.647 62.156 o
-15 9 6 26.221 27.966 1.332 95.054 o
-15 9 7 199.786 206.160 2.460 27.854 o
-15 9 8 0.254 0.539 0.996 169.849 o
-15 9 9 16.962 18.349 1.311 98.025 o
-15 9 10 5.917 6.476 1.128 132.394 o
-15 9 11 21.479 20.240 1.322 96.522 o
-15 9 12 0.151 0.427 0.895 210.644 o
-15 9 13 45.777 40.897 1.738 55.786 o
-15 9 14 12.992 11.355 1.189 119.163 o
-15 9 15 0.003 7.065 1.108 137.297 o
-15 9 16 3.232 3.019 1.067 147.957 o
-15 9 17 14.699 15.442 1.230 111.415 o
-15 9 18 2.437 3.243 1.047 153.759 o
-15 9 19 1.825 1.830 1.017 163.123 o
-15 9 20 1.845 1.820 1.037 156.789 o
-15 9 21 4.615 5.622 1.098 139.852 o
-15 9 22 0.020 0.325 0.986 173.369 o
-15 9 23 5.320 6.008 1.118 134.812 o
-15 9 24 0.805 2.297 1.139 130.041 o
-15 9 25 0.478 0.701 1.403 85.656 o
-15 10 -14 3.168 2.684 0.986 173.369 o
-15 10 -13 12.810 11.894 1.108 137.297 o
-15 10 -12 4.163 3.324 1.017 163.123 o
-15 10 -11 16.626 14.425 1.179 121.227 o
-15 10 -10 79.566 81.773 2.023 41.192 o
-15 10 -9 106.055 103.944 2.074 39.197 o
-15 10 -8 5.279 4.595 0.925 196.985 o
-15 10 -6 42.647 41.517 1.667 60.650 o
-15 10 -5 5.951 5.835 0.895 210.644 o
-15 10 -3 6.123 5.124 0.945 188.603 o
-15 10 -2 0.674 0.549 0.986 173.369 o
-15 10 -1 1.846 0.315 0.976 177.000 o
-15 10 0 7.313 7.248 1.118 134.812 o
-15 10 1 297.953 312.534 3.324 15.255 o
-15 10 2 0.028 0.295 0.976 177.000 o
-15 10 3 15.813 15.228 1.240 109.596 o
-15 10 4 337.204 347.524 3.416 14.449 o
-15 10 5 25.231 25.475 1.281 102.748 o
-15 10 6 95.485 84.345 1.921 45.666 o
-15 10 7 8.321 7.665 1.006 166.435 o
-15 10 8 339.070 349.222 3.395 14.623 o
-15 10 9 31.546 31.564 1.627 63.720 o
-15 10 10 103.084 101.677 2.318 31.379 o
-15 10 11 53.948 51.855 2.003 42.032 o
-15 10 12 112.931 104.219 2.328 31.106 o
-15 10 13 83.242 82.830 2.226 34.012 o
-15 10 14 2.194 2.104 1.200 117.152 o
-15 10 15 7.248 6.221 1.128 132.394 o
-15 10 16 17.374 18.878 1.352 92.217 o
-15 10 17 2.610 2.114 1.057 150.816 o
-15 10 18 7.192 7.706 1.108 137.297 o
-15 10 19 12.775 10.918 1.169 123.344 o
-15 10 20 5.334 5.124 1.098 139.852 o
-15 10 21 6.571 6.038 1.088 142.478 o
-15 10 22 37.457 36.434 1.931 45.186 o
-15 10 23 0.096 0.803 1.088 142.478 o
-15 10 24 6.626 8.295 1.240 109.596 o
-15 10 25 9.605 10.735 1.403 85.656 o
-15 11 -14 3.795 3.568 1.078 145.179 o
-15 11 -13 7.873 6.872 1.037 156.789 o
-15 11 -12 1.121 0.620 0.945 188.603 o
-15 11 -11 6.544 7.299 1.078 145.179 o
-15 11 -10 6.555 6.455 1.047 153.759 o
-15 11 -9 4.498 3.192 0.986 173.369 o
-15 11 -8 74.538 74.850 1.809 51.484 o
-15 11 -7 49.443 48.653 1.748 55.139 o
-15 11 -6 3.571 3.192 0.956 184.612 o
-15 11 -5 9.901 9.159 0.956 184.612 o
-15 11 -4 8.344 8.946 0.935 192.726 o
-15 11 -3 5.013 4.859 0.925 196.985 o
-15 11 -2 44.327 41.761 1.698 58.490 o
-15 11 -1 0.226 0.366 0.874 220.556 o
-15 11 0 39.308 46.976 1.952 44.250 o
-15 11 1 14.892 16.723 1.281 102.748 o
-15 11 2 291.073 283.358 3.253 15.930 o
-15 11 4 27.106 28.952 1.545 70.604 o
-15 11 5 0.707 0.630 0.905 205.937 o
-15 11 6 50.577 49.558 1.769 53.879 o
-15 11 8 39.347 37.389 1.982 42.899 o
-15 11 9 24.909 22.690 1.393 86.911 o
-15 11 10 7.980 7.482 1.159 125.518 o
-15 11 11 3.713 1.067 1.047 153.759 o
-15 11 12 11.649 11.121 1.230 111.415 o
-15 11 13 33.368 32.174 1.627 63.720 o
-15 11 14 5.803 5.388 1.271 104.399 o
-15 11 15 0.889 1.108 1.189 119.163 o
-15 11 16 6.534 6.008 1.301 99.562 o
-15 11 17 25.152 25.821 1.454 79.771 o
-15 11 18 11.483 10.389 1.159 125.518 o
-15 11 19 7.283 7.136 1.149 127.749 o
-15 11 20 6.125 4.564 1.230 111.415 o
-15 11 21 5.615 6.445 1.220 113.280 o
-15 11 22 5.930 4.178 1.179 121.227 o
-15 11 23 1.588 1.006 1.098 139.852 o
-15 11 24 14.432 16.926 1.423 83.226 o
-15 12 -14 6.052 5.906 1.098 139.852 o
-15 12 -13 0.600 0.986 1.027 159.909 o
-15 12 -12 22.307 22.680 1.311 98.025 o
-15 12 -11 0.427 0.844 0.935 192.726 o
-15 12 -10 0.918 0.081 0.956 184.612 o
-15 12 -9 1.195 0.762 1.017 163.123 o
-15 12 -7 11.667 11.355 1.098 139.852 o
-15 12 -6 15.498 15.797 1.128 132.394 o
-15 12 -5 23.968 23.706 1.169 123.344 o
-15 12 -4 0.346 0.213 0.874 220.556 o
-15 12 -3 0.552 2.470 0.945 188.603 o
-15 12 -1 0.174 0.620 0.905 205.937 o
-15 12 0 3.927 6.699 0.996 169.849 o
-15 12 2 63.321 66.199 1.891 47.151 o
-15 12 3 65.530 76.009 2.053 39.977 o
-15 12 4 190.148 191.857 2.826 21.107 o
-15 12 5 5.549 4.381 0.976 177.000 o
-15 12 6 141.483 151.357 2.297 31.937 o
-15 12 8 114.390 115.523 2.714 22.882 o
-15 12 9 0.620 2.450 1.078 145.179 o
-15 12 10 98.014 102.186 2.379 29.791 o
-15 12 11 2.546 2.297 1.067 147.957 o
-15 12 12 9.024 8.194 1.169 123.344 o
-15 12 13 1.791 1.250 1.047 153.759 o
-15 12 14 3.602 3.599 1.230 111.415 o
-15 12 15 12.452 11.264 1.393 86.911 o
-15 12 16 13.551 11.843 1.413 84.428 o
-15 12 17 0.674 0.447 1.433 82.050 o
-15 12 18 9.117 10.684 1.688 59.197 o
-15 12 19 7.000 7.614 1.474 77.585 o
-15 12 21 15.679 13.663 1.342 93.620 o
-15 12 22 1.094 0.742 1.108 137.297 o
-15 12 23 0.726 0.630 1.088 142.478 o
-15 12 24 1.131 2.724 1.220 113.280 o
-15 13 -14 12.858 11.691 1.169 123.344 o
-15 13 -13 1.416 1.200 1.017 163.123 o
-15 13 -12 1.496 1.809 1.149 127.749 o
-15 13 -11 15.041 15.675 1.372 89.505 o
-15 13 -10 0.929 0.132 1.017 163.123 o
-15 13 -9 0.320 1.027 1.017 163.123 o
-15 13 -8 4.418 4.768 1.017 163.123 o
-15 13 -7 13.776 12.290 1.108 137.297 o
-15 13 -6 5.333 5.022 0.986 173.369 o
-15 13 -5 18.595 19.772 1.139 130.041 o
-15 13 -4 52.263 51.510 1.769 53.879 o
-15 13 -3 37.525 35.580 1.647 62.156 o
-15 13 -2 28.142 26.583 1.352 92.217 o
-15 13 -1 69.441 72.024 1.992 42.462 o
-15 13 0 81.497 79.252 2.033 40.781 o
-15 13 2 23.117 23.645 1.281 102.748 o
-15 13 3 43.252 41.761 1.728 56.444 o
-15 13 4 50.721 48.206 1.799 52.068 o
-15 13 5 3.672 2.358 0.864 225.776 o
-15 13 6 34.788 32.073 1.444 80.898 o
-15 13 7 5.984 5.317 1.017 163.123 o
-15 13 8 78.900 81.478 2.501 26.955 o
-15 13 9 9.746 6.577 1.200 117.152 o
-15 13 10 8.786 9.119 1.240 109.596 o
-15 13 11 9.823 7.218 1.179 121.227 o
-15 13 12 6.053 4.585 1.128 132.394 o
-15 13 13 0.352 0.376 1.057 150.816 o
-15 13 14 9.496 8.468 1.362 90.846 o
-15 13 15 30.086 28.728 1.789 52.661 o
-15 13 16 21.202 17.536 1.809 51.484 o
-15 13 17 11.740 13.815 1.748 55.139 o
-15 13 18 26.614 24.042 1.952 44.250 o
-15 13 19 6.349 7.177 1.484 76.526 o
-15 13 20 2.739 2.938 1.372 89.505 o
-15 13 21 9.575 8.631 1.474 77.585 o
-15 13 23 2.353 2.989 1.281 102.748 o
-15 14 -14 0.318 0.396 1.078 145.179 o
-15 14 -13 0.217 1.200 1.108 137.297 o
-15 14 -12 0.279 0.549 1.108 137.297 o
-15 14 -11 17.414 16.336 1.383 88.194 o
-15 14 -9 18.070 15.777 1.352 92.217 o
-15 14 -8 4.726 4.198 1.006 166.435 o
-15 14 -7 15.023 15.177 1.159 125.518 o
-15 14 -6 18.860 17.922 1.200 117.152 o
-15 14 -5 13.694 12.595 1.118 134.812 o
-15 14 -4 0.031 0.366 0.956 184.612 o
-15 14 -3 26.129 24.418 1.352 92.217 o
-15 14 -2 4.845 3.914 1.027 159.909 o
-15 14 -1 6.107 6.760 1.078 145.179 o
-15 14 0 7.301 7.807 1.078 145.179 o
-15 14 1 1.205 0.905 0.966 180.746 o
-15 14 2 45.962 47.504 1.860 48.709 o
-15 14 3 33.460 30.162 1.566 68.782 o
-15 14 4 21.353 19.274 1.230 111.415 o
-15 14 5 80.438 82.993 1.860 48.709 o
-15 14 6 3.056 2.186 0.935 192.726 o
-15 14 7 9.696 6.679 1.118 134.812 o
-15 14 8 10.713 11.162 1.179 121.227 o
-15 14 9 49.637 51.255 1.891 47.151 o
-15 14 10 15.669 13.104 1.088 142.478 o
-15 14 11 18.012 16.763 1.261 106.089 o
-15 14 12 13.380 13.287 1.372 89.505 o
-15 14 14 13.987 14.100 1.494 75.488 o
-15 14 15 3.155 2.043 1.291 101.136 o
-15 14 16 8.065 6.862 1.606 65.343 o
-15 14 17 0.116 0.488 1.474 77.585 o
-15 14 18 3.700 3.883 1.576 67.897 o
-15 14 19 24.476 21.338 1.911 46.153 o
-15 14 20 0.035 0.203 1.332 95.054 o
-15 14 21 20.877 22.029 1.688 59.197 o
-15 14 22 0.856 0.102 1.250 107.821 o
-15 14 23 10.952 11.792 1.454 79.771 o
-15 15 -13 0.837 1.433 1.098 139.852 o
-15 15 -12 6.343 4.371 1.179 121.227 o
-15 15 -11 4.893 5.073 1.189 119.163 o
-15 15 -10 0.182 0.701 1.108 137.297 o
-15 15 -8 30.295 25.933 1.444 80.898 o
-15 15 -7 3.688 2.968 0.986 173.369 o
-15 15 -6 1.262 1.240 0.976 177.000 o
-15 15 -5 7.820 9.322 1.240 109.596 o
-15 15 -4 46.306 48.612 1.901 46.648 o
-15 15 -3 11.114 12.178 1.169 123.344 o
-15 15 -2 8.087 5.957 1.088 142.478 o
-15 15 -1 189.094 200.945 2.958 19.263 o
-15 15 0 15.795 17.963 1.271 104.399 o
-15 15 1 62.654 66.941 2.033 40.781 o
-15 15 2 93.640 94.683 2.155 36.295 o
-15 15 3 99.514 102.216 2.216 34.324 o
-15 15 4 39.387 34.868 1.657 61.396 o
-15 15 5 63.122 62.163 1.972 43.342 o
-15 15 6 25.488 31.178 1.433 82.050 o
-15 15 7 34.251 33.079 1.616 64.524 o
-15 15 8 83.560 81.173 2.053 39.977 o
-15 15 9 23.015 21.551 1.301 99.562 o
-15 15 10 28.312 29.745 1.586 67.029 o
-15 15 11 2.196 1.586 1.078 145.179 o
-15 15 12 13.927 11.691 1.240 109.596 o
-15 15 13 25.253 22.903 1.423 83.226 o
-15 15 14 5.221 3.497 1.067 147.957 o
-15 15 15 27.924 31.595 1.942 44.715 o
-15 15 16 8.951 7.817 1.647 62.156 o
-15 15 17 17.881 18.430 1.891 47.151 o
-15 15 18 40.812 39.921 2.531 26.310 o
-15 15 19 2.285 1.006 1.505 74.472 o
-15 15 20 2.977 1.799 1.372 89.505 o
-15 15 21 37.749 41.385 2.155 36.295 o
-15 15 22 0.088 1.017 1.291 101.136 o
-15 16 -12 7.080 6.059 1.210 115.192 o
-15 16 -11 2.246 2.816 1.149 127.749 o
-15 16 -10 16.028 15.492 1.393 86.911 o
-15 16 -9 2.465 2.806 1.078 145.179 o
-15 16 -8 1.061 1.464 1.037 156.789 o
-15 16 -7 17.617 17.404 1.332 95.054 o
-15 16 -5 6.939 7.136 1.220 113.280 o
-15 16 -4 10.245 10.776 1.189 119.163 o
-15 16 -3 1.370 1.159 1.027 159.909 o
-15 16 -2 74.678 72.542 2.074 39.197 o
-15 16 -1 2.759 3.639 1.057 150.816 o
-15 16 0 7.518 7.289 1.139 130.041 o
-15 16 2 9.929 9.027 1.159 125.518 o
-15 16 3 85.659 86.480 2.165 35.955 o
-15 16 5 12.905 12.890 1.301 99.562 o
-15 16 6 27.440 25.841 1.342 93.620 o
-15 16 7 7.513 5.835 1.139 130.041 o
-15 16 8 36.242 38.233 1.759 54.503 o
-15 16 9 4.649 5.733 1.078 145.179 o
-15 16 10 6.496 6.232 1.149 127.749 o
-15 16 11 4.489 3.395 1.098 139.852 o
-15 16 12 4.620 3.954 1.108 137.297 o
-15 16 13 0.192 0.793 1.067 147.957 o
-15 16 14 5.525 5.906 1.078 145.179 o
-15 16 15 1.613 2.125 1.139 130.041 o
-15 16 16 2.612 2.623 1.169 123.344 o
-15 16 17 0.256 1.444 1.494 75.488 o
-15 16 18 6.867 7.329 1.627 63.720 o
-15 16 19 1.369 0.508 1.484 76.526 o
-15 16 20 1.825 1.952 1.362 90.846 o
-15 16 21 2.892 4.544 1.372 89.505 o
-15 16 22 21.137 20.535 1.627 63.720 o
-15 17 -12 3.214 4.005 1.128 132.394 o
-15 17 -11 6.017 4.819 1.169 123.344 o
-15 17 -10 5.348 5.896 1.210 115.192 o
-15 17 -9 0.781 1.017 1.047 153.759 o
-15 17 -8 1.073 0.325 1.006 166.435 o
-15 17 -6 2.794 2.694 1.332 95.054 o
-15 17 -5 8.459 8.793 1.444 80.898 o
-15 17 -4 24.890 24.845 1.444 80.898 o
-15 17 -3 13.293 12.829 1.240 109.596 o
-15 17 -2 12.093 11.945 1.220 113.280 o
-15 17 -1 190.856 191.074 2.755 22.211 o
-15 17 0 27.274 28.372 1.474 77.585 o
-15 17 1 71.822 73.844 2.135 36.989 o
-15 17 3 83.433 80.034 2.358 30.307 o
-15 17 4 3.983 3.294 1.149 127.749 o
-15 17 5 137.201 140.622 2.653 23.946 o
-15 17 6 1.420 1.210 1.047 153.759 o
-15 17 7 42.554 40.836 1.931 45.186 o
-15 17 8 2.871 2.938 1.027 159.909 o
-15 17 9 1.863 2.511 1.017 163.123 o
-15 17 10 3.136 2.958 1.108 137.297 o
-15 17 11 0.162 0.020 1.067 147.957 o
-15 17 13 48.850 47.921 1.911 46.153 o
-15 17 14 13.861 14.079 1.250 107.821 o
-15 17 15 74.847 79.760 2.399 29.288 o
-15 17 16 7.473 7.218 1.240 109.596 o
-15 17 17 52.072 52.801 2.389 29.538 o
-15 17 18 3.765 4.066 1.393 86.911 o
-15 17 19 34.163 36.607 2.491 27.176 o
-15 17 20 1.469 0.579 1.352 92.217 o
-15 17 21 25.341 26.268 1.728 56.444 o
-15 18 -11 0.117 0.315 1.067 147.957 o
-15 18 -10 15.230 13.571 1.311 98.025 o
-15 18 -9 0.103 2.775 1.118 134.812 o
-15 18 -8 1.361 1.901 1.261 106.089 o
-15 18 -7 8.475 7.502 1.413 84.428 o
-15 18 -6 6.786 7.126 1.393 86.911 o
-15 18 -5 12.633 12.229 1.566 68.782 o
-15 18 -4 1.649 0.437 1.189 119.163 o
-15 18 -3 8.737 8.671 1.342 93.620 o
-15 18 -2 0.985 1.332 1.057 150.816 o
-15 18 -1 20.000 17.292 1.322 96.522 o
-15 18 0 3.859 4.788 1.108 137.297 o
-15 18 1 25.519 26.522 1.444 80.898 o
-15 18 2 2.465 2.460 1.149 127.749 o
-15 18 3 2.584 4.819 1.189 119.163 o
-15 18 4 5.787 5.866 1.220 113.280 o
-15 18 5 5.286 4.819 1.189 119.163 o
-15 18 6 2.518 2.277 1.098 139.852 o
-15 18 7 5.034 5.632 1.098 139.852 o
-15 18 8 2.940 2.531 1.047 153.759 o
-15 18 10 7.218 5.977 1.220 113.280 o
-15 18 11 3.548 2.877 1.139 130.041 o
-15 18 12 0.395 0.427 1.098 139.852 o
-15 18 13 0.345 0.854 1.027 159.909 o
-15 18 14 2.102 1.189 1.037 156.789 o
-15 18 15 4.210 4.585 1.189 119.163 o
-15 18 16 1.378 1.108 1.139 130.041 o
-15 18 18 0.036 0.081 1.240 109.596 o
-15 18 19 7.697 7.878 1.403 85.656 o
-15 19 -10 0.845 1.118 1.200 117.152 o
-15 19 -9 9.742 10.501 1.413 84.428 o
-15 19 -8 14.642 16.336 1.545 70.604 o
-15 19 -6 30.426 32.357 1.952 44.250 o
-15 19 -5 17.960 13.795 1.566 68.782 o
-15 19 -4 15.231 14.689 1.413 84.428 o
-15 19 -2 95.200 94.775 2.663 23.764 o
-15 19 -1 0.121 0.590 1.210 115.192 o
-15 19 0 64.446 72.034 2.338 30.836 o
-15 19 1 3.340 3.151 1.200 117.152 o
-15 19 2 28.182 26.909 1.596 66.178 o
-15 19 3 43.120 41.923 2.074 39.197 o
-15 19 5 8.159 9.261 1.444 80.898 o
-15 19 6 7.186 6.150 1.189 119.163 o
-15 19 7 20.384 21.195 1.383 88.194 o
-15 19 8 2.628 2.328 1.067 147.957 o
-15 19 9 3.433 3.162 1.098 139.852 o
-15 19 10 3.924 4.056 1.179 121.227 o
-15 19 12 16.182 14.761 1.393 86.911 o
-15 19 13 10.647 10.206 1.179 121.227 o
-15 19 14 25.095 24.530 1.383 88.194 o
-15 19 15 0.327 1.037 1.128 132.394 o
-15 19 16 66.083 69.767 2.338 30.836 o
-15 19 17 3.415 4.473 1.311 98.025 o
-15 19 18 31.514 32.042 1.779 53.265 o
-15 20 -8 2.192 2.297 1.261 106.089 o
-15 20 -7 4.254 2.511 1.311 98.025 o
-15 20 -6 0.171 0.864 1.271 104.399 o
-15 20 -5 2.013 0.305 1.311 98.025 o
-15 20 -4 4.974 5.835 1.433 82.050 o
-15 20 -3 12.518 14.293 1.586 67.029 o
-15 20 -2 5.754 3.883 1.372 89.505 o
-15 20 0 3.239 3.416 1.423 83.226 o
-15 20 1 23.265 21.104 1.779 53.265 o
-15 20 2 5.957 6.293 1.261 106.089 o
-15 20 3 2.840 1.250 1.169 123.344 o
-15 20 4 5.941 5.489 1.372 89.505 o
-15 20 5 1.009 0.600 1.261 106.089 o
-15 20 6 5.882 7.157 1.169 123.344 o
-15 20 7 19.143 21.572 1.393 86.911 o
-15 20 8 3.935 3.548 1.108 137.297 o
-15 20 10 17.347 18.481 1.444 80.898 o
-15 20 11 0.377 0.112 1.098 139.852 o
-15 20 12 16.063 17.068 1.342 93.620 o
-15 20 13 2.487 2.541 1.067 147.957 o
-15 20 14 25.412 24.906 1.423 83.226 o
-15 20 15 0.477 0.173 1.128 132.394 o
-15 20 16 4.355 4.076 1.200 117.152 o
-15 20 17 0.353 1.657 1.240 109.596 o
-15 20 18 5.793 5.733 1.311 98.025 o
-15 21 -7 0.049 0.407 1.413 84.428 o
-15 21 -6 16.761 17.444 1.850 49.246 o
-15 21 -4 5.865 7.828 1.667 60.650 o
-15 21 -3 6.104 6.496 1.423 83.226 o
-15 21 -2 31.598 33.404 2.064 39.584 o
-15 21 -1 0.224 0.264 1.281 102.748 o
-15 21 0 22.549 23.391 1.769 53.879 o
-15 21 1 4.861 3.883 1.403 85.656 o
-15 21 2 35.129 34.899 2.033 40.781 o
-15 21 3 0.436 0.071 1.311 98.025 o
-15 21 4 12.766 11.802 1.535 71.542 o
-15 21 5 0.676 0.000 1.189 119.163 o
-15 21 6 30.370 33.191 1.769 53.879 o
-15 21 7 0.939 0.335 1.067 147.957 o
-15 21 8 0.727 1.189 1.037 156.789 o
-15 21 9 11.382 12.514 1.322 96.522 o
-15 21 11 0.012 0.152 1.098 139.852 o
-15 21 12 16.097 14.771 1.281 102.748 o
-15 21 13 2.292 2.816 1.067 147.957 o
-15 21 14 11.880 12.168 1.220 113.280 o
-15 21 15 0.274 0.346 1.118 134.812 o
-15 21 16 26.291 29.409 1.586 67.029 o
-15 21 17 5.366 4.727 1.291 101.136 o
-15 22 -7 8.920 8.549 1.627 63.720 o
-15 22 -6 0.010 0.305 1.444 80.898 o
-15 22 -5 23.956 21.846 1.921 45.666 o
-15 22 -4 1.933 1.047 1.505 74.472 o
-15 22 -3 0.652 1.383 1.311 98.025 o
-15 22 -2 13.982 15.604 1.627 63.720 o
-15 22 -1 0.297 1.098 1.301 99.562 o
-15 22 1 1.562 1.647 1.322 96.522 o
-15 22 2 5.901 7.360 1.748 55.139 o
-15 22 3 0.471 0.478 1.566 68.782 o
-15 22 4 4.508 4.778 1.494 75.488 o
-15 22 5 1.797 1.088 1.210 115.192 o
-15 22 6 6.921 6.618 1.139 130.041 o
-15 22 7 15.889 18.258 1.332 95.054 o
-15 22 8 33.043 34.431 1.728 56.444 o
-15 22 11 0.372 1.098 1.108 137.297 o
-15 22 12 7.530 7.207 1.159 125.518 o
-15 22 14 0.403 0.579 1.027 159.909 o
-15 22 15 0.519 0.956 1.118 134.812 o
-15 23 -5 2.997 2.999 1.494 75.488 o
-15 23 -4 2.185 1.586 1.494 75.488 o
-15 23 -3 2.199 0.661 1.332 95.054 o
-15 23 -2 11.229 13.846 1.576 67.897 o
-15 23 -1 115.851 129.613 3.070 17.886 o
-15 23 0 2.590 2.064 1.362 90.846 o
-15 23 1 5.543 4.646 1.708 57.796 o
-15 23 2 4.266 4.575 1.708 57.796 o
-15 23 3 2.548 1.952 1.433 82.050 o
-15 23 4 11.801 11.182 1.647 62.156 o
-15 23 5 2.194 1.952 1.413 84.428 o
-15 23 7 2.059 2.572 1.088 142.478 o
-15 23 8 6.204 5.988 1.128 132.394 o
-15 23 9 25.394 25.211 1.494 75.488 o
-15 23 10 12.790 12.575 1.311 98.025 o
-15 23 12 12.358 13.185 1.220 113.280 o
-15 23 13 12.360 11.223 1.179 121.227 o
-15 23 14 8.988 9.759 1.159 125.518 o
-15 24 -3 6.898 10.725 1.698 58.490 o
-15 24 -2 31.748 29.643 1.911 46.153 o
-15 24 -1 4.302 4.869 1.393 86.911 o
-15 24 0 0.484 0.122 1.576 67.897 o
-15 24 2 0.720 0.193 1.342 93.620 o
-15 24 3 1.160 0.925 1.393 86.911 o
-15 24 4 0.225 0.376 1.362 90.846 o
-15 24 6 16.045 14.456 1.667 60.650 o
-15 24 7 5.199 5.469 1.261 106.089 o
-15 24 8 29.352 29.552 1.779 53.265 o
-15 24 9 0.011 0.234 1.240 109.596 o
-15 24 11 23.168 24.276 1.474 77.585 o
-15 24 12 19.105 21.470 1.352 92.217 o
-15 25 2 1.817 1.982 1.362 90.846 o
-15 25 5 17.615 15.716 1.657 61.396 o
-15 25 6 2.638 3.111 1.362 90.846 o
-15 25 7 1.056 0.864 1.139 130.041 o
-15 25 8 0.375 0.691 1.250 107.821 o
-15 25 9 4.220 4.371 1.301 99.562 o
-14 0 -12 19.037 19.376 1.566 68.782 o
-14 0 -10 3.102 3.558 1.189 119.163 o
-14 0 -8 10.479 9.546 1.250 107.821 o
-14 0 -6 53.380 46.020 1.779 53.265 o
-14 0 -4 46.843 40.571 1.931 45.186 o
-14 0 -2 727.900 715.959 5.276 6.056 o
-14 0 0 431.106 423.340 4.046 10.298 o
-14 0 2 883.077 903.140 5.459 5.657 o
-14 0 4 1127.260 1137.070 5.906 4.832 o
-14 0 6 495.821 498.424 4.066 10.195 o
-14 0 8 29.821 30.771 1.748 55.139 o
-14 0 10 56.499 60.994 1.820 50.911 o
-14 0 12 350.988 355.769 5.174 6.296 o
-14 0 14 171.136 163.769 4.036 10.350 o
-14 0 16 358.876 380.766 5.733 5.128 o
-14 0 18 82.678 80.177 3.700 12.312 o
-14 0 20 174.645 171.272 4.524 8.237 o
-14 0 22 28.599 26.166 2.501 26.955 o
-14 0 24 8.826 7.624 1.759 54.503 o
-14 0 26 1.832 3.416 2.094 38.440 o
-14 1 -12 2.469 1.759 0.925 196.985 o
-14 1 -11 27.098 25.221 1.179 121.227 o
-14 1 -10 1.748 2.979 0.834 242.598 o
-14 1 -9 21.006 18.512 1.017 163.123 o
-14 1 -8 55.087 48.856 1.566 68.782 o
-14 1 -7 3.236 3.182 0.803 261.373 o
-14 1 -6 403.849 423.299 2.613 24.697 o
-14 1 -5 24.619 22.730 0.956 184.612 o
-14 1 -4 68.965 66.352 1.362 90.846 o
-14 1 -3 125.071 127.041 1.657 61.396 o
-14 1 -2 45.655 47.596 1.505 74.472 o
-14 1 -1 12.610 12.046 0.905 205.937 o
-14 1 0 10.391 9.129 0.854 231.183 o
-14 1 1 59.148 58.737 1.484 76.526 o
-14 1 2 64.061 66.230 1.474 77.585 o
-14 1 3 10.518 11.203 0.925 196.985 o
-14 1 4 47.044 45.888 1.372 89.505 o
-14 1 5 2.783 1.809 0.691 352.774 o
-14 1 6 29.765 32.063 1.189 119.163 o
-14 1 7 295.579 298.932 2.328 31.106 o
-14 1 8 1.156 1.261 0.681 363.384 o
-14 1 9 46.279 44.739 1.393 86.911 o
-14 1 10 48.938 48.917 1.342 93.620 o
-14 1 12 129.919 121.531 2.114 37.704 o
-14 1 14 4.488 2.724 1.159 125.518 o
-14 1 15 69.620 66.789 2.389 29.538 o
-14 1 16 45.060 46.020 2.338 30.836 o
-14 1 17 169.153 166.240 3.121 17.308 o
-14 1 18 12.451 11.853 1.454 79.771 o
-14 1 19 11.547 9.474 1.433 82.050 o
-14 1 20 2.081 1.809 1.311 98.025 o
-14 1 21 50.844 55.678 2.521 26.522 o
-14 1 22 44.728 45.410 2.460 27.854 o
-14 1 23 56.995 60.100 2.470 27.625 o
-14 1 24 2.332 2.602 1.230 111.415 o
-14 1 25 14.312 11.396 1.616 64.524 o
-14 1 26 4.112 3.446 1.474 77.585 o
-14 1 27 5.189 7.238 1.525 72.499 o
-14 2 -12 2.305 2.450 1.027 159.909 o
-14 2 -11 32.151 30.934 1.525 72.499 o
-14 2 -10 24.675 22.090 1.271 104.399 o
-14 2 -9 6.592 4.727 1.006 166.435 o
-14 2 -8 87.130 86.540 1.809 51.484 o
-14 2 -7 0.612 0.854 0.762 289.996 o
-14 2 -6 66.090 65.802 1.464 78.666 o
-14 2 -5 134.188 138.863 1.718 57.114 o
-14 2 -4 0.025 0.102 0.691 352.774 o
-14 2 -3 46.516 47.392 1.281 102.748 o
-14 2 -2 54.779 53.624 1.352 92.217 o
-14 2 -1 158.989 159.622 1.809 51.484 o
-14 2 0 207.519 210.359 1.952 44.250 o
-14 2 1 75.291 74.820 1.383 88.194 o
-14 2 2 126.049 122.375 1.931 45.186 o
-14 2 3 373.620 377.737 2.846 20.806 o
-14 2 4 335.803 344.342 2.684 23.405 o
-14 2 5 22.108 21.338 0.945 188.603 o
-14 2 6 557.475 560.618 3.019 18.493 o
-14 2 7 55.750 56.064 1.545 70.604 o
-14 2 8 144.999 148.195 2.064 39.584 o
-14 2 9 5.643 5.886 0.793 268.118 o
-14 2 10 27.633 26.370 1.067 147.957 o
-14 2 11 23.811 23.442 1.027 159.909 o
-14 2 12 46.775 46.915 1.728 56.444 o
-14 2 13 193.086 196.767 2.562 25.687 o
-14 2 14 19.093 15.889 1.189 119.163 o
-14 2 15 39.373 34.929 1.992 42.462 o
-14 2 16 9.872 9.119 1.362 90.846 o
-14 2 17 192.853 191.745 3.223 16.233 o
-14 2 18 2.097 1.942 1.281 102.748 o
-14 2 19 24.855 21.348 1.637 62.931 o
-14 2 20 0.928 1.108 1.311 98.025 o
-14 2 21 25.523 26.949 1.627 63.720 o
-14 2 22 8.440 10.023 1.393 86.911 o
-14 2 23 0.470 1.657 1.261 106.089 o
-14 2 24 0.245 0.600 1.210 115.192 o
-14 2 25 0.019 1.372 1.576 67.897 o
-14 2 26 0.523 1.128 1.413 84.428 o
-14 2 27 12.994 12.788 1.627 63.720 o
-14 3 -13 43.922 38.508 1.657 61.396 o
-14 3 -12 28.073 26.207 1.393 86.911 o
-14 3 -11 6.946 5.967 1.098 139.852 o
-14 3 -10 53.654 47.382 1.870 48.181 o
-14 3 -9 4.232 4.046 0.996 169.849 o
-14 3 -8 35.677 38.975 1.677 59.917 o
-14 3 -7 4.326 2.643 0.854 231.183 o
-14 3 -6 50.555 49.517 1.464 78.666 o
-14 3 -5 79.069 74.616 1.555 69.684 o
-14 3 -4 17.936 17.810 0.925 196.985 o
-14 3 -3 0.230 0.224 0.651 398.249 o
-14 3 -2 31.140 31.707 1.139 130.041 o
-14 3 -1 69.784 70.519 1.433 82.050 o
-14 3 0 97.963 95.862 1.525 72.499 o
-14 3 1 417.648 422.242 2.602 24.891 o
-14 3 2 28.574 26.238 1.139 130.041 o
-14 3 4 50.058 43.163 1.159 125.518 o
-14 3 5 58.267 55.312 1.362 90.846 o
-14 3 6 60.757 56.094 1.444 80.898 o
-14 3 7 9.704 8.854 0.895 210.644 o
-14 3 8 26.020 26.238 1.139 130.041 o
-14 3 9 159.177 159.581 1.982 42.899 o
-14 3 11 218.166 219.294 2.277 32.510 o
-14 3 12 65.031 64.044 1.860 48.709 o
-14 3 13 9.216 8.580 1.057 150.816 o
-14 3 14 3.725 2.348 0.976 177.000 o
-14 3 15 13.842 13.175 1.159 125.518 o
-14 3 16 1.859 0.335 0.996 169.849 o
-14 3 17 37.516 32.876 1.952 44.250 o
-14 3 18 8.827 6.689 1.362 90.846 o
-14 3 19 9.574 8.641 1.433 82.050 o
-14 3 20 4.364 5.012 1.301 99.562 o
-14 3 21 0.373 0.224 1.179 121.227 o
-14 3 22 20.628 20.514 1.555 69.684 o
-14 3 23 22.208 22.202 1.586 67.029 o
-14 3 24 13.719 14.517 1.403 85.656 o
-14 3 25 0.172 1.372 1.555 69.684 o
-14 3 26 14.700 15.289 1.850 49.246 o
-14 3 27 0.693 0.539 1.372 89.505 o
-14 4 -13 0.358 0.701 1.037 156.789 o
-14 4 -12 6.231 5.947 1.108 137.297 o
-14 4 -11 4.921 5.764 1.088 142.478 o
-14 4 -10 1.825 1.352 0.986 173.369 o
-14 4 -9 45.585 49.710 1.840 49.792 o
-14 4 -8 12.885 9.647 1.057 150.816 o
-14 4 -7 2.254 0.651 0.834 242.598 o
-14 4 -6 6.105 5.398 0.813 254.880 o
-14 4 -5 49.630 48.145 1.433 82.050 o
-14 4 -4 4.419 4.524 0.752 297.887 o
-14 4 -3 173.472 171.526 1.901 46.648 o
-14 4 -2 81.164 83.715 1.444 80.898 o
-14 4 -1 96.102 90.525 1.535 71.542 o
-14 4 0 31.818 32.246 1.200 117.152 o
-14 4 1 191.547 195.934 2.043 40.376 o
-14 4 3 342.385 337.826 2.440 28.320 o
-14 4 4 10.293 10.613 0.884 215.514 o
-14 4 5 138.712 141.303 1.769 53.879 o
-14 4 6 36.022 32.429 1.342 93.620 o
-14 4 7 10.082 6.598 0.823 248.625 o
-14 4 8 28.212 28.515 1.311 98.025 o
-14 4 9 2.647 1.901 0.732 314.666 o
-14 4 10 172.226 175.094 2.084 38.816 o
-14 4 11 111.051 117.180 2.013 41.609 o
-14 4 12 125.077 122.324 1.992 42.462 o
-14 4 13 89.976 88.777 2.053 39.977 o
-14 4 14 26.786 23.717 1.301 99.562 o
-14 4 15 55.193 59.449 1.952 44.250 o
-14 4 16 1.560 1.078 0.996 169.849 o
-14 4 17 54.666 53.116 2.003 42.032 o
-14 4 19 56.339 52.028 2.430 28.557 o
-14 4 20 8.068 8.844 1.403 85.656 o
-14 4 21 2.876 2.562 1.220 113.280 o
-14 4 22 4.163 4.483 1.291 101.136 o
-14 4 23 3.235 3.599 1.281 102.748 o
-14 4 26 1.298 2.074 1.535 71.542 o
-14 4 27 2.524 2.135 1.505 74.472 o
-14 5 -13 14.359 12.117 1.230 111.415 o
-14 5 -12 31.313 28.250 1.444 80.898 o
-14 5 -11 37.299 30.904 1.515 73.475 o
-14 5 -10 3.278 2.196 1.017 163.123 o
-14 5 -9 1.469 0.966 0.956 184.612 o
-14 5 -8 0.418 0.844 0.925 196.985 o
-14 5 -7 170.754 166.118 2.216 34.324 o
-14 5 -6 13.199 13.114 0.945 188.603 o
-14 5 -5 26.834 26.431 1.078 145.179 o
-14 5 -4 26.184 24.753 1.057 150.816 o
-14 5 -3 65.020 61.096 1.433 82.050 o
-14 5 -2 8.459 7.136 0.742 306.104 o
-14 5 -1 69.401 68.700 1.454 79.771 o
-14 5 0 2.748 1.718 0.681 363.384 o
-14 5 1 3.273 3.294 0.742 306.104 o
-14 5 2 33.221 35.885 1.423 83.226 o
-14 5 3 1.169 0.376 0.742 306.104 o
-14 5 6 4.576 2.409 0.752 297.887 o
-14 5 7 43.002 44.800 1.342 93.620 o
-14 5 8 1.002 0.569 0.762 289.996 o
-14 5 9 12.262 10.450 0.864 225.776 o
-14 5 10 18.057 17.963 0.986 173.369 o
-14 5 11 174.616 175.785 2.196 34.963 o
-14 5 12 1.706 1.454 0.823 248.625 o
-14 5 13 24.923 23.666 1.271 104.399 o
-14 5 14 4.311 3.223 0.905 205.937 o
-14 5 15 77.031 74.484 1.860 48.709 o
-14 5 16 26.066 25.729 1.322 96.522 o
-14 5 17 35.017 34.431 1.586 67.029 o
-14 5 18 22.352 21.470 1.271 104.399 o
-14 5 19 0.617 0.173 1.047 153.759 o
-14 5 20 22.451 21.724 1.637 62.931 o
-14 5 21 7.400 7.228 1.311 98.025 o
-14 5 22 20.761 20.870 1.545 70.604 o
-14 5 23 2.186 1.067 1.230 111.415 o
-14 5 24 10.843 9.881 1.423 83.226 o
-14 5 26 2.660 3.416 1.576 67.897 o
-14 6 -12 4.003 4.412 0.986 173.369 o
-14 6 -11 1.761 2.389 0.966 180.746 o
-14 6 -10 13.883 12.382 1.169 123.344 o
-14 6 -9 4.725 4.961 1.047 153.759 o
-14 6 -7 6.111 5.774 0.925 196.985 o
-14 6 -6 105.809 106.953 1.799 52.068 o
-14 6 -5 21.767 16.458 0.966 180.746 o
-14 6 -4 2.142 1.464 0.742 306.104 o
-14 6 -3 37.828 36.312 1.322 96.522 o
-14 6 -2 119.443 117.231 1.698 58.490 o
-14 6 -1 101.647 103.202 1.627 63.720 o
-14 6 0 0.364 0.346 0.712 332.904 o
-14 6 1 241.937 232.733 2.511 26.738 o
-14 6 2 62.877 59.429 1.637 62.931 o
-14 6 3 250.374 243.011 2.480 27.399 o
-14 6 4 2.104 1.047 0.762 289.996 o
-14 6 5 119.930 119.122 1.738 55.786 o
-14 6 7 131.861 131.697 1.820 50.911 o
-14 6 8 143.074 140.185 1.860 48.709 o
-14 6 9 27.074 28.850 1.332 95.054 o
-14 6 10 130.027 128.596 1.982 42.899 o
-14 6 11 57.074 59.520 1.718 57.114 o
-14 6 12 374.186 378.377 2.968 19.131 o
-14 6 13 1.942 1.189 0.945 188.603 o
-14 6 14 110.693 112.585 2.216 34.324 o
-14 6 15 65.727 65.894 1.881 47.662 o
-14 6 16 206.957 207.746 2.552 25.892 o
-14 6 17 56.708 57.151 1.860 48.709 o
-14 6 18 50.826 48.470 1.830 50.347 o
-14 6 19 23.675 19.854 1.261 106.089 o
-14 6 20 24.746 24.845 1.322 96.522 o
-14 6 21 5.431 5.103 1.057 150.816 o
-14 6 22 1.714 1.403 1.108 137.297 o
-14 6 23 9.859 9.820 1.393 86.911 o
-14 6 26 9.574 8.783 1.677 59.917 o
-14 7 -13 4.347 4.158 1.017 163.123 o
-14 7 -12 6.838 5.469 1.017 163.123 o
-14 7 -11 138.468 132.174 2.338 30.836 o
-14 7 -9 45.008 40.307 1.606 65.343 o
-14 7 -8 0.536 0.935 0.813 254.880 o
-14 7 -7 277.533 282.942 2.684 23.405 o
-14 7 -6 51.971 52.445 1.555 69.684 o
-14 7 -5 151.453 151.835 1.972 43.342 o
-14 7 -4 78.115 80.583 1.616 64.524 o
-14 7 -3 454.678 460.221 2.867 20.512 o
-14 7 -2 21.866 18.349 0.935 192.726 o
-14 7 -1 5.042 4.920 0.874 220.556 o
-14 7 0 9.456 10.481 0.976 177.000 o
-14 7 1 5.038 4.402 0.854 231.183 o
-14 7 2 1.016 1.088 0.803 261.373 o
-14 7 3 63.123 64.816 1.688 59.197 o
-14 7 4 19.183 17.251 1.047 153.759 o
-14 7 6 18.238 15.869 0.925 196.985 o
-14 7 7 155.088 163.393 1.820 50.911 o
-14 7 8 1.231 1.230 0.722 323.592 o
-14 7 9 25.834 22.761 1.210 115.192 o
-14 7 10 43.851 42.676 1.535 71.542 o
-14 7 11 125.182 117.709 1.992 42.462 o
-14 7 12 48.415 45.624 1.637 62.931 o
-14 7 13 172.768 172.461 2.501 26.955 o
-14 7 14 24.816 27.579 1.464 78.666 o
-14 7 15 69.059 63.597 1.952 44.250 o
-14 7 16 48.547 44.424 1.718 57.114 o
-14 7 17 7.962 6.374 1.047 153.759 o
-14 7 18 15.163 13.998 1.169 123.344 o
-14 7 19 14.982 13.856 1.179 121.227 o
-14 7 21 10.234 11.934 1.149 127.749 o
-14 7 22 1.542 1.566 0.976 177.000 o
-14 7 23 4.386 3.477 1.108 137.297 o
-14 7 24 2.984 2.369 1.179 121.227 o
-14 7 25 5.973 5.794 1.616 64.524 o
-14 8 -13 1.510 0.722 0.976 177.000 o
-14 8 -12 14.232 13.236 1.139 130.041 o
-14 8 -11 6.371 5.510 1.006 166.435 o
-14 8 -9 35.410 39.860 1.627 63.720 o
-14 8 -8 15.957 18.288 1.057 150.816 o
-14 8 -7 8.738 8.966 0.915 201.386 o
-14 8 -6 6.882 5.032 0.803 261.373 o
-14 8 -5 10.563 8.610 0.834 242.598 o
-14 8 -4 0.525 1.128 0.752 297.887 o
-14 8 -3 11.234 9.088 0.854 231.183 o
-14 8 -2 11.971 10.613 0.925 196.985 o
-14 8 -1 19.456 19.986 1.210 115.192 o
-14 8 0 19.496 16.682 1.149 127.749 o
-14 8 1 0.524 0.346 0.823 248.625 o
-14 8 2 57.022 53.665 1.647 62.156 o
-14 8 3 20.466 20.443 1.128 132.394 o
-14 8 4 94.990 98.394 1.891 47.151 o
-14 8 5 39.542 38.609 1.383 88.194 o
-14 8 6 2.260 1.972 0.732 314.666 o
-14 8 7 99.917 101.504 1.748 55.139 o
-14 8 8 41.087 39.280 1.667 60.650 o
-14 8 9 83.663 85.138 1.992 42.462 o
-14 8 10 251.027 250.432 2.582 25.284 o
-14 8 11 181.258 189.529 2.328 31.106 o
-14 8 12 248.134 260.374 2.633 24.317 o
-14 8 13 52.630 50.401 1.870 48.181 o
-14 8 14 172.760 175.999 2.592 25.086 o
-14 8 15 56.762 56.826 1.942 44.715 o
-14 8 16 75.261 76.253 2.064 39.584 o
-14 8 17 49.270 48.551 1.830 50.347 o
-14 8 18 19.227 19.132 1.250 107.821 o
-14 8 19 30.331 27.264 1.383 88.194 o
-14 8 20 3.259 2.958 1.027 159.909 o
-14 8 23 0.003 0.254 0.935 192.726 o
-14 8 24 5.640 5.002 1.220 113.280 o
-14 8 25 8.315 8.742 1.708 57.796 o
-14 8 26 8.703 9.434 1.708 57.796 o
-14 9 -13 3.290 1.698 0.996 169.849 o
-14 9 -12 32.827 32.144 1.474 77.585 o
-14 9 -11 7.511 5.896 1.027 159.909 o
-14 9 -10 47.877 43.448 1.728 56.444 o
-14 9 -9 36.014 32.703 1.444 80.898 o
-14 9 -8 120.132 120.362 1.952 44.250 o
-14 9 -7 27.703 25.038 1.159 125.518 o
-14 9 -6 226.927 219.274 2.247 33.399 o
-14 9 -4 56.266 54.783 1.454 79.771 o
-14 9 -3 45.362 46.132 1.433 82.050 o
-14 9 -2 131.729 128.301 1.799 52.068 o
-14 9 -1 6.809 7.045 1.017 163.123 o
-14 9 0 44.834 43.255 1.728 56.444 o
-14 9 1 22.275 19.945 1.210 115.192 o
-14 9 2 64.450 69.655 1.911 46.153 o
-14 9 3 0.938 0.671 0.874 220.556 o
-14 9 4 30.695 25.435 1.332 95.054 o
-14 9 5 0.961 1.301 0.783 275.127 o
-14 9 6 116.529 122.314 1.931 45.186 o
-14 9 7 57.600 52.953 1.616 64.524 o
-14 9 8 316.091 319.467 2.765 22.048 o
-14 9 10 396.134 397.204 3.477 13.946 o
-14 9 11 12.408 9.474 1.017 163.123 o
-14 9 12 228.463 239.961 2.592 25.086 o
-14 9 13 49.777 47.026 1.738 55.786 o
-14 9 14 149.132 146.284 2.440 28.320 o
-14 9 15 12.352 9.922 1.149 127.749 o
-14 9 16 61.299 64.613 2.277 32.510 o
-14 9 17 1.511 0.701 1.027 159.909 o
-14 9 18 8.819 10.847 1.139 130.041 o
-14 9 19 10.813 10.521 1.139 130.041 o
-14 9 20 4.986 4.290 1.057 150.816 o
-14 9 21 1.296 0.783 0.996 169.849 o
-14 9 22 0.291 0.478 1.006 166.435 o
-14 9 23 12.910 13.571 1.301 99.562 o
-14 9 24 13.866 14.903 1.372 89.505 o
-14 9 26 13.135 15.594 1.820 50.911 o
-14 10 -13 0.640 0.285 0.976 177.000 o
-14 10 -12 27.635 24.967 1.311 98.025 o
-14 10 -11 5.437 5.815 1.037 156.789 o
-14 10 -10 27.779 26.004 1.281 102.748 o
-14 10 -9 3.417 4.676 0.996 169.849 o
-14 10 -7 1.328 1.311 0.844 236.787 o
-14 10 -6 1.343 0.081 0.803 261.373 o
-14 10 -5 67.281 68.181 1.637 62.931 o
-14 10 -4 7.890 6.852 0.864 225.776 o
-14 10 -3 9.196 9.312 0.884 215.514 o
-14 10 -2 24.340 24.459 1.149 127.749 o
-14 10 0 3.439 2.247 0.834 242.598 o
-14 10 1 9.416 9.535 0.945 188.603 o
-14 10 2 14.850 13.835 1.139 130.041 o
-14 10 3 72.219 71.993 1.962 43.793 o
-14 10 4 155.916 155.718 2.440 28.320 o
-14 10 5 9.306 8.285 0.925 196.985 o
-14 10 6 64.722 65.965 1.708 57.796 o
-14 10 8 41.918 40.592 1.759 54.503 o
-14 10 9 78.909 73.162 2.257 33.099 o
-14 10 10 7.712 6.242 1.088 142.478 o
-14 10 11 160.243 163.291 2.552 25.892 o
-14 10 12 10.749 10.338 1.169 123.344 o
-14 10 13 161.420 162.844 2.572 25.484 o
-14 10 15 49.369 46.650 1.891 47.151 o
-14 10 16 43.511 48.958 1.972 43.342 o
-14 10 17 49.431 47.352 2.003 42.032 o
-14 10 19 7.373 7.045 1.098 139.852 o
-14 10 20 12.882 14.456 1.210 115.192 o
-14 10 21 0.005 0.854 1.108 137.297 o
-14 10 23 4.836 5.042 1.169 123.344 o
-14 10 24 0.829 0.895 1.189 119.163 o
-14 10 25 1.720 2.297 1.281 102.748 o
-14 11 -13 7.622 8.366 1.098 139.852 o
-14 11 -12 36.802 34.208 1.555 69.684 o
-14 11 -11 28.745 26.217 1.311 98.025 o
-14 11 -10 26.938 25.363 1.291 101.136 o
-14 11 -9 37.086 34.919 1.484 76.526 o
-14 11 -8 9.243 8.082 0.976 177.000 o
-14 11 -7 8.309 7.106 0.966 180.746 o
-14 11 -6 246.112 238.009 2.552 25.892 o
-14 11 -5 15.569 14.639 0.996 169.849 o
-14 11 -4 84.795 79.984 1.677 59.917 o
-14 11 -2 31.448 30.009 1.281 102.748 o
-14 11 -1 9.209 8.285 0.966 180.746 o
-14 11 0 0.193 0.945 0.834 242.598 o
-14 11 1 24.929 22.608 1.179 121.227 o
-14 11 2 14.060 16.052 1.078 145.179 o
-14 11 3 58.870 57.894 1.708 57.796 o
-14 11 4 109.871 118.522 2.013 41.609 o
-14 11 5 103.078 104.442 1.779 53.265 o
-14 11 6 7.123 7.289 0.945 188.603 o
-14 11 7 17.125 14.781 1.067 147.957 o
-14 11 8 1.313 1.921 1.067 147.957 o
-14 11 9 89.292 82.342 2.165 35.955 o
-14 11 10 5.911 5.581 1.088 142.478 o
-14 11 11 94.854 98.760 2.267 32.802 o
-14 11 12 170.312 175.572 2.674 23.583 o
-14 11 13 9.933 8.997 1.057 150.816 o
-14 11 14 6.271 5.235 1.118 134.812 o
-14 11 15 1.020 0.691 1.047 153.759 o
-14 11 16 104.584 108.326 2.338 30.836 o
-14 11 18 6.476 4.991 1.108 137.297 o
-14 11 19 38.205 37.135 1.860 48.709 o
-14 11 20 10.159 8.875 1.271 104.399 o
-14 11 21 10.775 11.182 1.322 96.522 o
-14 11 22 2.750 1.667 1.118 134.812 o
-14 11 24 5.391 6.984 1.322 96.522 o
-14 11 25 13.276 12.321 1.616 64.524 o
-14 12 -13 5.268 4.808 1.118 134.812 o
-14 12 -12 0.075 0.691 1.078 145.179 o
-14 12 -11 27.648 26.410 1.332 95.054 o
-14 12 -10 1.116 1.921 0.976 177.000 o
-14 12 -9 59.083 57.446 1.779 53.265 o
-14 12 -8 25.391 25.496 1.291 101.136 o
-14 12 -7 5.951 6.811 1.006 166.435 o
-14 12 -6 35.720 35.682 1.474 77.585 o
-14 12 -5 3.616 2.145 0.854 231.183 o
-14 12 -4 43.010 40.500 1.484 76.526 o
-14 12 -3 4.018 4.097 0.884 215.514 o
-14 12 -2 57.704 54.691 1.637 62.931 o
-14 12 -1 75.216 74.027 1.881 47.662 o
-14 12 0 0.016 0.427 0.854 231.183 o
-14 12 1 10.835 12.778 1.057 150.816 o
-14 12 2 209.583 213.917 2.541 26.100 o
-14 12 3 73.836 73.600 1.840 49.792 o
-14 12 4 25.000 24.306 1.220 113.280 o
-14 12 5 94.957 91.420 1.748 55.139 o
-14 12 7 24.091 23.249 1.088 142.478 o
-14 12 8 4.265 3.944 0.976 177.000 o
-14 12 9 103.638 99.908 2.023 41.192 o
-14 12 10 6.805 8.112 1.037 156.789 o
-14 12 11 228.582 232.784 2.958 19.263 o
-14 12 12 53.973 55.495 2.023 41.192 o
-14 12 13 211.884 209.698 2.643 24.131 o
-14 12 14 0.245 0.742 1.047 153.759 o
-14 12 15 2.914 3.141 1.088 142.478 o
-14 12 16 48.721 50.269 2.694 23.229 o
-14 12 17 22.929 22.802 1.870 48.181 o
-14 12 18 23.144 20.677 1.657 61.396 o
-14 12 19 1.324 2.735 1.240 109.596 o
-14 12 20 27.183 25.973 1.545 70.604 o
-14 12 21 4.219 6.343 1.220 113.280 o
-14 12 22 0.006 0.305 1.098 139.852 o
-14 12 23 9.334 7.665 1.220 113.280 o
-14 12 24 3.346 4.381 1.250 107.821 o
-14 12 25 0.784 0.895 1.372 89.505 o
-14 13 -13 15.851 14.161 1.250 107.821 o
-14 13 -12 54.276 53.604 2.064 39.584 o
-14 13 -11 32.888 30.273 1.535 71.542 o
-14 13 -10 9.011 8.305 1.169 123.344 o
-14 13 -9 0.100 0.396 0.935 192.726 o
-14 13 -8 4.530 3.029 0.966 180.746 o
-14 13 -7 140.630 144.139 2.247 33.399 o
-14 13 -6 8.741 8.692 1.037 156.789 o
-14 13 -5 68.303 68.974 1.698 58.490 o
-14 13 -4 1.240 1.017 0.823 248.625 o
-14 13 -3 2.472 1.972 0.864 225.776 o
-14 13 -2 0.839 1.128 0.905 205.937 o
-14 13 -1 0.826 1.159 0.895 210.644 o
-14 13 0 61.637 65.203 1.840 49.792 o
-14 13 1 0.081 0.183 0.874 220.556 o
-14 13 2 3.163 2.318 0.915 201.386 o
-14 13 3 210.407 216.214 2.572 25.484 o
-14 13 4 5.073 3.233 0.935 192.726 o
-14 13 5 5.091 3.151 0.834 242.598 o
-14 13 6 21.221 17.007 1.037 156.789 o
-14 13 7 26.531 28.159 1.301 99.562 o
-14 13 8 105.637 116.733 2.287 32.222 o
-14 13 9 22.666 17.261 1.139 130.041 o
-14 13 10 90.329 85.046 2.114 37.704 o
-14 13 11 129.518 127.712 2.175 35.620 o
-14 13 12 25.779 22.649 1.149 127.749 o
-14 13 13 3.148 1.799 0.864 225.776 o
-14 13 14 3.230 2.846 1.057 150.816 o
-14 13 15 57.734 61.706 2.277 32.510 o
-14 13 16 20.359 22.710 1.667 60.650 o
-14 13 17 0.581 1.637 1.444 80.898 o
-14 13 18 14.626 14.425 1.738 55.786 o
-14 13 19 1.590 1.139 1.505 74.472 o
-14 13 20 8.908 10.216 1.505 74.472 o
-14 13 21 12.466 9.210 1.474 77.585 o
-14 13 22 4.896 4.056 1.189 119.163 o
-14 13 24 0.267 1.067 1.210 115.192 o
-14 14 -12 11.736 8.834 1.301 99.562 o
-14 14 -11 9.460 9.871 1.352 92.217 o
-14 14 -10 9.176 7.268 1.291 101.136 o
-14 14 -9 14.109 12.412 1.240 109.596 o
-14 14 -8 2.456 1.891 0.945 188.603 o
-14 14 -7 24.123 23.259 1.250 107.821 o
-14 14 -6 8.384 9.637 1.067 147.957 o
-14 14 -5 3.997 3.670 0.905 205.937 o
-14 14 -4 46.833 47.159 1.728 56.444 o
-14 14 -3 1.266 1.189 0.874 220.556 o
-14 14 -2 16.984 14.466 1.139 130.041 o
-14 14 -1 47.710 50.605 1.809 51.484 o
-14 14 0 2.203 3.009 0.935 192.726 o
-14 14 1 0.887 1.535 0.905 205.937 o
-14 14 2 51.031 49.365 1.728 56.444 o
-14 14 3 46.201 44.668 1.748 55.139 o
-14 14 4 13.658 13.327 1.098 139.852 o
-14 14 5 81.407 81.193 1.759 54.503 o
-14 14 7 41.974 45.776 1.677 59.917 o
-14 14 8 1.209 2.003 0.976 177.000 o
-14 14 9 0.256 0.874 0.905 205.937 o
-14 14 10 13.943 13.581 1.210 115.192 o
-14 14 11 77.741 80.685 2.165 35.955 o
-14 14 12 67.768 69.655 1.931 45.186 o
-14 14 13 1.606 1.830 0.956 184.612 o
-14 14 14 6.602 6.963 1.169 123.344 o
-14 14 15 1.038 1.423 1.057 150.816 o
-14 14 16 19.214 18.522 1.383 88.194 o
-14 14 18 15.920 17.444 1.830 50.347 o
-14 14 19 0.704 1.057 1.494 75.488 o
-14 14 20 0.805 1.931 1.474 77.585 o
-14 14 21 25.245 25.455 1.728 56.444 o
-14 14 22 1.285 1.799 1.291 101.136 o
-14 14 23 0.908 0.386 1.444 80.898 o
-14 14 24 1.117 0.325 1.383 88.194 o
-14 15 -13 0.022 0.224 1.098 139.852 o
-14 15 -11 37.173 35.590 1.799 52.068 o
-14 15 -10 9.426 10.257 1.342 93.620 o
-14 15 -9 11.452 10.633 1.220 113.280 o
-14 15 -8 10.221 9.942 1.210 115.192 o
-14 15 -7 64.317 65.325 2.064 39.584 o
-14 15 -6 0.075 0.529 0.915 201.386 o
-14 15 -5 97.485 94.978 2.023 41.192 o
-14 15 -4 7.953 7.177 1.027 159.909 o
-14 15 -3 9.312 8.702 1.108 137.297 o
-14 15 -2 16.179 12.483 1.159 125.518 o
-14 15 -1 13.465 15.655 1.189 119.163 o
-14 15 0 3.199 2.897 0.976 177.000 o
-14 15 1 8.364 9.129 1.078 145.179 o
-14 15 2 0.404 0.488 0.935 192.726 o
-14 15 3 63.229 64.176 1.942 44.715 o
-14 15 4 21.837 20.707 1.240 109.596 o
-14 15 5 59.873 61.421 1.698 58.490 o
-14 15 6 15.266 14.466 1.108 137.297 o
-14 15 7 11.190 10.389 1.149 127.749 o
-14 15 8 74.405 76.792 2.114 37.704 o
-14 15 9 37.780 38.315 1.779 53.265 o
-14 15 10 0.876 0.529 1.006 166.435 o
-14 15 11 76.140 72.888 1.972 43.342 o
-14 15 12 0.552 0.041 0.925 196.985 o
-14 15 13 44.699 48.907 1.870 48.181 o
-14 15 14 34.019 32.113 1.606 65.343 o
-14 15 15 18.899 16.662 1.362 90.846 o
-14 15 16 26.110 26.126 1.525 72.499 o
-14 15 17 18.693 20.016 1.566 68.782 o
-14 15 18 45.721 48.470 2.389 29.538 o
-14 15 19 1.088 0.701 1.189 119.163 o
-14 15 20 2.443 1.047 1.464 78.666 o
-14 15 21 10.013 11.792 1.535 71.542 o
-14 15 22 11.975 11.752 1.505 74.472 o
-14 15 23 6.617 5.998 1.545 70.604 o
-14 16 -12 1.087 0.468 1.128 132.394 o
-14 16 -11 10.915 9.464 1.291 101.136 o
-14 16 -10 7.623 7.167 1.240 109.596 o
-14 16 -8 5.228 4.646 1.128 132.394 o
-14 16 -7 35.911 33.069 1.596 66.178 o
-14 16 -6 10.806 12.219 1.230 111.415 o
-14 16 -5 16.259 14.090 1.220 113.280 o
-14 16 -3 6.667 6.130 1.088 142.478 o
-14 16 -2 0.585 0.854 0.996 169.849 o
-14 16 -1 148.904 152.323 2.491 27.176 o
-14 16 0 3.591 3.060 1.067 147.957 o
-14 16 1 101.957 100.051 2.277 32.510 o
-14 16 2 41.974 39.910 1.870 48.181 o
-14 16 3 225.078 234.766 2.968 19.131 o
-14 16 5 171.195 171.414 2.470 27.625 o
-14 16 6 5.495 4.066 0.976 177.000 o
-14 16 7 120.664 122.964 2.440 28.320 o
-14 16 8 3.277 3.649 1.006 166.435 o
-14 16 9 21.234 18.898 1.250 107.821 o
-14 16 10 8.252 6.933 1.169 123.344 o
-14 16 11 5.523 6.902 1.067 147.957 o
-14 16 12 16.722 17.983 1.250 107.821 o
-14 16 13 27.162 27.153 1.372 89.505 o
-14 16 14 1.624 1.688 0.976 177.000 o
-14 16 15 37.239 39.402 1.891 47.151 o
-14 16 16 3.317 2.745 1.169 123.344 o
-14 16 17 26.619 27.447 1.576 67.897 o
-14 16 18 3.604 4.219 1.332 95.054 o
-14 16 20 0.353 0.010 1.220 113.280 o
-14 16 21 24.808 24.174 1.576 67.897 o
-14 16 22 6.204 8.468 1.423 83.226 o
-14 17 -13 2.510 1.474 1.250 107.821 o
-14 17 -12 1.713 1.840 1.128 132.394 o
-14 17 -11 1.010 0.935 1.139 130.041 o
-14 17 -10 5.328 4.310 1.200 117.152 o
-14 17 -9 1.535 0.996 1.037 156.789 o
-14 17 -8 8.759 7.950 1.189 119.163 o
-14 17 -7 2.562 2.257 1.088 142.478 o
-14 17 -6 15.477 12.575 1.362 90.846 o
-14 17 -5 20.923 19.854 1.474 77.585 o
-14 17 -4 12.759 10.765 1.322 96.522 o
-14 17 -3 8.166 7.604 1.118 134.812 o
-14 17 -2 25.453 25.302 1.413 84.428 o
-14 17 0 3.082 4.971 1.149 127.749 o
-14 17 1 0.710 0.274 1.057 150.816 o
-14 17 2 29.235 26.126 1.464 78.666 o
-14 17 3 0.637 1.220 1.149 127.749 o
-14 17 4 10.996 9.769 1.311 98.025 o
-14 17 5 1.731 0.834 0.966 180.746 o
-14 17 6 18.453 16.875 1.311 98.025 o
-14 17 8 28.825 25.760 1.372 89.505 o
-14 17 10 3.830 2.806 1.017 163.123 o
-14 17 11 0.749 0.905 0.956 184.612 o
-14 17 12 7.986 6.343 1.057 150.816 o
-14 17 13 2.171 2.186 1.006 166.435 o
-14 17 14 0.463 0.661 0.976 177.000 o
-14 17 15 0.962 1.921 1.139 130.041 o
-14 17 16 6.591 5.652 1.230 111.415 o
-14 17 17 7.753 8.265 1.291 101.136 o
-14 17 18 30.727 30.324 1.748 55.139 o
-14 17 19 4.802 4.473 1.301 99.562 o
-14 17 20 16.956 19.040 1.606 65.343 o
-14 17 21 7.589 7.553 1.250 107.821 o
-14 17 22 25.903 25.465 1.576 67.897 o
-14 18 -12 24.982 23.605 1.484 76.526 o
-14 18 -11 6.510 5.540 1.210 115.192 o
-14 18 -10 1.342 1.291 1.128 132.394 o
-14 18 -8 0.148 0.386 1.027 159.909 o
-14 18 -7 7.333 6.567 1.271 104.399 o
-14 18 -6 7.039 6.587 1.281 102.748 o
-14 18 -5 2.846 3.487 1.362 90.846 o
-14 18 -4 25.334 23.544 1.566 68.782 o
-14 18 -3 42.835 43.865 2.236 33.703 o
-14 18 -2 120.059 125.912 2.918 19.804 o
-14 18 -1 39.460 39.219 1.891 47.151 o
-14 18 0 21.465 22.395 1.444 80.898 o
-14 18 1 31.849 31.605 1.718 57.114 o
-14 18 2 60.497 60.801 2.338 30.836 o
-14 18 3 26.577 23.462 1.596 66.178 o
-14 18 4 22.647 20.911 1.555 69.684 o
-14 18 5 28.573 27.956 1.555 69.684 o
-14 18 6 25.779 27.112 1.525 72.499 o
-14 18 7 3.407 3.223 1.057 150.816 o
-14 18 10 9.567 8.712 1.118 134.812 o
-14 18 11 2.420 2.440 1.017 163.123 o
-14 18 12 1.690 1.078 0.996 169.849 o
-14 18 13 4.450 3.863 1.057 150.816 o
-14 18 14 8.878 8.061 1.139 130.041 o
-14 18 15 29.684 29.277 1.688 59.197 o
-14 18 16 34.188 36.698 1.952 44.250 o
-14 18 17 12.321 11.914 1.342 93.620 o
-14 18 18 20.195 17.932 1.555 69.684 o
-14 18 19 14.830 14.781 1.515 73.475 o
-14 18 20 38.623 40.388 2.175 35.620 o
-14 18 21 6.367 7.187 1.240 109.596 o
-14 19 -12 10.709 9.403 1.383 88.194 o
-14 19 -11 8.328 9.708 1.261 106.089 o
-14 19 -10 7.949 9.261 1.271 104.399 o
-14 19 -9 4.582 5.073 1.098 139.852 o
-14 19 -8 1.307 1.667 1.088 142.478 o
-14 19 -7 33.382 31.839 1.942 44.715 o
-14 19 -5 19.354 18.512 1.677 59.917 o
-14 19 -4 3.793 3.812 1.240 109.596 o
-14 19 -3 27.407 25.160 1.738 55.786 o
-14 19 -2 25.771 24.662 1.718 57.114 o
-14 19 0 13.573 12.646 1.433 82.050 o
-14 19 1 1.234 0.620 1.169 123.344 o
-14 19 2 5.076 4.341 1.220 113.280 o
-14 19 3 22.794 22.120 1.586 67.029 o
-14 19 4 2.248 1.667 1.169 123.344 o
-14 19 5 1.347 1.159 1.128 132.394 o
-14 19 6 6.964 6.974 1.189 119.163 o
-14 19 7 0.233 0.325 0.996 169.849 o
-14 19 8 0.625 0.651 0.996 169.849 o
-14 19 9 4.803 6.354 1.047 153.759 o
-14 19 10 2.836 2.013 1.017 163.123 o
-14 19 11 2.141 2.633 1.037 156.789 o
-14 19 13 6.164 7.350 1.139 130.041 o
-14 19 14 0.402 0.366 1.037 156.789 o
-14 19 15 2.102 2.470 1.139 130.041 o
-14 19 16 0.275 0.773 1.149 127.749 o
-14 19 17 4.344 3.660 1.200 117.152 o
-14 19 18 3.256 2.633 1.301 99.562 o
-14 19 19 5.149 5.510 1.322 96.522 o
-14 19 20 0.138 0.427 1.220 113.280 o
-14 20 -11 2.755 3.853 1.261 106.089 o
-14 20 -10 2.749 1.992 1.128 132.394 o
-14 20 -9 0.002 0.041 1.139 130.041 o
-14 20 -8 2.161 1.027 1.240 109.596 o
-14 20 -7 7.701 6.740 1.403 85.656 o
-14 20 -6 51.942 51.693 2.460 27.854 o
-14 20 -5 2.825 2.907 1.342 93.620 o
-14 20 -4 0.266 0.610 1.200 117.152 o
-14 20 -3 3.740 3.497 1.352 92.217 o
-14 20 -2 24.763 25.668 1.972 43.342 o
-14 20 -1 7.985 9.322 1.637 62.931 o
-14 20 0 5.902 5.632 1.545 70.604 o
-14 20 2 68.717 68.984 2.470 27.625 o
-14 20 3 18.265 20.484 1.566 68.782 o
-14 20 4 17.119 18.227 1.525 72.499 o
-14 20 5 0.275 0.112 1.118 134.812 o
-14 20 6 39.529 37.145 1.799 52.068 o
-14 20 7 9.940 9.617 1.179 121.227 o
-14 20 8 0.021 1.037 1.047 153.759 o
-14 20 9 18.469 20.829 1.342 93.620 o
-14 20 10 17.574 17.363 1.291 101.136 o
-14 20 11 0.449 0.732 1.027 159.909 o
-14 20 12 18.677 19.996 1.362 90.846 o
-14 20 13 5.122 5.601 1.139 130.041 o
-14 20 14 5.309 5.205 1.108 137.297 o
-14 20 15 12.351 12.829 1.352 92.217 o
-14 20 16 14.015 14.415 1.372 89.505 o
-14 20 17 5.317 4.544 1.210 115.192 o
-14 20 18 1.447 0.437 1.240 109.596 o
-14 20 19 4.196 3.060 1.271 104.399 o
-14 21 -10 6.788 5.124 1.759 54.503 o
-14 21 -9 0.670 0.447 1.383 88.194 o
-14 21 -7 5.961 7.878 1.627 63.720 o
-14 21 -6 3.047 2.846 1.535 71.542 o
-14 21 -4 8.914 8.102 1.708 57.796 o
-14 21 -3 0.092 0.102 1.372 89.505 o
-14 21 -2 10.079 10.298 1.688 59.197 o
-14 21 -1 4.629 6.943 1.596 66.178 o
-14 21 0 11.443 13.185 1.759 54.503 o
-14 21 1 3.199 3.243 1.515 73.475 o
-14 21 2 17.854 17.109 1.830 50.347 o
-14 21 3 22.197 21.277 1.921 45.666 o
-14 21 4 12.804 11.711 1.616 64.524 o
-14 21 6 8.523 8.356 1.200 117.152 o
-14 21 7 2.524 2.745 1.088 142.478 o
-14 21 8 9.064 8.570 1.200 117.152 o
-14 21 9 0.223 0.376 1.017 163.123 o
-14 21 10 14.284 14.395 1.271 104.399 o
-14 21 12 4.764 3.141 1.057 150.816 o
-14 21 13 4.354 4.402 1.078 145.179 o
-14 21 14 5.729 7.929 1.139 130.041 o
-14 21 15 2.817 3.365 1.179 121.227 o
-14 21 16 3.550 3.151 1.179 121.227 o
-14 21 17 8.677 8.061 1.250 107.821 o
-14 22 -9 4.691 4.951 1.484 76.526 o
-14 22 -7 28.602 34.421 2.501 26.955 o
-14 22 -6 1.409 2.369 1.525 72.499 o
-14 22 -5 1.670 1.657 1.535 71.542 o
-14 22 -4 25.464 25.323 2.084 38.816 o
-14 22 -3 7.738 10.196 1.627 63.720 o
-14 22 -2 71.567 74.626 2.968 19.131 o
-14 22 -1 12.918 15.218 1.738 55.786 o
-14 22 0 36.719 36.790 2.318 31.379 o
-14 22 1 0.018 0.325 1.464 78.666 o
-14 22 2 54.616 53.990 2.938 19.531 o
-14 22 3 2.682 1.393 1.850 49.246 o
-14 22 4 21.622 24.377 2.521 26.522 o
-14 22 5 15.031 15.309 1.616 64.524 o
-14 22 6 5.961 5.886 1.179 121.227 o
-14 22 7 1.129 0.691 1.057 150.816 o
-14 22 8 2.118 2.165 1.037 156.789 o
-14 22 9 15.159 13.104 1.220 113.280 o
-14 22 10 1.582 1.962 1.037 156.789 o
-14 22 11 4.272 4.015 1.078 145.179 o
-14 22 12 4.339 4.890 1.078 145.179 o
-14 22 13 7.902 8.499 1.149 127.749 o
-14 22 14 9.201 10.054 1.189 119.163 o
-14 22 15 15.581 16.540 1.383 88.194 o
-14 22 16 24.072 25.231 1.515 73.475 o
-14 23 -6 17.759 17.332 1.881 47.662 o
-14 23 -4 20.463 22.080 1.992 42.462 o
-14 23 -3 5.129 5.977 1.433 82.050 o
-14 23 -2 56.308 58.148 2.816 21.260 o
-14 23 -1 0.282 1.383 1.464 78.666 o
-14 23 0 0.417 0.213 1.423 83.226 o
-14 23 1 1.260 0.600 1.433 82.050 o
-14 23 3 2.948 4.076 1.891 47.151 o
-14 23 4 0.016 1.301 1.515 73.475 o
-14 23 5 0.048 0.508 1.250 107.821 o
-14 23 7 2.774 1.911 1.230 111.415 o
-14 23 8 7.249 6.811 1.067 147.957 o
-14 23 10 0.441 0.529 1.017 163.123 o
-14 23 12 6.365 5.367 1.088 142.478 o
-14 23 13 3.429 4.239 1.067 147.957 o
-14 23 14 3.988 3.670 1.067 147.957 o
-14 23 15 2.401 3.731 1.159 125.518 o
-14 24 -6 7.634 7.838 1.606 65.343 o
-14 24 -3 0.185 0.701 1.311 98.025 o
-14 24 -2 29.019 30.497 2.033 40.781 o
-14 24 -1 57.274 59.642 2.836 20.956 o
-14 24 1 3.418 0.864 1.820 50.911 o
-14 24 2 2.519 1.952 1.820 50.911 o
-14 24 3 9.605 9.403 1.718 57.114 o
-14 24 4 18.835 17.526 1.921 45.666 o
-14 24 5 7.811 7.177 1.576 67.897 o
-14 24 6 4.368 3.680 1.250 107.821 o
-14 24 7 1.299 1.230 1.189 119.163 o
-14 24 8 23.601 25.282 1.576 67.897 o
-14 24 9 65.735 68.934 2.338 30.836 o
-14 24 10 1.003 0.834 1.006 166.435 o
-14 24 11 5.769 5.500 1.078 145.179 o
-14 24 12 0.215 1.037 1.006 166.435 o
-14 24 13 29.756 30.832 1.494 75.488 o
-14 25 -4 0.851 0.437 1.464 78.666 o
-14 25 -3 37.300 38.213 2.633 24.317 o
-14 25 -2 14.305 12.677 1.545 70.604 o
-14 25 0 13.031 11.802 2.104 38.069 o
-14 25 1 6.484 5.977 1.576 67.897 o
-14 25 2 0.150 0.315 1.464 78.666 o
-14 25 3 2.204 2.653 1.505 74.472 o
-14 25 5 1.502 2.053 1.403 85.656 o
-14 25 6 2.121 2.043 1.179 121.227 o
-14 25 7 15.375 15.706 1.423 83.226 o
-14 25 8 10.438 10.084 1.311 98.025 o
-14 25 9 4.193 4.880 1.200 117.152 o
-14 25 10 4.384 4.961 1.200 117.152 o
-14 25 11 37.610 37.186 1.860 48.709 o
-14 25 12 7.072 7.136 1.240 109.596 o
-14 26 -1 22.093 22.446 2.094 38.440 o
-14 26 1 0.933 0.254 1.342 93.620 o
-14 26 2 6.160 5.093 1.454 79.771 o
-14 26 3 1.094 0.122 1.332 95.054 o
-14 26 4 1.718 1.738 1.362 90.846 o
-14 26 5 0.933 0.803 1.332 95.054 o
-14 26 6 1.175 0.834 1.139 130.041 o
-14 26 7 1.103 0.986 1.149 127.749 o
-14 26 8 5.781 6.974 1.250 107.821 o
-14 26 9 4.015 3.721 1.149 127.749 o
-13 0 -11 71.192 63.424 2.247 33.399 o
-13 0 -9 620.589 667.469 4.758 7.448 o
-13 0 -7 72.965 70.367 1.881 47.662 o
-13 0 -5 56.893 56.989 1.627 63.720 o
-13 0 -3 278.980 300.315 2.999 18.744 o
-13 0 -1 547.910 542.563 4.351 8.905 o
-13 0 1 538.011 541.872 4.178 9.657 o
-13 0 3 248.415 240.693 3.456 14.111 o
-13 0 5 188.451 197.601 2.633 24.317 o
-13 0 7 1327.500 1355.070 6.130 4.486 o
-13 0 9 350.910 331.595 3.263 15.831 o
-13 0 11 88.460 90.912 2.399 29.288 o
-13 0 13 150.569 151.276 3.568 13.240 o
-13 0 15 0.539 0.264 1.515 73.475 o
-13 0 17 231.766 240.093 4.768 7.416 o
-13 0 19 22.950 25.140 2.287 32.222 o
-13 0 21 168.376 183.592 4.524 8.237 o
-13 0 23 169.465 177.117 4.625 7.879 o
-13 0 25 30.400 25.343 2.745 22.376 o
-13 0 27 13.656 10.887 2.308 31.657 o
-13 1 -12 119.764 115.381 1.911 46.153 o
-13 1 -11 40.129 34.370 1.301 99.562 o
-13 1 -9 1.834 2.216 0.783 275.127 o
-13 1 -8 4.217 2.541 0.742 306.104 o
-13 1 -7 174.621 180.512 1.809 51.484 o
-13 1 -6 4.560 4.249 0.661 386.090 o
-13 1 -5 102.407 101.992 1.423 83.226 o
-13 1 -4 149.517 145.746 1.555 69.684 o
-13 1 -3 53.903 50.208 1.139 130.041 o
-13 1 -2 35.489 35.468 1.149 127.749 o
-13 1 -1 668.324 676.283 3.029 18.369 o
-13 1 0 152.402 158.788 1.850 49.246 o
-13 1 1 424.929 418.796 2.613 24.697 o
-13 1 2 165.203 167.846 1.952 44.250 o
-13 1 3 121.244 121.470 1.911 46.153 o
-13 1 4 56.790 59.825 1.332 95.054 o
-13 1 5 198.682 207.116 1.901 46.648 o
-13 1 6 573.592 573.975 2.907 19.943 o
-13 1 7 79.885 80.848 1.433 82.050 o
-13 1 8 7.868 5.520 0.691 352.774 o
-13 1 9 255.283 267.642 2.216 34.324 o
-13 1 10 3.193 4.046 0.681 363.384 o
-13 1 11 17.345 17.749 0.935 192.726 o
-13 1 12 7.779 8.458 0.915 201.386 o
-13 1 13 24.007 24.072 1.352 92.217 o
-13 1 14 20.580 19.020 1.352 92.217 o
-13 1 15 5.987 6.343 1.179 121.227 o
-13 1 16 30.370 27.966 1.606 65.343 o
-13 1 17 154.955 155.230 2.938 19.531 o
-13 1 18 44.179 40.764 2.125 37.344 o
-13 1 19 56.128 55.922 2.348 30.570 o
-13 1 20 10.802 10.277 1.413 84.428 o
-13 1 21 19.518 20.575 1.627 63.720 o
-13 1 22 9.704 10.318 1.464 78.666 o
-13 1 23 0.010 0.844 1.230 111.415 o
-13 1 24 11.731 11.345 1.911 46.153 o
-13 1 26 10.294 10.704 1.647 62.156 o
-13 1 27 11.135 11.131 1.627 63.720 o
-13 1 28 0.627 1.139 1.372 89.505 o
-13 2 -12 7.501 5.093 0.956 184.612 o
-13 2 -11 37.952 41.801 1.616 64.524 o
-13 2 -10 108.836 108.915 1.891 47.151 o
-13 2 -9 58.753 54.508 1.688 59.197 o
-13 2 -8 85.106 83.155 1.708 57.796 o
-13 2 -7 10.628 11.152 0.854 231.183 o
-13 2 -6 201.199 198.546 1.870 48.181 o
-13 2 -5 80.547 82.901 1.342 93.620 o
-13 2 -4 17.248 14.649 0.752 297.887 o
-13 2 -3 83.188 82.474 1.372 89.505 o
-13 2 -2 6.706 5.347 0.651 398.249 o
-13 2 -1 337.534 342.868 2.145 36.639 o
-13 2 0 224.259 236.901 1.911 46.153 o
-13 2 1 248.418 255.403 1.931 45.186 o
-13 2 2 23.626 22.507 1.037 156.789 o
-13 2 3 165.150 169.747 1.901 46.648 o
-13 2 4 352.002 358.097 2.328 31.106 o
-13 2 5 220.610 216.031 1.931 45.186 o
-13 2 6 71.963 76.090 1.484 76.526 o
-13 2 7 856.435 853.257 3.863 11.297 o
-13 2 8 352.771 353.349 2.663 23.764 o
-13 2 9 97.509 98.627 1.596 66.178 o
-13 2 10 94.661 97.438 1.515 73.475 o
-13 2 11 259.604 260.313 2.297 31.937 o
-13 2 12 94.601 94.419 1.830 50.347 o
-13 2 13 37.136 36.983 1.535 71.542 o
-13 2 14 2.230 1.281 0.874 220.556 o
-13 2 15 0.287 0.579 1.057 150.816 o
-13 2 16 13.149 11.386 1.322 96.522 o
-13 2 17 53.985 51.937 2.287 32.222 o
-13 2 18 29.186 26.695 1.616 64.524 o
-13 2 19 4.118 3.253 1.250 107.821 o
-13 2 20 20.471 19.396 1.576 67.897 o
-13 2 21 32.845 33.831 1.931 45.186 o
-13 2 22 102.128 100.813 2.572 25.484 o
-13 2 23 27.279 27.071 1.637 62.931 o
-13 2 24 30.070 29.806 2.247 33.399 o
-13 2 25 18.649 18.390 1.982 42.899 o
-13 2 26 32.654 35.865 2.399 29.288 o
-13 2 27 5.536 5.947 1.545 70.604 o
-13 2 28 4.576 6.902 1.494 75.488 o
-13 3 -12 0.112 0.315 0.986 173.369 o
-13 3 -11 4.736 4.503 1.017 163.123 o
-13 3 -10 60.432 57.334 1.840 49.792 o
-13 3 -9 6.458 5.937 1.006 166.435 o
-13 3 -8 57.913 54.071 1.728 56.444 o
-13 3 -7 19.761 19.711 1.037 156.789 o
-13 3 -6 24.567 24.184 1.057 150.816 o
-13 3 -5 7.987 6.811 0.671 374.479 o
-13 3 -4 2.334 2.226 0.600 468.609 o
-13 3 -3 35.073 36.993 1.149 127.749 o
-13 3 -2 12.968 13.510 0.752 297.887 o
-13 3 -1 80.070 79.404 1.311 98.025 o
-13 3 0 44.574 41.344 1.169 123.344 o
-13 3 1 177.545 176.354 1.698 58.490 o
-13 3 2 13.487 13.154 0.783 275.127 o
-13 3 3 177.321 182.972 1.779 53.265 o
-13 3 4 4.783 3.507 0.600 468.609 o
-13 3 5 9.106 6.638 0.732 314.666 o
-13 3 6 0.165 0.020 0.630 424.357 o
-13 3 7 4.184 2.623 0.701 342.623 o
-13 3 8 46.292 42.056 1.362 90.846 o
-13 3 9 21.723 19.172 0.986 173.369 o
-13 3 10 89.650 91.125 1.698 58.490 o
-13 3 11 54.495 55.423 1.454 79.771 o
-13 3 12 251.805 245.339 2.480 27.399 o
-13 3 13 29.085 24.662 1.179 121.227 o
-13 3 14 121.830 121.968 2.155 36.295 o
-13 3 15 29.167 25.353 1.311 98.025 o
-13 3 16 36.985 38.274 1.688 59.197 o
-13 3 17 3.213 0.224 1.017 163.123 o
-13 3 18 35.948 30.995 1.850 49.246 o
-13 3 20 2.185 1.820 1.179 121.227 o
-13 3 21 4.036 3.050 1.240 109.596 o
-13 3 22 1.674 2.613 1.230 111.415 o
-13 3 23 2.384 2.084 1.230 111.415 o
-13 3 24 0.747 2.114 1.627 63.720 o
-13 3 25 6.900 8.194 1.748 55.139 o
-13 3 26 0.275 0.935 1.525 72.499 o
-13 3 27 3.854 3.619 1.444 80.898 o
-13 3 28 2.145 1.769 1.383 88.194 o
-13 4 -12 42.296 43.702 1.748 55.139 o
-13 4 -11 94.272 97.428 1.962 43.793 o
-13 4 -10 91.217 86.093 2.023 41.192 o
-13 4 -8 175.116 183.755 2.409 29.041 o
-13 4 -7 118.313 115.279 1.870 48.181 o
-13 4 -6 4.726 4.625 0.742 306.104 o
-13 4 -5 15.359 14.608 0.834 242.598 o
-13 4 -4 55.202 54.224 1.271 104.399 o
-13 4 -3 0.186 0.132 0.600 468.609 o
-13 4 -2 287.656 280.634 2.043 40.376 o
-13 4 -1 20.601 21.968 0.864 225.776 o
-13 4 0 114.998 115.126 1.525 72.499 o
-13 4 1 339.848 343.356 2.409 29.041 o
-13 4 2 125.392 126.705 1.627 63.720 o
-13 4 3 13.403 14.344 0.793 268.118 o
-13 4 4 46.233 45.237 1.189 119.163 o
-13 4 5 96.536 97.621 1.484 76.526 o
-13 4 6 340.569 336.139 2.531 26.310 o
-13 4 7 3.214 1.860 0.691 352.774 o
-13 4 8 62.010 61.025 1.505 74.472 o
-13 4 9 30.844 34.147 1.240 109.596 o
-13 4 10 71.517 68.903 1.464 78.666 o
-13 4 11 93.523 90.048 1.616 64.524 o
-13 4 12 85.314 87.049 1.789 52.661 o
-13 4 13 4.049 3.487 0.803 261.373 o
-13 4 14 7.572 7.736 0.915 201.386 o
-13 4 15 13.298 12.280 1.017 163.123 o
-13 4 16 32.721 31.371 1.464 78.666 o
-13 4 17 7.580 6.069 0.966 180.746 o
-13 4 18 1.459 0.844 0.864 225.776 o
-13 4 19 19.365 18.085 1.322 96.522 o
-13 4 20 19.454 18.745 1.464 78.666 o
-13 4 21 7.997 6.069 1.250 107.821 o
-13 4 22 56.889 57.090 2.287 32.222 o
-13 4 23 44.584 45.115 2.155 36.295 o
-13 4 24 12.178 12.321 1.870 48.181 o
-13 4 26 15.128 13.734 1.830 50.347 o
-13 5 -12 2.094 2.033 0.945 188.603 o
-13 5 -11 2.914 3.172 0.925 196.985 o
-13 5 -10 71.334 69.493 1.769 53.879 o
-13 5 -9 0.550 0.213 0.834 242.598 o
-13 5 -8 2.472 1.840 0.844 236.787 o
-13 5 -7 10.670 10.074 0.925 196.985 o
-13 5 -6 34.579 31.615 1.189 119.163 o
-13 5 -5 0.565 0.447 0.651 398.249 o
-13 5 -4 47.195 44.810 1.261 106.089 o
-13 5 -3 14.197 14.405 0.793 268.118 o
-13 5 -2 22.764 23.828 0.925 196.985 o
-13 5 -1 11.873 11.833 0.742 306.104 o
-13 5 0 0.862 0.569 0.610 453.119 o
-13 5 1 292.875 300.752 2.318 31.379 o
-13 5 2 250.214 249.995 2.338 30.836 o
-13 5 3 95.352 93.677 1.637 62.931 o
-13 5 4 142.915 152.557 1.738 55.786 o
-13 5 5 47.596 48.033 1.261 106.089 o
-13 5 6 113.594 113.236 1.576 67.897 o
-13 5 7 7.312 7.594 0.732 314.666 o
-13 5 8 107.114 107.340 1.586 67.029 o
-13 5 9 1.648 2.053 0.691 352.774 o
-13 5 10 281.685 293.250 2.369 30.047 o
-13 5 11 1.026 0.752 0.732 314.666 o
-13 5 12 297.855 299.990 2.663 23.764 o
-13 5 13 11.223 8.763 0.996 169.849 o
-13 5 14 85.327 84.284 1.921 45.666 o
-13 5 15 10.260 8.742 0.956 184.612 o
-13 5 16 142.680 144.444 2.186 35.289 o
-13 5 17 3.534 2.145 0.905 205.937 o
-13 5 18 28.919 27.407 1.250 107.821 o
-13 5 20 9.916 10.349 1.057 150.816 o
-13 5 21 7.425 5.500 1.098 139.852 o
-13 5 22 3.848 4.239 1.118 134.812 o
-13 5 23 3.302 3.527 1.240 109.596 o
-13 5 24 0.435 0.742 1.566 68.782 o
-13 5 25 0.757 0.498 1.505 74.472 o
-13 5 26 3.252 4.524 1.606 65.343 o
-13 6 -12 47.032 40.907 1.637 62.931 o
-13 6 -11 31.915 26.573 1.250 107.821 o
-13 6 -10 6.707 7.350 0.966 180.746 o
-13 6 -9 111.787 112.311 1.942 44.715 o
-13 6 -8 33.469 32.744 1.281 102.748 o
-13 6 -7 233.613 230.538 2.206 34.641 o
-13 6 -6 0.901 0.854 0.661 386.090 o
-13 6 -5 72.449 66.677 1.474 77.585 o
-13 6 -4 9.607 8.610 0.762 289.996 o
-13 6 -3 68.266 67.693 1.342 93.620 o
-13 6 -2 95.069 91.908 1.444 80.898 o
-13 6 -1 2.840 1.677 0.620 438.385 o
-13 6 0 99.101 94.948 1.616 64.524 o
-13 6 1 21.893 19.965 1.067 147.957 o
-13 6 2 52.929 50.229 1.454 79.771 o
-13 6 3 3.727 2.704 0.722 323.592 o
-13 6 4 119.831 120.677 1.637 62.931 o
-13 6 6 334.182 335.397 2.206 34.641 o
-13 6 7 9.550 10.491 0.793 268.118 o
-13 6 9 35.670 32.134 1.362 90.846 o
-13 6 10 179.280 173.996 1.992 42.462 o
-13 6 11 59.639 61.767 1.505 74.472 o
-13 6 12 9.903 10.034 0.895 210.644 o
-13 6 13 10.152 6.262 0.976 177.000 o
-13 6 14 1.485 1.911 0.905 205.937 o
-13 6 15 21.454 18.064 1.179 121.227 o
-13 6 16 3.701 3.538 0.925 196.985 o
-13 6 17 0.663 0.224 0.884 215.514 o
-13 6 18 26.401 26.349 1.301 99.562 o
-13 6 19 0.550 0.813 0.884 215.514 o
-13 6 20 29.289 30.273 1.311 98.025 o
-13 6 21 19.850 18.491 1.169 123.344 o
-13 6 22 47.318 49.537 1.779 53.265 o
-13 6 23 12.637 11.752 1.250 107.821 o
-13 6 24 16.860 15.330 1.576 67.897 o
-13 6 25 7.061 7.329 1.423 83.226 o
-13 6 26 8.935 8.397 1.677 59.917 o
-13 6 27 2.373 3.243 1.586 67.029 o
-13 7 -12 34.024 35.753 1.464 78.666 o
-13 7 -11 10.912 7.939 1.017 163.123 o
-13 7 -10 11.466 10.887 1.027 159.909 o
-13 7 -9 13.983 12.361 1.017 163.123 o
-13 7 -8 3.410 5.103 0.844 236.787 o
-13 7 -7 38.471 34.330 1.342 93.620 o
-13 7 -6 47.488 44.170 1.332 95.054 o
-13 7 -5 7.744 7.167 0.742 306.104 o
-13 7 -4 74.781 73.803 1.383 88.194 o
-13 7 -3 4.999 4.575 0.671 374.479 o
-13 7 -2 246.187 237.481 1.982 42.899 o
-13 7 -1 21.522 20.697 0.874 220.556 o
-13 7 0 532.599 534.665 3.466 14.028 o
-13 7 1 3.438 3.843 0.803 261.373 o
-13 7 2 240.533 242.635 2.440 28.320 o
-13 7 3 36.329 38.060 1.372 89.505 o
-13 7 4 5.573 4.605 0.712 332.904 o
-13 7 5 73.761 72.644 1.444 80.898 o
-13 7 6 0.458 0.163 0.640 410.992 o
-13 7 7 67.476 68.527 1.342 93.620 o
-13 7 8 365.668 370.438 2.562 25.687 o
-13 7 9 102.175 102.318 1.830 50.347 o
-13 7 10 222.792 221.836 2.216 34.324 o
-13 7 11 9.162 8.824 0.854 231.183 o
-13 7 12 311.097 302.145 2.643 24.131 o
-13 7 13 29.913 27.773 1.362 90.846 o
-13 7 14 364.459 369.503 3.212 16.336 o
-13 7 15 35.452 33.384 1.647 62.156 o
-13 7 16 275.121 274.087 2.958 19.263 o
-13 7 17 37.323 39.738 1.667 60.650 o
-13 7 18 85.925 83.237 1.982 42.899 o
-13 7 19 14.332 13.043 1.078 145.179 o
-13 7 20 32.863 32.307 1.372 89.505 o
-13 7 21 23.443 22.781 1.210 115.192 o
-13 7 22 1.223 0.793 0.945 188.603 o
-13 7 23 1.445 2.735 0.996 169.849 o
-13 7 24 0.552 0.773 1.291 101.136 o
-13 7 25 0.679 0.762 1.291 101.136 o
-13 7 26 10.296 11.416 1.769 53.879 o
-13 7 27 0.176 1.159 1.647 62.156 o
-13 8 -12 24.798 21.419 1.240 109.596 o
-13 8 -11 62.280 59.866 1.830 50.347 o
-13 8 -10 0.875 0.783 0.884 215.514 o
-13 8 -9 268.294 257.731 2.572 25.484 o
-13 8 -8 214.793 210.186 2.206 34.641 o
-13 8 -7 93.156 94.246 1.738 55.786 o
-13 8 -6 247.434 244.282 2.135 36.989 o
-13 8 -5 1.405 0.010 0.651 398.249 o
-13 8 -4 188.621 190.078 1.850 49.246 o
-13 8 -3 135.114 134.512 1.576 67.897 o
-13 8 -2 24.973 22.456 0.905 205.937 o
-13 8 -1 53.633 53.990 1.332 95.054 o
-13 8 0 128.830 125.475 2.003 42.032 o
-13 8 1 14.880 14.425 0.986 173.369 o
-13 8 2 2.340 2.369 0.783 275.127 o
-13 8 3 45.397 41.222 1.423 83.226 o
-13 8 4 0.188 0.030 0.651 398.249 o
-13 8 5 5.454 3.924 0.722 323.592 o
-13 8 6 0.627 0.427 0.661 386.090 o
-13 8 7 239.279 242.065 2.196 34.963 o
-13 8 8 15.109 16.428 0.925 196.985 o
-13 8 9 22.706 21.470 1.078 145.179 o
-13 8 10 79.760 84.568 1.667 60.650 o
-13 8 11 179.856 178.672 2.165 35.955 o
-13 8 12 2.948 2.775 0.793 268.118 o
-13 8 13 28.046 25.587 1.240 109.596 o
-13 8 14 10.988 10.186 1.078 145.179 o
-13 8 15 12.057 11.070 1.118 134.812 o
-13 8 16 17.511 14.405 1.179 121.227 o
-13 8 17 16.203 15.645 1.220 113.280 o
-13 8 18 0.615 0.346 0.915 201.386 o
-13 8 19 17.931 16.255 1.149 127.749 o
-13 8 21 19.561 18.217 1.169 123.344 o
-13 8 22 0.238 0.427 0.935 192.726 o
-13 8 23 8.312 8.438 1.149 127.749 o
-13 8 24 1.108 0.061 1.240 109.596 o
-13 8 25 9.100 9.220 1.769 53.879 o
-13 8 26 1.015 1.444 1.515 73.475 o
-13 8 27 1.962 1.850 1.515 73.475 o
-13 9 -11 30.087 28.810 1.393 86.911 o
-13 9 -10 6.772 5.479 0.976 177.000 o
-13 9 -9 0.469 0.895 0.874 220.556 o
-13 9 -8 0.796 0.925 0.803 261.373 o
-13 9 -7 2.951 3.141 0.823 248.625 o
-13 9 -6 34.310 31.859 1.291 101.136 o
-13 9 -5 29.507 27.803 1.057 150.816 o
-13 9 -4 4.143 3.873 0.701 342.623 o
-13 9 -3 190.358 187.547 1.962 43.793 o
-13 9 -2 57.221 61.624 1.383 88.194 o
-13 9 -1 11.388 11.050 0.834 242.598 o
-13 9 0 49.544 48.206 1.423 83.226 o
-13 9 1 385.849 381.813 2.724 22.712 o
-13 9 2 45.832 44.394 1.362 90.846 o
-13 9 3 2.436 2.013 0.691 352.774 o
-13 9 5 26.635 29.236 1.159 125.518 o
-13 9 6 11.722 10.603 0.844 236.787 o
-13 9 7 236.537 236.688 2.247 33.399 o
-13 9 8 35.485 30.914 1.271 104.399 o
-13 9 9 189.520 199.309 2.633 24.317 o
-13 9 10 80.805 84.294 2.074 39.197 o
-13 9 11 655.067 665.121 3.710 12.244 o
-13 9 12 49.583 44.048 1.444 80.898 o
-13 9 13 311.164 311.853 2.806 21.414 o
-13 9 14 21.007 16.082 1.108 137.297 o
-13 9 15 302.301 307.258 3.070 17.886 o
-13 9 16 46.032 42.828 1.820 50.911 o
-13 9 17 76.646 72.817 2.064 39.584 o
-13 9 18 0.355 0.142 0.986 173.369 o
-13 9 19 65.779 72.288 2.023 41.192 o
-13 9 20 0.756 1.027 0.925 196.985 o
-13 9 21 3.721 2.857 0.966 180.746 o
-13 9 23 0.750 0.468 1.128 132.394 o
-13 9 25 10.206 10.044 1.444 80.898 o
-13 9 26 3.739 3.649 1.566 68.782 o
-13 10 -12 77.112 72.105 1.921 45.666 o
-13 10 -11 57.009 58.127 1.809 51.484 o
-13 10 -10 57.350 50.920 1.759 54.503 o
-13 10 -9 0.811 1.332 0.884 215.514 o
-13 10 -8 236.437 237.196 2.348 30.570 o
-13 10 -7 1.581 0.996 0.793 268.118 o
-13 10 -6 174.999 171.078 2.053 39.977 o
-13 10 -5 2.174 3.141 0.742 306.104 o
-13 10 -4 97.970 95.151 1.657 61.396 o
-13 10 -3 39.787 39.179 1.352 92.217 o
-13 10 -2 4.648 3.121 0.732 314.666 o
-13 10 -1 1.871 1.911 0.742 306.104 o
-13 10 0 31.995 32.225 1.332 95.054 o
-13 10 1 96.114 104.249 1.759 54.503 o
-13 10 3 7.037 6.740 0.793 268.118 o
-13 10 4 4.187 2.928 0.671 374.479 o
-13 10 5 96.521 98.038 1.545 70.604 o
-13 10 6 39.525 39.199 1.220 113.280 o
-13 10 7 122.576 122.781 1.677 59.917 o
-13 10 8 88.538 87.222 1.535 71.542 o
-13 10 9 387.332 405.916 3.782 11.788 o
-13 10 10 252.432 250.991 3.141 17.084 o
-13 10 11 199.897 200.406 2.409 29.041 o
-13 10 12 74.106 73.213 1.840 49.792 o
-13 10 13 12.272 11.243 1.027 159.909 o
-13 10 14 47.733 45.878 1.728 56.444 o
-13 10 15 0.882 0.529 0.884 215.514 o
-13 10 16 27.587 28.627 1.505 74.472 o
-13 10 17 4.388 4.483 1.067 147.957 o
-13 10 18 10.531 8.986 1.159 125.518 o
-13 10 19 0.808 0.142 0.945 188.603 o
-13 10 20 5.393 5.063 1.108 137.297 o
-13 10 22 1.675 1.200 1.057 150.816 o
-13 10 23 7.485 6.821 1.230 111.415 o
-13 10 24 5.642 4.717 1.362 90.846 o
-13 10 25 0.943 0.173 1.250 107.821 o
-13 10 26 10.984 13.896 1.474 77.585 o
-13 11 -12 17.065 14.903 1.169 123.344 o
-13 11 -11 0.150 0.081 0.915 201.386 o
-13 11 -10 15.926 15.523 1.149 127.749 o
-13 11 -9 37.055 38.355 1.494 75.488 o
-13 11 -8 1.129 0.823 0.823 248.625 o
-13 11 -7 6.650 6.415 0.884 215.514 o
-13 11 -6 5.273 3.904 0.874 220.556 o
-13 11 -5 91.684 91.837 1.708 57.796 o
-13 11 -4 1.803 1.250 0.752 297.887 o
-13 11 -3 3.885 3.385 0.762 289.996 o
-13 11 -1 305.054 299.186 2.531 26.310 o
-13 11 0 40.857 40.154 1.525 72.499 o
-13 11 1 25.023 25.323 1.220 113.280 o
-13 11 2 66.525 70.794 1.606 65.343 o
-13 11 3 23.862 23.239 1.128 132.394 o
-13 11 4 4.760 4.239 0.701 342.623 o
-13 11 5 168.139 175.033 1.901 46.648 o
-13 11 6 0.274 0.254 0.661 386.090 o
-13 11 7 81.507 78.672 1.586 67.029 o
-13 11 9 280.009 286.561 2.684 23.405 o
-13 11 10 6.138 5.184 0.966 180.746 o
-13 11 11 158.343 163.962 2.064 39.584 o
-13 11 12 53.271 51.947 1.566 68.782 o
-13 11 13 258.904 261.472 2.491 27.176 o
-13 11 15 57.497 58.188 1.718 57.114 o
-13 11 16 2.863 2.846 0.966 180.746 o
-13 11 17 186.656 188.716 2.735 22.543 o
-13 11 19 18.022 16.296 1.464 78.666 o
-13 11 20 0.469 0.132 1.067 147.957 o
-13 11 21 2.561 2.328 1.078 145.179 o
-13 11 22 19.204 20.524 1.352 92.217 o
-13 11 23 0.100 0.376 1.128 132.394 o
-13 11 24 0.181 0.122 1.240 109.596 o
-13 11 26 2.012 0.844 1.240 109.596 o
-13 12 -12 43.741 37.867 1.718 57.114 o
-13 12 -11 35.687 35.732 1.545 70.604 o
-13 12 -10 106.764 105.947 2.053 39.977 o
-13 12 -9 5.946 4.951 0.935 192.726 o
-13 12 -8 12.582 11.518 1.006 166.435 o
-13 12 -7 195.941 196.889 2.399 29.288 o
-13 12 -6 8.841 6.282 0.935 192.726 o
-13 12 -5 57.827 57.416 1.545 70.604 o
-13 12 -4 0.652 0.549 0.752 297.887 o
-13 12 -3 2.996 1.555 0.752 297.887 o
-13 12 -2 20.139 20.392 1.067 147.957 o
-13 12 -1 6.639 5.418 0.874 220.556 o
-13 12 0 1.341 1.667 0.854 231.183 o
-13 12 1 1.286 0.071 0.834 242.598 o
-13 12 2 367.431 381.529 3.223 16.233 o
-13 12 3 160.354 154.346 2.297 31.937 o
-13 12 4 10.169 9.017 0.854 231.183 o
-13 12 5 18.597 17.668 0.966 180.746 o
-13 12 6 52.749 51.042 1.454 79.771 o
-13 12 7 4.698 3.334 0.762 289.996 o
-13 12 8 2.002 1.413 0.874 220.556 o
-13 12 9 36.767 38.355 1.596 66.178 o
-13 12 10 13.572 13.490 1.047 153.759 o
-13 12 11 67.716 71.587 1.688 59.197 o
-13 12 12 66.105 72.868 1.698 58.490 o
-13 12 13 14.214 14.506 1.017 163.123 o
-13 12 14 10.204 9.271 1.037 156.789 o
-13 12 15 20.893 20.474 1.332 95.054 o
-13 12 16 35.389 30.558 1.616 64.524 o
-13 12 17 6.433 6.262 1.118 134.812 o
-13 12 19 15.186 14.872 1.444 80.898 o
-13 12 20 4.273 4.503 1.179 121.227 o
-13 12 21 12.339 12.941 1.332 95.054 o
-13 12 22 0.103 0.468 1.027 159.909 o
-13 12 23 0.013 0.081 1.108 137.297 o
-13 12 24 8.252 9.932 1.444 80.898 o
-13 12 25 14.955 16.692 1.566 68.782 o
-13 13 -12 0.905 0.468 1.067 147.957 o
-13 13 -11 19.655 18.075 1.322 96.522 o
-13 13 -10 65.295 62.794 2.043 40.376 o
-13 13 -9 28.246 28.067 1.301 99.562 o
-13 13 -8 28.844 28.728 1.291 101.136 o
-13 13 -7 2.065 2.653 0.915 201.386 o
-13 13 -6 9.397 6.770 0.966 180.746 o
-13 13 -5 74.003 73.213 1.667 60.650 o
-13 13 -4 11.163 11.619 0.935 192.726 o
-13 13 -3 0.739 0.701 0.854 231.183 o
-13 13 -2 34.691 28.189 1.383 88.194 o
-13 13 -1 83.385 82.739 1.992 42.462 o
-13 13 0 6.436 6.140 0.986 173.369 o
-13 13 1 1.584 1.240 0.874 220.556 o
-13 13 2 167.713 170.865 2.430 28.557 o
-13 13 3 31.264 33.496 1.657 61.396 o
-13 13 4 75.378 76.853 1.718 57.114 o
-13 13 5 23.392 21.816 1.078 145.179 o
-13 13 6 49.459 51.052 1.505 74.472 o
-13 13 8 74.379 77.534 1.992 42.462 o
-13 13 9 52.389 49.974 1.708 57.796 o
-13 13 10 35.023 37.725 1.616 64.524 o
-13 13 11 234.004 239.168 2.450 28.085 o
-13 13 12 142.118 139.443 2.216 34.324 o
-13 13 13 230.633 231.656 2.653 23.946 o
-13 13 14 2.665 2.907 1.047 153.759 o
-13 13 15 12.910 12.077 1.220 113.280 o
-13 13 16 29.466 22.059 1.403 85.656 o
-13 13 17 8.627 5.266 1.139 130.041 o
-13 13 18 24.271 21.927 1.555 69.684 o
-13 13 19 0.122 0.081 1.159 125.518 o
-13 13 20 1.685 2.613 1.098 139.852 o
-13 13 21 21.329 20.840 1.484 76.526 o
-13 13 22 9.388 11.192 1.240 109.596 o
-13 13 25 0.733 0.447 1.240 109.596 o
-13 14 -12 8.428 7.614 1.200 117.152 o
-13 14 -11 32.968 31.564 1.738 55.786 o
-13 14 -10 28.963 28.301 1.576 67.897 o
-13 14 -9 40.788 38.213 1.667 60.650 o
-13 14 -8 1.778 1.982 1.057 150.816 o
-13 14 -7 236.323 231.137 2.602 24.891 o
-13 14 -6 6.396 4.331 0.935 192.726 o
-13 14 -5 41.907 40.124 1.525 72.499 o
-13 14 -4 18.663 15.767 1.057 150.816 o
-13 14 -3 36.881 34.228 1.535 71.542 o
-13 14 -2 5.061 4.188 0.905 205.937 o
-13 14 -1 48.082 56.643 1.881 47.662 o
-13 14 0 128.870 134.919 2.328 31.106 o
-13 14 1 3.552 3.446 0.956 184.612 o
-13 14 2 10.879 7.756 1.047 153.759 o
-13 14 3 141.969 145.542 2.389 29.538 o
-13 14 4 19.671 20.250 1.098 139.852 o
-13 14 5 64.643 65.528 1.708 57.796 o
-13 14 6 41.367 37.145 1.667 60.650 o
-13 14 7 79.974 75.958 1.830 50.347 o
-13 14 8 215.941 222.120 2.796 21.570 o
-13 14 9 90.024 86.205 1.830 50.347 o
-13 14 10 0.985 0.996 0.864 225.776 o
-13 14 11 177.541 179.821 2.430 28.557 o
-13 14 12 15.010 13.663 1.118 134.812 o
-13 14 14 0.704 0.600 1.017 163.123 o
-13 14 15 59.142 60.303 2.114 37.704 o
-13 14 16 15.479 17.902 1.372 89.505 o
-13 14 17 4.653 3.375 1.118 134.812 o
-13 14 18 16.996 14.771 1.454 79.771 o
-13 14 20 0.020 0.041 1.230 111.415 o
-13 14 21 13.285 11.609 1.271 104.399 o
-13 14 22 2.206 2.074 1.128 132.394 o
-13 14 23 2.464 3.324 1.484 76.526 o
-13 14 24 3.751 3.263 1.555 69.684 o
-13 15 -12 13.841 11.955 1.383 88.194 o
-13 15 -11 36.232 32.215 1.809 51.484 o
-13 15 -10 0.067 1.098 1.139 130.041 o
-13 15 -9 11.797 10.176 1.189 119.163 o
-13 15 -8 30.267 29.694 1.454 79.771 o
-13 15 -7 3.655 2.918 1.057 150.816 o
-13 15 -6 1.508 1.240 0.915 201.386 o
-13 15 -5 5.095 5.052 0.945 188.603 o
-13 15 -4 24.978 25.445 1.281 102.748 o
-13 15 -3 23.406 22.405 1.230 111.415 o
-13 15 -2 51.323 50.086 1.759 54.503 o
-13 15 -1 3.188 2.552 0.976 177.000 o
-13 15 0 80.942 82.362 2.043 40.376 o
-13 15 1 6.354 5.459 1.027 159.909 o
-13 15 2 58.650 58.687 1.931 45.186 o
-13 15 3 8.346 7.451 1.057 150.816 o
-13 15 4 8.899 8.641 0.966 180.746 o
-13 15 5 40.710 40.805 1.718 57.114 o
-13 15 6 31.022 30.924 1.535 71.542 o
-13 15 7 27.820 27.427 1.637 62.931 o
-13 15 8 94.245 96.828 2.043 40.376 o
-13 15 9 10.725 11.365 0.996 169.849 o
-13 15 10 50.979 52.231 1.799 52.068 o
-13 15 11 20.525 19.132 1.210 115.192 o
-13 15 12 115.251 114.364 2.165 35.955 o
-13 15 13 6.725 6.659 1.037 156.789 o
-13 15 14 37.161 40.398 1.911 46.153 o
-13 15 15 2.608 3.019 1.118 134.812 o
-13 15 16 36.283 35.793 1.830 50.347 o
-13 15 17 4.764 4.310 1.149 127.749 o
-13 15 18 22.267 21.480 1.606 65.343 o
-13 15 19 9.499 7.167 1.362 90.846 o
-13 15 21 0.189 0.468 1.108 137.297 o
-13 15 22 2.053 0.407 1.108 137.297 o
-13 15 23 5.832 6.404 1.332 95.054 o
-13 15 24 1.517 0.945 1.748 55.139 o
-13 16 -12 31.489 28.616 1.647 62.156 o
-13 16 -11 8.001 8.133 1.301 99.562 o
-13 16 -10 42.169 44.434 2.135 36.989 o
-13 16 -9 18.047 16.214 1.291 101.136 o
-13 16 -8 88.249 82.535 2.155 36.295 o
-13 16 -7 7.241 7.543 1.128 132.394 o
-13 16 -6 31.832 30.639 1.474 77.585 o
-13 16 -5 10.447 9.840 1.149 127.749 o
-13 16 -4 14.778 14.354 1.159 125.518 o
-13 16 -3 1.039 0.590 0.915 201.386 o
-13 16 -1 6.865 8.570 1.118 134.812 o
-13 16 0 51.600 51.845 1.921 45.666 o
-13 16 1 1.795 1.860 0.976 177.000 o
-13 16 2 34.853 37.156 1.759 54.503 o
-13 16 3 7.236 6.669 1.057 150.816 o
-13 16 4 150.931 145.674 2.196 34.963 o
-13 16 5 4.770 3.436 0.966 180.746 o
-13 16 6 197.932 204.239 2.684 23.405 o
-13 16 7 1.448 0.386 1.027 159.909 o
-13 16 8 415.792 409.718 3.151 16.974 o
-13 16 9 7.850 5.245 0.925 196.985 o
-13 16 10 261.333 272.319 2.897 20.083 o
-13 16 11 31.316 31.910 1.505 74.472 o
-13 16 12 75.955 74.657 2.013 41.609 o
-13 16 13 23.596 21.297 1.291 101.136 o
-13 16 14 4.529 5.184 1.098 139.852 o
-13 16 15 14.016 13.754 1.291 101.136 o
-13 16 17 17.979 16.570 1.383 88.194 o
-13 16 18 35.659 37.450 1.942 44.715 o
-13 16 19 0.409 0.457 1.230 111.415 o
-13 16 20 7.405 6.923 1.352 92.217 o
-13 16 21 2.272 1.464 1.261 106.089 o
-13 16 22 14.013 13.622 1.474 77.585 o
-13 16 23 2.410 1.159 1.230 111.415 o
-13 17 -12 11.656 11.589 1.322 96.522 o
-13 17 -11 0.848 1.779 1.128 132.394 o
-13 17 -10 4.507 3.507 1.210 115.192 o
-13 17 -9 3.270 2.419 1.078 145.179 o
-13 17 -8 1.035 0.488 1.047 153.759 o
-13 17 -7 0.465 1.057 1.047 153.759 o
-13 17 -5 0.728 0.030 1.149 127.749 o
-13 17 -4 6.423 6.465 1.179 121.227 o
-13 17 -3 0.106 1.708 1.179 121.227 o
-13 17 -2 71.569 71.129 2.135 36.989 o
-13 17 -1 39.903 38.091 1.820 50.911 o
-13 17 0 9.978 10.511 1.179 121.227 o
-13 17 1 82.539 84.751 2.175 35.620 o
-13 17 2 8.383 8.438 1.118 134.812 o
-13 17 3 24.701 25.607 1.535 71.542 o
-13 17 4 11.783 10.786 1.128 132.394 o
-13 17 5 11.363 9.169 1.108 137.297 o
-13 17 6 29.718 32.449 1.616 64.524 o
-13 17 7 4.059 5.581 1.057 150.816 o
-13 17 8 5.321 5.794 1.006 166.435 o
-13 17 9 5.770 5.937 0.976 177.000 o
-13 17 10 53.936 57.700 1.942 44.715 o
-13 17 12 7.422 6.465 1.057 150.816 o
-13 17 13 7.656 8.255 1.067 147.957 o
-13 17 14 1.718 2.165 0.986 173.369 o
-13 17 15 5.819 5.256 1.169 123.344 o
-13 17 16 2.925 2.836 1.139 130.041 o
-13 17 17 10.937 8.651 1.281 102.748 o
-13 17 18 0.336 0.620 1.149 127.749 o
-13 17 19 2.437 1.921 1.261 106.089 o
-13 17 20 12.982 13.449 1.494 75.488 o
-13 17 23 6.675 6.781 1.332 95.054 o
-13 18 -12 4.815 5.520 1.342 93.620 o
-13 18 -11 3.117 2.206 1.149 127.749 o
-13 18 -10 1.453 1.159 1.128 132.394 o
-13 18 -9 2.260 2.643 1.088 142.478 o
-13 18 -8 60.089 60.811 2.104 38.069 o
-13 18 -7 36.068 32.093 1.616 64.524 o
-13 18 -6 0.840 0.600 1.210 115.192 o
-13 18 -5 9.558 10.450 1.403 85.656 o
-13 18 -4 7.653 6.984 1.332 95.054 o
-13 18 -3 40.145 36.668 2.023 41.192 o
-13 18 -2 8.754 8.153 1.362 90.846 o
-13 18 -1 21.638 20.037 1.372 89.505 o
-13 18 0 37.140 38.630 1.840 49.792 o
-13 18 1 29.580 33.516 1.759 54.503 o
-13 18 2 84.270 89.621 2.480 27.399 o
-13 18 3 57.941 56.470 2.236 33.703 o
-13 18 4 30.667 28.830 1.484 76.526 o
-13 18 5 58.771 60.811 2.013 41.609 o
-13 18 6 56.211 61.177 2.247 33.399 o
-13 18 7 78.112 75.836 2.033 40.781 o
-13 18 8 25.639 21.439 1.271 104.399 o
-13 18 9 9.804 8.468 1.047 153.759 o
-13 18 10 11.636 9.373 1.118 134.812 o
-13 18 11 11.689 11.131 1.149 127.749 o
-13 18 12 3.931 4.768 1.037 156.789 o
-13 18 13 0.267 0.579 0.956 184.612 o
-13 18 14 6.042 4.473 1.047 153.759 o
-13 18 15 2.133 2.196 1.139 130.041 o
-13 18 17 16.788 16.265 1.423 83.226 o
-13 18 18 3.239 3.477 1.179 121.227 o
-13 18 19 17.466 17.597 1.545 70.604 o
-13 18 20 5.641 6.821 1.372 89.505 o
-13 18 21 27.968 28.586 1.698 58.490 o
-13 18 22 16.724 17.607 1.525 72.499 o
-13 19 -12 14.196 12.341 1.474 77.585 o
-13 19 -9 0.620 0.549 1.017 163.123 o
-13 19 -8 0.000 0.041 1.057 150.816 o
-13 19 -5 1.944 1.393 1.433 82.050 o
-13 19 -4 10.742 10.257 1.433 82.050 o
-13 19 -2 93.347 95.832 2.694 23.229 o
-13 19 -1 3.221 4.259 1.291 101.136 o
-13 19 0 23.909 20.220 1.799 52.068 o
-13 19 1 2.623 3.985 1.200 117.152 o
-13 19 2 67.297 70.946 2.379 29.791 o
-13 19 3 11.189 10.887 1.352 92.217 o
-13 19 4 14.454 13.805 1.230 111.415 o
-13 19 5 8.598 9.180 1.271 104.399 o
-13 19 6 0.880 0.122 1.006 166.435 o
-13 19 7 7.252 6.648 1.057 150.816 o
-13 19 8 2.293 3.649 1.017 163.123 o
-13 19 9 1.831 2.521 0.986 173.369 o
-13 19 10 16.269 14.801 1.210 115.192 o
-13 19 11 4.983 4.890 1.057 150.816 o
-13 19 12 0.780 0.569 0.966 180.746 o
-13 19 14 3.092 3.294 1.057 150.816 o
-13 19 16 11.003 10.267 1.332 95.054 o
-13 19 17 9.836 9.698 1.301 99.562 o
-13 19 18 12.344 11.995 1.342 93.620 o
-13 19 19 4.109 3.731 1.311 98.025 o
-13 19 20 20.670 19.264 1.566 68.782 o
-13 19 21 3.799 4.554 1.291 101.136 o
-13 20 -12 8.979 9.851 1.413 84.428 o
-13 20 -11 40.554 39.382 2.043 40.376 o
-13 20 -10 0.192 0.447 1.098 139.852 o
-13 20 -9 2.684 3.172 1.057 150.816 o
-13 20 -7 31.148 30.995 1.962 43.793 o
-13 20 -6 8.695 8.570 1.616 64.524 o
-13 20 -4 7.486 7.817 1.403 85.656 o
-13 20 -3 8.904 8.732 1.423 83.226 o
-13 20 -2 26.953 26.339 1.962 43.793 o
-13 20 -1 22.428 21.643 1.840 49.792 o
-13 20 0 4.179 3.812 1.444 80.898 o
-13 20 1 1.174 0.071 1.332 95.054 o
-13 20 2 3.809 5.337 1.484 76.526 o
-13 20 3 21.837 20.646 1.515 73.475 o
-13 20 4 6.492 4.361 1.078 145.179 o
-13 20 5 29.014 28.139 1.708 57.796 o
-13 20 6 10.355 9.556 1.118 134.812 o
-13 20 7 45.285 42.066 1.769 53.879 o
-13 20 8 0.020 0.457 0.956 184.612 o
-13 20 9 66.614 65.802 2.053 39.977 o
-13 20 10 23.554 21.073 1.332 95.054 o
-13 20 11 57.283 63.607 2.043 40.376 o
-13 20 12 2.723 1.261 1.017 163.123 o
-13 20 13 1.732 1.545 1.037 156.789 o
-13 20 14 5.225 5.205 1.118 134.812 o
-13 20 16 2.924 3.426 1.179 121.227 o
-13 20 17 1.529 2.145 1.169 123.344 o
-13 20 18 2.525 1.423 1.159 125.518 o
-13 20 19 1.942 1.393 1.230 111.415 o
-13 20 20 1.248 0.488 1.210 115.192 o
-13 21 -11 0.014 1.098 1.372 89.505 o
-13 21 -10 3.088 3.466 1.464 78.666 o
-13 21 -9 6.343 6.882 1.372 89.505 o
-13 21 -8 4.708 7.309 1.383 88.194 o
-13 21 -7 52.312 52.262 2.480 27.399 o
-13 21 -6 0.565 0.691 1.647 62.156 o
-13 21 -5 8.694 8.946 1.952 44.250 o
-13 21 -4 0.052 0.213 1.383 88.194 o
-13 21 0 1.323 1.393 1.403 85.656 o
-13 21 1 4.511 2.968 1.474 77.585 o
-13 21 2 20.194 19.660 1.840 49.792 o
-13 21 3 9.109 10.308 1.637 62.931 o
-13 21 4 0.124 0.651 1.200 117.152 o
-13 21 5 29.285 30.944 1.748 55.139 o
-13 21 6 4.287 5.428 1.078 145.179 o
-13 21 7 9.566 11.101 1.169 123.344 o
-13 21 8 2.135 3.050 1.047 153.759 o
-13 21 9 4.716 5.367 1.088 142.478 o
-13 21 10 2.045 2.033 1.037 156.789 o
-13 21 11 1.902 2.053 1.037 156.789 o
-13 21 12 2.491 0.945 1.037 156.789 o
-13 21 13 7.955 6.252 1.139 130.041 o
-13 21 14 1.022 1.037 1.017 163.123 o
-13 21 15 23.709 25.180 1.555 69.684 o
-13 21 18 3.385 2.745 1.149 127.749 o
-13 22 -10 4.931 4.615 1.464 78.666 o
-13 22 -9 2.202 1.240 1.454 79.771 o
-13 22 -8 29.828 26.746 2.023 41.192 o
-13 22 -7 7.416 9.383 1.677 59.917 o
-13 22 -6 3.036 1.403 1.708 57.796 o
-13 22 -5 1.717 0.651 1.627 63.720 o
-13 22 -4 5.663 4.646 1.555 69.684 o
-13 22 -3 2.430 3.334 1.484 76.526 o
-13 22 -2 0.009 0.803 1.403 85.656 o
-13 22 -1 32.176 34.604 2.287 32.222 o
-13 22 0 6.938 9.454 1.647 62.156 o
-13 22 1 35.328 37.908 2.389 29.538 o
-13 22 2 5.607 5.744 1.576 67.897 o
-13 22 3 64.322 68.578 3.690 12.380 o
-13 22 4 3.063 4.737 1.505 74.472 o
-13 22 5 32.240 30.548 1.718 57.114 o
-13 22 6 57.803 58.463 2.013 41.609 o
-13 22 7 10.782 11.101 1.189 119.163 o
-13 22 8 20.685 20.616 1.342 93.620 o
-13 22 9 0.869 0.183 1.006 166.435 o
-13 22 10 12.567 13.358 1.250 107.821 o
-13 22 11 1.449 1.037 1.047 153.759 o
-13 22 13 0.020 0.102 0.996 169.849 o
-13 22 14 1.521 1.698 1.047 153.759 o
-13 22 15 1.199 1.118 1.118 134.812 o
-13 22 16 15.445 14.598 1.372 89.505 o
-13 22 17 2.385 1.393 1.128 132.394 o
-13 22 18 2.494 1.962 1.139 130.041 o
-13 23 -9 1.475 1.433 1.444 80.898 o
-13 23 -8 0.019 0.274 1.454 79.771 o
-13 23 -7 12.382 17.495 1.891 47.151 o
-13 23 -6 2.110 3.517 1.728 56.444 o
-13 23 -5 0.403 0.457 1.637 62.931 o
-13 23 -3 32.936 35.885 2.145 36.639 o
-13 23 -1 68.577 64.318 2.846 20.806 o
-13 23 0 0.797 1.057 1.444 80.898 o
-13 23 1 44.101 46.203 2.816 21.260 o
-13 23 2 5.365 2.918 1.931 45.186 o
-13 23 3 5.252 5.245 1.972 43.342 o
-13 23 4 11.318 9.505 1.484 76.526 o
-13 23 5 18.588 18.247 1.474 77.585 o
-13 23 6 10.226 9.566 1.342 93.620 o
-13 23 7 1.962 2.287 1.200 117.152 o
-13 23 8 1.125 1.931 1.037 156.789 o
-13 23 9 7.129 7.655 1.118 134.812 o
-13 23 12 1.167 0.447 1.006 166.435 o
-13 23 13 8.844 9.007 1.159 125.518 o
-13 23 14 2.879 2.247 1.047 153.759 o
-13 23 15 40.335 37.847 1.942 44.715 o
-13 23 17 11.227 11.314 1.281 102.748 o
-13 24 -8 17.116 16.712 1.789 52.661 o
-13 24 -7 19.497 18.756 1.911 46.153 o
-13 24 -6 5.992 7.431 1.830 50.347 o
-13 24 -5 14.673 15.045 2.023 41.192 o
-13 24 -3 42.242 43.733 2.633 24.317 o
-13 24 -2 18.352 18.512 1.820 50.911 o
-13 24 -1 6.436 7.421 1.576 67.897 o
-13 24 0 1.682 1.189 1.423 83.226 o
-13 24 1 0.231 0.996 1.830 50.347 o
-13 24 3 2.049 1.494 1.535 71.542 o
-13 24 5 1.199 2.562 1.149 127.749 o
-13 24 6 5.659 6.008 1.210 115.192 o
-13 24 7 0.239 0.203 1.098 139.852 o
-13 24 8 41.981 38.792 2.013 41.609 o
-13 24 9 5.756 4.676 1.230 111.415 o
-13 24 10 2.098 2.196 1.088 142.478 o
-13 24 11 3.109 2.460 1.037 156.789 o
-13 24 12 2.196 2.023 1.037 156.789 o
-13 24 15 0.795 0.925 1.088 142.478 o
-13 25 -6 4.403 5.947 2.175 35.620 o
-13 25 -5 1.289 0.590 1.627 63.720 o
-13 25 -3 0.032 0.091 1.362 90.846 o
-13 25 -2 38.009 40.836 2.521 26.522 o
-13 25 -1 49.370 50.452 3.436 14.278 o
-13 25 0 4.192 3.782 1.891 47.151 o
-13 25 1 3.551 3.924 1.891 47.151 o
-13 25 2 2.399 1.911 1.494 75.488 o
-13 25 3 1.711 1.240 1.494 75.488 o
-13 25 4 2.111 1.189 1.494 75.488 o
-13 25 5 7.480 5.184 1.200 117.152 o
-13 25 7 1.286 1.393 1.128 132.394 o
-13 25 8 41.423 47.840 2.175 35.620 o
-13 25 9 26.697 28.322 1.616 64.524 o
-13 25 10 1.572 1.423 1.139 130.041 o
-13 25 12 15.372 15.980 1.403 85.656 o
-13 25 13 4.767 4.239 1.057 150.816 o
-13 25 14 14.720 14.588 1.210 115.192 o
-13 26 -4 0.034 0.935 2.369 30.047 o
-13 26 -3 21.489 23.127 3.284 15.635 o
-13 26 -2 4.362 3.873 1.820 50.911 o
-13 26 -1 1.354 1.799 1.769 53.879 o
-13 26 0 30.936 27.854 2.013 41.609 o
-13 26 1 3.701 2.053 1.505 74.472 o
-13 26 2 3.737 3.568 1.545 70.604 o
-13 26 3 2.122 0.823 1.454 79.771 o
-13 26 5 1.983 0.884 1.088 142.478 o
-13 26 7 36.924 35.549 1.799 52.068 o
-13 26 8 0.226 0.498 1.118 134.812 o
-13 26 9 6.591 5.906 1.220 113.280 o
-13 26 10 30.280 29.419 1.647 62.156 o
-13 26 11 23.970 27.386 1.769 53.879 o
-13 27 -1 8.689 6.709 1.911 46.153 o
-13 27 0 2.736 2.663 1.789 52.661 o
-13 27 1 0.659 1.017 1.748 55.139 o
-13 27 2 4.139 4.798 1.596 66.178 o
-13 27 3 4.815 4.737 1.494 75.488 o
-13 27 4 0.493 0.234 1.413 84.428 o
-13 27 5 1.385 0.742 1.067 147.957 o
-13 27 8 9.020 8.234 1.220 113.280 o
-12 0 -10 195.022 190.963 2.857 20.659 o
-12 0 -8 151.662 146.345 2.358 30.307 o
-12 0 -6 269.189 268.811 2.511 26.738 o
-12 0 -4 5.118 3.985 0.742 306.104 o
-12 0 -2 734.377 736.901 4.056 10.246 o
-12 0 0 170.645 179.363 3.029 18.369 o
-12 0 2 0.248 0.671 1.220 113.280 o
-12 0 4 0.447 1.220 1.271 104.399 o
-12 0 8 61.377 64.684 3.111 17.421 o
-12 0 10 20.816 20.402 1.403 85.656 o
-12 0 12 17.316 18.817 1.657 61.396 o
-12 0 14 15.719 3.904 3.975 10.670 o
-12 0 16 160.052 164.166 3.924 10.948 o
-12 0 18 80.624 88.930 3.517 13.626 o
-12 0 20 11.584 10.247 1.921 45.666 o
-12 0 22 0.426 3.446 1.799 52.068 o
-12 0 24 49.774 72.004 5.327 5.941 o
-12 0 26 27.714 29.186 2.826 21.107 o
-12 0 28 0.524 0.071 1.982 42.899 o
-12 1 -11 374.903 374.118 2.674 23.583 o
-12 1 -10 0.196 0.427 0.712 332.904 o
-12 1 -9 361.819 343.255 2.907 19.943 o
-12 1 -8 20.368 18.095 0.844 236.787 o
-12 1 -7 20.746 18.430 0.773 282.415 o
-12 1 -6 117.358 121.399 1.342 93.620 o
-12 1 -5 49.166 50.066 1.027 159.909 o
-12 1 -4 154.703 159.398 1.494 75.488 o
-12 1 -3 0.794 0.925 0.508 652.492 o
-12 1 -2 2.731 2.287 0.559 539.249 o
-12 1 -1 196.746 206.526 1.779 53.265 o
-12 1 0 21.592 19.162 1.017 163.123 o
-12 1 1 220.090 224.926 2.613 24.697 o
-12 1 2 170.305 175.358 2.816 21.260 o
-12 1 3 325.990 323.879 3.609 12.944 o
-12 1 4 665.417 668.232 4.991 6.766 o
-12 1 5 693.065 698.037 5.276 6.056 o
-12 1 6 980.775 949.211 6.628 3.837 o
-12 1 7 1754.160 1770.790 7.909 2.695 o
-12 1 8 114.739 105.754 2.125 37.344 o
-12 1 9 593.332 607.095 3.395 14.623 o
-12 1 10 57.689 57.456 1.291 101.136 o
-12 1 11 760.803 782.779 3.721 12.177 o
-12 1 12 4.977 5.388 0.813 254.880 o
-12 1 13 367.135 363.423 2.765 22.048 o
-12 1 14 2.925 2.399 0.935 192.726 o
-12 1 15 54.996 54.813 1.911 46.153 o
-12 1 16 15.307 14.740 1.291 101.136 o
-12 1 17 67.108 67.642 2.267 32.802 o
-12 1 18 1.837 3.578 1.189 119.163 o
-12 1 19 11.611 10.908 1.362 90.846 o
-12 1 20 140.677 142.930 2.877 20.368 o
-12 1 21 141.952 148.602 2.968 19.131 o
-12 1 22 49.382 51.418 2.399 29.288 o
-12 1 23 63.017 63.078 3.609 12.944 o
-12 1 24 69.680 67.216 3.243 16.030 o
-12 1 25 31.035 28.799 2.226 34.012 o
-12 1 26 6.366 5.337 1.525 72.499 o
-12 1 27 0.660 0.142 1.403 85.656 o
-12 1 28 4.519 3.568 1.454 79.771 o
-12 2 -11 2.258 2.135 0.793 268.118 o
-12 2 -10 27.922 27.295 1.118 134.812 o
-12 2 -9 77.157 79.394 1.505 74.472 o
-12 2 -8 19.114 18.247 0.864 225.776 o
-12 2 -7 30.617 28.545 0.976 177.000 o
-12 2 -6 12.553 13.856 0.732 314.666 o
-12 2 -4 321.165 312.849 2.196 34.963 o
-12 2 -3 223.120 229.602 1.677 59.917 o
-12 2 -2 0.827 1.006 0.508 652.492 o
-12 2 -1 107.575 105.388 1.545 70.604 o
-12 2 0 87.061 87.120 1.616 64.524 o
-12 2 1 68.217 69.757 1.809 51.484 o
-12 2 2 258.745 264.765 2.745 22.376 o
-12 2 3 99.773 94.338 2.328 31.106 o
-12 2 4 257.891 258.981 3.324 15.255 o
-12 2 5 5.367 5.205 1.047 153.759 o
-12 2 6 66.623 71.719 2.186 35.289 o
-12 2 7 203.718 204.341 2.724 22.712 o
-12 2 8 314.614 325.221 2.918 19.804 o
-12 2 9 9.655 7.777 0.793 268.118 o
-12 2 10 21.088 19.833 0.905 205.937 o
-12 2 11 197.459 201.738 2.114 37.704 o
-12 2 12 25.813 24.265 1.139 130.041 o
-12 2 13 55.662 55.779 1.535 71.542 o
-12 2 14 2.007 0.762 0.783 275.127 o
-12 2 15 21.648 20.352 1.118 134.812 o
-12 2 16 6.623 6.069 1.149 127.749 o
-12 2 17 5.429 5.611 1.169 123.344 o
-12 2 18 161.266 162.722 2.887 20.224 o
-12 2 20 68.354 65.345 2.460 27.854 o
-12 2 21 10.285 8.864 1.383 88.194 o
-12 2 22 15.467 15.157 1.484 76.526 o
-12 2 23 1.345 0.691 1.586 67.029 o
-12 2 24 10.359 10.176 1.840 49.792 o
-12 2 25 21.287 20.026 2.043 40.376 o
-12 2 26 10.460 10.267 1.779 53.265 o
-12 2 27 6.576 3.497 1.505 74.472 o
-12 2 28 0.211 0.437 1.372 89.505 o
-12 3 -11 0.134 0.376 0.752 297.887 o
-12 3 -10 405.219 407.705 2.958 19.263 o
-12 3 -9 13.209 12.758 0.945 188.603 o
-12 3 -8 22.562 19.244 1.118 134.812 o
-12 3 -7 41.310 39.453 1.301 99.562 o
-12 3 -6 3.366 10.064 0.681 363.384 o
-12 3 -5 15.162 15.411 0.732 314.666 o
-12 3 -4 1.323 1.494 0.559 539.249 o
-12 3 -3 48.390 51.347 1.078 145.179 o
-12 3 -2 129.904 132.123 1.454 79.771 o
-12 3 -1 29.954 28.921 0.945 188.603 o
-12 3 0 99.609 104.951 1.657 61.396 o
-12 3 1 249.665 248.328 2.796 21.570 o
-12 3 2 206.136 206.892 2.521 26.522 o
-12 3 3 131.618 135.336 2.135 36.989 o
-12 3 4 719.034 724.316 4.270 9.247 o
-12 3 5 358.794 364.643 3.141 17.084 o
-12 3 6 688.286 708.081 3.965 10.725 o
-12 3 7 256.529 251.530 2.379 29.791 o
-12 3 8 620.911 609.149 3.202 16.440 o
-12 3 9 94.976 99.725 1.627 63.720 o
-12 3 10 384.350 399.136 2.491 27.176 o
-12 3 11 14.288 13.744 0.823 248.625 o
-12 3 12 165.214 166.738 2.023 41.192 o
-12 3 13 105.471 106.292 1.677 59.917 o
-12 3 14 50.849 49.212 1.444 80.898 o
-12 3 15 55.565 55.739 1.596 66.178 o
-12 3 16 0.794 1.820 0.803 261.373 o
-12 3 17 23.436 21.328 1.179 121.227 o
-12 3 18 0.971 2.114 1.047 153.759 o
-12 3 19 33.709 33.262 1.962 43.793 o
-12 3 20 39.775 36.271 2.053 39.977 o
-12 3 21 0.010 3.721 1.189 119.163 o
-12 3 22 54.143 52.780 2.145 36.639 o
-12 3 23 8.567 7.472 1.728 56.444 o
-12 3 24 16.262 18.014 1.992 42.462 o
-12 3 26 19.300 20.738 1.992 42.462 o
-12 3 27 3.406 3.904 1.596 66.178 o
-12 3 28 3.374 4.026 1.444 80.898 o
-12 4 -11 2.361 2.104 0.854 231.183 o
-12 4 -10 46.599 42.350 1.545 70.604 o
-12 4 -9 248.244 246.233 2.369 30.047 o
-12 4 -8 0.607 0.488 0.722 323.592 o
-12 4 -7 10.057 9.403 0.762 289.996 o
-12 4 -6 275.827 274.707 2.094 38.440 o
-12 4 -5 4.860 6.506 0.691 352.774 o
-12 4 -4 145.033 143.580 1.586 67.029 o
-12 4 -3 35.691 32.124 1.006 166.435 o
-12 4 -2 200.799 195.629 1.677 59.917 o
-12 4 -1 335.764 343.041 2.033 40.781 o
-12 4 0 4.708 4.920 0.661 386.090 o
-12 4 2 206.116 196.889 2.480 27.399 o
-12 4 3 61.875 58.209 1.698 58.490 o
-12 4 4 41.221 42.615 1.566 68.782 o
-12 4 5 0.759 0.732 0.752 297.887 o
-12 4 6 104.800 107.197 1.809 51.484 o
-12 4 7 25.718 23.239 1.108 137.297 o
-12 4 8 2.741 1.525 0.661 386.090 o
-12 4 9 31.675 33.770 1.159 125.518 o
-12 4 10 10.005 10.867 0.773 282.415 o
-12 4 11 11.725 7.706 0.752 297.887 o
-12 4 12 415.384 420.077 2.877 20.368 o
-12 4 13 18.461 18.095 1.027 159.909 o
-12 4 14 59.423 56.287 1.596 66.178 o
-12 4 15 6.510 7.096 0.884 215.514 o
-12 4 16 107.427 107.167 1.901 46.648 o
-12 4 17 5.576 4.808 0.915 201.386 o
-12 4 18 36.979 36.332 1.464 78.666 o
-12 4 19 50.319 46.549 1.627 63.720 o
-12 4 20 23.066 22.995 1.322 96.522 o
-12 4 21 0.929 1.047 1.037 156.789 o
-12 4 22 0.308 0.213 1.017 163.123 o
-12 4 23 2.650 3.588 1.362 90.846 o
-12 4 24 28.797 28.413 2.186 35.289 o
-12 4 25 3.888 3.802 1.596 66.178 o
-12 4 27 1.157 1.444 1.525 72.499 o
-12 4 28 0.710 0.417 1.322 96.522 o
-12 5 -11 78.090 84.945 1.840 49.792 o
-12 5 -10 186.555 180.268 2.216 34.324 o
-12 5 -9 11.348 12.016 0.945 188.603 o
-12 5 -7 16.377 17.017 0.854 231.183 o
-12 5 -6 19.048 20.372 0.823 248.625 o
-12 5 -5 21.801 20.819 0.823 248.625 o
-12 5 -4 14.385 12.778 0.752 297.887 o
-12 5 -3 2.668 3.375 0.610 453.119 o
-12 5 -2 207.355 207.167 1.738 55.786 o
-12 5 -1 79.738 76.395 1.220 113.280 o
-12 5 0 94.505 96.269 1.494 75.488 o
-12 5 1 107.130 105.855 1.627 63.720 o
-12 5 2 123.665 128.992 1.677 59.917 o
-12 5 3 11.383 10.410 0.823 248.625 o
-12 5 4 254.656 253.532 2.419 28.798 o
-12 5 5 17.037 16.865 0.884 215.514 o
-12 5 6 659.363 670.031 3.294 15.539 o
-12 5 7 46.405 45.359 1.189 119.163 o
-12 5 8 137.487 145.410 1.667 60.650 o
-12 5 9 24.826 24.459 1.037 156.789 o
-12 5 10 234.892 237.216 2.216 34.324 o
-12 5 11 4.127 3.466 0.712 332.904 o
-12 5 12 238.498 243.946 2.358 30.307 o
-12 5 13 225.833 221.297 2.308 31.657 o
-12 5 14 24.101 22.822 1.139 130.041 o
-12 5 15 8.754 9.332 0.986 173.369 o
-12 5 16 1.951 1.860 0.793 268.118 o
-12 5 17 53.396 54.620 1.616 64.524 o
-12 5 18 7.009 5.947 0.895 210.644 o
-12 5 19 24.642 20.789 1.128 132.394 o
-12 5 20 137.518 145.491 2.155 36.295 o
-12 5 21 39.443 40.246 1.627 63.720 o
-12 5 22 104.161 107.858 2.257 33.099 o
-12 5 23 0.178 0.315 1.281 102.748 o
-12 5 24 20.043 20.311 1.677 59.917 o
-12 5 25 3.594 3.731 1.311 98.025 o
-12 5 26 15.154 12.544 1.779 53.265 o
-12 5 28 4.155 3.639 1.616 64.524 o
-12 6 -11 4.426 4.046 0.895 210.644 o
-12 6 -10 1.560 0.590 0.834 242.598 o
-12 6 -9 11.793 8.651 0.915 201.386 o
-12 6 -8 1.493 1.576 0.722 323.592 o
-12 6 -7 3.417 3.223 0.722 323.592 o
-12 6 -6 112.000 113.480 1.494 75.488 o
-12 6 -5 31.959 33.537 1.088 142.478 o
-12 6 -4 223.744 224.092 1.769 53.879 o
-12 6 -3 90.086 93.128 1.281 102.748 o
-12 6 -2 657.850 662.529 2.836 20.956 o
-12 6 -1 1.516 1.525 0.559 539.249 o
-12 6 0 495.711 487.567 2.785 21.728 o
-12 6 1 11.048 10.044 0.783 275.127 o
-12 6 2 317.480 324.570 2.419 28.798 o
-12 6 3 20.737 22.049 1.037 156.789 o
-12 6 4 123.043 121.907 1.688 59.197 o
-12 6 5 6.524 7.096 0.691 352.774 o
-12 6 6 10.870 13.114 0.803 261.373 o
-12 6 7 0.255 0.457 0.600 468.609 o
-12 6 9 28.247 42.371 1.332 95.054 o
-12 6 10 55.981 55.017 1.433 82.050 o
-12 6 11 0.056 0.122 0.610 453.119 o
-12 6 12 159.655 162.692 1.931 45.186 o
-12 6 13 9.322 7.197 0.874 220.556 o
-12 6 14 51.797 50.767 1.667 60.650 o
-12 6 15 0.477 1.322 0.854 231.183 o
-12 6 16 80.388 71.719 1.779 53.265 o
-12 6 17 16.020 15.411 1.027 159.909 o
-12 6 18 37.461 38.437 1.525 72.499 o
-12 6 19 13.891 13.805 1.057 150.816 o
-12 6 21 4.213 6.069 0.996 169.849 o
-12 6 22 4.786 4.534 0.976 177.000 o
-12 6 23 13.053 13.774 1.566 68.782 o
-12 6 24 0.052 0.600 1.301 99.562 o
-12 6 25 1.014 0.651 1.261 106.089 o
-12 6 28 0.342 0.081 1.881 47.662 o
-12 7 -11 52.462 49.487 1.667 60.650 o
-12 7 -10 71.313 69.147 1.769 53.879 o
-12 7 -9 114.302 115.848 1.921 45.666 o
-12 7 -8 17.133 16.357 0.935 192.726 o
-12 7 -7 5.097 4.392 0.742 306.104 o
-12 7 -6 8.313 6.913 0.691 352.774 o
-12 7 -5 0.103 0.793 0.590 484.908 o
-12 7 -3 7.723 6.069 0.630 424.357 o
-12 7 -2 15.595 16.153 0.722 323.592 o
-12 7 -1 0.291 0.183 0.529 603.265 o
-12 7 0 17.789 18.075 0.803 261.373 o
-12 7 1 157.454 162.041 1.982 42.899 o
-12 7 2 6.141 5.998 0.752 297.887 o
-12 7 3 259.631 257.792 2.267 32.802 o
-12 7 4 21.990 21.450 0.935 192.726 o
-12 7 5 52.472 51.032 1.230 111.415 o
-12 7 6 104.833 106.262 1.525 72.499 o
-12 7 7 251.980 255.362 1.911 46.153 o
-12 7 8 78.768 77.259 1.332 95.054 o
-12 7 9 7.781 8.255 0.813 254.880 o
-12 7 10 114.029 123.279 1.809 51.484 o
-12 7 11 8.034 8.417 0.742 306.104 o
-12 7 12 175.216 174.403 1.921 45.666 o
-12 7 13 5.873 5.184 0.813 254.880 o
-12 7 14 3.305 3.548 0.884 215.514 o
-12 7 15 39.844 37.827 1.637 62.931 o
-12 7 16 0.010 0.478 0.895 210.644 o
-12 7 17 85.963 85.524 1.942 44.715 o
-12 7 18 12.714 11.365 0.996 169.849 o
-12 7 19 146.367 149.934 2.186 35.289 o
-12 7 20 1.616 1.708 0.895 210.644 o
-12 7 21 148.066 147.108 2.196 34.963 o
-12 7 22 0.226 0.203 0.915 201.386 o
-12 7 23 65.015 63.210 2.094 38.440 o
-12 7 24 7.705 8.082 1.261 106.089 o
-12 7 25 35.750 35.499 2.094 38.440 o
-12 7 26 0.463 1.891 1.545 70.604 o
-12 7 27 1.661 0.671 1.494 75.488 o
-12 8 -11 0.027 0.203 0.864 225.776 o
-12 8 -10 88.129 85.676 1.820 50.911 o
-12 8 -9 28.379 26.502 1.159 125.518 o
-12 8 -8 27.889 27.071 1.098 139.852 o
-12 8 -7 14.289 14.222 0.905 205.937 o
-12 8 -6 510.662 511.212 2.745 22.376 o
-12 8 -5 79.309 75.084 1.342 93.620 o
-12 8 -4 4.451 4.941 0.640 410.992 o
-12 8 -3 578.788 579.678 2.623 24.506 o
-12 8 -2 441.041 434.736 2.419 28.798 o
-12 8 -1 407.215 406.648 2.328 31.106 o
-12 8 0 374.354 383.287 2.399 29.288 o
-12 8 1 470.474 467.957 2.745 22.376 o
-12 8 2 94.031 90.820 1.454 79.771 o
-12 8 3 155.594 153.837 1.576 67.897 o
-12 8 4 2.824 3.599 0.590 484.908 o
-12 8 5 1.999 1.891 0.640 410.992 o
-12 8 6 258.291 263.769 2.135 36.989 o
-12 8 7 2.074 2.043 0.651 398.249 o
-12 8 8 71.562 75.135 1.342 93.620 o
-12 8 9 10.334 10.613 0.854 231.183 o
-12 8 10 156.906 155.037 1.870 48.181 o
-12 8 11 118.355 118.634 1.637 62.931 o
-12 8 12 214.191 213.815 2.023 41.192 o
-12 8 13 89.312 90.556 1.769 53.879 o
-12 8 14 92.769 87.821 1.820 50.911 o
-12 8 15 61.002 58.209 1.830 50.347 o
-12 8 16 247.710 248.328 2.796 21.570 o
-12 8 17 126.978 134.258 2.155 36.295 o
-12 8 18 0.697 1.017 0.895 210.644 o
-12 8 19 51.558 51.072 1.718 57.114 o
-12 8 20 1.627 1.870 0.935 192.726 o
-12 8 21 21.396 20.443 1.189 119.163 o
-12 8 22 3.917 4.473 0.976 177.000 o
-12 8 23 4.592 4.270 1.108 137.297 o
-12 8 24 0.318 1.413 1.311 98.025 o
-12 8 25 1.249 0.081 1.271 104.399 o
-12 8 26 6.224 5.591 1.627 63.720 o
-12 8 27 3.086 2.643 1.545 70.604 o
-12 9 -11 45.858 47.616 1.667 60.650 o
-12 9 -10 47.773 47.616 1.657 61.396 o
-12 9 -9 13.100 11.660 0.986 173.369 o
-12 9 -8 40.491 37.166 1.423 83.226 o
-12 9 -7 4.369 4.646 0.783 275.127 o
-12 9 -6 6.353 8.519 0.823 248.625 o
-12 9 -5 30.709 31.768 1.149 127.749 o
-12 9 -4 0.150 0.203 0.600 468.609 o
-12 9 -3 7.808 11.650 0.762 289.996 o
-12 9 -1 62.072 67.185 1.383 88.194 o
-12 9 0 49.632 56.907 1.322 96.522 o
-12 9 1 1.211 0.305 0.640 410.992 o
-12 9 2 7.849 6.628 0.732 314.666 o
-12 9 3 18.282 22.873 0.915 201.386 o
-12 9 4 82.876 83.999 1.352 92.217 o
-12 9 5 3.365 4.046 0.610 453.119 o
-12 9 6 42.923 41.639 1.128 132.394 o
-12 9 7 62.736 63.566 1.271 104.399 o
-12 9 8 69.022 68.588 1.311 98.025 o
-12 9 9 0.435 5.388 0.762 289.996 o
-12 9 10 34.094 34.706 1.169 123.344 o
-12 9 11 23.803 24.662 0.956 184.612 o
-12 9 12 5.542 5.174 0.691 352.774 o
-12 9 13 15.324 16.031 0.956 184.612 o
-12 9 14 80.385 83.298 1.820 50.911 o
-12 9 15 3.826 4.564 0.905 205.937 o
-12 9 16 1.843 0.722 0.935 192.726 o
-12 9 17 30.399 30.436 1.454 79.771 o
-12 9 18 86.566 80.878 1.942 44.715 o
-12 9 19 2.121 3.731 0.935 192.726 o
-12 9 20 38.498 36.810 1.576 67.897 o
-12 9 21 45.380 46.254 1.708 57.796 o
-12 9 22 23.204 21.805 1.362 90.846 o
-12 9 23 6.820 6.404 1.271 104.399 o
-12 9 24 4.734 4.046 1.362 90.846 o
-12 9 25 5.402 5.693 1.372 89.505 o
-12 9 26 11.121 12.565 1.494 75.488 o
-12 10 -11 31.715 28.271 1.332 95.054 o
-12 10 -10 0.950 0.091 0.844 236.787 o
-12 10 -9 39.395 44.597 1.606 65.343 o
-12 10 -8 59.709 57.090 1.555 69.684 o
-12 10 -7 39.294 33.730 1.301 99.562 o
-12 10 -6 26.280 26.136 1.108 137.297 o
-12 10 -5 246.757 249.873 2.074 39.197 o
-12 10 -4 1.994 2.633 0.681 363.384 o
-12 10 -3 284.426 276.344 2.226 34.012 o
-12 10 -2 51.029 51.967 1.311 98.025 o
-12 10 -1 364.200 367.541 2.623 24.506 o
-12 10 0 140.924 133.181 1.789 52.661 o
-12 10 1 419.942 416.793 2.897 20.083 o
-12 10 2 86.461 90.597 1.647 62.156 o
-12 10 3 129.239 125.292 1.616 64.524 o
-12 10 5 37.437 38.498 1.149 127.749 o
-12 10 6 0.813 0.305 0.579 502.071 o
-12 10 7 5.600 6.913 0.691 352.774 o
-12 10 8 31.040 34.401 1.250 107.821 o
-12 10 9 22.082 20.220 0.945 188.603 o
-12 10 10 21.528 20.047 0.966 180.746 o
-12 10 11 288.693 279.292 2.236 33.703 o
-12 10 12 194.407 205.530 1.962 43.793 o
-12 10 13 252.300 255.443 2.308 31.657 o
-12 10 14 52.516 51.560 1.535 71.542 o
-12 10 15 84.052 81.458 1.718 57.114 o
-12 10 16 36.948 38.274 1.454 79.771 o
-12 10 17 79.607 73.722 1.820 50.911 o
-12 10 18 6.113 6.201 0.905 205.937 o
-12 10 19 13.171 12.006 1.128 132.394 o
-12 10 20 6.555 7.035 1.108 137.297 o
-12 10 21 0.641 0.803 1.027 159.909 o
-12 10 22 23.713 24.814 1.525 72.499 o
-12 10 23 1.276 1.220 1.149 127.749 o
-12 10 24 2.837 1.738 1.311 98.025 o
-12 10 26 1.416 0.925 1.250 107.821 o
-12 10 27 3.691 4.209 1.555 69.684 o
-12 11 -11 80.821 81.600 1.911 46.153 o
-12 11 -10 2.070 1.230 0.884 215.514 o
-12 11 -9 36.917 35.072 1.383 88.194 o
-12 11 -8 13.277 11.853 0.935 192.726 o
-12 11 -7 86.106 84.375 1.657 61.396 o
-12 11 -6 0.126 0.590 0.752 297.887 o
-12 11 -5 0.991 1.037 0.722 323.592 o
-12 11 -4 3.738 2.084 0.752 297.887 o
-12 11 -3 0.104 0.366 0.712 332.904 o
-12 11 -2 112.808 118.908 1.820 50.911 o
-12 11 -1 16.357 16.346 0.935 192.726 o
-12 11 0 46.564 47.159 1.413 84.428 o
-12 11 1 13.279 13.541 0.925 196.985 o
-12 11 2 56.913 55.688 1.494 75.488 o
-12 11 3 150.319 153.929 1.799 52.068 o
-12 11 4 11.243 10.084 0.783 275.127 o
-12 11 5 54.229 53.319 1.322 96.522 o
-12 11 6 15.789 16.092 0.864 225.776 o
-12 11 7 107.734 104.046 1.525 72.499 o
-12 11 8 110.867 110.379 1.738 55.786 o
-12 11 9 158.718 153.014 1.830 50.347 o
-12 11 10 34.877 31.849 1.291 101.136 o
-12 11 11 158.225 159.906 1.982 42.899 o
-12 11 12 134.339 137.623 1.901 46.648 o
-12 11 13 1.386 1.718 0.834 242.598 o
-12 11 14 8.344 6.099 0.854 231.183 o
-12 11 15 32.358 29.257 1.291 101.136 o
-12 11 16 95.406 96.564 1.962 43.793 o
-12 11 17 0.722 1.047 0.935 192.726 o
-12 11 18 12.686 11.182 1.088 142.478 o
-12 11 19 10.181 10.247 1.128 132.394 o
-12 11 20 156.074 159.551 2.308 31.657 o
-12 11 21 4.317 5.642 1.006 166.435 o
-12 11 22 25.878 25.475 1.454 79.771 o
-12 11 23 0.208 0.600 1.108 137.297 o
-12 11 24 18.159 20.331 1.667 60.650 o
-12 11 25 2.540 2.562 1.322 96.522 o
-12 11 26 2.880 1.576 1.261 106.089 o
-12 12 -11 16.507 16.611 1.261 106.089 o
-12 12 -10 19.520 18.613 1.149 127.749 o
-12 12 -9 1.830 1.505 0.823 248.625 o
-12 12 -8 79.963 75.358 1.657 61.396 o
-12 12 -7 85.796 85.056 1.830 50.347 o
-12 12 -6 0.484 2.358 0.844 236.787 o
-12 12 -5 308.850 300.630 2.562 25.687 o
-12 12 -4 157.182 154.041 1.972 43.342 o
-12 12 -3 156.037 173.508 2.013 41.609 o
-12 12 -2 150.172 153.685 2.084 38.816 o
-12 12 -1 70.013 65.376 1.566 68.782 o
-12 12 0 6.149 5.042 0.783 275.127 o
-12 12 1 143.102 147.484 2.074 39.197 o
-12 12 2 105.533 102.867 1.830 50.347 o
-12 12 3 39.792 44.363 1.311 98.025 o
-12 12 4 1.899 2.419 0.681 363.384 o
-12 12 5 34.012 34.655 1.271 104.399 o
-12 12 6 63.096 68.842 1.464 78.666 o
-12 12 7 20.497 19.833 1.006 166.435 o
-12 12 8 19.489 21.521 1.006 166.435 o
-12 12 9 0.067 0.254 0.722 323.592 o
-12 12 10 22.703 24.032 1.139 130.041 o
-12 12 11 119.146 118.410 1.840 49.792 o
-12 12 12 102.991 105.042 1.789 52.661 o
-12 12 13 74.927 72.847 1.718 57.114 o
-12 12 14 4.164 4.412 1.027 159.909 o
-12 12 15 107.258 110.389 2.267 32.802 o
-12 12 16 1.183 1.748 0.895 210.644 o
-12 12 17 32.304 35.549 1.596 66.178 o
-12 12 18 25.834 25.983 1.322 96.522 o
-12 12 19 15.027 14.639 1.169 123.344 o
-12 12 20 13.905 14.527 1.200 117.152 o
-12 12 21 0.051 2.003 0.976 177.000 o
-12 12 22 7.648 6.974 1.139 130.041 o
-12 12 23 6.776 7.218 1.128 132.394 o
-12 12 24 1.939 3.212 1.332 95.054 o
-12 12 25 2.089 1.576 1.301 99.562 o
-12 12 26 2.310 1.738 1.261 106.089 o
-12 13 -11 146.966 149.364 2.450 28.085 o
-12 13 -10 74.093 71.892 2.013 41.609 o
-12 13 -9 15.115 14.049 1.098 139.852 o
-12 13 -8 18.919 16.194 1.088 142.478 o
-12 13 -7 22.832 22.527 1.149 127.749 o
-12 13 -6 4.938 3.883 0.925 196.985 o
-12 13 -5 5.449 4.676 0.844 236.787 o
-12 13 -4 48.540 51.327 1.555 69.684 o
-12 13 -3 2.864 1.972 0.783 275.127 o
-12 13 -2 55.504 53.756 1.606 65.343 o
-12 13 -1 8.041 5.235 0.854 231.183 o
-12 13 0 6.132 4.524 0.905 205.937 o
-12 13 1 61.214 59.327 1.748 55.139 o
-12 13 2 206.512 206.729 2.348 30.570 o
-12 13 3 283.899 277.889 2.348 30.570 o
-12 13 4 70.836 73.224 1.545 70.604 o
-12 13 5 116.365 114.405 1.738 55.786 o
-12 13 6 85.316 81.458 1.667 60.650 o
-12 13 7 67.281 65.447 1.586 67.029 o
-12 13 8 39.988 42.655 1.616 64.524 o
-12 13 9 16.889 18.166 1.006 166.435 o
-12 13 10 13.215 14.181 1.027 159.909 o
-12 13 11 65.931 59.917 1.718 57.114 o
-12 13 12 10.902 10.298 1.006 166.435 o
-12 13 13 13.078 14.039 1.098 139.852 o
-12 13 14 51.425 48.948 1.911 46.153 o
-12 13 15 7.040 6.984 1.118 134.812 o
-12 13 16 7.201 5.794 1.108 137.297 o
-12 13 17 0.048 0.030 1.017 163.123 o
-12 13 18 6.596 6.425 1.291 101.136 o
-12 13 19 4.357 2.765 0.986 173.369 o
-12 13 20 23.436 23.005 1.322 96.522 o
-12 13 21 43.141 41.232 1.647 62.156 o
-12 13 23 0.298 0.071 1.006 166.435 o
-12 13 24 8.668 9.627 1.271 104.399 o
-12 13 25 21.316 23.523 1.688 59.197 o
-12 14 -11 3.991 4.005 1.078 145.179 o
-12 14 -10 1.693 0.966 1.108 137.297 o
-12 14 -9 0.765 0.620 0.996 169.849 o
-12 14 -8 123.548 128.850 2.338 30.836 o
-12 14 -7 12.408 13.907 1.149 127.749 o
-12 14 -6 52.208 52.048 1.738 55.786 o
-12 14 -5 4.661 4.310 0.844 236.787 o
-12 14 -4 13.498 12.290 0.956 184.612 o
-12 14 -3 49.103 46.945 1.647 62.156 o
-12 14 -2 169.890 165.375 2.206 34.641 o
-12 14 -1 20.723 19.264 1.078 145.179 o
-12 14 0 27.145 25.231 1.250 107.821 o
-12 14 1 57.283 55.596 1.738 55.786 o
-12 14 2 156.551 157.416 2.308 31.657 o
-12 14 3 194.415 202.948 2.277 32.510 o
-12 14 4 28.883 28.921 1.322 96.522 o
-12 14 5 13.000 13.551 0.956 184.612 o
-12 14 6 14.876 12.453 0.976 177.000 o
-12 14 7 5.300 5.835 0.854 231.183 o
-12 14 8 110.054 114.191 2.094 38.440 o
-12 14 9 9.722 12.219 1.006 166.435 o
-12 14 10 103.536 107.451 2.013 41.609 o
-12 14 11 1.502 0.152 0.834 242.598 o
-12 14 12 295.129 289.621 2.857 20.659 o
-12 14 13 29.930 29.928 1.464 78.666 o
-12 14 14 1.619 1.078 0.986 173.369 o
-12 14 15 11.712 10.257 1.189 119.163 o
-12 14 16 31.040 31.869 1.667 60.650 o
-12 14 17 24.971 21.267 1.413 84.428 o
-12 14 19 8.614 9.800 1.271 104.399 o
-12 14 20 1.623 1.037 1.128 132.394 o
-12 14 21 7.395 8.346 1.281 102.748 o
-12 14 22 4.468 4.331 1.067 147.957 o
-12 14 23 1.930 0.559 1.037 156.789 o
-12 14 24 2.199 2.358 1.149 127.749 o
-12 14 25 10.824 12.280 1.322 96.522 o
-12 15 -11 16.707 14.964 1.372 89.505 o
-12 15 -10 72.869 68.192 2.216 34.324 o
-12 15 -9 4.523 7.970 1.128 132.394 o
-12 15 -8 155.149 150.595 2.613 24.697 o
-12 15 -7 23.258 20.026 1.372 89.505 o
-12 15 -5 18.870 19.457 1.088 142.478 o
-12 15 -4 17.329 19.355 1.057 150.816 o
-12 15 -3 0.028 0.539 0.844 236.787 o
-12 15 0 44.384 48.511 1.789 52.661 o
-12 15 1 3.215 1.748 0.895 210.644 o
-12 15 2 130.272 132.723 2.236 33.703 o
-12 15 3 210.781 216.712 2.379 29.791 o
-12 15 4 32.156 28.230 1.291 101.136 o
-12 15 5 12.017 11.934 1.037 156.789 o
-12 15 6 247.706 258.015 2.552 25.892 o
-12 15 7 54.581 53.888 1.779 53.265 o
-12 15 8 346.524 354.752 3.273 15.733 o
-12 15 9 18.510 17.322 1.118 134.812 o
-12 15 10 115.078 112.992 2.084 38.816 o
-12 15 11 3.175 2.999 0.915 201.386 o
-12 15 12 46.198 43.550 1.718 57.114 o
-12 15 13 0.714 0.346 0.884 215.514 o
-12 15 14 53.767 55.617 2.013 41.609 o
-12 15 15 4.974 5.794 1.128 132.394 o
-12 15 16 7.784 6.557 1.179 121.227 o
-12 15 17 1.838 0.701 1.057 150.816 o
-12 15 18 13.014 12.555 1.322 96.522 o
-12 15 19 14.817 13.551 1.433 82.050 o
-12 15 20 1.367 2.989 1.200 117.152 o
-12 15 21 31.608 34.828 1.728 56.444 o
-12 15 22 2.671 1.525 1.139 130.041 o
-12 15 23 3.917 2.358 1.311 98.025 o
-12 15 24 9.617 10.704 1.474 77.585 o
-12 16 -11 22.503 19.762 1.454 79.771 o
-12 16 -10 1.642 1.301 1.128 132.394 o
-12 16 -9 1.315 0.956 1.017 163.123 o
-12 16 -8 0.006 0.407 1.078 145.179 o
-12 16 -7 7.265 9.098 1.210 115.192 o
-12 16 -6 30.691 25.780 1.444 80.898 o
-12 16 -5 17.346 17.160 1.200 117.152 o
-12 16 -4 49.994 47.372 1.931 45.186 o
-12 16 -3 41.399 39.788 1.637 62.931 o
-12 16 -2 18.546 16.753 1.108 137.297 o
-12 16 -1 14.650 13.409 1.159 125.518 o
-12 16 0 121.921 123.310 2.267 32.802 o
-12 16 1 4.874 4.646 0.976 177.000 o
-12 16 2 20.043 20.108 1.240 109.596 o
-12 16 3 5.436 6.282 0.905 205.937 o
-12 16 4 0.081 0.437 0.854 231.183 o
-12 16 5 2.969 2.592 0.834 242.598 o
-12 16 6 2.351 3.223 0.854 231.183 o
-12 16 7 2.427 2.775 0.945 188.603 o
-12 16 8 2.018 2.196 0.884 215.514 o
-12 16 9 18.033 14.659 1.088 142.478 o
-12 16 10 52.731 52.740 1.809 51.484 o
-12 16 11 44.445 38.752 1.738 55.786 o
-12 16 12 11.591 10.664 1.078 145.179 o
-12 16 13 87.757 90.546 2.074 39.197 o
-12 16 14 15.131 15.035 1.301 99.562 o
-12 16 15 80.296 85.849 2.308 31.657 o
-12 16 16 8.769 6.598 1.169 123.344 o
-12 16 17 1.659 2.257 1.118 134.812 o
-12 16 18 19.077 18.817 1.433 82.050 o
-12 16 19 0.196 0.773 1.220 113.280 o
-12 16 20 0.588 2.308 1.271 104.399 o
-12 16 21 6.372 7.695 1.250 107.821 o
-12 16 22 1.240 1.698 1.149 127.749 o
-12 16 23 12.838 13.561 1.566 68.782 o
-12 17 -11 7.920 7.553 1.271 104.399 o
-12 17 -10 59.882 59.276 2.216 34.324 o
-12 17 -8 28.171 25.526 1.484 76.526 o
-12 17 -7 27.516 27.742 1.525 72.499 o
-12 17 -6 3.083 2.999 1.108 137.297 o
-12 17 -5 3.070 1.454 0.966 180.746 o
-12 17 -4 2.538 1.311 1.027 159.909 o
-12 17 -3 62.691 62.865 2.064 39.584 o
-12 17 -2 4.984 4.819 1.189 119.163 o
-12 17 -1 6.646 5.611 1.037 156.789 o
-12 17 1 12.793 11.020 1.118 134.812 o
-12 17 2 126.045 121.165 2.287 32.222 o
-12 17 3 158.586 162.854 2.440 28.320 o
-12 17 4 180.681 184.111 2.521 26.522 o
-12 17 5 61.440 59.500 1.718 57.114 o
-12 17 6 202.108 195.537 2.409 29.041 o
-12 17 7 297.463 303.243 3.162 16.865 o
-12 17 8 314.497 316.143 3.019 18.493 o
-12 17 9 10.819 10.155 1.067 147.957 o
-12 17 10 128.578 129.338 2.257 33.099 o
-12 17 11 14.734 13.896 1.139 130.041 o
-12 17 12 66.508 62.011 1.921 45.666 o
-12 17 14 48.040 47.555 2.013 41.609 o
-12 17 15 7.086 6.628 1.159 125.518 o
-12 17 16 0.087 0.468 1.057 150.816 o
-12 17 17 4.181 2.541 1.149 127.749 o
-12 17 18 16.183 17.770 1.433 82.050 o
-12 17 19 7.617 7.889 1.393 86.911 o
-12 17 20 28.918 27.366 1.698 58.490 o
-12 17 22 29.797 32.205 1.627 63.720 o
-12 18 -11 2.440 1.657 1.149 127.749 o
-12 18 -10 3.714 3.619 1.118 134.812 o
-12 18 -9 51.765 49.680 2.135 36.989 o
-12 18 -8 18.293 18.014 1.393 86.911 o
-12 18 -6 11.586 12.870 1.261 106.089 o
-12 18 -5 0.052 0.142 1.088 142.478 o
-12 18 -4 1.360 0.285 1.047 153.759 o
-12 18 -2 47.511 48.185 2.216 34.324 o
-12 18 -1 37.725 39.575 2.064 39.584 o
-12 18 0 9.807 9.800 1.128 132.394 o
-12 18 1 22.008 22.019 1.311 98.025 o
-12 18 2 0.073 0.630 1.017 163.123 o
-12 18 3 7.848 9.698 1.067 147.957 o
-12 18 4 0.966 0.925 0.854 231.183 o
-12 18 5 4.321 3.802 0.915 201.386 o
-12 18 6 0.805 1.545 0.945 188.603 o
-12 18 7 14.699 14.761 1.139 130.041 o
-12 18 8 11.751 11.121 1.108 137.297 o
-12 18 9 34.404 34.929 1.627 63.720 o
-12 18 10 18.205 17.241 1.220 113.280 o
-12 18 11 14.427 12.117 1.149 127.749 o
-12 18 12 0.923 2.125 0.976 177.000 o
-12 18 14 0.003 0.213 0.945 188.603 o
-12 18 15 1.491 2.928 1.128 132.394 o
-12 18 16 0.027 0.590 1.108 137.297 o
-12 18 18 3.046 3.599 1.220 113.280 o
-12 18 19 7.624 8.377 1.271 104.399 o
-12 18 20 2.273 1.311 1.250 107.821 o
-12 18 22 11.095 11.477 1.413 84.428 o
-12 19 -11 22.112 22.537 1.647 62.156 o
-12 19 -10 4.237 3.050 1.108 137.297 o
-12 19 -9 12.796 13.002 1.342 93.620 o
-12 19 -8 10.264 10.440 1.281 102.748 o
-12 19 -7 6.110 4.920 1.189 119.163 o
-12 19 -6 2.321 1.830 1.179 121.227 o
-12 19 -5 6.143 6.120 1.484 76.526 o
-12 19 -4 9.139 7.990 1.342 93.620 o
-12 19 -3 3.244 3.497 1.240 109.596 o
-12 19 -2 1.624 1.606 1.189 119.163 o
-12 19 -1 56.819 55.983 2.318 31.379 o
-12 19 0 0.764 0.701 1.291 101.136 o
-12 19 1 76.697 78.703 2.867 20.512 o
-12 19 2 9.049 7.665 1.230 111.415 o
-12 19 3 219.530 228.606 2.745 22.376 o
-12 19 5 209.087 214.913 2.867 20.512 o
-12 19 7 144.702 146.559 2.369 30.047 o
-12 19 8 48.924 50.025 1.799 52.068 o
-12 19 9 22.822 24.814 1.332 95.054 o
-12 19 10 13.223 12.809 1.159 125.518 o
-12 19 11 6.766 4.514 1.017 163.123 o
-12 19 12 15.978 16.794 1.230 111.415 o
-12 19 13 2.701 2.562 0.996 169.849 o
-12 19 14 11.806 10.450 1.149 127.749 o
-12 19 15 0.094 0.152 1.088 142.478 o
-12 19 16 8.468 7.614 1.271 104.399 o
-12 19 17 8.034 6.130 1.250 107.821 o
-12 19 19 9.310 8.793 1.281 102.748 o
-12 19 20 1.574 2.399 1.261 106.089 o
-12 19 21 30.361 32.967 1.759 54.503 o
-12 19 22 0.145 0.661 1.200 117.152 o
-12 20 -11 0.059 0.295 1.200 117.152 o
-12 20 -10 1.534 0.783 1.027 159.909 o
-12 20 -9 4.946 4.076 1.210 115.192 o
-12 20 -8 0.815 2.470 1.291 101.136 o
-12 20 -7 0.530 0.813 1.240 109.596 o
-12 20 -6 0.123 0.518 1.372 89.505 o
-12 20 -5 2.509 1.870 1.393 86.911 o
-12 20 -4 15.904 14.018 1.484 76.526 o
-12 20 -3 15.786 15.116 1.505 74.472 o
-12 20 -2 13.548 12.483 1.596 66.178 o
-12 20 -1 24.099 25.922 1.911 46.153 o
-12 20 0 30.806 32.012 2.165 35.955 o
-12 20 1 20.238 17.414 1.535 71.542 o
-12 20 2 1.951 3.588 1.393 86.911 o
-12 20 3 23.974 20.372 1.281 102.748 o
-12 20 4 4.255 3.355 0.966 180.746 o
-12 20 5 47.110 53.085 1.992 42.462 o
-12 20 6 0.723 0.254 0.945 188.603 o
-12 20 7 20.731 19.752 1.291 101.136 o
-12 20 8 0.449 1.108 0.976 177.000 o
-12 20 9 25.803 25.760 1.352 92.217 o
-12 20 10 3.264 3.995 1.027 159.909 o
-12 20 11 8.920 7.431 1.088 142.478 o
-12 20 12 36.250 37.613 1.708 57.796 o
-12 20 14 12.204 11.782 1.200 117.152 o
-12 20 15 6.893 7.584 1.271 104.399 o
-12 20 16 0.584 1.505 1.149 127.749 o
-12 20 17 4.571 4.422 1.189 119.163 o
-12 20 18 0.811 0.020 1.118 134.812 o
-12 20 19 13.202 13.215 1.342 93.620 o
-12 20 21 4.315 3.365 1.250 107.821 o
-12 21 -11 46.560 42.991 2.480 27.399 o
-12 21 -10 2.083 2.013 1.291 101.136 o
-12 21 -9 3.831 6.953 1.342 93.620 o
-12 21 -8 18.745 18.959 1.576 67.897 o
-12 21 -6 26.425 24.509 2.277 32.510 o
-12 21 -4 5.489 4.737 1.474 77.585 o
-12 21 -3 9.403 14.364 1.667 60.650 o
-12 21 -2 3.475 2.938 1.393 86.911 o
-12 21 -1 30.244 29.755 1.972 43.342 o
-12 21 0 0.463 3.273 1.362 90.846 o
-12 21 1 2.237 0.610 1.332 95.054 o
-12 21 2 0.005 0.183 1.342 93.620 o
-12 21 3 106.194 115.208 2.440 28.320 o
-12 21 4 10.734 11.792 1.393 86.911 o
-12 21 5 78.831 83.786 2.236 33.703 o
-12 21 6 2.169 4.178 1.027 159.909 o
-12 21 7 107.908 103.832 2.206 34.641 o
-12 21 8 36.739 40.053 1.779 53.265 o
-12 21 9 57.935 59.967 2.003 42.032 o
-12 21 10 5.862 7.136 1.118 134.812 o
-12 21 11 66.708 69.808 2.084 38.816 o
-12 21 12 1.483 1.769 1.027 159.909 o
-12 21 13 9.991 9.352 1.169 123.344 o
-12 21 14 1.893 2.267 1.057 150.816 o
-12 21 15 3.049 3.324 1.159 125.518 o
-12 21 16 12.078 11.934 1.332 95.054 o
-12 21 18 7.117 7.085 1.230 111.415 o
-12 21 19 3.348 2.135 1.139 130.041 o
-12 21 20 3.867 4.493 1.261 106.089 o
-12 22 -11 4.570 4.198 1.464 78.666 o
-12 22 -10 0.793 0.803 1.250 107.821 o
-12 22 -8 20.092 21.063 2.165 35.955 o
-12 22 -7 17.969 18.857 2.104 38.069 o
-12 22 -6 0.737 0.173 1.657 61.396 o
-12 22 -5 0.316 0.061 1.667 60.650 o
-12 22 -3 3.900 4.747 1.474 77.585 o
-12 22 -2 37.670 37.095 2.460 27.854 o
-12 22 -1 8.022 8.976 1.576 67.897 o
-12 22 0 22.803 22.517 1.850 49.246 o
-12 22 1 0.878 0.468 1.362 90.846 o
-12 22 2 22.060 22.120 1.627 63.720 o
-12 22 3 10.422 9.840 1.413 84.428 o
-12 22 4 0.756 0.529 1.200 117.152 o
-12 22 5 22.813 21.938 1.505 74.472 o
-12 22 6 5.768 5.408 1.220 113.280 o
-12 22 7 2.442 2.694 1.017 163.123 o
-12 22 8 11.503 12.504 1.189 119.163 o
-12 22 11 0.881 2.013 1.047 153.759 o
-12 22 13 3.696 3.395 1.088 142.478 o
-12 22 14 6.870 7.889 1.128 132.394 o
-12 22 15 14.940 14.252 1.352 92.217 o
-12 22 16 1.001 0.559 1.118 134.812 o
-12 22 17 0.013 0.254 1.088 142.478 o
-12 22 18 1.458 1.332 1.108 137.297 o
-12 23 -11 5.611 6.720 1.952 44.250 o
-12 23 -10 8.579 7.594 1.393 86.911 o
-12 23 -9 1.966 1.474 1.657 61.396 o
-12 23 -8 22.713 24.001 2.236 33.703 o
-12 23 -6 3.644 3.314 1.698 58.490 o
-12 23 -4 4.590 3.019 1.484 76.526 o
-12 23 -3 1.129 0.691 1.393 86.911 o
-12 23 -2 3.252 2.907 1.444 80.898 o
-12 23 -1 2.686 0.793 1.433 82.050 o
-12 23 0 36.459 38.975 2.572 25.484 o
-12 23 2 105.415 101.189 3.273 15.733 o
-12 23 4 34.885 36.495 1.881 47.662 o
-12 23 6 91.486 91.715 2.470 27.625 o
-12 23 7 4.845 5.235 1.250 107.821 o
-12 23 8 23.247 22.720 1.566 68.782 o
-12 23 9 11.864 13.378 1.230 111.415 o
-12 23 10 0.371 0.091 0.996 169.849 o
-12 23 11 14.130 13.063 1.230 111.415 o
-12 23 13 4.543 5.296 1.088 142.478 o
-12 23 14 1.697 1.759 1.027 159.909 o
-12 23 15 0.877 1.952 1.108 137.297 o
-12 23 16 18.490 17.576 1.393 86.911 o
-12 23 17 2.313 1.444 1.108 137.297 o
-12 23 18 16.582 16.072 1.372 89.505 o
-12 24 -9 0.109 1.769 2.033 40.781 o
-12 24 -8 1.354 2.958 2.531 26.310 o
-12 24 -7 10.803 11.823 2.074 39.197 o
-12 24 -5 1.457 2.053 1.677 59.917 o
-12 24 -4 5.125 5.073 1.748 55.139 o
-12 24 -3 26.832 25.739 1.901 46.648 o
-12 24 -2 20.578 22.842 1.891 47.151 o
-12 24 -1 33.949 34.919 2.308 31.657 o
-12 24 0 46.332 50.168 2.836 20.956 o
-12 24 1 5.716 5.428 1.962 43.793 o
-12 24 2 21.211 21.226 1.982 42.899 o
-12 24 3 2.977 2.094 1.169 123.344 o
-12 24 4 2.582 1.342 1.189 119.163 o
-12 24 5 37.503 39.077 2.074 39.197 o
-12 24 6 0.766 3.355 1.200 117.152 o
-12 24 7 1.076 2.236 1.189 119.163 o
-12 24 8 0.163 0.213 1.159 125.518 o
-12 24 9 0.029 0.386 1.149 127.749 o
-12 24 10 0.187 0.244 1.128 132.394 o
-12 24 11 4.566 4.280 1.067 147.957 o
-12 24 12 0.588 4.229 1.067 147.957 o
-12 24 13 9.464 8.803 1.159 125.518 o
-12 24 15 25.883 26.939 1.515 73.475 o
-12 24 16 4.495 4.717 1.149 127.749 o
-12 24 17 0.215 0.905 1.067 147.957 o
-12 25 -8 5.630 7.817 2.643 24.131 o
-12 25 -7 8.480 8.814 2.735 22.543 o
-12 25 -6 1.453 0.813 2.460 27.854 o
-12 25 -5 0.420 2.135 2.419 28.798 o
-12 25 -4 0.362 2.928 2.562 25.687 o
-12 25 -3 20.253 19.010 1.830 50.347 o
-12 25 -2 0.003 0.447 1.372 89.505 o
-12 25 0 9.973 9.617 2.074 39.197 o
-12 25 2 25.990 25.008 1.769 53.879 o
-12 25 3 26.784 27.925 1.688 59.197 o
-12 25 4 7.896 9.281 1.281 102.748 o
-12 25 5 4.911 4.148 1.200 117.152 o
-12 25 6 29.383 29.003 1.616 64.524 o
-12 25 7 31.281 31.503 1.769 53.879 o
-12 25 8 46.778 46.213 2.165 35.955 o
-12 25 9 0.302 0.051 1.128 132.394 o
-12 25 10 1.776 0.905 1.128 132.394 o
-12 25 11 4.993 5.550 1.220 113.280 o
-12 25 12 1.369 0.884 1.128 132.394 o
-12 25 13 7.566 7.624 1.159 125.518 o
-12 25 14 4.386 4.270 1.057 150.816 o
-12 25 15 2.495 3.965 1.118 134.812 o
-12 26 -6 18.589 20.687 3.192 16.545 o
-12 26 -5 5.132 4.941 2.541 26.100 o
-12 26 -4 5.658 5.550 2.592 25.086 o
-12 26 -3 7.513 9.952 2.033 40.781 o
-12 26 -2 57.789 67.175 3.629 12.799 o
-12 26 -1 33.921 31.707 2.613 24.697 o
-12 26 0 4.745 5.703 1.606 65.343 o
-12 26 1 1.305 0.457 1.362 90.846 o
-12 26 2 15.527 12.961 1.525 72.499 o
-12 26 3 0.106 0.041 1.240 109.596 o
-12 26 4 4.042 3.629 1.149 127.749 o
-12 26 5 1.683 1.332 1.128 132.394 o
-12 26 6 18.904 16.448 1.413 84.428 o
-12 26 8 4.040 4.412 1.200 117.152 o
-12 26 9 13.863 15.431 1.393 86.911 o
-12 26 10 0.758 1.311 1.128 132.394 o
-12 26 11 5.111 4.564 1.200 117.152 o
-12 26 12 23.802 22.537 1.494 75.488 o
-12 26 13 9.113 8.824 1.261 106.089 o
-12 27 -4 3.017 2.257 2.470 27.625 o
-12 27 -3 0.194 4.249 2.369 30.047 o
-12 27 -2 4.699 4.483 1.830 50.347 o
-12 27 -1 23.493 26.319 2.430 28.557 o
-12 27 0 10.402 16.102 2.196 34.963 o
-12 27 1 2.158 2.541 1.596 66.178 o
-12 27 2 1.055 0.773 1.433 82.050 o
-12 27 3 5.005 5.489 1.576 67.897 o
-12 27 4 4.294 4.198 1.281 102.748 o
-12 27 6 2.219 1.769 1.128 132.394 o
-12 27 7 8.356 8.143 1.261 106.089 o
-12 27 9 2.593 2.318 1.139 130.041 o
-12 27 10 18.392 17.942 1.413 84.428 o
-12 27 11 5.394 5.266 1.189 119.163 o
-12 28 0 3.552 3.609 1.830 50.347 o
-12 28 1 1.117 0.102 1.688 59.197 o
-12 28 4 2.669 2.653 1.240 109.596 o
-11 0 -9 12.145 10.928 1.027 159.909 o
-11 0 -7 580.931 584.426 3.700 12.312 o
-11 0 -5 15.105 16.031 0.925 196.985 o
-11 0 -3 233.361 260.099 3.375 14.799 o
-11 0 -1 24.233 24.154 3.538 13.470 o
-11 0 1 665.818 651.600 10.227 1.612 o
-11 0 3 1786.360 1771.340 16.509 0.619 o
-11 0 5 2.733 0.366 1.870 48.181 o
-11 0 7 1670.140 1684.590 16.550 0.615 o
-11 0 9 137.999 140.998 2.613 24.697 o
-11 0 11 327.539 329.185 3.771 11.851 o
-11 0 13 104.251 99.878 2.765 22.048 o
-11 0 15 75.314 74.576 2.785 21.728 o
-11 0 17 141.356 143.956 3.660 12.587 o
-11 0 19 92.333 102.379 3.517 13.626 o
-11 0 21 249.979 261.797 4.819 7.260 o
-11 0 23 30.969 25.048 3.263 15.831 o
-11 0 25 46.453 47.148 4.849 7.169 o
-11 0 27 5.626 7.695 2.247 33.399 o
-11 1 -10 54.791 54.325 1.261 106.089 o
-11 1 -9 3.024 2.907 0.640 410.992 o
-11 1 -8 247.825 251.946 1.931 45.186 o
-11 1 -7 150.675 155.230 1.484 76.526 o
-11 1 -6 651.686 658.442 2.460 27.854 o
-11 1 -5 131.770 136.444 1.362 90.846 o
-11 1 -4 28.154 26.888 1.017 163.123 o
-11 1 -3 367.003 389.824 2.714 22.882 o
-11 1 -2 232.979 233.414 5.713 5.165 o
-11 1 -1 338.175 340.398 6.526 3.958 o
-11 1 0 4.384 4.137 1.545 70.604 o
-11 1 1 1133.220 1097.290 9.241 1.974 o
-11 1 2 144.463 141.588 3.782 11.788 o
-11 1 3 1.910 1.698 1.311 98.025 o
-11 1 4 614.325 635.600 7.187 3.263 o
-11 1 5 460.771 468.435 6.313 4.230 o
-11 1 6 10.101 7.695 1.667 60.650 o
-11 1 7 425.874 425.119 6.445 4.058 o
-11 1 8 1419.800 1415.370 11.731 1.225 o
-11 1 9 88.306 89.773 1.881 47.662 o
-11 1 10 680.523 705.712 3.588 13.091 o
-11 1 11 109.131 105.388 1.820 50.911 o
-11 1 12 350.171 361.756 2.582 25.284 o
-11 1 13 8.808 8.417 0.823 248.625 o
-11 1 14 177.061 186.073 2.450 28.085 o
-11 1 15 3.466 3.284 0.956 184.612 o
-11 1 16 326.145 322.344 3.182 16.651 o
-11 1 17 17.319 15.340 1.291 101.136 o
-11 1 18 25.209 21.826 1.423 83.226 o
-11 1 19 26.420 23.859 1.515 73.475 o
-11 1 20 4.637 5.439 1.220 113.280 o
-11 1 22 9.172 6.781 1.921 45.666 o
-11 1 24 36.520 33.770 2.257 33.099 o
-11 1 25 7.834 7.838 1.769 53.879 o
-11 1 26 36.861 35.316 2.196 34.963 o
-11 1 27 1.421 1.667 1.433 82.050 o
-11 1 28 1.074 1.505 1.423 83.226 o
-11 2 -10 1.501 0.315 0.610 453.119 o
-11 2 -9 57.735 57.995 1.179 121.227 o
-11 2 -8 4.845 4.493 0.600 468.609 o
-11 2 -7 51.474 50.249 1.078 145.179 o
-11 2 -6 17.906 17.668 0.671 374.479 o
-11 2 -5 4.421 3.192 0.529 603.265 o
-11 2 -4 231.848 234.380 1.708 57.796 o
-11 2 -3 121.396 119.132 1.535 71.542 o
-11 2 -2 4.183 5.662 1.261 106.089 o
-11 2 -1 11.980 14.191 2.226 34.012 o
-11 2 2 291.768 291.928 5.266 6.079 o
-11 2 3 500.585 485.127 6.892 3.549 o
-11 2 4 13.657 13.856 1.952 44.250 o
-11 2 5 149.547 146.538 4.310 9.074 o
-11 2 6 805.178 818.796 8.936 2.111 o
-11 2 7 74.074 74.880 3.558 13.316 o
-11 2 8 46.779 50.157 2.948 19.396 o
-11 2 9 203.299 211.914 2.806 21.414 o
-11 2 10 234.660 241.760 2.582 25.284 o
-11 2 11 373.925 364.623 2.816 21.260 o
-11 2 12 2.525 2.267 0.661 386.090 o
-11 2 13 344.486 349.934 2.389 29.538 o
-11 2 14 0.721 0.396 0.661 386.090 o
-11 2 15 2.231 1.515 0.701 342.623 o
-11 2 16 160.602 165.121 1.982 42.899 o
-11 2 17 6.440 5.683 0.986 173.369 o
-11 2 18 5.575 5.154 1.067 147.957 o
-11 2 19 6.413 5.622 1.210 115.192 o
-11 2 20 148.685 146.294 2.826 21.107 o
-11 2 21 21.343 22.273 1.545 70.604 o
-11 2 22 13.491 13.754 2.043 40.376 o
-11 2 24 11.925 7.258 1.728 56.444 o
-11 2 25 12.475 11.406 1.850 49.246 o
-11 2 26 2.484 2.816 1.637 62.931 o
-11 2 27 1.543 0.813 1.393 86.911 o
-11 2 28 1.499 1.901 1.413 84.428 o
-11 3 -10 11.857 10.206 0.793 268.118 o
-11 3 -9 15.502 15.472 0.803 261.373 o
-11 3 -8 78.884 78.876 1.322 96.522 o
-11 3 -7 300.315 296.635 1.921 45.666 o
-11 3 -6 125.444 127.884 1.322 96.522 o
-11 3 -5 121.787 118.390 1.423 83.226 o
-11 3 -4 26.115 24.916 0.935 192.726 o
-11 3 -3 718.266 742.045 3.060 18.005 o
-11 3 -2 36.383 36.515 1.383 88.194 o
-11 3 0 6.208 4.849 1.545 70.604 o
-11 3 1 132.799 136.962 4.046 10.298 o
-11 3 2 174.145 175.074 4.534 8.201 o
-11 3 4 73.520 70.611 3.385 14.710 o
-11 3 5 20.993 25.790 2.338 30.836 o
-11 3 6 285.569 297.692 5.693 5.202 o
-11 3 7 392.162 384.853 6.415 4.097 o
-11 3 8 588.663 560.719 7.319 3.147 o
-11 3 9 557.126 569.492 4.331 8.989 o
-11 3 10 272.919 276.883 2.501 26.955 o
-11 3 11 453.151 454.579 2.989 18.872 o
-11 3 12 7.630 6.811 0.762 289.996 o
-11 3 13 169.543 175.196 1.972 43.342 o
-11 3 14 73.678 72.990 1.454 79.771 o
-11 3 15 173.183 172.512 1.952 44.250 o
-11 3 16 15.272 12.666 0.895 210.644 o
-11 3 17 0.797 1.322 0.793 268.118 o
-11 3 18 32.185 32.510 1.464 78.666 o
-11 3 19 16.905 16.936 1.240 109.596 o
-11 3 20 0.862 1.738 1.017 163.123 o
-11 3 21 12.998 14.527 1.271 104.399 o
-11 3 22 15.950 16.377 1.555 69.684 o
-11 3 23 0.198 0.000 1.250 107.821 o
-11 3 24 2.170 1.728 1.596 66.178 o
-11 3 25 0.019 0.335 1.545 70.604 o
-11 3 27 1.260 1.220 1.525 72.499 o
-11 3 28 1.072 2.074 1.423 83.226 o
-11 4 -10 1.107 1.616 0.701 342.623 o
-11 4 -9 10.011 8.793 0.803 261.373 o
-11 4 -8 15.400 15.127 0.864 225.776 o
-11 4 -7 4.159 4.727 0.661 386.090 o
-11 4 -6 251.203 244.891 1.779 53.265 o
-11 4 -5 78.835 76.853 1.179 121.227 o
-11 4 -4 0.738 1.444 0.539 580.715 o
-11 4 -3 197.369 195.435 1.606 65.343 o
-11 4 -2 3.835 5.398 0.732 314.666 o
-11 4 -1 333.752 335.356 3.202 16.440 o
-11 4 0 123.187 128.352 4.320 9.031 o
-11 4 1 155.500 153.766 4.137 9.848 o
-11 4 2 137.308 143.113 4.076 10.144 o
-11 4 3 52.283 52.394 2.897 20.083 o
-11 4 4 361.036 354.427 5.835 4.951 o
-11 4 5 2.373 0.854 1.383 88.194 o
-11 4 6 161.965 168.364 4.575 8.055 o
-11 4 8 2.487 1.738 1.149 127.749 o
-11 4 9 4.730 5.652 0.823 248.625 o
-11 4 10 72.805 70.133 1.698 58.490 o
-11 4 11 5.278 3.782 0.701 342.623 o
-11 4 12 184.046 188.075 2.003 42.032 o
-11 4 13 88.879 85.890 1.606 65.343 o
-11 4 14 23.257 22.029 1.057 150.816 o
-11 4 15 103.328 104.900 1.688 59.197 o
-11 4 17 101.501 98.394 1.830 50.347 o
-11 4 18 13.383 13.297 1.006 166.435 o
-11 4 19 106.473 103.944 1.870 48.181 o
-11 4 20 113.780 114.384 1.962 43.793 o
-11 4 21 29.159 27.579 1.383 88.194 o
-11 4 22 14.387 12.097 1.474 77.585 o
-11 4 23 0.580 1.149 1.261 106.089 o
-11 4 24 10.255 10.298 1.484 76.526 o
-11 4 26 1.385 0.803 1.271 104.399 o
-11 4 27 0.543 0.793 1.494 75.488 o
-11 4 28 0.004 0.976 1.484 76.526 o
-11 5 -10 0.048 0.071 0.783 275.127 o
-11 5 -9 23.256 22.517 1.078 145.179 o
-11 5 -8 75.296 81.580 1.515 73.475 o
-11 5 -7 166.526 164.400 1.698 58.490 o
-11 5 -6 52.218 50.920 1.128 132.394 o
-11 5 -5 34.559 35.682 1.017 163.123 o
-11 5 -4 209.346 218.938 1.759 54.503 o
-11 5 -3 234.500 231.127 1.728 56.444 o
-11 5 -2 83.053 87.384 1.393 86.911 o
-11 5 -1 52.944 54.305 1.332 95.054 o
-11 5 0 99.341 102.155 1.942 44.715 o
-11 5 1 3.307 3.019 1.474 77.585 o
-11 5 2 542.316 549.466 7.157 3.291 o
-11 5 3 18.980 17.617 2.013 41.609 o
-11 5 4 153.008 151.204 4.188 9.610 o
-11 5 5 91.151 93.077 3.883 11.179 o
-11 5 6 468.188 469.635 7.411 3.069 o
-11 5 7 377.783 385.270 6.557 3.921 o
-11 5 8 10.925 12.107 1.067 147.957 o
-11 5 9 290.465 288.492 2.531 26.310 o
-11 5 10 24.972 22.232 1.098 139.852 o
-11 5 11 35.697 39.453 1.200 117.152 o
-11 5 12 5.371 6.882 0.742 306.104 o
-11 5 13 60.381 60.415 1.515 73.475 o
-11 5 14 9.807 8.224 0.844 236.787 o
-11 5 15 29.032 30.029 1.250 107.821 o
-11 5 16 2.100 1.169 0.773 282.415 o
-11 5 17 0.138 0.498 0.752 297.887 o
-11 5 19 0.001 0.773 0.834 242.598 o
-11 5 20 19.716 18.684 1.098 139.852 o
-11 5 21 0.340 0.325 0.895 210.644 o
-11 5 23 25.742 25.760 1.738 55.786 o
-11 5 24 8.317 7.492 1.423 83.226 o
-11 5 25 20.583 21.643 1.708 57.796 o
-11 5 27 4.535 5.144 1.342 93.620 o
-11 5 28 0.403 0.325 1.586 67.029 o
-11 6 -10 208.638 206.668 2.389 29.538 o
-11 6 -9 121.171 115.716 1.901 46.648 o
-11 6 -8 2.074 1.748 0.681 363.384 o
-11 6 -7 8.335 8.387 0.722 323.592 o
-11 6 -6 27.046 27.234 0.966 180.746 o
-11 6 -5 172.409 166.077 1.616 64.524 o
-11 6 -4 136.546 136.474 1.403 85.656 o
-11 6 -3 173.107 172.481 1.596 66.178 o
-11 6 -2 0.870 0.417 0.579 502.071 o
-11 6 -1 158.368 164.044 1.708 57.796 o
-11 6 0 121.503 119.965 1.555 69.684 o
-11 6 1 423.565 427.061 2.918 19.804 o
-11 6 2 168.948 168.100 2.358 30.307 o
-11 6 3 513.056 508.661 4.900 7.021 o
-11 6 4 258.834 265.375 4.331 8.989 o
-11 6 5 166.628 167.348 3.131 17.195 o
-11 6 6 240.596 248.765 3.263 15.831 o
-11 6 7 164.614 161.543 2.257 33.099 o
-11 6 8 124.108 123.472 1.748 55.139 o
-11 6 9 7.707 9.027 0.803 261.373 o
-11 6 10 210.523 214.547 1.972 43.342 o
-11 6 11 16.069 16.102 0.783 275.127 o
-11 6 12 310.356 310.348 2.328 31.106 o
-11 6 13 56.297 51.693 1.383 88.194 o
-11 6 14 11.817 12.890 0.864 225.776 o
-11 6 15 132.074 129.450 1.830 50.347 o
-11 6 16 3.235 2.104 0.803 261.373 o
-11 6 17 260.157 263.993 2.602 24.891 o
-11 6 18 0.552 0.346 0.813 254.880 o
-11 6 19 215.358 219.691 2.379 29.791 o
-11 6 20 17.375 16.011 1.078 145.179 o
-11 6 21 196.018 197.113 2.399 29.288 o
-11 6 22 22.524 19.925 1.250 107.821 o
-11 6 23 27.771 27.020 1.525 72.499 o
-11 6 24 0.282 0.813 1.301 99.562 o
-11 6 25 34.864 35.804 2.155 36.295 o
-11 6 26 0.100 0.783 1.281 102.748 o
-11 6 27 0.052 0.203 1.494 75.488 o
-11 7 -10 83.558 81.874 1.830 50.347 o
-11 7 -9 36.376 40.876 1.525 72.499 o
-11 7 -8 28.836 26.431 1.159 125.518 o
-11 7 -7 0.669 1.210 0.671 374.479 o
-11 7 -6 388.511 396.126 2.226 34.012 o
-11 7 -5 124.655 126.847 1.433 82.050 o
-11 7 -4 440.541 436.647 2.216 34.324 o
-11 7 -3 1.095 0.976 0.518 627.155 o
-11 7 -2 701.332 704.777 2.887 20.224 o
-11 7 -1 102.701 103.832 1.515 73.475 o
-11 7 0 833.834 847.778 3.416 14.449 o
-11 7 1 614.062 617.983 2.897 20.083 o
-11 7 2 739.963 740.774 3.568 13.240 o
-11 7 3 136.668 134.828 1.891 47.151 o
-11 7 4 276.195 284.832 2.541 26.100 o
-11 7 5 50.249 50.656 1.433 82.050 o
-11 7 6 33.441 29.633 1.169 123.344 o
-11 7 7 219.295 218.074 2.135 36.989 o
-11 7 8 0.882 0.518 0.661 386.090 o
-11 7 9 96.994 94.582 1.555 69.684 o
-11 7 10 67.074 65.203 1.332 95.054 o
-11 7 11 23.490 20.819 0.864 225.776 o
-11 7 12 25.512 26.044 1.078 145.179 o
-11 7 13 138.069 145.461 1.850 49.246 o
-11 7 14 1.857 1.799 0.681 363.384 o
-11 7 15 20.618 19.528 1.047 153.759 o
-11 7 16 49.790 47.270 1.566 68.782 o
-11 7 17 2.853 2.186 0.864 225.776 o
-11 7 19 21.733 20.850 1.128 132.394 o
-11 7 20 8.823 9.230 0.996 169.849 o
-11 7 21 0.146 0.701 0.905 205.937 o
-11 7 22 5.370 4.432 1.027 159.909 o
-11 7 23 12.842 14.161 1.342 93.620 o
-11 7 26 7.346 6.689 1.688 59.197 o
-11 7 27 1.217 1.230 1.515 73.475 o
-11 7 28 0.328 0.803 1.454 79.771 o
-11 8 -10 67.658 67.480 1.789 52.661 o
-11 8 -9 6.066 5.632 0.895 210.644 o
-11 8 -8 6.728 5.530 0.813 254.880 o
-11 8 -7 51.745 52.872 1.362 90.846 o
-11 8 -6 8.106 9.149 0.701 342.623 o
-11 8 -5 0.229 0.732 0.559 539.249 o
-11 8 -4 31.424 29.074 1.006 166.435 o
-11 8 -3 121.760 124.743 1.423 83.226 o
-11 8 -2 25.430 23.788 0.935 192.726 o
-11 8 -1 93.713 91.796 1.423 83.226 o
-11 8 0 181.648 180.156 1.921 45.666 o
-11 8 1 260.952 265.782 2.206 34.641 o
-11 8 2 546.133 548.195 3.284 15.635 o
-11 8 3 209.637 207.177 2.175 35.620 o
-11 8 4 386.589 384.954 2.775 21.887 o
-11 8 5 112.948 114.405 1.525 72.499 o
-11 8 6 16.250 15.492 0.793 268.118 o
-11 8 7 21.846 22.730 1.047 153.759 o
-11 8 8 4.791 4.158 0.651 398.249 o
-11 8 9 121.086 121.084 1.362 90.846 o
-11 8 10 140.252 148.999 1.586 67.029 o
-11 8 11 0.232 0.071 0.539 580.715 o
-11 8 12 174.707 169.665 1.728 56.444 o
-11 8 13 16.027 13.825 0.803 261.373 o
-11 8 14 165.611 162.600 1.809 51.484 o
-11 8 15 169.372 169.493 1.870 48.181 o
-11 8 16 239.258 248.805 2.297 31.937 o
-11 8 17 156.250 148.907 1.982 42.899 o
-11 8 18 180.328 180.502 2.155 36.295 o
-11 8 19 309.119 303.659 2.511 26.738 o
-11 8 20 109.945 112.860 2.013 41.609 o
-11 8 21 58.197 53.278 1.799 52.068 o
-11 8 22 62.403 66.677 1.972 43.342 o
-11 8 23 35.960 35.041 1.972 43.342 o
-11 8 24 35.237 33.730 1.982 42.899 o
-11 8 25 9.533 11.762 1.484 76.526 o
-11 8 26 9.477 8.509 1.464 78.666 o
-11 9 -10 51.313 53.756 1.728 56.444 o
-11 9 -9 59.587 58.016 1.708 57.796 o
-11 9 -8 76.803 75.389 1.637 62.931 o
-11 9 -7 157.581 163.098 1.911 46.153 o
-11 9 -6 71.484 67.714 1.372 89.505 o
-11 9 -5 470.062 460.160 2.491 27.176 o
-11 9 -4 22.556 21.968 0.854 231.183 o
-11 9 -3 459.234 474.585 2.572 25.484 o
-11 9 -2 152.063 150.635 1.647 62.156 o
-11 9 -1 264.488 264.227 2.003 42.032 o
-11 9 0 131.893 129.501 1.606 65.343 o
-11 9 1 381.211 388.146 2.572 25.484 o
-11 9 2 31.861 32.581 1.169 123.344 o
-11 9 3 859.713 870.905 3.822 11.538 o
-11 9 4 25.745 28.332 1.078 145.179 o
-11 9 5 226.777 227.935 1.931 45.186 o
-11 9 6 100.021 103.202 1.433 82.050 o
-11 9 7 59.398 60.252 1.159 125.518 o
-11 9 8 59.489 61.787 1.139 130.041 o
-11 9 9 53.215 52.333 1.200 117.152 o
-11 9 10 49.282 49.090 1.179 121.227 o
-11 9 11 115.387 118.888 1.464 78.666 o
-11 9 12 8.584 7.035 0.661 386.090 o
-11 9 13 299.169 298.881 2.236 33.703 o
-11 9 14 0.170 0.142 0.691 352.774 o
-11 9 15 66.898 66.768 1.484 76.526 o
-11 9 16 35.220 37.786 1.291 101.136 o
-11 9 17 50.501 49.761 1.545 70.604 o
-11 9 18 10.096 11.386 0.956 184.612 o
-11 9 19 20.053 17.770 1.078 145.179 o
-11 9 20 4.969 3.863 0.905 205.937 o
-11 9 21 5.002 4.900 0.966 180.746 o
-11 9 22 12.653 12.870 1.169 123.344 o
-11 9 23 1.462 1.566 1.291 101.136 o
-11 9 24 0.367 0.417 1.311 98.025 o
-11 9 25 0.110 0.884 1.261 106.089 o
-11 9 26 0.307 0.559 1.240 109.596 o
-11 9 27 2.516 2.064 1.332 95.054 o
-11 10 -10 13.649 11.650 1.057 150.816 o
-11 10 -9 126.389 127.213 2.043 40.376 o
-11 10 -8 8.333 7.970 0.884 215.514 o
-11 10 -7 58.237 60.150 1.566 68.782 o
-11 10 -6 8.177 5.571 0.813 254.880 o
-11 10 -5 217.178 215.076 1.881 47.662 o
-11 10 -4 112.451 112.311 1.606 65.343 o
-11 10 -3 182.278 188.553 1.850 49.246 o
-11 10 -2 149.691 145.928 1.667 60.650 o
-11 10 -1 13.728 14.730 0.834 242.598 o
-11 10 0 112.338 114.395 1.586 67.029 o
-11 10 1 25.125 24.977 1.017 163.123 o
-11 10 2 304.466 305.967 2.155 36.295 o
-11 10 3 16.123 16.631 0.793 268.118 o
-11 10 4 176.237 175.348 1.728 56.444 o
-11 10 5 25.517 26.705 1.057 150.816 o
-11 10 6 132.100 132.103 1.596 66.178 o
-11 10 7 35.447 34.025 1.047 153.759 o
-11 10 8 29.571 30.192 1.118 134.812 o
-11 10 9 56.423 53.715 1.250 107.821 o
-11 10 10 98.903 98.394 1.586 67.029 o
-11 10 11 20.421 19.254 0.895 210.644 o
-11 10 12 10.564 12.117 0.742 306.104 o
-11 10 13 71.750 70.906 1.484 76.526 o
-11 10 14 152.779 145.827 1.870 48.181 o
-11 10 15 15.132 17.099 0.925 196.985 o
-11 10 16 119.004 116.712 1.759 54.503 o
-11 10 17 6.868 4.900 0.844 236.787 o
-11 10 18 225.269 228.291 2.592 25.086 o
-11 10 19 5.855 5.947 1.006 166.435 o
-11 10 20 197.988 202.216 2.440 28.320 o
-11 10 21 3.970 3.070 0.956 184.612 o
-11 10 22 20.032 15.930 1.230 111.415 o
-11 10 23 8.239 6.333 1.240 109.596 o
-11 10 24 20.372 19.284 1.433 82.050 o
-11 10 25 6.697 6.120 1.383 88.194 o
-11 10 26 4.122 3.954 1.322 96.522 o
-11 11 -10 22.468 18.949 1.159 125.518 o
-11 11 -9 83.104 82.728 1.809 51.484 o
-11 11 -8 2.106 2.053 0.823 248.625 o
-11 11 -7 143.593 141.994 2.084 38.816 o
-11 11 -6 44.948 40.195 1.494 75.488 o
-11 11 -5 15.749 16.702 0.895 210.644 o
-11 11 -4 329.222 341.933 2.399 29.288 o
-11 11 -3 601.237 580.827 2.958 19.263 o
-11 11 -2 9.885 8.082 0.742 306.104 o
-11 11 -1 82.737 83.755 1.525 72.499 o
-11 11 1 1131.170 1148.350 4.107 9.994 o
-11 11 2 34.422 32.845 1.118 134.812 o
-11 11 3 130.266 130.710 1.637 62.931 o
-11 11 5 121.510 118.207 1.596 66.178 o
-11 11 6 73.618 69.421 1.261 106.089 o
-11 11 7 37.795 38.823 1.128 132.394 o
-11 11 8 0.976 1.840 0.681 363.384 o
-11 11 9 146.982 153.848 1.748 55.139 o
-11 11 10 73.143 78.957 1.545 70.604 o
-11 11 11 25.422 28.962 1.108 137.297 o
-11 11 12 115.300 111.619 1.708 57.796 o
-11 11 13 248.298 248.460 2.257 33.099 o
-11 11 14 108.700 100.529 1.748 55.139 o
-11 11 15 3.508 2.928 0.823 248.625 o
-11 11 16 10.269 10.979 0.966 180.746 o
-11 11 18 85.712 85.097 1.972 43.342 o
-11 11 19 17.687 20.128 1.240 109.596 o
-11 11 20 0.768 2.623 0.986 173.369 o
-11 11 22 10.621 10.491 1.159 125.518 o
-11 11 23 7.519 6.333 1.250 107.821 o
-11 11 24 1.461 1.576 1.159 125.518 o
-11 11 25 0.643 0.559 1.118 134.812 o
-11 11 26 3.639 3.456 1.322 96.522 o
-11 12 -10 45.029 43.082 1.921 45.666 o
-11 12 -9 53.949 57.040 1.667 60.650 o
-11 12 -8 8.277 6.496 0.956 184.612 o
-11 12 -7 4.716 4.829 0.895 210.644 o
-11 12 -6 61.048 57.192 1.647 62.156 o
-11 12 -5 0.006 0.457 0.722 323.592 o
-11 12 -4 153.047 149.080 1.830 50.347 o
-11 12 -3 56.684 56.684 1.393 86.911 o
-11 12 -2 550.688 551.987 2.928 19.667 o
-11 12 -1 97.986 94.958 1.627 63.720 o
-11 12 0 33.077 30.111 1.189 119.163 o
-11 12 1 124.223 125.018 1.850 49.246 o
-11 12 2 154.988 151.581 1.738 55.786 o
-11 12 3 267.325 267.571 2.145 36.639 o
-11 12 5 51.815 51.896 1.240 109.596 o
-11 12 6 4.696 4.524 0.630 424.357 o
-11 12 7 5.201 4.808 0.691 352.774 o
-11 12 8 99.298 102.084 1.759 54.503 o
-11 12 9 71.650 72.990 1.535 71.542 o
-11 12 10 86.341 83.267 1.616 64.524 o
-11 12 11 0.436 0.681 0.701 342.623 o
-11 12 12 74.237 67.490 1.688 59.197 o
-11 12 13 115.126 121.470 2.196 34.963 o
-11 12 14 38.426 41.181 1.759 54.503 o
-11 12 15 1.023 0.224 0.844 236.787 o
-11 12 16 87.046 82.413 1.769 53.879 o
-11 12 17 46.325 44.861 1.627 63.720 o
-11 12 18 115.711 109.810 2.155 36.295 o
-11 12 19 34.568 36.586 1.647 62.156 o
-11 12 20 207.754 215.421 2.694 23.229 o
-11 12 21 60.427 63.688 1.982 42.899 o
-11 12 22 11.220 11.091 1.189 119.163 o
-11 12 23 10.271 10.877 1.332 95.054 o
-11 12 24 10.146 10.776 1.301 99.562 o
-11 12 25 14.552 13.896 1.362 90.846 o
-11 12 26 0.496 0.142 1.108 137.297 o
-11 13 -10 85.056 83.399 2.206 34.641 o
-11 13 -9 0.132 0.640 0.986 173.369 o
-11 13 -8 105.216 99.502 2.175 35.620 o
-11 13 -7 42.150 43.885 1.647 62.156 o
-11 13 -6 154.289 160.465 2.175 35.620 o
-11 13 -5 89.119 80.939 1.637 62.931 o
-11 13 -4 109.781 108.509 1.738 55.786 o
-11 13 -3 208.230 206.475 2.094 38.440 o
-11 13 -2 383.123 390.739 2.755 22.211 o
-11 13 -1 9.834 7.868 0.834 242.598 o
-11 13 0 3.569 1.799 0.651 398.249 o
-11 13 1 11.438 8.641 0.803 261.373 o
-11 13 2 536.448 537.033 2.735 22.543 o
-11 13 3 17.663 17.058 0.884 215.514 o
-11 13 4 35.261 33.394 1.220 113.280 o
-11 13 5 52.289 50.401 1.250 107.821 o
-11 13 6 7.932 7.228 0.742 306.104 o
-11 13 7 25.482 23.584 1.037 156.789 o
-11 13 8 81.979 78.947 1.677 59.917 o
-11 13 9 90.868 93.087 1.688 59.197 o
-11 13 10 26.802 21.694 1.067 147.957 o
-11 13 11 8.521 8.925 0.915 201.386 o
-11 13 12 276.962 283.226 2.674 23.583 o
-11 13 13 7.900 7.462 0.945 188.603 o
-11 13 14 1.298 0.498 0.935 192.726 o
-11 13 15 2.436 0.895 0.966 180.746 o
-11 13 16 26.826 22.812 1.261 106.089 o
-11 13 17 2.355 2.440 0.905 205.937 o
-11 13 18 9.229 9.169 1.027 159.909 o
-11 13 20 28.678 27.823 1.433 82.050 o
-11 13 21 0.052 1.291 0.996 169.849 o
-11 13 22 1.259 1.261 1.027 159.909 o
-11 13 24 9.587 10.420 1.291 101.136 o
-11 13 25 2.338 3.080 1.179 121.227 o
-11 14 -10 1.306 0.996 1.037 156.789 o
-11 14 -9 66.216 68.293 2.084 38.816 o
-11 14 -8 139.696 136.312 2.440 28.320 o
-11 14 -7 16.221 15.167 1.230 111.415 o
-11 14 -5 0.525 0.732 0.752 297.887 o
-11 14 -4 44.934 44.363 1.433 82.050 o
-11 14 -3 3.126 3.710 0.773 282.415 o
-11 14 -2 6.849 5.113 0.834 242.598 o
-11 14 0 57.623 61.391 1.383 88.194 o
-11 14 1 10.568 9.952 0.834 242.598 o
-11 14 2 148.899 151.103 1.728 56.444 o
-11 14 3 159.776 165.731 1.789 52.661 o
-11 14 4 134.952 133.211 1.586 67.029 o
-11 14 5 19.272 17.709 0.864 225.776 o
-11 14 6 4.107 3.172 0.712 332.904 o
-11 14 7 34.979 36.159 1.311 98.025 o
-11 14 8 12.504 10.704 0.986 173.369 o
-11 14 9 14.485 11.772 0.956 184.612 o
-11 14 10 16.762 17.515 1.057 150.816 o
-11 14 11 17.445 15.625 1.047 153.759 o
-11 14 12 0.313 0.996 0.834 242.598 o
-11 14 13 135.731 132.500 2.175 35.620 o
-11 14 14 152.921 142.513 2.440 28.320 o
-11 14 15 52.397 57.416 1.992 42.462 o
-11 14 16 5.510 5.428 1.027 159.909 o
-11 14 17 65.715 65.447 1.982 42.899 o
-11 14 18 7.154 7.401 1.118 134.812 o
-11 14 19 58.442 61.807 2.165 35.955 o
-11 14 20 19.272 17.282 1.372 89.505 o
-11 14 21 19.729 17.261 1.261 106.089 o
-11 14 22 8.508 8.509 1.118 134.812 o
-11 14 24 1.383 0.996 1.128 132.394 o
-11 14 25 9.241 8.864 1.271 104.399 o
-11 15 -10 3.010 2.013 1.108 137.297 o
-11 15 -9 6.994 5.306 1.139 130.041 o
-11 15 -8 1.503 1.464 1.037 156.789 o
-11 15 -7 158.867 161.289 2.562 25.687 o
-11 15 -6 83.581 78.367 2.053 39.977 o
-11 15 -5 29.127 25.790 1.250 107.821 o
-11 15 -4 182.849 182.545 2.125 37.344 o
-11 15 -3 50.251 52.526 1.637 62.931 o
-11 15 -2 144.488 145.552 2.094 38.440 o
-11 15 -1 19.508 18.369 1.047 153.759 o
-11 15 0 231.213 230.629 2.358 30.307 o
-11 15 1 2.259 2.623 0.783 275.127 o
-11 15 2 405.559 405.215 2.694 23.229 o
-11 15 3 173.523 168.547 1.820 50.911 o
-11 15 4 2.575 2.460 0.681 363.384 o
-11 15 5 5.231 4.564 0.742 306.104 o
-11 15 6 26.005 24.865 1.108 137.297 o
-11 15 7 116.958 116.204 2.084 38.816 o
-11 15 8 16.389 12.697 0.986 173.369 o
-11 15 9 58.668 55.230 1.637 62.931 o
-11 15 10 140.494 142.726 2.165 35.955 o
-11 15 11 231.362 232.815 2.602 24.891 o
-11 15 12 115.608 118.166 2.114 37.704 o
-11 15 13 36.040 33.750 1.576 67.897 o
-11 15 14 0.305 0.620 0.976 177.000 o
-11 15 15 115.188 112.382 2.369 30.047 o
-11 15 16 37.615 40.632 1.911 46.153 o
-11 15 17 8.328 7.197 1.118 134.812 o
-11 15 18 12.915 12.433 1.189 119.163 o
-11 15 19 2.103 1.494 1.108 137.297 o
-11 15 20 10.026 8.895 1.291 101.136 o
-11 15 21 10.184 8.448 1.281 102.748 o
-11 15 22 2.989 3.365 1.159 125.518 o
-11 15 24 5.197 6.018 1.403 85.656 o
-11 15 25 18.022 20.301 1.484 76.526 o
-11 16 -10 26.376 23.584 1.454 79.771 o
-11 16 -9 24.414 22.192 1.433 82.050 o
-11 16 -8 241.474 235.529 2.999 18.744 o
-11 16 -7 4.779 5.693 1.108 137.297 o
-11 16 -6 4.985 3.751 1.047 153.759 o
-11 16 -5 14.516 12.890 1.078 145.179 o
-11 16 -4 40.935 36.383 1.657 61.396 o
-11 16 -3 30.458 29.999 1.515 73.475 o
-11 16 -2 2.382 0.640 0.813 254.880 o
-11 16 -1 1.145 0.559 0.803 261.373 o
-11 16 0 54.589 53.532 1.596 66.178 o
-11 16 1 5.180 5.693 0.864 225.776 o
-11 16 2 238.793 238.792 2.226 34.012 o
-11 16 3 14.507 11.548 0.823 248.625 o
-11 16 5 2.542 2.684 0.742 306.104 o
-11 16 6 131.976 131.849 2.013 41.609 o
-11 16 7 25.640 26.624 1.433 82.050 o
-11 16 8 48.009 48.663 1.637 62.931 o
-11 16 9 8.683 8.570 0.976 177.000 o
-11 16 10 85.745 83.043 1.931 45.186 o
-11 16 12 16.272 15.960 1.139 130.041 o
-11 16 13 18.289 15.767 1.149 127.749 o
-11 16 14 51.572 52.679 1.982 42.899 o
-11 16 15 0.446 1.576 1.037 156.789 o
-11 16 16 39.778 39.565 2.003 42.032 o
-11 16 17 4.214 3.944 1.037 156.789 o
-11 16 18 38.030 40.195 1.820 50.911 o
-11 16 19 46.689 51.154 2.023 41.192 o
-11 16 20 17.413 18.888 1.454 79.771 o
-11 16 21 13.391 13.459 1.332 95.054 o
-11 16 22 8.991 10.044 1.281 102.748 o
-11 16 23 2.629 2.308 1.332 95.054 o
-11 16 24 8.270 8.783 1.464 78.666 o
-11 17 -10 50.893 52.242 2.104 38.069 o
-11 17 -9 12.151 11.691 1.271 104.399 o
-11 17 -7 166.936 165.050 2.653 23.946 o
-11 17 -6 4.133 2.287 1.047 153.759 o
-11 17 -5 45.267 44.160 1.748 55.139 o
-11 17 -4 19.802 17.302 1.250 107.821 o
-11 17 -3 116.608 116.123 2.267 32.802 o
-11 17 -2 0.002 0.447 0.935 192.726 o
-11 17 -1 21.373 19.772 1.250 107.821 o
-11 17 0 27.461 25.638 1.179 121.227 o
-11 17 1 25.243 25.374 1.240 109.596 o
-11 17 2 6.099 5.235 0.752 297.887 o
-11 17 3 0.829 0.539 0.712 332.904 o
-11 17 4 11.387 12.290 0.905 205.937 o
-11 17 5 9.626 8.549 0.854 231.183 o
-11 17 6 5.154 6.079 0.915 201.386 o
-11 17 7 76.138 77.676 2.003 42.032 o
-11 17 8 29.487 25.435 1.301 99.562 o
-11 17 9 128.427 124.957 2.175 35.620 o
-11 17 10 25.581 25.628 1.271 104.399 o
-11 17 11 184.728 183.389 2.480 27.399 o
-11 17 12 97.809 100.427 2.084 38.816 o
-11 17 13 50.440 48.582 1.799 52.068 o
-11 17 14 19.709 17.922 1.342 93.620 o
-11 17 15 92.950 91.237 2.348 30.570 o
-11 17 16 5.654 4.737 1.149 127.749 o
-11 17 17 15.131 14.588 1.332 95.054 o
-11 17 18 0.639 1.098 1.037 156.789 o
-11 17 19 3.845 3.680 1.108 137.297 o
-11 17 21 0.806 0.457 1.118 134.812 o
-11 17 22 2.074 2.145 1.139 130.041 o
-11 17 23 6.495 4.849 1.372 89.505 o
-11 17 24 2.039 1.840 1.311 98.025 o
-11 18 -10 7.260 6.862 1.189 119.163 o
-11 18 -9 5.760 3.426 1.128 132.394 o
-11 18 -7 25.797 26.044 1.474 77.585 o
-11 18 -6 6.647 4.747 1.128 132.394 o
-11 18 -5 37.309 31.839 1.474 77.585 o
-11 18 -4 10.641 10.318 1.200 117.152 o
-11 18 -3 104.418 105.266 2.572 25.484 o
-11 18 -2 16.855 15.188 1.372 89.505 o
-11 18 -1 3.709 3.975 0.996 169.849 o
-11 18 0 0.093 0.518 0.915 201.386 o
-11 18 1 28.661 27.986 1.230 111.415 o
-11 18 2 22.658 22.039 1.057 150.816 o
-11 18 3 201.079 206.313 2.236 33.703 o
-11 18 4 20.058 20.006 1.047 153.759 o
-11 18 5 76.899 73.905 1.698 58.490 o
-11 18 6 12.492 10.593 1.006 166.435 o
-11 18 7 152.965 151.886 2.287 32.222 o
-11 18 8 43.723 42.747 1.728 56.444 o
-11 18 10 15.152 12.473 1.118 134.812 o
-11 18 11 27.636 27.915 1.423 83.226 o
-11 18 12 0.646 0.803 0.915 201.386 o
-11 18 13 0.061 0.030 0.915 201.386 o
-11 18 14 1.922 1.189 1.078 145.179 o
-11 18 15 11.601 8.844 1.230 111.415 o
-11 18 16 1.018 0.783 1.088 142.478 o
-11 18 17 7.172 6.140 1.210 115.192 o
-11 18 18 27.821 27.498 1.637 62.931 o
-11 18 19 2.399 2.287 1.088 142.478 o
-11 18 20 7.849 8.783 1.250 107.821 o
-11 18 21 10.797 11.203 1.301 99.562 o
-11 18 22 3.494 2.623 1.189 119.163 o
-11 18 23 4.478 4.473 1.352 92.217 o
-11 19 -10 2.050 1.942 1.139 130.041 o
-11 19 -9 1.563 1.250 1.118 134.812 o
-11 19 -8 4.861 4.890 1.169 123.344 o
-11 19 -7 15.101 15.431 1.322 96.522 o
-11 19 -5 68.915 66.565 2.521 26.522 o
-11 19 -4 22.394 23.259 1.596 66.178 o
-11 19 -3 1.952 0.224 1.118 134.812 o
-11 19 -2 119.886 119.701 2.704 23.054 o
-11 19 -1 2.353 2.796 1.027 159.909 o
-11 19 0 1.715 1.057 1.067 147.957 o
-11 19 1 1.022 0.762 0.945 188.603 o
-11 19 2 39.926 40.551 1.657 61.396 o
-11 19 4 3.092 2.267 0.813 254.880 o
-11 19 5 52.209 53.614 1.738 55.786 o
-11 19 6 28.776 29.694 1.454 79.771 o
-11 19 8 85.923 85.443 2.013 41.609 o
-11 19 9 55.556 50.798 1.830 50.347 o
-11 19 10 6.643 6.028 1.027 159.909 o
-11 19 11 37.050 35.316 1.647 62.156 o
-11 19 12 21.529 19.538 1.250 107.821 o
-11 19 13 13.580 11.497 1.128 132.394 o
-11 19 14 2.072 2.064 0.976 177.000 o
-11 19 15 1.496 2.053 1.118 134.812 o
-11 19 16 0.367 1.017 1.108 137.297 o
-11 19 17 10.480 10.105 1.311 98.025 o
-11 19 18 0.061 0.020 1.139 130.041 o
-11 19 20 12.175 13.175 1.352 92.217 o
-11 19 21 4.058 4.259 1.179 121.227 o
-11 19 22 3.527 3.273 1.322 96.522 o
-11 20 -10 0.768 0.163 1.240 109.596 o
-11 20 -9 18.695 15.350 1.535 71.542 o
-11 20 -8 0.451 1.057 1.220 113.280 o
-11 20 -6 8.387 6.211 1.311 98.025 o
-11 20 -5 10.355 9.332 1.525 72.499 o
-11 20 -4 6.133 7.401 1.311 98.025 o
-11 20 -3 2.427 2.979 1.210 115.192 o
-11 20 -2 28.225 29.928 2.043 40.376 o
-11 20 -1 38.117 35.153 2.064 39.584 o
-11 20 0 37.069 36.688 1.860 48.709 o
-11 20 1 26.856 26.309 1.433 82.050 o
-11 20 2 69.376 69.859 1.901 46.648 o
-11 20 3 3.722 3.223 0.956 184.612 o
-11 20 4 20.419 20.352 1.108 137.297 o
-11 20 5 23.686 23.066 1.250 107.821 o
-11 20 6 55.924 55.393 1.738 55.786 o
-11 20 7 18.392 17.170 1.210 115.192 o
-11 20 8 0.213 0.651 0.925 196.985 o
-11 20 9 0.458 0.366 0.935 192.726 o
-11 20 10 0.868 0.142 0.945 188.603 o
-11 20 11 35.718 34.309 1.677 59.917 o
-11 20 12 2.409 2.125 0.976 177.000 o
-11 20 13 11.217 10.948 1.159 125.518 o
-11 20 14 1.131 0.732 0.986 173.369 o
-11 20 15 4.986 6.242 1.220 113.280 o
-11 20 16 18.895 17.688 1.423 83.226 o
-11 20 17 9.046 8.458 1.271 104.399 o
-11 20 18 1.104 1.901 1.139 130.041 o
-11 20 20 4.195 3.304 1.250 107.821 o
-11 20 21 4.149 2.572 1.149 127.749 o
-11 20 22 4.408 4.320 1.586 67.029 o
-11 21 -10 3.715 2.663 1.444 80.898 o
-11 21 -9 13.264 12.636 1.505 74.472 o
-11 21 -8 34.365 34.279 2.043 40.376 o
-11 21 -7 27.194 26.512 1.728 56.444 o
-11 21 -6 0.350 0.935 1.616 64.524 o
-11 21 -5 14.410 13.297 1.962 43.793 o
-11 21 -4 12.966 10.765 1.545 70.604 o
-11 21 -3 6.638 5.174 1.444 80.898 o
-11 21 -2 11.566 13.998 1.647 62.156 o
-11 21 -1 9.909 8.925 1.291 101.136 o
-11 21 0 40.627 38.853 1.881 47.662 o
-11 21 1 13.149 15.015 1.301 99.562 o
-11 21 2 10.483 11.670 1.128 132.394 o
-11 21 3 27.900 29.043 1.372 89.505 o
-11 21 5 46.715 49.029 1.962 43.793 o
-11 21 6 113.924 117.190 2.114 37.704 o
-11 21 7 64.194 66.230 1.992 42.462 o
-11 21 8 67.828 65.975 2.003 42.032 o
-11 21 9 10.343 9.759 1.118 134.812 o
-11 21 10 48.761 50.310 1.911 46.153 o
-11 21 11 3.313 3.639 1.027 159.909 o
-11 21 12 58.664 57.619 1.962 43.793 o
-11 21 13 12.425 11.111 1.179 121.227 o
-11 21 14 32.053 29.480 1.464 78.666 o
-11 21 15 10.684 11.243 1.311 98.025 o
-11 21 16 0.031 0.203 1.098 139.852 o
-11 21 17 1.999 2.236 1.128 132.394 o
-11 21 18 0.426 0.305 1.098 139.852 o
-11 21 20 0.075 0.803 1.179 121.227 o
-11 21 21 0.850 0.681 1.159 125.518 o
-11 22 -10 1.794 1.474 1.403 85.656 o
-11 22 -9 3.495 2.592 1.444 80.898 o
-11 22 -8 17.804 15.625 1.698 58.490 o
-11 22 -7 0.990 1.942 1.647 62.156 o
-11 22 -5 3.275 3.192 1.647 62.156 o
-11 22 -3 2.070 1.474 1.342 93.620 o
-11 22 -2 1.559 1.301 1.342 93.620 o
-11 22 -1 0.374 0.498 1.017 163.123 o
-11 22 0 56.593 59.835 2.104 38.069 o
-11 22 1 6.980 7.472 1.169 123.344 o
-11 22 2 73.181 79.384 2.013 41.609 o
-11 22 3 62.419 67.388 2.196 34.963 o
-11 22 4 6.549 4.747 1.169 123.344 o
-11 22 5 71.997 69.971 2.125 37.344 o
-11 22 6 14.389 15.167 1.281 102.748 o
-11 22 7 63.614 64.857 2.257 33.099 o
-11 22 8 26.634 25.109 1.362 90.846 o
-11 22 9 22.421 21.744 1.332 95.054 o
-11 22 11 27.991 28.169 1.413 84.428 o
-11 22 12 1.381 1.006 1.006 166.435 o
-11 22 13 1.046 0.935 1.017 163.123 o
-11 22 14 1.612 1.850 1.047 153.759 o
-11 22 16 10.893 8.803 1.261 106.089 o
-11 22 17 0.059 0.722 1.088 142.478 o
-11 22 18 12.964 12.117 1.311 98.025 o
-11 22 19 5.533 5.744 1.189 119.163 o
-11 23 -10 0.511 0.295 1.789 52.661 o
-11 23 -9 0.416 0.610 1.799 52.068 o
-11 23 -8 0.093 0.610 1.647 62.156 o
-11 23 -7 25.375 26.949 2.236 33.703 o
-11 23 -6 4.592 3.355 1.748 55.139 o
-11 23 -5 0.788 0.061 1.576 67.897 o
-11 23 -4 7.101 7.980 1.545 70.604 o
-11 23 -3 48.121 51.235 2.643 24.131 o
-11 23 -2 3.361 3.954 1.444 80.898 o
-11 23 -1 78.961 80.461 2.277 32.510 o
-11 23 0 2.609 3.060 1.108 137.297 o
-11 23 1 35.570 35.499 1.891 47.151 o
-11 23 2 1.043 0.864 1.067 147.957 o
-11 23 3 6.732 6.659 1.210 115.192 o
-11 23 4 17.113 16.468 1.301 99.562 o
-11 23 5 16.137 16.357 1.311 98.025 o
-11 23 6 3.171 3.060 1.108 137.297 o
-11 23 7 3.811 2.785 1.169 123.344 o
-11 23 8 5.904 4.615 1.230 111.415 o
-11 23 9 7.645 6.069 1.169 123.344 o
-11 23 10 1.964 1.444 1.017 163.123 o
-11 23 12 8.085 8.844 1.179 121.227 o
-11 23 13 1.054 1.555 1.006 166.435 o
-11 23 14 0.763 0.295 0.986 173.369 o
-11 23 15 8.292 8.336 1.230 111.415 o
-11 23 16 1.355 1.962 1.098 139.852 o
-11 23 19 1.419 0.417 1.057 150.816 o
-11 24 -10 2.755 2.877 1.820 50.911 o
-11 24 -8 25.398 23.757 3.314 15.349 o
-11 24 -7 2.351 1.799 2.562 25.687 o
-11 24 -6 13.071 12.788 2.938 19.531 o
-11 24 -5 1.868 2.247 2.460 27.854 o
-11 24 -4 3.601 3.172 1.464 78.666 o
-11 24 -3 0.742 1.159 1.372 89.505 o
-11 24 -2 3.425 2.714 1.444 80.898 o
-11 24 -1 1.300 0.783 1.098 139.852 o
-11 24 0 43.888 42.747 2.043 40.376 o
-11 24 1 31.890 34.635 1.931 45.186 o
-11 24 2 83.489 88.899 2.419 28.798 o
-11 24 3 59.890 59.439 2.064 39.584 o
-11 24 4 1.366 0.966 1.067 147.957 o
-11 24 5 26.731 26.492 1.484 76.526 o
-11 24 6 80.752 82.058 2.430 28.557 o
-11 24 7 2.174 3.060 1.200 117.152 o
-11 24 8 6.515 5.581 1.250 107.821 o
-11 24 9 8.586 7.746 1.322 96.522 o
-11 24 11 26.217 24.896 1.555 69.684 o
-11 24 12 0.005 0.407 0.986 173.369 o
-11 24 13 15.316 15.208 1.250 107.821 o
-11 24 14 0.667 1.006 0.996 169.849 o
-11 24 15 8.175 8.814 1.210 115.192 o
-11 24 16 45.241 47.087 2.064 39.584 o
-11 24 17 3.459 4.524 1.149 127.749 o
-11 25 -10 6.728 8.732 2.653 23.946 o
-11 25 -9 0.027 0.264 2.369 30.047 o
-11 25 -8 1.075 0.722 2.470 27.625 o
-11 25 -7 26.755 25.150 3.294 15.539 o
-11 25 -6 18.657 18.451 3.172 16.757 o
-11 25 -4 3.007 3.162 2.480 27.399 o
-11 25 -3 19.977 18.298 2.226 34.012 o
-11 25 -2 8.847 9.352 1.820 50.911 o
-11 25 -1 6.511 6.160 1.393 86.911 o
-11 25 0 17.216 16.784 1.637 62.931 o
-11 25 1 6.114 6.293 1.433 82.050 o
-11 25 2 69.124 67.002 2.114 37.704 o
-11 25 3 0.621 1.240 1.067 147.957 o
-11 25 4 34.099 32.693 1.606 65.343 o
-11 25 5 5.318 5.113 1.169 123.344 o
-11 25 6 18.966 17.475 1.474 77.585 o
-11 25 7 12.460 12.768 1.383 88.194 o
-11 25 9 14.226 13.297 1.362 90.846 o
-11 25 10 6.719 5.886 1.230 111.415 o
-11 25 11 13.824 14.161 1.393 86.911 o
-11 25 12 16.918 18.329 1.464 78.666 o
-11 25 13 0.762 1.627 1.128 132.394 o
-11 25 14 3.470 3.873 1.047 153.759 o
-11 25 15 12.067 12.605 1.281 102.748 o
-11 25 16 5.322 5.479 1.128 132.394 o
-11 26 -7 9.931 11.762 2.826 21.107 o
-11 26 -6 5.767 5.876 2.602 24.891 o
-11 26 -5 0.908 1.647 2.440 28.320 o
-11 26 -4 2.583 2.450 2.521 26.522 o
-11 26 -2 12.085 13.449 1.881 47.662 o
-11 26 -1 26.166 27.203 1.789 52.661 o
-11 26 0 1.326 0.091 1.271 104.399 o
-11 26 1 33.241 35.377 2.003 42.032 o
-11 26 2 3.671 2.724 1.352 92.217 o
-11 26 3 46.255 48.267 2.094 38.440 o
-11 26 4 0.798 0.030 1.047 153.759 o
-11 26 5 11.892 12.392 1.352 92.217 o
-11 26 6 9.304 9.332 1.281 102.748 o
-11 26 7 37.198 38.203 1.870 48.181 o
-11 26 8 14.971 15.828 1.423 83.226 o
-11 26 9 0.665 0.752 1.118 134.812 o
-11 26 11 2.052 2.491 1.149 127.749 o
-11 26 13 3.878 3.070 1.159 125.518 o
-11 26 15 7.754 4.717 2.887 20.224 o
-11 27 -6 9.555 9.342 2.714 22.882 o
-11 27 -5 6.040 6.618 2.592 25.086 o
-11 27 -4 4.496 4.747 2.562 25.687 o
-11 27 -3 21.173 21.856 2.308 31.657 o
-11 27 -2 36.613 41.852 2.826 21.107 o
-11 27 -1 0.983 3.263 1.484 76.526 o
-11 27 1 2.964 0.254 1.301 99.562 o
-11 27 2 6.808 4.229 1.393 86.911 o
-11 27 3 8.818 8.712 1.393 86.911 o
-11 27 4 5.663 5.347 1.352 92.217 o
-11 27 5 9.867 8.864 1.413 84.428 o
-11 27 6 7.754 7.146 1.393 86.911 o
-11 27 7 0.858 0.346 1.261 106.089 o
-11 27 8 0.106 0.091 1.240 109.596 o
-11 27 9 15.775 16.031 1.596 66.178 o
-11 27 10 7.123 6.933 1.423 83.226 o
-11 27 11 6.170 6.486 1.413 84.428 o
-11 27 12 1.998 1.433 1.291 101.136 o
-11 27 13 6.984 7.553 1.301 99.562 o
-11 28 -4 2.398 3.019 2.277 32.510 o
-11 28 -3 1.907 2.836 2.287 32.222 o
-11 28 -2 16.822 15.584 2.104 38.069 o
-11 28 -1 37.898 40.978 2.511 26.738 o
-11 28 0 4.874 5.550 1.555 69.684 o
-11 28 1 10.092 11.792 1.728 56.444 o
-11 28 2 5.552 6.730 1.627 63.720 o
-11 28 3 0.854 0.783 1.230 111.415 o
-11 28 6 0.037 0.752 1.240 109.596 o
-11 28 7 3.301 2.257 1.281 102.748 o
-11 28 8 12.746 13.470 1.515 73.475 o
-11 28 9 8.621 8.346 1.433 82.050 o
-11 28 10 2.520 3.182 1.301 99.562 o
-11 29 1 31.671 34.899 2.318 31.379 o
-11 29 2 2.923 3.416 1.505 74.472 o
-11 29 3 7.822 9.505 1.505 74.472 o
-11 29 4 3.830 3.324 1.250 107.821 o
-11 29 5 1.740 2.064 1.240 109.596 o
-11 29 6 0.607 0.864 1.230 111.415 o
-10 0 -8 258.209 246.996 2.511 26.738 o
-10 0 -6 540.672 573.863 4.798 7.322 o
-10 0 -4 1681.190 1648.370 16.529 0.617 o
-10 0 -2 2192.920 2214.720 19.782 0.431 o
-10 0 0 953.754 933.932 12.331 1.109 o
-10 0 2 187.461 189.854 5.652 5.277 o
-10 0 4 322.432 324.031 7.075 3.367 o
-10 0 6 1509.340 1513.140 13.632 0.907 o
-10 0 8 2133.530 2039.560 15.736 0.681 o
-10 0 10 800.153 814.384 10.593 1.502 o
-10 0 12 253.676 261.177 3.345 15.070 o
-10 0 14 708.011 731.157 5.672 5.239 o
-10 0 16 336.545 330.832 4.402 8.700 o
-10 0 18 67.025 66.433 3.040 18.246 o
-10 0 20 108.130 118.593 3.578 13.165 o
-10 0 24 59.544 61.116 4.747 7.480 o
-10 0 26 39.992 35.641 3.009 18.618 o
-10 0 28 16.203 17.282 2.460 27.854 o
-10 1 -9 209.542 216.702 1.759 54.503 o
-10 1 -8 49.074 49.710 1.057 150.816 o
-10 1 -7 344.733 345.257 1.952 44.250 o
-10 1 -6 71.479 71.943 1.352 92.217 o
-10 1 -5 63.322 67.734 1.525 72.499 o
-10 1 -4 151.305 144.180 4.259 9.292 o
-10 1 -3 193.735 196.432 4.880 7.080 o
-10 1 -2 30.042 25.668 2.419 28.798 o
-10 1 -1 10.600 8.275 1.515 73.475 o
-10 1 0 62.032 62.631 2.836 20.956 o
-10 1 1 419.225 407.685 5.266 6.079 o
-10 1 2 6.737 7.157 1.413 84.428 o
-10 1 3 79.088 82.515 3.080 17.768 o
-10 1 4 1422.510 1413.390 9.881 1.727 o
-10 1 5 118.162 115.452 3.395 14.623 o
-10 1 6 605.370 613.154 6.435 4.071 o
-10 1 7 54.172 50.320 2.358 30.307 o
-10 1 8 214.548 210.674 3.924 10.948 o
-10 1 10 48.080 43.519 2.399 29.288 o
-10 1 11 19.700 20.535 1.027 159.909 o
-10 1 12 17.763 14.049 0.925 196.985 o
-10 1 13 51.115 55.769 1.576 67.897 o
-10 1 14 54.179 54.447 1.433 82.050 o
-10 1 15 26.647 30.334 1.464 78.666 o
-10 1 16 57.094 56.806 1.799 52.068 o
-10 1 17 126.880 131.778 2.308 31.657 o
-10 1 18 66.348 72.075 2.145 36.639 o
-10 1 19 47.589 47.413 2.033 40.781 o
-10 1 22 57.895 59.978 3.284 15.635 o
-10 1 23 7.225 6.211 1.860 48.709 o
-10 1 24 6.700 6.598 1.850 49.246 o
-10 1 25 12.809 11.325 1.820 50.911 o
-10 1 26 2.202 1.789 1.647 62.156 o
-10 1 27 22.592 21.277 1.809 51.484 o
-10 1 29 15.687 17.505 1.698 58.490 o
-10 2 -9 319.354 318.908 2.053 39.977 o
-10 2 -8 1149.170 1143.180 3.802 11.662 o
-10 2 -7 482.373 489.671 2.308 31.657 o
-10 2 -6 867.266 875.357 3.375 14.799 o
-10 2 -5 126.093 126.847 1.840 49.792 o
-10 2 -4 222.498 233.303 5.357 5.873 o
-10 2 -3 667.130 665.253 8.265 2.468 o
-10 2 -2 171.634 171.272 4.483 8.388 o
-10 2 -1 56.906 55.647 2.755 22.211 o
-10 2 0 469.615 458.523 5.591 5.392 o
-10 2 1 245.110 230.375 4.127 9.896 o
-10 2 2 776.391 782.738 7.106 3.339 o
-10 2 3 33.474 33.821 2.084 38.816 o
-10 2 4 135.566 128.322 3.294 15.539 o
-10 2 6 40.321 41.008 2.328 31.106 o
-10 2 7 879.862 879.231 7.675 2.862 o
-10 2 8 672.448 688.278 7.085 3.358 o
-10 2 9 488.975 476.191 6.099 4.531 o
-10 2 10 792.987 798.911 7.919 2.688 o
-10 2 11 364.039 389.397 3.060 18.005 o
-10 2 12 470.145 488.980 3.578 13.165 o
-10 2 13 479.298 494.561 2.653 23.946 o
-10 2 14 761.345 771.068 3.304 15.444 o
-10 2 15 396.069 402.023 2.552 25.892 o
-10 2 16 664.082 658.716 3.233 16.131 o
-10 2 17 3.793 2.907 0.783 275.127 o
-10 2 18 43.624 44.241 1.718 57.114 o
-10 2 19 17.218 16.570 1.179 121.227 o
-10 2 20 46.884 43.692 1.830 50.347 o
-10 2 22 27.566 28.271 1.870 48.181 o
-10 2 23 8.449 8.824 1.362 90.846 o
-10 2 24 0.033 0.661 1.271 104.399 o
-10 2 25 20.630 21.419 2.033 40.781 o
-10 2 27 2.576 2.430 1.423 83.226 o
-10 2 28 3.935 2.735 1.454 79.771 o
-10 2 29 23.287 21.958 1.789 52.661 o
-10 3 -9 10.879 10.613 0.742 306.104 o
-10 3 -8 193.213 197.418 1.870 48.181 o
-10 3 -7 14.948 14.618 0.752 297.887 o
-10 3 -6 5.740 3.883 0.630 424.357 o
-10 3 -5 10.138 12.595 0.803 261.373 o
-10 3 -4 352.207 360.181 6.455 4.045 o
-10 3 -3 412.837 421.927 6.740 3.711 o
-10 3 -2 247.709 248.826 5.195 6.247 o
-10 3 -1 453.674 457.944 5.927 4.799 o
-10 3 0 183.376 174.545 4.066 10.195 o
-10 3 1 134.142 131.758 3.487 13.865 o
-10 3 2 0.226 0.203 1.128 132.394 o
-10 3 3 357.819 359.134 5.449 5.678 o
-10 3 4 4.656 0.173 1.220 113.280 o
-10 3 5 412.816 409.210 5.581 5.412 o
-10 3 6 233.628 232.378 4.331 8.989 o
-10 3 7 7.743 7.085 1.484 76.526 o
-10 3 8 5.509 3.893 1.291 101.136 o
-10 3 9 26.233 24.621 2.043 40.376 o
-10 3 10 203.056 204.788 4.768 7.416 o
-10 3 11 104.905 113.734 1.982 42.899 o
-10 3 12 88.839 92.264 1.688 59.197 o
-10 3 13 3.638 3.141 0.691 352.774 o
-10 3 14 97.662 99.095 1.627 63.720 o
-10 3 15 2.145 1.372 0.671 374.479 o
-10 3 16 207.885 213.083 2.074 39.197 o
-10 3 17 4.292 3.904 0.793 268.118 o
-10 3 18 9.049 9.617 0.996 169.849 o
-10 3 19 49.375 49.944 1.627 63.720 o
-10 3 20 61.823 57.833 1.931 45.186 o
-10 3 21 15.552 14.059 1.576 67.897 o
-10 3 22 3.730 4.117 1.301 99.562 o
-10 3 23 13.781 13.622 1.484 76.526 o
-10 3 25 0.683 0.203 1.271 104.399 o
-10 3 26 5.454 4.697 1.342 93.620 o
-10 3 27 4.472 2.796 1.596 66.178 o
-10 3 28 0.005 0.488 1.383 88.194 o
-10 3 29 0.806 1.118 1.362 90.846 o
-10 4 -9 365.730 364.420 2.338 30.836 o
-10 4 -8 2.322 1.830 0.671 374.479 o
-10 4 -7 104.607 104.036 1.413 84.428 o
-10 4 -6 16.842 17.576 0.834 242.598 o
-10 4 -5 26.809 25.902 1.017 163.123 o
-10 4 -4 58.038 61.787 1.809 51.484 o
-10 4 -3 956.809 966.625 10.471 1.538 o
-10 4 -2 1.635 1.474 1.606 65.343 o
-10 4 -1 573.351 572.552 7.502 2.995 o
-10 4 1 42.188 45.756 2.582 25.284 o
-10 4 2 7.691 6.140 1.454 79.771 o
-10 4 3 22.333 21.775 1.982 42.899 o
-10 4 5 240.746 230.070 4.320 9.031 o
-10 4 6 0.071 0.061 1.128 132.394 o
-10 4 7 1692.970 1690.030 11.070 1.375 o
-10 4 8 317.685 316.214 5.357 5.873 o
-10 4 9 175.796 178.093 4.280 9.203 o
-10 4 10 35.026 32.835 1.901 46.648 o
-10 4 11 425.932 437.420 3.019 18.493 o
-10 4 12 18.886 18.207 0.915 201.386 o
-10 4 13 45.179 47.291 1.311 98.025 o
-10 4 14 13.564 13.541 0.864 225.776 o
-10 4 15 228.330 228.545 2.216 34.324 o
-10 4 18 6.640 7.431 0.895 210.644 o
-10 4 19 130.439 139.616 2.094 38.440 o
-10 4 20 26.951 25.170 1.179 121.227 o
-10 4 21 14.296 13.957 1.230 111.415 o
-10 4 25 1.847 1.433 1.291 101.136 o
-10 4 26 1.394 1.067 1.250 107.821 o
-10 4 28 0.085 0.447 1.220 113.280 o
-10 4 29 23.392 25.841 2.267 32.802 o
-10 5 -9 93.291 89.753 1.484 76.526 o
-10 5 -8 2.134 2.369 0.681 363.384 o
-10 5 -7 3.882 4.493 0.651 398.249 o
-10 5 -6 10.960 10.786 0.691 352.774 o
-10 5 -5 144.020 153.075 1.576 67.897 o
-10 5 -4 219.418 219.894 2.175 35.620 o
-10 5 -3 141.311 147.179 4.971 6.822 o
-10 5 -2 0.064 0.417 1.535 71.542 o
-10 5 -1 454.970 456.124 7.116 3.329 o
-10 5 0 9.047 8.499 1.576 67.897 o
-10 5 1 186.351 188.757 4.290 9.160 o
-10 5 2 265.502 264.460 4.900 7.021 o
-10 5 3 308.752 312.158 5.266 6.079 o
-10 5 4 91.009 85.392 3.243 16.030 o
-10 5 5 77.013 85.524 3.212 16.336 o
-10 5 6 3.762 4.046 1.372 89.505 o
-10 5 7 213.722 208.447 4.747 7.480 o
-10 5 8 4.185 2.714 1.444 80.898 o
-10 5 9 375.532 376.192 5.916 4.816 o
-10 5 10 1.411 0.945 0.864 225.776 o
-10 5 11 2.536 3.497 0.640 410.992 o
-10 5 12 0.015 0.244 0.590 484.908 o
-10 5 13 10.460 9.108 0.762 289.996 o
-10 5 14 44.404 45.176 1.352 92.217 o
-10 5 15 20.990 20.026 1.027 159.909 o
-10 5 17 172.016 166.677 1.972 43.342 o
-10 5 18 6.995 6.252 0.844 236.787 o
-10 5 19 69.550 69.991 1.698 58.490 o
-10 5 20 12.687 10.521 0.966 180.746 o
-10 5 21 41.676 40.500 1.738 55.786 o
-10 5 22 12.948 10.755 1.250 107.821 o
-10 5 23 9.970 8.864 1.403 85.656 o
-10 5 24 2.978 1.799 1.281 102.748 o
-10 5 25 3.725 2.287 1.322 96.522 o
-10 5 26 1.927 1.454 1.291 101.136 o
-10 5 28 6.224 6.862 1.637 62.931 o
-10 6 -9 425.032 420.839 2.613 24.697 o
-10 6 -8 157.875 160.486 1.667 60.650 o
-10 6 -7 180.119 175.419 1.637 62.931 o
-10 6 -6 167.765 166.575 1.728 56.444 o
-10 6 -5 387.876 383.165 2.236 33.703 o
-10 6 -4 132.425 134.695 1.576 67.897 o
-10 6 -3 164.542 167.673 2.104 38.069 o
-10 6 -2 94.082 93.697 4.442 8.542 o
-10 6 -1 423.391 412.798 6.679 3.779 o
-10 6 0 180.469 184.233 4.331 8.989 o
-10 6 2 3.698 4.219 1.444 80.898 o
-10 6 3 306.017 312.117 5.205 6.223 o
-10 6 4 73.724 75.409 3.212 16.336 o
-10 6 5 14.140 10.399 1.738 55.786 o
-10 6 6 0.443 0.071 1.301 99.562 o
-10 6 7 534.501 528.433 7.218 3.236 o
-10 6 8 96.793 101.393 4.046 10.298 o
-10 6 9 550.511 557.395 4.310 9.074 o
-10 6 10 0.926 1.037 0.651 398.249 o
-10 6 11 12.618 15.777 0.773 282.415 o
-10 6 12 13.278 16.540 0.773 282.415 o
-10 6 13 456.091 459.642 2.358 30.307 o
-10 6 15 261.971 260.669 2.064 39.584 o
-10 6 16 58.026 59.378 1.352 92.217 o
-10 6 17 3.972 3.995 0.762 289.996 o
-10 6 18 6.716 5.439 0.783 275.127 o
-10 6 19 46.719 49.141 1.505 74.472 o
-10 6 20 0.496 0.427 0.823 248.625 o
-10 6 21 4.292 4.076 0.976 177.000 o
-10 6 22 42.984 42.696 1.942 44.715 o
-10 6 23 11.539 10.664 1.250 107.821 o
-10 6 24 9.076 9.424 1.261 106.089 o
-10 6 25 6.619 6.110 1.393 86.911 o
-10 6 26 31.240 33.069 2.399 29.288 o
-10 6 27 0.424 1.647 1.505 74.472 o
-10 6 28 3.729 4.554 1.535 71.542 o
-10 7 -9 35.039 36.474 1.271 104.399 o
-10 7 -8 82.486 75.267 1.342 93.620 o
-10 7 -7 94.148 93.951 1.383 88.194 o
-10 7 -5 6.872 5.642 0.630 424.357 o
-10 7 -4 121.387 120.362 1.505 74.472 o
-10 7 -3 40.438 39.362 1.291 101.136 o
-10 7 -2 93.835 94.754 1.850 49.246 o
-10 7 -1 396.328 393.097 6.953 3.487 o
-10 7 0 127.220 125.851 4.097 10.044 o
-10 7 1 306.633 314.659 5.459 5.657 o
-10 7 2 491.798 485.686 6.598 3.873 o
-10 7 3 1306.260 1295.870 10.948 1.406 o
-10 7 4 690.145 675.764 7.939 2.674 o
-10 7 5 970.417 966.168 9.495 1.870 o
-10 7 6 107.723 118.867 4.148 9.799 o
-10 7 7 785.148 775.500 8.814 2.170 o
-10 7 8 131.226 124.936 2.236 33.703 o
-10 7 9 541.116 546.121 3.517 13.626 o
-10 7 10 13.800 14.517 0.895 210.644 o
-10 7 11 99.595 103.883 1.464 78.666 o
-10 7 12 34.515 35.671 1.027 159.909 o
-10 7 13 266.481 271.495 1.911 46.153 o
-10 7 14 0.360 0.173 0.579 502.071 o
-10 7 15 22.973 20.951 0.864 225.776 o
-10 7 16 32.912 31.697 1.271 104.399 o
-10 7 17 250.807 247.962 2.277 32.510 o
-10 7 18 1.867 1.576 0.762 289.996 o
-10 7 19 178.538 176.985 2.013 41.609 o
-10 7 21 96.463 93.362 1.911 46.153 o
-10 7 22 5.233 4.849 1.037 156.789 o
-10 7 23 21.164 21.084 1.301 99.562 o
-10 7 24 19.447 19.843 1.647 62.156 o
-10 7 25 26.182 26.227 1.769 53.879 o
-10 7 26 12.609 12.382 1.830 50.347 o
-10 7 27 1.034 0.783 1.515 73.475 o
-10 7 28 0.775 2.226 1.525 72.499 o
-10 8 -9 13.699 11.691 0.834 242.598 o
-10 8 -8 52.539 51.001 1.271 104.399 o
-10 8 -7 49.563 51.510 1.220 113.280 o
-10 8 -6 146.990 150.412 1.637 62.931 o
-10 8 -5 25.931 29.989 1.128 132.394 o
-10 8 -4 324.550 322.527 2.094 38.440 o
-10 8 -3 5.427 4.768 0.610 453.119 o
-10 8 -2 76.421 80.472 1.454 79.771 o
-10 8 -1 157.646 164.135 1.962 43.793 o
-10 8 0 586.446 578.753 7.645 2.885 o
-10 8 1 862.311 858.116 9.637 1.815 o
-10 8 2 16.606 17.993 2.338 30.836 o
-10 8 3 4.284 2.816 1.484 76.526 o
-10 8 4 65.156 60.404 3.202 16.440 o
-10 8 5 0.674 0.823 1.403 85.656 o
-10 8 6 85.144 81.427 2.653 23.946 o
-10 8 7 31.150 33.272 1.291 101.136 o
-10 8 8 134.956 133.516 2.308 31.657 o
-10 8 9 11.554 10.725 0.884 215.514 o
-10 8 10 125.927 129.104 1.444 80.898 o
-10 8 11 0.857 1.220 0.518 627.155 o
-10 8 12 22.587 21.165 0.925 196.985 o
-10 8 13 122.090 129.277 1.494 75.488 o
-10 8 14 48.836 51.194 1.210 115.192 o
-10 8 15 62.364 63.851 1.311 98.025 o
-10 8 16 19.876 17.007 0.935 192.726 o
-10 8 17 6.267 4.615 0.783 275.127 o
-10 8 18 0.091 0.030 0.762 289.996 o
-10 8 19 18.490 17.109 0.976 177.000 o
-10 8 20 0.584 0.956 0.793 268.118 o
-10 8 21 40.330 42.218 1.616 64.524 o
-10 8 22 4.420 2.541 1.118 134.812 o
-10 8 24 0.571 0.142 1.128 132.394 o
-10 8 25 7.943 7.899 1.271 104.399 o
-10 8 26 12.838 13.002 1.494 75.488 o
-10 8 27 9.985 12.727 1.799 52.068 o
-10 8 28 3.026 3.883 1.566 68.782 o
-10 9 -8 492.635 488.787 2.775 21.887 o
-10 9 -7 24.748 26.675 1.088 142.478 o
-10 9 -6 80.649 78.245 1.393 86.911 o
-10 9 -5 32.050 28.982 1.108 137.297 o
-10 9 -4 183.237 186.113 1.718 57.114 o
-10 9 -3 2.167 1.982 0.559 539.249 o
-10 9 -2 312.221 316.783 2.155 36.295 o
-10 9 -1 0.165 0.346 0.590 484.908 o
-10 9 0 298.469 305.316 2.247 33.399 o
-10 9 1 14.322 15.025 0.874 220.556 o
-10 9 2 543.425 546.965 3.446 14.194 o
-10 9 3 169.999 170.103 2.206 34.641 o
-10 9 4 142.052 141.425 2.023 41.192 o
-10 9 5 67.890 66.321 1.586 67.029 o
-10 9 6 364.396 358.015 2.582 25.284 o
-10 9 7 181.830 185.981 2.023 41.192 o
-10 9 8 432.424 429.622 3.822 11.538 o
-10 9 9 190.779 179.282 1.901 46.648 o
-10 9 10 448.644 464.186 2.582 25.284 o
-10 9 11 0.066 0.325 0.518 627.155 o
-10 9 12 242.713 242.869 1.911 46.153 o
-10 9 13 7.001 7.767 0.671 374.479 o
-10 9 14 23.617 23.849 0.925 196.985 o
-10 9 15 8.028 8.570 0.773 282.415 o
-10 9 16 481.065 491.003 2.846 20.806 o
-10 9 17 4.756 3.649 0.803 261.373 o
-10 9 18 281.478 283.236 2.511 26.738 o
-10 9 19 22.659 18.176 1.159 125.518 o
-10 9 20 164.034 160.079 2.216 34.324 o
-10 9 21 0.924 1.403 0.976 177.000 o
-10 9 22 12.313 9.962 1.261 106.089 o
-10 9 23 3.203 2.470 1.159 125.518 o
-10 9 24 23.808 22.863 1.545 70.604 o
-10 9 26 0.259 0.081 1.108 137.297 o
-10 9 27 0.466 0.590 1.220 113.280 o
-10 9 28 0.307 0.457 1.474 77.585 o
-10 10 -9 51.545 46.732 1.464 78.666 o
-10 10 -8 50.402 46.823 1.352 92.217 o
-10 10 -7 300.725 311.761 2.297 31.937 o
-10 10 -6 64.974 68.374 1.362 90.846 o
-10 10 -5 226.035 221.907 1.911 46.153 o
-10 10 -4 352.124 350.727 2.257 33.099 o
-10 10 -3 280.338 281.031 2.013 41.609 o
-10 10 -2 112.265 119.335 1.474 77.585 o
-10 10 -1 20.467 22.486 0.996 169.849 o
-10 10 0 30.572 30.771 1.057 150.816 o
-10 10 1 230.975 230.182 1.860 48.709 o
-10 10 2 109.612 109.850 1.728 56.444 o
-10 10 3 12.069 11.081 0.823 248.625 o
-10 10 4 2.395 1.860 0.661 386.090 o
-10 10 5 0.485 0.773 0.559 539.249 o
-10 10 6 17.148 17.363 0.762 289.996 o
-10 10 7 76.868 78.865 1.311 98.025 o
-10 10 8 86.942 89.295 1.505 74.472 o
-10 10 9 7.446 7.950 0.701 342.623 o
-10 10 10 34.937 43.712 1.230 111.415 o
-10 10 11 145.740 140.144 1.505 74.472 o
-10 10 12 334.304 332.205 2.257 33.099 o
-10 10 13 15.420 16.255 0.793 268.118 o
-10 10 14 106.147 105.449 1.515 73.475 o
-10 10 15 102.463 97.052 1.576 67.897 o
-10 10 16 145.706 140.022 1.962 43.793 o
-10 10 17 6.213 5.195 0.864 225.776 o
-10 10 18 97.079 95.354 1.962 43.793 o
-10 10 19 14.463 15.127 1.118 134.812 o
-10 10 20 3.570 5.530 1.017 163.123 o
-10 10 21 25.265 24.896 1.352 92.217 o
-10 10 22 20.262 19.091 1.413 84.428 o
-10 10 23 0.534 0.651 1.149 127.749 o
-10 10 24 1.533 1.860 1.210 115.192 o
-10 10 25 10.419 10.562 1.332 95.054 o
-10 10 26 0.118 0.213 1.108 137.297 o
-10 10 27 3.243 2.369 1.139 130.041 o
-10 11 -9 76.215 74.199 1.627 63.720 o
-10 11 -7 47.089 47.758 1.322 96.522 o
-10 11 -5 142.581 148.002 1.728 56.444 o
-10 11 -4 9.038 9.383 0.742 306.104 o
-10 11 -3 7.750 7.889 0.701 342.623 o
-10 11 -2 583.706 580.613 2.765 22.048 o
-10 11 -1 25.188 24.611 0.996 169.849 o
-10 11 0 42.403 42.421 1.149 127.749 o
-10 11 1 18.725 18.054 0.762 289.996 o
-10 11 2 551.561 549.781 2.714 22.882 o
-10 11 3 3.448 2.806 0.549 559.406 o
-10 11 4 939.036 940.814 3.212 16.336 o
-10 11 5 28.998 27.864 1.057 150.816 o
-10 11 6 477.508 482.555 2.450 28.085 o
-10 11 7 33.660 33.445 1.108 137.297 o
-10 11 8 108.449 102.755 1.637 62.931 o
-10 11 9 2.203 3.965 0.671 374.479 o
-10 11 10 100.650 97.011 1.444 80.898 o
-10 11 11 2.295 0.986 0.630 424.357 o
-10 11 12 0.626 1.352 0.651 398.249 o
-10 11 13 20.975 21.104 0.945 188.603 o
-10 11 14 122.844 119.518 1.779 53.265 o
-10 11 15 12.539 13.754 0.935 192.726 o
-10 11 16 10.549 9.139 0.905 205.937 o
-10 11 17 5.588 3.782 0.834 242.598 o
-10 11 18 61.197 63.708 1.809 51.484 o
-10 11 20 133.367 135.438 2.318 31.379 o
-10 11 21 23.837 22.608 1.291 101.136 o
-10 11 22 30.936 33.770 1.698 58.490 o
-10 11 24 19.029 20.514 1.484 76.526 o
-10 11 25 0.407 0.539 1.139 130.041 o
-10 11 26 8.254 8.366 1.271 104.399 o
-10 11 27 0.119 0.213 1.108 137.297 o
-10 12 -8 6.853 4.422 0.793 268.118 o
-10 12 -7 0.832 0.213 0.762 289.996 o
-10 12 -6 0.033 0.274 0.712 332.904 o
-10 12 -5 138.022 144.089 1.738 55.786 o
-10 12 -4 51.735 57.711 1.322 96.522 o
-10 12 -3 140.195 140.032 1.657 61.396 o
-10 12 -2 122.204 124.367 1.576 67.897 o
-10 12 0 219.623 226.034 1.820 50.911 o
-10 12 1 23.123 25.983 0.925 196.985 o
-10 12 2 253.920 258.066 1.870 48.181 o
-10 12 3 38.102 40.886 1.027 159.909 o
-10 12 4 0.409 0.468 0.508 652.492 o
-10 12 5 0.004 0.152 0.508 652.492 o
-10 12 6 153.538 154.854 1.606 65.343 o
-10 12 7 4.099 2.816 0.610 453.119 o
-10 12 8 91.340 95.659 1.647 62.156 o
-10 12 9 159.549 154.630 1.840 49.792 o
-10 12 10 3.674 3.954 0.722 323.592 o
-10 12 11 141.598 142.350 1.992 42.462 o
-10 12 12 13.565 10.847 0.854 231.183 o
-10 12 13 24.496 27.244 1.261 106.089 o
-10 12 14 2.302 1.352 0.813 254.880 o
-10 12 15 25.821 21.450 1.057 150.816 o
-10 12 16 0.938 0.386 0.793 268.118 o
-10 12 17 6.413 5.754 0.895 210.644 o
-10 12 18 21.897 21.897 1.159 125.518 o
-10 12 19 11.485 10.735 1.098 139.852 o
-10 12 20 0.157 1.088 0.986 173.369 o
-10 12 21 4.133 2.613 1.017 163.123 o
-10 12 22 0.720 0.335 1.108 137.297 o
-10 12 23 2.239 1.149 1.169 123.344 o
-10 12 24 0.698 0.681 1.128 132.394 o
-10 12 26 4.777 4.310 1.189 119.163 o
-10 12 27 1.855 1.169 1.118 134.812 o
-10 13 -9 6.165 6.018 0.935 192.726 o
-10 13 -8 47.769 49.802 1.840 49.792 o
-10 13 -7 0.286 0.600 0.864 225.776 o
-10 13 -6 8.519 6.069 0.844 236.787 o
-10 13 -5 103.171 104.788 1.616 64.524 o
-10 13 -3 61.455 59.175 1.332 95.054 o
-10 13 -2 165.842 163.302 1.769 53.879 o
-10 13 -1 129.802 134.065 1.576 67.897 o
-10 13 0 68.476 70.550 1.301 99.562 o
-10 13 1 5.013 4.249 0.569 520.162 o
-10 13 2 53.411 51.144 1.098 139.852 o
-10 13 3 20.051 19.111 0.752 297.887 o
-10 13 4 96.660 96.666 1.311 98.025 o
-10 13 5 81.973 81.397 1.240 109.596 o
-10 13 6 8.906 7.126 0.661 386.090 o
-10 13 7 68.605 66.575 1.352 92.217 o
-10 13 8 27.555 27.132 1.240 109.596 o
-10 13 9 49.908 54.447 1.393 86.911 o
-10 13 10 144.246 141.720 1.881 47.662 o
-10 13 12 1.369 0.264 0.742 306.104 o
-10 13 13 56.356 54.051 1.789 52.661 o
-10 13 15 99.928 100.529 2.023 41.192 o
-10 13 16 6.070 4.697 0.905 205.937 o
-10 13 17 53.248 58.809 1.698 58.490 o
-10 13 18 43.836 44.627 1.637 62.931 o
-10 13 19 34.195 35.204 1.708 57.796 o
-10 13 20 47.712 47.311 1.870 48.181 o
-10 13 21 8.593 6.384 1.078 145.179 o
-10 13 23 2.624 1.921 1.169 123.344 o
-10 13 24 0.074 0.488 1.118 134.812 o
-10 14 -9 2.777 2.684 0.996 169.849 o
-10 14 -8 75.836 70.967 1.992 42.462 o
-10 14 -7 97.161 90.393 2.053 39.977 o
-10 14 -6 146.407 147.799 2.318 31.379 o
-10 14 -5 31.694 34.391 1.474 77.585 o
-10 14 -4 253.783 246.569 2.206 34.641 o
-10 14 -3 72.977 67.805 1.403 85.656 o
-10 14 -2 36.092 33.831 1.240 109.596 o
-10 14 -1 0.964 1.006 0.620 438.385 o
-10 14 0 114.387 115.503 1.545 70.604 o
-10 14 1 55.272 52.648 1.230 111.415 o
-10 14 2 65.342 61.757 1.179 121.227 o
-10 14 3 7.932 8.458 0.661 386.090 o
-10 14 4 0.451 0.325 0.549 559.406 o
-10 14 5 45.673 47.464 1.210 115.192 o
-10 14 6 15.107 12.565 0.762 289.996 o
-10 14 7 12.291 10.460 0.803 261.373 o
-10 14 8 57.019 54.722 1.423 83.226 o
-10 14 9 44.388 46.976 1.403 85.656 o
-10 14 10 105.437 107.472 1.860 48.709 o
-10 14 11 135.625 132.703 2.013 41.609 o
-10 14 12 175.047 168.628 2.206 34.641 o
-10 14 13 70.376 66.148 1.748 55.139 o
-10 14 14 97.790 96.198 1.992 42.462 o
-10 14 15 87.069 91.735 2.003 42.032 o
-10 14 16 3.829 2.003 0.935 192.726 o
-10 14 17 79.131 79.831 2.053 39.977 o
-10 14 18 13.174 13.134 1.189 119.163 o
-10 14 19 8.983 6.445 1.047 153.759 o
-10 14 20 1.600 1.301 0.976 177.000 o
-10 14 22 5.608 5.235 1.210 115.192 o
-10 14 23 0.623 0.478 1.108 137.297 o
-10 14 24 1.475 1.078 1.149 127.749 o
-10 14 26 0.493 0.122 1.118 134.812 o
-10 15 -9 14.372 14.761 1.230 111.415 o
-10 15 -8 421.626 428.809 3.924 10.948 o
-10 15 -7 5.871 5.967 1.047 153.759 o
-10 15 -6 5.897 4.656 0.976 177.000 o
-10 15 -5 0.577 0.346 0.803 261.373 o
-10 15 -4 103.150 102.013 1.870 48.181 o
-10 15 -3 19.483 20.413 0.986 173.369 o
-10 15 -2 0.049 0.132 0.701 342.623 o
-10 15 -1 19.611 19.366 0.884 215.514 o
-10 15 0 12.670 10.257 0.752 297.887 o
-10 15 1 2.379 1.444 0.579 502.071 o
-10 15 2 6.653 5.886 0.651 398.249 o
-10 15 3 330.063 327.315 2.145 36.639 o
-10 15 4 253.940 252.333 1.962 43.793 o
-10 15 5 217.530 219.996 1.962 43.793 o
-10 15 6 10.811 11.091 0.773 282.415 o
-10 15 7 105.925 103.863 1.698 58.490 o
-10 15 8 79.245 76.446 1.627 63.720 o
-10 15 9 76.126 72.370 1.698 58.490 o
-10 15 10 5.186 5.276 0.854 231.183 o
-10 15 11 1.639 2.735 0.834 242.598 o
-10 15 12 128.936 135.742 2.145 36.639 o
-10 15 13 207.037 211.731 2.521 26.522 o
-10 15 14 5.551 5.184 0.966 180.746 o
-10 15 15 71.996 76.090 1.952 44.250 o
-10 15 16 66.524 65.467 1.982 42.899 o
-10 15 17 66.662 67.185 2.003 42.032 o
-10 15 18 2.424 1.799 1.037 156.789 o
-10 15 19 98.212 100.356 2.247 33.399 o
-10 15 21 27.229 25.180 1.525 72.499 o
-10 15 22 0.433 0.213 1.088 142.478 o
-10 15 23 1.316 0.722 1.128 132.394 o
-10 15 24 3.393 3.355 1.200 117.152 o
-10 15 25 5.915 4.869 1.220 113.280 o
-10 16 -9 7.958 6.018 1.108 137.297 o
-10 16 -8 2.280 2.704 1.027 159.909 o
-10 16 -7 392.633 386.672 3.436 14.278 o
-10 16 -6 30.675 27.132 1.362 90.846 o
-10 16 -5 264.054 262.143 2.653 23.946 o
-10 16 -4 81.270 82.495 1.840 49.792 o
-10 16 -3 438.958 450.320 3.507 13.705 o
-10 16 -2 10.655 10.613 1.057 150.816 o
-10 16 -1 209.294 207.909 2.145 36.639 o
-10 16 0 98.063 95.974 1.627 63.720 o
-10 16 1 416.168 414.781 2.511 26.738 o
-10 16 2 35.913 35.722 1.128 132.394 o
-10 16 3 203.940 204.615 1.850 49.246 o
-10 16 4 10.774 10.806 0.783 275.127 o
-10 16 5 12.726 11.081 0.834 242.598 o
-10 16 6 0.476 0.356 0.661 386.090 o
-10 16 7 245.143 248.185 2.480 27.399 o
-10 16 8 0.800 0.183 0.722 323.592 o
-10 16 9 248.201 252.943 2.582 25.284 o
-10 16 10 8.982 7.360 0.935 192.726 o
-10 16 11 299.075 292.081 2.816 21.260 o
-10 16 13 134.763 132.306 2.175 35.620 o
-10 16 14 43.336 46.803 1.809 51.484 o
-10 16 15 340.925 341.466 3.182 16.651 o
-10 16 16 1.372 1.088 0.986 173.369 o
-10 16 17 124.493 126.898 2.379 29.791 o
-10 16 18 3.621 3.080 1.047 153.759 o
-10 16 19 49.250 53.228 2.003 42.032 o
-10 16 20 5.284 5.652 1.220 113.280 o
-10 16 21 1.010 0.539 1.139 130.041 o
-10 16 22 0.146 0.183 1.261 106.089 o
-10 16 23 1.717 0.569 1.271 104.399 o
-10 16 24 2.828 3.538 1.362 90.846 o
-10 16 25 21.414 24.032 1.718 57.114 o
-10 17 -9 64.364 67.785 2.125 37.344 o
-10 17 -8 169.916 173.711 2.684 23.405 o
-10 17 -7 0.006 0.376 0.986 173.369 o
-10 17 -5 24.915 23.686 1.230 111.415 o
-10 17 -2 2.949 1.596 1.047 153.759 o
-10 17 -1 3.681 3.080 0.834 242.598 o
-10 17 0 0.567 0.285 0.762 289.996 o
-10 17 2 15.169 14.486 0.834 242.598 o
-10 17 3 118.464 118.786 1.738 55.786 o
-10 17 4 42.479 43.997 1.383 88.194 o
-10 17 5 18.294 17.526 0.935 192.726 o
-10 17 6 7.538 6.435 0.864 225.776 o
-10 17 7 3.145 2.785 0.783 275.127 o
-10 17 8 12.051 11.131 0.925 196.985 o
-10 17 9 5.806 6.537 0.935 192.726 o
-10 17 10 0.354 0.478 0.844 236.787 o
-10 17 11 2.418 2.511 0.884 215.514 o
-10 17 12 21.050 19.081 1.169 123.344 o
-10 17 13 5.966 6.089 0.976 177.000 o
-10 17 14 0.022 0.163 1.006 166.435 o
-10 17 15 40.012 44.028 1.881 47.662 o
-10 17 16 47.628 50.107 1.942 44.715 o
-10 17 17 0.392 0.081 0.976 177.000 o
-10 17 18 27.977 28.860 1.464 78.666 o
-10 17 19 5.171 5.398 1.128 132.394 o
-10 17 20 12.087 11.121 1.332 95.054 o
-10 17 22 4.064 3.334 1.352 92.217 o
-10 17 24 2.798 3.029 1.332 95.054 o
-10 18 -9 53.571 50.889 2.023 41.192 o
-10 18 -8 11.784 10.928 1.210 115.192 o
-10 18 -7 42.411 41.151 1.881 47.662 o
-10 18 -6 1.346 1.403 0.996 169.849 o
-10 18 -5 153.410 145.583 2.511 26.738 o
-10 18 -4 7.247 5.225 1.088 142.478 o
-10 18 -3 30.382 30.639 1.769 53.879 o
-10 18 -2 110.115 112.290 2.064 39.584 o
-10 18 -1 45.302 46.732 1.627 63.720 o
-10 18 0 5.752 4.920 0.884 215.514 o
-10 18 1 31.260 30.487 1.433 82.050 o
-10 18 2 91.159 95.202 1.677 59.917 o
-10 18 3 4.131 3.517 0.752 297.887 o
-10 18 5 44.529 45.959 1.454 79.771 o
-10 18 6 140.447 142.147 2.125 37.344 o
-10 18 7 37.537 33.953 1.413 84.428 o
-10 18 8 273.889 278.113 2.592 25.086 o
-10 18 9 61.034 61.258 1.809 51.484 o
-10 18 10 98.742 99.715 2.043 40.376 o
-10 18 11 75.434 77.737 1.931 45.186 o
-10 18 12 196.351 191.745 2.531 26.310 o
-10 18 13 31.402 27.102 1.332 95.054 o
-10 18 14 76.918 79.282 2.247 33.399 o
-10 18 15 22.748 23.239 1.342 93.620 o
-10 18 16 11.733 10.298 1.139 130.041 o
-10 18 17 15.485 14.811 1.240 109.596 o
-10 18 18 10.130 9.973 1.200 117.152 o
-10 18 19 2.285 2.501 1.098 139.852 o
-10 18 20 0.409 0.081 1.088 142.478 o
-10 18 21 0.284 0.030 1.088 142.478 o
-10 18 22 9.235 9.241 1.454 79.771 o
-10 19 -9 14.594 12.107 1.261 106.089 o
-10 19 -8 4.125 3.497 1.118 134.812 o
-10 19 -7 2.582 1.962 1.200 117.152 o
-10 19 -5 25.021 23.178 1.383 88.194 o
-10 19 -4 14.377 14.151 1.372 89.505 o
-10 19 -3 73.835 74.179 2.308 31.657 o
-10 19 -2 2.001 1.952 0.864 225.776 o
-10 19 -1 18.166 18.044 1.128 132.394 o
-10 19 0 37.836 38.538 1.748 55.139 o
-10 19 1 18.173 20.138 1.118 134.812 o
-10 19 2 35.869 36.729 1.576 67.897 o
-10 19 3 24.855 23.208 1.179 121.227 o
-10 19 4 3.538 3.131 0.793 268.118 o
-10 19 5 95.055 93.331 1.921 45.666 o
-10 19 6 43.753 42.025 1.627 63.720 o
-10 19 7 107.588 107.919 1.901 46.648 o
-10 19 8 0.079 0.091 0.793 268.118 o
-10 19 9 11.650 10.979 1.067 147.957 o
-10 19 10 6.850 5.774 0.986 173.369 o
-10 19 12 16.519 14.018 1.149 127.749 o
-10 19 13 10.081 10.338 1.108 137.297 o
-10 19 14 16.725 18.003 1.393 86.911 o
-10 19 15 7.099 6.181 1.169 123.344 o
-10 19 16 4.707 3.802 1.067 147.957 o
-10 19 17 6.351 6.242 1.139 130.041 o
-10 19 18 20.004 20.118 1.372 89.505 o
-10 19 19 12.301 13.571 1.230 111.415 o
-10 19 20 1.573 1.332 1.108 137.297 o
-10 19 21 14.985 14.374 1.362 90.846 o
-10 19 22 2.070 2.511 1.301 99.562 o
-10 19 23 2.937 3.040 1.332 95.054 o
-10 20 -9 4.524 3.355 1.261 106.089 o
-10 20 -8 83.916 74.555 2.440 28.320 o
-10 20 -6 58.626 54.010 2.287 32.222 o
-10 20 -5 58.099 55.556 2.358 30.307 o
-10 20 -4 79.238 82.037 2.480 27.399 o
-10 20 -3 0.087 0.142 1.067 147.957 o
-10 20 -2 115.297 113.825 2.287 32.222 o
-10 20 -1 0.374 0.793 0.945 188.603 o
-10 20 0 25.862 27.173 1.444 80.898 o
-10 20 1 0.946 2.226 0.884 215.514 o
-10 20 2 0.088 0.874 0.844 236.787 o
-10 20 3 13.098 14.537 1.088 142.478 o
-10 20 4 10.929 10.247 1.027 159.909 o
-10 20 5 12.653 10.593 1.017 163.123 o
-10 20 6 10.833 8.783 0.956 184.612 o
-10 20 7 2.739 2.999 0.874 220.556 o
-10 20 8 133.802 132.164 2.104 38.069 o
-10 20 9 6.460 5.408 0.986 173.369 o
-10 20 10 16.352 16.885 1.189 119.163 o
-10 20 11 8.526 7.563 1.067 147.957 o
-10 20 12 99.090 100.468 2.165 35.955 o
-10 20 13 2.666 1.474 0.966 180.746 o
-10 20 14 81.633 83.115 2.104 38.069 o
-10 20 15 0.056 0.610 1.088 142.478 o
-10 20 16 48.203 45.695 1.952 44.250 o
-10 20 17 4.159 3.548 1.088 142.478 o
-10 20 18 8.494 8.763 1.179 121.227 o
-10 20 19 3.712 3.040 1.067 147.957 o
-10 20 20 13.790 13.053 1.322 96.522 o
-10 20 21 3.129 3.243 1.139 130.041 o
-10 21 -9 37.381 34.523 2.338 30.836 o
-10 21 -8 26.005 27.610 1.942 44.715 o
-10 21 -7 0.008 0.559 1.322 96.522 o
-10 21 -5 9.223 9.810 1.799 52.068 o
-10 21 -4 19.743 18.979 1.718 57.114 o
-10 21 -3 23.384 20.941 1.545 70.604 o
-10 21 -2 78.175 80.817 2.155 36.295 o
-10 21 -1 0.222 0.051 0.976 177.000 o
-10 21 0 26.867 24.499 1.393 86.911 o
-10 21 1 22.787 23.554 1.240 109.596 o
-10 21 2 3.415 1.820 0.935 192.726 o
-10 21 3 100.521 96.320 2.074 39.197 o
-10 21 4 82.706 90.363 2.277 32.510 o
-10 21 5 2.276 0.630 0.945 188.603 o
-10 21 7 0.945 1.281 0.884 215.514 o
-10 21 8 4.430 5.124 0.945 188.603 o
-10 21 9 13.782 12.433 1.139 130.041 o
-10 21 10 12.660 11.518 1.149 127.749 o
-10 21 12 7.916 8.468 1.098 139.852 o
-10 21 13 1.863 1.566 0.986 173.369 o
-10 21 14 0.388 0.590 0.976 177.000 o
-10 21 15 13.492 13.378 1.332 95.054 o
-10 21 16 20.719 21.134 1.484 76.526 o
-10 21 17 8.998 8.173 1.149 127.749 o
-10 21 19 1.463 2.155 1.057 150.816 o
-10 21 20 3.312 4.178 1.159 125.518 o
-10 21 21 1.406 1.240 1.139 130.041 o
-10 22 -9 8.510 7.299 1.576 67.897 o
-10 22 -8 31.626 30.416 2.125 37.344 o
-10 22 -7 12.902 11.569 1.606 65.343 o
-10 22 -6 4.216 3.507 1.657 61.396 o
-10 22 -5 4.497 3.700 1.637 62.931 o
-10 22 -4 76.173 82.413 2.511 26.738 o
-10 22 -3 10.142 8.295 1.301 99.562 o
-10 22 -2 37.501 38.010 1.921 45.666 o
-10 22 -1 0.006 0.010 0.996 169.849 o
-10 22 0 1.650 2.074 1.027 159.909 o
-10 22 1 3.194 3.365 0.976 177.000 o
-10 22 2 0.539 0.183 0.925 196.985 o
-10 22 3 23.248 23.086 1.454 79.771 o
-10 22 4 2.963 1.596 1.067 147.957 o
-10 22 5 10.881 9.993 1.169 123.344 o
-10 22 6 122.527 125.933 2.389 29.538 o
-10 22 7 37.967 39.463 1.769 53.879 o
-10 22 8 80.849 81.061 1.992 42.462 o
-10 22 9 21.007 18.908 1.250 107.821 o
-10 22 10 29.612 28.952 1.444 80.898 o
-10 22 11 35.478 33.160 1.616 64.524 o
-10 22 12 43.708 41.801 1.820 50.911 o
-10 22 13 23.264 22.080 1.352 92.217 o
-10 22 14 29.046 32.357 1.637 62.931 o
-10 22 15 37.138 37.349 1.921 45.666 o
-10 22 16 0.227 0.752 1.088 142.478 o
-10 22 17 5.661 4.015 1.149 127.749 o
-10 22 18 8.267 7.787 1.159 125.518 o
-10 22 19 1.410 2.775 1.057 150.816 o
-10 22 20 2.033 2.724 1.098 139.852 o
-10 23 -8 51.748 46.884 3.416 14.449 o
-10 23 -5 4.681 4.412 1.708 57.796 o
-10 23 -4 11.785 11.924 1.393 86.911 o
-10 23 -1 0.968 0.610 1.006 166.435 o
-10 23 0 65.749 72.085 2.145 36.639 o
-10 23 1 28.917 28.952 1.393 86.911 o
-10 23 2 136.633 141.832 2.613 24.697 o
-10 23 3 6.266 7.634 1.200 117.152 o
-10 23 4 48.095 48.572 1.962 43.793 o
-10 23 6 143.379 144.668 2.531 26.310 o
-10 23 7 10.041 8.631 1.179 121.227 o
-10 23 8 29.566 26.034 1.433 82.050 o
-10 23 9 1.512 0.549 1.128 132.394 o
-10 23 11 2.851 2.592 1.027 159.909 o
-10 23 12 4.958 5.184 1.078 145.179 o
-10 23 14 5.712 6.272 1.118 134.812 o
-10 23 15 3.700 3.324 1.128 132.394 o
-10 23 16 11.286 12.168 1.301 99.562 o
-10 23 17 1.332 1.881 1.108 137.297 o
-10 23 18 0.567 0.854 1.078 145.179 o
-10 23 19 8.530 8.814 1.210 115.192 o
-10 24 -9 0.165 0.742 1.799 52.068 o
-10 24 -8 3.110 2.247 1.982 42.899 o
-10 24 -7 52.624 47.911 4.646 7.811 o
-10 24 -6 14.114 11.640 2.857 20.659 o
-10 24 -5 5.335 3.141 2.562 25.687 o
-10 24 -4 23.890 24.936 2.013 41.609 o
-10 24 -3 31.317 32.825 2.318 31.379 o
-10 24 -1 36.429 35.021 1.942 44.715 o
-10 24 0 11.213 11.457 1.271 104.399 o
-10 24 1 29.494 28.545 1.606 65.343 o
-10 24 2 42.848 45.471 2.114 37.704 o
-10 24 3 24.010 22.883 1.383 88.194 o
-10 24 4 11.887 11.182 1.210 115.192 o
-10 24 6 3.200 2.674 1.067 147.957 o
-10 24 7 26.231 23.686 1.413 84.428 o
-10 24 8 0.823 1.169 1.088 142.478 o
-10 24 9 47.774 46.467 2.196 34.963 o
-10 24 11 13.844 10.887 1.372 89.505 o
-10 24 13 5.446 5.815 1.067 147.957 o
-10 24 14 5.431 5.693 1.067 147.957 o
-10 24 15 26.506 24.418 1.464 78.666 o
-10 24 16 1.808 1.809 1.088 142.478 o
-10 24 17 2.005 2.531 1.078 145.179 o
-10 24 18 4.714 4.768 1.118 134.812 o
-10 25 -9 11.438 11.243 2.328 31.106 o
-10 25 -8 21.011 21.978 3.111 17.421 o
-10 25 -6 12.406 13.205 2.857 20.659 o
-10 25 -4 6.718 7.004 1.555 69.684 o
-10 25 -3 32.104 37.400 2.389 29.538 o
-10 25 -1 32.068 33.506 1.881 47.662 o
-10 25 0 1.014 1.383 1.281 102.748 o
-10 25 1 21.094 24.133 1.525 72.499 o
-10 25 2 7.415 8.102 1.189 119.163 o
-10 25 3 10.804 11.091 1.210 115.192 o
-10 25 4 3.298 3.121 1.078 145.179 o
-10 25 5 35.782 36.271 1.688 59.197 o
-10 25 6 48.674 51.703 2.033 40.781 o
-10 25 7 18.124 19.294 1.383 88.194 o
-10 25 8 21.435 20.423 1.535 71.542 o
-10 25 9 5.829 5.449 1.250 107.821 o
-10 25 10 3.654 2.328 1.159 125.518 o
-10 25 11 0.810 0.234 1.128 132.394 o
-10 25 12 0.054 0.142 1.118 134.812 o
-10 25 13 6.171 6.526 1.230 111.415 o
-10 25 14 1.609 2.775 1.149 127.749 o
-10 25 15 20.388 21.419 1.413 84.428 o
-10 25 16 19.419 18.542 1.342 93.620 o
-10 25 17 9.849 12.097 1.261 106.089 o
-10 26 -9 2.608 1.779 2.419 28.798 o
-10 26 -8 6.464 5.937 2.572 25.484 o
-10 26 -7 2.509 2.338 2.470 27.625 o
-10 26 -6 8.331 4.697 2.562 25.687 o
-10 26 -5 0.446 2.247 2.389 29.538 o
-10 26 -4 25.329 23.717 2.399 29.288 o
-10 26 -3 1.007 0.651 1.383 88.194 o
-10 26 -2 16.974 16.834 1.555 69.684 o
-10 26 -1 3.518 2.674 1.281 102.748 o
-10 26 0 12.630 11.965 1.494 75.488 o
-10 26 1 0.407 0.437 1.189 119.163 o
-10 26 2 11.659 12.351 1.352 92.217 o
-10 26 3 4.876 4.463 1.210 115.192 o
-10 26 4 0.923 0.457 1.149 127.749 o
-10 26 6 1.882 2.796 1.189 119.163 o
-10 26 7 3.374 3.517 1.220 113.280 o
-10 26 8 3.524 3.050 1.240 109.596 o
-10 26 9 3.828 3.090 1.200 117.152 o
-10 26 10 10.843 11.172 1.322 96.522 o
-10 26 11 1.369 1.322 1.108 137.297 o
-10 26 12 21.287 18.664 1.423 83.226 o
-10 26 14 20.702 23.178 1.464 78.666 o
-10 26 15 0.020 0.051 1.179 121.227 o
-10 27 -8 14.686 13.998 2.775 21.887 o
-10 27 -7 1.354 1.006 2.287 32.222 o
-10 27 -6 8.601 6.720 2.602 24.891 o
-10 27 -2 22.551 24.276 1.688 59.197 o
-10 27 -1 23.628 26.136 1.738 55.786 o
-10 27 0 7.315 6.882 1.393 86.911 o
-10 27 1 25.524 27.193 1.779 53.265 o
-10 27 2 17.029 17.373 1.413 84.428 o
-10 27 3 0.956 0.884 1.118 134.812 o
-10 27 4 1.286 1.169 1.128 132.394 o
-10 27 5 8.643 8.224 1.281 102.748 o
-10 27 6 3.051 3.924 1.220 113.280 o
-10 27 7 3.097 3.924 1.322 96.522 o
-10 27 8 2.167 1.850 1.291 101.136 o
-10 27 10 3.212 4.656 1.372 89.505 o
-10 27 13 0.130 0.834 1.261 106.089 o
-10 28 -6 1.432 2.724 2.328 31.106 o
-10 28 -4 3.011 3.883 1.738 55.786 o
-10 28 -3 16.610 16.509 1.769 53.879 o
-10 28 -2 14.777 14.415 1.525 72.499 o
-10 28 -1 5.621 6.099 1.352 92.217 o
-10 28 0 0.192 1.311 1.250 107.821 o
-10 28 1 13.348 14.476 1.545 70.604 o
-10 28 2 3.612 4.076 1.159 125.518 o
-10 28 3 2.955 2.552 1.159 125.518 o
-10 28 4 6.014 5.906 1.240 109.596 o
-10 28 5 5.786 6.781 1.271 104.399 o
-10 28 6 4.557 4.158 1.311 98.025 o
-10 28 8 12.232 13.205 1.535 71.542 o
-10 28 9 10.069 10.654 1.484 76.526 o
-10 28 10 1.939 1.403 1.291 101.136 o
-10 28 11 10.386 11.579 1.494 75.488 o
-10 28 12 0.047 0.468 1.250 107.821 o
-10 29 -3 3.017 3.893 1.738 55.786 o
-10 29 -2 25.614 27.437 1.992 42.462 o
-10 29 -1 21.461 23.107 1.688 59.197 o
-10 29 0 1.983 0.945 1.271 104.399 o
-10 29 1 3.254 2.369 1.301 99.562 o
-10 29 2 5.478 7.116 1.230 111.415 o
-10 29 3 3.673 3.273 1.179 121.227 o
-10 29 4 2.629 3.527 1.200 117.152 o
-10 29 5 19.524 20.738 1.627 63.720 o
-10 29 6 11.799 13.673 1.535 71.542 o
-10 29 7 13.480 15.523 1.576 67.897 o
-10 29 8 2.606 2.887 1.301 99.562 o
-10 29 9 0.605 0.030 1.240 109.596 o
-9 0 -7 159.879 155.474 2.745 22.376 o
-9 0 -5 115.959 119.203 5.093 6.499 o
-9 0 -3 52.549 55.017 4.259 9.292 o
-9 0 -1 854.002 841.465 9.485 1.874 o
-9 0 1 4020.470 3964.710 19.823 0.429 o
-9 0 3 317.319 306.953 5.754 5.092 o
-9 0 5 1542.370 1518.390 12.128 1.146 o
-9 0 7 298.574 290.993 5.855 4.917 o
-9 0 9 11.396 10.674 1.982 42.899 o
-9 0 11 966.584 993.656 12.117 1.148 o
-9 0 13 191.808 208.437 3.040 18.246 o
-9 0 15 466.584 482.382 4.656 7.777 o
-9 0 17 19.868 19.721 1.667 60.650 o
-9 0 19 342.544 348.022 4.849 7.169 o
-9 0 21 3.659 5.784 2.338 30.836 o
-9 0 23 68.185 73.518 4.971 6.822 o
-9 0 27 7.411 8.478 2.206 34.641 o
-9 0 29 13.731 11.863 2.247 33.399 o
-9 1 -8 793.477 816.976 3.202 16.440 o
-9 1 -7 192.116 201.921 2.389 29.538 o
-9 1 -6 1145.020 1133.150 9.708 1.789 o
-9 1 -5 46.894 47.860 2.623 24.506 o
-9 1 -4 1143.100 1166.250 9.576 1.838 o
-9 1 -3 13.754 16.224 1.738 55.786 o
-9 1 -2 1839.380 1825.290 10.298 1.590 o
-9 1 -1 310.443 311.965 4.229 9.426 o
-9 1 0 856.705 871.586 6.740 3.711 o
-9 1 2 335.410 329.389 4.473 8.426 o
-9 1 3 69.448 70.113 2.419 28.798 o
-9 1 4 154.069 151.408 2.907 19.943 o
-9 1 5 56.907 53.431 2.094 38.440 o
-9 1 6 180.989 182.047 3.202 16.440 o
-9 1 7 194.209 210.369 3.497 13.785 o
-9 1 8 58.706 63.668 2.399 29.288 o
-9 1 9 441.392 437.491 5.073 6.551 o
-9 1 10 407.744 401.718 5.154 6.346 o
-9 1 11 449.420 438.629 5.855 4.917 o
-9 1 12 109.542 116.550 2.470 27.625 o
-9 1 13 25.193 24.774 1.159 125.518 o
-9 1 14 773.829 776.059 3.924 10.948 o
-9 1 15 2.816 1.982 0.671 374.479 o
-9 1 16 115.826 116.753 1.830 50.347 o
-9 1 18 132.774 128.484 2.074 39.197 o
-9 1 19 9.466 8.468 1.006 166.435 o
-9 1 20 19.148 17.027 1.525 72.499 o
-9 1 21 25.158 25.587 1.708 57.796 o
-9 1 22 5.406 3.466 1.311 98.025 o
-9 1 23 11.832 12.046 1.555 69.684 o
-9 1 24 38.856 39.636 2.399 29.288 o
-9 1 25 30.772 29.552 2.175 35.620 o
-9 1 26 12.185 9.932 1.779 53.265 o
-9 1 27 11.068 11.691 1.667 60.650 o
-9 1 28 15.341 17.058 1.708 57.796 o
-9 1 29 17.087 16.153 1.688 59.197 o
-9 2 -8 81.691 84.965 1.372 89.505 o
-9 2 -7 4.230 8.051 0.905 205.937 o
-9 2 -6 43.341 48.277 2.755 22.211 o
-9 2 -5 44.254 49.720 2.755 22.211 o
-9 2 -4 7.721 8.509 1.606 65.343 o
-9 2 -3 88.421 91.512 3.365 14.889 o
-9 2 -2 17.805 18.390 1.728 56.444 o
-9 2 -1 95.341 84.873 2.755 22.211 o
-9 2 0 9.961 10.674 1.362 90.846 o
-9 2 1 418.043 404.005 4.941 6.906 o
-9 2 2 318.839 320.362 4.432 8.581 o
-9 2 3 1.032 1.688 0.966 180.746 o
-9 2 4 1.345 2.430 1.006 166.435 o
-9 2 5 1135.520 1146.310 7.238 3.218 o
-9 2 6 181.640 177.046 3.192 16.545 o
-9 2 7 304.619 298.434 4.066 10.195 o
-9 2 8 17.709 19.508 1.555 69.684 o
-9 2 9 475.049 486.347 5.306 5.987 o
-9 2 10 15.323 15.492 1.555 69.684 o
-9 2 11 268.547 268.639 4.554 8.128 o
-9 2 12 148.271 152.638 2.572 25.484 o
-9 2 13 362.494 380.238 3.121 17.308 o
-9 2 14 181.836 184.914 1.759 54.503 o
-9 2 15 77.178 81.824 1.444 80.898 o
-9 2 16 259.218 266.605 2.165 35.955 o
-9 2 17 618.753 632.743 3.172 16.757 o
-9 2 18 109.448 110.084 2.023 41.192 o
-9 2 19 32.562 27.854 1.403 85.656 o
-9 2 20 102.622 105.327 2.826 21.107 o
-9 2 21 24.306 20.270 1.627 63.720 o
-9 2 23 2.485 2.572 1.362 90.846 o
-9 2 24 1.271 1.098 1.240 109.596 o
-9 2 25 0.966 1.688 1.281 102.748 o
-9 2 26 11.466 10.938 1.484 76.526 o
-9 2 27 24.527 24.215 1.677 59.917 o
-9 2 28 6.641 6.852 1.515 73.475 o
-9 3 -8 0.027 0.325 0.529 603.265 o
-9 3 -7 945.677 973.548 3.436 14.278 o
-9 3 -6 498.768 518.308 7.258 3.200 o
-9 3 -5 300.287 315.736 5.784 5.038 o
-9 3 -4 11.242 11.528 1.840 49.792 o
-9 3 -3 1398.750 1406.960 11.213 1.341 o
-9 3 -2 226.407 236.881 4.422 8.621 o
-9 3 -1 355.700 365.741 4.808 7.291 o
-9 3 0 68.233 67.429 2.623 24.506 o
-9 3 1 346.343 323.503 4.483 8.388 o
-9 3 2 268.130 270.560 3.944 10.836 o
-9 3 3 4.500 8.102 1.179 121.227 o
-9 3 4 53.670 51.398 2.165 35.955 o
-9 3 5 81.725 76.324 2.450 28.085 o
-9 3 6 437.385 430.832 4.869 7.110 o
-9 3 7 1151.180 1140.390 7.919 2.688 o
-9 3 8 101.181 99.471 3.060 18.005 o
-9 3 9 84.795 82.586 2.979 19.001 o
-9 3 10 138.548 134.014 3.578 13.165 o
-9 3 11 326.588 332.062 5.794 5.021 o
-9 3 12 75.978 72.126 1.718 57.114 o
-9 3 13 988.778 1015.500 4.819 7.260 o
-9 3 14 5.996 4.727 0.712 332.904 o
-9 3 15 359.812 357.914 2.358 30.307 o
-9 3 16 100.072 97.296 1.566 68.782 o
-9 3 17 6.060 6.242 0.773 282.415 o
-9 3 19 103.691 100.051 1.820 50.911 o
-9 3 20 55.578 53.410 2.084 38.816 o
-9 3 21 0.281 5.591 1.311 98.025 o
-9 3 22 25.663 24.479 1.637 62.931 o
-9 3 23 0.830 0.722 1.200 117.152 o
-9 3 24 10.635 10.471 1.423 83.226 o
-9 3 25 3.320 2.806 1.301 99.562 o
-9 3 26 1.839 0.874 1.281 102.748 o
-9 3 27 0.217 1.006 1.250 107.821 o
-9 3 28 7.901 8.295 1.301 99.562 o
-9 3 29 31.907 36.657 2.277 32.510 o
-9 4 -8 68.365 73.732 1.261 106.089 o
-9 4 -7 92.651 91.999 1.372 89.505 o
-9 4 -6 42.070 40.775 2.287 32.222 o
-9 4 -5 130.095 127.508 4.432 8.581 o
-9 4 -4 527.547 529.012 7.258 3.200 o
-9 4 -3 48.570 51.103 2.887 20.224 o
-9 4 -2 37.812 36.464 2.267 32.802 o
-9 4 -1 90.911 85.433 2.857 20.659 o
-9 4 0 211.497 210.145 3.771 11.851 o
-9 4 1 251.807 270.662 4.381 8.781 o
-9 4 2 159.988 162.529 3.395 14.623 o
-9 4 3 366.490 370.763 4.930 6.935 o
-9 4 4 210.410 204.513 3.843 11.416 o
-9 4 5 519.656 532.631 5.723 5.146 o
-9 4 6 1291.460 1278.710 8.580 2.290 o
-9 4 7 102.117 103.517 3.009 18.618 o
-9 4 8 173.279 171.007 3.761 11.915 o
-9 4 9 506.584 494.053 6.272 4.285 o
-9 4 10 56.706 53.512 2.785 21.728 o
-9 4 11 194.218 196.167 4.768 7.416 o
-9 4 12 159.333 170.967 2.216 34.324 o
-9 4 13 153.527 151.784 1.728 56.444 o
-9 4 14 213.711 212.046 2.003 42.032 o
-9 4 15 27.107 26.553 1.149 127.749 o
-9 4 16 233.308 237.349 2.094 38.440 o
-9 4 17 12.558 14.018 0.874 220.556 o
-9 4 18 2.202 2.297 0.742 306.104 o
-9 4 19 17.416 15.238 1.006 166.435 o
-9 4 20 20.622 16.031 1.220 113.280 o
-9 4 21 12.335 11.030 1.159 125.518 o
-9 4 22 5.112 3.975 1.139 130.041 o
-9 4 23 0.496 0.132 1.200 117.152 o
-9 4 24 0.002 0.559 1.230 111.415 o
-9 4 25 3.300 3.426 1.311 98.025 o
-9 4 26 2.287 4.056 1.342 93.620 o
-9 4 27 1.130 0.935 1.250 107.821 o
-9 4 28 0.503 0.905 1.261 106.089 o
-9 4 29 0.002 2.663 1.403 85.656 o
-9 5 -8 112.057 107.899 1.423 83.226 o
-9 5 -7 383.166 392.558 2.175 35.620 o
-9 5 -6 272.806 274.677 2.186 35.289 o
-9 5 -5 76.732 77.046 3.649 12.657 o
-9 5 -4 1.284 0.203 1.322 96.522 o
-9 5 -3 774.604 766.524 8.875 2.140 o
-9 5 -2 332.357 332.550 5.540 5.492 o
-9 5 -1 397.067 403.039 5.591 5.392 o
-9 5 0 117.036 115.960 3.406 14.535 o
-9 5 1 137.216 142.838 3.619 12.871 o
-9 5 2 1407.240 1373.660 9.271 1.961 o
-9 5 3 12.421 13.053 1.505 74.472 o
-9 5 4 789.562 790.759 7.187 3.263 o
-9 5 6 237.617 230.619 3.954 10.780 o
-9 5 7 822.840 800.325 7.695 2.847 o
-9 5 8 99.857 102.724 3.487 13.865 o
-9 5 9 62.046 62.428 2.938 19.531 o
-9 5 10 6.001 4.046 1.433 82.050 o
-9 5 11 74.412 77.269 2.735 22.543 o
-9 5 12 77.886 80.228 1.301 99.562 o
-9 5 13 227.445 232.845 1.931 45.186 o
-9 5 14 6.048 5.093 0.651 398.249 o
-9 5 15 163.413 164.938 1.748 55.139 o
-9 5 16 4.286 3.507 0.681 363.384 o
-9 5 17 0.720 0.061 0.620 438.385 o
-9 5 18 0.506 0.071 0.671 374.479 o
-9 5 19 97.034 95.710 1.647 62.156 o
-9 5 20 96.941 95.425 1.931 45.186 o
-9 5 21 14.176 11.284 1.067 147.957 o
-9 5 22 29.163 27.640 1.342 93.620 o
-9 5 23 14.089 13.774 1.169 123.344 o
-9 5 24 19.896 18.684 1.596 66.178 o
-9 5 25 26.847 27.285 1.769 53.879 o
-9 5 26 31.063 30.436 1.779 53.265 o
-9 5 27 2.483 2.450 1.545 70.604 o
-9 5 28 8.456 10.501 1.748 55.139 o
-9 5 29 45.692 45.898 2.358 30.307 o
-9 6 -8 3.968 4.951 0.640 410.992 o
-9 6 -7 179.090 183.409 1.647 62.156 o
-9 6 -5 6.405 5.561 1.372 89.505 o
-9 6 -4 40.236 31.737 2.989 18.872 o
-9 6 -3 163.375 170.194 4.951 6.878 o
-9 6 -2 174.864 168.344 4.392 8.741 o
-9 6 -1 5.586 5.022 1.403 85.656 o
-9 6 0 0.000 7.004 1.383 88.194 o
-9 6 1 527.031 520.107 5.957 4.750 o
-9 6 2 98.971 93.219 3.070 17.886 o
-9 6 3 1526.180 1536.600 9.993 1.688 o
-9 6 4 3.510 2.857 1.189 119.163 o
-9 6 5 465.050 442.665 5.866 4.900 o
-9 6 7 870.726 884.110 8.255 2.474 o
-9 6 8 31.664 31.259 2.226 34.012 o
-9 6 9 306.063 307.360 5.306 5.987 o
-9 6 10 83.625 84.914 3.629 12.799 o
-9 6 11 147.533 149.436 2.226 34.012 o
-9 6 12 44.390 47.270 1.128 132.394 o
-9 6 13 41.099 39.819 1.017 163.123 o
-9 6 14 51.915 53.878 1.128 132.394 o
-9 6 15 48.336 47.982 1.189 119.163 o
-9 6 16 129.759 129.196 1.606 65.343 o
-9 6 17 1.413 1.586 0.701 342.623 o
-9 6 18 46.480 48.440 1.352 92.217 o
-9 6 19 43.879 41.751 1.372 89.505 o
-9 6 20 24.890 22.334 1.098 139.852 o
-9 6 21 6.758 14.303 1.118 134.812 o
-9 6 22 10.425 8.997 1.098 139.852 o
-9 6 23 1.006 0.417 0.956 184.612 o
-9 6 24 1.705 2.643 1.027 159.909 o
-9 6 26 5.241 4.605 1.637 62.931 o
-9 6 27 9.411 10.745 1.748 55.139 o
-9 6 28 4.283 3.965 1.576 67.897 o
-9 7 -8 70.420 75.602 1.271 104.399 o
-9 7 -7 82.798 78.113 1.291 101.136 o
-9 7 -6 223.526 233.882 1.881 47.662 o
-9 7 -5 120.102 123.930 2.013 41.609 o
-9 7 -4 26.616 23.239 2.724 22.712 o
-9 7 -3 539.661 548.744 8.793 2.180 o
-9 7 -2 369.391 367.205 6.415 4.097 o
-9 7 -1 255.820 251.662 4.900 7.021 o
-9 7 0 430.413 420.097 5.723 5.146 o
-9 7 1 33.800 33.049 2.114 37.704 o
-9 7 2 225.825 232.337 4.290 9.160 o
-9 7 3 113.584 112.056 3.466 14.028 o
-9 7 4 602.200 612.910 7.248 3.209 o
-9 7 5 114.246 118.613 3.792 11.725 o
-9 7 6 896.231 905.946 8.956 2.102 o
-9 7 7 71.587 64.562 2.989 18.872 o
-9 7 8 724.876 725.647 7.817 2.758 o
-9 7 9 86.630 87.313 3.568 13.240 o
-9 7 10 436.862 426.695 3.548 13.393 o
-9 7 11 139.961 139.626 1.860 48.709 o
-9 7 12 317.912 321.612 1.921 45.666 o
-9 7 13 34.509 31.605 1.006 166.435 o
-9 7 14 49.864 51.774 1.139 130.041 o
-9 7 15 108.393 104.015 1.423 83.226 o
-9 7 16 2.648 2.430 0.651 398.249 o
-9 7 17 6.929 6.994 0.793 268.118 o
-9 7 18 72.193 69.239 1.576 67.897 o
-9 7 19 37.875 40.185 1.352 92.217 o
-9 7 20 15.342 14.313 0.996 169.849 o
-9 7 21 28.113 28.576 1.372 89.505 o
-9 7 22 73.767 70.296 1.992 42.462 o
-9 7 23 6.858 5.632 1.189 119.163 o
-9 7 24 64.458 67.612 2.297 31.937 o
-9 7 25 3.053 3.151 1.200 117.152 o
-9 7 26 52.500 51.205 2.155 36.295 o
-9 7 27 9.891 9.912 1.738 55.786 o
-9 7 28 36.883 38.741 2.633 24.317 o
-9 8 -8 119.905 119.721 1.545 70.604 o
-9 8 -7 64.832 61.899 1.240 109.596 o
-9 8 -6 47.126 45.837 1.108 137.297 o
-9 8 -5 160.426 161.065 1.647 62.156 o
-9 8 -4 3.256 3.527 0.762 289.996 o
-9 8 -3 1.120 0.203 1.657 61.396 o
-9 8 0 7.647 7.695 1.494 75.488 o
-9 8 1 47.301 44.028 2.491 27.176 o
-9 8 2 1197.490 1202.400 10.064 1.664 o
-9 8 3 1068.550 1051.830 9.698 1.792 o
-9 8 4 1119.310 1105.400 9.800 1.755 o
-9 8 5 317.618 325.699 5.632 5.315 o
-9 8 6 1363.180 1370.240 11.152 1.356 o
-9 8 7 933.449 916.203 8.915 2.121 o
-9 8 8 708.967 701.585 7.868 2.723 o
-9 8 9 40.697 42.167 1.474 77.585 o
-9 8 10 315.554 313.540 2.755 22.211 o
-9 8 11 54.828 53.349 1.108 137.297 o
-9 8 12 2.752 3.670 0.549 559.406 o
-9 8 13 177.737 178.896 1.606 65.343 o
-9 8 14 8.533 8.681 0.671 374.479 o
-9 8 15 14.899 14.151 0.762 289.996 o
-9 8 17 257.556 261.950 2.287 32.222 o
-9 8 19 38.484 35.062 1.423 83.226 o
-9 8 20 19.877 20.768 1.118 134.812 o
-9 8 21 20.010 15.706 1.311 98.025 o
-9 8 22 3.788 2.338 1.118 134.812 o
-9 8 23 0.486 0.000 1.067 147.957 o
-9 8 24 17.682 19.620 1.454 79.771 o
-9 8 25 2.588 3.029 1.210 115.192 o
-9 8 26 1.705 1.505 1.139 130.041 o
-9 8 27 7.894 8.641 1.393 86.911 o
-9 8 28 0.000 0.569 1.484 76.526 o
-9 9 -8 91.800 86.754 1.444 80.898 o
-9 9 -7 334.440 336.576 2.196 34.963 o
-9 9 -6 182.375 181.580 1.677 59.917 o
-9 9 -5 553.363 575.409 2.826 21.107 o
-9 9 -4 1.121 1.139 0.590 484.908 o
-9 9 -3 112.907 112.687 1.931 45.186 o
-9 9 -2 11.266 10.959 2.013 41.609 o
-9 9 -1 254.112 251.540 5.063 6.577 o
-9 9 0 10.207 9.200 1.677 59.917 o
-9 9 1 94.568 96.493 3.853 11.356 o
-9 9 2 372.889 375.297 6.598 3.873 o
-9 9 3 991.529 982.128 9.881 1.727 o
-9 9 4 40.607 40.744 2.816 21.260 o
-9 9 5 276.361 272.837 5.347 5.896 o
-9 9 6 142.785 152.353 4.351 8.905 o
-9 9 7 201.056 199.166 4.747 7.480 o
-9 9 8 82.882 79.231 1.860 48.709 o
-9 9 9 15.618 23.767 1.230 111.415 o
-9 9 10 301.617 318.745 2.328 31.106 o
-9 9 11 677.401 681.518 2.714 22.882 o
-9 9 12 53.473 59.957 1.139 130.041 o
-9 9 13 80.505 78.276 1.271 104.399 o
-9 9 14 64.258 63.759 1.250 107.821 o
-9 9 15 75.836 77.493 1.342 93.620 o
-9 9 16 10.880 10.877 0.793 268.118 o
-9 9 17 3.996 3.649 0.803 261.373 o
-9 9 18 10.358 12.900 1.017 163.123 o
-9 9 19 52.678 54.732 1.718 57.114 o
-9 9 21 145.997 153.238 2.674 23.583 o
-9 9 22 4.286 2.979 1.118 134.812 o
-9 9 23 19.123 17.251 1.403 85.656 o
-9 9 24 0.657 1.708 1.159 125.518 o
-9 9 25 50.975 50.229 2.125 37.344 o
-9 9 26 2.644 1.698 1.149 127.749 o
-9 9 27 20.046 19.549 1.454 79.771 o
-9 9 28 3.455 3.182 1.281 102.748 o
-9 10 -8 297.566 308.285 2.236 33.703 o
-9 10 -7 47.541 44.455 1.200 117.152 o
-9 10 -6 34.159 34.055 1.108 137.297 o
-9 10 -5 29.428 28.444 0.956 184.612 o
-9 10 -4 0.748 0.051 0.518 627.155 o
-9 10 -3 6.406 6.902 0.671 374.479 o
-9 10 -2 376.692 384.619 2.765 22.048 o
-9 10 -1 1029.900 1009.760 6.648 3.814 o
-9 10 0 4.932 2.247 1.535 71.542 o
-9 10 1 1.325 0.569 1.454 79.771 o
-9 10 2 1347.770 1341.820 11.782 1.214 o
-9 10 3 32.500 30.314 2.623 24.506 o
-9 10 4 528.705 531.452 7.848 2.737 o
-9 10 5 13.080 12.036 1.992 42.462 o
-9 10 6 591.832 586.052 4.076 10.144 o
-9 10 7 7.547 6.709 0.793 268.118 o
-9 10 8 446.585 457.781 3.029 18.369 o
-9 10 9 866.611 888.166 3.406 14.535 o
-9 10 10 477.366 476.334 2.623 24.506 o
-9 10 11 182.756 183.613 1.494 75.488 o
-9 10 12 2.314 1.128 0.549 559.406 o
-9 10 13 58.846 53.238 1.200 117.152 o
-9 10 14 52.075 51.520 1.301 99.562 o
-9 10 15 67.612 66.545 1.515 73.475 o
-9 10 16 16.713 13.683 0.915 201.386 o
-9 10 17 37.328 35.651 1.383 88.194 o
-9 10 18 59.324 56.216 1.718 57.114 o
-9 10 19 9.824 9.230 1.017 163.123 o
-9 10 20 77.182 76.863 1.952 44.250 o
-9 10 21 106.490 102.430 2.450 28.085 o
-9 10 22 0.915 0.244 1.078 145.179 o
-9 10 24 2.689 1.830 1.179 121.227 o
-9 10 25 0.083 0.752 1.159 125.518 o
-9 10 26 2.910 2.714 1.169 123.344 o
-9 10 27 0.406 0.793 1.118 134.812 o
-9 10 28 3.097 2.379 1.555 69.684 o
-9 11 -8 4.120 5.611 0.722 323.592 o
-9 11 -7 0.530 0.030 0.620 438.385 o
-9 11 -6 59.042 61.228 1.281 102.748 o
-9 11 -5 104.669 106.475 1.444 80.898 o
-9 11 -4 163.466 168.039 1.637 62.931 o
-9 11 -3 30.010 27.986 0.956 184.612 o
-9 11 -2 283.629 286.611 2.053 39.977 o
-9 11 -1 94.148 95.507 1.444 80.898 o
-9 11 0 34.675 35.549 1.271 104.399 o
-9 11 1 563.729 572.959 3.426 14.363 o
-9 11 2 100.112 99.502 1.870 48.181 o
-9 11 3 508.306 512.442 3.517 13.626 o
-9 11 4 14.423 16.123 0.834 242.598 o
-9 11 5 711.524 717.942 2.867 20.512 o
-9 11 6 13.138 12.168 0.651 398.249 o
-9 11 7 442.744 443.560 2.308 31.657 o
-9 11 8 206.502 201.586 1.972 43.342 o
-9 11 9 72.621 69.971 1.342 93.620 o
-9 11 10 0.189 1.311 0.620 438.385 o
-9 11 11 42.308 41.313 1.159 125.518 o
-9 11 12 348.809 343.712 2.358 30.307 o
-9 11 13 32.429 30.589 1.128 132.394 o
-9 11 14 2.790 2.318 0.671 374.479 o
-9 11 15 44.081 47.697 1.444 80.898 o
-9 11 16 20.988 21.348 1.067 147.957 o
-9 11 17 76.164 75.419 1.698 58.490 o
-9 11 18 2.350 1.271 0.813 254.880 o
-9 11 19 4.238 2.033 0.915 201.386 o
-9 11 20 1.102 0.264 0.915 201.386 o
-9 11 21 53.122 51.937 2.114 37.704 o
-9 11 22 12.280 10.776 1.271 104.399 o
-9 11 23 31.111 32.916 1.728 56.444 o
-9 11 24 0.427 0.335 1.169 123.344 o
-9 11 25 44.348 44.648 2.114 37.704 o
-9 11 26 7.362 8.000 1.271 104.399 o
-9 11 27 28.100 28.881 1.576 67.897 o
-9 12 -8 4.627 4.097 0.773 282.415 o
-9 12 -7 79.905 80.207 1.494 75.488 o
-9 12 -6 33.079 34.574 1.261 106.089 o
-9 12 -5 27.920 26.512 1.098 139.852 o
-9 12 -4 19.026 18.380 0.813 254.880 o
-9 12 -3 0.498 0.915 0.569 520.162 o
-9 12 -2 135.384 141.344 1.545 70.604 o
-9 12 -1 31.700 30.223 1.057 150.816 o
-9 12 0 29.335 31.066 1.047 153.759 o
-9 12 1 123.976 125.201 1.525 72.499 o
-9 12 2 657.081 659.845 2.887 20.224 o
-9 12 3 524.949 527.223 2.602 24.891 o
-9 12 4 634.325 640.276 2.674 23.583 o
-9 12 5 736.403 720.361 2.887 20.224 o
-9 12 6 371.403 370.295 2.145 36.639 o
-9 12 7 61.043 58.666 1.169 123.344 o
-9 12 8 292.804 287.232 2.318 31.379 o
-9 12 9 159.314 174.403 1.840 49.792 o
-9 12 10 228.173 235.732 2.104 38.069 o
-9 12 11 128.930 135.397 1.759 54.503 o
-9 12 12 53.284 53.532 1.311 98.025 o
-9 12 13 1.869 1.037 0.712 332.904 o
-9 12 14 43.196 38.335 1.362 90.846 o
-9 12 15 16.453 16.092 0.956 184.612 o
-9 12 16 13.525 11.619 0.935 192.726 o
-9 12 17 7.350 8.336 0.905 205.937 o
-9 12 18 0.006 0.793 0.813 254.880 o
-9 12 19 7.186 5.683 0.986 173.369 o
-9 12 20 12.573 9.505 1.108 137.297 o
-9 12 21 8.717 9.647 1.240 109.596 o
-9 12 22 0.886 1.322 1.128 132.394 o
-9 12 23 6.462 6.262 1.250 107.821 o
-9 12 24 0.148 0.884 1.128 132.394 o
-9 12 25 2.211 1.931 1.159 125.518 o
-9 12 26 0.857 0.915 1.159 125.518 o
-9 12 27 3.401 4.656 1.200 117.152 o
-9 13 -8 167.139 171.709 2.257 33.099 o
-9 13 -7 0.579 0.122 0.783 275.127 o
-9 13 -6 117.485 111.294 1.901 46.648 o
-9 13 -5 20.539 21.500 0.895 210.644 o
-9 13 -4 360.400 370.844 2.348 30.570 o
-9 13 -3 2.474 2.724 0.620 438.385 o
-9 13 -2 43.355 42.015 1.128 132.394 o
-9 13 -1 42.395 43.702 1.088 142.478 o
-9 13 0 22.895 22.314 0.834 242.598 o
-9 13 1 352.888 352.363 1.870 48.181 o
-9 13 2 200.146 200.894 1.576 67.897 o
-9 13 3 50.333 51.316 1.047 153.759 o
-9 13 4 8.516 6.923 0.579 502.071 o
-9 13 5 225.558 224.326 1.698 58.490 o
-9 13 6 153.117 161.431 1.596 66.178 o
-9 13 7 51.128 51.764 1.159 125.518 o
-9 13 8 65.779 64.806 1.281 102.748 o
-9 13 9 11.883 11.741 0.803 261.373 o
-9 13 10 319.029 304.961 2.409 29.041 o
-9 13 11 1.237 1.159 0.640 410.992 o
-9 13 12 60.566 66.504 1.413 84.428 o
-9 13 14 56.200 58.717 1.667 60.650 o
-9 13 15 1.638 1.271 0.834 242.598 o
-9 13 16 2.663 1.911 0.803 261.373 o
-9 13 17 3.299 3.172 0.854 231.183 o
-9 13 18 18.771 19.549 1.139 130.041 o
-9 13 19 0.674 0.366 0.925 196.985 o
-9 13 20 41.765 44.841 1.870 48.181 o
-9 13 21 4.017 1.189 1.098 139.852 o
-9 13 23 10.369 9.779 1.322 96.522 o
-9 13 24 7.798 8.834 1.281 102.748 o
-9 13 25 1.668 1.982 1.159 125.518 o
-9 13 26 3.883 4.351 1.210 115.192 o
-9 14 -8 14.933 12.870 1.098 139.852 o
-9 14 -7 0.399 0.051 0.834 242.598 o
-9 14 -6 105.005 100.864 1.942 44.715 o
-9 14 -5 24.901 24.072 1.067 147.957 o
-9 14 -4 32.730 33.272 1.311 98.025 o
-9 14 -3 200.254 203.476 1.870 48.181 o
-9 14 -2 2.989 2.552 0.569 520.162 o
-9 14 -1 4.026 4.656 0.590 484.908 o
-9 14 0 39.466 40.043 0.986 173.369 o
-9 14 1 83.680 81.590 1.200 117.152 o
-9 14 2 34.918 33.252 0.966 180.746 o
-9 14 3 90.312 84.701 1.240 109.596 o
-9 14 4 106.765 104.676 1.332 95.054 o
-9 14 5 178.346 177.046 1.688 59.197 o
-9 14 6 38.545 36.017 1.108 137.297 o
-9 14 7 71.688 70.275 1.413 84.428 o
-9 14 8 138.773 141.669 1.657 61.396 o
-9 14 9 108.187 103.710 1.545 70.604 o
-9 14 10 133.289 129.328 1.820 50.911 o
-9 14 12 26.100 22.466 1.017 163.123 o
-9 14 13 22.430 20.626 1.108 137.297 o
-9 14 14 2.786 3.954 0.895 210.644 o
-9 14 15 133.953 134.492 2.175 35.620 o
-9 14 16 11.744 11.762 1.078 145.179 o
-9 14 17 72.810 74.128 1.942 44.715 o
-9 14 18 1.370 1.779 0.884 215.514 o
-9 14 19 90.808 85.148 1.931 45.186 o
-9 14 20 1.091 0.976 0.956 184.612 o
-9 14 21 4.271 3.863 1.139 130.041 o
-9 14 23 1.334 0.224 1.108 137.297 o
-9 14 25 1.491 0.468 1.139 130.041 o
-9 14 26 1.781 2.236 1.169 123.344 o
-9 15 -8 39.870 37.552 1.718 57.114 o
-9 15 -7 94.096 87.323 1.982 42.899 o
-9 15 -6 74.460 82.261 1.891 47.151 o
-9 15 -5 176.014 173.549 2.145 36.639 o
-9 15 -4 15.381 14.354 0.935 192.726 o
-9 15 -3 328.228 329.806 2.562 25.687 o
-9 15 -2 33.340 32.347 1.118 134.812 o
-9 15 -1 114.251 112.219 1.413 84.428 o
-9 15 0 65.892 70.509 1.210 115.192 o
-9 15 1 269.864 270.113 1.891 47.151 o
-9 15 2 2.286 2.175 0.559 539.249 o
-9 15 3 15.439 14.547 0.722 323.592 o
-9 15 4 33.624 33.628 1.098 139.852 o
-9 15 5 0.174 0.762 0.579 502.071 o
-9 15 6 192.220 189.082 1.809 51.484 o
-9 15 7 6.111 5.744 0.722 323.592 o
-9 15 8 44.139 45.481 1.271 104.399 o
-9 15 9 23.666 20.423 0.915 201.386 o
-9 15 10 112.252 113.276 1.881 47.662 o
-9 15 11 242.967 250.310 2.724 22.712 o
-9 15 12 84.313 80.085 1.667 60.650 o
-9 15 13 12.123 11.518 0.935 192.726 o
-9 15 14 6.329 6.140 0.966 180.746 o
-9 15 15 64.745 65.965 1.850 49.246 o
-9 15 16 2.124 0.671 0.915 201.386 o
-9 15 17 24.867 25.191 1.332 95.054 o
-9 15 18 4.225 3.883 1.047 153.759 o
-9 15 19 2.580 3.141 1.047 153.759 o
-9 15 20 6.102 4.819 1.047 153.759 o
-9 15 21 2.311 1.677 1.118 134.812 o
-9 15 22 16.351 15.645 1.403 85.656 o
-9 15 23 1.671 2.125 1.169 123.344 o
-9 15 24 4.229 4.483 1.210 115.192 o
-9 15 25 6.096 6.191 1.230 111.415 o
-9 15 26 7.766 7.726 1.250 107.821 o
-9 16 -8 93.394 96.086 2.155 36.295 o
-9 16 -7 2.614 2.226 0.935 192.726 o
-9 16 -5 2.425 2.846 0.844 236.787 o
-9 16 -4 8.454 8.407 0.905 205.937 o
-9 16 -3 6.947 6.069 0.783 275.127 o
-9 16 -2 62.449 62.041 1.474 77.585 o
-9 16 -1 0.220 0.488 0.671 374.479 o
-9 16 0 13.186 14.049 0.742 306.104 o
-9 16 1 1.363 1.078 0.569 520.162 o
-9 16 2 551.988 554.040 2.663 23.764 o
-9 16 3 591.240 602.612 2.938 19.531 o
-9 16 4 104.207 99.370 1.494 75.488 o
-9 16 5 88.719 82.739 1.444 80.898 o
-9 16 6 14.205 12.514 0.783 275.127 o
-9 16 7 174.492 171.922 1.982 42.899 o
-9 16 9 91.333 92.101 1.657 61.396 o
-9 16 10 44.085 40.846 1.464 78.666 o
-9 16 11 8.138 7.624 0.915 201.386 o
-9 16 12 240.386 243.611 2.430 28.557 o
-9 16 13 27.181 27.691 1.210 115.192 o
-9 16 14 9.619 8.295 1.017 163.123 o
-9 16 15 8.837 8.661 1.047 153.759 o
-9 16 16 131.442 125.201 2.287 32.222 o
-9 16 17 7.663 7.502 1.088 142.478 o
-9 16 18 68.158 62.834 2.023 41.192 o
-9 16 19 3.562 3.944 1.078 145.179 o
-9 16 20 75.776 79.018 2.328 31.106 o
-9 16 22 9.899 8.488 1.423 83.226 o
-9 16 23 0.610 0.661 1.301 99.562 o
-9 16 24 16.948 18.176 1.637 62.931 o
-9 16 25 2.983 3.395 1.210 115.192 o
-9 17 -8 185.586 177.401 2.582 25.284 o
-9 17 -7 338.003 331.920 3.182 16.651 o
-9 17 -6 1.691 1.362 0.945 188.603 o
-9 17 -5 402.128 409.281 3.101 17.535 o
-9 17 -4 180.634 177.910 2.297 31.937 o
-9 17 -3 241.084 233.730 2.582 25.284 o
-9 17 -2 98.744 101.667 1.830 50.347 o
-9 17 -1 83.272 87.496 1.728 56.444 o
-9 17 0 29.408 24.825 1.057 150.816 o
-9 17 1 117.165 113.398 1.637 62.931 o
-9 17 2 0.008 0.091 0.600 468.609 o
-9 17 3 89.482 88.258 1.484 76.526 o
-9 17 4 87.190 80.197 1.444 80.898 o
-9 17 5 32.802 29.989 1.230 111.415 o
-9 17 7 19.436 19.366 0.966 180.746 o
-9 17 8 5.795 4.351 0.783 275.127 o
-9 17 9 40.310 35.041 1.383 88.194 o
-9 17 10 57.886 60.039 1.596 66.178 o
-9 17 11 242.318 243.916 2.633 24.317 o
-9 17 12 44.992 48.002 1.586 67.029 o
-9 17 13 8.509 7.553 0.925 196.985 o
-9 17 14 200.535 200.630 2.572 25.484 o
-9 17 15 121.513 122.873 2.297 31.937 o
-9 17 16 15.617 17.709 1.250 107.821 o
-9 17 17 55.019 60.750 2.003 42.032 o
-9 17 18 0.474 0.315 0.996 169.849 o
-9 17 19 4.899 4.198 1.108 137.297 o
-9 17 21 3.546 3.914 1.372 89.505 o
-9 17 23 0.041 1.017 1.311 98.025 o
-9 17 24 2.032 1.647 1.332 95.054 o
-9 18 -8 1.652 1.677 1.006 166.435 o
-9 18 -7 102.316 99.583 2.206 34.641 o
-9 18 -5 17.280 16.702 1.189 119.163 o
-9 18 -4 0.440 0.132 0.844 236.787 o
-9 18 -3 20.981 18.888 1.098 139.852 o
-9 18 -2 22.965 25.668 1.240 109.596 o
-9 18 -1 2.487 1.809 0.793 268.118 o
-9 18 0 0.378 1.047 0.701 342.623 o
-9 18 1 0.981 1.444 0.742 306.104 o
-9 18 2 118.256 115.614 1.901 46.648 o
-9 18 3 53.535 52.831 1.423 83.226 o
-9 18 4 10.595 10.298 0.844 236.787 o
-9 18 5 161.240 163.017 1.942 44.715 o
-9 18 6 24.622 23.767 1.179 121.227 o
-9 18 7 3.687 3.497 0.783 275.127 o
-9 18 8 2.004 1.383 0.762 289.996 o
-9 18 9 55.385 59.795 1.596 66.178 o
-9 18 10 0.856 0.549 0.773 282.415 o
-9 18 11 65.571 62.763 1.759 54.503 o
-9 18 12 30.896 29.521 1.433 82.050 o
-9 18 13 0.165 0.386 0.823 248.625 o
-9 18 14 1.384 1.850 0.966 180.746 o
-9 18 15 121.356 127.783 2.501 26.955 o
-9 18 16 41.098 41.334 1.830 50.347 o
-9 18 17 0.105 0.295 0.986 173.369 o
-9 18 18 17.807 15.350 1.271 104.399 o
-9 18 20 13.019 13.185 1.342 93.620 o
-9 18 21 5.382 5.662 1.362 90.846 o
-9 18 22 0.278 0.600 1.271 104.399 o
-9 18 23 3.998 5.012 1.372 89.505 o
-9 18 24 1.469 4.453 1.352 92.217 o
-9 19 -8 21.638 21.246 1.525 72.499 o
-9 19 -7 74.614 68.618 2.338 30.836 o
-9 19 -5 57.199 55.454 1.769 53.879 o
-9 19 -4 30.382 29.765 1.383 88.194 o
-9 19 -3 36.251 35.458 1.515 73.475 o
-9 19 -2 85.045 83.349 1.860 48.709 o
-9 19 -1 0.608 1.637 0.884 215.514 o
-9 19 0 37.304 36.017 1.505 74.472 o
-9 19 1 14.030 13.683 0.986 173.369 o
-9 19 2 16.388 15.228 1.017 163.123 o
-9 19 3 3.246 2.338 0.823 248.625 o
-9 19 4 3.909 5.276 0.874 220.556 o
-9 19 5 6.241 6.333 0.884 215.514 o
-9 19 6 80.066 84.467 1.708 57.796 o
-9 19 7 21.517 19.447 1.037 156.789 o
-9 19 8 260.668 265.009 2.552 25.892 o
-9 19 9 45.536 41.273 1.525 72.499 o
-9 19 10 145.246 137.989 2.043 40.376 o
-9 19 11 0.219 0.366 0.864 225.776 o
-9 19 12 185.950 188.818 2.521 26.522 o
-9 19 13 0.351 0.752 0.854 231.183 o
-9 19 14 42.988 43.672 1.881 47.662 o
-9 19 15 3.352 3.853 1.027 159.909 o
-9 19 17 5.454 5.256 1.088 142.478 o
-9 19 18 2.883 2.765 1.067 147.957 o
-9 19 19 3.898 3.873 1.098 139.852 o
-9 19 20 0.602 0.234 1.017 163.123 o
-9 19 21 0.849 1.250 1.271 104.399 o
-9 19 23 2.440 2.724 1.311 98.025 o
-9 20 -8 16.637 15.066 1.454 79.771 o
-9 20 -7 5.539 4.941 1.230 111.415 o
-9 20 -6 0.159 0.681 1.006 166.435 o
-9 20 -5 4.140 4.015 0.976 177.000 o
-9 20 -4 2.481 1.809 0.976 177.000 o
-9 20 -3 2.394 2.562 0.945 188.603 o
-9 20 -2 3.472 4.148 0.976 177.000 o
-9 20 -1 62.148 62.092 1.891 47.151 o
-9 20 0 71.040 68.598 1.728 56.444 o
-9 20 1 3.650 4.381 0.905 205.937 o
-9 20 2 12.822 12.056 1.027 159.909 o
-9 20 3 9.313 8.417 0.956 184.612 o
-9 20 4 25.101 24.977 1.362 90.846 o
-9 20 5 0.608 0.244 0.945 188.603 o
-9 20 6 60.945 60.415 1.616 64.524 o
-9 20 7 12.012 11.436 0.966 180.746 o
-9 20 8 6.460 5.662 0.895 210.644 o
-9 20 9 53.090 50.747 1.627 63.720 o
-9 20 10 21.047 18.146 1.108 137.297 o
-9 20 11 2.547 2.694 0.945 188.603 o
-9 20 12 48.490 52.486 1.850 49.246 o
-9 20 13 13.845 12.178 1.088 142.478 o
-9 20 14 55.480 56.877 1.952 44.250 o
-9 20 15 39.684 38.813 1.759 54.503 o
-9 20 16 9.801 9.586 1.169 123.344 o
-9 20 17 34.778 33.801 1.637 62.931 o
-9 20 18 15.960 16.753 1.332 95.054 o
-9 20 19 0.094 0.142 1.027 159.909 o
-9 20 21 18.255 19.854 1.637 62.931 o
-9 20 22 4.061 4.280 1.332 95.054 o
-9 21 -8 69.618 62.641 2.653 23.946 o
-9 21 -7 29.462 30.121 2.003 42.032 o
-9 21 -6 98.513 98.384 2.592 25.086 o
-9 21 -5 5.614 4.676 1.128 132.394 o
-9 21 -4 64.543 61.502 2.277 32.510 o
-9 21 -3 95.850 101.311 2.206 34.641 o
-9 21 -2 145.063 153.400 2.511 26.738 o
-9 21 -1 16.041 16.926 1.250 107.821 o
-9 21 0 3.528 10.206 0.996 169.849 o
-9 21 1 39.724 42.584 1.657 61.396 o
-9 21 2 0.605 0.549 0.864 225.776 o
-9 21 3 84.015 83.491 1.921 45.666 o
-9 21 4 6.449 6.435 1.098 139.852 o
-9 21 5 7.286 7.075 1.027 159.909 o
-9 21 6 4.467 5.937 1.017 163.123 o
-9 21 8 42.725 43.306 1.637 62.931 o
-9 21 9 20.179 19.366 1.118 134.812 o
-9 21 10 7.511 6.862 0.966 180.746 o
-9 21 12 86.523 94.266 2.165 35.955 o
-9 21 13 11.767 11.630 1.149 127.749 o
-9 21 14 33.216 32.439 1.423 83.226 o
-9 21 15 53.991 61.116 2.003 42.032 o
-9 21 16 43.849 47.311 1.921 45.666 o
-9 21 18 0.973 1.454 1.037 156.789 o
-9 21 20 10.239 9.800 1.189 119.163 o
-9 21 21 5.775 5.134 1.332 95.054 o
-9 21 22 0.879 0.488 1.240 109.596 o
-9 22 -8 15.886 18.359 2.206 34.641 o
-9 22 -7 17.731 17.881 1.982 42.899 o
-9 22 -6 3.540 4.005 1.454 79.771 o
-9 22 -5 27.941 25.861 1.830 50.347 o
-9 22 -4 21.556 19.874 1.525 72.499 o
-9 22 -3 2.864 2.165 1.017 163.123 o
-9 22 -2 11.689 9.759 1.149 127.749 o
-9 22 -1 8.233 8.773 1.149 127.749 o
-9 22 0 4.606 5.184 0.966 180.746 o
-9 22 1 25.063 25.861 1.322 96.522 o
-9 22 2 1.074 0.620 0.905 205.937 o
-9 22 3 3.750 3.192 1.067 147.957 o
-9 22 4 3.320 3.680 0.996 169.849 o
-9 22 5 77.512 78.764 2.043 40.376 o
-9 22 6 11.813 12.829 1.179 121.227 o
-9 22 7 16.854 15.411 1.220 113.280 o
-9 22 8 24.096 21.826 1.322 96.522 o
-9 22 9 15.705 15.848 1.118 134.812 o
-9 22 10 2.779 2.562 0.945 188.603 o
-9 22 11 1.333 1.444 0.956 184.612 o
-9 22 14 6.689 7.390 1.047 153.759 o
-9 22 15 30.116 30.162 1.525 72.499 o
-9 22 16 9.359 9.241 1.200 117.152 o
-9 22 17 3.850 2.979 1.057 150.816 o
-9 22 18 4.301 3.975 1.088 142.478 o
-9 22 19 0.569 0.508 1.006 166.435 o
-9 22 20 5.872 6.110 1.088 142.478 o
-9 22 21 8.195 6.831 1.332 95.054 o
-9 23 -8 41.975 39.666 3.131 17.195 o
-9 23 -7 21.221 22.110 1.921 45.666 o
-9 23 -6 7.005 6.425 1.850 49.246 o
-9 23 -4 46.531 47.484 2.684 23.405 o
-9 23 -3 16.234 14.496 1.433 82.050 o
-9 23 -2 24.999 22.446 1.576 67.897 o
-9 23 -1 8.977 9.281 1.250 107.821 o
-9 23 0 0.044 0.000 0.905 205.937 o
-9 23 1 24.348 23.828 1.281 102.748 o
-9 23 2 23.048 23.422 1.444 80.898 o
-9 23 3 48.410 49.680 1.860 48.709 o
-9 23 4 27.978 29.643 1.444 80.898 o
-9 23 5 34.649 36.352 1.688 59.197 o
-9 23 6 16.076 14.761 1.230 111.415 o
-9 23 7 164.804 167.266 2.918 19.804 o
-9 23 8 10.200 9.027 1.159 125.518 o
-9 23 9 129.035 128.057 2.419 28.798 o
-9 23 10 13.264 12.504 1.220 113.280 o
-9 23 11 136.389 139.849 2.419 28.798 o
-9 23 12 4.084 4.483 1.057 150.816 o
-9 23 13 4.160 3.660 1.047 153.759 o
-9 23 14 9.419 10.247 1.179 121.227 o
-9 23 15 7.399 7.563 1.118 134.812 o
-9 23 16 0.387 0.356 1.006 166.435 o
-9 23 18 11.896 12.575 1.200 117.152 o
-9 23 19 2.746 3.101 1.027 159.909 o
-9 23 20 1.705 2.714 1.108 137.297 o
-9 24 -8 22.006 17.820 2.155 36.295 o
-9 24 -7 1.320 1.972 1.484 76.526 o
-9 24 -6 0.563 0.112 1.698 58.490 o
-9 24 -5 6.101 5.113 1.830 50.347 o
-9 24 -3 3.499 4.026 1.261 106.089 o
-9 24 -2 0.038 0.051 1.149 127.749 o
-9 24 0 5.713 5.439 1.128 132.394 o
-9 24 1 4.555 4.910 1.139 130.041 o
-9 24 2 69.804 69.361 2.216 34.324 o
-9 24 3 34.320 32.489 1.525 72.499 o
-9 24 4 18.417 19.538 1.301 99.562 o
-9 24 5 41.402 39.392 1.789 52.661 o
-9 24 6 42.089 41.181 1.901 46.648 o
-9 24 7 54.406 55.352 2.003 42.032 o
-9 24 8 19.055 19.264 1.352 92.217 o
-9 24 9 8.293 8.834 1.169 123.344 o
-9 24 10 1.901 1.688 1.139 130.041 o
-9 24 11 4.828 4.351 1.210 115.192 o
-9 24 12 7.325 7.939 1.271 104.399 o
-9 24 13 1.822 1.789 1.017 163.123 o
-9 24 15 8.365 8.102 1.200 117.152 o
-9 24 16 20.747 23.910 1.362 90.846 o
-9 24 17 2.088 1.271 1.006 166.435 o
-9 24 18 4.987 5.835 1.057 150.816 o
-9 24 19 2.221 1.342 0.986 173.369 o
-9 25 -8 10.559 10.440 1.962 43.793 o
-9 25 -7 69.395 71.180 3.558 13.316 o
-9 25 -6 0.376 0.193 1.718 57.114 o
-9 25 -5 18.285 19.223 2.287 32.222 o
-9 25 -4 11.173 11.050 1.708 57.796 o
-9 25 -3 7.054 6.679 1.332 95.054 o
-9 25 -2 0.311 0.823 1.200 117.152 o
-9 25 -1 6.146 6.913 1.342 93.620 o
-9 25 0 4.462 4.026 1.128 132.394 o
-9 25 1 0.371 0.823 1.067 147.957 o
-9 25 2 27.428 26.695 1.535 71.542 o
-9 25 3 20.057 17.698 1.403 85.656 o
-9 25 4 3.072 2.318 1.139 130.041 o
-9 25 5 1.034 1.992 1.128 132.394 o
-9 25 6 13.537 16.377 1.423 83.226 o
-9 25 7 10.735 11.477 1.281 102.748 o
-9 25 8 19.579 18.085 1.342 93.620 o
-9 25 9 40.631 40.134 1.789 52.661 o
-9 25 10 25.270 24.652 1.586 67.029 o
-9 25 11 46.071 45.024 2.135 36.989 o
-9 25 12 29.559 28.718 1.586 67.029 o
-9 25 13 17.688 18.136 1.413 84.428 o
-9 25 14 22.822 24.855 1.505 74.472 o
-9 25 15 25.907 27.590 1.555 69.684 o
-9 25 16 0.185 0.590 1.027 159.909 o
-9 25 17 3.347 3.487 1.067 147.957 o
-9 25 18 6.114 6.303 1.169 123.344 o
-9 26 -8 0.207 0.061 2.348 30.570 o
-9 26 -7 0.359 0.030 1.667 60.650 o
-9 26 -6 1.097 1.078 1.708 57.796 o
-9 26 -5 7.859 8.427 1.911 46.153 o
-9 26 -4 4.547 5.144 1.566 68.782 o
-9 26 -3 8.236 7.065 1.352 92.217 o
-9 26 -2 8.901 7.634 1.383 88.194 o
-9 26 -1 25.032 24.225 1.728 56.444 o
-9 26 0 2.900 3.588 1.179 121.227 o
-9 26 1 43.007 45.807 2.114 37.704 o
-9 26 2 6.266 6.343 1.220 113.280 o
-9 26 3 11.689 11.101 1.311 98.025 o
-9 26 4 12.822 13.581 1.372 89.505 o
-9 26 5 92.375 97.215 2.521 26.522 o
-9 26 6 4.803 4.209 1.250 107.821 o
-9 26 7 13.736 12.992 1.423 83.226 o
-9 26 8 3.787 4.066 1.271 104.399 o
-9 26 9 16.635 18.217 1.474 77.585 o
-9 26 10 0.677 0.874 1.281 102.748 o
-9 26 11 6.067 4.778 1.372 89.505 o
-9 26 12 1.482 0.834 1.291 101.136 o
-9 26 13 13.110 13.713 1.535 71.542 o
-9 26 15 6.478 6.882 1.586 67.029 o
-9 26 16 7.365 8.671 1.627 63.720 o
-9 27 -8 2.356 1.393 2.348 30.570 o
-9 27 -7 1.040 0.661 1.657 61.396 o
-9 27 -4 8.377 9.200 1.962 43.793 o
-9 27 -3 18.424 23.645 1.627 63.720 o
-9 27 -1 2.536 1.759 1.271 104.399 o
-9 27 1 14.324 12.290 1.301 99.562 o
-9 27 2 21.884 20.677 1.454 79.771 o
-9 27 3 0.015 4.432 1.169 123.344 o
-9 27 4 4.186 4.544 1.189 119.163 o
-9 27 5 0.620 1.789 1.159 125.518 o
-9 27 6 28.193 30.843 1.698 58.490 o
-9 27 7 1.080 0.834 1.159 125.518 o
-9 27 8 6.021 6.923 1.291 101.136 o
-9 27 9 0.574 3.507 1.332 95.054 o
-9 27 10 8.792 7.390 1.413 84.428 o
-9 27 11 7.506 8.814 1.444 80.898 o
-9 27 12 2.138 4.259 1.342 93.620 o
-9 27 13 2.535 2.979 1.301 99.562 o
-9 27 14 1.857 1.515 1.281 102.748 o
-9 27 15 0.170 4.036 1.454 79.771 o
-9 28 -7 0.992 0.905 1.627 63.720 o
-9 28 -6 1.336 1.118 1.657 61.396 o
-9 28 -5 2.457 1.261 1.667 60.650 o
-9 28 -2 19.855 19.396 1.606 65.343 o
-9 28 -1 3.364 2.206 1.261 106.089 o
-9 28 0 2.615 1.627 1.250 107.821 o
-9 28 1 14.446 12.788 1.311 98.025 o
-9 28 2 2.584 1.982 1.118 134.812 o
-9 28 3 2.980 2.013 1.128 132.394 o
-9 28 4 0.426 0.132 1.108 137.297 o
-9 28 5 15.602 16.601 1.444 80.898 o
-9 28 6 1.286 0.295 1.149 127.749 o
-9 28 7 1.918 2.592 1.200 117.152 o
-9 28 8 4.771 4.758 1.342 93.620 o
-9 28 9 2.692 1.921 1.291 101.136 o
-9 28 10 1.895 2.287 1.301 99.562 o
-9 28 13 4.794 5.225 1.342 93.620 o
-9 29 -5 0.206 0.061 1.555 69.684 o
-9 29 -4 0.758 2.369 1.667 60.650 o
-9 29 -3 9.066 9.657 1.627 63.720 o
-9 29 -2 9.861 9.983 1.393 86.911 o
-9 29 -1 4.156 3.548 1.281 102.748 o
-9 29 0 6.967 7.218 1.372 89.505 o
-9 29 1 0.309 0.102 1.078 145.179 o
-9 29 2 8.370 7.685 1.220 113.280 o
-9 29 3 1.268 0.569 1.108 137.297 o
-9 29 4 3.815 3.527 1.179 121.227 o
-9 29 5 0.107 0.447 1.149 127.749 o
-9 29 6 14.505 14.771 1.433 82.050 o
-9 29 7 17.523 19.559 1.505 74.472 o
-9 29 8 24.711 25.353 1.759 54.503 o
-9 29 9 1.189 0.518 1.281 102.748 o
-9 30 -2 3.127 4.239 1.728 56.444 o
-9 30 -1 36.856 40.124 2.267 32.802 o
-9 30 0 0.592 0.315 1.210 115.192 o
-9 30 2 10.965 10.715 1.281 102.748 o
-9 30 3 2.012 2.796 1.139 130.041 o
-9 30 4 16.898 18.481 1.454 79.771 o
-9 30 5 0.335 0.152 1.118 134.812 o
-9 30 6 27.933 28.911 1.759 54.503 o
-9 30 7 7.461 10.105 1.433 82.050 o
-8 0 -6 50.610 52.923 3.802 11.662 o
-8 0 -4 680.333 688.014 9.617 1.823 o
-8 0 -2 94.433 95.314 3.527 13.547 o
-8 0 0 120.316 117.465 3.680 12.448 o
-8 0 2 421.185 413.215 5.215 6.198 o
-8 0 4 312.290 282.738 4.625 7.879 o
-8 0 6 298.928 303.720 5.073 6.551 o
-8 0 8 889.947 874.676 8.844 2.155 o
-8 0 10 261.233 260.201 5.113 6.447 o
-8 0 12 2.846 1.240 1.718 57.114 o
-8 0 14 57.952 52.516 1.901 46.648 o
-8 0 16 100.016 106.760 2.216 34.324 o
-8 0 18 46.635 45.715 1.931 45.186 o
-8 0 20 0.162 0.478 1.332 95.054 o
-8 0 22 28.971 31.290 2.409 29.041 o
-8 0 24 102.751 100.315 3.568 13.240 o
-8 0 26 51.186 58.626 4.005 10.508 o
-8 0 28 37.220 36.261 3.223 16.233 o
-8 1 -7 62.115 64.308 2.999 18.744 o
-8 1 -6 37.790 31.412 2.196 34.963 o
-8 1 -5 47.961 48.175 2.460 27.854 o
-8 1 -4 69.924 67.185 2.857 20.659 o
-8 1 -3 1621.070 1607.470 9.810 1.752 o
-8 1 -2 1248.670 1210.580 7.502 2.995 o
-8 1 -1 676.753 695.211 5.703 5.183 o
-8 1 0 2.178 2.572 0.935 192.726 o
-8 1 1 5354.230 5290.920 14.110 0.847 o
-8 1 2 1044.300 1027.470 5.825 4.968 o
-8 1 3 967.129 953.633 5.632 5.315 o
-8 1 4 1269.210 1266.990 6.628 3.837 o
-8 1 5 596.749 602.002 4.747 7.480 o
-8 1 6 713.218 709.840 5.296 6.010 o
-8 1 7 0.426 0.274 0.793 268.118 o
-8 1 8 68.803 63.627 2.287 32.222 o
-8 1 9 37.880 38.711 1.789 52.661 o
-8 1 10 44.044 44.922 2.064 39.584 o
-8 1 11 778.714 778.224 7.045 3.397 o
-8 1 12 52.422 49.273 2.501 26.955 o
-8 1 13 376.258 382.555 3.680 12.448 o
-8 1 15 650.516 665.507 3.223 16.233 o
-8 1 16 259.833 269.269 2.297 31.937 o
-8 1 17 871.174 870.773 3.944 10.836 o
-8 1 18 11.536 13.419 0.976 177.000 o
-8 1 19 211.770 213.429 3.233 16.131 o
-8 1 20 22.450 20.748 1.545 70.604 o
-8 1 21 61.659 58.565 2.409 29.041 o
-8 1 23 50.382 50.452 2.521 26.522 o
-8 1 25 1.902 1.698 1.250 107.821 o
-8 1 27 7.583 7.716 1.301 99.562 o
-8 1 28 0.187 0.732 1.362 90.846 o
-8 2 -7 345.045 342.899 5.489 5.594 o
-8 2 -6 330.533 337.216 5.276 6.056 o
-8 2 -5 311.502 308.986 5.063 6.577 o
-8 2 -4 531.527 537.928 6.272 4.285 o
-8 2 -3 684.128 699.725 6.486 4.008 o
-8 2 -2 356.180 374.097 4.178 9.657 o
-8 2 -1 227.464 226.166 3.294 15.539 o
-8 2 0 60.279 59.266 2.114 37.704 o
-8 2 1 48.961 50.828 1.881 47.662 o
-8 2 2 287.141 291.084 3.497 13.785 o
-8 2 3 30.763 33.049 1.535 71.542 o
-8 2 4 57.570 58.483 1.952 44.250 o
-8 2 5 0.046 0.437 0.783 275.127 o
-8 2 6 738.515 722.039 5.744 5.110 o
-8 2 7 275.813 259.215 3.680 12.448 o
-8 2 8 1061.170 1043.430 7.075 3.367 o
-8 2 10 275.060 276.120 3.954 10.780 o
-8 2 11 28.662 29.958 1.921 45.666 o
-8 2 12 258.746 252.709 4.473 8.426 o
-8 2 13 104.005 106.445 2.562 25.687 o
-8 2 14 2.230 2.989 0.712 332.904 o
-8 2 15 31.912 28.901 1.047 153.759 o
-8 2 16 0.592 0.183 0.620 438.385 o
-8 2 17 18.661 16.102 0.874 220.556 o
-8 2 18 40.808 41.293 1.322 96.522 o
-8 2 19 0.047 0.783 1.118 134.812 o
-8 2 21 28.304 27.285 1.799 52.068 o
-8 2 23 98.585 102.562 2.958 19.263 o
-8 2 24 8.454 7.950 1.362 90.846 o
-8 2 25 24.956 24.530 1.708 57.796 o
-8 2 26 1.977 2.592 1.301 99.562 o
-8 2 27 8.904 9.678 1.342 93.620 o
-8 2 28 1.902 1.454 1.200 117.152 o
-8 2 29 10.894 10.654 1.423 83.226 o
-8 3 -7 39.818 40.836 2.531 26.310 o
-8 3 -6 161.715 160.557 3.975 10.670 o
-8 3 -5 453.603 462.905 6.069 4.577 o
-8 3 -4 567.267 557.395 6.364 4.163 o
-8 3 -3 33.394 36.637 2.043 40.376 o
-8 3 -2 212.723 239.778 3.456 14.111 o
-8 3 -1 256.456 253.309 3.680 12.448 o
-8 3 0 3116.560 3115.380 11.294 1.322 o
-8 3 1 319.514 319.660 3.873 11.237 o
-8 3 2 1278.310 1237.080 7.309 3.155 o
-8 3 3 262.942 258.585 3.273 15.733 o
-8 3 4 134.182 139.738 2.613 24.697 o
-8 3 5 8.691 6.496 1.027 159.909 o
-8 3 6 680.254 678.072 5.489 5.594 o
-8 3 7 8.904 10.887 1.220 113.280 o
-8 3 8 22.955 23.818 1.566 68.782 o
-8 3 9 2.221 1.799 0.986 173.369 o
-8 3 10 3.751 3.751 1.057 150.816 o
-8 3 11 84.058 85.992 3.070 17.886 o
-8 3 12 127.711 135.692 3.975 10.670 o
-8 3 13 125.169 122.791 2.582 25.284 o
-8 3 14 370.985 383.775 2.521 26.522 o
-8 3 15 48.659 49.121 1.108 137.297 o
-8 3 16 824.327 839.696 3.151 16.974 o
-8 3 17 44.852 39.036 1.179 121.227 o
-8 3 18 406.763 406.841 2.470 27.625 o
-8 3 19 65.823 64.115 1.738 55.786 o
-8 3 20 51.039 50.005 1.748 55.139 o
-8 3 21 1.629 1.606 1.037 156.789 o
-8 3 22 30.468 26.105 1.444 80.898 o
-8 3 23 11.793 11.060 1.261 106.089 o
-8 3 24 1.914 1.799 1.230 111.415 o
-8 3 25 5.919 4.575 1.311 98.025 o
-8 3 26 0.856 0.579 1.261 106.089 o
-8 3 27 1.436 1.017 1.250 107.821 o
-8 3 28 8.134 8.011 1.322 96.522 o
-8 3 29 4.269 3.985 1.322 96.522 o
-8 4 -7 473.902 470.824 6.567 3.909 o
-8 4 -6 19.856 20.402 1.962 43.793 o
-8 4 -5 621.947 611.781 6.882 3.559 o
-8 4 -4 389.886 378.957 5.337 5.918 o
-8 4 -3 310.042 305.367 4.544 8.164 o
-8 4 -2 160.471 154.519 3.182 16.651 o
-8 4 -1 134.272 135.244 2.897 20.083 o
-8 4 0 3.236 7.634 1.078 145.179 o
-8 4 2 341.590 324.956 4.066 10.195 o
-8 4 3 194.906 196.503 3.040 18.246 o
-8 4 4 1020.860 1037.500 6.445 4.058 o
-8 4 5 88.693 88.960 2.450 28.085 o
-8 4 6 865.600 865.609 6.445 4.058 o
-8 4 7 12.178 12.849 1.342 93.620 o
-8 4 8 233.338 242.198 3.924 10.948 o
-8 4 9 449.240 439.249 5.459 5.657 o
-8 4 10 692.672 704.330 7.075 3.367 o
-8 4 11 15.256 15.543 1.850 49.246 o
-8 4 12 96.450 93.992 4.158 9.751 o
-8 4 13 25.241 26.797 1.362 90.846 o
-8 4 14 58.672 57.833 1.281 102.748 o
-8 4 15 8.814 7.604 0.671 374.479 o
-8 4 16 40.127 42.238 1.169 123.344 o
-8 4 17 264.143 265.497 2.023 41.192 o
-8 4 18 0.841 0.569 0.671 374.479 o
-8 4 19 9.225 7.960 0.945 188.603 o
-8 4 20 3.122 1.372 0.864 225.776 o
-8 4 21 8.106 7.380 0.976 177.000 o
-8 4 22 13.024 12.331 1.108 137.297 o
-8 4 23 50.850 53.461 2.104 38.069 o
-8 4 24 6.958 5.357 1.179 121.227 o
-8 4 25 8.408 5.611 1.332 95.054 o
-8 4 26 6.234 6.354 1.393 86.911 o
-8 4 28 4.330 6.374 1.627 63.720 o
-8 4 29 26.588 27.651 1.870 48.181 o
-8 5 -7 449.115 457.802 6.720 3.733 o
-8 5 -6 319.553 321.246 5.561 5.452 o
-8 5 -5 663.648 663.687 7.604 2.915 o
-8 5 -3 3.545 4.646 1.240 109.596 o
-8 5 -2 501.641 488.431 5.205 6.223 o
-8 5 -1 18.441 22.120 1.505 74.472 o
-8 5 0 894.097 914.455 6.608 3.861 o
-8 5 1 214.802 220.514 3.741 12.045 o
-8 5 2 1167.800 1145.940 8.153 2.536 o
-8 5 3 282.344 281.976 4.087 10.094 o
-8 5 4 85.292 85.768 2.562 25.687 o
-8 5 5 4.169 3.212 1.037 156.789 o
-8 5 6 987.717 967.601 7.218 3.236 o
-8 5 7 81.258 78.428 2.775 21.887 o
-8 5 8 126.756 128.830 3.446 14.194 o
-8 5 9 116.972 117.414 3.477 13.946 o
-8 5 10 35.310 40.581 2.419 28.798 o
-8 5 11 9.747 10.643 1.728 56.444 o
-8 5 12 471.535 460.059 7.136 3.310 o
-8 5 13 47.309 46.051 1.118 134.812 o
-8 5 14 92.838 97.631 1.301 99.562 o
-8 5 15 40.640 37.715 1.108 137.297 o
-8 5 16 666.882 677.076 3.121 17.308 o
-8 5 17 32.397 33.242 1.108 137.297 o
-8 5 18 3.051 3.863 0.701 342.623 o
-8 5 19 14.278 14.781 1.017 163.123 o
-8 5 20 65.591 67.195 1.799 52.068 o
-8 5 21 0.567 0.376 0.864 225.776 o
-8 5 22 1.939 1.586 0.935 192.726 o
-8 5 24 9.601 8.763 1.098 139.852 o
-8 5 25 0.210 0.457 1.108 137.297 o
-8 5 26 16.143 19.122 1.982 42.899 o
-8 5 28 3.152 5.998 1.647 62.156 o
-8 5 29 2.373 3.426 1.423 83.226 o
-8 6 -7 150.576 151.154 2.094 38.440 o
-8 6 -6 208.776 215.665 5.418 5.742 o
-8 6 -5 20.556 19.294 2.155 36.295 o
-8 6 -4 247.427 262.315 5.063 6.577 o
-8 6 -3 791.613 814.455 7.889 2.709 o
-8 6 -2 22.309 25.374 1.809 51.484 o
-8 6 -1 273.355 280.705 4.249 9.336 o
-8 6 0 528.670 541.272 5.744 5.110 o
-8 6 1 27.958 26.705 1.799 52.068 o
-8 6 2 233.770 242.523 4.005 10.508 o
-8 6 3 172.101 165.955 3.426 14.363 o
-8 6 4 1667.120 1627.280 9.119 2.027 o
-8 6 5 158.498 151.042 3.151 16.974 o
-8 6 6 1506.550 1487.020 9.912 1.716 o
-8 6 7 307.256 295.832 4.768 7.416 o
-8 6 8 685.369 673.264 7.085 3.358 o
-8 6 9 239.050 242.930 4.625 7.879 o
-8 6 10 995.014 990.474 9.291 1.953 o
-8 6 11 36.760 36.912 2.572 25.484 o
-8 6 12 149.355 159.479 2.145 36.639 o
-8 6 13 80.652 79.933 1.261 106.089 o
-8 6 14 98.719 98.323 1.281 102.748 o
-8 6 15 10.608 11.121 0.681 363.384 o
-8 6 16 17.785 16.824 0.813 254.880 o
-8 6 17 1.469 1.708 0.640 410.992 o
-8 6 18 90.372 89.865 1.525 72.499 o
-8 6 19 50.984 49.883 1.627 63.720 o
-8 6 20 3.217 3.080 0.905 205.937 o
-8 6 21 0.615 0.793 0.874 220.556 o
-8 6 22 25.539 25.750 1.311 98.025 o
-8 6 23 23.103 23.066 1.322 96.522 o
-8 6 24 69.403 73.396 2.267 32.802 o
-8 6 25 9.873 9.210 1.261 106.089 o
-8 6 26 48.493 47.006 2.928 19.667 o
-8 6 28 47.437 54.000 2.907 19.943 o
-8 6 29 13.633 15.828 1.850 49.246 o
-8 7 -7 358.078 368.405 2.440 28.320 o
-8 7 -6 14.049 15.757 2.399 29.288 o
-8 7 -5 2.148 2.308 1.667 60.650 o
-8 7 -4 22.117 18.207 2.348 30.570 o
-8 7 -3 7.740 5.774 1.566 68.782 o
-8 7 -2 45.769 46.549 2.399 29.288 o
-8 7 0 687.095 671.302 6.486 4.008 o
-8 7 1 1867.450 1859.130 10.989 1.396 o
-8 7 2 1.299 0.183 0.996 169.849 o
-8 7 3 774.217 767.642 6.892 3.549 o
-8 7 4 7.812 5.042 1.200 117.152 o
-8 7 5 452.463 449.730 5.642 5.296 o
-8 7 6 85.497 80.472 3.040 18.246 o
-8 7 7 397.377 393.016 5.530 5.512 o
-8 7 8 208.334 212.870 4.371 8.822 o
-8 7 9 349.227 344.505 5.469 5.636 o
-8 7 10 336.153 349.893 6.018 4.654 o
-8 7 11 39.570 39.036 2.755 22.211 o
-8 7 13 18.838 19.894 0.773 282.415 o
-8 7 14 135.929 135.570 1.454 79.771 o
-8 7 15 36.459 35.631 1.067 147.957 o
-8 7 16 41.631 42.076 1.189 119.163 o
-8 7 17 91.297 89.072 1.484 76.526 o
-8 7 18 74.867 66.951 1.515 73.475 o
-8 7 19 34.459 32.866 1.352 92.217 o
-8 7 20 19.805 17.881 1.118 134.812 o
-8 7 21 14.079 14.079 1.108 137.297 o
-8 7 22 58.225 59.093 2.165 35.955 o
-8 7 23 0.422 0.539 1.067 147.957 o
-8 7 24 0.003 0.142 1.118 134.812 o
-8 7 25 1.405 1.738 1.139 130.041 o
-8 7 27 3.584 1.576 1.555 69.684 o
-8 7 28 0.328 0.935 1.525 72.499 o
-8 8 -7 127.611 123.574 1.505 74.472 o
-8 8 -6 369.995 377.574 2.643 24.131 o
-8 8 -5 2.031 1.464 1.728 56.444 o
-8 8 -4 0.393 0.213 1.525 72.499 o
-8 8 -3 261.407 255.027 5.093 6.499 o
-8 8 -2 0.762 0.122 1.098 139.852 o
-8 8 -1 546.940 560.851 6.425 4.084 o
-8 8 0 154.292 147.514 3.588 13.091 o
-8 8 1 0.325 0.142 1.017 163.123 o
-8 8 2 79.798 87.699 3.090 17.651 o
-8 8 3 706.587 720.463 7.573 2.939 o
-8 8 4 300.255 304.493 4.971 6.822 o
-8 8 5 746.008 756.277 7.390 3.086 o
-8 8 6 124.798 127.051 3.548 13.393 o
-8 8 7 925.800 905.031 8.397 2.391 o
-8 8 8 410.387 403.608 5.876 4.883 o
-8 8 9 843.713 842.380 8.448 2.362 o
-8 8 10 538.730 539.625 7.472 3.020 o
-8 8 11 1874.860 1916.810 5.713 5.165 o
-8 8 12 192.435 200.559 1.677 59.917 o
-8 8 13 2.641 2.023 0.529 603.265 o
-8 8 14 123.178 124.438 1.433 82.050 o
-8 8 15 0.487 0.325 0.559 539.249 o
-8 8 16 0.507 0.783 0.579 502.071 o
-8 8 17 11.566 10.857 0.834 242.598 o
-8 8 18 3.836 3.497 0.773 282.415 o
-8 8 19 69.225 67.958 1.738 55.786 o
-8 8 20 98.940 99.207 2.175 35.620 o
-8 8 21 178.836 186.439 2.775 21.887 o
-8 8 22 56.618 61.096 2.165 35.955 o
-8 8 23 3.536 3.558 1.149 127.749 o
-8 8 24 56.912 55.403 2.236 33.703 o
-8 8 25 52.442 52.059 2.236 33.703 o
-8 8 26 15.803 12.239 1.322 96.522 o
-8 8 27 17.169 16.885 1.555 69.684 o
-8 8 28 19.271 19.010 1.931 45.186 o
-8 9 -7 9.779 10.623 0.681 363.384 o
-8 9 -6 349.455 354.701 2.450 28.085 o
-8 9 -5 25.895 29.135 1.322 96.522 o
-8 9 -4 25.273 24.276 2.623 24.506 o
-8 9 -3 132.701 127.966 3.985 10.616 o
-8 9 -2 365.261 361.268 5.581 5.412 o
-8 9 -1 86.993 85.992 3.243 16.030 o
-8 9 0 275.905 275.714 4.778 7.384 o
-8 9 1 247.435 258.056 5.063 6.577 o
-8 9 2 1293.200 1296.490 10.816 1.441 o
-8 9 3 2.041 1.088 1.301 99.562 o
-8 9 4 355.511 347.311 5.601 5.373 o
-8 9 5 100.507 102.663 3.477 13.946 o
-8 9 6 30.267 27.762 2.135 36.989 o
-8 9 7 15.252 13.358 1.759 54.503 o
-8 9 8 193.779 190.231 4.381 8.781 o
-8 9 9 36.961 32.744 2.419 28.798 o
-8 9 10 179.457 187.557 2.165 35.955 o
-8 9 11 3.988 3.802 0.651 398.249 o
-8 9 12 4.577 3.487 0.579 502.071 o
-8 9 13 119.932 119.884 1.383 88.194 o
-8 9 14 8.832 7.909 0.651 398.249 o
-8 9 15 31.696 33.913 1.179 121.227 o
-8 9 16 45.803 44.516 1.281 102.748 o
-8 9 17 96.491 94.114 1.677 59.917 o
-8 9 18 158.070 153.136 2.135 36.989 o
-8 9 19 16.177 14.405 1.067 147.957 o
-8 9 20 122.865 123.960 2.389 29.538 o
-8 9 21 9.996 10.247 1.230 111.415 o
-8 9 22 4.177 3.406 1.149 127.749 o
-8 9 23 2.518 2.440 1.159 125.518 o
-8 9 24 0.695 0.803 1.139 130.041 o
-8 9 25 2.486 2.816 1.210 115.192 o
-8 9 26 0.953 0.407 1.139 130.041 o
-8 9 27 4.273 5.693 1.352 92.217 o
-8 9 28 4.174 2.684 1.271 104.399 o
-8 10 -7 503.913 518.206 2.572 25.484 o
-8 10 -6 214.295 213.571 2.064 39.584 o
-8 10 -5 441.352 452.383 2.704 23.054 o
-8 10 -4 39.130 39.687 1.423 83.226 o
-8 10 -3 232.708 234.644 5.124 6.422 o
-8 10 -2 406.694 398.048 5.876 4.883 o
-8 10 -1 326.757 322.273 5.520 5.532 o
-8 10 0 188.202 189.793 4.615 7.914 o
-8 10 1 95.989 102.765 3.802 11.662 o
-8 10 2 3.026 1.911 1.393 86.911 o
-8 10 3 652.525 638.548 7.970 2.654 o
-8 10 4 5.929 4.778 1.576 67.897 o
-8 10 5 1517.600 1501.570 11.823 1.206 o
-8 10 6 123.399 124.011 3.812 11.600 o
-8 10 7 503.478 515.655 6.801 3.645 o
-8 10 8 20.943 21.378 2.125 37.344 o
-8 10 9 701.395 697.356 3.832 11.477 o
-8 10 11 441.471 442.421 2.552 25.892 o
-8 10 12 79.751 76.293 1.301 99.562 o
-8 10 13 118.185 118.542 1.525 72.499 o
-8 10 14 4.276 3.822 0.651 398.249 o
-8 10 15 101.647 98.516 1.545 70.604 o
-8 10 16 2.788 2.318 0.722 323.592 o
-8 10 17 48.364 43.987 1.454 79.771 o
-8 10 18 4.436 4.453 0.884 215.514 o
-8 10 19 5.473 3.223 0.905 205.937 o
-8 10 20 3.327 3.273 1.037 156.789 o
-8 10 21 40.345 36.363 1.820 50.911 o
-8 10 23 41.075 45.857 2.114 37.704 o
-8 10 24 5.189 5.449 1.250 107.821 o
-8 10 25 48.422 46.833 2.186 35.289 o
-8 10 27 39.541 40.175 1.921 45.666 o
-8 10 28 1.718 3.538 1.291 101.136 o
-8 11 -7 24.792 22.568 0.874 220.556 o
-8 11 -6 300.785 301.301 1.992 42.462 o
-8 11 -5 13.079 12.351 0.823 248.625 o
-8 11 -4 192.936 184.395 1.911 46.153 o
-8 11 -3 1.586 1.545 0.701 342.623 o
-8 11 -2 415.527 415.146 5.276 6.056 o
-8 11 -1 400.260 401.646 6.577 3.897 o
-8 11 0 16.290 14.039 1.982 42.899 o
-8 11 1 114.229 115.645 4.249 9.336 o
-8 11 2 283.886 285.168 5.916 4.816 o
-8 11 3 194.622 192.670 4.941 6.906 o
-8 11 4 93.354 85.880 3.853 11.356 o
-8 11 5 169.801 180.888 4.808 7.291 o
-8 11 6 957.302 958.991 9.576 1.838 o
-8 11 7 39.239 37.786 1.220 113.280 o
-8 11 8 5.523 6.160 0.620 438.385 o
-8 11 9 9.351 9.851 0.712 332.904 o
-8 11 10 157.719 153.492 1.637 62.931 o
-8 11 11 0.456 0.986 0.559 539.249 o
-8 11 12 1.028 1.352 0.579 502.071 o
-8 11 13 12.779 12.534 0.762 289.996 o
-8 11 14 42.672 46.000 1.261 106.089 o
-8 11 15 167.720 167.236 1.942 44.715 o
-8 11 16 20.620 19.294 0.986 173.369 o
-8 11 17 12.053 10.989 0.915 201.386 o
-8 11 18 27.932 24.855 1.179 121.227 o
-8 11 19 42.318 40.500 1.606 65.343 o
-8 11 20 21.313 21.897 1.372 89.505 o
-8 11 21 23.681 17.312 1.342 93.620 o
-8 11 22 17.045 15.665 1.362 90.846 o
-8 11 23 4.766 4.137 1.189 119.163 o
-8 11 24 3.943 5.713 1.250 107.821 o
-8 11 25 0.399 1.271 1.159 125.518 o
-8 11 26 2.407 2.633 1.189 119.163 o
-8 11 27 4.048 4.148 1.210 115.192 o
-8 12 -7 96.497 99.431 1.555 69.684 o
-8 12 -6 111.239 110.501 1.738 55.786 o
-8 12 -5 35.334 33.811 1.067 147.957 o
-8 12 -4 0.052 1.555 0.590 484.908 o
-8 12 -3 0.088 0.224 0.579 502.071 o
-8 12 -2 412.527 412.585 2.826 21.107 o
-8 12 -1 298.209 294.520 2.430 28.557 o
-8 12 0 29.984 31.483 1.240 109.596 o
-8 12 1 512.704 525.119 4.697 7.642 o
-8 12 2 5.865 5.306 1.128 132.394 o
-8 12 3 388.528 386.754 5.022 6.684 o
-8 12 4 1.546 1.301 0.773 282.415 o
-8 12 5 446.668 451.174 2.470 27.625 o
-8 12 6 513.126 503.415 2.480 27.399 o
-8 12 7 720.603 706.892 3.009 18.618 o
-8 12 8 236.372 237.308 1.901 46.648 o
-8 12 9 158.604 166.890 1.627 63.720 o
-8 12 10 319.337 320.870 2.165 35.955 o
-8 12 11 73.359 74.169 1.342 93.620 o
-8 12 12 45.039 40.561 1.281 102.748 o
-8 12 13 97.482 93.209 1.494 75.488 o
-8 12 14 17.015 15.381 0.854 231.183 o
-8 12 15 6.441 6.140 0.783 275.127 o
-8 12 16 67.345 63.983 1.586 67.029 o
-8 12 17 5.418 4.686 0.834 242.598 o
-8 12 18 32.825 33.608 1.383 88.194 o
-8 12 19 16.147 13.744 1.108 137.297 o
-8 12 20 19.075 15.360 1.281 102.748 o
-8 12 21 5.365 5.083 1.149 127.749 o
-8 12 22 21.489 18.786 1.413 84.428 o
-8 12 23 15.927 14.771 1.383 88.194 o
-8 12 24 10.801 12.778 1.393 86.911 o
-8 12 25 12.896 13.043 1.372 89.505 o
-8 12 26 16.979 17.556 1.454 79.771 o
-8 12 27 15.766 17.475 1.433 82.050 o
-8 13 -7 0.585 0.081 0.742 306.104 o
-8 13 -6 226.308 219.467 2.267 32.802 o
-8 13 -5 7.501 7.645 0.732 314.666 o
-8 13 -4 23.027 25.638 1.078 145.179 o
-8 13 -3 661.535 683.338 2.887 20.224 o
-8 13 -2 51.556 48.795 1.291 101.136 o
-8 13 -1 309.119 308.275 2.541 26.100 o
-8 13 0 1.494 1.484 0.661 386.090 o
-8 13 1 844.019 865.273 3.599 13.017 o
-8 13 3 285.604 285.869 2.145 36.639 o
-8 13 5 556.434 540.825 2.480 27.399 o
-8 13 6 13.786 15.584 0.712 332.904 o
-8 13 7 4.818 4.768 0.620 438.385 o
-8 13 8 7.725 8.610 0.651 398.249 o
-8 13 9 133.423 131.493 1.464 78.666 o
-8 13 10 4.481 3.761 0.630 424.357 o
-8 13 11 72.359 69.228 1.362 90.846 o
-8 13 13 4.668 3.345 0.742 306.104 o
-8 13 15 48.676 45.400 1.454 79.771 o
-8 13 17 17.103 16.438 1.027 159.909 o
-8 13 19 70.307 69.320 1.789 52.661 o
-8 13 20 2.271 0.457 1.057 150.816 o
-8 13 21 8.244 5.418 1.149 127.749 o
-8 13 22 6.443 6.557 1.220 113.280 o
-8 13 24 6.566 6.801 1.271 104.399 o
-8 13 25 0.563 0.132 1.139 130.041 o
-8 13 26 0.627 0.681 1.149 127.749 o
-8 13 27 0.548 0.773 1.128 132.394 o
-8 14 -7 38.440 43.113 1.555 69.684 o
-8 14 -6 80.888 80.360 1.698 58.490 o
-8 14 -5 10.238 9.098 0.793 268.118 o
-8 14 -4 171.637 162.875 1.972 43.342 o
-8 14 -3 0.864 0.549 0.559 539.249 o
-8 14 -2 46.037 40.470 1.037 156.789 o
-8 14 -1 40.393 38.874 0.976 177.000 o
-8 14 0 23.990 24.306 0.864 225.776 o
-8 14 1 178.960 183.084 1.515 73.475 o
-8 14 2 140.655 136.576 1.352 92.217 o
-8 14 3 18.911 16.824 0.681 363.384 o
[truncated: 450,533 more chars]
