# Supplementary material for: Hirshfeld atom like refinement with alternative electron density partitions
Source: IUCrJ. 2020 Oct 29;7(Pt 6):1199–215. doi: 10.1107/S2052252520013603 (PMC7642787; doi:10.1107/S2052252520013603)
Supplement: Supplementary file 2 [file m-07-01199-sup2.zip › cifs/SPAnPS_H_B3LYP_cc-pVTZ.cif]

data_SPAnPS_H_B3LYP_cc-pVTZ
_audit_creation_date               2019-12-18
_audit_creation_method
;
Olex2 1.2
(compiled 2018.05.29 svn.r3508 for OlexSys, GUI svn.r5506)
with development version of DiSCaMB library integrated with
the olex2.refine module
Chodkiewicz, M. L., Migacz, S., Rudnicki, W., Makal, A., Kalinowski,
J. A., Moriarty, N. W., Grosse-Kunstleve, R. W., Afonine, P. V., Adams,
P. D. & Dominiak, P. M. (2018). J. Appl. Cryst. 51, 193-199.
;

_publ_section_references
;
Bourhis, L.J., Dolomanov, O.V., Gildea, R.J., Howard, J.A.K., Puschmann, H.
 (2015). Acta Cryst. A71, 59-75.

Dolomanov, O.V., Bourhis, L.J., Gildea, R.J, Howard, J.A.K. & Puschmann, H.
 (2009), J. Appl. Cryst. 42, 339-341.
;
_chemical_formula_moiety           'C38 H28 P2 S2, 2(C7 H8)'
_chemical_formula_sum              'C52 H44 P2 S2'
_chemical_formula_weight           795.01
loop_
  _atom_type_symbol
  _atom_type_scat_dispersion_real
  _atom_type_scat_dispersion_imag
  _atom_type_scat_Cromer_Mann_a1
  _atom_type_scat_Cromer_Mann_a2
  _atom_type_scat_Cromer_Mann_a3
  _atom_type_scat_Cromer_Mann_a4
  _atom_type_scat_Cromer_Mann_b1
  _atom_type_scat_Cromer_Mann_b2
  _atom_type_scat_Cromer_Mann_b3
  _atom_type_scat_Cromer_Mann_b4
  _atom_type_scat_Cromer_Mann_c
  _atom_type_scat_source
  _atom_type_scat_dispersion_source
 H 0.00000 0.00000 0.49300 0.32291 0.14019 0.04081 10.51090 26.12570 3.14236
 57.79970 0.0030380000826
 'International Tables Volume C Table 6.1.1.4 (pp. 500-502)' custom
 C 0.00350 0.00160 2.31000 1.02000 1.58860 0.86500 20.84390 10.20750 0.56870
 51.65120 0.215599998832
 'International Tables Volume C Table 6.1.1.4 (pp. 500-502)' custom
 S 0.12420 0.12440 6.90530 5.20340 1.43790 1.58630 1.46790 22.21510 0.25360
 56.17200 0.866900026798
 'International Tables Volume C Table 6.1.1.4 (pp. 500-502)' custom
 P 0.10430 0.09670 6.43450 4.17910 1.78000 1.49080 1.90670 27.15700 0.52600
 68.16450 1.11489999294
 'International Tables Volume C Table 6.1.1.4 (pp. 500-502)' custom

_space_group_crystal_system        'monoclinic'
_space_group_IT_number             14
_space_group_name_H-M_alt          'P 1 21/n 1'
_space_group_name_Hall             '-P 2ybc (x-z,y,z)'
loop_
  _space_group_symop_id
  _space_group_symop_operation_xyz
 1 x,y,z
 2 -x+1/2,y+1/2,-z+1/2
 3 -x,-y,-z
 4 x-1/2,-y-1/2,z-1/2

_symmetry_Int_Tables_number        14
_cell_length_a                     10.7687
_cell_length_b                     14.7934
_cell_length_c                     13.4133
_cell_angle_alpha                  90
_cell_angle_beta                   103.813
_cell_angle_gamma                  90
_cell_volume                       2075.018562
_cell_formula_units_Z              2
_cell_measurement_temperature     100(2)
_cell_measurement_reflns_used     9597
_cell_measurement_theta_min       2.188
_cell_measurement_theta_max       30.4435
_exptl_absorpt_coefficient_mu      0.242
_exptl_crystal_density_diffrn      1.2723
_exptl_crystal_F_000               837.1877
_exptl_crystal_size_max            0.25
_exptl_crystal_size_mid            0.2
_exptl_crystal_size_min            0.2
_exptl_crystal_description        block
_exptl_crystal_colour             yellow 
_diffrn_reflns_av_unetI/netI      0.0186
_diffrn_reflns_av_R_equivalents   0.0324
_diffrn_reflns_limit_h_max         23
_diffrn_reflns_limit_h_min         -23
_diffrn_reflns_limit_k_max         32
_diffrn_reflns_limit_k_min         0
_diffrn_reflns_limit_l_max         29
_diffrn_reflns_limit_l_min         0
_diffrn_reflns_number              22130
_diffrn_reflns_theta_full          25.242
_diffrn_reflns_theta_max           52.918
_diffrn_reflns_theta_min           2.083
_diffrn_ambient_temperature        100(2)
_diffrn_measured_fraction_theta_full  0.994
_diffrn_measured_fraction_theta_max   1.000
_diffrn_radiation_type             'Mo K\a'
_diffrn_radiation_wavelength       0.71073
_diffrn_source                    'BRUKER Rotating Anode'
_diffrn_measurement_device_type   'Bruker Smart APEX II Ultra'
_reflns_Friedel_coverage           0.0
_reflns_limit_h_max                16
_reflns_limit_h_min                -23
_reflns_limit_k_max                32
_reflns_limit_k_min                0
_reflns_limit_l_max                29
_reflns_limit_l_min                -15
_reflns_number_gt                  17886
_reflns_number_total               22130
_reflns_threshold_expression       I>=2u(I)
_computing_molecular_graphics      'Olex2 (Dolomanov et al., 2009)'
_computing_publication_material    'Olex2 (Dolomanov et al., 2009)'
_computing_structure_refinement    'olex2.refine (Bourhis et al., 2015)'
_refine_diff_density_max           0.3326
_refine_diff_density_min           -0.4010
_refine_diff_density_rms           0.0393
_refine_ls_d_res_high              0.4496
_refine_ls_d_res_low               9.7760
_refine_ls_goodness_of_fit_ref     1.7427
_refine_ls_hydrogen_treatment      refall
_refine_ls_matrix_type             full
_refine_ls_number_constraints      0
_refine_ls_number_parameters       451
_refine_ls_number_reflns           22130
_refine_ls_number_restraints       0
_refine_ls_R_factor_all            0.0300
_refine_ls_R_factor_gt             0.0219
_refine_ls_restrained_S_all        1.7427
_refine_ls_shift/su_max            0.0004
_refine_ls_shift/su_mean           0.0000
_refine_ls_structure_factor_coef   Fsqd
_refine_ls_weighting_details      
 'w=1/[\s^2^(Fo^2^)+(0.0000P)^2^] where P=(Fo^2^+2Fc^2^)/3'
_refine_ls_weighting_scheme        calc
_refine_ls_wR_factor_gt            0.0247
_refine_ls_wR_factor_ref           0.0250
_refine_special_details          
;
Electron Density Partition Based Refinement (EDPBR):
  .  Aspherical atomic scattering factors obtained from 
     selected partitioning of molecular electron density
     derived from molecular wavefunction. Crystal field
     effect is modelled in the course of wavefunction
     calculations by embedding the system in a cluster of
	 Hirshfeld partition derived atomic multipoles for
	 molecules within certain radius from the system or
	 performing wave function calculations for a cluster of
	 molecules surrounding the system. Software used for
	 quantum mechanical calculations: Gaussian16. Software
	 used to partition electron density: HORTON.
  .  Partitioning of molecular electron density: Hirshfeld
     (Hirshfeld atom refinement, HAR)
  .  Level of theory: DFT(B3LYP)/cc-pVTZ 
  .  Cluster of multipoles: radius=8.0 angstrom, lmax=1
  .  Cluster of molecules: no
  .  H thermal motions refined anisotropically.
  .  Refinement based on Fsqd as implemented in olex2.refine
     with no use of additional ShelX type parameters in the
	 weighting scheme. DiSCaMB library used to obtain
	 aspherical atomic scattering factors.
;
loop_
  _atom_site_label
  _atom_site_type_symbol
  _atom_site_fract_x
  _atom_site_fract_y
  _atom_site_fract_z
  _atom_site_U_iso_or_equiv
  _atom_site_adp_type
  _atom_site_occupancy
  _atom_site_refinement_flags_posn
 S1 S 0.672561(7) 0.479312(5) 0.729682(6) 0.027407(13) Uani 1.000000 .
 P1 P 0.535274(5) 0.424637(4) 0.781085(4) 0.014366(9) Uani 1.000000 .
 C1 C 0.577693(18) 0.422247(13) 0.998262(15) 0.01445(3) Uani 1.000000 .
 C2 C 0.523311(19) 0.468630(13) 0.905831(15) 0.01416(3) Uani 1.000000 .
 C3 C 0.453296(19) 0.549332(13) 0.907997(15) 0.01445(3) Uani 1.000000 .
 C4 C 0.41595(2) 0.607092(14) 0.820090(16) 0.01762(3) Uani 1.000000 .
 C5 C 0.33989(2) 0.680729(15) 0.820752(18) 0.02034(4) Uani 1.000000 .
 C6 C 0.29016(2) 0.698916(16) 0.907646(19) 0.02086(4) Uani 1.000000 .
 C7 C 0.33209(2) 0.650038(15) 0.995744(17) 0.01818(3) Uani 1.000000 .
 C8 C 0.37728(2) 0.436456(13) 0.694954(15) 0.01566(3) Uani 1.000000 .
 C9 C 0.36956(3) 0.445635(17) 0.590235(18) 0.02350(4) Uani 1.000000 .
 C10 C 0.25082(3) 0.44255(2) 0.520132(19) 0.03045(6) Uani 1.000000 .
 C11 C 0.14033(3) 0.429996(19) 0.55461(2) 0.02875(5) Uani 1.000000 .
 C12 C 0.14761(2) 0.421352(17) 0.65912(2) 0.02351(4) Uani 1.000000 .
 C13 C 0.26566(2) 0.424727(15) 0.729319(16) 0.01781(3) Uani 1.000000 .
 C14 C 0.54133(2) 0.301815(13) 0.785488(16) 0.01576(3) Uani 1.000000 .
 C15 C 0.62298(3) 0.258130(18) 0.73518(2) 0.02615(5) Uani 1.000000 .
 C16 C 0.61993(4) 0.16429(2) 0.72628(2) 0.03487(7) Uani 1.000000 .
 C17 C 0.53519(3) 0.114334(17) 0.76743(2) 0.03008(6) Uani 1.000000 .
 C18 C 0.45322(3) 0.157985(16) 0.81796(2) 0.02326(4) Uani 1.000000 .
 C19 C 0.45606(2) 0.251570(15) 0.827076(18) 0.01814(3) Uani 1.000000 .
 C20 C 0.83553(4) 0.28684(3) 0.55795(3) 0.04336(9) Uani 1.000000 .
 C21 C 0.71600(3) 0.24147(2) 0.49740(2) 0.02941(5) Uani 1.000000 .
 C22 C 0.70967(3) 0.14782(3) 0.48889(3) 0.03472(6) Uani 1.000000 .
 C23 C 0.59841(4) 0.10489(3) 0.43630(3) 0.04432(9) Uani 1.000000 .
 C24 C 0.49143(4) 0.15608(4) 0.39016(3) 0.05185(11) Uani 1.000000 .
 C25 C 0.49744(4) 0.24980(4) 0.39775(3) 0.05161(11) Uani 1.000000 .
 C26 C 0.60867(4) 0.29184(3) 0.45101(3) 0.03941(7) Uani 1.000000 .
 H4 H 0.4533(4) 0.5925(2) 0.7535(3) 0.0358(11) Uani 1.000000 .
 H5 H 0.3164(4) 0.7249(2) 0.7534(3) 0.0384(11) Uani 1.000000 .
 H6 H 0.2179(4) 0.7520(2) 0.9050(3) 0.0398(12) Uani 1.000000 .
 H7 H 0.2948(3) 0.6643(2) 1.0620(3) 0.0329(10) Uani 1.000000 .
 H9 H 0.4571(4) 0.4540(3) 0.5661(3) 0.0454(12) Uani 1.000000 .
 H10 H 0.2470(4) 0.4494(3) 0.4394(3) 0.0578(15) Uani 1.000000 .
 H11 H 0.0486(4) 0.4258(3) 0.4994(3) 0.0569(14) Uani 1.000000 .
 H12 H 0.0615(3) 0.4108(3) 0.6869(3) 0.0468(13) Uani 1.000000 .
 H13 H 0.2702(3) 0.4171(3) 0.8102(3) 0.0393(11) Uani 1.000000 .
 H15 H 0.6860(4) 0.2990(3) 0.7020(3) 0.0542(14) Uani 1.000000 .
 H16 H 0.6800(5) 0.1298(3) 0.6849(3) 0.0710(17) Uani 1.000000 .
 H17 H 0.5328(4) 0.0409(3) 0.7587(3) 0.0592(15) Uani 1.000000 .
 H18 H 0.3857(4) 0.1189(2) 0.8487(3) 0.0459(13) Uani 1.000000 .
 H19 H 0.3907(3) 0.2852(2) 0.8652(3) 0.0369(11) Uani 1.000000 .
 H20a H 0.8147(7) 0.3565(4) 0.5532(7) 0.172(4) Uani 1.000000 .
 H20b H 0.9173(5) 0.2726(5) 0.5279(5) 0.116(3) Uani 1.000000 .
 H20c H 0.8582(7) 0.2678(6) 0.6369(4) 0.173(4) Uani 1.000000 .
 H22 H 0.7921(4) 0.1079(3) 0.5260(4) 0.0749(17) Uani 1.000000 .
 H23 H 0.5945(4) 0.0294(3) 0.4368(3) 0.0500(14) Uani 1.000000 .
 H24 H 0.4072(5) 0.1201(4) 0.3535(4) 0.105(2) Uani 1.000000 .
 H25 H 0.4103(4) 0.2859(4) 0.3640(4) 0.108(2) Uani 1.000000 .
 H26 H 0.6120(5) 0.3650(3) 0.4564(4) 0.0854(19) Uani 1.000000 .

loop_
  _atom_site_aniso_label
  _atom_site_aniso_U_11
  _atom_site_aniso_U_22
  _atom_site_aniso_U_33
  _atom_site_aniso_U_12
  _atom_site_aniso_U_13
  _atom_site_aniso_U_23
 S1 0.02438(3) 0.02814(3) 0.03359(3) -0.00788(2) 0.01462(2) 0.00039(2)
 P1 0.01497(2) 0.013920(19) 0.014662(19) -0.001399(17) 0.004442(15) -0.000938(17)
 C1 0.01488(7) 0.01216(6) 0.01439(7) 0.00142(6) -0.00031(5) -0.00161(6)
 C2 0.01511(7) 0.01210(7) 0.01393(7) 0.00066(5) 0.00085(5) -0.00132(5)
 C3 0.01610(7) 0.01153(6) 0.01388(7) 0.00073(5) -0.00004(5) -0.00101(5)
 C4 0.02221(9) 0.01275(7) 0.01566(7) 0.00097(6) 0.00012(6) 0.00036(6)
 C5 0.02475(10) 0.01380(8) 0.01881(8) 0.00323(7) -0.00200(7) 0.00088(6)
 C6 0.02205(9) 0.01618(8) 0.02046(9) 0.00602(7) -0.00262(7) -0.00116(7)
 C7 0.01778(8) 0.01610(8) 0.01800(8) 0.00447(6) -0.00100(6) -0.00255(6)
 C8 0.01924(8) 0.01426(7) 0.01259(6) -0.00074(6) 0.00204(6) 0.00003(5)
 C9 0.03254(12) 0.02349(10) 0.01365(8) -0.00269(8) 0.00388(8) 0.00217(7)
 C10 0.04197(16) 0.02890(12) 0.01492(9) -0.00110(10) -0.00415(9) 0.00270(8)
 C11 0.03059(12) 0.02356(10) 0.02388(10) 0.00261(9) -0.00971(9) -0.00229(9)
 C12 0.01901(9) 0.02078(9) 0.02654(10) 0.00139(7) -0.00288(7) -0.00448(8)
 C13 0.01678(8) 0.01815(8) 0.01706(7) -0.00015(6) 0.00120(6) -0.00197(7)
 C14 0.01772(8) 0.01478(7) 0.01500(7) 0.00188(6) 0.00433(6) -0.00176(6)
 C15 0.03598(13) 0.02158(10) 0.02566(11) 0.01040(9) 0.01680(10) 0.00183(8)
 C16 0.0583(2) 0.02207(11) 0.02932(12) 0.01756(12) 0.02053(13) 0.00128(9)
 C17 0.04903(17) 0.01501(9) 0.02346(11) 0.00795(10) 0.00328(10) -0.00151(8)
 C18 0.02697(11) 0.01374(8) 0.02507(10) -0.00041(7) -0.00167(8) 0.00108(7)
 C19 0.01835(8) 0.01386(7) 0.02163(9) -0.00031(6) 0.00357(7) -0.00045(6)
 C20 0.03166(16) 0.0608(3) 0.04001(18) -0.00687(16) 0.01327(14) -0.01409(17)
 C21 0.02676(12) 0.03957(15) 0.02408(11) 0.00161(11) 0.01035(9) -0.00101(10)
 C22 0.03357(15) 0.03939(17) 0.03349(14) 0.00502(12) 0.01253(12) -0.00315(12)
 C23 0.0441(2) 0.0488(2) 0.04482(19) -0.00946(17) 0.01994(16) -0.01197(17)
 C24 0.03298(18) 0.0794(3) 0.0430(2) -0.0139(2) 0.00874(15) -0.0127(2)
 C25 0.03173(17) 0.0751(3) 0.0434(2) 0.00664(19) -0.00002(15) 0.0054(2)
 C26 0.03675(17) 0.04462(19) 0.03661(16) 0.00705(15) 0.00828(13) 0.00862(14)
 H4 0.049(3) 0.034(3) 0.028(2) -0.003(2) 0.019(2) -0.000(2)
 H5 0.054(3) 0.027(2) 0.029(2) 0.012(2) -0.001(2) 0.008(2)
 H6 0.035(3) 0.033(3) 0.047(3) 0.016(2) 0.003(2) -0.006(2)
 H7 0.031(2) 0.044(3) 0.026(2) 0.015(2) 0.0110(19) 0.003(2)
 H9 0.045(3) 0.058(3) 0.039(3) -0.005(2) 0.022(2) 0.003(2)
 H10 0.073(4) 0.079(4) 0.018(2) -0.008(3) 0.003(2) 0.008(2)
 H11 0.043(3) 0.064(4) 0.045(3) 0.007(3) -0.024(2) 0.003(3)
 H12 0.017(2) 0.058(3) 0.066(3) 0.003(2) 0.011(2) -0.012(3)
 H13 0.036(3) 0.059(3) 0.024(2) -0.011(2) 0.010(2) -0.005(2)
 H15 0.065(4) 0.042(3) 0.072(4) 0.007(3) 0.048(3) 0.016(3)
 H16 0.117(5) 0.047(3) 0.073(4) 0.026(3) 0.069(3) -0.007(3)
 H17 0.094(4) 0.018(2) 0.066(4) 0.004(3) 0.019(3) -0.004(2)
 H18 0.041(3) 0.029(3) 0.066(3) -0.013(2) 0.009(3) 0.007(2)
 H19 0.042(3) 0.028(2) 0.049(3) 0.001(2) 0.027(2) -0.006(2)
 H20a 0.140(7) 0.052(4) 0.293(11) 0.058(4) -0.014(7) 0.037(6)
 H20b 0.062(4) 0.205(8) 0.104(5) -0.023(5) 0.062(4) -0.063(5)
 H20c 0.128(7) 0.367(13) 0.021(3) -0.072(7) 0.008(4) -0.032(5)
 H22 0.062(4) 0.070(4) 0.084(4) 0.034(3) 0.002(3) 0.001(3)
 H23 0.063(3) 0.017(2) 0.074(4) -0.016(2) 0.024(3) -0.016(2)
 H24 0.065(4) 0.142(6) 0.112(5) -0.057(4) 0.027(4) -0.046(4)
 H25 0.041(4) 0.163(6) 0.104(5) 0.019(4) -0.018(3) -0.005(5)
 H26 0.117(5) 0.040(3) 0.105(5) 0.015(3) 0.038(4) 0.014(3)

loop_
  _geom_bond_atom_site_label_1
  _geom_bond_atom_site_label_2
  _geom_bond_distance
  _geom_bond_site_symmetry_2
  _geom_bond_publ_flag
 S1 P1 1.94987(8) . ?
 P1 C2 1.8284(2) . ?
 P1 C8 1.8225(2) . ?
 P1 C14 1.8186(2) . ?
 C1 C2 1.4157(3) . ?
 C1 C3 1.4386(3) 3_667 ?
 C1 C7 1.4341(3) 3_667 ?
 C2 C3 1.4160(3) . ?
 C3 C4 1.4338(3) . ?
 C4 C5 1.3642(3) . ?
 C5 C6 1.4198(3) . ?
 C6 C7 1.3669(3) . ?
 C8 C9 1.3938(3) . ?
 C8 C13 1.3971(3) . ?
 C9 C10 1.3954(4) . ?
 C10 C11 1.3880(5) . ?
 C11 C12 1.3911(4) . ?
 C12 C13 1.3905(3) . ?
 C14 C15 1.3890(3) . ?
 C14 C19 1.3969(3) . ?
 C15 C16 1.3930(4) . ?
 C16 C17 1.3871(5) . ?
 C17 C18 1.3933(4) . ?
 C18 C19 1.3895(3) . ?
 C20 C21 1.5059(5) . ?
 C21 C22 1.3904(5) . ?
 C21 C26 1.3911(4) . ?
 C22 C23 1.3903(5) . ?
 C23 C24 1.3940(6) . ?
 C24 C25 1.3905(7) . ?
 C25 C26 1.3869(6) . ?

loop_
  _geom_angle_atom_site_label_1
  _geom_angle_atom_site_label_2
  _geom_angle_atom_site_label_3
  _geom_angle
  _geom_angle_site_symmetry_1
  _geom_angle_site_symmetry_3
  _geom_angle_publ_flag
 C2 P1 S1 113.640(7) . . ?
 C8 P1 S1 114.075(7) . . ?
 C8 P1 C2 106.672(9) . . ?
 C14 P1 S1 113.679(8) . . ?
 C14 P1 C2 109.617(9) . . ?
 C14 P1 C8 97.888(9) . . ?
 C3 C1 C2 119.341(17) 3_667 . ?
 C7 C1 C2 122.927(19) 3_667 . ?
 C7 C1 C3 117.669(18) 3_667 3_667 ?
 C1 C2 P1 121.610(15) . . ?
 C3 C2 P1 118.235(15) . . ?
 C3 C2 C1 120.108(18) . . ?
 C2 C3 C1 120.008(17) . 3_667 ?
 C4 C3 C1 117.811(18) . 3_667 ?
 C4 C3 C2 122.125(19) . . ?
 C5 C4 C3 121.43(2) . . ?
 C6 C5 C4 120.09(2) . . ?
 C7 C6 C5 119.86(2) . . ?
 C6 C7 C1 121.50(2) . 3_667 ?
 C9 C8 P1 118.049(18) . . ?
 C13 C8 P1 121.697(15) . . ?
 C13 C8 C9 119.71(2) . . ?
 C10 C9 C8 120.03(3) . . ?
 C11 C10 C9 120.02(2) . . ?
 C12 C11 C10 120.10(2) . . ?
 C13 C12 C11 120.10(3) . . ?
 C12 C13 C8 120.03(2) . . ?
 C15 C14 P1 118.099(18) . . ?
 C19 C14 P1 121.516(16) . . ?
 C19 C14 C15 119.94(2) . . ?
 C16 C15 C14 120.04(3) . . ?
 C17 C16 C15 120.08(3) . . ?
 C18 C17 C16 120.00(2) . . ?
 C19 C18 C17 120.09(3) . . ?
 C18 C19 C14 119.85(2) . . ?
 C22 C21 C20 120.48(3) . . ?
 C26 C21 C20 120.96(4) . . ?
 C26 C21 C22 118.54(3) . . ?
 C23 C22 C21 121.08(3) . . ?
 C24 C23 C22 119.86(4) . . ?
 C25 C24 C23 119.34(4) . . ?
 C26 C25 C24 120.28(4) . . ?
 C25 C26 C21 120.89(4) . . ?


loop_
  _refln_index_h
  _refln_index_k
  _refln_index_l
  _refln_F_squared_calc
  _refln_F_squared_meas
  _refln_F_squared_sigma
  _refln_F_squared_weight
  _refln_observed_status
-23 0 -1 5.093 7.505 1.899 46.648 o
-23 0 1 15.469 14.146 2.112 37.704 o
-23 0 3 11.773 10.419 3.392 14.623 o
-23 0 5 25.654 20.462 2.498 26.955 o
-23 0 7 6.216 6.174 2.072 39.197 o
-23 0 9 0.361 1.574 1.950 44.250 o
-23 0 11 0.473 1.665 1.919 45.666 o
-23 0 13 19.333 21.224 2.346 30.570 o
-23 1 -1 7.119 8.195 1.381 88.194 o
-23 1 0 9.181 10.866 1.432 82.050 o
-23 1 1 0.384 1.239 1.523 72.499 o
-23 1 2 1.792 2.143 1.523 72.499 o
-23 1 3 1.576 0.711 1.269 104.399 o
-23 1 4 0.775 1.280 1.269 104.399 o
-23 1 5 6.504 5.880 1.493 75.488 o
-23 1 6 2.380 2.914 1.412 84.428 o
-23 1 7 4.834 3.900 1.422 83.226 o
-23 1 8 5.408 5.758 1.472 77.585 o
-23 1 9 3.770 3.077 1.432 82.050 o
-23 1 10 3.681 4.854 1.422 83.226 o
-23 1 11 0.286 0.589 1.340 93.620 o
-23 1 12 0.563 0.559 1.320 96.522 o
-23 1 13 2.715 3.179 1.340 93.620 o
-23 1 14 2.862 3.849 1.340 93.620 o
-23 2 0 16.313 20.178 1.950 44.250 o
-23 2 1 2.229 2.417 1.544 70.604 o
-23 2 3 2.156 2.945 1.544 70.604 o
-23 2 4 13.448 13.963 1.797 52.068 o
-23 2 5 0.251 0.020 1.280 102.748 o
-23 2 6 1.527 1.107 1.137 130.041 o
-23 2 7 0.069 0.721 1.361 90.846 o
-23 2 8 2.262 2.701 1.401 85.656 o
-23 2 9 0.189 0.772 1.340 93.620 o
-23 2 10 1.095 0.183 1.320 96.522 o
-23 2 11 4.097 4.742 1.401 85.656 o
-23 2 12 1.972 3.422 1.381 88.194 o
-23 2 13 1.456 2.072 1.361 90.846 o
-23 2 14 13.432 14.349 1.513 73.475 o
-23 3 0 0.117 1.016 1.513 73.475 o
-23 3 1 2.213 0.589 1.513 73.475 o
-23 3 2 0.061 0.173 1.483 76.526 o
-23 3 3 0.993 1.777 1.513 73.475 o
-23 3 4 1.334 1.737 1.533 71.542 o
-23 3 5 11.009 12.013 1.747 55.139 o
-23 3 6 0.439 0.396 1.320 96.522 o
-23 3 7 2.721 3.168 1.340 93.620 o
-23 3 9 5.446 5.270 1.422 83.226 o
-23 3 10 4.117 2.965 1.361 90.846 o
-23 3 11 3.551 4.519 1.391 86.911 o
-23 3 12 2.961 2.458 1.513 73.475 o
-23 3 13 12.248 12.846 1.716 57.114 o
-23 4 0 4.971 3.686 1.594 66.178 o
-23 4 1 1.741 2.265 1.554 69.684 o
-23 4 2 0.026 0.833 1.493 75.488 o
-23 4 4 6.800 4.945 1.604 65.343 o
-23 4 5 1.743 0.630 1.472 77.585 o
-23 4 7 2.169 2.640 1.351 92.217 o
-23 4 9 11.758 13.273 1.554 69.684 o
-23 4 10 0.293 0.619 1.635 62.931 o
-23 4 11 1.085 1.676 1.320 96.522 o
-23 4 12 0.221 0.366 1.452 79.771 o
-23 4 13 3.000 4.103 1.513 73.475 o
-23 4 14 14.927 14.694 1.493 75.488 o
-23 5 1 1.208 0.782 1.523 72.499 o
-23 5 2 5.446 7.626 1.676 59.917 o
-23 5 3 2.709 2.265 1.554 69.684 o
-23 5 4 5.775 6.621 1.655 61.396 o
-23 5 5 3.373 3.300 1.564 68.782 o
-23 5 6 17.311 18.858 1.696 58.490 o
-23 5 7 8.185 7.890 1.472 77.585 o
-23 5 8 14.124 14.481 1.584 67.029 o
-23 5 9 1.488 3.483 1.351 92.217 o
-23 5 10 7.212 7.383 1.432 82.050 o
-23 5 11 0.500 1.909 1.401 85.656 o
-23 5 13 1.278 4.367 1.940 44.715 o
-23 6 1 7.949 8.652 1.686 59.197 o
-23 6 2 0.466 1.757 1.533 71.542 o
-23 6 3 8.766 8.815 1.706 57.796 o
-23 6 4 5.282 5.514 1.635 62.931 o
-23 6 5 7.890 9.068 1.716 57.114 o
-23 6 6 2.397 2.701 1.371 89.505 o
-23 6 7 9.378 9.464 1.523 72.499 o
-23 6 8 3.685 5.453 1.422 83.226 o
-23 6 9 3.853 3.239 1.361 90.846 o
-23 6 11 1.437 2.549 1.310 98.025 o
-23 6 12 1.054 0.691 1.412 84.428 o
-23 7 3 5.921 5.819 1.645 62.156 o
-23 7 4 16.029 17.974 1.940 44.715 o
-23 7 5 0.596 0.914 1.544 70.604 o
-23 7 6 11.343 14.116 1.838 49.792 o
-23 7 8 20.933 20.940 1.716 57.114 o
-23 7 9 1.970 2.275 1.361 90.846 o
-23 7 10 25.285 31.887 1.960 43.793 o
-23 7 12 2.973 2.458 2.691 23.229 o
-23 8 3 0.259 0.701 2.793 21.570 o
-23 8 4 2.270 1.747 1.554 69.684 o
-23 8 5 1.558 1.757 1.554 69.684 o
-23 8 6 7.055 8.246 1.696 58.490 o
-23 8 7 8.827 9.282 1.533 71.542 o
-23 8 8 17.371 18.797 1.696 58.490 o
-23 8 9 16.400 18.614 1.665 60.650 o
-23 8 10 3.956 6.418 1.412 84.428 o
-23 9 6 2.359 2.986 1.554 69.684 o
-23 9 7 4.552 5.149 1.452 79.771 o
-23 9 8 5.073 4.702 1.767 53.879 o
-22 0 -4 4.077 2.884 1.472 77.585 o
-22 0 -2 24.955 27.571 2.508 26.738 o
-22 0 0 4.519 7.230 1.960 43.793 o
-22 0 2 3.202 3.788 1.889 47.151 o
-22 0 4 1.126 2.021 1.767 53.879 o
-22 0 6 0.354 1.574 2.011 41.609 o
-22 0 8 4.384 3.463 2.011 41.609 o
-22 0 12 0.507 0.081 1.533 71.542 o
-22 0 14 3.405 1.696 1.960 43.793 o
-22 0 16 4.124 3.503 1.940 44.715 o
-22 1 -4 1.139 2.214 1.127 132.394 o
-22 1 -3 9.116 11.049 1.290 101.136 o
-22 1 -2 1.021 2.894 1.300 99.562 o
-22 1 -1 15.581 18.848 1.625 63.720 o
-22 1 0 17.179 18.462 1.615 64.524 o
-22 1 1 8.614 8.520 1.442 80.898 o
-22 1 2 6.625 5.687 1.361 90.846 o
-22 1 3 30.233 31.216 2.397 29.288 o
-22 1 4 33.249 36.497 2.498 26.955 o
-22 1 5 25.105 27.205 1.828 50.347 o
-22 1 6 1.931 1.371 1.208 115.192 o
-22 1 7 19.446 16.258 1.696 58.490 o
-22 1 8 10.852 11.414 1.594 66.178 o
-22 1 9 0.275 0.548 1.371 89.505 o
-22 1 10 13.501 14.542 1.676 59.917 o
-22 1 11 2.516 3.595 1.401 85.656 o
-22 1 12 0.054 1.208 1.107 137.297 o
-22 1 13 19.204 18.604 1.625 63.720 o
-22 1 14 10.068 10.622 1.513 73.475 o
-22 1 15 31.458 30.861 1.909 46.153 o
-22 1 16 0.483 0.559 1.330 95.054 o
-22 1 17 31.968 29.531 1.869 48.181 o
-22 2 -4 1.061 1.635 1.117 134.812 o
-22 2 -3 4.837 4.113 1.178 121.227 o
-22 2 -1 19.391 21.376 1.665 60.650 o
-22 2 0 0.022 0.599 1.249 107.821 o
-22 2 1 7.313 9.363 1.767 53.879 o
-22 2 2 2.419 4.052 1.615 64.524 o
-22 2 3 0.629 0.122 1.493 75.488 o
-22 2 5 9.642 11.434 1.523 72.499 o
-22 2 6 3.400 3.676 1.320 96.522 o
-22 2 8 1.060 0.873 1.412 84.428 o
-22 2 9 5.831 5.697 1.483 76.526 o
-22 2 10 7.532 8.429 1.523 72.499 o
-22 2 11 0.801 0.965 1.351 92.217 o
-22 2 12 3.648 3.879 1.137 130.041 o
-22 2 13 9.487 9.840 1.493 75.488 o
-22 2 14 0.479 2.265 1.361 90.846 o
-22 2 16 3.600 2.813 1.371 89.505 o
-22 2 17 0.800 2.437 1.340 93.620 o
-22 3 -4 12.733 11.120 1.300 99.562 o
-22 3 -3 0.778 1.493 1.127 132.394 o
-22 3 -2 25.655 31.125 1.665 60.650 o
-22 3 -1 1.850 4.072 1.625 63.720 o
-22 3 0 13.306 10.917 1.818 50.911 o
-22 3 1 4.873 3.219 1.635 62.931 o
-22 3 3 1.639 1.645 1.564 68.782 o
-22 3 4 25.920 26.982 2.112 37.704 o
-22 3 5 6.697 8.033 1.706 57.796 o
-22 3 6 1.147 1.452 1.280 102.748 o
-22 3 7 0.073 0.284 1.158 125.518 o
-22 3 9 0.013 0.091 1.127 132.394 o
-22 3 10 0.001 1.168 1.351 92.217 o
-22 3 11 0.984 0.965 1.361 90.846 o
-22 3 12 2.115 3.930 1.137 130.041 o
-22 3 13 0.266 0.792 1.330 95.054 o
-22 3 14 32.953 30.861 1.808 51.484 o
-22 3 15 3.362 3.138 1.361 90.846 o
-22 3 16 18.223 17.314 1.615 64.524 o
-22 3 17 1.663 1.919 1.330 95.054 o
-22 4 -3 13.538 13.862 1.554 69.684 o
-22 4 -2 0.280 0.427 1.290 101.136 o
-22 4 0 0.000 0.142 1.564 68.782 o
-22 4 1 2.767 1.493 1.604 65.343 o
-22 4 2 0.543 0.345 1.554 69.684 o
-22 4 4 5.790 7.758 1.706 57.796 o
-22 4 5 5.430 4.306 1.635 62.931 o
-22 4 7 1.056 0.112 1.330 95.054 o
-22 4 8 10.841 11.039 1.544 70.604 o
-22 4 9 2.228 2.092 1.158 125.518 o
-22 4 10 11.866 9.536 1.280 102.748 o
-22 4 11 1.711 2.336 1.239 109.596 o
-22 4 12 16.640 16.715 1.442 80.898 o
-22 4 13 2.386 3.768 1.249 107.821 o
-22 4 14 7.434 8.845 1.462 78.666 o
-22 4 15 2.965 2.214 1.351 92.217 o
-22 4 16 6.679 6.255 1.391 86.911 o
-22 4 17 2.145 0.213 1.280 102.748 o
-22 5 -3 0.272 0.944 1.310 98.025 o
-22 5 -2 14.696 16.329 1.615 64.524 o
-22 5 0 2.330 1.737 1.604 65.343 o
-22 5 1 0.165 0.437 1.564 68.782 o
-22 5 2 2.079 3.219 1.625 63.720 o
-22 5 3 1.712 1.533 1.584 67.029 o
-22 5 4 32.490 36.416 2.549 25.892 o
-22 5 5 0.001 0.264 1.513 73.475 o
-22 5 6 9.181 11.810 1.808 51.484 o
-22 5 8 0.246 1.330 1.340 93.620 o
-22 5 10 0.200 0.030 1.280 102.748 o
-22 5 11 9.647 9.708 1.493 75.488 o
-22 5 12 2.381 4.032 1.056 150.816 o
-22 5 13 2.999 3.940 1.219 113.280 o
-22 5 14 27.188 28.008 1.747 55.139 o
-22 5 15 0.258 0.183 1.269 104.399 o
-22 5 16 9.203 7.464 1.412 84.428 o
-22 5 17 0.835 0.254 1.259 106.089 o
-22 6 -3 8.876 7.637 1.442 80.898 o
-22 6 -2 5.084 4.803 1.401 85.656 o
-22 6 -1 2.391 1.483 1.330 95.054 o
-22 6 0 7.204 7.586 1.462 78.666 o
-22 6 1 0.166 1.127 1.594 66.178 o
-22 6 2 2.376 2.427 1.615 64.524 o
-22 6 3 6.198 6.723 1.716 57.114 o
-22 6 4 10.893 12.562 1.858 48.709 o
-22 6 5 0.405 0.995 1.533 71.542 o
-22 6 6 13.296 13.405 1.869 48.181 o
-22 6 7 3.998 4.062 1.615 64.524 o
-22 6 8 18.398 18.320 1.706 57.796 o
-22 6 9 2.821 3.036 1.381 88.194 o
-22 6 10 19.940 19.284 1.676 59.917 o
-22 6 12 3.205 2.935 1.219 113.280 o
-22 6 14 3.504 4.113 1.625 63.720 o
-22 6 15 2.982 2.691 1.310 98.025 o
-22 6 16 0.868 1.259 1.280 102.748 o
-22 7 -3 3.981 5.545 1.401 85.656 o
-22 7 -2 3.607 3.981 1.391 86.911 o
-22 7 -1 1.081 0.274 1.300 99.562 o
-22 7 1 5.565 4.803 1.676 59.917 o
-22 7 2 1.033 1.604 1.594 66.178 o
-22 7 3 12.207 11.841 1.848 49.246 o
-22 7 4 2.268 4.021 1.655 61.396 o
-22 7 5 9.754 9.525 1.777 53.265 o
-22 7 6 3.866 6.337 1.696 58.490 o
-22 7 7 2.218 2.183 1.554 69.684 o
-22 7 8 3.063 2.894 1.381 88.194 o
-22 7 9 0.017 0.345 1.310 98.025 o
-22 7 10 1.278 2.143 1.361 90.846 o
-22 7 11 6.727 6.154 1.432 82.050 o
-22 7 12 0.421 0.061 1.280 102.748 o
-22 7 13 8.838 9.475 1.290 101.136 o
-22 7 14 7.052 6.540 1.330 95.054 o
-22 7 15 12.659 12.623 1.533 71.542 o
-22 7 16 6.756 7.200 1.686 59.197 o
-22 8 -2 5.796 5.220 1.412 84.428 o
-22 8 -1 5.962 5.666 1.422 83.226 o
-22 8 1 0.120 0.721 1.300 99.562 o
-22 8 2 3.350 3.483 1.655 61.396 o
-22 8 3 13.252 15.385 1.899 46.648 o
-22 8 4 5.637 7.951 1.737 55.786 o
-22 8 5 6.866 7.261 1.737 55.786 o
-22 8 6 2.097 0.944 1.564 68.782 o
-22 8 7 4.180 3.168 1.625 63.720 o
-22 8 8 4.324 5.128 1.462 78.666 o
-22 8 9 19.012 16.705 1.676 59.917 o
-22 8 10 10.998 10.693 1.533 71.542 o
-22 8 11 13.204 14.775 1.594 66.178 o
-22 8 12 13.864 13.090 1.533 71.542 o
-22 8 13 3.238 3.179 1.188 119.163 o
-22 8 14 12.296 13.120 1.483 76.526 o
-22 8 15 6.690 6.916 1.351 92.217 o
-22 9 -1 0.351 0.386 1.310 98.025 o
-22 9 0 2.132 2.488 1.320 96.522 o
-22 9 2 8.298 6.205 1.523 72.499 o
-22 9 3 0.076 1.168 1.564 68.782 o
-22 9 5 2.887 3.412 1.635 62.931 o
-22 9 6 2.802 3.311 1.625 63.720 o
-22 9 8 7.006 6.164 1.483 76.526 o
-22 9 9 0.002 0.366 1.361 90.846 o
-22 9 11 1.119 0.670 1.361 90.846 o
-22 9 12 3.811 5.463 1.401 85.656 o
-22 9 13 1.531 2.569 1.178 121.227 o
-22 9 14 0.589 1.401 1.249 107.821 o
-22 10 0 1.505 2.356 1.330 95.054 o
-22 10 1 0.858 0.751 1.300 99.562 o
-22 10 2 1.764 2.153 1.320 96.522 o
-22 10 3 8.469 11.364 1.818 50.911 o
-22 10 4 2.089 1.848 1.625 63.720 o
-22 10 5 15.136 17.802 1.990 42.462 o
-22 10 6 0.319 0.030 1.574 67.897 o
-22 10 7 10.317 12.531 1.848 49.246 o
-22 10 8 2.052 3.575 1.432 82.050 o
-22 10 9 35.450 39.229 2.234 33.703 o
-22 10 11 14.459 12.958 1.767 53.879 o
-22 10 12 4.650 5.870 1.401 85.656 o
-22 10 13 12.511 12.623 1.340 93.620 o
-22 11 2 0.002 0.274 1.280 102.748 o
-22 11 3 6.263 7.109 1.574 67.897 o
-22 11 4 17.329 18.827 2.001 42.032 o
-22 11 5 6.396 7.565 1.757 54.503 o
-22 11 7 3.401 4.316 1.635 62.931 o
-22 11 8 2.977 3.737 1.432 82.050 o
-22 11 9 2.684 4.539 1.432 82.050 o
-22 11 10 4.903 3.971 1.391 86.911 o
-22 11 11 0.225 0.599 1.462 78.666 o
-22 11 12 1.146 1.523 1.320 96.522 o
-22 12 3 0.526 0.112 1.290 101.136 o
-22 12 4 6.063 6.692 1.493 75.488 o
-22 12 5 14.926 18.665 2.021 41.192 o
-22 12 6 1.739 2.691 1.625 63.720 o
-22 12 7 0.912 0.345 1.361 90.846 o
-22 12 8 3.907 5.281 1.462 78.666 o
-22 12 9 13.302 14.298 1.604 65.343 o
-22 12 10 0.538 0.569 1.300 99.562 o
-21 0 -7 0.193 1.432 1.706 57.796 o
-21 0 -3 0.053 4.356 1.503 74.472 o
-21 0 -1 28.199 25.987 2.539 26.100 o
-21 0 1 17.987 18.848 2.386 29.538 o
-21 0 3 96.241 110.791 4.113 9.945 o
-21 0 5 74.004 88.237 3.900 11.062 o
-21 0 7 17.164 17.294 2.539 26.100 o
-21 0 9 2.444 5.697 2.122 37.344 o
-21 0 11 0.005 1.249 1.584 67.029 o
-21 0 13 12.184 12.460 2.224 34.012 o
-21 0 15 14.293 17.578 2.336 30.836 o
-21 0 17 14.706 12.988 2.265 32.802 o
-21 0 19 7.177 8.104 2.041 40.376 o
-21 1 -6 20.520 19.731 1.564 68.782 o
-21 1 -5 6.082 5.433 1.117 134.812 o
-21 1 -2 0.957 1.686 1.148 127.749 o
-21 1 -1 3.570 5.738 1.391 86.911 o
-21 1 0 19.525 21.457 1.686 59.197 o
-21 1 1 0.435 0.528 1.330 95.054 o
-21 1 2 1.275 2.295 1.330 95.054 o
-21 1 3 0.758 0.660 1.310 98.025 o
-21 1 4 9.536 11.272 1.564 68.782 o
-21 1 5 10.284 8.632 1.737 55.786 o
-21 1 6 5.775 6.052 1.442 80.898 o
-21 1 7 25.760 25.997 1.635 62.931 o
-21 1 8 15.910 14.857 1.716 57.114 o
-21 1 9 8.769 5.748 1.523 72.499 o
-21 1 11 5.499 6.164 1.208 115.192 o
-21 1 12 2.759 2.833 1.158 125.518 o
-21 1 13 0.528 0.467 1.340 93.620 o
-21 1 14 1.942 2.193 1.391 86.911 o
-21 1 15 1.222 3.239 1.412 84.428 o
-21 1 16 5.107 5.057 1.442 80.898 o
-21 1 17 0.980 0.853 1.351 92.217 o
-21 1 18 13.163 14.024 1.564 68.782 o
-21 1 19 0.069 0.711 1.290 101.136 o
-21 1 20 6.238 5.362 1.391 86.911 o
-21 2 -6 3.402 2.600 1.259 106.089 o
-21 2 -5 3.695 3.118 1.066 147.957 o
-21 2 -4 3.819 3.148 1.066 147.957 o
-21 2 -3 2.941 3.229 1.168 123.344 o
-21 2 -2 5.044 6.824 1.239 109.596 o
-21 2 -1 3.252 3.920 1.198 117.152 o
-21 2 0 20.941 20.422 1.696 58.490 o
-21 2 1 6.237 5.382 1.432 82.050 o
-21 2 2 8.236 9.708 1.513 73.475 o
-21 2 3 13.976 15.040 1.980 42.899 o
-21 2 4 34.686 39.797 2.579 25.284 o
-21 2 5 0.103 0.142 1.330 95.054 o
-21 2 7 11.668 12.277 1.554 69.684 o
-21 2 8 0.194 0.274 1.168 123.344 o
-21 2 9 2.109 1.432 1.198 117.152 o
-21 2 10 1.827 1.970 1.330 95.054 o
-21 2 11 4.358 5.149 1.188 119.163 o
-21 2 12 3.610 4.529 1.137 130.041 o
-21 2 13 2.684 1.208 1.340 93.620 o
-21 2 14 22.133 20.432 1.706 57.796 o
-21 2 15 1.309 0.792 1.371 89.505 o
-21 2 16 14.559 13.953 1.594 66.178 o
-21 2 17 7.472 8.256 1.503 74.472 o
-21 2 18 12.909 12.501 1.544 70.604 o
-21 2 19 3.354 3.311 1.361 90.846 o
-21 2 20 7.720 9.769 1.483 76.526 o
-21 3 -7 11.659 10.582 1.391 86.911 o
-21 3 -6 3.366 2.244 1.229 111.415 o
-21 3 -5 18.448 16.857 1.290 101.136 o
-21 3 -4 1.298 1.767 1.158 125.518 o
-21 3 -3 14.553 15.273 1.412 84.428 o
-21 3 -2 4.917 5.057 1.208 115.192 o
-21 3 -1 0.266 0.701 1.127 132.394 o
-21 3 0 0.717 2.701 1.340 93.620 o
-21 3 1 36.103 38.335 2.549 25.892 o
-21 3 2 4.493 5.301 1.757 54.503 o
-21 3 3 0.077 1.117 1.594 66.178 o
-21 3 4 1.145 1.076 1.564 68.782 o
-21 3 5 16.356 15.608 1.625 63.720 o
-21 3 6 1.315 0.437 1.330 95.054 o
-21 3 7 2.641 3.097 1.340 93.620 o
-21 3 9 1.772 2.265 1.208 115.192 o
-21 3 10 0.887 0.711 1.087 142.478 o
-21 3 11 0.105 0.244 1.097 139.852 o
-21 3 12 10.424 9.170 1.208 115.192 o
-21 3 13 9.879 9.007 1.361 90.846 o
-21 3 14 11.228 11.546 1.533 71.542 o
-21 3 15 0.612 0.152 1.351 92.217 o
-21 3 16 7.706 5.220 1.442 80.898 o
-21 3 17 0.048 1.239 1.340 93.620 o
-21 3 18 5.923 6.073 1.422 83.226 o
-21 3 19 0.899 1.401 1.310 98.025 o
-21 4 -7 0.902 1.676 1.219 113.280 o
-21 4 -6 1.236 1.523 1.198 117.152 o
-21 4 -5 6.433 5.646 1.198 117.152 o
-21 4 -4 0.038 0.061 1.127 132.394 o
-21 4 -3 0.883 1.239 1.148 127.749 o
-21 4 -2 10.474 9.393 1.310 98.025 o
-21 4 -1 0.385 0.538 1.310 98.025 o
-21 4 0 30.147 30.130 1.889 47.151 o
-21 4 1 2.537 2.904 1.645 62.156 o
-21 4 4 23.126 23.874 2.112 37.704 o
-21 4 5 26.309 28.332 2.214 34.324 o
-21 4 6 1.398 1.412 1.584 67.029 o
-21 4 7 2.118 1.219 1.351 92.217 o
-21 4 8 4.717 4.854 1.280 102.748 o
-21 4 9 17.027 16.969 1.483 76.526 o
-21 4 10 2.367 1.980 1.107 137.297 o
-21 4 11 5.225 4.316 1.005 166.435 o
-21 4 12 0.091 1.239 0.975 177.000 o
-21 4 13 22.057 20.655 1.513 73.475 o
-21 4 14 33.267 30.079 1.848 49.246 o
-21 4 15 5.251 4.854 1.422 83.226 o
-21 4 16 3.611 3.199 1.391 86.911 o
-21 4 17 14.506 13.486 1.564 68.782 o
-21 4 18 9.368 9.241 1.493 75.488 o
-21 5 -6 17.241 15.954 1.381 88.194 o
-21 5 -5 0.615 0.447 1.239 109.596 o
-21 5 -4 0.042 0.162 1.127 132.394 o
-21 5 -3 6.966 5.738 1.442 80.898 o
-21 5 -2 1.521 1.716 1.351 92.217 o
-21 5 -1 3.903 4.783 1.422 83.226 o
-21 5 0 0.378 0.975 1.351 92.217 o
-21 5 1 14.063 13.577 1.625 63.720 o
-21 5 2 4.042 2.864 1.635 62.931 o
-21 5 3 0.724 0.376 1.584 67.029 o
-21 5 5 6.034 5.250 1.747 55.139 o
-21 5 7 18.024 20.279 2.021 41.192 o
-21 5 8 7.008 6.916 1.716 57.114 o
-21 5 10 19.730 20.259 1.391 86.911 o
-21 5 11 0.832 2.275 0.975 177.000 o
-21 5 12 10.200 11.617 1.208 115.192 o
-21 5 13 1.079 1.645 1.056 150.816 o
-21 5 14 0.405 1.533 1.351 92.217 o
-21 5 15 10.571 9.018 1.483 76.526 o
-21 5 16 10.815 8.906 1.493 75.488 o
-21 5 17 4.385 4.174 1.371 89.505 o
-21 5 18 0.225 0.589 1.310 98.025 o
-21 5 19 0.468 0.386 1.330 95.054 o
-21 6 -6 0.176 2.102 1.554 69.684 o
-21 6 -5 2.671 2.965 1.564 68.782 o
-21 6 -3 0.153 5.118 1.422 83.226 o
-21 6 -2 6.849 6.591 1.483 76.526 o
-21 6 -1 0.449 1.127 1.351 92.217 o
-21 6 0 0.965 5.646 1.432 82.050 o
-21 6 1 7.888 6.601 1.462 78.666 o
-21 6 2 6.196 7.962 1.747 55.139 o
-21 6 3 4.788 10.967 1.797 52.068 o
-21 6 4 39.304 46.053 2.854 20.659 o
-21 6 5 0.004 0.081 1.564 68.782 o
-21 6 6 16.373 19.386 2.021 41.192 o
-21 6 7 2.505 3.361 1.686 59.197 o
-21 6 8 4.976 8.215 1.767 53.879 o
-21 6 9 10.890 10.988 1.554 69.684 o
-21 6 10 3.810 4.326 1.249 107.821 o
-21 6 11 49.466 54.451 2.051 39.977 o
-21 6 12 0.016 1.371 1.087 142.478 o
-21 6 13 31.940 29.967 1.493 75.488 o
-21 6 14 11.548 9.891 1.269 104.399 o
-21 6 15 18.872 22.321 1.533 71.542 o
-21 6 16 4.045 4.052 1.391 86.911 o
-21 6 17 13.883 11.546 1.493 75.488 o
-21 6 18 1.228 1.533 1.391 86.911 o
-21 6 19 5.113 4.935 1.371 89.505 o
-21 7 -6 24.776 25.174 2.011 41.609 o
-21 7 -5 3.135 3.453 1.604 65.343 o
-21 7 -4 12.905 13.191 1.604 65.343 o
-21 7 -3 0.052 0.152 1.330 95.054 o
-21 7 -2 10.085 9.576 1.544 70.604 o
-21 7 -1 3.598 1.818 1.381 88.194 o
-21 7 0 3.612 2.711 1.391 86.911 o
-21 7 3 1.994 2.630 1.615 64.524 o
-21 7 4 2.231 1.544 1.615 64.524 o
-21 7 5 1.442 0.721 1.554 69.684 o
-21 7 6 5.300 3.960 1.625 63.720 o
-21 7 7 0.002 2.437 1.584 67.029 o
-21 7 8 27.375 27.530 2.122 37.344 o
-21 7 9 9.871 7.697 1.513 73.475 o
-21 7 10 21.600 20.655 1.544 70.604 o
-21 7 11 3.487 4.194 1.137 130.041 o
-21 7 12 10.227 10.825 1.340 93.620 o
-21 7 14 6.386 6.997 1.412 84.428 o
-21 7 15 6.917 7.230 1.391 86.911 o
-21 7 16 2.732 2.234 1.127 132.394 o
-21 7 17 10.497 11.922 1.584 67.029 o
-21 7 18 0.684 0.944 1.381 88.194 o
-21 8 -5 2.441 4.671 1.604 65.343 o
-21 8 -4 1.823 2.975 1.381 88.194 o
-21 8 -3 2.290 1.889 1.381 88.194 o
-21 8 -2 1.243 2.539 1.391 86.911 o
-21 8 -1 11.253 8.723 1.523 72.499 o
-21 8 0 3.422 3.676 1.422 83.226 o
-21 8 1 12.065 11.678 1.574 67.897 o
-21 8 2 11.761 11.709 1.564 68.782 o
-21 8 3 5.685 5.220 1.716 57.114 o
-21 8 5 5.266 6.520 1.706 57.796 o
-21 8 6 14.726 18.746 1.980 42.899 o
-21 8 7 1.651 2.458 1.604 65.343 o
-21 8 8 0.078 0.579 1.533 71.542 o
-21 8 9 9.236 9.312 1.564 68.782 o
-21 8 10 24.951 26.626 1.665 60.650 o
-21 8 11 10.868 12.765 1.280 102.748 o
-21 8 12 16.685 16.471 1.432 82.050 o
-21 8 13 33.303 32.760 1.747 55.139 o
-21 8 14 3.009 3.737 1.351 92.217 o
-21 8 15 25.032 26.281 1.716 57.114 o
-21 8 16 3.520 3.422 1.340 93.620 o
-21 8 17 44.860 53.974 2.397 29.288 o
-21 8 18 13.099 13.740 1.848 49.246 o
-21 9 -5 37.048 37.726 2.051 39.977 o
-21 9 -4 2.136 1.940 1.208 115.192 o
-21 9 -3 1.268 0.538 1.158 125.518 o
-21 9 -2 2.348 2.366 1.198 117.152 o
-21 9 -1 11.520 13.395 1.391 86.911 o
-21 9 0 0.958 0.223 1.188 119.163 o
-21 9 1 0.557 0.944 1.340 93.620 o
-21 9 3 5.000 3.930 1.391 86.911 o
-21 9 4 6.238 7.149 1.767 53.879 o
-21 9 5 3.839 4.499 1.686 59.197 o
-21 9 6 0.876 1.391 1.604 65.343 o
-21 9 9 50.267 54.827 2.661 23.764 o
-21 9 10 0.086 1.198 1.259 106.089 o
-21 9 11 32.034 32.110 1.604 65.343 o
-21 9 12 0.283 1.320 1.208 115.192 o
-21 9 13 22.328 23.986 1.544 70.604 o
-21 9 14 0.629 1.208 1.310 98.025 o
-21 9 15 13.874 13.699 1.523 72.499 o
-21 9 16 8.687 9.444 1.442 80.898 o
-21 9 17 17.666 18.797 1.574 67.897 o
-21 10 -4 4.228 3.351 1.330 95.054 o
-21 10 -2 3.131 3.798 1.219 113.280 o
-21 10 -1 6.457 6.662 1.280 102.748 o
-21 10 0 3.385 0.701 1.178 121.227 o
-21 10 1 0.238 0.223 1.148 127.749 o
-21 10 2 3.297 2.742 1.198 117.152 o
-21 10 3 1.370 1.767 1.178 121.227 o
-21 10 5 1.507 2.061 1.615 64.524 o
-21 10 6 5.087 5.443 1.696 58.490 o
-21 10 7 0.495 1.036 1.604 65.343 o
-21 10 8 2.802 3.036 1.635 62.931 o
-21 10 9 0.798 0.894 1.381 88.194 o
-21 10 10 31.333 34.456 1.879 47.662 o
-21 10 11 5.958 6.448 1.472 77.585 o
-21 10 12 27.338 27.947 1.615 64.524 o
-21 10 13 0.400 0.152 1.178 121.227 o
-21 10 14 28.868 30.638 2.001 42.032 o
-21 10 15 0.157 0.254 1.269 104.399 o
-21 10 16 17.980 18.411 1.594 66.178 o
-21 10 17 1.292 2.061 1.615 64.524 o
-21 11 -3 0.653 1.858 1.168 123.344 o
-21 11 -2 1.806 2.671 1.188 119.163 o
-21 11 -1 2.601 1.533 1.178 121.227 o
-21 11 0 1.754 1.757 1.178 121.227 o
-21 11 3 0.492 0.883 1.158 125.518 o
-21 11 4 1.483 1.219 1.320 96.522 o
-21 11 5 5.230 4.732 1.686 59.197 o
-21 11 6 5.701 4.935 1.442 80.898 o
-21 11 7 12.989 12.237 1.594 66.178 o
-21 11 8 9.010 8.835 1.594 66.178 o
-21 11 9 24.805 26.687 1.889 47.151 o
-21 11 10 8.909 8.500 1.401 85.656 o
-21 11 11 7.641 9.678 1.544 70.604 o
-21 11 12 16.039 17.467 1.452 79.771 o
-21 11 13 3.989 4.468 1.249 107.821 o
-21 11 14 2.011 4.438 1.351 92.217 o
-21 11 15 3.568 6.428 1.391 86.911 o
-21 11 16 1.232 1.737 1.280 102.748 o
-21 12 -2 0.099 0.386 1.127 132.394 o
-21 12 0 0.120 1.554 1.158 125.518 o
-21 12 1 1.878 1.665 1.178 121.227 o
-21 12 2 1.642 1.858 1.168 123.344 o
-21 12 3 8.979 8.926 1.300 99.562 o
-21 12 4 0.484 0.102 1.300 99.562 o
-21 12 5 0.009 0.711 1.584 67.029 o
-21 12 6 6.001 7.149 1.503 74.472 o
-21 12 7 0.050 0.213 1.351 92.217 o
-21 12 8 4.594 3.524 1.280 102.748 o
-21 12 9 4.238 3.443 1.290 101.136 o
-21 12 10 11.399 10.500 1.269 104.399 o
-21 12 11 0.673 0.508 1.229 111.415 o
-21 12 12 9.774 11.303 1.371 89.505 o
-21 12 13 0.957 1.208 1.188 119.163 o
-21 12 14 12.995 11.049 1.472 77.585 o
-21 12 15 0.010 1.544 1.280 102.748 o
-21 13 -1 0.663 1.188 1.137 130.041 o
-21 13 0 3.566 3.696 1.188 119.163 o
-21 13 1 0.946 0.041 1.127 132.394 o
-21 13 2 0.940 1.137 1.158 125.518 o
-21 13 4 14.746 13.608 1.909 46.153 o
-21 13 5 0.001 1.178 1.432 82.050 o
-21 13 6 3.234 3.818 1.472 77.585 o
-21 13 8 15.106 13.912 1.462 78.666 o
-21 13 10 7.887 6.723 1.229 111.415 o
-21 13 11 0.674 1.117 1.239 109.596 o
-21 13 12 6.178 7.139 1.198 117.152 o
-21 13 13 8.286 8.754 1.198 117.152 o
-21 13 14 0.237 0.366 1.178 121.227 o
-21 14 0 4.233 5.748 1.219 113.280 o
-21 14 1 2.980 2.417 1.178 121.227 o
-21 14 2 2.211 2.325 1.168 123.344 o
-21 14 3 4.153 4.194 1.665 60.650 o
-21 14 5 4.240 4.712 1.503 74.472 o
-21 14 6 1.856 1.533 1.432 82.050 o
-21 14 7 0.093 0.559 1.391 86.911 o
-21 14 9 5.982 5.291 1.310 98.025 o
-21 14 10 2.324 2.234 1.229 111.415 o
-21 14 11 3.330 4.021 1.290 101.136 o
-21 14 12 4.409 5.149 1.158 125.518 o
-21 15 2 2.459 1.645 1.574 67.897 o
-21 15 3 0.954 2.305 1.564 68.782 o
-21 15 4 10.357 11.313 1.635 62.931 o
-21 15 5 3.902 3.635 1.503 74.472 o
-21 15 6 6.312 7.220 1.564 68.782 o
-21 15 8 20.081 21.559 1.604 65.343 o
-21 15 9 5.041 3.453 1.300 99.562 o
-21 15 10 10.871 10.744 1.503 74.472 o
-20 0 -8 8.373 8.083 2.011 41.609 o
-20 0 -6 6.584 5.829 1.940 44.715 o
-20 0 -4 7.489 6.195 1.604 65.343 o
-20 0 0 18.254 20.432 2.397 29.288 o
-20 0 2 15.394 14.704 2.234 33.703 o
-20 0 4 177.044 198.297 4.742 7.480 o
-20 0 6 75.309 69.724 3.595 13.017 o
-20 0 8 259.677 240.694 7.433 3.044 o
-20 0 10 55.833 55.274 2.975 19.001 o
-20 0 12 49.176 47.343 2.914 19.804 o
-20 0 14 1.126 2.234 2.001 42.032 o
-20 0 16 0.185 0.152 1.950 44.250 o
-20 0 18 16.116 14.836 2.305 31.657 o
-20 0 20 6.985 15.903 2.234 33.703 o
-20 1 -8 0.406 0.030 1.249 107.821 o
-20 1 -7 21.149 19.670 1.635 62.931 o
-20 1 -6 0.275 0.152 1.137 130.041 o
-20 1 -5 4.762 3.717 1.107 137.297 o
-20 1 -4 1.271 0.975 1.036 156.789 o
-20 1 -2 3.624 4.235 1.137 130.041 o
-20 1 -1 18.886 18.614 1.503 74.472 o
-20 1 1 0.542 0.599 1.290 101.136 o
-20 1 2 22.009 23.093 1.716 57.114 o
-20 1 3 18.227 16.543 1.574 67.897 o
-20 1 4 5.773 5.717 1.361 90.846 o
-20 1 5 0.577 1.645 1.290 101.136 o
-20 1 6 30.083 35.939 2.600 24.891 o
-20 1 7 17.318 19.498 1.676 59.917 o
-20 1 8 1.542 2.021 1.188 119.163 o
-20 1 9 0.978 1.046 1.208 115.192 o
-20 1 10 0.361 0.883 1.087 142.478 o
-20 1 11 2.396 4.062 1.158 125.518 o
-20 1 12 21.493 21.671 1.432 82.050 o
-20 1 13 9.662 7.748 1.523 72.499 o
-20 1 14 4.948 4.580 1.462 78.666 o
-20 1 15 0.164 0.782 1.412 84.428 o
-20 1 16 1.243 0.894 1.371 89.505 o
-20 1 17 0.863 1.544 1.371 89.505 o
-20 1 18 0.871 0.538 1.371 89.505 o
-20 1 19 2.072 2.133 1.391 86.911 o
-20 1 21 2.307 3.260 1.371 89.505 o
-20 2 -9 25.469 22.229 1.655 61.396 o
-20 2 -7 4.341 3.625 1.310 98.025 o
-20 2 -6 1.419 0.823 1.137 130.041 o
-20 2 -5 1.167 1.046 1.036 156.789 o
-20 2 -4 0.271 0.447 1.036 156.789 o
-20 2 -3 7.640 7.281 1.188 119.163 o
-20 2 -2 15.626 17.385 1.483 76.526 o
-20 2 -1 7.701 10.561 1.351 92.217 o
-20 2 0 42.822 42.275 2.092 38.440 o
-20 2 1 6.784 7.657 1.442 80.898 o
-20 2 2 20.447 24.128 1.737 55.786 o
-20 2 3 29.790 34.233 2.102 38.069 o
-20 2 4 28.914 24.778 2.122 37.344 o
-20 2 5 32.098 28.779 2.336 30.836 o
-20 2 6 43.568 49.922 2.894 20.083 o
-20 2 7 69.124 71.451 2.691 23.229 o
-20 2 8 4.168 4.387 1.371 89.505 o
-20 2 9 8.158 8.286 1.188 119.163 o
-20 2 10 2.215 3.158 1.005 166.435 o
-20 2 11 12.289 12.785 1.290 101.136 o
-20 2 12 16.128 13.780 1.320 96.522 o
-20 2 13 4.431 3.321 1.422 83.226 o
-20 2 14 2.157 0.772 1.422 83.226 o
-20 2 15 0.926 0.325 1.401 85.656 o
-20 2 17 3.076 1.970 1.371 89.505 o
-20 2 18 0.753 0.691 1.361 90.846 o
-20 2 19 0.207 0.650 1.320 96.522 o
-20 2 20 9.557 9.962 1.533 71.542 o
-20 2 21 15.672 15.172 1.584 67.029 o
-20 3 -9 1.152 2.122 1.290 101.136 o
-20 3 -8 2.704 1.655 1.280 102.748 o
-20 3 -7 0.553 1.401 1.259 106.089 o
-20 3 -6 3.694 3.768 1.198 117.152 o
-20 3 -5 7.038 8.012 1.178 121.227 o
-20 3 -4 0.137 0.416 1.026 159.909 o
-20 3 -3 0.323 0.630 1.076 145.179 o
-20 3 -2 24.304 22.839 1.574 67.897 o
-20 3 -1 8.701 10.917 1.361 90.846 o
-20 3 0 40.940 39.848 2.001 42.032 o
-20 3 1 8.223 8.114 1.472 77.585 o
-20 3 3 2.512 3.016 1.625 63.720 o
-20 3 4 8.208 7.027 1.716 57.114 o
-20 3 5 2.463 2.417 1.584 67.029 o
-20 3 6 0.123 0.508 1.290 101.136 o
-20 3 7 0.008 0.061 1.290 101.136 o
-20 3 8 1.034 0.325 1.269 104.399 o
-20 3 9 12.331 13.090 1.259 106.089 o
-20 3 10 4.652 4.296 1.026 159.909 o
-20 3 11 6.366 5.362 1.036 156.789 o
-20 3 12 0.054 0.467 1.097 139.852 o
-20 3 13 8.497 9.678 1.391 86.911 o
-20 3 14 19.775 18.970 1.737 55.786 o
-20 3 15 7.450 5.230 1.493 75.488 o
-20 3 16 5.577 3.219 1.412 84.428 o
-20 3 17 20.115 17.649 1.645 62.156 o
-20 3 18 1.747 0.284 1.351 92.217 o
-20 3 19 6.629 5.575 1.442 80.898 o
-20 3 20 0.170 1.767 1.371 89.505 o
-20 3 21 5.534 5.626 1.412 84.428 o
-20 4 -9 36.404 33.207 1.869 48.181 o
-20 4 -8 0.256 0.264 1.239 109.596 o
-20 4 -7 0.979 0.122 1.239 109.596 o
-20 4 -6 6.572 4.844 1.219 113.280 o
-20 4 -5 0.043 0.366 1.036 156.789 o
-20 4 -4 0.006 0.772 1.046 153.759 o
-20 4 -2 5.843 6.205 1.280 102.748 o
-20 4 -1 1.163 3.260 1.208 115.192 o
-20 4 0 0.721 0.985 1.361 90.846 o
-20 4 1 53.260 54.776 2.569 25.484 o
-20 4 2 3.106 2.031 1.584 67.029 o
-20 4 3 11.474 10.774 1.808 51.484 o
-20 4 4 2.538 3.575 1.635 62.931 o
-20 4 5 69.780 71.461 2.711 22.882 o
-20 4 6 12.040 13.892 1.584 67.029 o
-20 4 7 65.390 68.556 2.661 23.764 o
-20 4 8 2.876 1.219 1.300 99.562 o
-20 4 9 12.213 12.877 1.269 104.399 o
-20 4 10 3.343 2.843 1.005 166.435 o
-20 4 11 2.654 3.554 1.005 166.435 o
-20 4 13 21.133 19.670 1.351 92.217 o
-20 4 15 4.483 2.833 1.452 79.771 o
-20 4 16 1.186 1.330 1.381 88.194 o
-20 4 17 0.864 1.168 1.361 90.846 o
-20 4 19 0.944 0.711 1.401 85.656 o
-20 4 21 4.916 5.453 1.391 86.911 o
-20 5 -9 2.786 3.473 1.290 101.136 o
-20 5 -8 0.192 0.173 1.229 111.415 o
-20 5 -7 0.074 0.487 1.208 115.192 o
-20 5 -6 2.202 1.503 1.148 127.749 o
-20 5 -5 15.998 15.639 1.300 99.562 o
-20 5 -4 0.036 0.376 1.137 130.041 o
-20 5 -3 6.457 7.850 1.280 102.748 o
-20 5 -2 4.031 3.300 1.290 101.136 o
-20 5 -1 2.936 3.828 1.442 80.898 o
-20 5 0 11.979 11.495 1.594 66.178 o
-20 5 2 1.259 0.071 1.351 92.217 o
-20 5 3 2.843 1.533 1.594 66.178 o
-20 5 4 36.408 38.305 2.559 25.687 o
-20 5 5 9.446 13.669 1.869 48.181 o
-20 5 6 4.840 4.549 1.645 62.156 o
-20 5 7 0.238 0.081 1.472 77.585 o
-20 5 9 6.749 5.595 1.158 125.518 o
-20 5 11 18.844 18.309 1.229 111.415 o
-20 5 12 0.858 1.676 1.066 147.957 o
-20 5 13 44.091 48.043 1.950 44.250 o
-20 5 14 12.573 12.298 1.361 90.846 o
-20 5 15 27.159 24.829 1.777 53.265 o
-20 5 16 1.573 0.609 1.361 90.846 o
-20 5 17 20.676 20.158 1.696 58.490 o
-20 5 18 2.691 2.001 1.391 86.911 o
-20 5 19 3.609 3.473 1.432 82.050 o
-20 5 20 1.719 1.594 1.351 92.217 o
-20 5 21 0.690 1.747 1.320 96.522 o
-20 6 -9 25.743 22.625 1.615 64.524 o
-20 6 -8 10.798 8.957 1.401 85.656 o
-20 6 -7 2.310 2.793 1.280 102.748 o
-20 6 -6 8.480 6.804 1.249 107.821 o
-20 6 -5 0.025 1.310 1.076 145.179 o
-20 6 -4 2.881 3.219 1.280 102.748 o
-20 6 -3 0.835 0.670 1.340 93.620 o
-20 6 -2 2.828 2.793 1.452 79.771 o
-20 6 -1 19.239 20.046 1.808 51.484 o
-20 6 1 25.179 23.275 1.838 49.792 o
-20 6 2 0.908 1.625 1.361 90.846 o
-20 6 4 16.764 15.629 1.960 43.793 o
-20 6 5 34.617 33.044 2.488 27.176 o
-20 6 7 28.979 28.860 2.173 35.620 o
-20 6 8 20.733 21.376 2.021 41.192 o
-20 6 9 6.109 4.164 1.269 104.399 o
-20 6 10 4.061 6.327 1.178 121.227 o
-20 6 11 6.231 6.052 1.066 147.957 o
-20 6 12 4.268 4.123 1.117 134.812 o
-20 6 13 19.410 20.239 1.381 88.194 o
-20 6 14 0.517 0.640 1.158 125.518 o
-20 6 15 1.583 1.381 1.137 130.041 o
-20 6 16 0.763 0.528 1.137 130.041 o
-20 6 17 6.454 7.901 1.483 76.526 o
-20 6 18 1.942 1.158 1.432 82.050 o
-20 6 19 1.814 1.330 1.412 84.428 o
-20 7 -8 2.628 2.975 1.107 137.297 o
-20 7 -7 4.505 4.956 1.137 130.041 o
-20 7 -6 1.534 1.117 1.117 134.812 o
-20 7 -5 14.472 17.731 1.604 65.343 o
-20 7 -4 4.035 4.499 1.239 109.596 o
-20 7 -3 1.790 0.995 1.219 113.280 o
-20 7 -2 4.017 3.351 1.412 84.428 o
-20 7 -1 25.549 25.936 1.909 46.153 o
-20 7 0 2.968 4.143 1.452 79.771 o
-20 7 1 27.686 25.438 1.869 48.181 o
-20 7 2 6.238 4.945 1.452 79.771 o
-20 7 3 21.126 19.772 1.757 54.503 o
-20 7 4 10.595 11.069 1.808 51.484 o
-20 7 5 2.807 3.656 1.625 63.720 o
-20 7 6 8.347 8.094 1.747 55.139 o
-20 7 7 1.912 0.396 1.533 71.542 o
-20 7 8 4.059 5.951 1.665 60.650 o
-20 7 9 8.678 9.160 1.533 71.542 o
-20 7 10 25.814 27.479 1.503 74.472 o
-20 7 11 36.169 34.720 1.645 62.156 o
-20 7 12 15.854 16.065 1.472 77.585 o
-20 7 13 66.838 69.237 2.254 33.099 o
-20 7 15 27.168 24.524 1.493 75.488 o
-20 7 16 1.383 2.549 1.137 130.041 o
-20 7 17 36.334 33.440 1.737 55.786 o
-20 7 18 1.079 1.117 1.401 85.656 o
-20 7 19 5.641 4.834 1.432 82.050 o
-20 7 20 0.060 1.391 1.330 95.054 o
-20 8 -8 6.933 7.951 1.340 93.620 o
-20 8 -7 2.409 2.092 1.219 113.280 o
-20 8 -6 11.594 10.368 1.462 78.666 o
-20 8 -5 14.309 17.568 1.604 65.343 o
-20 8 -4 8.374 9.657 1.330 95.054 o
-20 8 -3 0.010 0.366 1.168 123.344 o
-20 8 -2 4.416 3.971 1.219 113.280 o
-20 8 -1 19.160 16.268 1.442 80.898 o
-20 8 0 0.074 0.619 1.188 119.163 o
-20 8 1 6.111 6.905 1.300 99.562 o
-20 8 2 7.750 7.180 1.310 98.025 o
-20 8 3 0.680 1.148 1.208 115.192 o
-20 8 4 21.591 19.528 2.041 40.376 o
-20 8 5 19.850 20.269 2.031 40.781 o
-20 8 6 3.318 4.275 1.625 63.720 o
-20 8 8 2.512 2.092 1.564 68.782 o
-20 8 9 27.070 29.338 1.899 46.648 o
-20 8 11 0.176 0.680 1.117 134.812 o
-20 8 12 0.595 0.965 1.219 113.280 o
-20 8 13 0.069 1.076 1.188 119.163 o
-20 8 14 0.927 1.432 1.330 95.054 o
-20 8 15 0.682 1.747 1.320 96.522 o
-20 8 16 0.203 0.162 1.280 102.748 o
-20 8 17 2.935 2.884 1.198 117.152 o
-20 8 18 1.123 1.919 1.158 125.518 o
-20 8 19 1.749 1.716 1.371 89.505 o
-20 8 20 5.809 6.377 1.391 86.911 o
-20 9 -7 7.179 7.474 1.564 68.782 o
-20 9 -6 0.604 1.117 1.300 99.562 o
-20 9 -5 1.435 0.640 1.290 101.136 o
-20 9 -4 39.117 41.900 2.092 38.440 o
-20 9 -3 3.028 2.701 1.219 113.280 o
-20 9 -2 10.621 10.734 1.371 89.505 o
-20 9 -1 9.317 8.104 1.300 99.562 o
-20 9 0 35.535 34.436 1.787 52.661 o
-20 9 1 7.565 6.997 1.330 95.054 o
-20 9 2 3.285 1.899 1.229 111.415 o
-20 9 3 16.262 15.761 1.452 79.771 o
-20 9 4 1.410 1.533 1.178 121.227 o
-20 9 5 3.121 2.793 1.371 89.505 o
-20 9 6 16.228 21.356 2.051 39.977 o
-20 9 7 0.547 1.747 1.594 66.178 o
-20 9 9 2.009 1.787 1.401 85.656 o
-20 9 10 41.764 44.316 1.889 47.151 o
-20 9 11 14.609 16.400 1.371 89.505 o
-20 9 12 30.694 29.287 1.625 63.720 o
-20 9 13 11.735 12.582 1.381 88.194 o
-20 9 14 78.121 81.941 2.711 22.882 o
-20 9 15 2.271 1.686 1.330 95.054 o
-20 9 16 36.055 35.106 1.990 42.462 o
-20 9 17 9.890 8.622 1.462 78.666 o
-20 9 18 63.010 70.709 2.549 25.892 o
-20 9 19 5.157 4.580 1.340 93.620 o
-20 10 -7 15.306 13.009 1.655 61.396 o
-20 10 -6 0.624 0.345 1.280 102.748 o
-20 10 -5 7.149 6.520 1.422 83.226 o
-20 10 -4 4.191 4.935 1.269 104.399 o
-20 10 -2 3.142 1.787 1.208 115.192 o
-20 10 -1 2.794 2.386 1.198 117.152 o
-20 10 0 0.002 3.920 1.229 111.415 o
-20 10 2 2.835 3.036 1.249 107.821 o
-20 10 3 2.453 0.528 1.208 115.192 o
-20 10 5 2.392 2.468 1.665 60.650 o
-20 10 6 2.242 1.950 1.645 62.156 o
-20 10 8 5.516 5.230 1.483 76.526 o
-20 10 9 17.671 16.553 1.412 84.428 o
-20 10 10 4.556 5.717 1.148 127.749 o
-20 10 11 2.624 2.275 1.127 132.394 o
-20 10 12 2.758 1.818 1.229 111.415 o
-20 10 13 4.867 5.027 1.269 104.399 o
-20 10 14 16.077 17.436 1.635 62.931 o
-20 10 15 2.751 5.677 1.422 83.226 o
-20 10 16 0.024 0.122 1.300 99.562 o
-20 10 17 4.557 4.854 1.381 88.194 o
-20 10 18 0.085 1.148 1.310 98.025 o
-20 10 19 2.278 1.919 1.290 101.136 o
-20 11 -6 15.230 17.639 1.594 66.178 o
-20 11 -4 0.082 0.427 1.158 125.518 o
-20 11 -1 6.789 5.788 1.290 101.136 o
-20 11 0 0.904 0.823 1.188 119.163 o
-20 11 2 4.260 3.788 1.249 107.821 o
-20 11 3 2.267 3.595 1.229 111.415 o
-20 11 4 1.686 1.483 1.168 123.344 o
-20 11 6 0.966 1.889 1.665 60.650 o
-20 11 8 2.099 1.259 1.351 92.217 o
-20 11 9 7.179 6.347 1.229 111.415 o
-20 11 10 29.350 27.632 1.422 83.226 o
-20 11 11 0.821 0.041 1.076 145.179 o
-20 11 12 69.276 69.277 2.193 34.963 o
-20 11 13 1.176 1.188 1.117 134.812 o
-20 11 14 14.827 15.943 1.604 65.343 o
-20 11 15 7.386 7.190 1.442 80.898 o
-20 11 16 21.884 22.138 1.686 59.197 o
-20 11 17 1.307 2.244 1.320 96.522 o
-20 11 18 2.673 2.671 1.320 96.522 o
-20 12 -5 0.898 0.386 1.259 106.089 o
-20 12 -4 2.041 2.772 1.330 95.054 o
-20 12 -3 0.382 0.325 1.168 123.344 o
-20 12 -2 3.680 3.747 1.229 111.415 o
-20 12 -1 0.453 0.112 1.168 123.344 o
-20 12 0 0.809 0.680 1.178 121.227 o
-20 12 1 0.080 0.122 1.168 123.344 o
-20 12 3 3.469 2.133 1.208 115.192 o
-20 12 4 23.992 24.677 1.584 67.029 o
-20 12 5 5.188 6.926 1.483 76.526 o
-20 12 6 22.504 22.920 2.102 38.069 o
-20 12 8 50.651 52.552 2.630 24.317 o
-20 12 9 2.561 2.295 1.168 123.344 o
-20 12 10 10.447 10.084 1.290 101.136 o
-20 12 11 0.304 0.437 1.076 145.179 o
-20 12 12 13.154 13.049 1.310 98.025 o
-20 12 13 1.380 1.452 1.127 132.394 o
-20 12 14 0.006 1.625 1.219 113.280 o
-20 12 15 2.706 1.676 1.219 113.280 o
-20 12 16 3.952 5.788 1.290 101.136 o
-20 13 -5 7.984 9.211 1.412 84.428 o
-20 13 -4 1.381 1.564 1.290 101.136 o
-20 13 -3 0.014 0.812 1.148 127.749 o
-20 13 -2 5.404 5.108 1.249 107.821 o
-20 13 -1 16.377 18.238 1.483 76.526 o
-20 13 0 6.223 5.890 1.269 104.399 o
-20 13 3 1.400 1.503 1.188 119.163 o
-20 13 4 0.088 0.477 1.168 123.344 o
-20 13 5 9.614 9.769 1.838 49.792 o
-20 13 6 2.084 1.879 1.432 82.050 o
-20 13 8 5.882 6.895 1.493 75.488 o
-20 13 9 11.197 12.348 1.351 92.217 o
-20 13 10 6.630 7.109 1.239 109.596 o
-20 13 11 3.428 1.320 1.097 139.852 o
-20 13 12 11.582 10.328 1.269 104.399 o
-20 13 13 16.867 19.254 1.381 88.194 o
-20 13 14 19.434 20.797 1.503 74.472 o
-20 13 15 0.486 1.462 1.198 117.152 o
-20 13 16 14.596 14.542 1.381 88.194 o
-20 13 17 4.687 5.372 1.503 74.472 o
-20 14 -3 0.693 1.219 1.158 125.518 o
-20 14 -2 2.566 2.590 1.188 119.163 o
-20 14 -1 1.896 2.722 1.198 117.152 o
-20 14 0 1.054 1.005 1.158 125.518 o
-20 14 1 0.421 0.792 1.168 123.344 o
-20 14 2 2.652 2.021 1.208 115.192 o
-20 14 3 21.744 21.305 1.544 70.604 o
-20 14 4 32.588 33.420 2.336 30.836 o
-20 14 5 6.185 7.576 1.797 52.068 o
-20 14 6 1.522 0.955 1.422 83.226 o
-20 14 7 12.730 12.125 1.655 61.396 o
-20 14 8 17.391 18.147 1.767 53.879 o
-20 14 9 9.273 9.617 1.320 96.522 o
-20 14 10 5.091 5.159 1.208 115.192 o
-20 14 11 4.860 4.184 1.158 125.518 o
-20 14 12 5.521 4.742 1.178 121.227 o
-20 14 13 0.264 2.265 1.117 134.812 o
-20 14 14 2.843 3.260 1.239 109.596 o
-20 14 16 6.464 7.220 1.747 55.139 o
-20 15 -2 3.268 3.168 1.188 119.163 o
-20 15 -1 3.309 3.727 1.208 115.192 o
-20 15 0 1.404 1.280 1.158 125.518 o
-20 15 1 7.897 7.708 1.290 101.136 o
-20 15 2 0.973 0.965 1.158 125.518 o
-20 15 3 2.068 1.716 1.351 92.217 o
-20 15 4 2.005 2.478 1.635 62.931 o
-20 15 5 1.254 1.229 1.594 66.178 o
-20 15 6 0.022 1.290 1.442 80.898 o
-20 15 7 0.057 0.904 1.442 80.898 o
-20 15 8 0.020 0.924 1.269 104.399 o
-20 15 9 11.790 11.099 1.340 93.620 o
-20 15 10 1.953 2.214 1.290 101.136 o
-20 15 11 26.665 27.236 1.472 77.585 o
-20 15 13 20.282 20.320 1.544 70.604 o
-20 15 14 0.222 0.061 1.340 93.620 o
-20 16 -1 1.271 0.234 1.127 132.394 o
-20 16 0 1.813 1.198 1.158 125.518 o
-20 16 2 1.756 1.919 1.351 92.217 o
-20 16 3 20.554 21.204 2.031 40.781 o
-20 16 4 0.892 1.432 1.584 67.029 o
-20 16 5 49.096 53.121 2.559 25.687 o
-20 16 6 0.275 2.031 1.462 78.666 o
-20 16 7 23.393 24.341 1.899 46.648 o
-20 16 8 1.560 2.275 1.310 98.025 o
-20 16 9 38.322 37.553 1.726 56.444 o
-20 16 10 2.657 2.305 1.310 98.025 o
-20 16 11 26.710 27.479 1.655 61.396 o
-20 16 13 4.946 4.905 1.259 106.089 o
-20 17 2 0.794 0.975 1.533 71.542 o
-20 17 4 2.670 3.321 1.625 63.720 o
-20 17 5 2.751 3.432 1.503 74.472 o
-20 17 7 3.352 3.179 1.310 98.025 o
-20 17 8 5.127 4.966 1.523 72.499 o
-20 17 10 1.390 1.320 1.462 78.666 o
-20 17 11 9.715 9.546 1.584 67.029 o
-20 18 5 14.883 15.618 1.737 55.786 o
-20 18 6 21.155 25.113 1.879 47.662 o
-20 18 7 5.052 6.530 1.544 70.604 o
-19 0 -11 9.500 10.642 2.102 38.069 o
-19 0 -9 3.257 3.077 1.889 47.151 o
-19 0 -7 1.260 1.219 1.838 49.792 o
-19 0 -5 13.163 15.588 1.879 47.662 o
-19 0 -3 3.051 1.269 1.503 74.472 o
-19 0 1 5.713 9.139 2.061 39.584 o
-19 0 3 100.736 110.019 4.001 10.508 o
-19 0 5 0.702 1.168 1.726 56.444 o
-19 0 7 0.651 0.701 1.635 62.931 o
-19 0 9 47.380 44.428 2.894 20.083 o
-19 0 11 50.030 50.409 2.904 19.943 o
-19 0 13 69.714 69.674 3.839 11.416 o
-19 0 17 0.823 0.020 1.970 43.342 o
-19 0 19 17.400 27.347 2.559 25.687 o
-19 0 21 7.696 7.474 2.102 38.069 o
-19 0 23 20.848 21.935 2.386 29.538 o
-19 1 -11 16.232 12.856 1.533 71.542 o
-19 1 -10 30.142 28.211 1.808 51.484 o
-19 1 -9 4.080 4.123 1.361 90.846 o
-19 1 -8 0.786 0.630 1.280 102.748 o
-19 1 -6 23.210 20.889 1.412 84.428 o
-19 1 -5 2.440 2.102 1.097 139.852 o
-19 1 -4 0.300 0.396 1.056 150.816 o
-19 1 -3 7.517 6.215 1.148 127.749 o
-19 1 -2 3.518 3.432 1.097 139.852 o
-19 1 -1 11.184 10.287 1.198 117.152 o
-19 1 0 67.082 67.947 2.305 31.657 o
-19 1 1 13.534 14.786 1.544 70.604 o
-19 1 2 23.305 24.961 1.726 56.444 o
-19 1 3 0.216 0.020 1.239 109.596 o
-19 1 4 110.149 118.133 2.843 20.806 o
-19 1 5 42.155 50.866 2.376 29.791 o
-19 1 6 71.830 82.184 2.772 21.887 o
-19 1 7 72.513 72.009 2.965 19.131 o
-19 1 8 55.526 57.894 2.234 33.703 o
-19 1 9 18.683 18.309 1.198 117.152 o
-19 1 10 48.233 50.156 2.061 39.584 o
-19 1 11 27.346 25.530 1.432 82.050 o
-19 1 12 107.387 113.320 2.417 28.798 o
-19 1 13 15.314 14.816 1.625 63.720 o
-19 1 14 10.325 10.257 1.544 70.604 o
-19 1 16 3.805 3.646 1.452 79.771 o
-19 1 17 2.188 1.574 1.412 84.428 o
-19 1 18 2.349 0.812 1.361 90.846 o
-19 1 19 4.356 4.631 1.442 80.898 o
-19 1 20 9.669 11.546 1.564 68.782 o
-19 1 21 0.628 0.548 1.351 92.217 o
-19 1 22 23.305 23.387 1.716 57.114 o
-19 1 23 10.659 11.120 1.503 74.472 o
-19 2 -11 5.768 4.631 1.371 89.505 o
-19 2 -10 5.806 4.448 1.371 89.505 o
-19 2 -8 0.547 0.193 1.290 101.136 o
-19 2 -6 5.939 4.732 1.188 119.163 o
-19 2 -4 0.015 0.305 1.066 147.957 o
-19 2 -3 5.741 5.321 1.137 130.041 o
-19 2 -2 74.525 74.223 2.163 35.955 o
-19 2 -1 2.568 1.960 1.158 125.518 o
-19 2 0 5.002 4.935 1.198 117.152 o
-19 2 1 4.019 4.539 1.188 119.163 o
-19 2 2 29.264 26.901 1.767 53.879 o
-19 2 3 1.017 0.701 1.229 111.415 o
-19 2 4 12.981 14.034 1.493 75.488 o
-19 2 5 16.735 18.695 1.899 46.648 o
-19 2 6 5.232 2.854 1.503 74.472 o
-19 2 7 22.419 21.376 1.665 60.650 o
-19 2 8 23.235 20.554 1.462 78.666 o
-19 2 9 3.876 3.361 0.995 169.849 o
-19 2 10 16.873 16.685 1.198 117.152 o
-19 2 11 0.093 1.412 0.975 177.000 o
-19 2 12 9.007 8.947 1.219 113.280 o
-19 2 13 2.235 2.793 1.401 85.656 o
-19 2 14 14.913 13.973 1.645 62.156 o
-19 2 15 2.408 1.767 1.401 85.656 o
-19 2 16 5.970 5.281 1.472 77.585 o
-19 2 19 0.766 1.361 1.361 90.846 o
-19 2 20 0.043 0.457 1.351 92.217 o
-19 2 21 3.737 6.215 1.472 77.585 o
-19 2 22 0.008 1.351 1.340 93.620 o
-19 2 23 6.275 6.936 1.422 83.226 o
-19 3 -11 7.636 5.839 1.381 88.194 o
-19 3 -10 8.440 7.423 1.422 83.226 o
-19 3 -8 0.359 0.274 1.280 102.748 o
-19 3 -7 0.010 0.071 1.249 107.821 o
-19 3 -6 1.340 1.604 1.208 115.192 o
-19 3 -5 0.019 0.315 1.056 150.816 o
-19 3 -3 3.404 2.874 1.097 139.852 o
-19 3 -2 1.202 1.330 1.066 147.957 o
-19 3 -1 16.635 14.390 1.401 85.656 o
-19 3 0 10.573 8.683 1.269 104.399 o
-19 3 1 48.919 50.237 2.153 36.295 o
-19 3 2 0.243 0.995 1.290 101.136 o
-19 3 3 87.785 99.519 3.412 14.449 o
-19 3 4 2.781 1.777 1.523 72.499 o
-19 3 5 34.367 34.263 2.386 29.538 o
-19 3 6 15.498 15.111 1.818 50.911 o
-19 3 7 53.133 57.711 2.549 25.892 o
-19 3 8 9.103 8.530 1.269 104.399 o
-19 3 9 1.031 0.691 0.955 184.612 o
-19 3 10 14.482 13.527 1.127 132.394 o
-19 3 11 7.164 6.723 1.036 156.789 o
-19 3 12 34.133 32.313 1.422 83.226 o
-19 3 13 7.138 6.123 1.361 90.846 o
-19 3 14 13.107 11.983 1.594 66.178 o
-19 3 16 5.116 4.489 1.483 76.526 o
-19 3 17 12.248 11.841 1.625 63.720 o
-19 3 18 9.059 8.936 1.523 72.499 o
-19 3 19 3.123 4.641 1.422 83.226 o
-19 3 20 2.328 2.488 1.401 85.656 o
-19 3 21 28.063 28.129 1.818 50.911 o
-19 3 22 0.552 2.427 1.361 90.846 o
-19 3 23 17.775 16.279 1.564 68.782 o
-19 4 -10 2.558 2.021 1.310 98.025 o
-19 4 -9 0.306 0.772 1.269 104.399 o
-19 4 -8 2.657 2.468 1.310 98.025 o
-19 4 -7 4.282 1.574 1.290 101.136 o
-19 4 -6 2.096 3.077 1.229 111.415 o
-19 4 -5 16.009 13.933 1.300 99.562 o
-19 4 -4 1.528 2.265 1.097 139.852 o
-19 4 -3 10.385 8.743 1.198 117.152 o
-19 4 -2 2.140 3.534 1.219 113.280 o
-19 4 -1 24.802 24.189 1.554 69.684 o
-19 4 0 10.028 8.469 1.280 102.748 o
-19 4 1 23.820 21.945 1.726 56.444 o
-19 4 2 3.997 2.417 1.340 93.620 o
-19 4 3 11.099 9.891 1.787 52.661 o
-19 4 4 18.533 20.229 1.980 42.899 o
-19 4 5 8.475 8.865 1.726 56.444 o
-19 4 6 0.197 0.995 1.290 101.136 o
-19 4 7 7.516 6.113 1.401 85.656 o
-19 4 8 14.521 12.795 1.351 92.217 o
-19 4 9 3.977 4.529 1.066 147.957 o
-19 4 10 26.445 23.123 1.259 106.089 o
-19 4 11 0.044 1.970 0.955 184.612 o
-19 4 12 18.292 17.873 1.229 111.415 o
-19 4 14 0.618 0.305 1.127 132.394 o
-19 4 15 8.990 7.129 1.493 75.488 o
-19 4 17 21.492 18.766 1.706 57.796 o
-19 4 18 6.191 5.149 1.432 82.050 o
-19 4 19 13.204 12.897 1.584 67.029 o
-19 4 20 4.174 4.854 1.483 76.526 o
-19 4 21 4.714 4.793 1.442 80.898 o
-19 4 22 0.757 0.162 1.320 96.522 o
-19 5 -11 4.043 2.082 1.290 101.136 o
-19 5 -10 5.419 5.260 1.371 89.505 o
-19 5 -9 26.270 25.926 1.767 53.879 o
-19 5 -8 0.184 0.061 1.259 106.089 o
-19 5 -7 4.471 4.377 1.340 93.620 o
-19 5 -5 0.007 0.274 1.066 147.957 o
-19 5 -4 10.271 11.201 1.239 109.596 o
-19 5 -3 0.753 1.127 1.178 121.227 o
-19 5 -2 2.923 2.945 1.198 117.152 o
-19 5 -1 5.349 4.549 1.219 113.280 o
-19 5 0 42.597 43.067 2.325 31.106 o
-19 5 1 104.657 107.826 2.914 19.804 o
-19 5 2 6.650 5.240 1.401 85.656 o
-19 5 4 2.876 1.879 1.544 70.604 o
-19 5 5 66.306 71.298 3.036 18.246 o
-19 5 6 15.105 14.288 1.686 59.197 o
-19 5 7 64.451 74.639 2.671 23.583 o
-19 5 8 3.846 3.199 1.168 123.344 o
-19 5 9 28.954 24.839 1.381 88.194 o
-19 5 10 11.541 12.440 1.137 130.041 o
-19 5 11 15.017 14.451 1.158 125.518 o
-19 5 12 4.250 2.559 1.056 150.816 o
-19 5 13 43.890 45.982 1.909 46.153 o
-19 5 14 10.477 9.942 1.320 96.522 o
-19 5 15 1.160 0.244 1.148 127.749 o
-19 5 16 9.408 7.809 1.533 71.542 o
-19 5 17 0.533 1.168 1.401 85.656 o
-19 5 18 32.116 28.952 1.858 48.709 o
-19 5 20 11.960 11.424 1.574 67.897 o
-19 5 21 3.600 3.717 1.412 84.428 o
-19 5 22 11.564 12.409 1.513 73.475 o
-19 6 -11 17.681 16.878 1.340 93.620 o
-19 6 -10 18.723 15.212 1.330 95.054 o
-19 6 -9 0.452 0.071 1.087 142.478 o
-19 6 -8 7.283 7.413 1.229 111.415 o
-19 6 -7 4.585 4.935 1.117 134.812 o
-19 6 -6 1.430 2.661 1.036 156.789 o
-19 6 -5 56.734 56.959 1.889 47.151 o
-19 6 -4 0.087 0.051 0.955 184.612 o
-19 6 -3 17.700 16.207 1.290 101.136 o
-19 6 -2 7.402 6.753 1.269 104.399 o
-19 6 -1 47.151 47.993 2.163 35.955 o
-19 6 0 1.626 0.254 1.340 93.620 o
-19 6 1 5.561 4.803 1.422 83.226 o
-19 6 2 6.441 5.321 1.432 82.050 o
-19 6 3 75.270 76.751 2.671 23.583 o
-19 6 4 2.359 1.381 1.523 72.499 o
-19 6 5 2.123 0.883 1.503 74.472 o
-19 6 6 1.052 0.863 1.483 76.526 o
-19 6 7 31.670 29.571 2.102 38.069 o
-19 6 8 6.147 4.539 1.371 89.505 o
-19 6 9 8.576 8.429 1.158 125.518 o
-19 6 10 4.076 3.950 1.005 166.435 o
-19 6 11 10.138 8.743 1.076 145.179 o
-19 6 12 3.987 3.209 1.087 142.478 o
-19 6 13 43.230 49.719 2.021 41.192 o
-19 6 14 16.896 15.771 1.412 84.428 o
-19 6 15 2.042 2.092 1.188 119.163 o
-19 6 16 0.046 0.142 1.148 127.749 o
-19 6 17 28.515 27.236 1.625 63.720 o
-19 6 18 6.239 7.474 1.564 68.782 o
-19 6 20 1.139 1.219 1.381 88.194 o
-19 6 21 3.569 4.458 1.401 85.656 o
-19 6 22 4.199 4.336 1.351 92.217 o
-19 7 -10 8.311 8.875 1.219 113.280 o
-19 7 -9 10.961 11.526 1.290 101.136 o
-19 7 -8 3.129 3.219 1.127 132.394 o
-19 7 -7 0.527 0.416 1.016 163.123 o
-19 7 -6 15.028 11.028 1.188 119.163 o
-19 7 -5 0.024 0.680 0.934 192.726 o
-19 7 -4 14.134 14.532 1.442 80.898 o
-19 7 -3 5.866 5.413 1.269 104.399 o
-19 7 -2 1.827 3.107 1.208 115.192 o
-19 7 -1 12.119 12.826 1.381 88.194 o
-19 7 0 18.382 17.548 1.462 78.666 o
-19 7 1 13.963 14.227 1.381 88.194 o
-19 7 2 20.773 23.296 1.533 71.542 o
-19 7 3 3.117 2.072 1.158 125.518 o
-19 7 4 67.659 65.957 2.295 31.937 o
-19 7 6 4.501 4.377 1.564 68.782 o
-19 7 7 14.191 14.969 1.818 50.911 o
-19 7 8 16.132 15.436 1.584 67.029 o
-19 7 9 3.111 2.590 1.158 125.518 o
-19 7 10 4.172 3.849 1.107 137.297 o
-19 7 11 13.870 11.800 1.249 107.821 o
-19 7 12 5.520 4.915 1.127 132.394 o
-19 7 13 47.181 46.672 1.858 48.709 o
-19 7 14 25.388 23.732 1.523 72.499 o
-19 7 15 5.559 4.905 1.229 111.415 o
-19 7 16 3.453 1.909 1.178 121.227 o
-19 7 17 0.007 0.294 1.107 137.297 o
-19 7 18 43.606 41.250 1.940 44.715 o
-19 7 19 3.491 2.803 1.442 80.898 o
-19 7 20 32.093 32.801 1.909 46.153 o
-19 7 21 5.996 6.195 1.422 83.226 o
-19 7 22 28.591 28.322 1.706 57.796 o
-19 8 -10 0.642 0.467 1.066 147.957 o
-19 8 -9 2.776 2.224 1.117 134.812 o
-19 8 -8 2.387 2.265 1.117 134.812 o
-19 8 -7 3.069 3.361 1.076 145.179 o
-19 8 -6 2.826 3.239 1.178 121.227 o
-19 8 -5 13.666 14.044 1.401 85.656 o
-19 8 -4 21.316 22.514 1.574 67.897 o
-19 8 -3 16.569 14.643 1.442 80.898 o
-19 8 -2 0.855 1.300 1.198 117.152 o
-19 8 -1 27.646 28.048 1.645 62.156 o
-19 8 0 37.203 39.533 1.950 44.250 o
-19 8 1 102.188 106.770 2.579 25.284 o
-19 8 2 60.641 66.921 2.336 30.836 o
-19 8 3 110.654 114.193 2.640 24.131 o
-19 8 4 27.757 27.053 1.594 66.178 o
-19 8 5 2.837 2.386 1.300 99.562 o
-19 8 6 4.916 4.265 1.604 65.343 o
-19 8 7 4.078 3.524 1.594 66.178 o
-19 8 8 5.910 6.672 1.452 79.771 o
-19 8 9 1.017 0.883 1.148 127.749 o
-19 8 10 32.310 32.212 1.604 65.343 o
-19 8 11 26.151 28.211 1.594 66.178 o
-19 8 12 25.909 26.901 1.665 60.650 o
-19 8 13 12.752 11.577 1.391 86.911 o
-19 8 14 9.747 8.226 1.493 75.488 o
-19 8 15 2.414 1.452 1.158 125.518 o
-19 8 16 10.611 11.049 1.310 98.025 o
-19 8 17 15.487 15.771 1.412 84.428 o
-19 8 18 12.489 11.221 1.330 95.054 o
-19 8 19 6.679 7.048 1.259 106.089 o
-19 8 20 2.107 1.158 1.340 93.620 o
-19 8 21 0.760 0.711 1.290 101.136 o
-19 9 -8 5.599 4.610 1.290 101.136 o
-19 9 -7 7.748 7.626 1.259 106.089 o
-19 9 -5 9.762 8.977 1.462 78.666 o
-19 9 -4 0.436 0.944 1.158 125.518 o
-19 9 -3 0.259 1.401 1.219 113.280 o
-19 9 -2 3.574 3.950 1.269 104.399 o
-19 9 0 3.324 1.401 1.198 117.152 o
-19 9 1 34.123 33.095 1.869 48.181 o
-19 9 2 5.617 5.687 1.290 101.136 o
-19 9 3 38.524 42.692 2.092 38.440 o
-19 9 4 8.070 4.560 1.239 109.596 o
-19 9 5 7.557 6.093 1.239 109.596 o
-19 9 6 3.429 2.640 1.554 69.684 o
-19 9 7 3.007 2.224 1.564 68.782 o
-19 9 8 2.231 2.508 1.239 109.596 o
-19 9 9 1.293 0.152 1.056 150.816 o
-19 9 10 2.500 2.082 1.026 159.909 o
-19 9 11 0.762 0.386 1.005 166.435 o
-19 9 12 4.627 3.107 1.249 107.821 o
-19 9 13 14.745 13.699 1.432 82.050 o
-19 9 14 5.297 2.874 1.391 86.911 o
-19 9 15 4.215 4.874 1.422 83.226 o
-19 9 16 8.946 11.028 1.503 74.472 o
-19 9 17 21.942 20.767 1.655 61.396 o
-19 9 18 0.781 1.584 1.168 123.344 o
-19 9 19 45.214 44.733 2.001 42.032 o
-19 9 20 7.129 6.865 1.219 113.280 o
-19 9 21 31.943 34.202 1.919 45.666 o
-19 10 -9 2.840 2.701 1.249 107.821 o
-19 10 -8 0.111 0.863 1.198 117.152 o
-19 10 -7 0.464 0.691 1.127 132.394 o
-19 10 -6 33.055 35.898 2.041 40.376 o
-19 10 -5 5.480 5.402 1.401 85.656 o
-19 10 -4 41.360 39.280 2.021 41.192 o
-19 10 -3 0.334 2.031 1.198 117.152 o
-19 10 -2 44.223 49.780 2.346 30.570 o
-19 10 -1 5.533 5.392 1.300 99.562 o
-19 10 0 42.003 41.757 2.061 39.584 o
-19 10 1 1.483 1.117 1.229 111.415 o
-19 10 2 56.414 53.872 2.275 32.510 o
-19 10 3 4.992 5.717 1.269 104.399 o
-19 10 4 19.972 18.959 1.493 75.488 o
-19 10 5 3.795 1.858 1.178 121.227 o
-19 10 6 4.810 5.088 1.676 59.917 o
-19 10 7 0.259 0.589 1.554 69.684 o
-19 10 10 13.539 13.862 1.198 117.152 o
-19 10 12 37.604 39.960 1.858 48.709 o
-19 10 13 0.001 0.670 1.117 134.812 o
-19 10 14 21.693 19.752 1.544 70.604 o
-19 10 15 6.368 7.393 1.351 92.217 o
-19 10 16 38.850 40.072 2.265 32.802 o
-19 10 17 9.713 9.576 1.483 76.526 o
-19 10 18 33.616 29.988 1.909 46.153 o
-19 10 19 2.819 2.945 1.330 95.054 o
-19 10 20 7.556 8.266 1.401 85.656 o
-19 11 -9 0.543 1.767 1.188 119.163 o
-19 11 -8 2.232 1.442 1.219 113.280 o
-19 11 -7 1.036 0.701 1.280 102.748 o
-19 11 -6 3.228 4.610 1.371 89.505 o
-19 11 -5 8.318 8.408 1.472 77.585 o
-19 11 -4 0.277 0.762 1.198 117.152 o
-19 11 -3 24.366 26.129 1.615 64.524 o
-19 11 -2 12.668 11.404 1.391 86.911 o
-19 11 -1 9.195 9.373 1.401 85.656 o
-19 11 0 0.744 1.737 1.239 109.596 o
-19 11 1 1.308 0.762 1.208 115.192 o
-19 11 2 4.678 5.138 1.290 101.136 o
-19 11 3 4.982 4.438 1.269 104.399 o
-19 11 4 4.796 3.575 1.239 109.596 o
-19 11 5 4.247 4.854 1.249 107.821 o
-19 11 7 0.821 1.016 1.574 67.897 o
-19 11 8 15.766 15.700 1.523 72.499 o
-19 11 9 0.600 1.066 1.087 142.478 o
-19 11 10 2.988 1.879 1.056 150.816 o
-19 11 11 2.410 2.569 1.137 130.041 o
-19 11 12 0.605 0.112 1.117 134.812 o
-19 11 13 2.123 1.412 1.148 127.749 o
-19 11 14 1.908 1.686 1.219 113.280 o
-19 11 15 12.512 11.983 1.381 88.194 o
-19 11 17 8.645 5.910 1.290 101.136 o
-19 11 18 3.582 4.245 1.401 85.656 o
-19 11 19 16.086 18.533 1.584 67.029 o
-19 12 -8 1.219 2.143 1.391 86.911 o
-19 12 -7 8.217 9.099 1.442 80.898 o
-19 12 -6 17.677 17.243 1.625 63.720 o
-19 12 -5 5.662 4.956 1.391 86.911 o
-19 12 -4 4.063 4.082 1.239 109.596 o
-19 12 -3 2.778 1.533 1.188 119.163 o
-19 12 -2 11.691 9.231 1.351 92.217 o
-19 12 -1 6.076 5.829 1.310 98.025 o
-19 12 0 13.101 13.151 1.472 77.585 o
-19 12 1 0.994 2.681 1.249 107.821 o
-19 12 2 37.049 38.660 2.021 41.192 o
-19 12 3 4.054 3.615 1.249 107.821 o
-19 12 4 0.958 0.518 1.188 119.163 o
-19 12 5 4.623 4.824 1.259 106.089 o
-19 12 6 11.379 10.988 1.554 69.684 o
-19 12 7 0.069 0.477 1.371 89.505 o
-19 12 9 41.589 39.036 1.828 50.347 o
-19 12 10 7.567 6.499 1.148 127.749 o
-19 12 11 13.498 13.171 1.300 99.562 o
-19 12 12 3.580 2.021 1.107 137.297 o
-19 12 13 22.238 22.057 1.422 83.226 o
-19 12 14 2.032 2.336 1.229 111.415 o
-19 12 15 5.185 6.052 1.310 98.025 o
-19 12 16 6.322 6.327 1.300 99.562 o
-19 12 17 1.125 1.544 1.208 115.192 o
-19 12 18 3.526 4.610 1.239 109.596 o
-19 12 19 1.382 1.990 1.310 98.025 o
-19 13 -7 0.421 0.132 1.259 106.089 o
-19 13 -6 3.925 4.275 1.361 90.846 o
-19 13 -5 4.409 4.092 1.361 90.846 o
-19 13 -4 1.702 1.615 1.198 117.152 o
-19 13 -2 1.387 1.584 1.208 115.192 o
-19 13 -1 0.248 1.452 1.178 121.227 o
-19 13 0 23.661 19.924 1.523 72.499 o
-19 13 1 7.200 6.550 1.290 101.136 o
-19 13 2 15.184 15.029 1.493 75.488 o
-19 13 3 0.294 1.310 1.229 111.415 o
-19 13 4 19.199 18.208 1.513 73.475 o
-19 13 5 12.523 11.181 1.401 85.656 o
-19 13 6 2.434 2.722 1.665 60.650 o
-19 13 7 4.888 4.478 1.493 75.488 o
-19 13 8 9.522 10.480 1.604 65.343 o
-19 13 9 29.793 30.018 1.828 50.347 o
-19 13 10 0.815 0.102 1.087 142.478 o
-19 13 11 14.440 13.851 1.300 99.562 o
-19 13 12 2.622 1.554 1.127 132.394 o
-19 13 13 8.775 8.825 1.249 107.821 o
-19 13 15 2.843 2.163 1.239 109.596 o
-19 13 16 0.042 0.366 1.188 119.163 o
-19 13 17 9.366 7.819 1.472 77.585 o
-19 13 18 5.263 5.270 1.401 85.656 o
-19 13 19 3.802 3.625 1.330 95.054 o
-19 14 -5 15.914 17.010 1.594 66.178 o
-19 14 -4 0.834 0.579 1.290 101.136 o
-19 14 -3 7.689 7.119 1.290 101.136 o
-19 14 -2 1.984 3.057 1.219 113.280 o
-19 14 -1 30.121 29.886 1.676 59.917 o
-19 14 0 12.564 12.592 1.401 85.656 o
-19 14 1 21.305 20.239 1.533 71.542 o
-19 14 2 2.263 3.910 1.229 111.415 o
-19 14 3 18.441 17.802 1.483 76.526 o
-19 14 4 3.683 2.011 1.219 113.280 o
-19 14 5 2.215 2.366 1.635 62.931 o
-19 14 6 7.227 6.245 1.706 57.796 o
-19 14 9 23.153 24.179 1.625 63.720 o
-19 14 11 21.909 23.397 1.533 71.542 o
-19 14 13 16.477 17.020 1.361 90.846 o
-19 14 14 2.386 3.219 1.148 127.749 o
-19 14 15 10.088 9.221 1.533 71.542 o
-19 14 16 5.193 5.413 1.442 80.898 o
-19 14 17 16.368 15.872 1.615 64.524 o
-19 14 18 1.219 1.503 1.300 99.562 o
-19 15 -6 8.844 6.865 2.833 20.956 o
-19 15 -5 0.720 0.619 1.269 104.399 o
-19 15 -4 3.833 4.895 1.351 92.217 o
-19 15 -3 3.499 3.077 1.208 115.192 o
-19 15 -1 2.266 1.513 1.188 119.163 o
-19 15 0 0.270 0.772 1.158 125.518 o
-19 15 1 0.705 1.706 1.188 119.163 o
-19 15 2 4.568 6.296 1.290 101.136 o
-19 15 3 44.391 47.495 2.183 35.289 o
-19 15 4 8.068 8.429 1.513 73.475 o
-19 15 5 13.502 16.492 1.970 43.342 o
-19 15 6 0.753 0.487 1.584 67.029 o
-19 15 7 16.368 16.827 1.757 54.503 o
-19 15 8 6.109 4.844 1.523 72.499 o
-19 15 9 8.729 7.078 1.391 86.911 o
-19 15 10 1.486 0.782 1.107 137.297 o
-19 15 11 21.394 21.742 1.523 72.499 o
-19 15 13 1.238 0.863 1.269 104.399 o
-19 15 14 2.048 0.995 1.239 109.596 o
-19 15 15 4.370 5.443 1.442 80.898 o
-19 15 17 0.068 0.284 1.290 101.136 o
-19 16 -4 2.666 2.356 1.280 102.748 o
-19 16 -2 13.387 13.892 1.391 86.911 o
-19 16 -1 1.251 1.117 1.178 121.227 o
-19 16 0 0.044 1.188 1.158 125.518 o
-19 16 1 14.569 12.795 1.401 85.656 o
-19 16 2 6.865 7.647 1.483 76.526 o
-19 16 3 9.369 9.698 1.533 71.542 o
-19 16 4 0.012 0.609 1.604 65.343 o
-19 16 5 0.922 0.569 1.574 67.897 o
-19 16 7 1.669 1.229 1.483 76.526 o
-19 16 8 9.285 8.784 1.432 82.050 o
-19 16 9 10.408 10.155 1.432 82.050 o
-19 16 10 7.996 7.433 1.351 92.217 o
-19 16 11 23.414 25.184 1.767 53.879 o
-19 16 12 18.868 19.234 1.686 59.197 o
-19 16 13 12.316 14.288 1.594 66.178 o
-19 16 14 8.299 8.865 1.361 90.846 o
-19 16 15 0.968 0.762 1.340 93.620 o
-19 16 16 5.942 5.717 1.412 84.428 o
-19 17 -3 1.384 1.879 1.137 130.041 o
-19 17 -2 0.995 0.863 1.158 125.518 o
-19 17 -1 3.151 3.432 1.198 117.152 o
-19 17 0 3.966 3.808 1.229 111.415 o
-19 17 1 7.455 7.200 1.452 79.771 o
-19 17 2 4.242 4.773 1.412 84.428 o
-19 17 3 16.979 19.965 1.706 57.796 o
-19 17 4 9.972 11.171 1.869 48.181 o
-19 17 5 14.350 14.806 1.950 44.250 o
-19 17 6 15.000 15.690 1.757 54.503 o
-19 17 7 13.234 13.953 1.706 57.796 o
-19 17 8 9.956 10.358 1.645 62.156 o
-19 17 9 26.972 27.977 1.950 44.250 o
-19 17 10 1.654 0.061 1.330 95.054 o
-19 17 11 25.510 25.753 1.797 52.068 o
-19 17 12 4.424 6.052 1.412 84.428 o
-19 17 13 9.433 10.683 1.503 74.472 o
-19 18 -2 0.889 0.173 1.219 113.280 o
-19 18 -1 5.817 7.017 1.391 86.911 o
-19 18 0 0.004 0.528 1.290 101.136 o
-19 18 1 2.056 2.854 1.310 98.025 o
-19 18 2 0.001 0.355 1.310 98.025 o
-19 18 3 5.386 3.473 1.635 62.931 o
-19 18 4 0.100 1.879 1.594 66.178 o
-19 18 5 5.305 4.803 1.533 71.542 o
-19 18 6 8.072 9.363 1.635 62.931 o
-19 18 7 1.599 0.071 1.422 83.226 o
-19 18 8 0.051 0.203 1.412 84.428 o
-19 18 9 8.186 10.582 1.635 62.931 o
-19 18 10 11.691 11.739 1.604 65.343 o
-19 18 12 8.953 11.536 1.533 71.542 o
-19 18 13 5.819 5.484 1.371 89.505 o
-19 19 1 3.328 3.046 1.320 96.522 o
-19 19 2 4.598 4.996 1.625 63.720 o
-19 19 3 4.485 5.971 1.655 61.396 o
-19 19 4 29.688 31.836 1.990 42.462 o
-19 19 5 0.582 0.762 1.432 82.050 o
-19 19 6 29.024 30.617 1.980 42.899 o
-19 19 7 3.349 2.315 1.483 76.526 o
-19 19 8 63.317 73.949 2.823 21.107 o
-19 19 9 2.633 3.199 1.676 59.917 o
-19 19 10 2.236 0.873 1.604 65.343 o
-19 20 5 0.777 3.016 3.585 13.091 o
-19 20 6 4.870 0.670 3.564 13.240 o
-18 0 -12 34.937 34.568 2.762 22.048 o
-18 0 -10 54.283 48.815 3.564 13.240 o
-18 0 -8 13.423 12.907 2.254 33.099 o
-18 0 -6 15.794 18.452 1.919 45.666 o
-18 0 -4 2.700 0.883 1.452 79.771 o
-18 0 -2 38.652 38.894 2.549 25.892 o
-18 0 0 0.502 3.676 1.472 77.585 o
-18 0 2 11.310 5.575 1.869 48.181 o
-18 0 6 53.848 58.686 3.199 16.440 o
-18 0 8 30.843 31.450 2.214 34.324 o
-18 0 10 165.203 164.775 3.676 12.448 o
-18 0 12 92.555 94.716 3.250 15.930 o
-18 0 14 0.403 0.102 1.960 43.793 o
-18 0 16 6.579 8.063 2.102 38.069 o
-18 0 18 8.514 14.400 2.285 32.222 o
-18 0 20 25.679 23.641 2.508 26.738 o
-18 0 22 0.821 0.589 1.899 46.648 o
-18 0 24 0.015 3.077 1.879 47.662 o
-18 1 -13 5.514 5.646 1.412 84.428 o
-18 1 -12 0.343 1.016 1.320 96.522 o
-18 1 -11 0.184 2.092 1.351 92.217 o
-18 1 -10 0.199 0.467 1.330 95.054 o
-18 1 -9 22.993 20.513 1.706 57.796 o
-18 1 -8 6.361 7.210 1.472 77.585 o
-18 1 -7 1.656 2.356 1.340 93.620 o
-18 1 -6 23.715 19.558 1.361 90.846 o
-18 1 -5 26.003 24.057 1.422 83.226 o
-18 1 -4 2.552 1.686 1.046 153.759 o
-18 1 -3 79.892 84.500 2.204 34.641 o
-18 1 -2 1.804 2.407 1.056 150.816 o
-18 1 -1 35.315 29.490 1.452 79.771 o
-18 1 0 44.005 36.883 1.645 62.156 o
-18 1 1 17.579 17.985 1.381 88.194 o
-18 1 2 3.411 4.864 1.280 102.748 o
-18 1 4 0.398 0.894 1.148 127.749 o
-18 1 5 55.655 59.986 2.275 32.510 o
-18 1 7 162.418 164.227 3.107 17.421 o
-18 1 8 14.663 13.912 1.168 123.344 o
-18 1 9 113.792 114.924 2.102 38.069 o
-18 1 10 69.241 70.638 1.929 45.186 o
-18 1 11 109.122 108.537 2.346 30.570 o
-18 1 12 43.591 45.901 2.051 39.977 o
-18 1 13 130.297 130.715 3.128 17.195 o
-18 1 14 40.450 36.253 2.092 38.440 o
-18 1 15 47.120 46.388 2.518 26.522 o
-18 1 16 9.788 9.627 1.533 71.542 o
-18 1 17 18.750 16.786 1.686 59.197 o
-18 1 18 1.672 1.696 1.401 85.656 o
-18 1 19 7.970 6.306 1.513 73.475 o
-18 1 20 1.457 0.619 1.351 92.217 o
-18 1 21 0.366 0.406 1.381 88.194 o
-18 1 23 7.644 7.251 1.452 79.771 o
-18 1 24 2.658 1.107 1.300 99.562 o
-18 2 -13 0.606 0.630 1.310 98.025 o
-18 2 -12 0.793 2.356 1.340 93.620 o
-18 2 -11 1.331 1.087 1.340 93.620 o
-18 2 -10 4.277 3.859 1.412 84.428 o
-18 2 -9 5.952 4.874 1.412 84.428 o
-18 2 -7 20.473 18.655 1.655 61.396 o
-18 2 -6 10.776 9.972 1.219 113.280 o
-18 2 -5 1.943 1.767 1.066 147.957 o
-18 2 -4 9.146 6.357 1.137 130.041 o
-18 2 -3 10.791 9.850 1.188 119.163 o
-18 2 -2 8.837 9.718 1.188 119.163 o
-18 2 -1 4.998 3.585 1.076 145.179 o
-18 2 0 52.880 56.411 2.183 35.289 o
-18 2 1 26.881 29.246 1.564 68.782 o
-18 2 2 35.070 43.565 2.275 32.510 o
-18 2 3 8.184 7.149 1.330 95.054 o
-18 2 4 12.254 11.831 1.381 88.194 o
-18 2 5 16.698 16.197 1.503 74.472 o
-18 2 6 0.812 0.843 1.330 95.054 o
-18 2 7 47.599 47.617 2.214 34.324 o
-18 2 8 2.149 3.179 1.005 166.435 o
-18 2 9 14.996 13.374 1.178 121.227 o
-18 2 10 6.559 5.484 0.995 169.849 o
-18 2 11 1.574 1.858 0.934 192.726 o
-18 2 12 29.852 28.668 1.472 77.585 o
-18 2 13 0.941 0.894 1.361 90.846 o
-18 2 14 0.024 0.162 1.330 95.054 o
-18 2 15 11.615 9.505 1.523 72.499 o
-18 2 16 18.951 16.279 1.665 60.650 o
-18 2 17 9.887 10.185 1.574 67.897 o
-18 2 18 0.058 0.386 1.381 88.194 o
-18 2 19 6.689 5.941 1.493 75.488 o
-18 2 20 1.858 0.741 1.391 86.911 o
-18 2 21 15.683 16.228 1.655 61.396 o
-18 2 22 10.203 9.617 1.533 71.542 o
-18 2 23 9.372 8.794 1.462 78.666 o
-18 2 24 0.884 1.351 1.290 101.136 o
-18 3 -13 3.440 0.609 1.290 101.136 o
-18 3 -11 0.092 0.366 1.310 98.025 o
-18 3 -10 21.470 18.929 1.665 60.650 o
-18 3 -9 15.825 14.400 1.584 67.029 o
-18 3 -8 11.887 7.951 1.483 76.526 o
-18 3 -7 1.636 1.148 1.320 96.522 o
-18 3 -6 9.275 7.697 1.178 121.227 o
-18 3 -5 1.038 0.660 1.036 156.789 o
-18 3 -4 4.319 4.549 1.097 139.852 o
-18 3 -3 0.258 0.985 1.026 159.909 o
-18 3 -2 90.547 85.891 2.234 33.703 o
-18 3 0 67.235 67.317 2.295 31.937 o
-18 3 1 27.926 27.165 1.574 67.897 o
-18 3 2 45.198 48.541 2.021 41.192 o
-18 3 3 5.895 6.956 1.310 98.025 o
-18 3 4 2.622 2.722 1.462 78.666 o
-18 3 5 49.653 51.120 2.793 21.570 o
-18 3 6 3.415 2.610 1.422 83.226 o
-18 3 7 27.548 24.443 1.462 78.666 o
-18 3 8 168.107 172.381 2.529 26.310 o
-18 3 9 105.398 112.192 2.254 33.099 o
-18 3 10 40.263 40.843 1.686 59.197 o
-18 3 12 23.891 21.539 1.239 109.596 o
-18 3 13 41.346 40.508 1.970 43.342 o
-18 3 14 27.160 25.093 1.777 53.265 o
-18 3 15 1.272 1.178 1.351 92.217 o
-18 3 16 18.347 17.071 1.686 59.197 o
-18 3 18 0.007 0.213 1.391 86.911 o
-18 3 19 1.979 2.143 1.422 83.226 o
-18 3 20 3.672 2.539 1.432 82.050 o
-18 3 21 0.498 0.721 1.381 88.194 o
-18 3 23 2.857 2.640 1.371 89.505 o
-18 3 24 1.136 0.741 1.269 104.399 o
-18 4 -13 1.345 0.102 1.097 139.852 o
-18 4 -11 16.054 13.395 1.351 92.217 o
-18 4 -10 4.502 2.925 1.178 121.227 o
-18 4 -9 1.784 1.665 1.127 132.394 o
-18 4 -8 2.766 3.453 1.198 117.152 o
-18 4 -7 0.103 0.254 1.026 159.909 o
-18 4 -6 1.297 1.249 0.975 177.000 o
-18 4 -5 14.992 15.375 1.219 113.280 o
-18 4 -4 12.225 11.059 1.219 113.280 o
-18 4 -3 0.892 0.589 1.026 159.909 o
-18 4 -2 5.941 4.519 1.097 139.852 o
-18 4 -1 42.202 42.966 2.122 37.344 o
-18 4 0 30.474 32.658 1.726 56.444 o
-18 4 1 2.457 1.290 1.107 137.297 o
-18 4 2 49.607 48.399 2.386 29.538 o
-18 4 3 10.217 10.216 1.442 80.898 o
-18 4 4 9.016 8.205 1.594 66.178 o
-18 4 5 4.784 3.920 1.493 75.488 o
-18 4 6 0.042 0.142 1.320 96.522 o
-18 4 7 50.043 48.622 2.112 37.704 o
-18 4 8 0.020 0.152 0.975 177.000 o
-18 4 9 0.844 0.823 0.985 173.369 o
-18 4 10 2.183 1.330 0.934 192.726 o
-18 4 11 31.163 31.145 1.391 86.911 o
-18 4 12 18.255 17.721 1.269 104.399 o
-18 4 13 1.413 0.081 1.026 159.909 o
-18 4 14 9.276 9.322 1.259 106.089 o
-18 4 15 4.600 4.651 1.208 115.192 o
-18 4 16 9.864 9.404 1.544 70.604 o
-18 4 17 8.782 7.951 1.503 74.472 o
-18 4 18 39.705 41.118 2.386 29.538 o
-18 4 19 0.024 0.467 1.391 86.911 o
-18 4 20 25.442 24.666 1.818 50.911 o
-18 4 21 5.807 4.285 1.452 79.771 o
-18 4 22 17.241 17.091 1.645 62.156 o
-18 4 23 2.626 2.945 1.361 90.846 o
-18 4 24 9.868 9.739 1.452 79.771 o
-18 5 -13 1.455 1.584 1.127 132.394 o
-18 5 -11 1.484 1.990 1.137 130.041 o
-18 5 -9 0.685 0.274 1.107 137.297 o
-18 5 -8 15.586 14.857 1.391 86.911 o
-18 5 -7 0.308 0.609 1.046 153.759 o
-18 5 -6 10.764 9.881 1.188 119.163 o
-18 5 -5 39.623 38.203 1.645 62.156 o
-18 5 -4 7.103 7.596 1.036 156.789 o
-18 5 -3 7.490 8.307 1.046 153.759 o
-18 5 -2 19.509 19.569 1.300 99.562 o
-18 5 -1 48.650 47.505 1.919 45.666 o
-18 5 0 11.017 9.282 1.208 115.192 o
-18 5 1 60.700 62.870 2.549 25.892 o
-18 5 3 3.016 2.397 1.269 104.399 o
-18 5 4 8.938 8.632 1.665 60.650 o
-18 5 6 8.840 9.972 1.391 86.911 o
-18 5 7 22.901 23.763 1.462 78.666 o
-18 5 8 128.987 123.617 2.295 31.937 o
-18 5 9 2.705 3.016 1.036 156.789 o
-18 5 10 72.973 77.462 1.950 44.250 o
-18 5 11 30.003 28.434 1.310 98.025 o
-18 5 12 48.912 45.271 1.909 46.153 o
-18 5 13 1.350 1.097 1.016 163.123 o
-18 5 14 44.071 45.037 2.082 38.816 o
-18 5 15 1.093 1.249 1.137 130.041 o
-18 5 16 20.986 20.015 1.442 80.898 o
-18 5 17 2.770 2.143 1.391 86.911 o
-18 5 18 2.052 0.924 1.381 88.194 o
-18 5 19 0.184 0.162 1.391 86.911 o
-18 5 20 0.362 0.061 1.381 88.194 o
-18 5 22 0.089 0.416 1.300 99.562 o
-18 5 23 0.000 0.975 1.300 99.562 o
-18 6 -12 0.734 0.548 1.097 139.852 o
-18 6 -11 0.549 2.366 1.137 130.041 o
-18 6 -10 4.662 4.570 1.198 117.152 o
-18 6 -9 26.638 22.707 1.493 75.488 o
-18 6 -8 3.002 2.041 1.137 130.041 o
-18 6 -7 4.228 6.306 1.148 127.749 o
-18 6 -6 15.769 15.822 1.300 99.562 o
-18 6 -4 44.795 46.134 1.767 53.879 o
-18 6 -3 21.355 19.904 1.208 115.192 o
-18 6 -2 23.439 22.575 1.340 93.620 o
-18 6 -1 2.496 2.143 1.148 127.749 o
-18 6 0 109.360 115.249 2.539 26.100 o
-18 6 1 12.517 16.136 1.381 88.194 o
-18 6 2 11.901 11.993 1.300 99.562 o
-18 6 3 3.415 8.500 1.219 113.280 o
-18 6 4 49.842 47.404 2.021 41.192 o
-18 6 5 1.336 0.366 1.300 99.562 o
-18 6 6 1.610 4.590 1.513 73.475 o
-18 6 7 31.763 29.683 1.787 52.661 o
-18 6 8 28.468 26.098 1.361 90.846 o
-18 6 9 7.064 6.926 1.087 142.478 o
-18 6 11 9.922 8.632 1.056 150.816 o
-18 6 12 0.817 1.198 1.005 166.435 o
-18 6 13 57.644 59.732 2.001 42.032 o
-18 6 14 36.336 35.522 1.797 52.068 o
-18 6 15 7.264 5.839 1.229 111.415 o
-18 6 16 18.239 16.573 1.391 86.911 o
-18 6 17 0.006 1.016 1.137 130.041 o
-18 6 18 47.580 54.431 2.275 32.510 o
-18 6 19 3.625 3.422 1.462 78.666 o
-18 6 20 26.567 26.383 1.828 50.347 o
-18 6 21 1.419 0.335 1.351 92.217 o
-18 6 22 21.088 21.265 1.686 59.197 o
-18 6 23 3.438 2.417 1.330 95.054 o
-18 7 -12 1.245 0.599 1.087 142.478 o
-18 7 -11 1.415 1.940 1.117 134.812 o
-18 7 -10 17.096 15.263 1.361 90.846 o
-18 7 -9 28.713 24.098 1.513 73.475 o
-18 7 -6 1.858 2.579 1.076 145.179 o
-18 7 -5 55.794 53.263 1.879 47.662 o
-18 7 -4 3.297 3.168 0.975 177.000 o
-18 7 -3 33.993 33.410 1.757 54.503 o
-18 7 -2 11.066 10.795 1.330 95.054 o
-18 7 -1 100.015 96.554 2.458 27.854 o
-18 7 0 1.347 1.107 1.137 130.041 o
-18 7 1 37.832 35.908 1.818 50.911 o
-18 7 2 47.732 50.277 2.133 36.989 o
-18 7 3 130.889 144.414 2.711 22.882 o
-18 7 4 25.737 24.098 1.493 75.488 o
-18 7 6 12.900 12.592 1.442 80.898 o
-18 7 7 0.754 1.300 1.259 106.089 o
-18 7 8 37.293 39.198 1.899 46.648 o
-18 7 9 19.583 20.564 1.452 79.771 o
-18 7 10 2.814 0.376 1.026 159.909 o
-18 7 11 8.023 7.454 1.066 147.957 o
-18 7 12 4.929 3.960 1.056 150.816 o
-18 7 13 45.720 45.657 1.929 45.186 o
-18 7 14 1.201 2.204 1.137 130.041 o
-18 7 15 0.448 0.274 1.107 137.297 o
-18 7 16 3.208 2.975 1.178 121.227 o
-18 7 17 22.688 21.742 1.493 75.488 o
-18 7 18 1.507 1.899 1.188 119.163 o
-18 7 19 1.937 1.869 1.178 121.227 o
-18 7 20 0.115 0.000 1.381 88.194 o
-18 7 21 0.031 0.599 1.320 96.522 o
-18 7 22 0.084 0.579 1.300 99.562 o
-18 7 23 5.301 6.753 1.401 85.656 o
-18 8 -12 6.044 5.727 1.168 123.344 o
-18 8 -11 0.357 1.554 1.097 139.852 o
-18 8 -10 7.140 7.058 1.208 115.192 o
-18 8 -8 10.022 9.190 1.259 106.089 o
-18 8 -7 5.294 4.986 1.127 132.394 o
-18 8 -6 2.216 2.945 1.097 139.852 o
-18 8 -5 8.368 10.165 1.219 113.280 o
-18 8 -4 3.216 5.504 1.269 104.399 o
-18 8 -3 18.953 20.940 1.513 73.475 o
-18 8 -2 12.253 10.531 1.330 95.054 o
-18 8 -1 3.884 4.651 1.219 113.280 o
-18 8 0 42.117 49.658 2.173 35.620 o
-18 8 1 0.963 2.803 1.188 119.163 o
-18 8 2 0.238 0.294 1.117 134.812 o
-18 8 3 38.002 38.975 2.021 41.192 o
-18 8 4 116.081 120.428 2.590 25.086 o
-18 8 5 2.388 1.503 1.117 134.812 o
-18 8 6 15.709 15.111 1.503 74.472 o
-18 8 7 25.919 24.504 1.747 55.139 o
-18 8 8 32.948 30.292 1.676 59.917 o
-18 8 9 16.784 16.218 1.280 102.748 o
-18 8 10 2.406 2.224 1.066 147.957 o
-18 8 12 6.499 8.154 1.168 123.344 o
-18 8 13 39.108 39.168 1.828 50.347 o
-18 8 14 53.462 54.563 2.173 35.620 o
-18 8 15 22.103 22.981 1.503 74.472 o
-18 8 16 8.027 7.606 1.249 107.821 o
-18 8 17 42.138 46.276 2.122 37.344 o
-18 8 18 53.631 51.293 2.173 35.620 o
-18 8 19 34.348 35.725 1.828 50.347 o
-18 8 20 43.134 46.672 1.970 43.342 o
-18 8 21 12.428 12.216 1.544 70.604 o
-18 8 22 50.975 54.390 2.488 27.176 o
-18 8 23 2.233 2.478 1.330 95.054 o
-18 9 -12 0.057 1.442 1.208 115.192 o
-18 9 -11 1.670 1.320 1.097 139.852 o
-18 9 -10 0.539 0.965 1.097 139.852 o
-18 9 -9 2.179 1.412 1.117 134.812 o
-18 9 -8 0.947 0.650 1.097 139.852 o
-18 9 -7 0.649 0.934 1.137 130.041 o
-18 9 -6 15.921 16.228 1.452 79.771 o
-18 9 -5 2.029 2.772 1.097 139.852 o
-18 9 -4 27.726 27.104 1.635 62.931 o
-18 9 -3 10.651 12.227 1.381 88.194 o
-18 9 -2 110.464 113.695 2.640 24.131 o
-18 9 -1 1.150 1.340 1.158 125.518 o
-18 9 0 175.628 178.302 2.955 19.263 o
-18 9 1 56.297 64.058 2.285 32.222 o
-18 9 2 176.007 192.894 3.036 18.246 o
-18 9 3 12.269 11.262 1.351 92.217 o
-18 9 4 2.895 1.716 1.178 121.227 o
-18 9 6 17.101 19.294 1.432 82.050 o
-18 9 8 3.692 3.179 1.087 142.478 o
-18 9 9 0.531 0.599 1.046 153.759 o
-18 9 11 4.104 4.367 1.026 159.909 o
-18 9 12 1.844 1.168 1.046 153.759 o
-18 9 14 0.692 1.239 1.198 117.152 o
-18 9 15 2.520 3.026 1.239 109.596 o
-18 9 16 23.640 22.798 1.432 82.050 o
-18 9 17 0.739 1.401 1.188 119.163 o
-18 9 18 9.865 9.942 1.320 96.522 o
-18 9 19 0.144 0.965 1.137 130.041 o
-18 9 20 3.524 2.955 1.168 123.344 o
-18 9 21 0.131 1.554 1.117 134.812 o
-18 9 22 0.041 2.041 1.330 95.054 o
-18 10 -11 0.005 0.030 1.056 150.816 o
-18 10 -10 2.289 2.620 1.249 107.821 o
-18 10 -8 0.713 0.995 1.229 111.415 o
-18 10 -7 17.853 17.040 1.432 82.050 o
-18 10 -6 30.862 28.404 1.594 66.178 o
-18 10 -5 5.151 4.986 1.290 101.136 o
-18 10 -4 4.082 4.052 1.249 107.821 o
-18 10 -3 8.079 8.764 1.320 96.522 o
-18 10 -2 13.142 12.998 1.412 84.428 o
-18 10 -1 49.943 53.761 2.254 33.099 o
-18 10 0 6.566 8.347 1.310 98.025 o
-18 10 1 35.884 36.050 1.919 45.666 o
-18 10 2 4.079 3.067 1.208 115.192 o
-18 10 3 53.476 45.819 2.133 36.989 o
-18 10 4 5.226 4.468 1.208 115.192 o
-18 10 5 4.405 3.067 1.158 125.518 o
-18 10 6 5.971 4.803 1.188 119.163 o
-18 10 7 2.058 0.071 1.442 80.898 o
-18 10 8 7.389 8.297 1.249 107.821 o
-18 10 9 0.337 0.091 1.087 142.478 o
-18 10 10 39.559 40.437 1.757 54.503 o
-18 10 11 1.594 0.751 1.005 166.435 o
-18 10 12 2.734 3.219 1.097 139.852 o
-18 10 13 44.852 45.779 1.980 42.899 o
-18 10 14 1.764 1.848 1.219 113.280 o
-18 10 15 17.919 16.553 1.472 77.585 o
-18 10 16 1.590 1.391 1.239 109.596 o
-18 10 17 54.334 55.568 2.234 33.703 o
-18 10 18 9.440 9.668 1.320 96.522 o
-18 10 19 63.609 67.348 2.214 34.324 o
-18 10 21 42.008 44.814 2.001 42.032 o
-18 10 22 4.630 4.864 1.168 123.344 o
-18 11 -10 2.588 3.006 1.249 107.821 o
-18 11 -9 10.322 11.181 1.422 83.226 o
-18 11 -8 2.878 2.021 1.249 107.821 o
-18 11 -7 3.733 2.945 1.178 121.227 o
-18 11 -6 24.902 23.458 1.726 56.444 o
-18 11 -5 24.259 26.048 1.818 50.911 o
-18 11 -4 30.530 30.749 1.696 58.490 o
-18 11 -2 6.818 5.077 1.290 101.136 o
-18 11 -1 36.840 39.280 2.041 40.376 o
-18 11 0 23.297 22.463 1.574 67.897 o
-18 11 1 8.826 9.170 1.351 92.217 o
-18 11 2 34.709 33.745 1.858 48.709 o
-18 11 3 12.960 11.749 1.361 90.846 o
-18 11 6 4.062 3.768 1.188 119.163 o
-18 11 7 6.262 5.626 1.381 88.194 o
-18 11 8 9.140 9.840 1.300 99.562 o
-18 11 9 31.789 34.943 1.808 51.484 o
-18 11 10 4.376 3.686 1.107 137.297 o
-18 11 11 1.271 2.427 1.168 123.344 o
-18 11 12 3.668 3.889 1.188 119.163 o
-18 11 13 34.710 31.023 1.635 62.931 o
-18 11 14 0.927 2.112 1.239 109.596 o
-18 11 15 15.841 15.537 1.462 78.666 o
-18 11 16 2.821 2.041 1.208 115.192 o
-18 11 17 33.983 33.999 1.757 54.503 o
-18 11 18 0.814 0.487 1.178 121.227 o
-18 11 19 2.726 3.087 1.208 115.192 o
-18 11 20 0.612 0.102 1.137 130.041 o
-18 11 21 6.772 6.042 1.472 77.585 o
-18 12 -10 0.087 0.061 1.168 123.344 o
-18 12 -8 16.484 13.953 1.483 76.526 o
-18 12 -6 1.113 3.514 1.351 92.217 o
-18 12 -5 21.930 22.280 1.716 57.114 o
-18 12 -4 27.496 30.658 1.716 57.114 o
-18 12 -3 27.553 29.246 1.696 58.490 o
-18 12 -1 27.332 26.677 1.655 61.396 o
-18 12 0 0.095 2.133 1.229 111.415 o
-18 12 1 16.543 20.015 1.533 71.542 o
-18 12 3 9.989 7.799 1.310 98.025 o
-18 12 4 7.421 6.154 1.269 104.399 o
-18 12 5 2.554 1.178 1.158 125.518 o
-18 12 7 1.258 0.853 1.513 73.475 o
-18 12 8 19.949 18.502 1.442 80.898 o
-18 12 9 4.377 4.468 1.198 117.152 o
-18 12 10 5.551 5.504 1.148 127.749 o
-18 12 11 2.143 0.721 1.168 123.344 o
-18 12 12 11.134 11.841 1.340 93.620 o
-18 12 13 5.319 3.707 1.229 111.415 o
-18 12 14 3.508 3.412 1.219 113.280 o
-18 12 15 9.762 10.429 1.391 86.911 o
-18 12 16 8.329 6.499 1.300 99.562 o
-18 12 17 12.527 12.003 1.391 86.911 o
-18 12 18 15.777 17.142 1.462 78.666 o
-18 12 19 25.738 27.540 1.797 52.068 o
-18 12 21 11.405 13.181 1.493 75.488 o
-18 13 -9 1.271 0.944 1.198 117.152 o
-18 13 -8 2.601 3.209 1.290 101.136 o
-18 13 -7 15.945 17.660 1.615 64.524 o
-18 13 -6 3.651 3.950 1.330 95.054 o
-18 13 -5 12.710 10.358 1.503 74.472 o
-18 13 -4 1.492 0.873 1.188 119.163 o
-18 13 -3 10.039 11.820 1.432 82.050 o
-18 13 -2 7.817 7.931 1.351 92.217 o
-18 13 -1 47.676 49.699 2.285 32.222 o
-18 13 0 46.398 41.605 2.072 39.197 o
-18 13 1 77.200 79.260 2.488 27.176 o
-18 13 2 17.080 18.116 1.513 73.475 o
-18 13 6 18.197 19.102 2.021 41.192 o
-18 13 7 3.584 4.905 1.645 62.156 o
-18 13 8 6.787 7.596 1.310 98.025 o
-18 13 9 29.556 27.611 1.615 64.524 o
-18 13 10 2.663 2.630 1.107 137.297 o
-18 13 11 25.233 23.417 1.533 71.542 o
-18 13 12 15.259 14.187 1.401 85.656 o
-18 13 13 2.473 2.133 1.208 115.192 o
-18 13 14 12.392 11.831 1.361 90.846 o
-18 13 15 16.421 15.629 1.452 79.771 o
-18 13 17 7.325 5.707 1.462 78.666 o
-18 13 18 0.395 0.264 1.340 93.620 o
-18 13 19 1.494 1.858 1.351 92.217 o
-18 13 20 0.757 1.737 1.300 99.562 o
-18 14 -8 0.694 0.041 1.371 89.505 o
-18 14 -7 2.901 2.803 1.330 95.054 o
-18 14 -6 0.741 0.904 1.280 102.748 o
-18 14 -5 15.856 15.771 1.594 66.178 o
-18 14 -4 2.041 1.036 1.188 119.163 o
-18 14 -2 0.241 0.091 1.168 123.344 o
-18 14 -1 0.075 0.122 1.198 117.152 o
-18 14 0 6.026 6.489 1.340 93.620 o
-18 14 1 4.270 5.961 1.320 96.522 o
-18 14 2 10.632 9.871 1.391 86.911 o
-18 14 4 9.122 6.743 1.330 95.054 o
-18 14 6 0.025 1.361 1.615 64.524 o
-18 14 8 0.947 1.269 1.249 107.821 o
-18 14 9 0.320 0.944 1.188 119.163 o
-18 14 10 4.037 3.818 1.158 125.518 o
-18 14 11 4.565 5.951 1.280 102.748 o
-18 14 12 12.994 12.247 1.381 88.194 o
-18 14 14 14.357 17.010 1.422 83.226 o
-18 14 15 1.080 0.162 1.513 73.475 o
-18 14 16 11.026 11.587 1.564 68.782 o
-18 14 17 9.032 9.211 1.533 71.542 o
-18 14 18 24.249 26.505 1.797 52.068 o
-18 14 19 4.762 4.996 1.391 86.911 o
-18 15 -8 1.595 2.590 1.797 52.068 o
-18 15 -7 0.212 0.427 1.249 107.821 o
-18 15 -6 4.377 5.585 1.371 89.505 o
-18 15 -5 29.601 26.372 1.757 54.503 o
-18 15 -4 6.771 7.027 1.310 98.025 o
-18 15 -3 16.411 17.538 1.462 78.666 o
-18 15 -2 12.663 12.806 1.412 84.428 o
-18 15 -1 32.816 31.196 1.767 53.879 o
-18 15 0 0.034 2.376 1.249 107.821 o
-18 15 1 43.169 43.453 2.102 38.069 o
-18 15 2 9.810 7.941 1.371 89.505 o
-18 15 3 36.835 39.564 2.072 39.197 o
-18 15 4 3.087 4.184 1.462 78.666 o
-18 15 5 0.322 0.244 1.361 90.846 o
-18 15 6 26.503 29.724 2.285 32.222 o
-18 15 7 0.018 0.548 1.412 84.428 o
-18 15 8 19.501 19.223 1.818 50.911 o
-18 15 9 13.141 12.095 1.290 101.136 o
-18 15 10 10.224 10.135 1.269 104.399 o
-18 15 11 22.844 21.214 1.493 75.488 o
-18 15 12 33.249 31.988 1.797 52.068 o
-18 15 13 21.265 20.269 1.696 58.490 o
-18 15 14 15.557 16.867 1.635 62.931 o
-18 15 15 5.797 5.321 1.625 63.720 o
-18 15 16 11.451 12.074 1.594 66.178 o
-18 15 17 14.569 13.100 1.584 67.029 o
-18 15 18 10.966 12.988 1.554 69.684 o
-18 15 19 0.391 0.010 1.280 102.748 o
-18 16 -7 28.706 30.567 2.295 31.937 o
-18 16 -5 1.130 0.173 1.269 104.399 o
-18 16 -4 14.357 14.826 1.584 67.029 o
-18 16 -3 0.842 0.122 1.158 125.518 o
-18 16 -1 4.183 3.818 1.239 109.596 o
-18 16 2 6.355 6.042 1.310 98.025 o
-18 16 3 10.570 8.936 1.574 67.897 o
-18 16 4 3.311 3.179 1.452 79.771 o
-18 16 5 0.934 0.660 1.645 62.156 o
-18 16 6 6.361 7.423 1.797 52.068 o
-18 16 7 6.422 6.916 1.594 66.178 o
-18 16 8 0.712 1.066 1.412 84.428 o
-18 16 9 8.071 7.078 1.198 117.152 o
-18 16 10 1.361 1.127 1.320 96.522 o
-18 16 11 7.125 7.444 1.462 78.666 o
-18 16 12 2.419 1.970 1.351 92.217 o
-18 16 13 1.734 1.239 1.340 93.620 o
-18 16 14 10.973 11.587 1.523 72.499 o
-18 16 16 0.840 0.670 1.513 73.475 o
-18 16 17 5.914 5.646 1.452 79.771 o
-18 16 18 9.495 9.414 1.493 75.488 o
-18 17 -6 15.099 15.172 1.869 48.181 o
-18 17 -5 3.103 0.843 1.574 67.897 o
-18 17 -4 25.529 23.844 1.696 58.490 o
-18 17 -3 3.513 2.478 1.188 119.163 o
-18 17 -2 34.098 32.476 1.757 54.503 o
-18 17 -1 2.853 2.214 1.208 115.192 o
-18 17 0 10.753 8.825 1.340 93.620 o
-18 17 1 1.792 1.178 1.208 115.192 o
-18 17 2 13.868 14.704 1.625 63.720 o
-18 17 3 0.173 0.660 1.351 92.217 o
-18 17 4 4.512 3.920 1.655 61.396 o
-18 17 6 9.792 9.160 1.625 63.720 o
-18 17 7 14.557 13.750 1.737 55.786 o
-18 17 8 30.337 33.430 2.173 35.620 o
-18 17 9 0.459 0.569 1.229 111.415 o
-18 17 10 30.699 31.938 1.889 47.151 o
-18 17 12 51.963 53.608 2.549 25.892 o
-18 17 13 1.345 1.655 1.351 92.217 o
-18 17 14 32.776 34.395 1.889 47.151 o
-18 17 15 3.719 3.900 1.564 68.782 o
-18 17 16 28.383 29.734 2.061 39.584 o
-18 17 17 0.097 0.355 1.300 99.562 o
-18 18 -5 0.204 0.132 1.523 72.499 o
-18 18 -4 3.259 3.331 1.584 67.029 o
-18 18 -3 0.622 0.112 1.127 132.394 o
-18 18 -2 0.480 1.340 1.168 123.344 o
-18 18 -1 3.291 3.900 1.229 111.415 o
-18 18 0 1.213 2.376 1.330 95.054 o
-18 18 1 1.229 0.427 1.320 96.522 o
-18 18 3 0.026 1.615 1.340 93.620 o
-18 18 4 2.574 3.097 1.625 63.720 o
-18 18 6 19.015 16.878 1.787 52.661 o
-18 18 7 0.802 0.762 1.452 79.771 o
-18 18 8 22.843 23.956 1.899 46.648 o
-18 18 9 0.433 0.619 1.219 113.280 o
-18 18 10 7.906 9.200 1.513 73.475 o
-18 18 11 4.006 5.057 1.442 80.898 o
-18 18 12 3.562 3.818 1.401 85.656 o
-18 18 13 0.032 0.772 1.300 99.562 o
-18 18 15 1.154 2.204 1.533 71.542 o
-18 18 16 3.794 3.331 2.001 42.032 o
-18 19 -3 1.830 0.772 1.300 99.562 o
-18 19 -2 2.403 2.681 1.300 99.562 o
-18 19 -1 7.058 6.875 1.208 115.192 o
-18 19 0 2.598 0.762 1.107 137.297 o
-18 19 1 1.326 1.097 1.168 123.344 o
-18 19 2 1.537 0.792 1.320 96.522 o
-18 19 3 2.299 1.127 1.554 69.684 o
-18 19 4 5.404 6.398 1.696 58.490 o
-18 19 5 0.934 1.087 1.452 79.771 o
-18 19 6 15.121 13.496 1.706 57.796 o
-18 19 7 2.797 2.518 1.493 75.488 o
-18 19 8 5.871 7.017 1.564 68.782 o
-18 19 9 46.692 50.349 2.214 34.324 o
-18 19 10 4.611 4.468 1.412 84.428 o
-18 19 11 7.034 7.190 1.462 78.666 o
-18 19 12 3.748 3.930 1.371 89.505 o
-18 19 13 30.495 34.029 2.072 39.197 o
-18 19 14 0.010 0.447 1.280 102.748 o
-18 20 -2 12.158 15.436 2.193 34.963 o
-18 20 -1 5.140 6.885 1.371 89.505 o
-18 20 0 19.133 20.635 1.645 62.156 o
-18 20 1 3.518 3.696 1.137 130.041 o
-18 20 3 2.421 4.956 1.340 93.620 o
-18 20 4 6.703 6.560 1.340 93.620 o
-18 20 5 3.826 2.813 1.472 77.585 o
-18 20 6 3.098 2.204 1.462 78.666 o
-18 20 7 11.922 11.079 1.625 63.720 o
-18 20 8 27.974 29.602 1.950 44.250 o
-18 20 9 0.281 1.879 1.604 65.343 o
-18 20 10 2.615 1.808 1.330 95.054 o
-18 20 11 4.535 4.793 1.391 86.911 o
-18 20 12 4.615 5.880 1.381 88.194 o
-18 21 1 0.119 1.026 1.462 78.666 o
-18 21 2 1.099 0.965 1.462 78.666 o
-18 21 3 0.027 0.264 1.137 130.041 o
-18 21 5 4.997 4.407 1.239 109.596 o
-18 21 6 1.315 2.011 1.219 113.280 o
-18 21 7 7.311 8.175 1.554 69.684 o
-18 21 9 35.961 40.935 2.478 27.399 o
-18 21 10 24.595 24.910 1.696 58.490 o
-17 0 -15 4.673 3.483 1.940 44.715 o
-17 0 -13 20.304 20.930 2.468 27.625 o
-17 0 -11 0.686 2.204 1.899 46.648 o
-17 0 -9 56.657 49.749 3.432 14.278 o
-17 0 -7 120.706 109.623 3.971 10.670 o
-17 0 -5 132.212 128.095 3.483 13.865 o
-17 0 -3 453.070 441.012 5.108 6.447 o
-17 0 -1 101.249 99.956 3.006 18.618 o
-17 0 1 15.438 16.146 1.625 63.720 o
-17 0 3 12.298 12.064 1.879 47.662 o
-17 0 5 4.148 2.722 1.493 75.488 o
-17 0 7 293.449 313.109 4.062 10.195 o
-17 0 9 196.816 186.690 3.189 16.545 o
-17 0 11 277.603 263.918 4.123 9.896 o
-17 0 13 489.588 499.352 6.652 3.802 o
-17 0 15 328.114 323.285 5.788 5.021 o
-17 0 17 62.613 68.272 3.747 11.980 o
-17 0 19 25.410 25.448 2.559 25.687 o
-17 0 21 7.544 8.053 2.234 33.703 o
-17 0 23 6.548 5.321 2.041 40.376 o
-17 0 25 1.932 1.046 1.797 52.068 o
-17 1 -15 2.814 1.929 1.340 93.620 o
-17 1 -14 2.098 1.767 1.361 90.846 o
-17 1 -13 11.676 8.835 1.523 72.499 o
-17 1 -12 17.144 15.050 1.645 62.156 o
-17 1 -11 17.462 16.187 1.645 62.156 o
-17 1 -10 44.866 40.549 2.356 30.307 o
-17 1 -9 12.032 10.825 1.544 70.604 o
-17 1 -7 1.625 1.127 1.320 96.522 o
-17 1 -6 2.433 1.401 1.076 145.179 o
-17 1 -5 0.421 0.701 1.036 156.789 o
-17 1 -4 75.942 77.676 2.143 36.639 o
-17 1 -3 2.768 3.676 1.056 150.816 o
-17 1 -2 8.143 8.652 1.117 134.812 o
-17 1 -1 4.609 6.428 1.076 145.179 o
-17 1 0 5.328 4.895 1.016 163.123 o
-17 1 1 25.972 28.444 1.523 72.499 o
-17 1 2 43.224 51.587 2.224 34.012 o
-17 1 3 3.789 3.646 1.168 123.344 o
-17 1 4 7.940 10.145 1.280 102.748 o
-17 1 5 5.557 5.575 1.148 127.749 o
-17 1 6 1.943 1.442 1.046 153.759 o
-17 1 7 41.979 40.194 1.655 61.396 o
-17 1 8 28.572 27.611 1.503 74.472 o
-17 1 9 30.604 27.297 1.381 88.194 o
-17 1 10 12.354 10.510 1.005 166.435 o
-17 1 11 5.275 5.108 1.066 147.957 o
-17 1 12 0.010 0.010 1.005 166.435 o
-17 1 13 4.872 6.885 1.422 83.226 o
-17 1 14 28.207 26.372 1.757 54.503 o
-17 1 15 0.205 0.680 1.361 90.846 o
-17 1 16 11.890 10.845 1.584 67.029 o
-17 1 17 48.728 44.855 2.529 26.310 o
-17 1 18 5.209 4.600 1.452 79.771 o
-17 1 19 0.010 1.980 1.381 88.194 o
-17 1 20 13.462 12.125 1.615 64.524 o
-17 1 21 2.482 2.437 1.442 80.898 o
-17 1 22 13.240 14.095 1.625 63.720 o
-17 1 23 0.562 2.204 1.381 88.194 o
-17 1 24 3.756 6.022 1.391 86.911 o
-17 2 -15 3.109 0.833 1.310 98.025 o
-17 2 -14 1.384 0.863 1.340 93.620 o
-17 2 -13 8.672 6.560 1.462 78.666 o
-17 2 -12 4.206 5.301 1.310 98.025 o
-17 2 -11 5.561 4.113 1.412 84.428 o
-17 2 -10 3.833 3.940 1.422 83.226 o
-17 2 -9 13.031 12.572 1.564 68.782 o
-17 2 -8 0.963 1.523 1.330 95.054 o
-17 2 -7 0.441 1.330 1.158 125.518 o
-17 2 -6 38.963 37.401 1.757 54.503 o
-17 2 -5 55.732 54.055 2.021 41.192 o
-17 2 -4 44.402 42.905 1.879 47.662 o
-17 2 -3 57.967 60.544 2.021 41.192 o
-17 2 -2 78.470 80.976 2.061 39.584 o
-17 2 -1 98.428 93.335 2.112 37.704 o
-17 2 0 68.449 67.602 1.919 45.666 o
-17 2 1 9.984 11.627 1.208 115.192 o
-17 2 3 4.179 3.128 1.158 125.518 o
-17 2 4 13.967 14.755 1.371 89.505 o
-17 2 5 99.756 105.612 2.478 27.399 o
-17 2 6 18.252 17.335 1.676 59.917 o
-17 2 7 89.712 91.689 2.214 34.324 o
-17 2 8 170.839 179.865 2.458 27.854 o
-17 2 9 63.574 62.088 1.879 47.662 o
-17 2 10 121.159 114.081 2.001 42.032 o
-17 2 11 45.873 49.038 1.706 57.796 o
-17 2 12 92.402 100.230 2.051 39.977 o
-17 2 13 49.763 49.658 2.468 27.625 o
-17 2 14 48.048 46.490 2.478 27.399 o
-17 2 15 10.409 8.693 1.503 74.472 o
-17 2 16 39.578 39.584 2.234 33.703 o
-17 2 17 21.094 22.036 1.737 55.786 o
-17 2 19 16.636 18.066 1.686 59.197 o
-17 2 21 13.643 12.714 1.604 65.343 o
-17 2 22 0.018 0.721 1.381 88.194 o
-17 2 24 2.330 1.097 1.310 98.025 o
-17 3 -15 28.353 24.930 1.503 74.472 o
-17 3 -14 0.374 0.152 1.117 134.812 o
-17 3 -13 3.047 4.285 1.198 117.152 o
-17 3 -11 26.770 25.103 1.401 85.656 o
-17 3 -10 0.735 0.467 1.127 132.394 o
-17 3 -9 3.991 3.727 1.188 119.163 o
-17 3 -8 24.880 20.330 1.452 79.771 o
-17 3 -7 5.123 4.549 1.076 145.179 o
-17 3 -5 5.716 5.402 1.016 163.123 o
-17 3 -4 0.464 0.457 1.016 163.123 o
-17 3 -3 5.307 5.128 1.066 147.957 o
-17 3 -2 16.487 17.335 1.239 109.596 o
-17 3 0 20.442 17.385 1.320 96.522 o
-17 3 1 1.900 2.437 1.056 150.816 o
-17 3 2 111.126 110.720 2.295 31.937 o
-17 3 3 12.885 10.571 1.158 125.518 o
-17 3 4 13.192 13.100 1.635 62.931 o
-17 3 5 17.209 17.527 1.686 59.197 o
-17 3 6 70.040 67.896 2.417 28.798 o
-17 3 7 49.589 50.013 1.970 43.342 o
-17 3 8 33.562 29.724 1.432 82.050 o
-17 3 10 23.961 23.052 1.188 119.163 o
-17 3 11 1.172 0.833 0.873 220.556 o
-17 3 12 0.331 0.427 0.944 188.603 o
-17 3 14 20.475 18.706 1.401 85.656 o
-17 3 15 14.732 13.384 1.594 66.178 o
-17 3 16 0.829 0.579 1.371 89.505 o
-17 3 17 9.656 9.454 1.533 71.542 o
-17 3 18 8.910 8.256 1.503 74.472 o
-17 3 19 12.120 10.124 1.574 67.897 o
-17 3 20 1.152 0.650 1.401 85.656 o
-17 3 21 13.288 9.119 1.544 70.604 o
-17 3 22 4.813 5.240 1.462 78.666 o
-17 3 23 6.935 6.408 1.462 78.666 o
-17 3 24 8.787 8.642 1.452 79.771 o
-17 4 -14 10.006 9.139 1.178 121.227 o
-17 4 -11 3.292 3.107 1.056 150.816 o
-17 4 -10 13.577 11.231 1.239 109.596 o
-17 4 -9 14.685 12.816 1.259 106.089 o
-17 4 -8 38.928 36.040 1.858 48.709 o
-17 4 -7 0.200 0.112 1.005 166.435 o
-17 4 -6 142.021 134.858 2.224 34.012 o
-17 4 -4 5.069 4.336 0.975 177.000 o
-17 4 -3 0.673 0.355 0.873 220.556 o
-17 4 -2 138.258 129.426 2.092 38.440 o
-17 4 -1 0.159 0.477 0.853 231.183 o
-17 4 1 10.653 10.124 1.198 117.152 o
-17 4 2 27.689 28.992 1.533 71.542 o
-17 4 3 8.271 6.814 1.290 101.136 o
-17 4 4 31.094 28.546 1.960 43.793 o
-17 4 5 11.642 12.369 1.594 66.178 o
-17 4 6 18.117 17.467 1.452 79.771 o
-17 4 7 3.711 4.164 0.955 184.612 o
-17 4 8 116.197 116.133 2.163 35.955 o
-17 4 9 10.296 10.124 1.076 145.179 o
-17 4 10 103.097 101.266 2.122 37.344 o
-17 4 11 7.931 7.819 0.995 169.849 o
-17 4 12 100.357 98.341 2.122 37.344 o
-17 4 13 55.260 54.248 2.112 37.704 o
-17 4 14 75.881 76.508 2.265 32.802 o
-17 4 15 19.045 20.310 1.452 79.771 o
-17 4 16 62.605 63.123 2.640 24.131 o
-17 4 17 1.513 0.579 1.351 92.217 o
-17 4 18 3.686 3.057 1.391 86.911 o
-17 4 19 12.864 11.567 1.554 69.684 o
-17 4 20 3.945 2.163 1.442 80.898 o
-17 4 21 3.907 4.996 1.462 78.666 o
-17 4 23 4.527 4.478 1.422 83.226 o
-17 4 24 3.134 4.407 1.371 89.505 o
-17 4 25 4.429 5.900 1.361 90.846 o
-17 5 -14 8.700 6.550 1.137 130.041 o
-17 5 -13 2.291 2.772 1.076 145.179 o
-17 5 -12 1.747 2.742 1.076 145.179 o
-17 5 -11 32.542 28.211 1.513 73.475 o
-17 5 -10 0.126 0.447 1.056 150.816 o
-17 5 -9 10.006 9.312 1.208 115.192 o
-17 5 -8 1.776 2.153 1.148 127.749 o
-17 5 -7 5.473 4.499 1.076 145.179 o
-17 5 -6 1.996 0.843 0.944 188.603 o
-17 5 -5 8.700 9.749 1.087 142.478 o
-17 5 -4 11.738 12.064 1.097 139.852 o
-17 5 -3 39.862 41.889 1.655 61.396 o
-17 5 -2 2.052 1.208 0.883 215.514 o
-17 5 -1 16.955 18.259 1.208 115.192 o
-17 5 0 4.226 6.631 1.036 156.789 o
-17 5 1 45.825 46.784 1.929 45.186 o
-17 5 2 83.076 78.854 2.133 36.989 o
-17 5 3 0.093 0.183 0.985 173.369 o
-17 5 4 118.590 126.389 2.397 29.288 o
-17 5 5 22.146 18.614 1.757 54.503 o
-17 5 6 11.975 10.185 1.208 115.192 o
-17 5 7 22.873 19.558 1.208 115.192 o
-17 5 8 59.522 57.579 1.879 47.662 o
-17 5 9 8.623 6.012 1.026 159.909 o
-17 5 10 9.198 7.261 1.056 150.816 o
-17 5 11 6.519 5.870 0.965 180.746 o
-17 5 12 0.266 0.345 0.955 184.612 o
-17 5 13 5.369 2.762 1.046 153.759 o
-17 5 15 1.186 0.873 1.127 132.394 o
-17 5 16 1.440 1.239 1.107 137.297 o
-17 5 17 26.451 21.935 1.442 80.898 o
-17 5 18 10.552 8.764 1.483 76.526 o
-17 5 19 0.215 0.102 1.401 85.656 o
-17 5 20 10.466 8.662 1.584 67.029 o
-17 5 21 6.598 6.367 1.493 75.488 o
-17 5 22 9.290 8.591 1.483 76.526 o
-17 5 23 1.632 0.701 1.330 95.054 o
-17 5 24 5.823 6.469 1.381 88.194 o
-17 6 -14 1.100 0.559 1.036 156.789 o
-17 6 -13 4.480 4.702 1.117 134.812 o
-17 6 -11 0.082 0.244 1.046 153.759 o
-17 6 -9 0.017 0.406 1.056 150.816 o
-17 6 -6 55.381 54.126 1.960 43.793 o
-17 6 -5 77.900 78.650 1.899 46.648 o
-17 6 -4 19.517 19.142 1.198 117.152 o
-17 6 -3 16.299 16.228 1.137 130.041 o
-17 6 -2 42.779 37.513 1.716 57.114 o
-17 6 -1 57.292 60.280 1.929 45.186 o
-17 6 0 57.217 62.220 2.092 38.440 o
-17 6 1 2.621 2.061 1.046 153.759 o
-17 6 2 1.997 1.757 1.026 159.909 o
-17 6 3 21.189 23.641 1.462 78.666 o
-17 6 4 26.300 27.449 1.452 79.771 o
-17 6 5 80.669 75.117 2.366 30.047 o
-17 6 6 7.813 5.687 1.097 139.852 o
-17 6 7 17.255 18.746 1.097 139.852 o
-17 6 8 164.291 167.842 2.447 28.085 o
-17 6 9 46.891 43.250 1.757 54.503 o
-17 6 10 50.611 51.141 1.869 48.181 o
-17 6 11 32.788 30.363 1.340 93.620 o
-17 6 12 58.918 56.695 1.950 44.250 o
-17 6 13 13.298 11.993 1.168 123.344 o
-17 6 14 59.339 55.974 2.143 36.639 o
-17 6 16 36.077 29.927 1.615 64.524 o
-17 6 18 8.414 7.606 1.229 111.415 o
-17 6 19 6.092 4.844 1.483 76.526 o
-17 6 20 7.401 7.362 1.564 68.782 o
-17 6 21 3.237 3.371 1.422 83.226 o
-17 6 22 1.364 0.843 1.340 93.620 o
-17 6 23 2.759 2.772 1.351 92.217 o
-17 6 24 0.794 1.056 1.280 102.748 o
-17 7 -14 15.793 13.354 1.219 113.280 o
-17 7 -13 0.486 0.325 1.016 163.123 o
-17 7 -12 13.534 11.739 1.229 111.415 o
-17 7 -11 16.678 15.618 1.280 102.748 o
-17 7 -10 80.743 81.413 2.163 35.955 o
-17 7 -9 0.090 1.239 1.076 145.179 o
-17 7 -6 3.483 2.661 1.056 150.816 o
-17 7 -5 19.354 18.330 1.198 117.152 o
-17 7 -4 2.731 1.879 0.944 188.603 o
-17 7 -3 19.643 19.163 1.178 121.227 o
-17 7 -2 5.785 7.078 1.219 113.280 o
-17 7 -1 27.241 26.159 1.584 67.029 o
-17 7 0 22.238 20.828 1.412 84.428 o
-17 7 1 0.549 1.229 1.046 153.759 o
-17 7 2 3.997 2.722 1.066 147.957 o
-17 7 3 24.348 24.149 1.432 82.050 o
-17 7 4 220.480 232.082 2.996 18.744 o
-17 7 5 0.778 0.102 1.005 166.435 o
-17 7 6 74.565 68.617 2.143 36.639 o
-17 7 7 33.688 31.917 1.564 68.782 o
-17 7 8 128.985 132.635 2.549 25.892 o
-17 7 9 24.736 21.996 1.198 117.152 o
-17 7 10 47.821 48.734 1.706 57.796 o
-17 7 11 19.933 19.609 1.097 139.852 o
-17 7 12 31.392 25.560 1.290 101.136 o
-17 7 13 12.579 12.176 1.178 121.227 o
-17 7 14 8.037 7.515 1.239 109.596 o
-17 7 16 3.014 2.427 1.127 132.394 o
-17 7 17 14.579 13.567 1.330 95.054 o
-17 7 18 30.075 31.440 1.706 57.796 o
-17 7 20 32.479 29.196 1.645 62.156 o
-17 7 21 0.793 0.051 1.351 92.217 o
-17 7 22 20.403 17.497 1.625 63.720 o
-17 7 23 2.107 2.427 1.361 90.846 o
-17 7 24 0.935 1.219 1.280 102.748 o
-17 8 -14 1.296 0.802 1.016 163.123 o
-17 8 -13 0.298 0.203 1.016 163.123 o
-17 8 -12 0.388 1.625 1.046 153.759 o
-17 8 -11 0.014 0.041 1.036 156.789 o
-17 8 -10 21.712 20.087 1.351 92.217 o
-17 8 -9 10.469 9.668 1.239 109.596 o
-17 8 -8 8.463 9.048 1.208 115.192 o
-17 8 -7 0.478 0.467 1.026 159.909 o
-17 8 -6 46.730 46.622 1.919 45.666 o
-17 8 -5 48.848 50.968 1.797 52.068 o
-17 8 -4 3.192 1.940 1.026 159.909 o
-17 8 -3 18.481 15.334 1.381 88.194 o
-17 8 -2 0.065 0.772 1.097 139.852 o
-17 8 -1 49.199 45.322 2.011 41.609 o
-17 8 0 3.668 2.072 1.097 139.852 o
-17 8 1 4.354 1.554 1.097 139.852 o
-17 8 2 25.689 21.326 1.422 83.226 o
-17 8 3 1.495 1.076 1.056 150.816 o
-17 8 4 24.238 23.692 1.432 82.050 o
-17 8 5 40.142 40.630 1.869 48.181 o
-17 8 6 10.676 9.881 1.188 119.163 o
-17 8 7 41.555 41.229 1.879 47.662 o
-17 8 9 36.620 33.095 1.797 52.068 o
-17 8 11 9.671 7.992 1.107 137.297 o
-17 8 12 58.364 58.666 1.818 50.911 o
-17 8 13 35.272 34.222 1.462 78.666 o
-17 8 14 1.273 0.985 1.016 163.123 o
-17 8 17 0.775 0.041 1.056 150.816 o
-17 8 18 2.053 1.818 1.168 123.344 o
-17 8 19 6.715 4.803 1.249 107.821 o
-17 8 20 10.954 11.160 1.300 99.562 o
-17 8 21 7.021 7.342 1.249 107.821 o
-17 8 22 19.710 21.244 1.665 60.650 o
-17 8 23 17.508 18.787 1.625 63.720 o
-17 8 24 0.239 0.325 1.259 106.089 o
-17 9 -13 14.182 13.212 1.208 115.192 o
-17 9 -12 15.581 15.405 1.249 107.821 o
-17 9 -11 8.015 7.677 1.158 125.518 o
-17 9 -10 1.674 1.716 1.046 153.759 o
-17 9 -9 0.697 0.589 1.046 153.759 o
-17 9 -8 6.390 5.555 1.148 127.749 o
-17 9 -7 30.640 28.769 1.462 78.666 o
-17 9 -6 1.131 0.193 1.127 132.394 o
-17 9 -5 4.345 4.235 1.097 139.852 o
-17 9 -4 0.198 0.102 1.005 166.435 o
-17 9 -3 0.212 0.894 1.107 137.297 o
-17 9 -2 21.796 17.375 1.422 83.226 o
-17 9 -1 4.949 5.646 1.208 115.192 o
-17 9 1 20.820 22.270 1.483 76.526 o
-17 9 2 0.689 2.011 1.117 134.812 o
-17 9 3 436.155 453.604 4.489 8.350 o
-17 9 4 42.033 37.096 1.858 48.709 o
-17 9 5 167.219 171.985 2.752 22.211 o
-17 9 6 36.465 34.791 1.696 58.490 o
-17 9 7 96.780 93.101 2.305 31.657 o
-17 9 8 15.479 16.766 1.493 75.488 o
-17 9 9 92.635 99.529 2.437 28.320 o
-17 9 10 22.117 18.513 1.401 85.656 o
-17 9 11 1.191 0.609 1.005 166.435 o
-17 9 12 28.316 30.242 1.564 68.782 o
-17 9 13 16.231 15.679 1.280 102.748 o
-17 9 14 11.185 11.404 1.198 117.152 o
-17 9 16 0.112 0.447 1.046 153.759 o
-17 9 17 24.879 23.438 1.381 88.194 o
-17 9 18 3.804 4.052 1.107 137.297 o
-17 9 19 56.851 54.766 2.021 41.192 o
-17 9 20 14.635 14.451 1.269 104.399 o
-17 9 21 43.615 44.591 1.990 42.462 o
-17 9 22 4.878 5.443 1.208 115.192 o
-17 9 23 23.573 27.124 1.726 56.444 o
-17 10 -13 7.021 5.575 1.076 145.179 o
-17 10 -12 2.814 2.102 1.036 156.789 o
-17 10 -11 7.331 7.830 1.137 130.041 o
-17 10 -9 1.277 1.503 1.046 153.759 o
-17 10 -8 7.890 6.459 1.300 99.562 o
-17 10 -7 1.177 0.416 1.168 123.344 o
-17 10 -6 41.300 39.219 1.940 44.715 o
-17 10 -5 4.757 5.017 1.107 137.297 o
-17 10 -4 22.319 22.239 1.513 73.475 o
-17 10 -3 1.618 0.619 1.117 134.812 o
-17 10 -2 64.709 66.830 2.315 31.379 o
-17 10 -1 75.187 83.281 2.397 29.288 o
-17 10 0 34.633 41.219 2.051 39.977 o
-17 10 1 16.276 14.847 1.381 88.194 o
-17 10 2 6.718 5.687 1.198 117.152 o
-17 10 3 12.271 14.603 1.361 90.846 o
-17 10 4 24.554 22.351 1.462 78.666 o
-17 10 5 3.558 2.559 1.127 132.394 o
-17 10 6 9.783 7.312 1.219 113.280 o
-17 10 7 8.705 7.962 1.076 145.179 o
-17 10 8 7.512 7.149 1.330 95.054 o
-17 10 9 2.449 0.508 1.107 137.297 o
-17 10 10 10.751 10.206 1.269 104.399 o
-17 10 11 4.642 4.549 1.178 121.227 o
-17 10 12 3.082 2.366 1.127 132.394 o
-17 10 13 0.058 0.102 1.087 142.478 o
-17 10 14 6.069 4.986 1.340 93.620 o
-17 10 15 2.505 1.523 1.168 123.344 o
-17 10 16 0.196 0.091 1.158 125.518 o
-17 10 17 9.470 9.647 1.208 115.192 o
-17 10 18 2.882 1.889 1.076 145.179 o
-17 10 19 3.201 3.371 1.066 147.957 o
-17 10 20 4.732 5.138 1.097 139.852 o
-17 10 21 1.179 0.975 1.026 159.909 o
-17 10 22 1.914 2.315 1.087 142.478 o
-17 10 23 0.265 0.741 1.229 111.415 o
-17 11 -11 13.917 12.816 1.219 113.280 o
-17 11 -10 13.469 11.323 1.310 98.025 o
-17 11 -9 6.717 6.388 1.229 111.415 o
-17 11 -8 10.384 10.500 1.300 99.562 o
-17 11 -6 2.738 3.757 1.219 113.280 o
-17 11 -5 9.542 12.095 1.371 89.505 o
-17 11 -4 17.490 18.228 1.452 79.771 o
-17 11 -3 12.069 10.673 1.340 93.620 o
-17 11 -2 5.950 5.971 1.239 109.596 o
-17 11 -1 20.962 25.428 1.625 63.720 o
-17 11 0 12.504 10.084 1.340 93.620 o
-17 11 1 6.455 4.956 1.219 113.280 o
-17 11 2 6.071 5.687 1.229 111.415 o
-17 11 3 25.262 28.871 1.604 65.343 o
-17 11 4 6.202 4.813 1.198 117.152 o
-17 11 5 4.441 3.757 1.168 123.344 o
-17 11 6 2.081 1.797 1.117 134.812 o
-17 11 7 78.536 84.205 2.315 31.379 o
-17 11 8 13.887 13.191 1.472 77.585 o
-17 11 9 10.167 8.865 1.269 104.399 o
-17 11 10 16.765 17.426 1.401 85.656 o
-17 11 11 26.170 26.139 1.513 73.475 o
-17 11 12 7.957 6.804 1.188 119.163 o
-17 11 13 0.106 0.244 1.087 142.478 o
-17 11 14 5.448 4.468 1.310 98.025 o
-17 11 15 0.085 0.041 1.239 109.596 o
-17 11 16 9.368 8.236 1.320 96.522 o
-17 11 17 14.034 12.541 1.401 85.656 o
-17 11 18 30.488 29.957 1.625 63.720 o
-17 11 19 16.242 14.786 1.391 86.911 o
-17 11 20 3.096 2.620 1.198 117.152 o
-17 11 21 10.085 9.332 1.310 98.025 o
-17 11 22 7.483 7.626 1.219 113.280 o
-17 11 23 0.759 1.493 1.574 67.897 o
-17 12 -11 7.529 4.245 1.168 123.344 o
-17 12 -10 2.597 1.198 1.239 109.596 o
-17 12 -9 1.106 1.615 1.249 107.821 o
-17 12 -8 0.436 0.823 1.137 130.041 o
-17 12 -7 29.033 26.941 1.564 68.782 o
-17 12 -6 14.997 14.664 1.412 84.428 o
-17 12 -5 58.858 58.269 2.539 26.100 o
-17 12 -4 3.677 2.833 1.198 117.152 o
-17 12 -3 3.298 2.315 1.198 117.152 o
-17 12 -2 2.121 1.188 1.158 125.518 o
-17 12 -1 2.281 3.138 1.188 119.163 o
-17 12 0 2.758 2.762 1.178 121.227 o
-17 12 1 0.047 0.183 1.127 132.394 o
-17 12 2 37.531 32.506 1.767 53.879 o
-17 12 3 4.414 5.555 1.249 107.821 o
-17 12 4 25.064 27.683 1.625 63.720 o
-17 12 6 4.917 2.914 1.168 123.344 o
-17 12 7 6.453 5.555 1.351 92.217 o
-17 12 8 7.388 9.749 1.412 84.428 o
-17 12 9 17.435 16.969 1.442 80.898 o
-17 12 10 0.164 0.345 1.087 142.478 o
-17 12 11 39.865 36.558 1.838 49.792 o
-17 12 12 5.148 5.799 1.188 119.163 o
-17 12 13 45.314 44.052 2.021 41.192 o
-17 12 14 13.701 15.293 1.544 70.604 o
-17 12 15 22.269 21.275 1.645 62.156 o
-17 12 16 3.499 3.300 1.249 107.821 o
-17 12 17 21.029 21.630 1.554 69.684 o
-17 12 18 11.415 10.937 1.361 90.846 o
-17 12 19 2.171 0.944 1.351 92.217 o
-17 12 20 6.265 5.717 1.412 84.428 o
-17 12 22 2.185 2.823 1.310 98.025 o
-17 13 -11 3.245 1.391 1.422 83.226 o
-17 13 -10 0.265 1.076 1.198 117.152 o
-17 13 -9 0.001 0.660 1.198 117.152 o
-17 13 -8 5.151 4.519 1.188 119.163 o
-17 13 -7 0.137 0.883 1.127 132.394 o
-17 13 -6 2.474 2.143 1.361 90.846 o
-17 13 -5 1.435 1.036 1.330 95.054 o
-17 13 -4 8.024 7.433 1.290 101.136 o
-17 13 -3 6.979 5.839 1.259 106.089 o
-17 13 -1 2.078 3.686 1.219 113.280 o
-17 13 0 2.113 0.995 1.178 121.227 o
-17 13 1 30.978 27.154 1.604 65.343 o
-17 13 2 42.195 37.401 1.929 45.186 o
-17 13 3 62.872 63.144 2.254 33.099 o
-17 13 4 20.219 21.671 1.513 73.475 o
-17 13 5 24.716 24.078 1.523 72.499 o
-17 13 6 11.244 8.185 1.269 104.399 o
-17 13 7 7.804 6.235 1.340 93.620 o
-17 13 8 27.918 28.952 1.594 66.178 o
-17 13 9 43.270 41.828 2.051 39.977 o
-17 13 10 0.210 0.498 1.026 159.909 o
-17 13 11 1.475 1.249 1.127 132.394 o
-17 13 12 19.659 20.290 1.452 79.771 o
-17 13 13 3.904 3.910 1.208 115.192 o
-17 13 14 4.029 5.149 1.219 113.280 o
-17 13 15 1.333 1.056 1.290 101.136 o
-17 13 16 4.672 3.514 1.391 86.911 o
-17 13 17 1.323 0.559 1.330 95.054 o
-17 13 18 26.608 25.083 1.757 54.503 o
-17 13 19 20.948 22.260 1.737 55.786 o
-17 13 20 2.423 2.122 1.340 93.620 o
-17 13 21 7.908 7.748 1.422 83.226 o
-17 14 -11 10.620 11.445 1.635 62.931 o
-17 14 -10 10.294 9.302 1.615 64.524 o
-17 14 -9 0.597 0.376 1.198 117.152 o
-17 14 -8 2.134 0.731 1.127 132.394 o
-17 14 -7 10.836 11.140 1.472 77.585 o
-17 14 -6 0.623 0.853 1.269 104.399 o
-17 14 -5 19.242 20.056 1.726 56.444 o
-17 14 -4 8.233 6.418 1.310 98.025 o
-17 14 -3 9.925 8.886 1.351 92.217 o
-17 14 -2 32.099 36.558 2.011 41.609 o
-17 14 -1 54.449 54.989 2.285 32.222 o
-17 14 0 8.791 9.058 1.330 95.054 o
-17 14 1 39.629 40.965 2.102 38.069 o
-17 14 3 0.851 1.107 1.158 125.518 o
-17 14 4 1.186 1.280 1.158 125.518 o
-17 14 5 0.787 0.376 1.137 130.041 o
-17 14 6 12.284 10.561 1.493 75.488 o
-17 14 7 8.187 10.510 1.452 79.771 o
-17 14 8 13.894 12.186 1.361 90.846 o
-17 14 9 26.257 25.672 1.594 66.178 o
-17 14 11 15.908 15.954 1.401 85.656 o
-17 14 12 38.961 39.351 2.041 40.376 o
-17 14 13 1.650 2.610 1.188 119.163 o
-17 14 14 27.288 27.327 1.797 52.068 o
-17 14 16 10.349 10.297 1.706 57.796 o
-17 14 17 0.768 0.873 1.381 88.194 o
-17 14 18 8.996 8.672 1.523 72.499 o
-17 14 19 1.199 0.010 1.330 95.054 o
-17 14 20 12.181 11.303 1.493 75.488 o
-17 14 21 0.325 1.208 1.280 102.748 o
-17 15 -10 4.724 4.793 1.249 107.821 o
-17 15 -9 2.662 1.127 1.178 121.227 o
-17 15 -7 0.152 0.203 1.076 145.179 o
-17 15 -6 2.516 2.224 1.137 130.041 o
-17 15 -5 5.283 5.849 1.198 117.152 o
-17 15 -4 4.351 3.950 1.066 147.957 o
-17 15 -2 1.212 1.330 1.107 137.297 o
-17 15 -1 1.414 1.076 1.198 117.152 o
-17 15 0 1.232 1.351 1.219 113.280 o
-17 15 1 3.439 3.199 1.229 111.415 o
-17 15 2 13.630 12.216 1.401 85.656 o
-17 15 4 20.034 18.411 1.493 75.488 o
-17 15 5 2.698 1.117 1.310 98.025 o
-17 15 6 17.246 17.487 1.970 43.342 o
-17 15 7 11.873 14.288 1.645 62.156 o
-17 15 8 28.050 26.911 1.635 62.931 o
-17 15 9 14.714 13.059 1.401 85.656 o
-17 15 10 3.288 2.894 1.127 132.394 o
-17 15 11 8.923 8.977 1.310 98.025 o
-17 15 12 0.731 0.731 1.300 99.562 o
-17 15 13 9.476 10.642 1.544 70.604 o
-17 15 14 11.185 12.816 1.584 67.029 o
-17 15 15 3.372 3.818 1.574 67.897 o
-17 15 16 16.198 19.010 1.889 47.151 o
-17 15 17 1.144 0.965 1.533 71.542 o
-17 15 18 33.631 34.761 2.143 36.639 o
-17 15 19 1.508 1.787 1.361 90.846 o
-17 15 20 23.757 23.712 1.716 57.114 o
-17 16 -8 1.007 1.564 1.249 107.821 o
-17 16 -7 1.342 0.609 1.229 111.415 o
-17 16 -6 40.816 44.184 2.021 41.192 o
-17 16 -5 24.516 21.681 1.472 77.585 o
-17 16 -4 81.184 90.085 2.366 30.047 o
-17 16 -3 0.806 0.447 1.016 163.123 o
-17 16 -2 63.812 67.196 2.153 36.295 o
-17 16 -1 4.818 5.159 1.127 132.394 o
-17 16 0 13.563 14.227 1.269 104.399 o
-17 16 2 10.230 9.251 1.249 107.821 o
-17 16 3 0.521 0.477 1.198 117.152 o
-17 16 4 6.148 5.961 1.442 80.898 o
-17 16 6 17.519 15.730 1.950 44.250 o
-17 16 7 2.718 2.986 1.452 79.771 o
-17 16 8 27.913 28.495 1.757 54.503 o
-17 16 9 0.085 0.010 1.168 123.344 o
-17 16 10 26.409 23.296 1.757 54.503 o
-17 16 11 2.226 2.183 1.361 90.846 o
-17 16 12 104.210 108.598 2.965 19.131 o
-17 16 13 0.001 1.330 1.320 96.522 o
-17 16 14 46.154 49.414 2.336 30.836 o
-17 16 15 0.570 0.213 1.493 75.488 o
-17 16 16 25.457 27.713 2.051 39.977 o
-17 16 17 0.069 0.071 1.483 76.526 o
-17 16 18 21.489 21.356 1.726 56.444 o
-17 16 19 0.791 0.944 1.310 98.025 o
-17 17 -8 5.946 6.073 1.340 93.620 o
-17 17 -7 18.447 17.883 1.604 65.343 o
-17 17 -5 0.383 0.883 1.280 102.748 o
-17 17 -4 19.618 20.635 1.452 79.771 o
-17 17 -3 2.613 2.458 1.056 150.816 o
-17 17 -2 7.879 7.037 1.148 127.749 o
-17 17 -1 0.732 0.741 1.036 156.789 o
-17 17 0 1.310 2.001 1.076 145.179 o
-17 17 1 3.035 2.711 1.107 137.297 o
-17 17 2 1.326 1.127 1.076 145.179 o
-17 17 3 19.339 19.660 1.483 76.526 o
-17 17 4 0.101 0.294 1.137 130.041 o
-17 17 5 0.446 1.361 1.320 96.522 o
-17 17 6 24.377 23.885 2.163 35.955 o
-17 17 7 3.239 3.940 1.523 72.499 o
-17 17 9 3.435 4.245 1.300 99.562 o
-17 17 10 5.228 7.596 1.493 75.488 o
-17 17 11 0.185 0.284 1.300 99.562 o
-17 17 12 0.109 1.188 1.320 96.522 o
-17 17 13 23.363 26.819 1.818 50.911 o
-17 17 14 0.385 0.569 1.290 101.136 o
-17 17 15 4.064 3.635 1.594 66.178 o
-17 17 16 1.087 0.955 1.544 70.604 o
-17 17 17 17.240 19.223 1.858 48.709 o
-17 17 18 1.445 0.457 1.351 92.217 o
-17 18 -7 12.061 13.141 1.493 75.488 o
-17 18 -6 26.493 28.058 1.767 53.879 o
-17 18 -5 1.368 1.757 1.290 101.136 o
-17 18 -4 7.015 6.154 1.422 83.226 o
-17 18 -3 18.407 19.701 1.381 88.194 o
-17 18 -2 37.969 36.761 1.787 52.661 o
-17 18 -1 8.304 8.490 1.158 125.518 o
-17 18 0 0.377 0.041 1.016 163.123 o
-17 18 1 1.784 0.589 1.117 134.812 o
-17 18 2 3.038 2.752 1.158 125.518 o
-17 18 3 0.078 0.051 1.127 132.394 o
-17 18 4 9.914 11.049 1.351 92.217 o
-17 18 5 2.347 1.371 1.290 101.136 o
-17 18 6 7.105 5.819 1.320 96.522 o
-17 18 7 13.455 13.212 1.442 80.898 o
-17 18 8 31.291 33.237 1.635 62.931 o
-17 18 9 22.579 21.772 1.574 67.897 o
-17 18 10 12.306 12.308 1.574 67.897 o
-17 18 11 33.132 34.568 1.909 46.153 o
-17 18 12 45.974 49.465 2.407 29.041 o
-17 18 13 72.675 75.726 2.732 22.543 o
-17 18 14 9.189 11.272 1.513 73.475 o
-17 18 15 44.703 52.867 2.914 19.804 o
-17 18 16 18.046 19.630 1.889 47.151 o
-17 18 17 5.550 6.540 1.615 64.524 o
-17 19 -6 0.013 0.569 1.249 107.821 o
-17 19 -5 0.078 0.132 1.280 102.748 o
-17 19 -4 1.043 0.670 1.300 99.562 o
-17 19 -2 3.483 4.153 1.340 93.620 o
-17 19 -1 0.025 0.132 1.087 142.478 o
-17 19 1 3.090 4.519 1.188 119.163 o
-17 19 2 4.592 4.143 1.198 117.152 o
-17 19 3 1.420 0.152 1.107 137.297 o
-17 19 5 0.759 0.762 1.249 107.821 o
-17 19 6 2.256 1.544 1.178 121.227 o
-17 19 7 2.244 2.772 1.219 113.280 o
-17 19 8 7.321 6.723 1.158 125.518 o
-17 19 9 3.931 4.428 1.127 132.394 o
-17 19 11 1.453 0.812 1.340 93.620 o
-17 19 12 0.470 0.812 1.330 95.054 o
-17 19 13 1.210 2.407 1.330 95.054 o
-17 19 16 3.050 3.707 1.554 69.684 o
-17 20 -5 17.615 17.527 1.797 52.068 o
-17 20 -4 4.212 6.286 1.594 66.178 o
-17 20 -2 0.746 0.437 1.249 107.821 o
-17 20 -1 17.700 18.401 1.645 62.156 o
-17 20 0 6.276 7.505 1.422 83.226 o
-17 20 1 0.517 0.061 1.087 142.478 o
-17 20 3 1.760 1.574 1.280 102.748 o
-17 20 4 1.496 1.737 1.280 102.748 o
-17 20 5 16.099 15.304 1.442 80.898 o
-17 20 6 0.184 1.401 1.188 119.163 o
-17 20 7 10.273 11.546 1.381 88.194 o
-17 20 8 2.690 2.762 1.097 139.852 o
-17 20 9 44.029 46.906 2.061 39.584 o
-17 20 11 11.622 11.160 1.320 96.522 o
-17 20 12 2.682 2.122 1.208 115.192 o
-17 20 13 22.206 25.093 1.747 55.139 o
-17 20 14 1.675 1.665 1.330 95.054 o
-17 20 15 6.406 6.946 1.625 63.720 o
-17 21 -3 20.003 18.127 1.818 50.911 o
-17 21 -2 9.388 7.576 1.401 85.656 o
-17 21 -1 6.941 7.880 1.432 82.050 o
-17 21 0 1.089 0.762 1.290 101.136 o
-17 21 1 4.567 5.057 1.391 86.911 o
-17 21 3 19.628 21.488 1.645 62.156 o
-17 21 5 16.715 18.198 1.503 74.472 o
-17 21 7 13.225 15.791 1.462 78.666 o
-17 21 8 3.152 2.661 1.208 115.192 o
-17 21 9 9.554 10.845 1.300 99.562 o
-17 21 10 16.651 17.223 1.401 85.656 o
-17 21 11 1.157 0.853 1.097 139.852 o
-17 21 12 1.220 2.458 1.137 130.041 o
-17 21 13 1.215 1.239 1.148 127.749 o
-17 22 -1 17.804 20.523 1.645 62.156 o
-17 22 0 7.079 7.017 1.412 84.428 o
-17 22 1 0.572 2.173 1.564 68.782 o
-17 22 2 0.103 0.406 1.523 72.499 o
-17 22 3 1.513 1.351 1.381 88.194 o
-17 22 4 2.728 1.452 1.401 85.656 o
-17 22 5 1.512 0.081 1.158 125.518 o
-17 22 6 3.925 4.032 1.229 111.415 o
-17 22 7 11.033 12.420 1.381 88.194 o
-17 22 8 13.303 14.329 1.412 84.428 o
-17 22 9 37.672 38.955 1.919 45.666 o
-17 22 10 2.887 2.295 1.127 132.394 o
-17 22 11 12.764 12.673 1.290 101.136 o
-17 23 4 2.989 2.427 1.391 86.911 o
-17 23 5 5.011 5.281 1.452 79.771 o
-17 23 6 0.036 0.812 1.361 90.846 o
-17 23 7 7.905 6.560 1.249 107.821 o
-16 0 -14 0.006 1.249 1.919 45.666 o
-16 0 -12 22.623 22.077 2.508 26.738 o
-16 0 -10 29.881 29.409 2.072 39.197 o
-16 0 -8 2.551 3.382 1.879 47.662 o
-16 0 -6 27.684 28.789 2.041 40.376 o
-16 0 -4 12.563 12.633 1.615 64.524 o
-16 0 -2 20.526 20.513 1.737 55.786 o
-16 0 0 225.497 227.716 3.666 12.517 o
-16 0 2 27.927 26.007 2.315 31.379 o
-16 0 4 42.389 37.990 2.671 23.583 o
-16 0 8 20.060 18.137 1.513 73.475 o
-16 0 10 26.337 27.195 1.919 45.666 o
-16 0 12 5.034 4.306 1.472 77.585 o
-16 0 14 456.061 470.045 6.347 4.176 o
-16 0 16 70.562 71.166 3.778 11.788 o
-16 0 18 232.009 238.592 5.179 6.272 o
-16 0 20 70.831 68.932 3.900 11.062 o
-16 0 22 39.382 40.955 2.965 19.131 o
-16 0 24 5.103 5.606 1.960 43.793 o
-16 0 26 0.268 1.229 2.366 30.047 o
-16 1 -15 1.594 2.254 1.148 127.749 o
-16 1 -14 6.510 5.697 1.229 111.415 o
-16 1 -13 3.834 2.843 1.158 125.518 o
-16 1 -11 8.762 8.165 1.148 127.749 o
-16 1 -10 10.978 9.129 1.158 125.518 o
-16 1 -9 36.772 34.405 1.686 59.197 o
-16 1 -8 40.234 36.253 1.919 45.666 o
-16 1 -7 65.352 63.032 2.031 40.781 o
-16 1 -6 86.411 79.219 2.102 38.069 o
-16 1 -5 51.401 54.390 1.909 46.153 o
-16 1 -4 41.699 44.702 1.818 50.911 o
-16 1 -3 209.221 197.078 2.600 24.891 o
-16 1 -2 0.016 0.355 0.924 196.985 o
-16 1 -1 128.403 134.381 2.224 34.012 o
-16 1 0 3.747 3.239 0.914 201.386 o
-16 1 2 7.260 4.793 0.985 173.369 o
-16 1 3 57.609 57.091 2.072 39.197 o
-16 1 4 3.239 3.280 1.036 156.789 o
-16 1 5 12.984 12.633 1.219 113.280 o
-16 1 6 3.045 3.026 0.823 248.625 o
-16 1 7 65.308 63.388 1.665 60.650 o
-16 1 8 10.490 8.246 1.036 156.789 o
-16 1 9 60.476 63.601 1.757 54.503 o
-16 1 10 86.845 91.192 1.828 50.347 o
-16 1 11 2.663 3.422 0.863 225.776 o
-16 1 12 154.117 148.811 2.630 24.317 o
-16 1 13 77.139 78.234 2.579 25.284 o
-16 1 14 65.498 65.957 2.579 25.284 o
-16 1 15 5.213 4.854 1.381 88.194 o
-16 1 16 15.013 15.669 1.604 65.343 o
-16 1 17 3.829 4.153 1.412 84.428 o
-16 1 18 3.011 1.239 1.330 95.054 o
-16 1 19 18.175 16.806 1.645 62.156 o
-16 1 20 0.331 0.284 1.351 92.217 o
-16 1 21 11.698 11.932 1.594 66.178 o
-16 1 22 1.360 2.508 1.452 79.771 o
-16 1 23 7.202 7.982 1.472 77.585 o
-16 1 24 1.539 2.681 1.340 93.620 o
-16 1 26 0.261 1.523 1.503 74.472 o
-16 2 -15 18.853 16.238 1.401 85.656 o
-16 2 -14 2.524 3.179 1.076 145.179 o
-16 2 -13 30.731 28.992 1.503 74.472 o
-16 2 -12 9.774 10.541 1.219 113.280 o
-16 2 -11 12.530 9.830 1.178 121.227 o
-16 2 -10 6.717 6.184 1.097 139.852 o
-16 2 -9 0.743 0.498 0.985 173.369 o
-16 2 -8 93.240 89.740 2.122 37.344 o
-16 2 -7 4.183 3.879 0.965 180.746 o
-16 2 -6 9.269 10.632 1.046 153.759 o
-16 2 -4 58.629 60.889 1.919 45.666 o
-16 2 -3 0.572 1.076 0.944 188.603 o
-16 2 -2 64.722 70.608 1.950 44.250 o
-16 2 -1 0.953 0.538 0.904 205.937 o
-16 2 1 34.535 34.019 1.686 59.197 o
-16 2 2 6.918 6.712 1.026 159.909 o
-16 2 3 107.782 108.506 2.183 35.289 o
-16 2 4 41.625 41.727 1.940 44.715 o
-16 2 5 64.185 59.894 2.041 40.376 o
-16 2 6 37.666 36.690 1.584 67.029 o
-16 2 7 56.952 59.214 1.899 46.648 o
-16 2 8 108.472 111.918 2.214 34.324 o
-16 2 9 7.164 6.083 0.944 188.603 o
-16 2 10 21.847 20.909 1.107 137.297 o
-16 2 11 8.148 7.190 0.934 192.726 o
-16 2 12 72.439 72.100 1.929 45.186 o
-16 2 13 59.722 57.142 2.021 41.192 o
-16 2 14 55.255 53.822 2.437 28.320 o
-16 2 15 56.790 56.513 2.498 26.955 o
-16 2 16 88.006 88.643 2.762 22.048 o
-16 2 17 57.716 56.391 2.671 23.583 o
-16 2 18 0.993 1.127 1.330 95.054 o
-16 2 19 53.065 56.350 2.590 25.086 o
-16 2 20 44.151 46.165 2.590 25.086 o
-16 2 21 13.273 12.643 1.625 63.720 o
-16 2 22 6.959 7.525 1.523 72.499 o
-16 2 24 0.536 0.599 1.300 99.562 o
-16 2 25 0.238 0.711 1.198 117.152 o
-16 2 26 0.136 0.843 1.483 76.526 o
-16 3 -15 0.868 0.467 1.036 156.789 o
-16 3 -14 2.785 2.843 1.066 147.957 o
-16 3 -13 4.904 4.346 1.097 139.852 o
-16 3 -11 7.190 5.382 1.117 134.812 o
-16 3 -10 5.156 4.590 1.087 142.478 o
-16 3 -9 47.222 44.306 1.879 47.662 o
-16 3 -8 76.059 72.283 2.041 40.376 o
-16 3 -7 1.413 1.594 0.934 192.726 o
-16 3 -6 122.121 129.791 2.011 41.609 o
-16 3 -5 0.626 0.873 0.863 225.776 o
-16 3 -4 0.626 1.554 0.873 220.556 o
-16 3 -3 47.178 47.434 1.615 64.524 o
-16 3 -2 68.161 68.475 1.706 57.796 o
-16 3 1 2.803 2.590 0.985 173.369 o
-16 3 2 7.804 10.378 1.107 137.297 o
-16 3 3 59.569 55.274 1.818 50.911 o
-16 3 4 6.230 3.808 1.056 150.816 o
-16 3 5 130.523 133.823 3.067 17.886 o
-16 3 6 8.407 8.408 1.046 153.759 o
-16 3 7 6.087 6.865 1.036 156.789 o
-16 3 8 192.098 194.225 2.417 28.798 o
-16 3 9 51.450 55.649 1.757 54.503 o
-16 3 10 46.936 45.982 1.726 56.444 o
-16 3 12 15.195 15.710 1.137 130.041 o
-16 3 13 3.874 3.432 1.076 145.179 o
-16 3 14 5.609 6.073 1.148 127.749 o
-16 3 15 11.201 8.977 1.330 95.054 o
-16 3 16 5.739 5.951 1.422 83.226 o
-16 3 17 0.503 0.467 1.330 95.054 o
-16 3 18 3.538 2.468 1.381 88.194 o
-16 3 19 28.935 27.693 1.828 50.347 o
-16 3 20 0.596 0.467 1.371 89.505 o
-16 3 21 6.507 4.813 1.472 77.585 o
-16 3 22 1.681 2.315 1.422 83.226 o
-16 3 23 9.117 8.581 1.483 76.526 o
-16 3 24 9.067 9.759 1.483 76.526 o
-16 3 25 3.965 3.768 1.219 113.280 o
-16 3 26 13.615 14.715 1.808 51.484 o
-16 4 -15 30.452 29.998 1.533 71.542 o
-16 4 -14 7.529 6.662 1.137 130.041 o
-16 4 -13 0.858 0.264 1.036 156.789 o
-16 4 -12 2.970 2.315 1.097 139.852 o
-16 4 -11 18.215 18.939 1.340 93.620 o
-16 4 -10 0.339 0.203 1.005 166.435 o
-16 4 -9 2.022 1.767 1.026 159.909 o
-16 4 -8 9.306 10.419 1.178 121.227 o
-16 4 -7 7.508 5.494 1.005 166.435 o
-16 4 -6 5.072 4.742 0.914 201.386 o
-16 4 -5 24.322 21.579 1.117 134.812 o
-16 4 -4 5.308 5.352 0.934 192.726 o
-16 4 -3 0.053 0.437 0.833 242.598 o
-16 4 -2 1.578 1.584 0.853 231.183 o
-16 4 -1 43.740 44.357 1.564 68.782 o
-16 4 0 9.615 8.104 0.975 177.000 o
-16 4 1 32.128 29.094 1.381 88.194 o
-16 4 2 121.761 125.567 2.051 39.977 o
-16 4 3 19.150 20.554 1.280 102.748 o
-16 4 4 98.795 99.336 2.417 28.798 o
-16 4 5 14.156 18.472 1.635 62.931 o
-16 4 6 41.762 42.935 1.828 50.347 o
-16 4 7 41.502 44.885 1.696 58.490 o
-16 4 8 78.689 77.219 1.889 47.151 o
-16 4 9 24.189 25.621 1.249 107.821 o
-16 4 10 41.976 41.605 1.706 57.796 o
-16 4 11 2.235 1.747 0.863 225.776 o
-16 4 12 29.451 28.343 1.351 92.217 o
-16 4 13 19.902 19.010 1.330 95.054 o
-16 4 14 67.914 67.703 2.143 36.639 o
-16 4 15 14.812 12.541 1.280 102.748 o
-16 4 16 44.352 45.027 2.072 39.197 o
-16 4 17 117.525 116.823 2.935 19.531 o
-16 4 18 6.669 4.712 1.401 85.656 o
-16 4 19 16.732 14.491 1.615 64.524 o
-16 4 20 0.418 0.599 1.371 89.505 o
-16 4 21 14.108 12.968 1.635 62.931 o
-16 4 23 0.012 0.528 1.340 93.620 o
-16 4 24 3.841 3.483 1.361 90.846 o
-16 4 25 0.019 2.244 1.280 102.748 o
-16 4 26 0.676 0.315 1.422 83.226 o
-16 5 -15 0.023 0.274 1.026 159.909 o
-16 5 -14 8.790 8.195 1.168 123.344 o
-16 5 -13 0.005 0.680 1.036 156.789 o
-16 5 -12 15.594 14.390 1.290 101.136 o
-16 5 -11 8.040 8.022 1.188 119.163 o
-16 5 -10 3.077 3.889 1.087 142.478 o
-16 5 -9 0.008 0.701 1.005 166.435 o
-16 5 -8 12.715 12.704 1.198 117.152 o
-16 5 -7 0.416 0.741 0.934 192.726 o
-16 5 -6 157.492 156.275 2.153 36.295 o
-16 5 -5 2.422 2.376 0.863 225.776 o
-16 5 -4 14.262 14.654 1.076 145.179 o
-16 5 -3 7.341 8.713 0.965 180.746 o
-16 5 -2 132.081 126.450 2.001 42.032 o
-16 5 -1 38.851 36.670 1.523 72.499 o
-16 5 0 2.396 2.061 0.883 215.514 o
-16 5 1 30.632 31.450 1.462 78.666 o
-16 5 2 0.062 0.315 0.914 201.386 o
-16 5 3 68.345 73.329 1.980 42.899 o
-16 5 4 24.468 23.976 1.361 90.846 o
-16 5 5 86.629 86.917 2.102 38.069 o
-16 5 6 0.333 0.579 0.833 242.598 o
-16 5 7 194.521 197.545 2.224 34.012 o
-16 5 8 105.135 101.459 2.021 41.192 o
-16 5 9 40.045 38.599 1.665 60.650 o
-16 5 10 20.286 18.594 1.178 121.227 o
-16 5 11 41.670 42.641 1.645 62.156 o
-16 5 12 21.482 22.869 1.249 107.821 o
-16 5 13 1.414 1.016 1.046 153.759 o
-16 5 14 25.820 22.869 1.391 86.911 o
-16 5 15 27.923 26.413 1.544 70.604 o
-16 5 16 42.539 47.048 2.072 39.197 o
-16 5 17 2.857 5.067 1.178 121.227 o
-16 5 18 2.223 1.452 1.097 139.852 o
-16 5 19 9.223 8.622 1.503 74.472 o
-16 5 20 15.292 16.715 1.676 59.917 o
-16 5 21 18.447 16.583 1.686 59.197 o
-16 5 22 0.412 0.274 1.330 95.054 o
-16 5 23 5.098 4.824 1.412 84.428 o
-16 5 25 14.345 14.948 1.523 72.499 o
-16 6 -14 15.187 13.069 1.239 109.596 o
-16 6 -12 27.599 25.113 1.401 85.656 o
-16 6 -11 4.679 3.971 1.117 134.812 o
-16 6 -10 0.026 0.162 1.046 153.759 o
-16 6 -9 5.651 3.432 1.087 142.478 o
-16 6 -8 3.764 2.884 1.046 153.759 o
-16 6 -7 0.486 1.340 0.944 188.603 o
-16 6 -6 44.339 44.418 1.645 62.156 o
-16 6 -4 3.825 2.996 0.904 205.937 o
-16 6 -3 2.446 3.077 0.883 215.514 o
-16 6 -2 1.670 2.031 0.843 236.787 o
-16 6 -1 8.842 9.668 1.016 163.123 o
-16 6 0 15.194 11.648 1.178 121.227 o
-16 6 1 0.070 0.345 0.955 184.612 o
-16 6 2 118.541 126.491 2.366 30.047 o
-16 6 3 10.898 9.596 1.107 137.297 o
-16 6 4 125.514 124.917 2.325 31.106 o
-16 6 5 0.634 0.538 0.944 188.603 o
-16 6 6 122.625 122.317 2.061 39.584 o
-16 6 7 1.012 0.457 0.853 231.183 o
-16 6 8 51.329 51.902 1.899 46.648 o
-16 6 9 26.369 29.510 1.371 89.505 o
-16 6 10 86.730 84.510 1.818 50.911 o
-16 6 11 9.827 9.028 0.904 205.937 o
-16 6 12 16.966 15.740 1.066 147.957 o
-16 6 13 56.453 57.965 2.001 42.032 o
-16 6 14 1.686 2.021 1.066 147.957 o
-16 6 15 33.603 34.294 1.706 57.796 o
-16 6 16 0.752 0.751 1.076 145.179 o
-16 6 17 47.773 45.708 2.051 39.977 o
-16 6 18 15.245 13.019 1.300 99.562 o
-16 6 19 11.514 9.830 1.269 104.399 o
-16 6 20 7.730 6.865 1.472 77.585 o
-16 6 21 11.809 12.196 1.594 66.178 o
-16 6 23 0.177 1.076 1.330 95.054 o
-16 6 24 0.028 0.528 1.290 101.136 o
-16 7 -15 4.992 5.067 1.107 137.297 o
-16 7 -14 0.380 1.005 1.036 156.789 o
-16 7 -13 0.174 0.985 1.046 153.759 o
-16 7 -12 0.992 0.274 1.046 153.759 o
-16 7 -11 1.970 2.102 1.117 134.812 o
-16 7 -9 23.680 20.818 1.340 93.620 o
-16 7 -8 2.279 0.853 1.016 163.123 o
-16 7 -7 108.414 101.773 2.072 39.197 o
-16 7 -6 13.043 11.313 1.107 137.297 o
-16 7 -5 23.077 20.940 1.127 132.394 o
-16 7 -4 2.576 1.665 0.873 220.556 o
-16 7 -3 37.624 34.822 1.452 79.771 o
-16 7 -2 37.214 35.289 1.513 73.475 o
-16 7 -1 4.335 4.143 1.056 150.816 o
-16 7 0 97.568 100.768 2.254 33.099 o
-16 7 1 49.049 56.817 1.990 42.462 o
-16 7 2 21.677 20.198 1.320 96.522 o
-16 7 3 68.916 67.886 2.011 41.609 o
-16 7 4 34.364 35.167 1.757 54.503 o
-16 7 5 126.113 130.035 2.376 29.791 o
-16 7 7 176.442 177.560 2.590 25.086 o
-16 7 9 235.206 237.627 2.681 23.405 o
-16 7 11 144.729 148.669 2.153 36.295 o
-16 7 12 28.249 24.768 1.269 104.399 o
-16 7 13 25.953 24.961 1.219 113.280 o
-16 7 14 1.831 1.625 0.985 173.369 o
-16 7 15 47.915 48.389 1.919 45.666 o
-16 7 17 3.132 2.529 1.036 156.789 o
-16 7 18 3.624 2.549 1.117 134.812 o
-16 7 19 1.078 0.944 1.107 137.297 o
-16 7 20 17.732 16.268 1.391 86.911 o
-16 7 21 10.851 9.840 1.320 96.522 o
-16 7 22 10.129 9.657 1.493 75.488 o
-16 7 23 24.788 22.666 1.716 57.114 o
-16 7 24 0.121 0.548 1.290 101.136 o
-16 7 25 22.519 24.991 1.665 60.650 o
-16 8 -15 18.106 15.385 1.229 111.415 o
-16 8 -14 4.481 2.925 1.056 150.816 o
-16 8 -13 14.414 14.735 1.259 106.089 o
-16 8 -12 32.388 31.572 1.554 69.684 o
-16 8 -11 75.469 69.684 2.163 35.955 o
-16 8 -10 13.976 12.460 1.269 104.399 o
-16 8 -9 0.347 0.234 1.046 153.759 o
-16 8 -8 1.987 0.965 0.965 180.746 o
-16 8 -7 56.166 53.294 1.808 51.484 o
-16 8 -6 9.042 6.753 1.056 150.816 o
-16 8 -5 2.865 2.945 0.894 210.644 o
-16 8 -4 19.199 19.000 1.158 125.518 o
-16 8 -2 3.215 5.484 1.097 139.852 o
-16 8 -1 51.689 49.201 1.990 42.462 o
-16 8 0 18.583 15.293 1.269 104.399 o
-16 8 1 7.536 8.317 1.137 130.041 o
-16 8 2 122.610 124.907 2.447 28.085 o
-16 8 3 96.587 96.635 2.244 33.399 o
-16 8 4 58.352 60.179 2.051 39.977 o
-16 8 5 30.068 30.231 1.483 76.526 o
-16 8 6 208.176 217.012 2.549 25.892 o
-16 8 7 122.698 132.249 2.427 28.557 o
-16 8 8 35.169 34.781 2.031 40.781 o
-16 8 9 49.275 45.139 1.940 44.715 o
-16 8 10 82.012 82.824 2.204 34.641 o
-16 8 11 145.360 149.187 2.315 31.379 o
-16 8 12 16.644 16.949 1.188 119.163 o
-16 8 13 1.520 1.452 0.965 180.746 o
-16 8 14 1.922 1.422 1.005 166.435 o
-16 8 15 9.942 8.957 1.127 132.394 o
-16 8 16 6.166 3.382 1.036 156.789 o
-16 8 17 7.618 5.250 1.087 142.478 o
-16 8 18 5.678 5.920 1.107 137.297 o
-16 8 19 4.834 4.844 1.097 139.852 o
-16 8 20 24.170 23.824 1.361 90.846 o
-16 8 21 3.105 3.341 1.107 137.297 o
-16 8 22 2.090 2.630 1.148 127.749 o
-16 8 23 2.651 4.062 1.391 86.911 o
-16 8 24 0.572 2.173 1.300 99.562 o
-16 8 25 1.237 1.401 1.483 76.526 o
-16 9 -15 0.384 0.518 0.995 169.849 o
-16 9 -14 0.004 0.132 1.005 166.435 o
-16 9 -13 2.129 2.153 1.046 153.759 o
-16 9 -12 1.162 2.427 1.066 147.957 o
-16 9 -11 0.119 0.660 1.036 156.789 o
-16 9 -10 27.241 26.108 1.452 79.771 o
-16 9 -9 19.609 17.873 1.330 95.054 o
-16 9 -8 0.591 0.284 0.955 184.612 o
-16 9 -7 5.904 5.433 1.016 163.123 o
-16 9 -6 16.773 16.553 1.168 123.344 o
-16 9 -5 4.929 4.742 1.005 166.435 o
-16 9 -4 1.027 1.005 0.985 173.369 o
-16 9 -3 4.532 3.808 1.117 134.812 o
-16 9 -2 1.169 0.081 1.026 159.909 o
-16 9 -1 1.150 0.498 1.026 159.909 o
-16 9 0 36.312 36.121 1.767 53.879 o
-16 9 1 60.060 59.711 2.082 38.816 o
-16 9 2 2.956 2.061 1.036 156.789 o
-16 9 3 5.079 4.976 1.107 137.297 o
-16 9 4 126.210 126.582 2.793 21.570 o
-16 9 5 51.221 50.440 1.970 43.342 o
-16 9 6 108.325 111.522 2.112 37.704 o
-16 9 7 52.231 50.501 1.787 52.661 o
-16 9 8 239.555 248.655 3.422 14.363 o
-16 9 9 16.830 12.745 1.239 109.596 o
-16 9 10 97.377 97.204 2.305 31.657 o
-16 9 11 1.411 2.691 1.076 145.179 o
-16 9 12 79.457 79.260 2.224 34.012 o
-16 9 13 16.813 15.954 1.198 117.152 o
-16 9 14 18.564 18.360 1.340 93.620 o
-16 9 15 2.531 2.224 1.026 159.909 o
-16 9 16 1.363 0.386 0.985 173.369 o
-16 9 17 3.552 2.092 1.026 159.909 o
-16 9 18 26.170 25.225 1.442 80.898 o
-16 9 19 0.380 0.152 1.016 163.123 o
-16 9 20 21.253 22.798 1.371 89.505 o
-16 9 21 1.631 1.858 1.016 163.123 o
-16 9 22 56.792 57.894 1.970 43.342 o
-16 9 23 8.374 8.256 1.168 123.344 o
-16 9 24 18.855 20.361 1.899 46.648 o
-16 10 -14 4.187 4.925 1.066 147.957 o
-16 10 -13 20.511 19.488 1.310 98.025 o
-16 10 -12 6.816 7.068 1.137 130.041 o
-16 10 -11 13.645 13.435 1.249 107.821 o
-16 10 -10 3.541 3.473 1.117 134.812 o
-16 10 -9 4.332 5.199 1.127 132.394 o
-16 10 -8 20.454 20.523 1.249 107.821 o
-16 10 -7 38.369 34.933 1.493 75.488 o
-16 10 -4 2.740 1.960 1.026 159.909 o
-16 10 -2 10.537 9.789 1.239 109.596 o
-16 10 -1 4.254 3.239 1.097 139.852 o
-16 10 0 44.030 47.982 2.041 40.376 o
-16 10 1 94.299 88.308 2.295 31.937 o
-16 10 2 222.196 229.341 3.046 18.125 o
-16 10 3 399.430 413.410 3.798 11.662 o
-16 10 4 0.216 1.432 1.076 145.179 o
-16 10 5 120.991 110.568 2.397 29.288 o
-16 10 6 81.422 87.506 2.021 41.192 o
-16 10 7 231.279 225.472 2.650 23.946 o
-16 10 8 1.035 1.635 1.066 147.957 o
-16 10 9 129.247 131.193 2.539 26.100 o
-16 10 10 12.680 10.399 1.239 109.596 o
-16 10 11 60.830 62.189 2.153 36.295 o
-16 10 12 34.473 32.608 1.747 55.139 o
-16 10 13 0.022 0.559 1.046 153.759 o
-16 10 14 23.616 23.976 1.635 62.931 o
-16 10 15 8.829 8.490 1.351 92.217 o
-16 10 16 5.325 3.605 1.056 150.816 o
-16 10 17 16.049 13.567 1.219 113.280 o
-16 10 19 12.597 12.795 1.229 111.415 o
-16 10 20 4.402 4.610 1.066 147.957 o
-16 10 21 10.472 9.211 1.148 127.749 o
-16 10 22 1.956 1.361 1.127 132.394 o
-16 10 23 1.982 2.579 1.158 125.518 o
-16 10 24 27.799 32.811 1.635 62.931 o
-16 11 -14 0.481 0.213 1.097 139.852 o
-16 11 -13 0.008 0.863 1.005 166.435 o
-16 11 -12 0.676 1.198 0.965 180.746 o
-16 11 -11 0.741 0.305 0.944 188.603 o
-16 11 -10 5.462 4.935 1.016 163.123 o
-16 11 -9 8.639 7.992 1.148 127.749 o
-16 11 -8 9.475 7.687 1.178 121.227 o
-16 11 -7 22.402 22.981 1.412 84.428 o
-16 11 -6 78.974 79.067 2.183 35.289 o
-16 11 -5 14.624 13.486 1.239 109.596 o
-16 11 -4 1.494 2.762 1.148 127.749 o
-16 11 -3 2.149 1.412 1.107 137.297 o
-16 11 -2 10.988 10.399 1.259 106.089 o
-16 11 -1 10.243 8.774 1.239 109.596 o
-16 11 0 38.785 40.864 1.980 42.899 o
-16 11 1 20.940 19.995 1.412 84.428 o
-16 11 2 77.123 83.515 2.295 31.937 o
-16 11 3 8.905 8.479 1.229 111.415 o
-16 11 4 206.658 203.669 2.935 19.531 o
-16 11 5 10.483 10.490 1.249 107.821 o
-16 11 6 37.451 41.900 1.787 52.661 o
-16 11 8 40.276 40.315 2.234 33.703 o
-16 11 10 74.419 78.417 2.265 32.802 o
-16 11 11 9.206 8.906 1.229 111.415 o
-16 11 12 4.765 4.184 1.127 132.394 o
-16 11 13 7.928 7.291 1.178 121.227 o
-16 11 14 0.141 0.173 1.188 119.163 o
-16 11 15 1.870 1.889 1.229 111.415 o
-16 11 18 6.803 6.733 1.290 101.136 o
-16 11 19 0.896 0.234 1.036 156.789 o
-16 11 20 8.698 8.033 1.269 104.399 o
-16 11 21 6.756 7.007 1.239 109.596 o
-16 11 22 4.635 3.585 1.158 125.518 o
-16 11 23 0.035 0.376 1.117 134.812 o
-16 11 24 6.113 7.565 1.665 60.650 o
-16 12 -14 12.798 11.303 1.401 85.656 o
-16 12 -13 2.910 2.356 1.016 163.123 o
-16 12 -12 7.766 6.987 1.026 159.909 o
-16 12 -11 3.981 3.727 1.056 150.816 o
-16 12 -10 3.967 2.742 1.036 156.789 o
-16 12 -9 2.935 3.940 1.087 142.478 o
-16 12 -8 12.117 11.597 1.127 132.394 o
-16 12 -7 20.228 19.660 1.229 111.415 o
-16 12 -6 2.462 2.468 0.975 177.000 o
-16 12 -5 2.307 1.188 0.934 192.726 o
-16 12 -4 39.983 44.123 1.929 45.186 o
-16 12 -2 9.375 9.068 1.269 104.399 o
-16 12 -1 3.116 1.858 1.127 132.394 o
-16 12 0 30.203 28.992 1.625 63.720 o
-16 12 1 53.908 53.629 2.133 36.989 o
-16 12 2 35.437 40.021 1.929 45.186 o
-16 12 3 74.286 74.457 2.285 32.222 o
-16 12 4 11.123 11.983 1.310 98.025 o
-16 12 5 11.342 10.246 1.259 106.089 o
-16 12 6 17.060 17.335 1.239 109.596 o
-16 12 7 46.427 47.789 1.869 48.181 o
-16 12 8 46.805 48.775 2.295 31.937 o
-16 12 9 62.616 63.073 2.244 33.399 o
-16 12 10 1.423 1.340 1.107 137.297 o
-16 12 11 22.422 20.513 1.422 83.226 o
-16 12 13 18.652 15.862 1.320 96.522 o
-16 12 14 3.607 2.661 1.269 104.399 o
-16 12 15 26.355 29.937 1.747 55.139 o
-16 12 16 15.333 12.206 1.483 76.526 o
-16 12 17 1.048 1.757 1.269 104.399 o
-16 12 18 48.902 44.804 2.376 29.791 o
-16 12 19 0.604 0.102 1.310 98.025 o
-16 12 20 3.301 3.900 1.371 89.505 o
-16 12 21 0.761 1.797 1.310 98.025 o
-16 12 22 2.256 1.493 1.290 101.136 o
-16 12 23 0.037 0.427 1.127 132.394 o
-16 13 -13 2.338 1.087 1.087 142.478 o
-16 13 -12 0.777 0.091 1.066 147.957 o
-16 13 -11 5.003 3.900 1.148 127.749 o
-16 13 -10 5.758 5.961 1.076 145.179 o
-16 13 -9 3.374 3.666 1.046 153.759 o
-16 13 -8 1.260 1.148 0.975 177.000 o
-16 13 -7 15.494 12.826 1.148 127.749 o
-16 13 -6 0.178 0.812 1.016 163.123 o
-16 13 -5 25.999 24.321 1.371 89.505 o
-16 13 -3 9.019 9.322 1.127 132.394 o
-16 13 -2 1.451 0.548 0.965 180.746 o
-16 13 -1 6.927 5.920 1.087 142.478 o
-16 13 0 0.095 1.462 1.117 134.812 o
-16 13 1 0.358 1.564 1.137 130.041 o
-16 13 2 31.217 33.115 1.787 52.661 o
-16 13 3 1.459 0.051 1.097 139.852 o
-16 13 4 85.649 85.140 2.366 30.047 o
-16 13 5 63.932 67.074 2.265 32.802 o
-16 13 6 61.506 60.158 1.970 43.342 o
-16 13 7 0.019 0.366 1.198 117.152 o
-16 13 8 19.526 18.502 1.564 68.782 o
-16 13 9 80.249 86.348 2.427 28.557 o
-16 13 10 10.202 11.313 1.320 96.522 o
-16 13 11 24.509 22.575 1.472 77.585 o
-16 13 12 30.747 32.242 1.686 59.197 o
-16 13 13 4.564 4.773 1.168 123.344 o
-16 13 14 16.649 14.786 1.523 72.499 o
-16 13 15 8.248 8.043 1.401 85.656 o
-16 13 16 6.444 7.180 1.615 64.524 o
-16 13 17 1.577 0.965 1.513 73.475 o
-16 13 18 6.881 7.037 1.462 78.666 o
-16 13 19 19.253 21.204 1.696 58.490 o
-16 13 20 5.989 5.636 1.422 83.226 o
-16 13 21 1.320 0.518 1.310 98.025 o
-16 13 22 1.960 1.899 1.290 101.136 o
-16 13 23 4.460 6.550 1.625 63.720 o
-16 14 -12 22.502 20.848 1.432 82.050 o
-16 14 -11 0.236 0.162 1.107 137.297 o
-16 14 -10 1.739 2.508 1.137 130.041 o
-16 14 -9 0.024 0.376 0.975 177.000 o
-16 14 -8 0.708 0.193 0.924 196.985 o
-16 14 -7 2.148 1.198 0.965 180.746 o
-16 14 -6 0.038 0.102 1.087 142.478 o
-16 14 -4 16.993 16.258 1.269 104.399 o
-16 14 -3 3.551 3.148 1.036 156.789 o
-16 14 -2 0.951 0.883 0.995 169.849 o
-16 14 -1 14.864 11.627 1.178 121.227 o
-16 14 0 10.440 9.921 1.168 123.344 o
-16 14 1 8.900 10.896 1.178 121.227 o
-16 14 2 144.103 148.811 2.478 27.399 o
-16 14 4 79.660 79.829 2.397 29.288 o
-16 14 5 1.541 2.001 1.148 127.749 o
-16 14 6 76.745 80.915 2.346 30.570 o
-16 14 7 8.735 8.916 1.412 84.428 o
-16 14 8 98.843 101.855 2.569 25.484 o
-16 14 9 62.100 69.602 2.346 30.570 o
-16 14 10 13.383 12.298 1.198 117.152 o
-16 14 11 16.404 17.345 1.401 85.656 o
-16 14 12 0.820 0.782 1.097 139.852 o
-16 14 13 6.884 5.758 1.259 106.089 o
-16 14 14 6.300 5.118 1.371 89.505 o
-16 14 15 15.491 14.857 1.828 50.347 o
-16 14 16 7.994 8.337 1.696 58.490 o
-16 14 17 2.881 2.742 1.574 67.897 o
-16 14 18 46.905 46.540 2.793 21.570 o
-16 14 19 0.042 1.544 1.361 90.846 o
-16 14 20 7.715 7.464 1.462 78.666 o
-16 14 21 2.745 3.412 1.371 89.505 o
-16 14 22 3.462 2.437 1.300 99.562 o
-16 15 -12 3.273 2.813 1.117 134.812 o
-16 15 -11 0.194 1.117 1.097 139.852 o
-16 15 -10 2.531 2.376 1.127 132.394 o
-16 15 -9 0.173 0.751 1.097 139.852 o
-16 15 -8 5.940 5.138 1.198 117.152 o
-16 15 -7 47.842 52.491 2.153 36.295 o
-16 15 -6 0.897 1.117 1.127 132.394 o
-16 15 -5 7.560 6.540 1.208 115.192 o
-16 15 -4 24.822 24.707 1.391 86.911 o
-16 15 -3 0.766 0.721 1.016 163.123 o
-16 15 -2 27.025 24.910 1.391 86.911 o
-16 15 1 0.040 0.315 1.005 166.435 o
-16 15 2 19.415 20.168 1.300 99.562 o
-16 15 3 15.776 13.161 1.198 117.152 o
-16 15 4 4.973 4.285 1.066 147.957 o
-16 15 5 12.037 14.014 1.330 95.054 o
-16 15 6 5.171 4.560 1.036 156.789 o
-16 15 7 4.139 4.458 1.158 125.518 o
-16 15 8 6.545 7.129 1.249 107.821 o
-16 15 9 32.396 31.013 1.818 50.911 o
-16 15 11 18.373 18.116 1.615 64.524 o
-16 15 12 8.674 7.332 1.401 85.656 o
-16 15 13 1.376 2.295 1.330 95.054 o
-16 15 15 1.656 2.874 1.564 68.782 o
-16 15 16 0.328 0.802 1.523 72.499 o
-16 15 17 3.028 3.950 1.574 67.897 o
-16 15 18 2.779 1.747 1.513 73.475 o
-16 15 19 9.623 9.708 1.513 73.475 o
-16 15 20 3.372 1.604 1.351 92.217 o
-16 15 21 8.621 11.597 1.523 72.499 o
-16 16 -11 21.273 18.837 1.391 86.911 o
-16 16 -10 0.014 0.457 1.178 121.227 o
-16 16 -9 0.923 2.072 1.219 113.280 o
-16 16 -8 4.345 3.331 1.178 121.227 o
-16 16 -7 4.543 4.316 1.330 95.054 o
-16 16 -6 2.310 1.076 1.097 139.852 o
-16 16 -5 5.780 6.448 1.229 111.415 o
-16 16 -4 1.112 2.417 1.066 147.957 o
-16 16 -3 4.487 5.077 1.117 134.812 o
-16 16 -2 5.636 6.154 1.127 132.394 o
-16 16 -1 78.553 77.097 2.143 36.639 o
-16 16 0 0.404 0.203 1.016 163.123 o
-16 16 1 38.960 40.793 1.858 48.709 o
-16 16 2 23.974 23.316 1.381 88.194 o
-16 16 3 93.409 97.183 2.224 34.012 o
-16 16 4 7.395 5.646 1.198 117.152 o
-16 16 5 40.685 37.980 1.960 43.793 o
-16 16 6 14.161 12.643 1.462 78.666 o
-16 16 7 1.526 0.355 1.036 156.789 o
-16 16 8 34.040 35.969 1.706 57.796 o
-16 16 9 6.982 7.291 1.127 132.394 o
-16 16 10 37.176 36.944 1.970 43.342 o
-16 16 12 0.913 1.208 1.290 101.136 o
-16 16 13 21.497 20.655 1.706 57.796 o
-16 16 15 32.692 30.434 2.143 36.639 o
-16 16 16 4.688 7.718 1.655 61.396 o
-16 16 17 30.811 28.008 2.051 39.977 o
-16 16 18 12.821 13.334 1.787 52.661 o
-16 16 19 23.364 21.133 1.716 57.114 o
-16 16 20 6.047 6.388 1.452 79.771 o
-16 16 21 27.326 25.997 1.726 56.444 o
-16 17 -10 8.581 6.916 1.310 98.025 o
-16 17 -9 1.113 1.472 1.188 119.163 o
-16 17 -8 1.197 1.625 1.259 106.089 o
-16 17 -7 4.591 6.002 1.371 89.505 o
-16 17 -6 28.658 27.713 1.757 54.503 o
-16 17 -4 35.312 33.908 1.655 61.396 o
-16 17 -3 2.069 4.346 1.117 134.812 o
-16 17 -2 45.481 48.511 1.970 43.342 o
-16 17 -1 8.897 7.769 1.178 121.227 o
-16 17 1 13.598 13.496 1.249 107.821 o
-16 17 2 41.944 39.858 1.828 50.347 o
-16 17 3 14.743 14.511 1.361 90.846 o
-16 17 4 1.429 0.061 1.107 137.297 o
-16 17 5 7.522 7.464 1.239 109.596 o
-16 17 6 4.184 4.346 1.300 99.562 o
-16 17 8 13.428 13.059 1.219 113.280 o
-16 17 9 24.164 24.463 1.401 85.656 o
-16 17 10 4.855 4.915 1.188 119.163 o
-16 17 11 15.568 17.091 1.412 84.428 o
-16 17 12 36.727 39.005 1.990 42.462 o
-16 17 13 17.984 18.299 1.696 58.490 o
-16 17 14 0.439 0.538 1.269 104.399 o
-16 17 15 8.543 9.810 1.716 57.114 o
-16 17 16 2.170 3.453 1.584 67.029 o
-16 17 20 0.452 1.087 1.330 95.054 o
-16 18 -9 8.732 9.261 1.564 68.782 o
-16 18 -8 10.639 7.850 1.412 84.428 o
-16 18 -7 1.199 0.619 1.249 107.821 o
-16 18 -6 0.004 0.579 1.269 104.399 o
-16 18 -5 9.876 9.282 1.452 79.771 o
-16 18 -3 0.009 0.691 1.158 125.518 o
-16 18 -2 0.249 0.000 1.056 150.816 o
-16 18 -1 8.097 8.500 1.188 119.163 o
-16 18 0 20.374 17.944 1.340 93.620 o
-16 18 1 0.891 1.269 1.066 147.957 o
-16 18 2 5.368 5.270 1.219 113.280 o
-16 18 3 20.633 20.960 1.493 75.488 o
-16 18 4 1.615 1.483 1.137 130.041 o
-16 18 6 0.373 0.772 1.249 107.821 o
-16 18 7 8.171 9.139 1.178 121.227 o
-16 18 8 0.514 0.041 1.036 156.789 o
-16 18 9 3.301 4.468 1.117 134.812 o
-16 18 10 13.752 15.557 1.401 85.656 o
-16 18 11 0.530 0.244 1.107 137.297 o
-16 18 12 0.773 0.122 1.148 127.749 o
-16 18 13 30.627 30.394 1.604 65.343 o
-16 18 14 8.577 6.367 1.208 115.192 o
-16 18 15 11.094 12.237 1.777 53.265 o
-16 18 16 38.609 39.442 2.549 25.892 o
-16 18 17 33.486 34.801 2.346 30.570 o
-16 18 18 17.132 20.990 1.929 45.186 o
-16 18 19 8.801 9.952 1.676 59.917 o
-16 19 -8 0.670 0.376 1.249 107.821 o
-16 19 -7 36.728 38.193 2.122 37.344 o
-16 19 -6 3.035 1.716 1.290 101.136 o
-16 19 -5 14.223 13.141 1.533 71.542 o
-16 19 -4 2.695 2.518 1.340 93.620 o
-16 19 -3 12.985 12.409 1.401 85.656 o
-16 19 -2 5.269 5.606 1.280 102.748 o
-16 19 -1 0.014 0.162 1.026 159.909 o
-16 19 0 0.068 0.883 1.148 127.749 o
-16 19 1 0.370 0.640 1.148 127.749 o
-16 19 2 1.522 0.731 1.148 127.749 o
-16 19 3 0.241 0.609 1.137 130.041 o
-16 19 4 4.489 3.981 1.361 90.846 o
-16 19 5 2.417 2.173 1.310 98.025 o
-16 19 7 8.125 8.012 1.178 121.227 o
-16 19 8 3.292 3.087 1.107 137.297 o
-16 19 9 16.670 17.111 1.340 93.620 o
-16 19 10 0.213 0.020 1.087 142.478 o
-16 19 11 37.875 37.655 1.970 43.342 o
-16 19 12 3.798 4.864 1.208 115.192 o
-16 19 13 43.398 43.727 2.021 41.192 o
-16 19 14 9.180 9.515 1.280 102.748 o
-16 19 15 36.797 38.315 2.153 36.295 o
-16 19 16 0.024 0.406 1.310 98.025 o
-16 19 17 11.315 12.927 1.787 52.661 o
-16 19 18 0.353 0.934 1.472 77.585 o
-16 20 -7 2.143 2.894 1.280 102.748 o
-16 20 -5 1.981 1.777 1.320 96.522 o
-16 20 -3 4.281 3.717 1.361 90.846 o
-16 20 -2 0.887 1.371 1.300 99.562 o
-16 20 -1 0.636 0.427 1.280 102.748 o
-16 20 0 5.396 5.118 1.391 86.911 o
-16 20 1 0.881 0.427 1.107 137.297 o
-16 20 2 15.712 16.786 1.412 84.428 o
-16 20 3 0.009 0.944 1.107 137.297 o
-16 20 4 1.080 1.696 1.269 104.399 o
-16 20 5 0.193 1.076 1.158 125.518 o
-16 20 6 5.079 4.499 1.259 106.089 o
-16 20 7 0.001 0.691 1.036 156.789 o
-16 20 8 1.218 1.919 1.056 150.816 o
-16 20 9 1.232 1.564 1.127 132.394 o
-16 20 10 1.384 1.198 1.137 130.041 o
-16 20 11 1.345 0.863 1.137 130.041 o
-16 20 12 3.238 2.082 1.168 123.344 o
-16 20 13 4.577 5.463 1.219 113.280 o
-16 20 15 2.913 3.209 1.290 101.136 o
-16 20 16 8.487 8.195 1.381 88.194 o
-16 20 17 3.792 4.529 1.351 92.217 o
-16 21 -6 2.326 0.883 1.442 80.898 o
-16 21 -5 3.001 4.326 1.544 70.604 o
-16 21 -4 13.871 12.663 1.737 55.786 o
-16 21 -3 3.602 4.458 1.361 90.846 o
-16 21 -2 4.540 4.275 1.371 89.505 o
-16 21 -1 0.711 1.787 1.320 96.522 o
-16 21 0 1.501 1.239 1.320 96.522 o
-16 21 1 2.045 1.239 1.330 95.054 o
-16 21 2 2.678 2.102 1.351 92.217 o
-16 21 4 4.389 5.839 1.361 90.846 o
-16 21 5 1.765 2.610 1.229 111.415 o
-16 21 6 7.234 6.814 1.290 101.136 o
-16 21 7 2.681 2.965 1.087 142.478 o
-16 21 8 57.850 60.250 2.082 38.816 o
-16 21 9 6.991 6.042 1.219 113.280 o
-16 21 10 3.957 3.757 1.188 119.163 o
-16 21 11 4.283 6.733 1.239 109.596 o
-16 21 12 6.984 9.282 1.269 104.399 o
-16 21 14 0.520 1.117 1.107 137.297 o
-16 21 15 0.546 0.386 1.229 111.415 o
-16 22 -4 9.490 10.389 1.655 61.396 o
-16 22 -3 11.129 10.348 1.584 67.029 o
-16 22 -2 1.237 0.741 1.300 99.562 o
-16 22 -1 33.762 36.152 2.173 35.620 o
-16 22 0 5.478 4.407 1.391 86.911 o
-16 22 1 4.860 6.692 1.442 80.898 o
-16 22 2 1.374 0.670 1.544 70.604 o
-16 22 3 15.440 12.602 1.889 47.151 o
-16 22 4 1.196 1.726 1.412 84.428 o
-16 22 5 3.145 2.925 1.229 111.415 o
-16 22 6 0.111 0.051 1.158 125.518 o
-16 22 7 8.373 9.150 1.239 109.596 o
-16 22 8 3.441 3.250 1.076 145.179 o
-16 22 9 14.917 16.238 1.371 89.505 o
-16 22 10 8.449 8.144 1.239 109.596 o
-16 22 11 3.056 3.016 1.158 125.518 o
-16 22 12 5.110 5.494 1.198 117.152 o
-16 22 13 0.003 0.102 1.097 139.852 o
-16 22 14 15.016 17.771 1.401 85.656 o
-16 23 -2 19.432 23.620 1.716 57.114 o
-16 23 -1 27.699 34.314 2.061 39.584 o
-16 23 0 20.951 24.758 2.102 38.069 o
-16 23 1 0.714 0.122 1.533 71.542 o
-16 23 4 2.418 1.940 1.422 83.226 o
-16 23 5 2.614 1.554 1.412 84.428 o
-16 23 6 9.584 10.155 1.594 66.178 o
-16 23 7 0.433 1.127 1.158 125.518 o
-16 23 8 27.923 28.789 1.462 78.666 o
-16 23 9 13.157 14.268 1.340 93.620 o
-16 23 10 2.622 2.884 1.137 130.041 o
-16 23 11 0.872 1.604 1.097 139.852 o
-16 23 12 50.205 59.397 2.305 31.657 o
-16 24 3 3.038 3.371 1.422 83.226 o
-16 24 5 10.689 10.612 1.574 67.897 o
-16 24 6 0.952 1.269 1.371 89.505 o
-16 24 7 1.647 3.036 1.381 88.194 o
-16 24 8 1.813 2.874 1.290 101.136 o
-15 0 -13 20.649 19.691 1.869 48.181 o
-15 0 -11 1.781 1.676 1.198 117.152 o
-15 0 -9 113.471 103.023 2.579 25.284 o
-15 0 -7 15.919 15.679 1.432 82.050 o
-15 0 -5 71.531 62.717 2.285 32.222 o
-15 0 -3 337.669 351.505 4.377 8.781 o
-15 0 -1 178.963 178.342 3.290 15.539 o
-15 0 1 3.917 4.956 1.178 121.227 o
-15 0 3 28.484 32.283 2.305 31.657 o
-15 0 5 0.301 0.508 0.995 169.849 o
-15 0 7 9.889 8.947 1.168 123.344 o
-15 0 9 0.111 0.731 1.046 153.759 o
-15 0 11 107.924 110.933 2.925 19.667 o
-15 0 13 6.769 6.296 1.848 49.246 o
-15 0 15 6.354 4.590 1.838 49.792 o
-15 0 17 7.377 8.743 2.133 36.989 o
-15 0 19 2.338 1.899 1.899 46.648 o
-15 0 21 1.689 7.088 2.021 41.192 o
-15 0 23 22.384 21.874 2.183 35.289 o
-15 0 25 4.225 4.905 1.869 48.181 o
-15 0 27 0.339 0.843 1.899 46.648 o
-15 1 -13 5.625 5.595 1.127 132.394 o
-15 1 -11 38.461 34.659 1.615 64.524 o
-15 1 -10 0.815 0.162 0.985 173.369 o
-15 1 -9 44.661 46.388 1.696 58.490 o
-15 1 -8 21.819 21.315 1.158 125.518 o
-15 1 -7 14.270 13.598 0.975 177.000 o
-15 1 -6 2.261 2.701 0.762 289.996 o
-15 1 -5 1.837 0.518 0.782 275.127 o
-15 1 -4 17.716 16.837 1.168 123.344 o
-15 1 -3 140.578 143.846 2.254 33.099 o
-15 1 -2 277.399 287.102 2.803 21.414 o
-15 1 -1 160.239 153.229 2.193 34.963 o
-15 1 0 448.078 443.439 3.199 16.440 o
-15 1 1 38.416 38.569 1.442 80.898 o
-15 1 2 217.816 218.556 2.468 27.625 o
-15 1 3 3.573 4.275 0.955 184.612 o
-15 1 4 481.503 480.850 3.717 12.177 o
-15 1 5 8.579 8.977 0.833 242.598 o
-15 1 6 270.979 272.895 2.346 30.570 o
-15 1 7 24.335 20.015 0.975 177.000 o
-15 1 8 7.332 5.169 0.782 275.127 o
-15 1 9 24.051 23.052 1.158 125.518 o
-15 1 10 20.381 17.111 0.985 173.369 o
-15 1 11 27.703 25.530 1.137 130.041 o
-15 1 12 110.022 109.918 2.600 24.891 o
-15 1 14 265.770 279.608 3.635 12.728 o
-15 1 15 228.950 229.666 3.971 10.670 o
-15 1 16 277.401 278.917 3.727 12.111 o
-15 1 17 126.403 126.714 2.986 18.872 o
-15 1 18 93.679 95.183 2.813 21.260 o
-15 1 19 61.370 58.747 2.569 25.484 o
-15 1 20 101.863 101.885 2.874 20.368 o
-15 1 21 15.884 11.922 1.554 69.684 o
-15 1 22 50.700 51.202 2.325 31.106 o
-15 1 23 0.171 0.782 1.280 102.748 o
-15 1 24 6.578 5.931 1.208 115.192 o
-15 1 25 1.078 1.005 1.269 104.399 o
-15 1 26 1.899 1.869 1.412 84.428 o
-15 1 27 1.122 1.066 1.351 92.217 o
-15 2 -14 3.020 1.665 1.087 142.478 o
-15 2 -13 19.038 18.096 1.320 96.522 o
-15 2 -12 2.456 2.437 1.046 153.759 o
-15 2 -11 7.800 7.687 1.107 137.297 o
-15 2 -10 65.469 62.616 1.960 43.793 o
-15 2 -9 37.037 36.101 1.706 57.796 o
-15 2 -8 42.820 42.570 1.808 51.484 o
-15 2 -7 3.443 5.413 0.924 196.985 o
-15 2 -6 19.930 16.543 0.985 173.369 o
-15 2 -5 61.629 53.222 1.533 71.542 o
-15 2 -4 9.763 8.652 0.863 225.776 o
-15 2 -3 30.333 27.520 1.178 121.227 o
-15 2 -2 30.297 28.749 1.249 107.821 o
-15 2 -1 0.605 0.112 0.823 248.625 o
-15 2 0 0.936 0.924 0.802 261.373 o
-15 2 1 19.516 19.691 1.036 156.789 o
-15 2 3 45.552 46.733 1.564 68.782 o
-15 2 5 42.626 40.772 1.391 86.911 o
-15 2 6 5.941 6.459 0.812 254.880 o
-15 2 7 16.228 11.952 0.995 169.849 o
-15 2 8 77.651 74.172 1.777 53.265 o
-15 2 9 66.657 62.342 1.676 59.917 o
-15 2 10 4.131 3.950 0.802 261.373 o
-15 2 11 161.842 160.906 2.051 39.977 o
-15 2 12 4.470 3.696 0.904 205.937 o
-15 2 13 12.633 13.831 1.188 119.163 o
-15 2 14 13.679 12.816 1.432 82.050 o
-15 2 15 70.871 66.343 2.468 27.625 o
-15 2 16 0.431 2.204 1.310 98.025 o
-15 2 17 76.874 74.873 2.661 23.764 o
-15 2 18 19.243 16.563 1.615 64.524 o
-15 2 19 1.643 0.823 1.351 92.217 o
-15 2 20 7.580 7.048 1.452 79.771 o
-15 2 21 0.010 1.320 1.340 93.620 o
-15 2 22 24.568 26.728 1.838 49.792 o
-15 2 23 15.324 18.391 1.574 67.897 o
-15 2 24 15.707 17.619 1.493 75.488 o
-15 2 25 0.005 0.041 1.208 115.192 o
-15 2 26 6.925 6.286 1.523 72.499 o
-15 3 -14 13.556 11.810 1.239 109.596 o
-15 3 -13 9.885 9.261 1.198 117.152 o
-15 3 -12 6.507 5.931 1.117 134.812 o
-15 3 -11 0.212 0.162 0.975 177.000 o
-15 3 -9 5.261 5.880 1.066 147.957 o
-15 3 -8 17.091 14.380 1.168 123.344 o
-15 3 -7 11.321 10.470 1.005 166.435 o
-15 3 -6 155.613 155.849 2.031 40.781 o
-15 3 -5 176.014 172.605 2.072 39.197 o
-15 3 -4 4.004 2.397 0.792 268.118 o
-15 3 -3 82.502 83.413 1.726 56.444 o
-15 3 -2 228.071 226.751 2.295 31.937 o
-15 3 -1 198.261 199.038 2.153 36.295 o
-15 3 0 20.749 20.696 0.995 169.849 o
-15 3 1 132.267 129.537 1.960 43.793 o
-15 3 2 0.078 0.427 0.721 323.592 o
-15 3 3 354.722 343.036 2.914 19.804 o
-15 3 4 3.017 2.874 0.853 231.183 o
-15 3 5 89.065 89.973 1.879 47.662 o
-15 3 6 50.149 50.288 1.615 64.524 o
-15 3 7 140.985 138.728 2.133 36.989 o
-15 3 8 31.884 31.206 1.371 89.505 o
-15 3 9 14.841 14.745 1.036 156.789 o
-15 3 10 20.953 18.868 1.097 139.852 o
-15 3 11 1.990 1.452 0.802 261.373 o
-15 3 12 6.406 9.911 0.985 173.369 o
-15 3 13 209.141 216.962 2.782 21.728 o
-15 3 14 67.406 65.693 2.051 39.977 o
-15 3 15 17.442 13.100 1.198 117.152 o
-15 3 16 67.151 59.965 2.508 26.738 o
-15 3 17 176.150 181.399 3.260 15.831 o
-15 3 18 11.206 21.447 1.655 61.396 o
-15 3 19 22.212 21.457 1.696 58.490 o
-15 3 20 29.532 26.870 1.808 51.484 o
-15 3 21 30.117 31.034 1.869 48.181 o
-15 3 22 8.181 5.981 1.472 77.585 o
-15 3 23 1.904 1.615 1.290 101.136 o
-15 3 24 0.011 3.016 1.249 107.821 o
-15 3 25 6.155 6.002 1.422 83.226 o
-15 4 -14 1.378 1.219 1.026 159.909 o
-15 4 -13 19.010 16.685 1.300 99.562 o
-15 4 -12 3.124 2.366 1.066 147.957 o
-15 4 -11 10.825 9.353 1.158 125.518 o
-15 4 -10 25.344 24.260 1.351 92.217 o
-15 4 -9 3.704 3.554 1.036 156.789 o
-15 4 -8 6.033 4.346 1.026 159.909 o
-15 4 -7 3.957 4.428 0.924 196.985 o
-15 4 -6 87.454 89.303 1.747 55.139 o
-15 4 -5 14.481 16.238 1.005 166.435 o
-15 4 -4 2.290 0.376 0.762 289.996 o
-15 4 -3 23.286 21.275 1.026 159.909 o
-15 4 -2 24.309 25.428 1.148 127.749 o
-15 4 -1 3.265 1.665 0.772 282.415 o
-15 4 1 1.493 1.544 0.782 275.127 o
-15 4 2 15.508 15.212 0.985 173.369 o
-15 4 3 57.330 59.722 1.554 69.684 o
-15 4 4 194.575 205.994 2.397 29.288 o
-15 4 5 246.933 241.252 2.275 32.510 o
-15 4 6 48.529 50.460 1.452 79.771 o
-15 4 7 106.123 103.723 1.848 49.246 o
-15 4 8 11.977 11.739 0.975 177.000 o
-15 4 9 302.929 300.405 2.742 22.376 o
-15 4 10 30.067 25.103 1.259 106.089 o
-15 4 11 59.371 60.778 1.625 63.720 o
-15 4 12 20.587 21.102 1.219 113.280 o
-15 4 13 10.866 8.551 1.137 130.041 o
-15 4 15 8.508 8.165 1.137 130.041 o
-15 4 16 2.756 1.259 1.066 147.957 o
-15 4 17 12.199 10.287 1.219 113.280 o
-15 4 18 3.660 2.620 1.351 92.217 o
-15 4 19 0.094 0.223 1.300 99.562 o
-15 4 20 2.439 2.143 1.361 90.846 o
-15 4 22 10.197 10.724 1.554 69.684 o
-15 4 23 1.815 2.711 1.340 93.620 o
-15 4 24 3.213 3.392 1.259 106.089 o
-15 4 25 7.196 8.733 1.462 78.666 o
-15 4 26 4.729 4.580 1.584 67.029 o
-15 5 -14 1.242 0.274 1.036 156.789 o
-15 5 -13 3.673 2.701 1.107 137.297 o
-15 5 -12 0.761 1.198 1.046 153.759 o
-15 5 -11 4.724 3.971 1.087 142.478 o
-15 5 -9 0.000 0.284 0.985 173.369 o
-15 5 -8 11.816 11.607 1.148 127.749 o
-15 5 -7 2.555 2.041 0.894 210.644 o
-15 5 -6 4.732 5.545 0.873 220.556 o
-15 5 -5 25.773 24.809 1.097 139.852 o
-15 5 -4 5.420 5.666 0.843 236.787 o
-15 5 -3 40.382 42.692 1.462 78.666 o
-15 5 -2 3.298 3.168 0.823 248.625 o
-15 5 -1 131.903 130.218 1.899 46.648 o
-15 5 1 152.992 149.959 2.061 39.584 o
-15 5 3 133.488 130.766 2.193 34.963 o
-15 5 4 1.744 1.686 0.863 225.776 o
-15 5 5 25.272 24.006 1.137 130.041 o
-15 5 6 4.411 3.940 0.883 215.514 o
-15 5 7 20.753 19.132 1.046 153.759 o
-15 5 8 6.374 4.915 0.944 188.603 o
-15 5 9 0.191 0.173 0.802 261.373 o
-15 5 10 2.814 3.118 0.873 220.556 o
-15 5 11 58.291 55.477 1.523 72.499 o
-15 5 12 11.604 10.774 0.975 177.000 o
-15 5 13 133.960 141.368 2.458 27.854 o
-15 5 15 139.245 137.103 2.498 26.955 o
-15 5 16 0.669 0.325 1.036 156.789 o
-15 5 17 160.426 161.617 2.671 23.583 o
-15 5 18 3.038 2.244 1.107 137.297 o
-15 5 19 72.323 72.162 2.244 33.399 o
-15 5 20 4.111 3.453 1.351 92.217 o
-15 5 21 22.519 20.726 1.726 56.444 o
-15 5 22 3.649 2.752 1.412 84.428 o
-15 5 23 8.327 9.830 1.483 76.526 o
-15 5 24 0.812 1.777 1.300 99.562 o
-15 5 25 1.063 0.812 1.300 99.562 o
-15 5 26 0.626 0.741 1.472 77.585 o
-15 6 -14 0.087 0.071 1.026 159.909 o
-15 6 -13 2.172 2.133 1.097 139.852 o
-15 6 -12 5.711 6.012 1.137 130.041 o
-15 6 -11 46.868 46.246 1.960 43.793 o
-15 6 -10 12.696 11.638 1.198 117.152 o
-15 6 -9 31.134 25.641 1.381 88.194 o
-15 6 -8 13.207 10.541 1.137 130.041 o
-15 6 -7 71.648 72.608 1.858 48.709 o
-15 6 -6 20.075 18.929 1.056 150.816 o
-15 6 -4 1.907 0.904 0.782 275.127 o
-15 6 -3 69.295 71.735 1.625 63.720 o
-15 6 -2 100.823 102.992 1.828 50.347 o
-15 6 -1 8.020 6.743 0.863 225.776 o
-15 6 0 6.885 9.475 0.975 177.000 o
-15 6 1 5.407 4.539 0.934 192.726 o
-15 6 2 3.432 3.635 0.924 196.985 o
-15 6 3 162.946 158.459 2.366 30.047 o
-15 6 4 53.795 55.721 1.787 52.661 o
-15 6 5 80.929 84.307 1.747 55.139 o
-15 6 6 1.291 2.498 0.772 282.415 o
-15 6 7 271.949 267.117 2.549 25.892 o
-15 6 8 2.616 1.462 0.914 201.386 o
-15 6 9 102.827 106.343 1.970 43.342 o
-15 6 10 54.545 53.720 1.686 59.197 o
-15 6 11 128.100 124.470 2.102 38.069 o
-15 6 12 0.830 2.518 0.894 210.644 o
-15 6 13 53.075 53.202 1.828 50.347 o
-15 6 14 1.270 0.487 0.934 192.726 o
-15 6 15 39.284 35.268 1.533 71.542 o
-15 6 16 0.229 0.112 0.934 192.726 o
-15 6 18 0.382 0.091 0.995 169.849 o
-15 6 19 0.390 0.487 1.056 150.816 o
-15 6 20 1.337 0.528 1.087 142.478 o
-15 6 21 13.322 14.329 1.604 65.343 o
-15 6 22 0.688 0.102 1.330 95.054 o
-15 6 23 7.503 7.423 1.452 79.771 o
-15 6 24 2.943 4.356 1.340 93.620 o
-15 6 25 6.142 5.839 1.513 73.475 o
-15 7 -14 2.834 1.076 1.046 153.759 o
-15 7 -13 0.980 0.498 1.076 145.179 o
-15 7 -12 33.374 33.278 1.594 66.178 o
-15 7 -11 1.448 2.001 1.066 147.957 o
-15 7 -9 14.747 14.938 1.249 107.821 o
-15 7 -8 83.726 78.285 2.112 37.704 o
-15 7 -7 24.098 21.457 1.208 115.192 o
-15 7 -4 4.436 4.153 0.823 248.625 o
-15 7 -3 1.388 1.259 0.782 275.127 o
-15 7 -2 137.879 135.519 2.001 42.032 o
-15 7 0 5.498 4.590 0.975 177.000 o
-15 7 2 173.853 176.931 2.518 26.522 o
-15 7 3 24.285 26.058 1.371 89.505 o
-15 7 4 19.717 17.162 1.168 123.344 o
-15 7 5 50.391 50.013 1.604 65.343 o
-15 7 6 67.608 65.815 1.706 57.796 o
-15 7 7 4.681 5.270 0.975 177.000 o
-15 7 8 1.912 0.630 0.894 210.644 o
-15 7 9 19.960 21.397 1.168 123.344 o
-15 7 10 26.620 28.048 1.351 92.217 o
-15 7 11 8.353 8.693 0.995 169.849 o
-15 7 12 96.961 97.214 1.990 42.462 o
-15 7 13 42.688 40.285 1.848 49.246 o
-15 7 14 51.232 53.456 1.919 45.666 o
-15 7 15 6.401 5.220 1.005 166.435 o
-15 7 16 87.983 87.902 2.265 32.802 o
-15 7 17 7.414 6.398 1.066 147.957 o
-15 7 18 33.940 33.674 1.523 72.499 o
-15 7 20 26.181 23.549 1.330 95.054 o
-15 7 21 4.455 4.306 1.066 147.957 o
-15 7 23 0.459 0.701 1.320 96.522 o
-15 7 25 1.838 2.254 1.432 82.050 o
-15 7 26 3.605 3.778 1.726 56.444 o
-15 8 -14 0.340 0.061 1.026 159.909 o
-15 8 -13 4.613 4.529 1.046 153.759 o
-15 8 -12 1.519 0.609 1.066 147.957 o
-15 8 -11 26.875 26.819 1.452 79.771 o
-15 8 -10 31.033 27.053 1.483 76.526 o
-15 8 -9 14.862 12.491 1.219 113.280 o
-15 8 -8 13.421 13.242 1.137 130.041 o
-15 8 -7 46.572 45.616 1.726 56.444 o
-15 8 -6 77.831 71.969 1.869 48.181 o
-15 8 -5 10.550 9.556 0.944 188.603 o
-15 8 -4 6.694 6.123 0.873 220.556 o
-15 8 -3 60.008 57.680 1.615 64.524 o
-15 8 -2 2.523 1.899 0.904 205.937 o
-15 8 -1 0.036 0.802 0.934 192.726 o
-15 8 0 12.493 14.075 1.178 121.227 o
-15 8 1 2.413 2.315 0.955 184.612 o
-15 8 2 18.913 18.959 1.239 109.596 o
-15 8 3 71.312 73.482 2.001 42.032 o
-15 8 4 155.524 166.268 2.488 27.176 o
-15 8 5 147.018 157.027 2.173 35.620 o
-15 8 6 112.653 116.965 1.990 42.462 o
-15 8 7 293.313 286.635 2.711 22.882 o
-15 8 8 104.393 104.160 2.447 28.085 o
-15 8 9 93.551 105.155 2.498 26.955 o
-15 8 10 82.816 84.327 1.940 44.715 o
-15 8 11 56.326 56.025 1.777 53.265 o
-15 8 12 168.721 170.147 2.325 31.106 o
-15 8 13 46.759 45.108 1.716 57.114 o
-15 8 14 26.781 25.448 1.391 86.911 o
-15 8 15 12.569 10.947 1.178 121.227 o
-15 8 16 40.025 35.299 1.655 61.396 o
-15 8 17 2.261 2.133 1.016 163.123 o
-15 8 18 1.811 0.762 0.985 173.369 o
-15 8 19 1.947 1.706 1.016 163.123 o
-15 8 20 8.470 8.561 1.127 132.394 o
-15 8 21 6.551 5.991 1.097 139.852 o
-15 8 22 17.491 18.279 1.259 106.089 o
-15 8 23 28.402 30.455 1.483 76.526 o
-15 8 24 9.108 11.191 1.371 89.505 o
-15 8 25 20.426 22.971 2.275 32.510 o
-15 9 -14 0.010 0.518 0.934 192.726 o
-15 9 -13 9.563 8.835 1.076 145.179 o
-15 9 -12 1.704 3.118 1.026 159.909 o
-15 9 -11 29.918 26.525 1.330 95.054 o
-15 9 -10 3.942 3.219 1.005 166.435 o
-15 9 -9 3.726 2.610 0.965 180.746 o
-15 9 -8 4.575 3.168 0.924 196.985 o
-15 9 -7 34.278 31.613 1.391 86.911 o
-15 9 -6 0.895 0.457 0.894 210.644 o
-15 9 -5 12.293 13.273 1.005 166.435 o
-15 9 -4 4.078 3.402 0.914 201.386 o
-15 9 -3 2.204 3.361 0.883 215.514 o
-15 9 -2 5.814 5.169 1.076 145.179 o
-15 9 -1 67.140 66.536 2.031 40.781 o
-15 9 0 35.350 37.919 1.767 53.879 o
-15 9 1 0.901 1.239 0.965 180.746 o
-15 9 2 9.305 10.013 1.137 130.041 o
-15 9 3 268.243 282.197 3.097 17.535 o
-15 9 4 50.236 48.470 1.889 47.151 o
-15 9 5 40.623 41.371 1.645 62.156 o
-15 9 6 26.232 27.936 1.330 95.054 o
-15 9 7 199.471 205.943 2.458 27.854 o
-15 9 8 0.265 0.538 0.995 169.849 o
-15 9 9 17.055 18.330 1.310 98.025 o
-15 9 10 5.808 6.469 1.127 132.394 o
-15 9 11 21.780 20.219 1.320 96.522 o
-15 9 12 0.150 0.427 0.894 210.644 o
-15 9 13 45.548 40.854 1.737 55.786 o
-15 9 14 12.841 11.343 1.188 119.163 o
-15 9 15 0.005 7.058 1.107 137.297 o
-15 9 16 3.239 3.016 1.066 147.957 o
-15 9 17 14.662 15.425 1.229 111.415 o
-15 9 18 2.432 3.239 1.046 153.759 o
-15 9 19 1.826 1.828 1.016 163.123 o
-15 9 20 1.846 1.818 1.036 156.789 o
-15 9 21 4.676 5.616 1.097 139.852 o
-15 9 22 0.018 0.325 0.985 173.369 o
-15 9 23 5.335 6.002 1.117 134.812 o
-15 9 24 0.788 2.295 1.137 130.041 o
-15 9 25 0.487 0.701 1.401 85.656 o
-15 10 -14 3.147 2.681 0.985 173.369 o
-15 10 -13 12.831 11.881 1.107 137.297 o
-15 10 -12 4.210 3.321 1.016 163.123 o
-15 10 -11 16.521 14.410 1.178 121.227 o
-15 10 -10 79.538 81.687 2.021 41.192 o
-15 10 -9 105.702 103.835 2.072 39.197 o
-15 10 -8 5.308 4.590 0.924 196.985 o
-15 10 -6 42.450 41.473 1.665 60.650 o
-15 10 -5 6.132 5.829 0.894 210.644 o
-15 10 -3 6.064 5.118 0.944 188.603 o
-15 10 -2 0.642 0.548 0.985 173.369 o
-15 10 -1 1.887 0.315 0.975 177.000 o
-15 10 0 7.241 7.241 1.117 134.812 o
-15 10 1 297.978 312.205 3.321 15.255 o
-15 10 2 0.029 0.294 0.975 177.000 o
-15 10 3 15.735 15.212 1.239 109.596 o
-15 10 4 336.435 347.159 3.412 14.449 o
-15 10 5 25.378 25.448 1.280 102.748 o
-15 10 6 94.796 84.256 1.919 45.666 o
-15 10 7 8.040 7.657 1.005 166.435 o
-15 10 8 338.985 348.855 3.392 14.623 o
-15 10 9 31.401 31.531 1.625 63.720 o
-15 10 10 102.410 101.570 2.315 31.379 o
-15 10 11 53.459 51.801 2.001 42.032 o
-15 10 12 112.459 104.109 2.325 31.106 o
-15 10 13 83.338 82.743 2.224 34.012 o
-15 10 14 2.169 2.102 1.198 117.152 o
-15 10 15 7.232 6.215 1.127 132.394 o
-15 10 16 17.295 18.858 1.351 92.217 o
-15 10 17 2.648 2.112 1.056 150.816 o
-15 10 18 7.240 7.697 1.107 137.297 o
-15 10 19 12.788 10.906 1.168 123.344 o
-15 10 20 5.330 5.118 1.097 139.852 o
-15 10 21 6.517 6.032 1.087 142.478 o
-15 10 22 37.428 36.395 1.929 45.186 o
-15 10 23 0.099 0.802 1.087 142.478 o
-15 10 24 6.591 8.286 1.239 109.596 o
-15 10 25 9.564 10.724 1.401 85.656 o
-15 11 -14 3.750 3.564 1.076 145.179 o
-15 11 -13 7.753 6.865 1.036 156.789 o
-15 11 -12 1.112 0.619 0.944 188.603 o
-15 11 -11 6.574 7.291 1.076 145.179 o
-15 11 -10 6.498 6.448 1.046 153.759 o
-15 11 -9 4.510 3.189 0.985 173.369 o
-15 11 -8 74.299 74.771 1.808 51.484 o
-15 11 -7 49.592 48.602 1.747 55.139 o
-15 11 -6 3.539 3.189 0.955 184.612 o
-15 11 -5 9.970 9.150 0.955 184.612 o
-15 11 -4 8.290 8.936 0.934 192.726 o
-15 11 -3 5.003 4.854 0.924 196.985 o
-15 11 -2 44.406 41.717 1.696 58.490 o
-15 11 -1 0.232 0.366 0.873 220.556 o
-15 11 0 39.588 46.926 1.950 44.250 o
-15 11 1 14.715 16.705 1.280 102.748 o
-15 11 2 289.785 283.061 3.250 15.930 o
-15 11 4 27.195 28.922 1.544 70.604 o
-15 11 5 0.708 0.630 0.904 205.937 o
-15 11 6 50.488 49.506 1.767 53.879 o
-15 11 8 38.792 37.350 1.980 42.899 o
-15 11 9 24.879 22.666 1.391 86.911 o
-15 11 10 7.988 7.474 1.158 125.518 o
-15 11 11 3.783 1.066 1.046 153.759 o
-15 11 12 11.665 11.110 1.229 111.415 o
-15 11 13 33.196 32.141 1.625 63.720 o
-15 11 14 5.759 5.382 1.269 104.399 o
-15 11 15 0.884 1.107 1.188 119.163 o
-15 11 16 6.553 6.002 1.300 99.562 o
-15 11 17 25.048 25.794 1.452 79.771 o
-15 11 18 11.561 10.378 1.158 125.518 o
-15 11 19 7.271 7.129 1.148 127.749 o
-15 11 20 6.107 4.560 1.229 111.415 o
-15 11 21 5.663 6.438 1.219 113.280 o
-15 11 22 5.913 4.174 1.178 121.227 o
-15 11 23 1.559 1.005 1.097 139.852 o
-15 11 24 14.346 16.908 1.422 83.226 o
-15 12 -14 6.071 5.900 1.097 139.852 o
-15 12 -13 0.606 0.985 1.026 159.909 o
-15 12 -12 22.321 22.656 1.310 98.025 o
-15 12 -11 0.443 0.843 0.934 192.726 o
-15 12 -10 0.888 0.081 0.955 184.612 o
-15 12 -9 1.212 0.762 1.016 163.123 o
-15 12 -7 11.625 11.343 1.097 139.852 o
-15 12 -6 15.467 15.781 1.127 132.394 o
-15 12 -5 24.017 23.681 1.168 123.344 o
-15 12 -4 0.330 0.213 0.873 220.556 o
-15 12 -3 0.536 2.468 0.944 188.603 o
-15 12 -1 0.193 0.619 0.904 205.937 o
-15 12 0 3.937 6.692 0.995 169.849 o
-15 12 2 63.477 66.129 1.889 47.151 o
-15 12 3 65.525 75.929 2.051 39.977 o
-15 12 4 189.785 191.655 2.823 21.107 o
-15 12 5 5.508 4.377 0.975 177.000 o
-15 12 6 141.634 151.198 2.295 31.937 o
-15 12 8 113.887 115.401 2.711 22.882 o
-15 12 9 0.659 2.447 1.076 145.179 o
-15 12 10 98.345 102.078 2.376 29.791 o
-15 12 11 2.548 2.295 1.066 147.957 o
-15 12 12 9.052 8.185 1.168 123.344 o
-15 12 13 1.802 1.249 1.046 153.759 o
-15 12 14 3.600 3.595 1.229 111.415 o
-15 12 15 12.388 11.252 1.391 86.911 o
-15 12 16 13.490 11.831 1.412 84.428 o
-15 12 17 0.653 0.447 1.432 82.050 o
-15 12 18 9.094 10.673 1.686 59.197 o
-15 12 19 7.047 7.606 1.472 77.585 o
-15 12 21 15.662 13.648 1.340 93.620 o
-15 12 22 1.095 0.741 1.107 137.297 o
-15 12 23 0.729 0.630 1.087 142.478 o
-15 12 24 1.126 2.722 1.219 113.280 o
-15 13 -14 12.837 11.678 1.168 123.344 o
-15 13 -13 1.399 1.198 1.016 163.123 o
-15 13 -12 1.481 1.808 1.148 127.749 o
-15 13 -11 14.957 15.659 1.371 89.505 o
-15 13 -10 0.921 0.132 1.016 163.123 o
-15 13 -9 0.311 1.026 1.016 163.123 o
-15 13 -8 4.443 4.763 1.016 163.123 o
-15 13 -7 13.663 12.277 1.107 137.297 o
-15 13 -6 5.319 5.017 0.985 173.369 o
-15 13 -5 18.820 19.752 1.137 130.041 o
-15 13 -4 52.346 51.455 1.767 53.879 o
-15 13 -3 37.357 35.542 1.645 62.156 o
-15 13 -2 28.024 26.555 1.351 92.217 o
-15 13 -1 69.493 71.948 1.990 42.462 o
-15 13 0 81.397 79.168 2.031 40.781 o
-15 13 2 23.150 23.620 1.280 102.748 o
-15 13 3 43.263 41.717 1.726 56.444 o
-15 13 4 50.626 48.155 1.797 52.068 o
-15 13 5 3.627 2.356 0.863 225.776 o
-15 13 6 34.694 32.039 1.442 80.898 o
-15 13 7 5.971 5.311 1.016 163.123 o
-15 13 8 78.965 81.392 2.498 26.955 o
-15 13 9 9.661 6.570 1.198 117.152 o
-15 13 10 8.808 9.109 1.239 109.596 o
-15 13 11 9.799 7.210 1.178 121.227 o
-15 13 12 6.036 4.580 1.127 132.394 o
-15 13 13 0.351 0.376 1.056 150.816 o
-15 13 14 9.458 8.459 1.361 90.846 o
-15 13 15 29.935 28.698 1.787 52.661 o
-15 13 16 21.169 17.517 1.808 51.484 o
-15 13 17 11.693 13.801 1.747 55.139 o
-15 13 18 26.591 24.017 1.950 44.250 o
-15 13 19 6.347 7.169 1.483 76.526 o
-15 13 20 2.754 2.935 1.371 89.505 o
-15 13 21 9.523 8.622 1.472 77.585 o
-15 13 23 2.361 2.986 1.280 102.748 o
-15 14 -14 0.323 0.396 1.076 145.179 o
-15 14 -13 0.227 1.198 1.107 137.297 o
-15 14 -12 0.280 0.548 1.107 137.297 o
-15 14 -11 17.354 16.319 1.381 88.194 o
-15 14 -9 18.045 15.761 1.351 92.217 o
-15 14 -8 4.678 4.194 1.005 166.435 o
-15 14 -7 15.127 15.161 1.158 125.518 o
-15 14 -6 18.985 17.903 1.198 117.152 o
-15 14 -5 13.527 12.582 1.117 134.812 o
-15 14 -4 0.026 0.366 0.955 184.612 o
-15 14 -3 26.051 24.392 1.351 92.217 o
-15 14 -2 4.860 3.910 1.026 159.909 o
-15 14 -1 6.079 6.753 1.076 145.179 o
-15 14 0 7.326 7.799 1.076 145.179 o
-15 14 1 1.198 0.904 0.965 180.746 o
-15 14 2 45.905 47.454 1.858 48.709 o
-15 14 3 33.487 30.130 1.564 68.782 o
-15 14 4 21.276 19.254 1.229 111.415 o
-15 14 5 80.319 82.906 1.858 48.709 o
-15 14 6 3.063 2.183 0.934 192.726 o
-15 14 7 9.591 6.672 1.117 134.812 o
-15 14 8 10.634 11.150 1.178 121.227 o
-15 14 9 49.533 51.202 1.889 47.151 o
-15 14 10 15.537 13.090 1.087 142.478 o
-15 14 11 18.082 16.746 1.259 106.089 o
-15 14 12 13.387 13.273 1.371 89.505 o
-15 14 14 13.860 14.085 1.493 75.488 o
-15 14 15 3.112 2.041 1.290 101.136 o
-15 14 16 8.057 6.855 1.604 65.343 o
-15 14 17 0.121 0.487 1.472 77.585 o
-15 14 18 3.684 3.879 1.574 67.897 o
-15 14 19 24.393 21.315 1.909 46.153 o
-15 14 20 0.033 0.203 1.330 95.054 o
-15 14 21 20.822 22.006 1.686 59.197 o
-15 14 22 0.828 0.102 1.249 107.821 o
-15 14 23 10.888 11.780 1.452 79.771 o
-15 15 -13 0.853 1.432 1.097 139.852 o
-15 15 -12 6.326 4.367 1.178 121.227 o
-15 15 -11 4.914 5.067 1.188 119.163 o
-15 15 -10 0.172 0.701 1.107 137.297 o
-15 15 -8 30.113 25.905 1.442 80.898 o
-15 15 -7 3.654 2.965 0.985 173.369 o
-15 15 -6 1.233 1.239 0.975 177.000 o
-15 15 -5 7.711 9.312 1.239 109.596 o
-15 15 -4 46.254 48.561 1.899 46.648 o
-15 15 -3 11.173 12.166 1.168 123.344 o
-15 15 -2 8.028 5.951 1.087 142.478 o
-15 15 -1 189.032 200.734 2.955 19.263 o
-15 15 0 15.830 17.944 1.269 104.399 o
-15 15 1 62.758 66.871 2.031 40.781 o
-15 15 2 93.474 94.584 2.153 36.295 o
-15 15 3 99.240 102.109 2.214 34.324 o
-15 15 4 39.355 34.832 1.655 61.396 o
-15 15 5 62.793 62.098 1.970 43.342 o
-15 15 6 25.713 31.145 1.432 82.050 o
-15 15 7 34.106 33.044 1.615 64.524 o
-15 15 8 83.392 81.088 2.051 39.977 o
-15 15 9 22.927 21.529 1.300 99.562 o
-15 15 10 28.397 29.713 1.584 67.029 o
-15 15 11 2.128 1.584 1.076 145.179 o
-15 15 12 13.790 11.678 1.239 109.596 o
-15 15 13 25.163 22.879 1.422 83.226 o
-15 15 14 5.136 3.493 1.066 147.957 o
-15 15 15 27.881 31.562 1.940 44.715 o
-15 15 16 8.834 7.809 1.645 62.156 o
-15 15 17 17.794 18.411 1.889 47.151 o
-15 15 18 40.577 39.879 2.529 26.310 o
-15 15 19 2.283 1.005 1.503 74.472 o
-15 15 20 2.973 1.797 1.371 89.505 o
-15 15 21 37.636 41.341 2.153 36.295 o
-15 15 22 0.083 1.016 1.290 101.136 o
-15 16 -12 6.987 6.052 1.208 115.192 o
-15 16 -11 2.272 2.813 1.148 127.749 o
-15 16 -10 16.015 15.476 1.391 86.911 o
-15 16 -9 2.484 2.803 1.076 145.179 o
-15 16 -8 1.063 1.462 1.036 156.789 o
-15 16 -7 17.568 17.385 1.330 95.054 o
-15 16 -5 6.960 7.129 1.219 113.280 o
-15 16 -4 10.275 10.764 1.188 119.163 o
-15 16 -3 1.380 1.158 1.026 159.909 o
-15 16 -2 74.371 72.466 2.072 39.197 o
-15 16 -1 2.783 3.635 1.056 150.816 o
-15 16 0 7.540 7.281 1.137 130.041 o
-15 16 2 10.019 9.018 1.158 125.518 o
-15 16 3 85.351 86.389 2.163 35.955 o
-15 16 5 12.838 12.877 1.300 99.562 o
-15 16 6 27.456 25.814 1.340 93.620 o
-15 16 7 7.442 5.829 1.137 130.041 o
-15 16 8 36.055 38.193 1.757 54.503 o
-15 16 9 4.599 5.727 1.076 145.179 o
-15 16 10 6.518 6.225 1.148 127.749 o
-15 16 11 4.445 3.392 1.097 139.852 o
-15 16 12 4.540 3.950 1.107 137.297 o
-15 16 13 0.190 0.792 1.066 147.957 o
-15 16 14 5.585 5.900 1.076 145.179 o
-15 16 15 1.592 2.122 1.137 130.041 o
-15 16 16 2.629 2.620 1.168 123.344 o
-15 16 17 0.257 1.442 1.493 75.488 o
-15 16 18 6.926 7.322 1.625 63.720 o
-15 16 19 1.369 0.508 1.483 76.526 o
-15 16 20 1.846 1.950 1.361 90.846 o
-15 16 21 2.871 4.539 1.371 89.505 o
-15 16 22 21.144 20.513 1.625 63.720 o
-15 17 -12 3.193 4.001 1.127 132.394 o
-15 17 -11 5.963 4.813 1.168 123.344 o
-15 17 -10 5.362 5.890 1.208 115.192 o
-15 17 -9 0.779 1.016 1.046 153.759 o
-15 17 -8 1.066 0.325 1.005 166.435 o
-15 17 -6 2.793 2.691 1.330 95.054 o
-15 17 -5 8.515 8.784 1.442 80.898 o
-15 17 -4 24.908 24.819 1.442 80.898 o
-15 17 -3 13.217 12.816 1.239 109.596 o
-15 17 -2 12.040 11.932 1.219 113.280 o
-15 17 -1 190.481 190.873 2.752 22.211 o
-15 17 0 27.359 28.343 1.472 77.585 o
-15 17 1 71.631 73.766 2.133 36.989 o
-15 17 3 83.257 79.950 2.356 30.307 o
-15 17 4 3.979 3.290 1.148 127.749 o
-15 17 5 137.240 140.474 2.650 23.946 o
-15 17 6 1.456 1.208 1.046 153.759 o
-15 17 7 42.255 40.793 1.929 45.186 o
-15 17 8 2.867 2.935 1.026 159.909 o
-15 17 9 1.840 2.508 1.016 163.123 o
-15 17 10 3.091 2.955 1.107 137.297 o
-15 17 11 0.151 0.020 1.066 147.957 o
-15 17 13 48.919 47.871 1.909 46.153 o
-15 17 14 13.794 14.065 1.249 107.821 o
-15 17 15 74.782 79.676 2.397 29.288 o
-15 17 16 7.459 7.210 1.239 109.596 o
-15 17 17 52.066 52.745 2.386 29.538 o
-15 17 18 3.782 4.062 1.391 86.911 o
-15 17 19 34.183 36.568 2.488 27.176 o
-15 17 20 1.493 0.579 1.351 92.217 o
-15 17 21 25.276 26.241 1.726 56.444 o
-15 18 -11 0.116 0.315 1.066 147.957 o
-15 18 -10 15.165 13.557 1.310 98.025 o
-15 18 -9 0.107 2.772 1.117 134.812 o
-15 18 -8 1.388 1.899 1.259 106.089 o
-15 18 -7 8.441 7.494 1.412 84.428 o
-15 18 -6 6.773 7.119 1.391 86.911 o
-15 18 -5 12.567 12.216 1.564 68.782 o
-15 18 -4 1.636 0.437 1.188 119.163 o
-15 18 -3 8.728 8.662 1.340 93.620 o
-15 18 -2 0.988 1.330 1.056 150.816 o
-15 18 -1 19.910 17.274 1.320 96.522 o
-15 18 0 3.867 4.783 1.107 137.297 o
-15 18 1 25.575 26.494 1.442 80.898 o
-15 18 2 2.405 2.458 1.148 127.749 o
-15 18 3 2.647 4.813 1.188 119.163 o
-15 18 4 5.842 5.859 1.219 113.280 o
-15 18 5 5.309 4.813 1.188 119.163 o
-15 18 6 2.516 2.275 1.097 139.852 o
-15 18 7 5.027 5.626 1.097 139.852 o
-15 18 8 2.884 2.529 1.046 153.759 o
-15 18 10 7.070 5.971 1.219 113.280 o
-15 18 11 3.512 2.874 1.137 130.041 o
-15 18 12 0.383 0.427 1.097 139.852 o
-15 18 13 0.339 0.853 1.026 159.909 o
-15 18 14 2.065 1.188 1.036 156.789 o
-15 18 15 4.195 4.580 1.188 119.163 o
-15 18 16 1.365 1.107 1.137 130.041 o
-15 18 18 0.037 0.081 1.239 109.596 o
-15 18 19 7.605 7.870 1.401 85.656 o
-15 19 -10 0.846 1.117 1.198 117.152 o
-15 19 -9 9.750 10.490 1.412 84.428 o
-15 19 -8 14.672 16.319 1.544 70.604 o
-15 19 -6 30.293 32.323 1.950 44.250 o
-15 19 -5 17.808 13.780 1.564 68.782 o
-15 19 -4 15.224 14.674 1.412 84.428 o
-15 19 -2 95.112 94.675 2.661 23.764 o
-15 19 -1 0.119 0.589 1.208 115.192 o
-15 19 0 64.271 71.958 2.336 30.836 o
-15 19 1 3.354 3.148 1.198 117.152 o
-15 19 2 27.966 26.880 1.594 66.178 o
-15 19 3 43.014 41.879 2.072 39.197 o
-15 19 5 8.205 9.251 1.442 80.898 o
-15 19 6 7.146 6.144 1.188 119.163 o
-15 19 7 20.488 21.173 1.381 88.194 o
-15 19 8 2.611 2.325 1.066 147.957 o
-15 19 9 3.424 3.158 1.097 139.852 o
-15 19 10 3.853 4.052 1.178 121.227 o
-15 19 12 16.134 14.745 1.391 86.911 o
-15 19 13 10.597 10.196 1.178 121.227 o
-15 19 14 25.020 24.504 1.381 88.194 o
-15 19 15 0.330 1.036 1.127 132.394 o
-15 19 16 65.608 69.694 2.336 30.836 o
-15 19 17 3.384 4.468 1.310 98.025 o
-15 19 18 31.284 32.009 1.777 53.265 o
-15 20 -8 2.199 2.295 1.259 106.089 o
-15 20 -7 4.238 2.508 1.310 98.025 o
-15 20 -6 0.176 0.863 1.269 104.399 o
-15 20 -5 2.026 0.305 1.310 98.025 o
-15 20 -4 4.932 5.829 1.432 82.050 o
-15 20 -3 12.433 14.278 1.584 67.029 o
-15 20 -2 5.702 3.879 1.371 89.505 o
-15 20 0 3.254 3.412 1.422 83.226 o
-15 20 1 23.214 21.082 1.777 53.265 o
-15 20 2 5.933 6.286 1.259 106.089 o
-15 20 3 2.890 1.249 1.168 123.344 o
-15 20 4 5.891 5.484 1.371 89.505 o
-15 20 5 0.998 0.599 1.259 106.089 o
-15 20 6 5.877 7.149 1.168 123.344 o
-15 20 7 19.049 21.549 1.391 86.911 o
-15 20 8 3.991 3.544 1.107 137.297 o
-15 20 10 17.427 18.462 1.442 80.898 o
-15 20 11 0.369 0.112 1.097 139.852 o
-15 20 12 16.006 17.050 1.340 93.620 o
-15 20 13 2.500 2.539 1.066 147.957 o
-15 20 14 25.370 24.880 1.422 83.226 o
-15 20 15 0.468 0.173 1.127 132.394 o
-15 20 16 4.326 4.072 1.198 117.152 o
-15 20 17 0.357 1.655 1.239 109.596 o
-15 20 18 5.768 5.727 1.310 98.025 o
-15 21 -7 0.051 0.406 1.412 84.428 o
-15 21 -6 16.744 17.426 1.848 49.246 o
-15 21 -4 5.878 7.819 1.665 60.650 o
-15 21 -3 6.071 6.489 1.422 83.226 o
-15 21 -2 31.507 33.369 2.061 39.584 o
-15 21 -1 0.235 0.264 1.280 102.748 o
-15 21 0 22.569 23.367 1.767 53.879 o
-15 21 1 4.801 3.879 1.401 85.656 o
-15 21 2 35.176 34.862 2.031 40.781 o
-15 21 3 0.430 0.071 1.310 98.025 o
-15 21 4 12.744 11.790 1.533 71.542 o
-15 21 5 0.678 0.000 1.188 119.163 o
-15 21 6 30.222 33.156 1.767 53.879 o
-15 21 7 0.936 0.335 1.066 147.957 o
-15 21 8 0.714 1.188 1.036 156.789 o
-15 21 9 11.348 12.501 1.320 96.522 o
-15 21 11 0.011 0.152 1.097 139.852 o
-15 21 12 15.988 14.755 1.280 102.748 o
-15 21 13 2.304 2.813 1.066 147.957 o
-15 21 14 11.855 12.155 1.219 113.280 o
-15 21 15 0.269 0.345 1.117 134.812 o
-15 21 16 26.254 29.378 1.584 67.029 o
-15 21 17 5.310 4.722 1.290 101.136 o
-15 22 -7 8.929 8.540 1.625 63.720 o
-15 22 -6 0.010 0.305 1.442 80.898 o
-15 22 -5 23.896 21.823 1.919 45.666 o
-15 22 -4 1.916 1.046 1.503 74.472 o
-15 22 -3 0.659 1.381 1.310 98.025 o
-15 22 -2 13.980 15.588 1.625 63.720 o
-15 22 -1 0.296 1.097 1.300 99.562 o
-15 22 1 1.560 1.645 1.320 96.522 o
-15 22 2 5.945 7.352 1.747 55.139 o
-15 22 3 0.471 0.477 1.564 68.782 o
-15 22 4 4.466 4.773 1.493 75.488 o
-15 22 5 1.797 1.087 1.208 115.192 o
-15 22 6 6.939 6.611 1.137 130.041 o
-15 22 7 15.878 18.238 1.330 95.054 o
-15 22 8 32.958 34.395 1.726 56.444 o
-15 22 11 0.377 1.097 1.107 137.297 o
-15 22 12 7.545 7.200 1.158 125.518 o
-15 22 14 0.402 0.579 1.026 159.909 o
-15 22 15 0.525 0.955 1.117 134.812 o
-15 23 -5 2.985 2.996 1.493 75.488 o
-15 23 -4 2.155 1.584 1.493 75.488 o
-15 23 -3 2.196 0.660 1.330 95.054 o
-15 23 -2 11.251 13.831 1.574 67.897 o
-15 23 -1 115.364 129.476 3.067 17.886 o
-15 23 0 2.559 2.061 1.361 90.846 o
-15 23 1 5.503 4.641 1.706 57.796 o
-15 23 2 4.249 4.570 1.706 57.796 o
-15 23 3 2.555 1.950 1.432 82.050 o
-15 23 4 11.831 11.171 1.645 62.156 o
-15 23 5 2.208 1.950 1.412 84.428 o
-15 23 7 2.066 2.569 1.087 142.478 o
-15 23 8 6.191 5.981 1.127 132.394 o
-15 23 9 25.303 25.184 1.493 75.488 o
-15 23 10 12.808 12.562 1.310 98.025 o
-15 23 12 12.381 13.171 1.219 113.280 o
-15 23 13 12.358 11.211 1.178 121.227 o
-15 23 14 8.980 9.749 1.158 125.518 o
-15 24 -3 6.854 10.713 1.696 58.490 o
-15 24 -2 31.543 29.612 1.909 46.153 o
-15 24 -1 4.293 4.864 1.391 86.911 o
-15 24 0 0.479 0.122 1.574 67.897 o
-15 24 2 0.712 0.193 1.340 93.620 o
-15 24 3 1.146 0.924 1.391 86.911 o
-15 24 4 0.225 0.376 1.361 90.846 o
-15 24 6 15.922 14.440 1.665 60.650 o
-15 24 7 5.208 5.463 1.259 106.089 o
-15 24 8 29.302 29.521 1.777 53.265 o
-15 24 9 0.011 0.234 1.239 109.596 o
-15 24 11 22.997 24.250 1.472 77.585 o
-15 24 12 19.016 21.447 1.351 92.217 o
-15 25 2 1.810 1.980 1.361 90.846 o
-15 25 5 17.511 15.700 1.655 61.396 o
-15 25 6 2.652 3.107 1.361 90.846 o
-15 25 7 1.047 0.863 1.137 130.041 o
-15 25 8 0.374 0.691 1.249 107.821 o
-15 25 9 4.197 4.367 1.300 99.562 o
-14 0 -12 19.015 19.355 1.564 68.782 o
-14 0 -10 3.238 3.554 1.188 119.163 o
-14 0 -8 10.594 9.536 1.249 107.821 o
-14 0 -6 53.516 45.972 1.777 53.265 o
-14 0 -4 46.625 40.529 1.929 45.186 o
-14 0 -2 727.956 715.207 5.270 6.056 o
-14 0 0 427.872 422.895 4.042 10.298 o
-14 0 2 883.779 902.191 5.453 5.657 o
-14 0 4 1126.690 1135.880 5.900 4.832 o
-14 0 6 493.183 497.900 4.062 10.195 o
-14 0 8 30.505 30.739 1.747 55.139 o
-14 0 10 56.530 60.930 1.818 50.911 o
-14 0 12 350.086 355.395 5.169 6.296 o
-14 0 14 171.700 163.597 4.032 10.350 o
-14 0 16 359.544 380.366 5.727 5.128 o
-14 0 18 82.344 80.093 3.696 12.312 o
-14 0 20 174.336 171.092 4.519 8.237 o
-14 0 22 28.523 26.139 2.498 26.955 o
-14 0 24 8.806 7.616 1.757 54.503 o
-14 0 26 1.846 3.412 2.092 38.440 o
-14 1 -12 2.542 1.757 0.924 196.985 o
-14 1 -11 27.084 25.195 1.178 121.227 o
-14 1 -10 1.813 2.975 0.833 242.598 o
-14 1 -9 20.971 18.492 1.016 163.123 o
-14 1 -8 54.771 48.805 1.564 68.782 o
-14 1 -7 3.247 3.179 0.802 261.373 o
-14 1 -6 404.649 422.854 2.610 24.697 o
-14 1 -5 24.572 22.707 0.955 184.612 o
-14 1 -4 68.732 66.282 1.361 90.846 o
-14 1 -3 124.968 126.907 1.655 61.396 o
-14 1 -2 45.230 47.546 1.503 74.472 o
-14 1 -1 12.434 12.034 0.904 205.937 o
-14 1 0 10.087 9.119 0.853 231.183 o
-14 1 1 59.073 58.676 1.483 76.526 o
-14 1 2 64.407 66.160 1.472 77.585 o
-14 1 3 10.228 11.191 0.924 196.985 o
-14 1 4 46.786 45.840 1.371 89.505 o
-14 1 5 2.774 1.808 0.691 352.774 o
-14 1 6 29.594 32.029 1.188 119.163 o
-14 1 7 295.485 298.618 2.325 31.106 o
-14 1 8 1.197 1.259 0.680 363.384 o
-14 1 9 45.850 44.692 1.391 86.911 o
-14 1 10 49.128 48.866 1.340 93.620 o
-14 1 12 129.969 121.403 2.112 37.704 o
-14 1 14 4.560 2.722 1.158 125.518 o
-14 1 15 69.693 66.718 2.386 29.538 o
-14 1 16 44.983 45.972 2.336 30.836 o
-14 1 17 168.738 166.065 3.118 17.308 o
-14 1 18 12.325 11.841 1.452 79.771 o
-14 1 19 11.481 9.464 1.432 82.050 o
-14 1 20 2.037 1.808 1.310 98.025 o
-14 1 21 50.874 55.619 2.518 26.522 o
-14 1 22 44.614 45.362 2.458 27.854 o
-14 1 23 56.794 60.036 2.468 27.625 o
-14 1 24 2.280 2.600 1.229 111.415 o
-14 1 25 14.246 11.384 1.615 64.524 o
-14 1 26 4.087 3.443 1.472 77.585 o
-14 1 27 5.146 7.230 1.523 72.499 o
-14 2 -12 2.359 2.447 1.026 159.909 o
-14 2 -11 32.335 30.902 1.523 72.499 o
-14 2 -10 24.405 22.067 1.269 104.399 o
-14 2 -9 6.695 4.722 1.005 166.435 o
-14 2 -8 86.788 86.450 1.808 51.484 o
-14 2 -7 0.658 0.853 0.762 289.996 o
-14 2 -6 65.983 65.733 1.462 78.666 o
-14 2 -5 133.790 138.717 1.716 57.114 o
-14 2 -4 0.025 0.102 0.691 352.774 o
-14 2 -3 46.800 47.343 1.280 102.748 o
-14 2 -2 54.769 53.568 1.351 92.217 o
-14 2 -1 158.550 159.454 1.808 51.484 o
-14 2 0 206.987 210.138 1.950 44.250 o
-14 2 1 75.130 74.741 1.381 88.194 o
-14 2 2 126.515 122.246 1.929 45.186 o
-14 2 3 373.759 377.340 2.843 20.806 o
-14 2 4 332.527 343.980 2.681 23.405 o
-14 2 5 21.898 21.315 0.944 188.603 o
-14 2 6 558.150 560.028 3.016 18.493 o
-14 2 7 55.844 56.005 1.544 70.604 o
-14 2 8 144.853 148.040 2.061 39.584 o
-14 2 9 5.706 5.880 0.792 268.118 o
-14 2 10 27.883 26.342 1.066 147.957 o
-14 2 11 23.677 23.417 1.026 159.909 o
-14 2 12 46.822 46.865 1.726 56.444 o
-14 2 13 192.728 196.560 2.559 25.687 o
-14 2 14 18.924 15.872 1.188 119.163 o
-14 2 15 39.409 34.893 1.990 42.462 o
-14 2 16 9.817 9.109 1.361 90.846 o
-14 2 17 192.521 191.544 3.219 16.233 o
-14 2 18 2.099 1.940 1.280 102.748 o
-14 2 19 24.736 21.326 1.635 62.931 o
-14 2 20 0.931 1.107 1.310 98.025 o
-14 2 21 25.615 26.921 1.625 63.720 o
-14 2 22 8.505 10.013 1.391 86.911 o
-14 2 23 0.448 1.655 1.259 106.089 o
-14 2 24 0.239 0.599 1.208 115.192 o
-14 2 25 0.018 1.371 1.574 67.897 o
-14 2 26 0.530 1.127 1.412 84.428 o
-14 2 27 12.941 12.775 1.625 63.720 o
-14 3 -13 43.633 38.467 1.655 61.396 o
-14 3 -12 27.871 26.180 1.391 86.911 o
-14 3 -11 6.982 5.961 1.097 139.852 o
-14 3 -10 53.633 47.333 1.869 48.181 o
-14 3 -9 4.173 4.042 0.995 169.849 o
-14 3 -8 35.791 38.934 1.676 59.917 o
-14 3 -7 4.389 2.640 0.853 231.183 o
-14 3 -6 50.397 49.465 1.462 78.666 o
-14 3 -5 78.794 74.538 1.554 69.684 o
-14 3 -4 18.055 17.792 0.924 196.985 o
-14 3 -3 0.236 0.223 0.650 398.249 o
-14 3 -2 31.331 31.674 1.137 130.041 o
-14 3 -1 69.699 70.445 1.432 82.050 o
-14 3 0 98.022 95.762 1.523 72.499 o
-14 3 1 417.894 421.798 2.600 24.891 o
-14 3 2 28.255 26.210 1.137 130.041 o
-14 3 4 49.555 43.118 1.158 125.518 o
-14 3 5 57.893 55.253 1.361 90.846 o
-14 3 6 60.398 56.035 1.442 80.898 o
-14 3 7 9.789 8.845 0.894 210.644 o
-14 3 8 25.733 26.210 1.137 130.041 o
-14 3 9 159.348 159.413 1.980 42.899 o
-14 3 11 217.883 219.064 2.275 32.510 o
-14 3 12 64.519 63.977 1.858 48.709 o
-14 3 13 9.395 8.571 1.056 150.816 o
-14 3 14 3.757 2.346 0.975 177.000 o
-14 3 15 13.794 13.161 1.158 125.518 o
-14 3 16 1.890 0.335 0.995 169.849 o
-14 3 17 37.419 32.841 1.950 44.250 o
-14 3 18 8.801 6.682 1.361 90.846 o
-14 3 19 9.647 8.632 1.432 82.050 o
-14 3 20 4.428 5.006 1.300 99.562 o
-14 3 21 0.382 0.223 1.178 121.227 o
-14 3 22 20.668 20.493 1.554 69.684 o
-14 3 23 22.202 22.178 1.584 67.029 o
-14 3 24 13.785 14.501 1.401 85.656 o
-14 3 25 0.166 1.371 1.554 69.684 o
-14 3 26 14.698 15.273 1.848 49.246 o
-14 3 27 0.688 0.538 1.371 89.505 o
-14 4 -13 0.382 0.701 1.036 156.789 o
-14 4 -12 6.107 5.941 1.107 137.297 o
-14 4 -11 4.860 5.758 1.087 142.478 o
-14 4 -10 1.845 1.351 0.985 173.369 o
-14 4 -9 45.495 49.658 1.838 49.792 o
-14 4 -8 12.823 9.637 1.056 150.816 o
-14 4 -7 2.190 0.650 0.833 242.598 o
-14 4 -6 6.182 5.392 0.812 254.880 o
-14 4 -5 49.811 48.094 1.432 82.050 o
-14 4 -4 4.418 4.519 0.751 297.887 o
-14 4 -3 173.912 171.345 1.899 46.648 o
-14 4 -2 81.111 83.626 1.442 80.898 o
-14 4 -1 95.224 90.430 1.533 71.542 o
-14 4 0 31.967 32.212 1.198 117.152 o
-14 4 1 191.826 195.728 2.041 40.376 o
-14 4 3 340.324 337.471 2.437 28.320 o
-14 4 4 10.623 10.602 0.883 215.514 o
-14 4 5 138.540 141.155 1.767 53.879 o
-14 4 6 35.772 32.395 1.340 93.620 o
-14 4 7 9.959 6.591 0.823 248.625 o
-14 4 8 28.408 28.485 1.310 98.025 o
-14 4 9 2.719 1.899 0.731 314.666 o
-14 4 10 172.371 174.910 2.082 38.816 o
-14 4 11 110.711 117.057 2.011 41.609 o
-14 4 12 124.799 122.195 1.990 42.462 o
-14 4 13 89.844 88.684 2.051 39.977 o
-14 4 14 26.640 23.692 1.300 99.562 o
-14 4 15 55.129 59.386 1.950 44.250 o
-14 4 16 1.567 1.076 0.995 169.849 o
-14 4 17 54.448 53.060 2.001 42.032 o
-14 4 19 56.277 51.973 2.427 28.557 o
-14 4 20 8.074 8.835 1.401 85.656 o
-14 4 21 2.891 2.559 1.219 113.280 o
-14 4 22 4.148 4.478 1.290 101.136 o
-14 4 23 3.255 3.595 1.280 102.748 o
-14 4 26 1.283 2.072 1.533 71.542 o
-14 4 27 2.500 2.133 1.503 74.472 o
-14 5 -13 14.403 12.105 1.229 111.415 o
-14 5 -12 31.364 28.221 1.442 80.898 o
-14 5 -11 37.009 30.871 1.513 73.475 o
-14 5 -10 3.217 2.193 1.016 163.123 o
-14 5 -9 1.440 0.965 0.955 184.612 o
-14 5 -8 0.402 0.843 0.924 196.985 o
-14 5 -7 170.669 165.943 2.214 34.324 o
-14 5 -6 13.252 13.100 0.944 188.603 o
-14 5 -5 26.867 26.403 1.076 145.179 o
-14 5 -4 26.219 24.727 1.056 150.816 o
-14 5 -3 65.053 61.032 1.432 82.050 o
-14 5 -2 8.459 7.129 0.741 306.104 o
-14 5 -1 69.014 68.627 1.452 79.771 o
-14 5 0 2.684 1.716 0.680 363.384 o
-14 5 1 3.190 3.290 0.741 306.104 o
-14 5 2 33.180 35.847 1.422 83.226 o
-14 5 3 1.094 0.376 0.741 306.104 o
-14 5 6 4.631 2.407 0.751 297.887 o
-14 5 7 43.089 44.753 1.340 93.620 o
-14 5 8 0.988 0.569 0.762 289.996 o
-14 5 9 12.496 10.439 0.863 225.776 o
-14 5 10 17.837 17.944 0.985 173.369 o
-14 5 11 174.652 175.600 2.193 34.963 o
-14 5 12 1.656 1.452 0.823 248.625 o
-14 5 13 24.727 23.641 1.269 104.399 o
-14 5 14 4.330 3.219 0.904 205.937 o
-14 5 15 77.000 74.406 1.858 48.709 o
-14 5 16 25.907 25.702 1.320 96.522 o
-14 5 17 35.029 34.395 1.584 67.029 o
-14 5 18 22.215 21.447 1.269 104.399 o
-14 5 19 0.582 0.173 1.046 153.759 o
-14 5 20 22.418 21.701 1.635 62.931 o
-14 5 21 7.350 7.220 1.310 98.025 o
-14 5 22 20.758 20.848 1.544 70.604 o
-14 5 23 2.137 1.066 1.229 111.415 o
-14 5 24 10.725 9.871 1.422 83.226 o
-14 5 26 2.640 3.412 1.574 67.897 o
-14 6 -12 3.982 4.407 0.985 173.369 o
-14 6 -11 1.741 2.386 0.965 180.746 o
-14 6 -10 13.762 12.369 1.168 123.344 o
-14 6 -9 4.771 4.956 1.046 153.759 o
-14 6 -7 6.192 5.768 0.924 196.985 o
-14 6 -6 105.783 106.841 1.797 52.068 o
-14 6 -5 21.450 16.441 0.965 180.746 o
-14 6 -4 2.150 1.462 0.741 306.104 o
-14 6 -3 37.651 36.274 1.320 96.522 o
-14 6 -2 119.404 117.108 1.696 58.490 o
-14 6 -1 101.996 103.094 1.625 63.720 o
-14 6 0 0.383 0.345 0.711 332.904 o
-14 6 1 241.438 232.489 2.508 26.738 o
-14 6 2 62.660 59.366 1.635 62.931 o
-14 6 3 251.482 242.755 2.478 27.399 o
-14 6 4 2.039 1.046 0.762 289.996 o
-14 6 5 118.929 118.996 1.737 55.786 o
-14 6 7 132.185 131.558 1.818 50.911 o
-14 6 8 142.832 140.038 1.858 48.709 o
-14 6 9 27.121 28.820 1.330 95.054 o
-14 6 10 129.999 128.461 1.980 42.899 o
-14 6 11 57.045 59.458 1.716 57.114 o
-14 6 12 374.082 377.979 2.965 19.131 o
-14 6 13 1.896 1.188 0.944 188.603 o
-14 6 14 110.674 112.467 2.214 34.324 o
-14 6 15 65.887 65.825 1.879 47.662 o
-14 6 16 207.074 207.528 2.549 25.892 o
-14 6 17 56.777 57.091 1.858 48.709 o
-14 6 18 50.763 48.419 1.828 50.347 o
-14 6 19 23.581 19.833 1.259 106.089 o
-14 6 20 24.801 24.819 1.320 96.522 o
-14 6 21 5.435 5.098 1.056 150.816 o
-14 6 22 1.723 1.401 1.107 137.297 o
-14 6 23 9.830 9.810 1.391 86.911 o
-14 6 26 9.579 8.774 1.676 59.917 o
-14 7 -13 4.331 4.153 1.016 163.123 o
-14 7 -12 6.799 5.463 1.016 163.123 o
-14 7 -11 138.386 132.035 2.336 30.836 o
-14 7 -9 44.926 40.265 1.604 65.343 o
-14 7 -8 0.525 0.934 0.812 254.880 o
-14 7 -7 276.498 282.644 2.681 23.405 o
-14 7 -6 51.804 52.390 1.554 69.684 o
-14 7 -5 151.932 151.675 1.970 43.342 o
-14 7 -4 78.338 80.499 1.615 64.524 o
-14 7 -3 453.617 459.737 2.864 20.512 o
-14 7 -2 21.659 18.330 0.934 192.726 o
-14 7 -1 5.195 4.915 0.873 220.556 o
-14 7 0 9.599 10.470 0.975 177.000 o
-14 7 1 4.871 4.397 0.853 231.183 o
-14 7 2 1.017 1.087 0.802 261.373 o
-14 7 3 63.178 64.748 1.686 59.197 o
-14 7 4 19.238 17.233 1.046 153.759 o
-14 7 6 18.001 15.852 0.924 196.985 o
-14 7 7 155.044 163.221 1.818 50.911 o
-14 7 8 1.210 1.229 0.721 323.592 o
-14 7 9 25.520 22.737 1.208 115.192 o
-14 7 10 43.586 42.631 1.533 71.542 o
-14 7 11 125.142 117.585 1.990 42.462 o
-14 7 12 48.395 45.576 1.635 62.931 o
-14 7 13 172.499 172.280 2.498 26.955 o
-14 7 14 24.918 27.550 1.462 78.666 o
-14 7 15 68.911 63.530 1.950 44.250 o
-14 7 16 48.662 44.377 1.716 57.114 o
-14 7 17 7.979 6.367 1.046 153.759 o
-14 7 18 15.107 13.983 1.168 123.344 o
-14 7 19 15.007 13.841 1.178 121.227 o
-14 7 21 10.276 11.922 1.148 127.749 o
-14 7 22 1.544 1.564 0.975 177.000 o
-14 7 23 4.303 3.473 1.107 137.297 o
-14 7 24 2.975 2.366 1.178 121.227 o
-14 7 25 5.937 5.788 1.615 64.524 o
-14 8 -13 1.518 0.721 0.975 177.000 o
-14 8 -12 14.352 13.222 1.137 130.041 o
-14 8 -11 6.373 5.504 1.005 166.435 o
-14 8 -9 35.715 39.818 1.625 63.720 o
-14 8 -8 15.850 18.269 1.056 150.816 o
-14 8 -7 8.858 8.957 0.914 201.386 o
-14 8 -6 6.882 5.027 0.802 261.373 o
-14 8 -5 10.425 8.601 0.833 242.598 o
-14 8 -4 0.510 1.127 0.751 297.887 o
-14 8 -3 11.253 9.079 0.853 231.183 o
-14 8 -2 12.069 10.602 0.924 196.985 o
-14 8 -1 19.513 19.965 1.208 115.192 o
-14 8 0 19.287 16.664 1.148 127.749 o
-14 8 1 0.506 0.345 0.823 248.625 o
-14 8 2 57.409 53.608 1.645 62.156 o
-14 8 3 20.415 20.422 1.127 132.394 o
-14 8 4 94.522 98.290 1.889 47.151 o
-14 8 5 39.645 38.569 1.381 88.194 o
-14 8 6 2.316 1.970 0.731 314.666 o
-14 8 7 100.203 101.398 1.747 55.139 o
-14 8 8 40.742 39.239 1.665 60.650 o
-14 8 9 83.030 85.048 1.990 42.462 o
-14 8 10 250.373 250.169 2.579 25.284 o
-14 8 11 181.437 189.330 2.325 31.106 o
-14 8 12 247.407 260.100 2.630 24.317 o
-14 8 13 52.445 50.349 1.869 48.181 o
-14 8 14 172.312 175.814 2.590 25.086 o
-14 8 15 56.581 56.767 1.940 44.715 o
-14 8 16 74.934 76.173 2.061 39.584 o
-14 8 17 49.333 48.500 1.828 50.347 o
-14 8 18 19.143 19.112 1.249 107.821 o
-14 8 19 30.208 27.236 1.381 88.194 o
-14 8 20 3.233 2.955 1.026 159.909 o
-14 8 23 0.003 0.254 0.934 192.726 o
-14 8 24 5.637 4.996 1.219 113.280 o
-14 8 25 8.254 8.733 1.706 57.796 o
-14 8 26 8.620 9.424 1.706 57.796 o
-14 9 -13 3.327 1.696 0.995 169.849 o
-14 9 -12 32.777 32.110 1.472 77.585 o
-14 9 -11 7.426 5.890 1.026 159.909 o
-14 9 -10 47.868 43.403 1.726 56.444 o
-14 9 -9 36.003 32.669 1.442 80.898 o
-14 9 -8 119.411 120.235 1.950 44.250 o
-14 9 -7 27.735 25.012 1.158 125.518 o
-14 9 -6 226.858 219.043 2.244 33.399 o
-14 9 -4 56.201 54.725 1.452 79.771 o
-14 9 -3 45.365 46.083 1.432 82.050 o
-14 9 -2 131.597 128.166 1.797 52.068 o
-14 9 -1 6.799 7.037 1.016 163.123 o
-14 9 0 44.910 43.209 1.726 56.444 o
-14 9 1 22.303 19.924 1.208 115.192 o
-14 9 2 64.701 69.582 1.909 46.153 o
-14 9 3 1.013 0.670 0.873 220.556 o
-14 9 4 30.498 25.408 1.330 95.054 o
-14 9 5 1.013 1.300 0.782 275.127 o
-14 9 6 116.785 122.185 1.929 45.186 o
-14 9 7 56.713 52.897 1.615 64.524 o
-14 9 8 315.493 319.131 2.762 22.048 o
-14 9 10 395.171 396.786 3.473 13.946 o
-14 9 11 12.220 9.464 1.016 163.123 o
-14 9 12 227.683 239.709 2.590 25.086 o
-14 9 13 49.346 46.977 1.737 55.786 o
-14 9 14 148.694 146.131 2.437 28.320 o
-14 9 15 12.190 9.911 1.148 127.749 o
-14 9 16 61.410 64.545 2.275 32.510 o
-14 9 17 1.500 0.701 1.026 159.909 o
-14 9 18 8.852 10.835 1.137 130.041 o
-14 9 19 10.690 10.510 1.137 130.041 o
-14 9 20 4.975 4.285 1.056 150.816 o
-14 9 21 1.282 0.782 0.995 169.849 o
-14 9 22 0.286 0.477 1.005 166.435 o
-14 9 23 12.936 13.557 1.300 99.562 o
-14 9 24 13.868 14.887 1.371 89.505 o
-14 9 26 13.128 15.578 1.818 50.911 o
-14 10 -13 0.681 0.284 0.975 177.000 o
-14 10 -12 27.523 24.941 1.310 98.025 o
-14 10 -11 5.405 5.809 1.036 156.789 o
-14 10 -10 27.878 25.977 1.280 102.748 o
-14 10 -9 3.417 4.671 0.995 169.849 o
-14 10 -7 1.299 1.310 0.843 236.787 o
-14 10 -6 1.360 0.081 0.802 261.373 o
-14 10 -5 67.455 68.110 1.635 62.931 o
-14 10 -4 7.879 6.844 0.863 225.776 o
-14 10 -3 9.135 9.302 0.883 215.514 o
-14 10 -2 24.279 24.433 1.148 127.749 o
-14 10 0 3.520 2.244 0.833 242.598 o
-14 10 1 9.420 9.525 0.944 188.603 o
-14 10 2 14.850 13.821 1.137 130.041 o
-14 10 3 72.353 71.918 1.960 43.793 o
-14 10 4 156.708 155.554 2.437 28.320 o
-14 10 5 9.267 8.276 0.924 196.985 o
-14 10 6 64.744 65.896 1.706 57.796 o
-14 10 8 42.221 40.549 1.757 54.503 o
-14 10 9 79.150 73.086 2.254 33.099 o
-14 10 10 7.721 6.235 1.087 142.478 o
-14 10 11 159.569 163.120 2.549 25.892 o
-14 10 12 10.739 10.328 1.168 123.344 o
-14 10 13 161.562 162.673 2.569 25.484 o
-14 10 15 49.316 46.601 1.889 47.151 o
-14 10 16 43.688 48.907 1.970 43.342 o
-14 10 17 49.229 47.302 2.001 42.032 o
-14 10 19 7.445 7.037 1.097 139.852 o
-14 10 20 12.868 14.440 1.208 115.192 o
-14 10 21 0.007 0.853 1.107 137.297 o
-14 10 23 4.800 5.037 1.168 123.344 o
-14 10 24 0.825 0.894 1.188 119.163 o
-14 10 25 1.692 2.295 1.280 102.748 o
-14 11 -13 7.659 8.358 1.097 139.852 o
-14 11 -12 36.648 34.172 1.554 69.684 o
-14 11 -11 28.577 26.190 1.310 98.025 o
-14 11 -10 26.906 25.337 1.290 101.136 o
-14 11 -9 37.178 34.882 1.483 76.526 o
-14 11 -8 9.245 8.073 0.975 177.000 o
-14 11 -7 8.297 7.098 0.965 180.746 o
-14 11 -6 245.399 237.759 2.549 25.892 o
-14 11 -5 15.550 14.623 0.995 169.849 o
-14 11 -4 84.754 79.900 1.676 59.917 o
-14 11 -2 31.514 29.978 1.280 102.748 o
-14 11 -1 9.188 8.276 0.965 180.746 o
-14 11 0 0.210 0.944 0.833 242.598 o
-14 11 1 24.948 22.585 1.178 121.227 o
-14 11 2 14.060 16.035 1.076 145.179 o
-14 11 3 58.715 57.833 1.706 57.796 o
-14 11 4 110.547 118.397 2.011 41.609 o
-14 11 5 103.238 104.333 1.777 53.265 o
-14 11 6 7.228 7.281 0.944 188.603 o
-14 11 7 16.828 14.765 1.066 147.957 o
-14 11 8 1.366 1.919 1.066 147.957 o
-14 11 9 88.994 82.255 2.163 35.955 o
-14 11 10 6.024 5.575 1.087 142.478 o
-14 11 11 94.168 98.656 2.265 32.802 o
-14 11 12 170.282 175.387 2.671 23.583 o
-14 11 13 10.002 8.987 1.056 150.816 o
-14 11 14 6.299 5.230 1.117 134.812 o
-14 11 15 1.022 0.691 1.046 153.759 o
-14 11 16 104.435 108.212 2.336 30.836 o
-14 11 18 6.471 4.986 1.107 137.297 o
-14 11 19 38.292 37.096 1.858 48.709 o
-14 11 20 10.134 8.865 1.269 104.399 o
-14 11 21 10.728 11.171 1.320 96.522 o
-14 11 22 2.749 1.665 1.117 134.812 o
-14 11 24 5.373 6.976 1.320 96.522 o
-14 11 25 13.254 12.308 1.615 64.524 o
-14 12 -13 5.268 4.803 1.117 134.812 o
-14 12 -12 0.081 0.691 1.076 145.179 o
-14 12 -11 27.555 26.383 1.330 95.054 o
-14 12 -10 1.085 1.919 0.975 177.000 o
-14 12 -9 59.139 57.386 1.777 53.265 o
-14 12 -8 25.302 25.469 1.290 101.136 o
-14 12 -7 5.934 6.804 1.005 166.435 o
-14 12 -6 35.827 35.644 1.472 77.585 o
-14 12 -5 3.592 2.143 0.853 231.183 o
-14 12 -4 42.876 40.458 1.483 76.526 o
-14 12 -3 4.091 4.092 0.883 215.514 o
-14 12 -2 57.437 54.634 1.635 62.931 o
-14 12 -1 75.009 73.949 1.879 47.662 o
-14 12 0 0.016 0.427 0.853 231.183 o
-14 12 1 10.805 12.765 1.056 150.816 o
-14 12 2 208.557 213.692 2.539 26.100 o
-14 12 3 73.501 73.522 1.838 49.792 o
-14 12 4 25.382 24.281 1.219 113.280 o
-14 12 5 94.912 91.324 1.747 55.139 o
-14 12 7 24.026 23.224 1.087 142.478 o
-14 12 8 4.283 3.940 0.975 177.000 o
-14 12 9 103.113 99.803 2.021 41.192 o
-14 12 10 6.753 8.104 1.036 156.789 o
-14 12 11 228.164 232.539 2.955 19.263 o
-14 12 12 54.194 55.436 2.021 41.192 o
-14 12 13 211.219 209.477 2.640 24.131 o
-14 12 14 0.275 0.741 1.046 153.759 o
-14 12 15 2.946 3.138 1.087 142.478 o
-14 12 16 48.626 50.217 2.691 23.229 o
-14 12 17 22.965 22.778 1.869 48.181 o
-14 12 18 23.018 20.655 1.655 61.396 o
-14 12 19 1.331 2.732 1.239 109.596 o
-14 12 20 27.159 25.946 1.544 70.604 o
-14 12 21 4.194 6.337 1.219 113.280 o
-14 12 22 0.008 0.305 1.097 139.852 o
-14 12 23 9.298 7.657 1.219 113.280 o
-14 12 24 3.354 4.377 1.249 107.821 o
-14 12 25 0.780 0.894 1.371 89.505 o
-14 13 -13 15.828 14.146 1.249 107.821 o
-14 13 -12 54.107 53.547 2.061 39.584 o
-14 13 -11 32.874 30.242 1.533 71.542 o
-14 13 -10 8.944 8.297 1.168 123.344 o
-14 13 -9 0.089 0.396 0.934 192.726 o
-14 13 -8 4.520 3.026 0.965 180.746 o
-14 13 -7 139.713 143.988 2.244 33.399 o
-14 13 -6 8.694 8.683 1.036 156.789 o
-14 13 -5 68.423 68.902 1.696 58.490 o
-14 13 -4 1.272 1.016 0.823 248.625 o
-14 13 -3 2.484 1.970 0.863 225.776 o
-14 13 -2 0.821 1.127 0.904 205.937 o
-14 13 -1 0.839 1.158 0.894 210.644 o
-14 13 0 61.559 65.134 1.838 49.792 o
-14 13 1 0.088 0.183 0.873 220.556 o
-14 13 2 3.140 2.315 0.914 201.386 o
-14 13 3 210.836 215.987 2.569 25.484 o
-14 13 4 4.993 3.229 0.934 192.726 o
-14 13 5 4.981 3.148 0.833 242.598 o
-14 13 6 21.280 16.989 1.036 156.789 o
-14 13 7 26.382 28.129 1.300 99.562 o
-14 13 8 105.253 116.610 2.285 32.222 o
-14 13 9 22.599 17.243 1.137 130.041 o
-14 13 10 90.033 84.957 2.112 37.704 o
-14 13 11 128.849 127.577 2.173 35.620 o
-14 13 12 25.639 22.625 1.148 127.749 o
-14 13 13 3.147 1.797 0.863 225.776 o
-14 13 14 3.206 2.843 1.056 150.816 o
-14 13 15 57.635 61.641 2.275 32.510 o
-14 13 16 20.287 22.686 1.665 60.650 o
-14 13 17 0.565 1.635 1.442 80.898 o
-14 13 18 14.544 14.410 1.737 55.786 o
-14 13 19 1.595 1.137 1.503 74.472 o
-14 13 20 8.844 10.206 1.503 74.472 o
-14 13 21 12.470 9.200 1.472 77.585 o
-14 13 22 4.884 4.052 1.188 119.163 o
-14 13 24 0.272 1.066 1.208 115.192 o
-14 14 -12 11.793 8.825 1.300 99.562 o
-14 14 -11 9.447 9.861 1.351 92.217 o
-14 14 -10 9.117 7.261 1.290 101.136 o
-14 14 -9 14.175 12.399 1.239 109.596 o
-14 14 -8 2.512 1.889 0.944 188.603 o
-14 14 -7 24.100 23.235 1.249 107.821 o
-14 14 -6 8.428 9.627 1.066 147.957 o
-14 14 -5 4.055 3.666 0.904 205.937 o
-14 14 -4 46.749 47.109 1.726 56.444 o
-14 14 -3 1.229 1.188 0.873 220.556 o
-14 14 -2 17.119 14.451 1.137 130.041 o
-14 14 -1 47.749 50.552 1.808 51.484 o
-14 14 0 2.190 3.006 0.934 192.726 o
-14 14 1 0.900 1.533 0.904 205.937 o
-14 14 2 51.216 49.313 1.726 56.444 o
-14 14 3 46.023 44.621 1.747 55.139 o
-14 14 4 13.852 13.313 1.097 139.852 o
-14 14 5 81.531 81.108 1.757 54.503 o
-14 14 7 41.955 45.728 1.676 59.917 o
-14 14 8 1.187 2.001 0.975 177.000 o
-14 14 9 0.253 0.873 0.904 205.937 o
-14 14 10 13.881 13.567 1.208 115.192 o
-14 14 11 77.526 80.600 2.163 35.955 o
-14 14 12 67.558 69.582 1.929 45.186 o
-14 14 13 1.672 1.828 0.955 184.612 o
-14 14 14 6.568 6.956 1.168 123.344 o
-14 14 15 1.031 1.422 1.056 150.816 o
-14 14 16 19.210 18.502 1.381 88.194 o
-14 14 18 15.938 17.426 1.828 50.347 o
-14 14 19 0.694 1.056 1.493 75.488 o
-14 14 20 0.808 1.929 1.472 77.585 o
-14 14 21 25.184 25.428 1.726 56.444 o
-14 14 22 1.270 1.797 1.290 101.136 o
-14 14 23 0.902 0.386 1.442 80.898 o
-14 14 24 1.109 0.325 1.381 88.194 o
-14 15 -13 0.023 0.223 1.097 139.852 o
-14 15 -11 36.944 35.553 1.797 52.068 o
-14 15 -10 9.400 10.246 1.340 93.620 o
-14 15 -9 11.446 10.622 1.219 113.280 o
-14 15 -8 10.307 9.932 1.208 115.192 o
-14 15 -7 64.399 65.256 2.061 39.584 o
-14 15 -6 0.078 0.528 0.914 201.386 o
-14 15 -5 97.312 94.878 2.021 41.192 o
-14 15 -4 7.991 7.169 1.026 159.909 o
-14 15 -3 9.222 8.693 1.107 137.297 o
-14 15 -2 16.259 12.470 1.158 125.518 o
-14 15 -1 13.418 15.639 1.188 119.163 o
-14 15 0 3.168 2.894 0.975 177.000 o
-14 15 1 8.266 9.119 1.076 145.179 o
-14 15 2 0.416 0.487 0.934 192.726 o
-14 15 3 63.141 64.109 1.940 44.715 o
-14 15 4 21.888 20.686 1.239 109.596 o
-14 15 5 59.965 61.356 1.696 58.490 o
-14 15 6 15.139 14.451 1.107 137.297 o
-14 15 7 11.206 10.378 1.148 127.749 o
-14 15 8 74.577 76.711 2.112 37.704 o
-14 15 9 37.795 38.274 1.777 53.265 o
-14 15 10 0.915 0.528 1.005 166.435 o
-14 15 11 75.906 72.811 1.970 43.342 o
-14 15 12 0.566 0.041 0.924 196.985 o
-14 15 13 44.357 48.856 1.869 48.181 o
-14 15 14 33.684 32.080 1.604 65.343 o
-14 15 15 18.897 16.644 1.361 90.846 o
-14 15 16 25.990 26.098 1.523 72.499 o
-14 15 17 18.650 19.995 1.564 68.782 o
-14 15 18 45.462 48.419 2.386 29.538 o
-14 15 19 1.088 0.701 1.188 119.163 o
-14 15 20 2.396 1.046 1.462 78.666 o
-14 15 21 9.976 11.780 1.533 71.542 o
-14 15 22 11.912 11.739 1.503 74.472 o
-14 15 23 6.609 5.991 1.544 70.604 o
-14 16 -12 1.081 0.467 1.127 132.394 o
-14 16 -11 10.938 9.454 1.290 101.136 o
-14 16 -10 7.618 7.159 1.239 109.596 o
-14 16 -8 5.186 4.641 1.127 132.394 o
-14 16 -7 36.031 33.034 1.594 66.178 o
-14 16 -6 10.809 12.206 1.229 111.415 o
-14 16 -5 16.176 14.075 1.219 113.280 o
-14 16 -3 6.620 6.123 1.087 142.478 o
-14 16 -2 0.601 0.853 0.995 169.849 o
-14 16 -1 148.538 152.163 2.488 27.176 o
-14 16 0 3.532 3.057 1.066 147.957 o
-14 16 1 101.515 99.946 2.275 32.510 o
-14 16 2 42.055 39.868 1.869 48.181 o
-14 16 3 225.089 234.520 2.965 19.131 o
-14 16 5 171.200 171.234 2.468 27.625 o
-14 16 6 5.325 4.062 0.975 177.000 o
-14 16 7 120.891 122.835 2.437 28.320 o
-14 16 8 3.308 3.646 1.005 166.435 o
-14 16 9 21.107 18.878 1.249 107.821 o
-14 16 10 8.279 6.926 1.168 123.344 o
-14 16 11 5.457 6.895 1.066 147.957 o
-14 16 12 16.610 17.964 1.249 107.821 o
-14 16 13 26.981 27.124 1.371 89.505 o
-14 16 14 1.597 1.686 0.975 177.000 o
-14 16 15 37.157 39.361 1.889 47.151 o
-14 16 16 3.329 2.742 1.168 123.344 o
-14 16 17 26.427 27.419 1.574 67.897 o
-14 16 18 3.568 4.214 1.330 95.054 o
-14 16 20 0.344 0.010 1.219 113.280 o
-14 16 21 24.782 24.149 1.574 67.897 o
-14 16 22 6.168 8.459 1.422 83.226 o
-14 17 -13 2.490 1.472 1.249 107.821 o
-14 17 -12 1.709 1.838 1.127 132.394 o
-14 17 -11 1.007 0.934 1.137 130.041 o
-14 17 -10 5.351 4.306 1.198 117.152 o
-14 17 -9 1.517 0.995 1.036 156.789 o
-14 17 -8 8.715 7.941 1.188 119.163 o
-14 17 -7 2.532 2.254 1.087 142.478 o
-14 17 -6 15.398 12.562 1.361 90.846 o
-14 17 -5 20.937 19.833 1.472 77.585 o
-14 17 -4 12.849 10.754 1.320 96.522 o
-14 17 -3 8.110 7.596 1.117 134.812 o
-14 17 -2 25.319 25.276 1.412 84.428 o
-14 17 0 3.081 4.966 1.148 127.749 o
-14 17 1 0.727 0.274 1.056 150.816 o
-14 17 2 29.235 26.098 1.462 78.666 o
-14 17 3 0.617 1.219 1.148 127.749 o
-14 17 4 10.864 9.759 1.310 98.025 o
-14 17 5 1.746 0.833 0.965 180.746 o
-14 17 6 18.365 16.857 1.310 98.025 o
-14 17 8 28.595 25.733 1.371 89.505 o
-14 17 10 3.800 2.803 1.016 163.123 o
-14 17 11 0.709 0.904 0.955 184.612 o
-14 17 12 7.825 6.337 1.056 150.816 o
-14 17 13 2.160 2.183 1.005 166.435 o
-14 17 14 0.457 0.660 0.975 177.000 o
-14 17 15 0.974 1.919 1.137 130.041 o
-14 17 16 6.599 5.646 1.229 111.415 o
-14 17 17 7.766 8.256 1.290 101.136 o
-14 17 18 30.755 30.292 1.747 55.139 o
-14 17 19 4.804 4.468 1.300 99.562 o
-14 17 20 16.918 19.020 1.604 65.343 o
-14 17 21 7.610 7.545 1.249 107.821 o
-14 17 22 25.810 25.438 1.574 67.897 o
-14 18 -12 24.891 23.580 1.483 76.526 o
-14 18 -11 6.441 5.534 1.208 115.192 o
-14 18 -10 1.364 1.290 1.127 132.394 o
-14 18 -8 0.147 0.386 1.026 159.909 o
-14 18 -7 7.283 6.560 1.269 104.399 o
-14 18 -6 7.102 6.580 1.280 102.748 o
-14 18 -5 2.857 3.483 1.361 90.846 o
-14 18 -4 25.277 23.519 1.564 68.782 o
-14 18 -3 42.797 43.819 2.234 33.703 o
-14 18 -2 119.781 125.780 2.914 19.804 o
-14 18 -1 39.311 39.178 1.889 47.151 o
-14 18 0 21.484 22.372 1.442 80.898 o
-14 18 1 31.878 31.572 1.716 57.114 o
-14 18 2 60.354 60.737 2.336 30.836 o
-14 18 3 26.262 23.438 1.594 66.178 o
-14 18 4 22.602 20.889 1.554 69.684 o
-14 18 5 28.393 27.926 1.554 69.684 o
-14 18 6 25.945 27.083 1.523 72.499 o
-14 18 7 3.308 3.219 1.056 150.816 o
-14 18 10 9.441 8.703 1.117 134.812 o
-14 18 11 2.457 2.437 1.016 163.123 o
-14 18 12 1.725 1.076 0.995 169.849 o
-14 18 13 4.481 3.859 1.056 150.816 o
-14 18 14 8.919 8.053 1.137 130.041 o
-14 18 15 29.742 29.246 1.686 59.197 o
-14 18 16 34.268 36.660 1.950 44.250 o
-14 18 17 12.345 11.902 1.340 93.620 o
-14 18 18 20.136 17.913 1.554 69.684 o
-14 18 19 14.783 14.765 1.513 73.475 o
-14 18 20 38.636 40.346 2.173 35.620 o
-14 18 21 6.336 7.180 1.239 109.596 o
-14 19 -12 10.713 9.393 1.381 88.194 o
-14 19 -11 8.278 9.698 1.259 106.089 o
-14 19 -10 7.883 9.251 1.269 104.399 o
-14 19 -9 4.539 5.067 1.097 139.852 o
-14 19 -8 1.337 1.665 1.087 142.478 o
-14 19 -7 33.246 31.805 1.940 44.715 o
-14 19 -5 19.363 18.492 1.676 59.917 o
-14 19 -4 3.835 3.808 1.239 109.596 o
-14 19 -3 27.511 25.134 1.737 55.786 o
-14 19 -2 25.794 24.636 1.716 57.114 o
-14 19 0 13.495 12.633 1.432 82.050 o
-14 19 1 1.203 0.619 1.168 123.344 o
-14 19 2 5.102 4.336 1.219 113.280 o
-14 19 3 22.691 22.097 1.584 67.029 o
-14 19 4 2.295 1.665 1.168 123.344 o
-14 19 5 1.358 1.158 1.127 132.394 o
-14 19 6 6.970 6.966 1.188 119.163 o
-14 19 7 0.225 0.325 0.995 169.849 o
-14 19 8 0.607 0.650 0.995 169.849 o
-14 19 9 4.758 6.347 1.046 153.759 o
-14 19 10 2.871 2.011 1.016 163.123 o
-14 19 11 2.156 2.630 1.036 156.789 o
-14 19 13 6.129 7.342 1.137 130.041 o
-14 19 14 0.402 0.366 1.036 156.789 o
-14 19 15 2.135 2.468 1.137 130.041 o
-14 19 16 0.277 0.772 1.148 127.749 o
-14 19 17 4.350 3.656 1.198 117.152 o
-14 19 18 3.207 2.630 1.300 99.562 o
-14 19 19 5.070 5.504 1.320 96.522 o
-14 19 20 0.144 0.427 1.219 113.280 o
-14 20 -11 2.747 3.849 1.259 106.089 o
-14 20 -10 2.744 1.990 1.127 132.394 o
-14 20 -9 0.002 0.041 1.137 130.041 o
-14 20 -8 2.149 1.026 1.239 109.596 o
-14 20 -7 7.682 6.733 1.401 85.656 o
-14 20 -6 51.908 51.638 2.458 27.854 o
-14 20 -5 2.857 2.904 1.340 93.620 o
-14 20 -4 0.258 0.609 1.198 117.152 o
-14 20 -3 3.754 3.493 1.351 92.217 o
-14 20 -2 24.736 25.641 1.970 43.342 o
-14 20 -1 7.914 9.312 1.635 62.931 o
-14 20 0 5.840 5.626 1.544 70.604 o
-14 20 2 68.559 68.912 2.468 27.625 o
-14 20 3 18.334 20.462 1.564 68.782 o
-14 20 4 17.177 18.208 1.523 72.499 o
-14 20 5 0.287 0.112 1.117 134.812 o
-14 20 6 39.391 37.106 1.797 52.068 o
-14 20 7 9.907 9.607 1.178 121.227 o
-14 20 8 0.021 1.036 1.046 153.759 o
-14 20 9 18.373 20.808 1.340 93.620 o
-14 20 10 17.457 17.345 1.290 101.136 o
-14 20 11 0.458 0.731 1.026 159.909 o
-14 20 12 18.617 19.975 1.361 90.846 o
-14 20 13 5.120 5.595 1.137 130.041 o
-14 20 14 5.274 5.199 1.107 137.297 o
-14 20 15 12.305 12.816 1.351 92.217 o
-14 20 16 13.930 14.400 1.371 89.505 o
-14 20 17 5.284 4.539 1.208 115.192 o
-14 20 18 1.439 0.437 1.239 109.596 o
-14 20 19 4.152 3.057 1.269 104.399 o
-14 21 -10 6.734 5.118 1.757 54.503 o
-14 21 -9 0.676 0.447 1.381 88.194 o
-14 21 -7 5.949 7.870 1.625 63.720 o
-14 21 -6 3.079 2.843 1.533 71.542 o
-14 21 -4 8.888 8.094 1.706 57.796 o
-14 21 -3 0.103 0.102 1.371 89.505 o
-14 21 -2 10.031 10.287 1.686 59.197 o
-14 21 -1 4.599 6.936 1.594 66.178 o
-14 21 0 11.452 13.171 1.757 54.503 o
-14 21 1 3.158 3.239 1.513 73.475 o
-14 21 2 17.707 17.091 1.828 50.347 o
-14 21 3 22.183 21.254 1.919 45.666 o
-14 21 4 12.658 11.699 1.615 64.524 o
-14 21 6 8.484 8.347 1.198 117.152 o
-14 21 7 2.471 2.742 1.087 142.478 o
-14 21 8 9.017 8.561 1.198 117.152 o
-14 21 9 0.214 0.376 1.016 163.123 o
-14 21 10 14.193 14.380 1.269 104.399 o
-14 21 12 4.717 3.138 1.056 150.816 o
-14 21 13 4.351 4.397 1.076 145.179 o
-14 21 14 5.756 7.921 1.137 130.041 o
-14 21 15 2.814 3.361 1.178 121.227 o
-14 21 16 3.552 3.148 1.178 121.227 o
-14 21 17 8.607 8.053 1.249 107.821 o
-14 22 -9 4.654 4.945 1.483 76.526 o
-14 22 -7 28.675 34.385 2.498 26.955 o
-14 22 -6 1.411 2.366 1.523 72.499 o
-14 22 -5 1.663 1.655 1.533 71.542 o
-14 22 -4 25.419 25.296 2.082 38.816 o
-14 22 -3 7.756 10.185 1.625 63.720 o
-14 22 -2 71.275 74.548 2.965 19.131 o
-14 22 -1 12.941 15.202 1.737 55.786 o
-14 22 0 36.688 36.751 2.315 31.379 o
-14 22 1 0.017 0.325 1.462 78.666 o
-14 22 2 54.430 53.933 2.935 19.531 o
-14 22 3 2.700 1.391 1.848 49.246 o
-14 22 4 21.545 24.352 2.518 26.522 o
-14 22 5 15.046 15.293 1.615 64.524 o
-14 22 6 5.939 5.880 1.178 121.227 o
-14 22 7 1.146 0.691 1.056 150.816 o
-14 22 8 2.124 2.163 1.036 156.789 o
-14 22 9 15.127 13.090 1.219 113.280 o
-14 22 10 1.589 1.960 1.036 156.789 o
-14 22 11 4.276 4.011 1.076 145.179 o
-14 22 12 4.308 4.885 1.076 145.179 o
-14 22 13 7.887 8.490 1.148 127.749 o
-14 22 14 9.165 10.043 1.188 119.163 o
-14 22 15 15.585 16.522 1.381 88.194 o
-14 22 16 23.939 25.205 1.513 73.475 o
-14 23 -6 17.755 17.314 1.879 47.662 o
-14 23 -4 20.467 22.057 1.990 42.462 o
-14 23 -3 5.122 5.971 1.432 82.050 o
-14 23 -2 56.253 58.087 2.813 21.260 o
-14 23 -1 0.288 1.381 1.462 78.666 o
-14 23 0 0.424 0.213 1.422 83.226 o
-14 23 1 1.232 0.599 1.432 82.050 o
-14 23 3 2.955 4.072 1.889 47.151 o
-14 23 4 0.020 1.300 1.513 73.475 o
-14 23 5 0.048 0.508 1.249 107.821 o
-14 23 7 2.754 1.909 1.229 111.415 o
-14 23 8 7.241 6.804 1.066 147.957 o
-14 23 10 0.440 0.528 1.016 163.123 o
-14 23 12 6.349 5.362 1.087 142.478 o
-14 23 13 3.434 4.235 1.066 147.957 o
-14 23 14 3.960 3.666 1.066 147.957 o
-14 23 15 2.397 3.727 1.158 125.518 o
-14 24 -6 7.679 7.830 1.604 65.343 o
-14 24 -3 0.183 0.701 1.310 98.025 o
-14 24 -2 28.919 30.465 2.031 40.781 o
-14 24 -1 57.138 59.579 2.833 20.956 o
-14 24 1 3.376 0.863 1.818 50.911 o
-14 24 2 2.524 1.950 1.818 50.911 o
-14 24 3 9.634 9.393 1.716 57.114 o
-14 24 4 18.771 17.507 1.919 45.666 o
-14 24 5 7.816 7.169 1.574 67.897 o
-14 24 6 4.345 3.676 1.249 107.821 o
-14 24 7 1.306 1.229 1.188 119.163 o
-14 24 8 23.416 25.256 1.574 67.897 o
-14 24 9 65.494 68.861 2.336 30.836 o
-14 24 10 0.996 0.833 1.005 166.435 o
-14 24 11 5.772 5.494 1.076 145.179 o
-14 24 12 0.217 1.036 1.005 166.435 o
-14 24 13 29.812 30.800 1.493 75.488 o
-14 25 -4 0.851 0.437 1.462 78.666 o
-14 25 -3 37.237 38.173 2.630 24.317 o
-14 25 -2 14.264 12.663 1.544 70.604 o
-14 25 0 13.024 11.790 2.102 38.069 o
-14 25 1 6.453 5.971 1.574 67.897 o
-14 25 2 0.148 0.315 1.462 78.666 o
-14 25 3 2.193 2.650 1.503 74.472 o
-14 25 5 1.489 2.051 1.401 85.656 o
-14 25 6 2.098 2.041 1.178 121.227 o
-14 25 7 15.281 15.690 1.422 83.226 o
-14 25 8 10.362 10.074 1.310 98.025 o
-14 25 9 4.178 4.874 1.198 117.152 o
-14 25 10 4.366 4.956 1.198 117.152 o
-14 25 11 37.471 37.147 1.858 48.709 o
-14 25 12 7.061 7.129 1.239 109.596 o
-14 26 -1 22.047 22.422 2.092 38.440 o
-14 26 1 0.923 0.254 1.340 93.620 o
-14 26 2 6.128 5.088 1.452 79.771 o
-14 26 3 1.099 0.122 1.330 95.054 o
-14 26 4 1.694 1.737 1.361 90.846 o
-14 26 5 0.926 0.802 1.330 95.054 o
-14 26 6 1.143 0.833 1.137 130.041 o
-14 26 7 1.120 0.985 1.148 127.749 o
-14 26 8 5.792 6.966 1.249 107.821 o
-14 26 9 4.000 3.717 1.148 127.749 o
-13 0 -11 71.001 63.357 2.244 33.399 o
-13 0 -9 620.354 666.767 4.753 7.448 o
-13 0 -7 73.108 70.293 1.879 47.662 o
-13 0 -5 57.237 56.929 1.625 63.720 o
-13 0 -3 280.742 299.999 2.996 18.744 o
-13 0 -1 548.316 541.993 4.346 8.905 o
-13 0 1 537.218 541.302 4.174 9.657 o
-13 0 3 250.436 240.440 3.453 14.111 o
-13 0 5 190.058 197.393 2.630 24.317 o
-13 0 7 1324.740 1353.640 6.123 4.486 o
-13 0 9 349.584 331.246 3.260 15.831 o
-13 0 11 88.028 90.816 2.397 29.288 o
-13 0 13 149.933 151.117 3.564 13.240 o
-13 0 15 0.556 0.264 1.513 73.475 o
-13 0 17 231.034 239.841 4.763 7.416 o
-13 0 19 23.050 25.113 2.285 32.222 o
-13 0 21 167.772 183.399 4.519 8.237 o
-13 0 23 168.631 176.931 4.621 7.879 o
-13 0 25 30.038 25.316 2.742 22.376 o
-13 0 27 13.589 10.876 2.305 31.657 o
-13 1 -12 119.511 115.259 1.909 46.153 o
-13 1 -11 39.877 34.334 1.300 99.562 o
-13 1 -9 1.820 2.214 0.782 275.127 o
-13 1 -8 4.174 2.539 0.741 306.104 o
-13 1 -7 174.513 180.322 1.808 51.484 o
-13 1 -6 4.529 4.245 0.660 386.090 o
-13 1 -5 102.221 101.885 1.422 83.226 o
-13 1 -4 149.560 145.592 1.554 69.684 o
-13 1 -3 53.402 50.156 1.137 130.041 o
-13 1 -2 35.309 35.431 1.148 127.749 o
-13 1 -1 667.635 675.572 3.026 18.369 o
-13 1 0 152.369 158.621 1.848 49.246 o
-13 1 1 426.763 418.356 2.610 24.697 o
-13 1 2 164.897 167.669 1.950 44.250 o
-13 1 3 119.594 121.342 1.909 46.153 o
-13 1 4 56.513 59.762 1.330 95.054 o
-13 1 5 198.197 206.898 1.899 46.648 o
-13 1 6 573.882 573.372 2.904 19.943 o
-13 1 7 79.877 80.763 1.432 82.050 o
-13 1 8 7.808 5.514 0.691 352.774 o
-13 1 9 254.693 267.361 2.214 34.324 o
-13 1 10 3.142 4.042 0.680 363.384 o
-13 1 11 17.260 17.731 0.934 192.726 o
-13 1 12 7.782 8.449 0.914 201.386 o
-13 1 13 23.885 24.047 1.351 92.217 o
-13 1 14 20.744 19.000 1.351 92.217 o
-13 1 15 6.023 6.337 1.178 121.227 o
-13 1 16 30.310 27.936 1.604 65.343 o
-13 1 17 154.949 155.067 2.935 19.531 o
-13 1 18 44.067 40.722 2.122 37.344 o
-13 1 19 56.205 55.863 2.346 30.570 o
-13 1 20 10.671 10.267 1.412 84.428 o
-13 1 21 19.549 20.554 1.625 63.720 o
-13 1 22 9.554 10.307 1.462 78.666 o
-13 1 23 0.012 0.843 1.229 111.415 o
-13 1 24 11.720 11.333 1.909 46.153 o
-13 1 26 10.247 10.693 1.645 62.156 o
-13 1 27 11.120 11.120 1.625 63.720 o
-13 1 28 0.623 1.137 1.371 89.505 o
-13 2 -12 7.475 5.088 0.955 184.612 o
-13 2 -11 38.064 41.757 1.615 64.524 o
-13 2 -10 108.316 108.801 1.889 47.151 o
-13 2 -9 58.252 54.451 1.686 59.197 o
-13 2 -8 84.936 83.068 1.706 57.796 o
-13 2 -7 10.763 11.140 0.853 231.183 o
-13 2 -6 200.845 198.337 1.869 48.181 o
-13 2 -5 80.831 82.814 1.340 93.620 o
-13 2 -4 17.229 14.633 0.751 297.887 o
-13 2 -3 82.852 82.388 1.371 89.505 o
-13 2 -2 6.822 5.342 0.650 398.249 o
-13 2 -1 337.084 342.508 2.143 36.639 o
-13 2 0 224.706 236.652 1.909 46.153 o
-13 2 1 247.807 255.134 1.929 45.186 o
-13 2 2 23.278 22.483 1.036 156.789 o
-13 2 3 163.987 169.568 1.899 46.648 o
-13 2 4 353.154 357.720 2.325 31.106 o
-13 2 5 220.720 215.804 1.929 45.186 o
-13 2 6 72.631 76.010 1.483 76.526 o
-13 2 7 856.296 852.360 3.859 11.297 o
-13 2 8 352.115 352.978 2.661 23.764 o
-13 2 9 96.986 98.524 1.594 66.178 o
-13 2 10 95.170 97.336 1.513 73.475 o
-13 2 11 258.949 260.039 2.295 31.937 o
-13 2 12 94.383 94.320 1.828 50.347 o
-13 2 13 36.878 36.944 1.533 71.542 o
-13 2 14 2.167 1.280 0.873 220.556 o
-13 2 15 0.282 0.579 1.056 150.816 o
-13 2 16 13.136 11.374 1.320 96.522 o
-13 2 17 53.887 51.882 2.285 32.222 o
-13 2 18 29.217 26.667 1.615 64.524 o
-13 2 19 4.136 3.250 1.249 107.821 o
-13 2 20 20.353 19.376 1.574 67.897 o
-13 2 21 32.953 33.796 1.929 45.186 o
-13 2 22 101.534 100.707 2.569 25.484 o
-13 2 23 27.161 27.043 1.635 62.931 o
-13 2 24 29.799 29.774 2.244 33.399 o
-13 2 25 18.653 18.370 1.980 42.899 o
-13 2 26 32.477 35.827 2.397 29.288 o
-13 2 27 5.513 5.941 1.544 70.604 o
-13 2 28 4.573 6.895 1.493 75.488 o
-13 3 -12 0.117 0.315 0.985 173.369 o
-13 3 -11 4.822 4.499 1.016 163.123 o
-13 3 -10 60.770 57.274 1.838 49.792 o
-13 3 -9 6.601 5.931 1.005 166.435 o
-13 3 -8 57.427 54.014 1.726 56.444 o
-13 3 -7 19.830 19.691 1.036 156.789 o
-13 3 -6 24.718 24.159 1.056 150.816 o
-13 3 -5 7.928 6.804 0.670 374.479 o
-13 3 -4 2.297 2.224 0.599 468.609 o
-13 3 -3 35.102 36.954 1.148 127.749 o
-13 3 -2 13.072 13.496 0.751 297.887 o
-13 3 -1 79.719 79.321 1.310 98.025 o
-13 3 0 44.475 41.300 1.168 123.344 o
-13 3 1 176.979 176.169 1.696 58.490 o
-13 3 2 13.549 13.141 0.782 275.127 o
-13 3 3 177.575 182.780 1.777 53.265 o
-13 3 4 4.630 3.503 0.599 468.609 o
-13 3 5 9.085 6.631 0.731 314.666 o
-13 3 6 0.147 0.020 0.630 424.357 o
-13 3 7 4.235 2.620 0.701 342.623 o
-13 3 8 46.030 42.011 1.361 90.846 o
-13 3 9 21.637 19.152 0.985 173.369 o
-13 3 10 89.359 91.029 1.696 58.490 o
-13 3 11 54.118 55.365 1.452 79.771 o
-13 3 12 251.262 245.081 2.478 27.399 o
-13 3 13 28.742 24.636 1.178 121.227 o
-13 3 14 122.138 121.840 2.153 36.295 o
-13 3 15 29.003 25.327 1.310 98.025 o
-13 3 16 36.800 38.234 1.686 59.197 o
-13 3 17 3.107 0.223 1.016 163.123 o
-13 3 18 36.230 30.963 1.848 49.246 o
-13 3 20 2.194 1.818 1.178 121.227 o
-13 3 21 3.956 3.046 1.239 109.596 o
-13 3 22 1.665 2.610 1.229 111.415 o
-13 3 23 2.340 2.082 1.229 111.415 o
-13 3 24 0.751 2.112 1.625 63.720 o
-13 3 25 6.946 8.185 1.747 55.139 o
-13 3 26 0.285 0.934 1.523 72.499 o
-13 3 27 3.813 3.615 1.442 80.898 o
-13 3 28 2.157 1.767 1.381 88.194 o
-13 4 -12 42.172 43.656 1.747 55.139 o
-13 4 -11 94.281 97.326 1.960 43.793 o
-13 4 -10 90.930 86.003 2.021 41.192 o
-13 4 -8 175.305 183.562 2.407 29.041 o
-13 4 -7 118.322 115.158 1.869 48.181 o
-13 4 -6 4.714 4.621 0.741 306.104 o
-13 4 -5 15.182 14.593 0.833 242.598 o
-13 4 -4 54.818 54.167 1.269 104.399 o
-13 4 -3 0.200 0.132 0.599 468.609 o
-13 4 -2 285.207 280.339 2.041 40.376 o
-13 4 -1 20.414 21.945 0.863 225.776 o
-13 4 0 115.666 115.005 1.523 72.499 o
-13 4 1 339.264 342.995 2.407 29.041 o
-13 4 2 125.247 126.572 1.625 63.720 o
-13 4 3 13.197 14.329 0.792 268.118 o
-13 4 4 46.053 45.190 1.188 119.163 o
-13 4 5 96.553 97.519 1.483 76.526 o
-13 4 6 340.065 335.785 2.529 26.310 o
-13 4 7 3.267 1.858 0.691 352.774 o
-13 4 8 61.562 60.961 1.503 74.472 o
-13 4 9 30.086 34.111 1.239 109.596 o
-13 4 10 71.303 68.831 1.462 78.666 o
-13 4 11 93.211 89.953 1.615 64.524 o
-13 4 12 85.129 86.957 1.787 52.661 o
-13 4 13 4.065 3.483 0.802 261.373 o
-13 4 14 7.566 7.728 0.914 201.386 o
-13 4 15 13.295 12.267 1.016 163.123 o
-13 4 16 32.692 31.338 1.462 78.666 o
-13 4 17 7.585 6.063 0.965 180.746 o
-13 4 18 1.490 0.843 0.863 225.776 o
-13 4 19 19.331 18.066 1.320 96.522 o
-13 4 20 19.495 18.726 1.462 78.666 o
-13 4 21 7.933 6.063 1.249 107.821 o
-13 4 22 56.681 57.031 2.285 32.222 o
-13 4 23 44.351 45.068 2.153 36.295 o
-13 4 24 12.131 12.308 1.869 48.181 o
-13 4 26 15.081 13.719 1.828 50.347 o
-13 5 -12 2.117 2.031 0.944 188.603 o
-13 5 -11 2.932 3.168 0.924 196.985 o
-13 5 -10 70.947 69.420 1.767 53.879 o
-13 5 -9 0.550 0.213 0.833 242.598 o
-13 5 -8 2.360 1.838 0.843 236.787 o
-13 5 -7 10.549 10.064 0.924 196.985 o
-13 5 -6 34.292 31.582 1.188 119.163 o
-13 5 -5 0.567 0.447 0.650 398.249 o
-13 5 -4 46.731 44.763 1.259 106.089 o
-13 5 -3 14.331 14.390 0.792 268.118 o
-13 5 -2 22.967 23.803 0.924 196.985 o
-13 5 -1 11.708 11.820 0.741 306.104 o
-13 5 0 0.849 0.569 0.609 453.119 o
-13 5 1 294.659 300.436 2.315 31.379 o
-13 5 2 250.679 249.732 2.336 30.836 o
-13 5 3 94.011 93.578 1.635 62.931 o
-13 5 4 143.815 152.396 1.737 55.786 o
-13 5 5 47.732 47.982 1.259 106.089 o
-13 5 6 114.018 113.117 1.574 67.897 o
-13 5 7 7.381 7.586 0.731 314.666 o
-13 5 8 106.512 107.227 1.584 67.029 o
-13 5 9 1.660 2.051 0.691 352.774 o
-13 5 10 282.223 292.941 2.366 30.047 o
-13 5 11 1.029 0.751 0.731 314.666 o
-13 5 12 298.120 299.674 2.661 23.764 o
-13 5 13 11.259 8.754 0.995 169.849 o
-13 5 14 85.122 84.195 1.919 45.666 o
-13 5 15 10.313 8.733 0.955 184.612 o
-13 5 16 142.642 144.292 2.183 35.289 o
-13 5 17 3.560 2.143 0.904 205.937 o
-13 5 18 28.726 27.378 1.249 107.821 o
-13 5 20 9.902 10.338 1.056 150.816 o
-13 5 21 7.253 5.494 1.097 139.852 o
-13 5 22 3.823 4.235 1.117 134.812 o
-13 5 23 3.293 3.524 1.239 109.596 o
-13 5 24 0.434 0.741 1.564 68.782 o
-13 5 25 0.740 0.498 1.503 74.472 o
-13 5 26 3.260 4.519 1.604 65.343 o
-13 6 -12 46.808 40.864 1.635 62.931 o
-13 6 -11 31.952 26.545 1.249 107.821 o
-13 6 -10 6.664 7.342 0.965 180.746 o
-13 6 -9 111.482 112.192 1.940 44.715 o
-13 6 -8 33.496 32.709 1.280 102.748 o
-13 6 -7 233.954 230.295 2.204 34.641 o
-13 6 -6 0.897 0.853 0.660 386.090 o
-13 6 -5 71.836 66.607 1.472 77.585 o
-13 6 -4 9.689 8.601 0.762 289.996 o
-13 6 -3 68.363 67.622 1.340 93.620 o
-13 6 -2 95.416 91.811 1.442 80.898 o
-13 6 -1 2.856 1.676 0.619 438.385 o
-13 6 0 99.175 94.848 1.615 64.524 o
-13 6 1 21.900 19.944 1.066 147.957 o
-13 6 2 51.891 50.176 1.452 79.771 o
-13 6 3 3.731 2.701 0.721 323.592 o
-13 6 4 121.011 120.550 1.635 62.931 o
-13 6 6 333.761 335.044 2.204 34.641 o
-13 6 7 9.383 10.480 0.792 268.118 o
-13 6 9 36.068 32.100 1.361 90.846 o
-13 6 10 178.545 173.813 1.990 42.462 o
-13 6 11 59.687 61.702 1.503 74.472 o
-13 6 12 9.855 10.023 0.894 210.644 o
-13 6 13 10.142 6.255 0.975 177.000 o
-13 6 14 1.513 1.909 0.904 205.937 o
-13 6 15 21.594 18.045 1.178 121.227 o
-13 6 16 3.619 3.534 0.924 196.985 o
-13 6 17 0.660 0.223 0.883 215.514 o
-13 6 18 26.476 26.322 1.300 99.562 o
-13 6 19 0.549 0.812 0.883 215.514 o
-13 6 20 29.261 30.242 1.310 98.025 o
-13 6 21 19.751 18.472 1.168 123.344 o
-13 6 22 47.115 49.485 1.777 53.265 o
-13 6 23 12.527 11.739 1.249 107.821 o
-13 6 24 16.710 15.314 1.574 67.897 o
-13 6 25 7.008 7.322 1.422 83.226 o
-13 6 26 8.847 8.388 1.676 59.917 o
-13 6 27 2.344 3.239 1.584 67.029 o
-13 7 -12 33.956 35.715 1.462 78.666 o
-13 7 -11 10.872 7.931 1.016 163.123 o
-13 7 -10 11.430 10.876 1.026 159.909 o
-13 7 -9 14.011 12.348 1.016 163.123 o
-13 7 -8 3.449 5.098 0.843 236.787 o
-13 7 -7 38.678 34.294 1.340 93.620 o
-13 7 -6 47.359 44.123 1.330 95.054 o
-13 7 -5 7.686 7.159 0.741 306.104 o
-13 7 -4 74.906 73.725 1.381 88.194 o
-13 7 -3 4.929 4.570 0.670 374.479 o
-13 7 -2 244.781 237.231 1.980 42.899 o
-13 7 -1 21.556 20.676 0.873 220.556 o
-13 7 0 532.644 534.102 3.463 14.028 o
-13 7 1 3.498 3.839 0.802 261.373 o
-13 7 2 240.107 242.380 2.437 28.320 o
-13 7 3 36.556 38.020 1.371 89.505 o
-13 7 4 5.630 4.600 0.711 332.904 o
-13 7 5 73.795 72.568 1.442 80.898 o
-13 7 6 0.459 0.162 0.640 410.992 o
-13 7 7 67.242 68.455 1.340 93.620 o
-13 7 8 367.476 370.048 2.559 25.687 o
-13 7 9 101.760 102.210 1.828 50.347 o
-13 7 10 222.395 221.603 2.214 34.324 o
-13 7 11 9.208 8.815 0.853 231.183 o
-13 7 12 310.670 301.827 2.640 24.131 o
-13 7 13 29.822 27.744 1.361 90.846 o
-13 7 14 363.971 369.114 3.209 16.336 o
-13 7 15 35.097 33.349 1.645 62.156 o
-13 7 16 274.798 273.799 2.955 19.263 o
-13 7 17 37.418 39.696 1.665 60.650 o
-13 7 18 85.887 83.149 1.980 42.899 o
-13 7 19 14.288 13.029 1.076 145.179 o
-13 7 20 33.039 32.273 1.371 89.505 o
-13 7 21 23.393 22.757 1.208 115.192 o
-13 7 22 1.228 0.792 0.944 188.603 o
-13 7 23 1.456 2.732 0.995 169.849 o
-13 7 24 0.541 0.772 1.290 101.136 o
-13 7 25 0.691 0.762 1.290 101.136 o
-13 7 26 10.277 11.404 1.767 53.879 o
-13 7 27 0.180 1.158 1.645 62.156 o
-13 8 -12 24.579 21.397 1.239 109.596 o
-13 8 -11 62.064 59.803 1.828 50.347 o
-13 8 -10 0.901 0.782 0.883 215.514 o
-13 8 -9 268.239 257.460 2.569 25.484 o
-13 8 -8 215.030 209.965 2.204 34.641 o
-13 8 -7 93.026 94.147 1.737 55.786 o
-13 8 -6 247.014 244.025 2.133 36.989 o
-13 8 -5 1.416 0.010 0.650 398.249 o
-13 8 -4 188.691 189.878 1.848 49.246 o
-13 8 -3 135.147 134.371 1.574 67.897 o
-13 8 -2 24.619 22.432 0.904 205.937 o
-13 8 -1 53.959 53.933 1.330 95.054 o
-13 8 0 128.581 125.343 2.001 42.032 o
-13 8 1 15.112 14.410 0.985 173.369 o
-13 8 2 2.398 2.366 0.782 275.127 o
-13 8 3 45.330 41.178 1.422 83.226 o
-13 8 4 0.245 0.030 0.650 398.249 o
-13 8 5 5.470 3.920 0.721 323.592 o
-13 8 6 0.662 0.427 0.660 386.090 o
-13 8 7 240.092 241.811 2.193 34.963 o
-13 8 8 15.088 16.410 0.924 196.985 o
-13 8 9 22.564 21.447 1.076 145.179 o
-13 8 10 79.818 84.480 1.665 60.650 o
-13 8 11 179.807 178.484 2.163 35.955 o
-13 8 12 2.962 2.772 0.792 268.118 o
-13 8 13 28.041 25.560 1.239 109.596 o
-13 8 14 11.096 10.175 1.076 145.179 o
-13 8 15 12.040 11.059 1.117 134.812 o
-13 8 16 17.436 14.390 1.178 121.227 o
-13 8 17 16.164 15.629 1.219 113.280 o
-13 8 18 0.593 0.345 0.914 201.386 o
-13 8 19 17.966 16.238 1.148 127.749 o
-13 8 21 19.529 18.198 1.168 123.344 o
-13 8 22 0.226 0.427 0.934 192.726 o
-13 8 23 8.199 8.429 1.148 127.749 o
-13 8 24 1.079 0.061 1.239 109.596 o
-13 8 25 9.085 9.211 1.767 53.879 o
-13 8 26 1.002 1.442 1.513 73.475 o
-13 8 27 1.940 1.848 1.513 73.475 o
-13 9 -11 29.876 28.779 1.391 86.911 o
-13 9 -10 6.702 5.474 0.975 177.000 o
-13 9 -9 0.484 0.894 0.873 220.556 o
-13 9 -8 0.849 0.924 0.802 261.373 o
-13 9 -7 2.943 3.138 0.823 248.625 o
-13 9 -6 33.910 31.826 1.290 101.136 o
-13 9 -5 29.481 27.774 1.056 150.816 o
-13 9 -4 4.026 3.869 0.701 342.623 o
-13 9 -3 189.564 187.350 1.960 43.793 o
-13 9 -2 57.181 61.560 1.381 88.194 o
-13 9 -1 11.334 11.039 0.833 242.598 o
-13 9 0 49.565 48.155 1.422 83.226 o
-13 9 1 385.497 381.412 2.722 22.712 o
-13 9 2 45.371 44.347 1.361 90.846 o
-13 9 3 2.528 2.011 0.691 352.774 o
-13 9 5 26.393 29.206 1.158 125.518 o
-13 9 6 11.747 10.592 0.843 236.787 o
-13 9 7 237.348 236.439 2.244 33.399 o
-13 9 8 34.905 30.881 1.269 104.399 o
-13 9 9 188.820 199.099 2.630 24.317 o
-13 9 10 80.948 84.205 2.072 39.197 o
-13 9 11 653.799 664.422 3.707 12.244 o
-13 9 12 49.211 44.002 1.442 80.898 o
-13 9 13 309.962 311.525 2.803 21.414 o
-13 9 14 20.856 16.065 1.107 137.297 o
-13 9 15 301.178 306.935 3.067 17.886 o
-13 9 16 45.824 42.783 1.818 50.911 o
-13 9 17 75.964 72.740 2.061 39.584 o
-13 9 18 0.334 0.142 0.985 173.369 o
-13 9 19 65.692 72.212 2.021 41.192 o
-13 9 20 0.767 1.026 0.924 196.985 o
-13 9 21 3.715 2.854 0.965 180.746 o
-13 9 23 0.725 0.467 1.127 132.394 o
-13 9 25 10.133 10.033 1.442 80.898 o
-13 9 26 3.751 3.646 1.564 68.782 o
-13 10 -12 76.830 72.029 1.919 45.666 o
-13 10 -11 56.719 58.066 1.808 51.484 o
-13 10 -10 57.307 50.866 1.757 54.503 o
-13 10 -9 0.877 1.330 0.883 215.514 o
-13 10 -8 235.777 236.947 2.346 30.570 o
-13 10 -7 1.556 0.995 0.792 268.118 o
-13 10 -6 174.818 170.899 2.051 39.977 o
-13 10 -5 2.163 3.138 0.741 306.104 o
-13 10 -4 97.585 95.051 1.655 61.396 o
-13 10 -3 39.747 39.137 1.351 92.217 o
-13 10 -2 4.752 3.118 0.731 314.666 o
-13 10 -1 1.914 1.909 0.741 306.104 o
-13 10 0 31.730 32.191 1.330 95.054 o
-13 10 1 96.665 104.140 1.757 54.503 o
-13 10 3 7.253 6.733 0.792 268.118 o
-13 10 4 4.029 2.925 0.670 374.479 o
-13 10 5 96.189 97.935 1.544 70.604 o
-13 10 6 39.530 39.158 1.219 113.280 o
-13 10 7 122.969 122.652 1.676 59.917 o
-13 10 8 88.602 87.130 1.533 71.542 o
-13 10 9 387.274 405.489 3.778 11.788 o
-13 10 10 251.251 250.727 3.138 17.084 o
-13 10 11 199.389 200.196 2.407 29.041 o
-13 10 12 73.940 73.136 1.838 49.792 o
-13 10 13 12.450 11.231 1.026 159.909 o
-13 10 14 47.558 45.830 1.726 56.444 o
-13 10 15 0.856 0.528 0.883 215.514 o
-13 10 16 27.562 28.596 1.503 74.472 o
-13 10 17 4.428 4.478 1.066 147.957 o
-13 10 18 10.473 8.977 1.158 125.518 o
-13 10 19 0.767 0.142 0.944 188.603 o
-13 10 20 5.422 5.057 1.107 137.297 o
-13 10 22 1.654 1.198 1.056 150.816 o
-13 10 23 7.441 6.814 1.229 111.415 o
-13 10 24 5.623 4.712 1.361 90.846 o
-13 10 25 0.950 0.173 1.249 107.821 o
-13 10 26 10.944 13.882 1.472 77.585 o
-13 11 -12 17.056 14.887 1.168 123.344 o
-13 11 -11 0.159 0.081 0.914 201.386 o
-13 11 -10 15.919 15.507 1.148 127.749 o
-13 11 -9 37.137 38.315 1.493 75.488 o
-13 11 -8 1.171 0.823 0.823 248.625 o
-13 11 -7 6.683 6.408 0.883 215.514 o
-13 11 -6 5.327 3.900 0.873 220.556 o
-13 11 -5 91.097 91.740 1.706 57.796 o
-13 11 -4 1.801 1.249 0.751 297.887 o
-13 11 -3 3.998 3.382 0.762 289.996 o
-13 11 -1 304.967 298.872 2.529 26.310 o
-13 11 0 40.747 40.112 1.523 72.499 o
-13 11 1 24.961 25.296 1.219 113.280 o
-13 11 2 66.060 70.719 1.604 65.343 o
-13 11 3 23.663 23.214 1.127 132.394 o
-13 11 4 4.942 4.235 0.701 342.623 o
-13 11 5 168.402 174.849 1.899 46.648 o
-13 11 6 0.254 0.254 0.660 386.090 o
-13 11 7 81.280 78.590 1.584 67.029 o
-13 11 9 280.942 286.259 2.681 23.405 o
-13 11 10 6.024 5.179 0.965 180.746 o
-13 11 11 158.452 163.790 2.061 39.584 o
-13 11 12 53.149 51.892 1.564 68.782 o
-13 11 13 259.323 261.197 2.488 27.176 o
-13 11 15 57.544 58.127 1.716 57.114 o
-13 11 16 2.882 2.843 0.965 180.746 o
-13 11 17 186.877 188.518 2.732 22.543 o
-13 11 19 17.978 16.279 1.462 78.666 o
-13 11 20 0.483 0.132 1.066 147.957 o
-13 11 21 2.575 2.325 1.076 145.179 o
-13 11 22 19.190 20.503 1.351 92.217 o
-13 11 23 0.101 0.376 1.127 132.394 o
-13 11 24 0.175 0.122 1.239 109.596 o
-13 11 26 2.026 0.843 1.239 109.596 o
-13 12 -12 43.842 37.827 1.716 57.114 o
-13 12 -11 35.595 35.695 1.544 70.604 o
-13 12 -10 106.561 105.835 2.051 39.977 o
-13 12 -9 6.095 4.945 0.934 192.726 o
-13 12 -8 12.529 11.506 1.005 166.435 o
-13 12 -7 196.432 196.682 2.397 29.288 o
-13 12 -6 8.887 6.276 0.934 192.726 o
-13 12 -5 57.870 57.355 1.544 70.604 o
-13 12 -4 0.686 0.548 0.751 297.887 o
-13 12 -3 2.967 1.554 0.751 297.887 o
-13 12 -2 20.064 20.371 1.066 147.957 o
-13 12 -1 6.626 5.413 0.873 220.556 o
-13 12 0 1.352 1.665 0.853 231.183 o
-13 12 1 1.255 0.071 0.833 242.598 o
-13 12 2 368.401 381.127 3.219 16.233 o
-13 12 3 159.265 154.183 2.295 31.937 o
-13 12 4 10.015 9.007 0.853 231.183 o
-13 12 5 18.478 17.649 0.965 180.746 o
-13 12 6 52.706 50.988 1.452 79.771 o
-13 12 7 4.684 3.331 0.762 289.996 o
-13 12 8 1.951 1.412 0.873 220.556 o
-13 12 9 36.822 38.315 1.594 66.178 o
-13 12 10 13.761 13.476 1.046 153.759 o
-13 12 11 67.890 71.511 1.686 59.197 o
-13 12 12 66.027 72.791 1.696 58.490 o
-13 12 13 14.198 14.491 1.016 163.123 o
-13 12 14 10.163 9.261 1.036 156.789 o
-13 12 15 20.944 20.452 1.330 95.054 o
-13 12 16 35.653 30.526 1.615 64.524 o
-13 12 17 6.412 6.255 1.117 134.812 o
-13 12 19 15.197 14.857 1.442 80.898 o
-13 12 20 4.239 4.499 1.178 121.227 o
-13 12 21 12.227 12.927 1.330 95.054 o
-13 12 22 0.104 0.467 1.026 159.909 o
-13 12 23 0.013 0.081 1.107 137.297 o
-13 12 24 8.250 9.921 1.442 80.898 o
-13 12 25 14.923 16.674 1.564 68.782 o
-13 13 -12 0.871 0.467 1.066 147.957 o
-13 13 -11 19.657 18.056 1.320 96.522 o
-13 13 -10 64.868 62.727 2.041 40.376 o
-13 13 -9 28.109 28.038 1.300 99.562 o
-13 13 -8 28.744 28.698 1.290 101.136 o
-13 13 -7 2.055 2.650 0.914 201.386 o
-13 13 -6 9.343 6.763 0.965 180.746 o
-13 13 -5 74.204 73.136 1.665 60.650 o
-13 13 -4 11.174 11.607 0.934 192.726 o
-13 13 -3 0.776 0.701 0.853 231.183 o
-13 13 -2 34.448 28.160 1.381 88.194 o
-13 13 -1 83.481 82.652 1.990 42.462 o
-13 13 0 6.447 6.134 0.985 173.369 o
-13 13 1 1.645 1.239 0.873 220.556 o
-13 13 2 167.666 170.685 2.427 28.557 o
-13 13 3 31.220 33.461 1.655 61.396 o
-13 13 4 75.600 76.772 1.716 57.114 o
-13 13 5 23.124 21.793 1.076 145.179 o
-13 13 6 49.559 50.998 1.503 74.472 o
-13 13 8 74.468 77.452 1.990 42.462 o
-13 13 9 52.183 49.922 1.706 57.796 o
-13 13 10 35.095 37.685 1.615 64.524 o
-13 13 11 233.465 238.917 2.447 28.085 o
-13 13 12 142.045 139.296 2.214 34.324 o
-13 13 13 230.204 231.412 2.650 23.946 o
-13 13 14 2.694 2.904 1.046 153.759 o
-13 13 15 12.939 12.064 1.219 113.280 o
-13 13 16 29.195 22.036 1.401 85.656 o
-13 13 17 8.600 5.260 1.137 130.041 o
-13 13 18 24.370 21.904 1.554 69.684 o
-13 13 19 0.107 0.081 1.158 125.518 o
-13 13 20 1.671 2.610 1.097 139.852 o
-13 13 21 21.213 20.818 1.483 76.526 o
-13 13 22 9.350 11.181 1.239 109.596 o
-13 13 25 0.725 0.447 1.239 109.596 o
-13 14 -12 8.370 7.606 1.198 117.152 o
-13 14 -11 32.889 31.531 1.737 55.786 o
-13 14 -10 28.825 28.271 1.574 67.897 o
-13 14 -9 40.836 38.173 1.665 60.650 o
-13 14 -8 1.772 1.980 1.056 150.816 o
-13 14 -7 235.603 230.894 2.600 24.891 o
-13 14 -6 6.312 4.326 0.934 192.726 o
-13 14 -5 41.758 40.082 1.523 72.499 o
-13 14 -4 18.726 15.750 1.056 150.816 o
-13 14 -3 36.984 34.192 1.533 71.542 o
-13 14 -2 4.993 4.184 0.904 205.937 o
-13 14 -1 48.195 56.584 1.879 47.662 o
-13 14 0 128.668 134.777 2.325 31.106 o
-13 14 1 3.569 3.443 0.955 184.612 o
-13 14 2 10.723 7.748 1.046 153.759 o
-13 14 3 142.017 145.389 2.386 29.538 o
-13 14 4 19.663 20.229 1.097 139.852 o
-13 14 5 64.699 65.459 1.706 57.796 o
-13 14 6 41.316 37.106 1.665 60.650 o
-13 14 7 79.520 75.878 1.828 50.347 o
-13 14 8 215.306 221.887 2.793 21.570 o
-13 14 9 90.064 86.114 1.828 50.347 o
-13 14 10 0.996 0.995 0.863 225.776 o
-13 14 11 177.086 179.632 2.427 28.557 o
-13 14 12 14.981 13.648 1.117 134.812 o
-13 14 14 0.703 0.599 1.016 163.123 o
-13 14 15 59.055 60.239 2.112 37.704 o
-13 14 16 15.433 17.883 1.371 89.505 o
-13 14 17 4.637 3.371 1.117 134.812 o
-13 14 18 17.076 14.755 1.452 79.771 o
-13 14 20 0.019 0.041 1.229 111.415 o
-13 14 21 13.146 11.597 1.269 104.399 o
-13 14 22 2.209 2.072 1.127 132.394 o
-13 14 23 2.433 3.321 1.483 76.526 o
-13 14 24 3.718 3.260 1.554 69.684 o
-13 15 -12 13.882 11.942 1.381 88.194 o
-13 15 -11 36.111 32.181 1.808 51.484 o
-13 15 -10 0.065 1.097 1.137 130.041 o
-13 15 -9 11.841 10.165 1.188 119.163 o
-13 15 -8 30.200 29.663 1.452 79.771 o
-13 15 -7 3.620 2.914 1.056 150.816 o
-13 15 -6 1.465 1.239 0.914 201.386 o
-13 15 -5 5.026 5.047 0.944 188.603 o
-13 15 -4 24.998 25.418 1.280 102.748 o
-13 15 -3 23.605 22.382 1.229 111.415 o
-13 15 -2 51.332 50.034 1.757 54.503 o
-13 15 -1 3.178 2.549 0.975 177.000 o
-13 15 0 80.921 82.276 2.041 40.376 o
-13 15 1 6.222 5.453 1.026 159.909 o
-13 15 2 58.134 58.625 1.929 45.186 o
-13 15 3 8.399 7.444 1.056 150.816 o
-13 15 4 8.769 8.632 0.965 180.746 o
-13 15 5 40.663 40.762 1.716 57.114 o
-13 15 6 31.006 30.892 1.533 71.542 o
-13 15 7 27.533 27.398 1.635 62.931 o
-13 15 8 94.112 96.726 2.041 40.376 o
-13 15 9 10.856 11.353 0.995 169.849 o
-13 15 10 50.635 52.176 1.797 52.068 o
-13 15 11 20.511 19.112 1.208 115.192 o
-13 15 12 115.150 114.244 2.163 35.955 o
-13 15 13 6.757 6.652 1.036 156.789 o
-13 15 14 36.933 40.356 1.909 46.153 o
-13 15 15 2.579 3.016 1.117 134.812 o
-13 15 16 35.981 35.756 1.828 50.347 o
-13 15 17 4.714 4.306 1.148 127.749 o
-13 15 18 22.042 21.457 1.604 65.343 o
-13 15 19 9.358 7.159 1.361 90.846 o
-13 15 21 0.193 0.467 1.107 137.297 o
-13 15 22 2.059 0.406 1.107 137.297 o
-13 15 23 5.787 6.398 1.330 95.054 o
-13 15 24 1.502 0.944 1.747 55.139 o
-13 16 -12 31.346 28.586 1.645 62.156 o
-13 16 -11 8.044 8.124 1.300 99.562 o
-13 16 -10 42.057 44.388 2.133 36.989 o
-13 16 -9 17.922 16.197 1.290 101.136 o
-13 16 -8 88.186 82.448 2.153 36.295 o
-13 16 -7 7.277 7.535 1.127 132.394 o
-13 16 -6 31.799 30.607 1.472 77.585 o
-13 16 -5 10.333 9.830 1.148 127.749 o
-13 16 -4 14.811 14.339 1.158 125.518 o
-13 16 -3 1.031 0.589 0.914 201.386 o
-13 16 -1 6.847 8.561 1.117 134.812 o
-13 16 0 51.623 51.791 1.919 45.666 o
-13 16 1 1.811 1.858 0.975 177.000 o
-13 16 2 34.753 37.117 1.757 54.503 o
-13 16 3 7.192 6.662 1.056 150.816 o
-13 16 4 150.606 145.521 2.193 34.963 o
-13 16 5 4.739 3.432 0.965 180.746 o
-13 16 6 197.444 204.024 2.681 23.405 o
-13 16 7 1.432 0.386 1.026 159.909 o
-13 16 8 416.201 409.287 3.148 16.974 o
-13 16 9 7.798 5.240 0.924 196.985 o
-13 16 10 261.397 272.032 2.894 20.083 o
-13 16 11 31.181 31.877 1.503 74.472 o
-13 16 12 75.893 74.578 2.011 41.609 o
-13 16 13 23.393 21.275 1.290 101.136 o
-13 16 14 4.602 5.179 1.097 139.852 o
-13 16 15 13.972 13.740 1.290 101.136 o
-13 16 17 17.896 16.553 1.381 88.194 o
-13 16 18 35.429 37.411 1.940 44.715 o
-13 16 19 0.420 0.457 1.229 111.415 o
-13 16 20 7.352 6.916 1.351 92.217 o
-13 16 21 2.294 1.462 1.259 106.089 o
-13 16 22 13.949 13.608 1.472 77.585 o
-13 16 23 2.392 1.158 1.229 111.415 o
-13 17 -12 11.715 11.577 1.320 96.522 o
-13 17 -11 0.851 1.777 1.127 132.394 o
-13 17 -10 4.439 3.503 1.208 115.192 o
-13 17 -9 3.255 2.417 1.076 145.179 o
-13 17 -8 1.028 0.487 1.046 153.759 o
-13 17 -7 0.451 1.056 1.046 153.759 o
-13 17 -5 0.767 0.030 1.148 127.749 o
-13 17 -4 6.375 6.459 1.178 121.227 o
-13 17 -3 0.097 1.706 1.178 121.227 o
-13 17 -2 71.496 71.055 2.133 36.989 o
-13 17 -1 39.910 38.051 1.818 50.911 o
-13 17 0 9.956 10.500 1.178 121.227 o
-13 17 1 82.129 84.662 2.173 35.620 o
-13 17 2 8.290 8.429 1.117 134.812 o
-13 17 3 24.728 25.581 1.533 71.542 o
-13 17 4 11.871 10.774 1.127 132.394 o
-13 17 5 11.419 9.160 1.107 137.297 o
-13 17 6 29.707 32.415 1.615 64.524 o
-13 17 7 4.091 5.575 1.056 150.816 o
-13 17 8 5.289 5.788 1.005 166.435 o
-13 17 9 5.716 5.931 0.975 177.000 o
-13 17 10 54.055 57.640 1.940 44.715 o
-13 17 12 7.450 6.459 1.056 150.816 o
-13 17 13 7.664 8.246 1.066 147.957 o
-13 17 14 1.766 2.163 0.985 173.369 o
-13 17 15 5.802 5.250 1.168 123.344 o
-13 17 16 2.844 2.833 1.137 130.041 o
-13 17 17 10.914 8.642 1.280 102.748 o
-13 17 18 0.343 0.619 1.148 127.749 o
-13 17 19 2.402 1.919 1.259 106.089 o
-13 17 20 12.907 13.435 1.493 75.488 o
-13 17 23 6.620 6.773 1.330 95.054 o
-13 18 -12 4.831 5.514 1.340 93.620 o
-13 18 -11 3.085 2.204 1.148 127.749 o
-13 18 -10 1.453 1.158 1.127 132.394 o
-13 18 -9 2.206 2.640 1.087 142.478 o
-13 18 -8 59.970 60.747 2.102 38.069 o
-13 18 -7 36.203 32.059 1.615 64.524 o
-13 18 -6 0.840 0.599 1.208 115.192 o
-13 18 -5 9.565 10.439 1.401 85.656 o
-13 18 -4 7.698 6.976 1.330 95.054 o
-13 18 -3 39.982 36.629 2.021 41.192 o
-13 18 -2 8.784 8.144 1.361 90.846 o
-13 18 -1 21.676 20.015 1.371 89.505 o
-13 18 0 36.966 38.589 1.838 49.792 o
-13 18 1 29.481 33.481 1.757 54.503 o
-13 18 2 84.074 89.526 2.478 27.399 o
-13 18 3 57.786 56.411 2.234 33.703 o
-13 18 4 30.579 28.800 1.483 76.526 o
-13 18 5 58.391 60.747 2.011 41.609 o
-13 18 6 55.915 61.113 2.244 33.399 o
-13 18 7 77.686 75.756 2.031 40.781 o
-13 18 8 25.443 21.417 1.269 104.399 o
-13 18 9 9.751 8.459 1.046 153.759 o
-13 18 10 11.594 9.363 1.117 134.812 o
-13 18 11 11.600 11.120 1.148 127.749 o
-13 18 12 3.948 4.763 1.036 156.789 o
-13 18 13 0.259 0.579 0.955 184.612 o
-13 18 14 6.060 4.468 1.046 153.759 o
-13 18 15 2.184 2.193 1.137 130.041 o
-13 18 17 16.832 16.248 1.422 83.226 o
-13 18 18 3.226 3.473 1.178 121.227 o
-13 18 19 17.462 17.578 1.544 70.604 o
-13 18 20 5.584 6.814 1.371 89.505 o
-13 18 21 27.899 28.556 1.696 58.490 o
-13 18 22 16.629 17.588 1.523 72.499 o
-13 19 -12 14.053 12.328 1.472 77.585 o
-13 19 -9 0.626 0.548 1.016 163.123 o
-13 19 -8 0.000 0.041 1.056 150.816 o
-13 19 -5 1.908 1.391 1.432 82.050 o
-13 19 -4 10.747 10.246 1.432 82.050 o
-13 19 -2 93.046 95.731 2.691 23.229 o
-13 19 -1 3.253 4.255 1.290 101.136 o
-13 19 0 23.912 20.198 1.797 52.068 o
-13 19 1 2.638 3.981 1.198 117.152 o
-13 19 2 67.333 70.872 2.376 29.791 o
-13 19 3 11.252 10.876 1.351 92.217 o
-13 19 4 14.242 13.790 1.229 111.415 o
-13 19 5 8.573 9.170 1.269 104.399 o
-13 19 6 0.825 0.122 1.005 166.435 o
-13 19 7 7.294 6.641 1.056 150.816 o
-13 19 8 2.329 3.646 1.016 163.123 o
-13 19 9 1.812 2.518 0.985 173.369 o
-13 19 10 16.117 14.786 1.208 115.192 o
-13 19 11 4.967 4.885 1.056 150.816 o
-13 19 12 0.805 0.569 0.965 180.746 o
-13 19 14 3.125 3.290 1.056 150.816 o
-13 19 16 11.021 10.257 1.330 95.054 o
-13 19 17 9.837 9.688 1.300 99.562 o
-13 19 18 12.309 11.983 1.340 93.620 o
-13 19 19 4.113 3.727 1.310 98.025 o
-13 19 20 20.587 19.244 1.564 68.782 o
-13 19 21 3.814 4.549 1.290 101.136 o
-13 20 -12 8.941 9.840 1.412 84.428 o
-13 20 -11 40.450 39.340 2.041 40.376 o
-13 20 -10 0.187 0.447 1.097 139.852 o
-13 20 -9 2.694 3.168 1.056 150.816 o
-13 20 -7 31.080 30.963 1.960 43.793 o
-13 20 -6 8.771 8.561 1.615 64.524 o
-13 20 -4 7.529 7.809 1.401 85.656 o
-13 20 -3 8.867 8.723 1.422 83.226 o
-13 20 -2 26.943 26.312 1.960 43.793 o
-13 20 -1 22.338 21.620 1.838 49.792 o
-13 20 0 4.182 3.808 1.442 80.898 o
-13 20 1 1.155 0.071 1.330 95.054 o
-13 20 2 3.843 5.331 1.483 76.526 o
-13 20 3 21.751 20.625 1.513 73.475 o
-13 20 4 6.543 4.356 1.076 145.179 o
-13 20 5 29.036 28.109 1.706 57.796 o
-13 20 6 10.360 9.546 1.117 134.812 o
-13 20 7 45.357 42.021 1.767 53.879 o
-13 20 8 0.021 0.457 0.955 184.612 o
-13 20 9 66.477 65.733 2.051 39.977 o
-13 20 10 23.432 21.051 1.330 95.054 o
-13 20 11 57.139 63.540 2.041 40.376 o
-13 20 12 2.630 1.259 1.016 163.123 o
-13 20 13 1.729 1.544 1.036 156.789 o
-13 20 14 5.220 5.199 1.117 134.812 o
-13 20 16 2.904 3.422 1.178 121.227 o
-13 20 17 1.535 2.143 1.168 123.344 o
-13 20 18 2.472 1.422 1.158 125.518 o
-13 20 19 1.916 1.391 1.229 111.415 o
-13 20 20 1.268 0.487 1.208 115.192 o
-13 21 -11 0.016 1.097 1.371 89.505 o
-13 21 -10 3.076 3.463 1.462 78.666 o
-13 21 -9 6.389 6.875 1.371 89.505 o
-13 21 -8 4.695 7.301 1.381 88.194 o
-13 21 -7 52.157 52.207 2.478 27.399 o
-13 21 -6 0.578 0.691 1.645 62.156 o
-13 21 -5 8.695 8.936 1.950 44.250 o
-13 21 -4 0.049 0.213 1.381 88.194 o
-13 21 0 1.347 1.391 1.401 85.656 o
-13 21 1 4.488 2.965 1.472 77.585 o
-13 21 2 20.212 19.640 1.838 49.792 o
-13 21 3 9.102 10.297 1.635 62.931 o
-13 21 4 0.140 0.650 1.198 117.152 o
-13 21 5 29.122 30.912 1.747 55.139 o
-13 21 6 4.338 5.423 1.076 145.179 o
-13 21 7 9.631 11.089 1.168 123.344 o
-13 21 8 2.166 3.046 1.046 153.759 o
-13 21 9 4.703 5.362 1.087 142.478 o
-13 21 10 2.048 2.031 1.036 156.789 o
-13 21 11 1.894 2.051 1.036 156.789 o
-13 21 12 2.485 0.944 1.036 156.789 o
-13 21 13 7.918 6.245 1.137 130.041 o
-13 21 14 1.024 1.036 1.016 163.123 o
-13 21 15 23.606 25.154 1.554 69.684 o
-13 21 18 3.371 2.742 1.148 127.749 o
-13 22 -10 4.859 4.610 1.462 78.666 o
-13 22 -9 2.194 1.239 1.452 79.771 o
-13 22 -8 29.787 26.718 2.021 41.192 o
-13 22 -7 7.418 9.373 1.676 59.917 o
-13 22 -6 3.047 1.401 1.706 57.796 o
-13 22 -5 1.747 0.650 1.625 63.720 o
-13 22 -4 5.646 4.641 1.554 69.684 o
-13 22 -3 2.414 3.331 1.483 76.526 o
-13 22 -2 0.009 0.802 1.401 85.656 o
-13 22 -1 32.065 34.568 2.285 32.222 o
-13 22 0 6.957 9.444 1.645 62.156 o
-13 22 1 34.961 37.868 2.386 29.538 o
-13 22 2 5.592 5.738 1.574 67.897 o
-13 22 3 64.075 68.506 3.686 12.380 o
-13 22 4 3.066 4.732 1.503 74.472 o
-13 22 5 32.016 30.516 1.716 57.114 o
-13 22 6 57.657 58.401 2.011 41.609 o
-13 22 7 10.711 11.089 1.188 119.163 o
-13 22 8 20.604 20.594 1.340 93.620 o
-13 22 9 0.872 0.183 1.005 166.435 o
-13 22 10 12.530 13.344 1.249 107.821 o
-13 22 11 1.446 1.036 1.046 153.759 o
-13 22 13 0.020 0.102 0.995 169.849 o
-13 22 14 1.550 1.696 1.046 153.759 o
-13 22 15 1.200 1.117 1.117 134.812 o
-13 22 16 15.374 14.583 1.371 89.505 o
-13 22 17 2.365 1.391 1.127 132.394 o
-13 22 18 2.487 1.960 1.137 130.041 o
-13 23 -9 1.472 1.432 1.442 80.898 o
-13 23 -8 0.019 0.274 1.452 79.771 o
-13 23 -7 12.368 17.477 1.889 47.151 o
-13 23 -6 2.087 3.514 1.726 56.444 o
-13 23 -5 0.398 0.457 1.635 62.931 o
-13 23 -3 32.818 35.847 2.143 36.639 o
-13 23 -1 68.316 64.251 2.843 20.806 o
-13 23 0 0.783 1.056 1.442 80.898 o
-13 23 1 43.957 46.154 2.813 21.260 o
-13 23 2 5.319 2.914 1.929 45.186 o
-13 23 3 5.158 5.240 1.970 43.342 o
-13 23 4 11.201 9.495 1.483 76.526 o
-13 23 5 18.554 18.228 1.472 77.585 o
-13 23 6 10.213 9.556 1.340 93.620 o
-13 23 7 1.953 2.285 1.198 117.152 o
-13 23 8 1.159 1.929 1.036 156.789 o
-13 23 9 7.123 7.647 1.117 134.812 o
-13 23 12 1.177 0.447 1.005 166.435 o
-13 23 13 8.830 8.997 1.158 125.518 o
-13 23 14 2.903 2.244 1.046 153.759 o
-13 23 15 40.247 37.807 1.940 44.715 o
-13 23 17 11.214 11.303 1.280 102.748 o
-13 24 -8 17.036 16.695 1.787 52.661 o
-13 24 -7 19.515 18.736 1.909 46.153 o
-13 24 -6 6.009 7.423 1.828 50.347 o
-13 24 -5 14.717 15.029 2.021 41.192 o
-13 24 -3 42.168 43.687 2.630 24.317 o
-13 24 -2 18.309 18.492 1.818 50.911 o
-13 24 -1 6.393 7.413 1.574 67.897 o
-13 24 0 1.682 1.188 1.422 83.226 o
-13 24 1 0.228 0.995 1.828 50.347 o
-13 24 3 2.012 1.493 1.533 71.542 o
-13 24 5 1.179 2.559 1.148 127.749 o
-13 24 6 5.677 6.002 1.208 115.192 o
-13 24 7 0.250 0.203 1.097 139.852 o
-13 24 8 41.968 38.752 2.011 41.609 o
-13 24 9 5.721 4.671 1.229 111.415 o
-13 24 10 2.091 2.193 1.087 142.478 o
-13 24 11 3.063 2.458 1.036 156.789 o
-13 24 12 2.216 2.021 1.036 156.789 o
-13 24 15 0.782 0.924 1.087 142.478 o
-13 25 -6 4.399 5.941 2.173 35.620 o
-13 25 -5 1.288 0.589 1.625 63.720 o
-13 25 -3 0.030 0.091 1.361 90.846 o
-13 25 -2 37.825 40.793 2.518 26.522 o
-13 25 -1 49.333 50.399 3.432 14.278 o
-13 25 0 4.215 3.778 1.889 47.151 o
-13 25 1 3.560 3.920 1.889 47.151 o
-13 25 2 2.399 1.909 1.493 75.488 o
-13 25 3 1.714 1.239 1.493 75.488 o
-13 25 4 2.100 1.188 1.493 75.488 o
-13 25 5 7.412 5.179 1.198 117.152 o
-13 25 7 1.261 1.391 1.127 132.394 o
-13 25 8 41.222 47.789 2.173 35.620 o
-13 25 9 26.689 28.292 1.615 64.524 o
-13 25 10 1.558 1.422 1.137 130.041 o
-13 25 12 15.366 15.964 1.401 85.656 o
-13 25 13 4.780 4.235 1.056 150.816 o
-13 25 14 14.677 14.572 1.208 115.192 o
-13 26 -4 0.033 0.934 2.366 30.047 o
-13 26 -3 21.441 23.103 3.280 15.635 o
-13 26 -2 4.335 3.869 1.818 50.911 o
-13 26 -1 1.324 1.797 1.767 53.879 o
-13 26 0 30.807 27.825 2.011 41.609 o
-13 26 1 3.676 2.051 1.503 74.472 o
-13 26 2 3.748 3.564 1.544 70.604 o
-13 26 3 2.109 0.823 1.452 79.771 o
-13 26 5 1.959 0.883 1.087 142.478 o
-13 26 7 36.742 35.512 1.797 52.068 o
-13 26 8 0.220 0.498 1.117 134.812 o
-13 26 9 6.544 5.900 1.219 113.280 o
-13 26 10 30.214 29.389 1.645 62.156 o
-13 26 11 23.890 27.358 1.767 53.879 o
-13 27 -1 8.637 6.702 1.909 46.153 o
-13 27 0 2.732 2.661 1.787 52.661 o
-13 27 1 0.643 1.016 1.747 55.139 o
-13 27 2 4.112 4.793 1.594 66.178 o
-13 27 3 4.787 4.732 1.493 75.488 o
-13 27 4 0.501 0.234 1.412 84.428 o
-13 27 5 1.423 0.741 1.066 147.957 o
-13 27 8 9.018 8.226 1.219 113.280 o
-12 0 -10 194.351 190.762 2.854 20.659 o
-12 0 -8 151.795 146.191 2.356 30.307 o
-12 0 -6 268.270 268.529 2.508 26.738 o
-12 0 -4 4.746 3.981 0.741 306.104 o
-12 0 -2 731.431 736.126 4.052 10.246 o
-12 0 0 169.071 179.175 3.026 18.369 o
-12 0 2 0.242 0.670 1.219 113.280 o
-12 0 4 0.473 1.219 1.269 104.399 o
-12 0 8 62.713 64.616 3.107 17.421 o
-12 0 10 20.478 20.381 1.401 85.656 o
-12 0 12 17.266 18.797 1.655 61.396 o
-12 0 14 15.762 3.900 3.971 10.670 o
-12 0 16 159.692 163.993 3.920 10.948 o
-12 0 18 80.548 88.836 3.514 13.626 o
-12 0 20 11.443 10.236 1.919 45.666 o
-12 0 22 0.408 3.443 1.797 52.068 o
-12 0 24 50.013 71.928 5.321 5.941 o
-12 0 26 27.603 29.155 2.823 21.107 o
-12 0 28 0.526 0.071 1.980 42.899 o
-12 1 -11 374.166 373.724 2.671 23.583 o
-12 1 -10 0.177 0.427 0.711 332.904 o
-12 1 -9 361.824 342.894 2.904 19.943 o
-12 1 -8 20.183 18.076 0.843 236.787 o
-12 1 -7 20.684 18.411 0.772 282.415 o
-12 1 -6 117.372 121.271 1.340 93.620 o
-12 1 -5 48.958 50.013 1.026 159.909 o
-12 1 -4 154.747 159.230 1.493 75.488 o
-12 1 -3 0.772 0.924 0.508 652.492 o
-12 1 -2 2.767 2.285 0.559 539.249 o
-12 1 -1 196.867 206.309 1.777 53.265 o
-12 1 0 21.681 19.142 1.016 163.123 o
-12 1 1 219.860 224.690 2.610 24.697 o
-12 1 2 169.934 175.174 2.813 21.260 o
-12 1 3 326.118 323.538 3.605 12.944 o
-12 1 4 662.250 667.529 4.986 6.766 o
-12 1 5 691.645 697.304 5.270 6.056 o
-12 1 6 985.105 948.213 6.621 3.837 o
-12 1 7 1754.610 1768.930 7.901 2.695 o
-12 1 8 114.721 105.643 2.122 37.344 o
-12 1 9 593.811 606.457 3.392 14.623 o
-12 1 10 57.059 57.396 1.290 101.136 o
-12 1 11 761.282 781.956 3.717 12.177 o
-12 1 12 5.019 5.382 0.812 254.880 o
-12 1 13 367.059 363.041 2.762 22.048 o
-12 1 14 2.970 2.397 0.934 192.726 o
-12 1 15 54.917 54.756 1.909 46.153 o
-12 1 16 15.427 14.725 1.290 101.136 o
-12 1 17 66.948 67.571 2.265 32.802 o
-12 1 18 1.839 3.575 1.188 119.163 o
-12 1 19 11.646 10.896 1.361 90.846 o
-12 1 20 140.822 142.779 2.874 20.368 o
-12 1 21 141.439 148.446 2.965 19.131 o
-12 1 22 49.040 51.364 2.397 29.288 o
-12 1 23 62.746 63.012 3.605 12.944 o
-12 1 24 69.418 67.145 3.239 16.030 o
-12 1 25 30.965 28.769 2.224 34.012 o
-12 1 26 6.290 5.331 1.523 72.499 o
-12 1 27 0.653 0.142 1.401 85.656 o
-12 1 28 4.505 3.564 1.452 79.771 o
-12 2 -11 2.283 2.133 0.792 268.118 o
-12 2 -10 27.840 27.266 1.117 134.812 o
-12 2 -9 76.873 79.311 1.503 74.472 o
-12 2 -8 19.108 18.228 0.863 225.776 o
-12 2 -7 30.845 28.515 0.975 177.000 o
-12 2 -6 12.678 13.841 0.731 314.666 o
-12 2 -4 321.255 312.520 2.193 34.963 o
-12 2 -3 222.996 229.361 1.676 59.917 o
-12 2 -2 0.896 1.005 0.508 652.492 o
-12 2 -1 107.498 105.277 1.544 70.604 o
-12 2 0 85.463 87.028 1.615 64.524 o
-12 2 1 68.445 69.684 1.808 51.484 o
-12 2 2 259.693 264.487 2.742 22.376 o
-12 2 3 99.896 94.238 2.325 31.106 o
-12 2 4 257.576 258.709 3.321 15.255 o
-12 2 5 5.211 5.199 1.046 153.759 o
-12 2 6 67.238 71.644 2.183 35.289 o
-12 2 7 204.021 204.126 2.722 22.712 o
-12 2 8 313.626 324.879 2.914 19.804 o
-12 2 9 9.652 7.769 0.792 268.118 o
-12 2 10 21.322 19.812 0.904 205.937 o
-12 2 11 197.761 201.526 2.112 37.704 o
-12 2 12 25.695 24.240 1.137 130.041 o
-12 2 13 55.876 55.721 1.533 71.542 o
-12 2 14 1.988 0.762 0.782 275.127 o
-12 2 15 21.898 20.330 1.117 134.812 o
-12 2 16 6.668 6.063 1.148 127.749 o
-12 2 17 5.491 5.606 1.168 123.344 o
-12 2 18 161.377 162.551 2.884 20.224 o
-12 2 20 68.201 65.276 2.458 27.854 o
-12 2 21 10.250 8.855 1.381 88.194 o
-12 2 22 15.589 15.141 1.483 76.526 o
-12 2 23 1.342 0.691 1.584 67.029 o
-12 2 24 10.347 10.165 1.838 49.792 o
-12 2 25 21.217 20.005 2.041 40.376 o
-12 2 26 10.540 10.257 1.777 53.265 o
-12 2 27 6.491 3.493 1.503 74.472 o
-12 2 28 0.210 0.437 1.371 89.505 o
-12 3 -11 0.133 0.376 0.751 297.887 o
-12 3 -10 405.196 407.277 2.955 19.263 o
-12 3 -9 13.120 12.745 0.944 188.603 o
-12 3 -8 22.389 19.223 1.117 134.812 o
-12 3 -7 41.392 39.412 1.300 99.562 o
-12 3 -6 3.275 10.053 0.680 363.384 o
-12 3 -5 15.194 15.395 0.731 314.666 o
-12 3 -4 1.301 1.493 0.559 539.249 o
-12 3 -3 48.253 51.293 1.076 145.179 o
-12 3 -2 129.578 131.985 1.452 79.771 o
-12 3 -1 30.037 28.891 0.944 188.603 o
-12 3 0 99.234 104.840 1.655 61.396 o
-12 3 1 248.525 248.066 2.793 21.570 o
-12 3 2 206.161 206.675 2.518 26.522 o
-12 3 3 132.145 135.194 2.133 36.989 o
-12 3 4 719.835 723.554 4.265 9.247 o
-12 3 5 357.950 364.260 3.138 17.084 o
-12 3 6 683.647 707.337 3.960 10.725 o
-12 3 7 255.248 251.265 2.376 29.791 o
-12 3 8 619.833 608.508 3.199 16.440 o
-12 3 9 94.793 99.621 1.625 63.720 o
-12 3 10 382.854 398.716 2.488 27.176 o
-12 3 11 14.091 13.730 0.823 248.625 o
-12 3 12 163.697 166.562 2.021 41.192 o
-12 3 13 104.477 106.181 1.676 59.917 o
-12 3 14 50.612 49.160 1.442 80.898 o
-12 3 15 55.831 55.680 1.594 66.178 o
-12 3 16 0.831 1.818 0.802 261.373 o
-12 3 17 23.346 21.305 1.178 121.227 o
-12 3 18 0.928 2.112 1.046 153.759 o
-12 3 19 33.727 33.227 1.960 43.793 o
-12 3 20 39.332 36.233 2.051 39.977 o
-12 3 21 0.010 3.717 1.188 119.163 o
-12 3 22 53.755 52.725 2.143 36.639 o
-12 3 23 8.514 7.464 1.726 56.444 o
-12 3 24 16.147 17.995 1.990 42.462 o
-12 3 26 19.263 20.716 1.990 42.462 o
-12 3 27 3.410 3.900 1.594 66.178 o
-12 3 28 3.356 4.021 1.442 80.898 o
-12 4 -11 2.248 2.102 0.853 231.183 o
-12 4 -10 46.426 42.306 1.544 70.604 o
-12 4 -9 248.138 245.975 2.366 30.047 o
-12 4 -8 0.592 0.487 0.721 323.592 o
-12 4 -7 9.869 9.393 0.762 289.996 o
-12 4 -6 276.026 274.419 2.092 38.440 o
-12 4 -5 5.036 6.499 0.691 352.774 o
-12 4 -4 145.036 143.429 1.584 67.029 o
-12 4 -3 35.264 32.090 1.005 166.435 o
-12 4 -2 200.273 195.423 1.676 59.917 o
-12 4 -1 335.938 342.681 2.031 40.781 o
-12 4 0 4.855 4.915 0.660 386.090 o
-12 4 2 204.959 196.682 2.478 27.399 o
-12 4 3 61.957 58.148 1.696 58.490 o
-12 4 4 41.038 42.570 1.564 68.782 o
-12 4 5 0.823 0.731 0.751 297.887 o
-12 4 6 105.042 107.085 1.808 51.484 o
-12 4 7 25.689 23.214 1.107 137.297 o
-12 4 8 2.691 1.523 0.660 386.090 o
-12 4 9 31.854 33.735 1.158 125.518 o
-12 4 10 9.969 10.856 0.772 282.415 o
-12 4 11 11.718 7.697 0.751 297.887 o
-12 4 12 414.758 419.635 2.874 20.368 o
-12 4 13 18.508 18.076 1.026 159.909 o
-12 4 14 58.650 56.228 1.594 66.178 o
-12 4 15 6.554 7.088 0.883 215.514 o
-12 4 16 107.288 107.054 1.899 46.648 o
-12 4 17 5.553 4.803 0.914 201.386 o
-12 4 18 36.879 36.294 1.462 78.666 o
-12 4 19 50.370 46.500 1.625 63.720 o
-12 4 20 22.936 22.971 1.320 96.522 o
-12 4 21 0.934 1.046 1.036 156.789 o
-12 4 22 0.324 0.213 1.016 163.123 o
-12 4 23 2.694 3.585 1.361 90.846 o
-12 4 24 28.756 28.383 2.183 35.289 o
-12 4 25 3.922 3.798 1.594 66.178 o
-12 4 27 1.163 1.442 1.523 72.499 o
-12 4 28 0.700 0.416 1.320 96.522 o
-12 5 -11 77.941 84.855 1.838 49.792 o
-12 5 -10 185.910 180.079 2.214 34.324 o
-12 5 -9 11.322 12.003 0.944 188.603 o
-12 5 -7 16.583 17.000 0.853 231.183 o
-12 5 -6 19.259 20.351 0.823 248.625 o
-12 5 -5 21.403 20.797 0.823 248.625 o
-12 5 -4 14.539 12.765 0.751 297.887 o
-12 5 -3 2.784 3.371 0.609 453.119 o
-12 5 -2 207.554 206.949 1.737 55.786 o
-12 5 -1 79.506 76.315 1.219 113.280 o
-12 5 0 94.133 96.168 1.493 75.488 o
-12 5 1 107.615 105.744 1.625 63.720 o
-12 5 2 123.581 128.857 1.676 59.917 o
-12 5 3 11.449 10.399 0.823 248.625 o
-12 5 4 253.787 253.266 2.417 28.798 o
-12 5 5 16.496 16.847 0.883 215.514 o
-12 5 6 660.434 669.326 3.290 15.539 o
-12 5 7 46.097 45.312 1.188 119.163 o
-12 5 8 137.210 145.257 1.665 60.650 o
-12 5 9 24.529 24.433 1.036 156.789 o
-12 5 10 235.542 236.967 2.214 34.324 o
-12 5 11 4.044 3.463 0.711 332.904 o
-12 5 12 237.993 243.690 2.356 30.307 o
-12 5 13 225.789 221.064 2.305 31.657 o
-12 5 14 24.132 22.798 1.137 130.041 o
-12 5 15 8.590 9.322 0.985 173.369 o
-12 5 16 1.934 1.858 0.792 268.118 o
-12 5 17 53.514 54.563 1.615 64.524 o
-12 5 18 6.979 5.941 0.894 210.644 o
-12 5 19 24.427 20.767 1.127 132.394 o
-12 5 20 137.532 145.338 2.153 36.295 o
-12 5 21 39.244 40.204 1.625 63.720 o
-12 5 22 103.552 107.745 2.254 33.099 o
-12 5 23 0.180 0.315 1.280 102.748 o
-12 5 24 19.954 20.290 1.676 59.917 o
-12 5 25 3.594 3.727 1.310 98.025 o
-12 5 26 15.089 12.531 1.777 53.265 o
-12 5 28 4.153 3.635 1.615 64.524 o
-12 6 -11 4.570 4.042 0.894 210.644 o
-12 6 -10 1.617 0.589 0.833 242.598 o
-12 6 -9 11.450 8.642 0.914 201.386 o
-12 6 -8 1.533 1.574 0.721 323.592 o
-12 6 -7 3.380 3.219 0.721 323.592 o
-12 6 -6 111.807 113.360 1.493 75.488 o
-12 6 -5 31.965 33.501 1.087 142.478 o
-12 6 -4 223.602 223.857 1.767 53.879 o
-12 6 -3 90.105 93.030 1.280 102.748 o
-12 6 -2 656.572 661.832 2.833 20.956 o
-12 6 -1 1.600 1.523 0.559 539.249 o
-12 6 0 494.542 487.054 2.782 21.728 o
-12 6 1 11.005 10.033 0.782 275.127 o
-12 6 2 317.633 324.229 2.417 28.798 o
-12 6 3 20.801 22.026 1.036 156.789 o
-12 6 4 123.130 121.779 1.686 59.197 o
-12 6 5 6.728 7.088 0.691 352.774 o
-12 6 6 10.848 13.100 0.802 261.373 o
-12 6 7 0.287 0.457 0.599 468.609 o
-12 6 9 28.377 42.326 1.330 95.054 o
-12 6 10 56.229 54.959 1.432 82.050 o
-12 6 11 0.041 0.122 0.609 453.119 o
-12 6 12 159.739 162.521 1.929 45.186 o
-12 6 13 9.244 7.190 0.873 220.556 o
-12 6 14 52.295 50.714 1.665 60.650 o
-12 6 15 0.456 1.320 0.853 231.183 o
-12 6 16 80.164 71.644 1.777 53.265 o
-12 6 17 16.056 15.395 1.026 159.909 o
-12 6 18 37.549 38.396 1.523 72.499 o
-12 6 19 13.743 13.790 1.056 150.816 o
-12 6 21 4.099 6.063 0.995 169.849 o
-12 6 22 4.776 4.529 0.975 177.000 o
-12 6 23 13.052 13.760 1.564 68.782 o
-12 6 24 0.056 0.599 1.300 99.562 o
-12 6 25 1.017 0.650 1.259 106.089 o
-12 6 28 0.341 0.081 1.879 47.662 o
-12 7 -11 52.256 49.435 1.665 60.650 o
-12 7 -10 71.002 69.074 1.767 53.879 o
-12 7 -9 114.489 115.726 1.919 45.666 o
-12 7 -8 17.036 16.339 0.934 192.726 o
-12 7 -7 5.123 4.387 0.741 306.104 o
-12 7 -6 8.207 6.905 0.691 352.774 o
-12 7 -5 0.118 0.792 0.589 484.908 o
-12 7 -3 7.552 6.063 0.630 424.357 o
-12 7 -2 15.423 16.136 0.721 323.592 o
-12 7 -1 0.299 0.183 0.528 603.265 o
-12 7 0 18.146 18.056 0.802 261.373 o
-12 7 1 157.735 161.871 1.980 42.899 o
-12 7 2 6.257 5.991 0.751 297.887 o
-12 7 3 259.430 257.521 2.265 32.802 o
-12 7 4 22.448 21.427 0.934 192.726 o
-12 7 5 53.014 50.978 1.229 111.415 o
-12 7 6 104.504 106.150 1.523 72.499 o
-12 7 7 251.723 255.094 1.909 46.153 o
-12 7 8 78.504 77.178 1.330 95.054 o
-12 7 9 7.887 8.246 0.812 254.880 o
-12 7 10 114.311 123.150 1.808 51.484 o
-12 7 11 7.972 8.408 0.741 306.104 o
-12 7 12 175.906 174.219 1.919 45.666 o
-12 7 13 5.962 5.179 0.812 254.880 o
-12 7 14 3.279 3.544 0.883 215.514 o
-12 7 15 39.748 37.787 1.635 62.931 o
-12 7 16 0.011 0.477 0.894 210.644 o
-12 7 17 85.526 85.434 1.940 44.715 o
-12 7 18 12.652 11.353 0.995 169.849 o
-12 7 19 146.531 149.776 2.183 35.289 o
-12 7 20 1.596 1.706 0.894 210.644 o
-12 7 21 147.542 146.953 2.193 34.963 o
-12 7 22 0.231 0.203 0.914 201.386 o
-12 7 23 64.519 63.144 2.092 38.440 o
-12 7 24 7.717 8.073 1.259 106.089 o
-12 7 25 35.595 35.461 2.092 38.440 o
-12 7 26 0.470 1.889 1.544 70.604 o
-12 7 27 1.636 0.670 1.493 75.488 o
-12 8 -11 0.023 0.203 0.863 225.776 o
-12 8 -10 87.850 85.586 1.818 50.911 o
-12 8 -9 28.068 26.474 1.158 125.518 o
-12 8 -8 27.788 27.043 1.097 139.852 o
-12 8 -7 14.138 14.207 0.904 205.937 o
-12 8 -6 509.840 510.675 2.742 22.376 o
-12 8 -5 79.312 75.005 1.340 93.620 o
-12 8 -4 4.510 4.935 0.640 410.992 o
-12 8 -3 577.502 579.069 2.620 24.506 o
-12 8 -2 439.618 434.279 2.417 28.798 o
-12 8 -1 406.931 406.220 2.325 31.106 o
-12 8 0 374.131 382.884 2.397 29.288 o
-12 8 1 469.333 467.465 2.742 22.376 o
-12 8 2 93.884 90.725 1.452 79.771 o
-12 8 3 155.829 153.676 1.574 67.897 o
-12 8 4 2.881 3.595 0.589 484.908 o
-12 8 5 1.826 1.889 0.640 410.992 o
-12 8 6 258.693 263.492 2.133 36.989 o
-12 8 7 2.102 2.041 0.650 398.249 o
-12 8 8 71.960 75.056 1.340 93.620 o
-12 8 9 10.536 10.602 0.853 231.183 o
-12 8 10 156.223 154.874 1.869 48.181 o
-12 8 11 118.471 118.509 1.635 62.931 o
-12 8 12 214.253 213.590 2.021 41.192 o
-12 8 13 89.126 90.461 1.767 53.879 o
-12 8 14 92.688 87.729 1.818 50.911 o
-12 8 15 61.066 58.148 1.828 50.347 o
-12 8 16 247.437 248.066 2.793 21.570 o
-12 8 17 126.943 134.117 2.153 36.295 o
-12 8 18 0.724 1.016 0.894 210.644 o
-12 8 19 51.511 51.019 1.716 57.114 o
-12 8 20 1.648 1.869 0.934 192.726 o
-12 8 21 21.243 20.422 1.188 119.163 o
-12 8 22 3.871 4.468 0.975 177.000 o
-12 8 23 4.596 4.265 1.107 137.297 o
-12 8 24 0.316 1.412 1.310 98.025 o
-12 8 25 1.258 0.081 1.269 104.399 o
-12 8 26 6.235 5.585 1.625 63.720 o
-12 8 27 3.051 2.640 1.544 70.604 o
-12 9 -11 45.848 47.566 1.665 60.650 o
-12 9 -10 47.707 47.566 1.655 61.396 o
-12 9 -9 13.198 11.648 0.985 173.369 o
-12 9 -8 40.394 37.127 1.422 83.226 o
-12 9 -7 4.408 4.641 0.782 275.127 o
-12 9 -6 6.276 8.510 0.823 248.625 o
-12 9 -5 30.475 31.734 1.148 127.749 o
-12 9 -4 0.148 0.203 0.599 468.609 o
-12 9 -3 7.827 11.638 0.762 289.996 o
-12 9 -1 62.163 67.114 1.381 88.194 o
-12 9 0 49.461 56.848 1.320 96.522 o
-12 9 1 1.145 0.305 0.640 410.992 o
-12 9 2 7.667 6.621 0.731 314.666 o
-12 9 3 18.475 22.849 0.914 201.386 o
-12 9 4 83.222 83.911 1.351 92.217 o
-12 9 5 3.399 4.042 0.609 453.119 o
-12 9 6 42.953 41.595 1.127 132.394 o
-12 9 7 62.088 63.499 1.269 104.399 o
-12 9 8 69.201 68.516 1.310 98.025 o
-12 9 9 0.425 5.382 0.762 289.996 o
-12 9 10 34.541 34.669 1.168 123.344 o
-12 9 11 23.519 24.636 0.955 184.612 o
-12 9 12 5.595 5.169 0.691 352.774 o
-12 9 13 15.184 16.014 0.955 184.612 o
-12 9 14 80.382 83.210 1.818 50.911 o
-12 9 15 3.803 4.560 0.904 205.937 o
-12 9 16 1.798 0.721 0.934 192.726 o
-12 9 17 30.425 30.404 1.452 79.771 o
-12 9 18 86.187 80.793 1.940 44.715 o
-12 9 19 2.146 3.727 0.934 192.726 o
-12 9 20 38.150 36.771 1.574 67.897 o
-12 9 21 45.241 46.205 1.706 57.796 o
-12 9 22 23.019 21.782 1.361 90.846 o
-12 9 23 6.791 6.398 1.269 104.399 o
-12 9 24 4.672 4.042 1.361 90.846 o
-12 9 25 5.391 5.687 1.371 89.505 o
-12 9 26 11.093 12.552 1.493 75.488 o
-12 10 -11 31.841 28.241 1.330 95.054 o
-12 10 -10 0.953 0.091 0.843 236.787 o
-12 10 -9 39.483 44.550 1.604 65.343 o
-12 10 -8 59.680 57.031 1.554 69.684 o
-12 10 -7 39.131 33.694 1.300 99.562 o
-12 10 -6 26.055 26.108 1.107 137.297 o
-12 10 -5 246.833 249.610 2.072 39.197 o
-12 10 -4 2.021 2.630 0.680 363.384 o
-12 10 -3 283.791 276.054 2.224 34.012 o
-12 10 -2 50.880 51.912 1.310 98.025 o
-12 10 -1 362.945 367.154 2.620 24.506 o
-12 10 0 141.267 133.041 1.787 52.661 o
-12 10 1 418.667 416.355 2.894 20.083 o
-12 10 2 86.437 90.501 1.645 62.156 o
-12 10 3 128.293 125.160 1.615 64.524 o
-12 10 5 37.891 38.457 1.148 127.749 o
-12 10 6 0.750 0.305 0.579 502.071 o
-12 10 7 5.626 6.905 0.691 352.774 o
-12 10 8 30.981 34.364 1.249 107.821 o
-12 10 9 21.628 20.198 0.944 188.603 o
-12 10 10 21.389 20.026 0.965 180.746 o
-12 10 11 287.320 278.999 2.234 33.703 o
-12 10 12 194.753 205.314 1.960 43.793 o
-12 10 13 252.275 255.175 2.305 31.657 o
-12 10 14 52.082 51.506 1.533 71.542 o
-12 10 15 83.131 81.372 1.716 57.114 o
-12 10 16 36.876 38.234 1.452 79.771 o
-12 10 17 79.272 73.644 1.818 50.911 o
-12 10 18 6.098 6.195 0.904 205.937 o
-12 10 19 13.044 11.993 1.127 132.394 o
-12 10 20 6.575 7.027 1.107 137.297 o
-12 10 21 0.618 0.802 1.026 159.909 o
-12 10 22 23.696 24.788 1.523 72.499 o
-12 10 23 1.246 1.219 1.148 127.749 o
-12 10 24 2.793 1.737 1.310 98.025 o
-12 10 26 1.414 0.924 1.249 107.821 o
-12 10 27 3.713 4.204 1.554 69.684 o
-12 11 -11 80.737 81.514 1.909 46.153 o
-12 11 -10 2.088 1.229 0.883 215.514 o
-12 11 -9 36.966 35.035 1.381 88.194 o
-12 11 -8 13.073 11.841 0.934 192.726 o
-12 11 -7 85.717 84.287 1.655 61.396 o
-12 11 -6 0.149 0.589 0.751 297.887 o
-12 11 -5 1.018 1.036 0.721 323.592 o
-12 11 -4 3.657 2.082 0.751 297.887 o
-12 11 -3 0.091 0.366 0.711 332.904 o
-12 11 -2 112.979 118.783 1.818 50.911 o
-12 11 -1 16.352 16.329 0.934 192.726 o
-12 11 0 47.172 47.109 1.412 84.428 o
-12 11 1 13.364 13.527 0.924 196.985 o
-12 11 2 57.728 55.629 1.493 75.488 o
-12 11 3 150.843 153.767 1.797 52.068 o
-12 11 4 11.263 10.074 0.782 275.127 o
-12 11 5 54.341 53.263 1.320 96.522 o
-12 11 6 15.922 16.075 0.863 225.776 o
-12 11 7 107.709 103.936 1.523 72.499 o
-12 11 8 110.633 110.263 1.737 55.786 o
-12 11 9 159.480 152.853 1.828 50.347 o
-12 11 10 35.032 31.816 1.290 101.136 o
-12 11 11 157.549 159.738 1.980 42.899 o
-12 11 12 134.027 137.478 1.899 46.648 o
-12 11 13 1.388 1.716 0.833 242.598 o
-12 11 14 8.279 6.093 0.853 231.183 o
-12 11 15 32.308 29.226 1.290 101.136 o
-12 11 16 95.483 96.462 1.960 43.793 o
-12 11 17 0.738 1.046 0.934 192.726 o
-12 11 18 12.716 11.171 1.087 142.478 o
-12 11 19 10.063 10.236 1.127 132.394 o
-12 11 20 155.631 159.383 2.305 31.657 o
-12 11 21 4.365 5.636 1.005 166.435 o
-12 11 22 25.716 25.448 1.452 79.771 o
-12 11 23 0.215 0.599 1.107 137.297 o
-12 11 24 18.082 20.310 1.665 60.650 o
-12 11 25 2.559 2.559 1.320 96.522 o
-12 11 26 2.856 1.574 1.259 106.089 o
-12 12 -11 16.291 16.593 1.259 106.089 o
-12 12 -10 19.654 18.594 1.148 127.749 o
-12 12 -9 1.888 1.503 0.823 248.625 o
-12 12 -8 80.191 75.279 1.655 61.396 o
-12 12 -7 85.743 84.967 1.828 50.347 o
-12 12 -6 0.445 2.356 0.843 236.787 o
-12 12 -5 308.746 300.314 2.559 25.687 o
-12 12 -4 156.769 153.879 1.970 43.342 o
-12 12 -3 155.331 173.326 2.011 41.609 o
-12 12 -2 149.912 153.523 2.082 38.816 o
-12 12 -1 70.195 65.307 1.564 68.782 o
-12 12 0 6.274 5.037 0.782 275.127 o
-12 12 1 143.077 147.329 2.072 39.197 o
-12 12 2 105.215 102.758 1.828 50.347 o
-12 12 3 39.816 44.316 1.310 98.025 o
-12 12 4 1.901 2.417 0.680 363.384 o
-12 12 5 33.570 34.618 1.269 104.399 o
-12 12 6 63.822 68.770 1.462 78.666 o
-12 12 7 20.445 19.812 1.005 166.435 o
-12 12 8 19.597 21.498 1.005 166.435 o
-12 12 9 0.061 0.254 0.721 323.592 o
-12 12 10 22.948 24.006 1.137 130.041 o
-12 12 11 119.198 118.285 1.838 49.792 o
-12 12 12 103.441 104.932 1.787 52.661 o
-12 12 13 74.747 72.771 1.716 57.114 o
-12 12 14 4.241 4.407 1.026 159.909 o
-12 12 15 107.737 110.273 2.265 32.802 o
-12 12 16 1.204 1.747 0.894 210.644 o
-12 12 17 32.246 35.512 1.594 66.178 o
-12 12 18 25.928 25.956 1.320 96.522 o
-12 12 19 15.093 14.623 1.168 123.344 o
-12 12 20 13.779 14.511 1.198 117.152 o
-12 12 21 0.056 2.001 0.975 177.000 o
-12 12 22 7.668 6.966 1.137 130.041 o
-12 12 23 6.757 7.210 1.127 132.394 o
-12 12 24 1.930 3.209 1.330 95.054 o
-12 12 25 2.063 1.574 1.300 99.562 o
-12 12 26 2.309 1.737 1.259 106.089 o
-12 13 -11 146.656 149.207 2.447 28.085 o
-12 13 -10 73.588 71.816 2.011 41.609 o
-12 13 -9 14.993 14.034 1.097 139.852 o
-12 13 -8 18.869 16.177 1.087 142.478 o
-12 13 -7 22.745 22.503 1.148 127.749 o
-12 13 -6 4.950 3.879 0.924 196.985 o
-12 13 -5 5.400 4.671 0.843 236.787 o
-12 13 -4 48.459 51.273 1.554 69.684 o
-12 13 -3 2.881 1.970 0.782 275.127 o
-12 13 -2 55.514 53.700 1.604 65.343 o
-12 13 -1 7.868 5.230 0.853 231.183 o
-12 13 0 5.925 4.519 0.904 205.937 o
-12 13 1 61.059 59.265 1.747 55.139 o
-12 13 2 206.514 206.512 2.346 30.570 o
-12 13 3 284.153 277.597 2.346 30.570 o
-12 13 4 70.762 73.147 1.544 70.604 o
-12 13 5 115.899 114.284 1.737 55.786 o
-12 13 6 84.372 81.372 1.665 60.650 o
-12 13 7 67.574 65.378 1.584 67.029 o
-12 13 8 39.789 42.610 1.615 64.524 o
-12 13 9 16.701 18.147 1.005 166.435 o
-12 13 10 13.329 14.166 1.026 159.909 o
-12 13 11 65.635 59.854 1.716 57.114 o
-12 13 12 10.939 10.287 1.005 166.435 o
-12 13 13 13.069 14.024 1.097 139.852 o
-12 13 14 51.240 48.896 1.909 46.153 o
-12 13 15 6.991 6.976 1.117 134.812 o
-12 13 16 7.084 5.788 1.107 137.297 o
-12 13 17 0.049 0.030 1.016 163.123 o
-12 13 18 6.582 6.418 1.290 101.136 o
-12 13 19 4.357 2.762 0.985 173.369 o
-12 13 20 23.503 22.981 1.320 96.522 o
-12 13 21 42.895 41.189 1.645 62.156 o
-12 13 23 0.295 0.071 1.005 166.435 o
-12 13 24 8.634 9.617 1.269 104.399 o
-12 13 25 21.196 23.499 1.686 59.197 o
-12 14 -11 3.977 4.001 1.076 145.179 o
-12 14 -10 1.679 0.965 1.107 137.297 o
-12 14 -9 0.749 0.619 0.995 169.849 o
-12 14 -8 123.542 128.715 2.336 30.836 o
-12 14 -7 12.510 13.892 1.148 127.749 o
-12 14 -6 51.977 51.994 1.737 55.786 o
-12 14 -5 4.697 4.306 0.843 236.787 o
-12 14 -4 13.430 12.277 0.955 184.612 o
-12 14 -3 49.100 46.896 1.645 62.156 o
-12 14 -2 169.555 165.202 2.204 34.641 o
-12 14 -1 20.482 19.244 1.076 145.179 o
-12 14 0 26.922 25.205 1.249 107.821 o
-12 14 1 57.250 55.538 1.737 55.786 o
-12 14 2 156.268 157.250 2.305 31.657 o
-12 14 3 194.449 202.735 2.275 32.510 o
-12 14 4 28.718 28.891 1.320 96.522 o
-12 14 5 12.939 13.537 0.955 184.612 o
-12 14 6 14.727 12.440 0.975 177.000 o
-12 14 7 5.313 5.829 0.853 231.183 o
-12 14 8 109.895 114.071 2.092 38.440 o
-12 14 9 9.997 12.206 1.005 166.435 o
-12 14 10 103.733 107.338 2.011 41.609 o
-12 14 11 1.482 0.152 0.833 242.598 o
-12 14 12 294.218 289.316 2.854 20.659 o
-12 14 13 29.910 29.896 1.462 78.666 o
-12 14 14 1.610 1.076 0.985 173.369 o
-12 14 15 11.725 10.246 1.188 119.163 o
-12 14 16 30.969 31.836 1.665 60.650 o
-12 14 17 24.908 21.244 1.412 84.428 o
-12 14 19 8.640 9.789 1.269 104.399 o
-12 14 20 1.623 1.036 1.127 132.394 o
-12 14 21 7.424 8.337 1.280 102.748 o
-12 14 22 4.464 4.326 1.066 147.957 o
-12 14 23 1.925 0.559 1.036 156.789 o
-12 14 24 2.193 2.356 1.148 127.749 o
-12 14 25 10.799 12.267 1.320 96.522 o
-12 15 -11 16.563 14.948 1.371 89.505 o
-12 15 -10 72.677 68.120 2.214 34.324 o
-12 15 -9 4.598 7.962 1.127 132.394 o
-12 15 -8 154.761 150.436 2.610 24.697 o
-12 15 -7 23.207 20.005 1.371 89.505 o
-12 15 -5 19.038 19.437 1.087 142.478 o
-12 15 -4 17.226 19.335 1.056 150.816 o
-12 15 -3 0.028 0.538 0.843 236.787 o
-12 15 0 44.500 48.460 1.787 52.661 o
-12 15 1 3.180 1.747 0.894 210.644 o
-12 15 2 130.128 132.584 2.234 33.703 o
-12 15 3 209.685 216.484 2.376 29.791 o
-12 15 4 32.117 28.200 1.290 101.136 o
-12 15 5 11.934 11.922 1.036 156.789 o
-12 15 6 248.851 257.744 2.549 25.892 o
-12 15 7 54.426 53.832 1.777 53.265 o
-12 15 8 345.989 354.379 3.270 15.733 o
-12 15 9 18.668 17.304 1.117 134.812 o
-12 15 10 114.681 112.873 2.082 38.816 o
-12 15 11 3.143 2.996 0.914 201.386 o
-12 15 12 46.217 43.504 1.716 57.114 o
-12 15 13 0.699 0.345 0.883 215.514 o
-12 15 14 53.622 55.558 2.011 41.609 o
-12 15 15 4.967 5.788 1.127 132.394 o
-12 15 16 7.739 6.550 1.178 121.227 o
-12 15 17 1.834 0.701 1.056 150.816 o
-12 15 18 12.960 12.541 1.320 96.522 o
-12 15 19 14.718 13.537 1.432 82.050 o
-12 15 20 1.348 2.986 1.198 117.152 o
-12 15 21 31.399 34.791 1.726 56.444 o
-12 15 22 2.659 1.523 1.137 130.041 o
-12 15 23 3.867 2.356 1.310 98.025 o
-12 15 24 9.576 10.693 1.472 77.585 o
-12 16 -11 22.389 19.741 1.452 79.771 o
-12 16 -10 1.617 1.300 1.127 132.394 o
-12 16 -9 1.332 0.955 1.016 163.123 o
-12 16 -8 0.006 0.406 1.076 145.179 o
-12 16 -7 7.205 9.089 1.208 115.192 o
-12 16 -6 30.772 25.753 1.442 80.898 o
-12 16 -5 17.496 17.142 1.198 117.152 o
-12 16 -4 50.032 47.322 1.929 45.186 o
-12 16 -3 41.342 39.747 1.635 62.931 o
-12 16 -2 18.498 16.735 1.107 137.297 o
-12 16 -1 14.558 13.395 1.158 125.518 o
-12 16 0 122.028 123.180 2.265 32.802 o
-12 16 1 4.883 4.641 0.975 177.000 o
-12 16 2 19.846 20.087 1.239 109.596 o
-12 16 3 5.460 6.276 0.904 205.937 o
-12 16 4 0.077 0.437 0.853 231.183 o
-12 16 5 2.982 2.590 0.833 242.598 o
-12 16 6 2.300 3.219 0.853 231.183 o
-12 16 7 2.428 2.772 0.944 188.603 o
-12 16 8 2.006 2.193 0.883 215.514 o
-12 16 9 18.079 14.643 1.087 142.478 o
-12 16 10 52.512 52.684 1.808 51.484 o
-12 16 11 44.129 38.711 1.737 55.786 o
-12 16 12 11.515 10.653 1.076 145.179 o
-12 16 13 87.670 90.451 2.072 39.197 o
-12 16 14 15.071 15.019 1.300 99.562 o
-12 16 15 79.823 85.759 2.305 31.657 o
-12 16 16 8.601 6.591 1.168 123.344 o
-12 16 17 1.628 2.254 1.117 134.812 o
-12 16 18 19.016 18.797 1.432 82.050 o
-12 16 19 0.198 0.772 1.219 113.280 o
-12 16 20 0.593 2.305 1.269 104.399 o
-12 16 21 6.404 7.687 1.249 107.821 o
-12 16 22 1.228 1.696 1.148 127.749 o
-12 16 23 12.796 13.547 1.564 68.782 o
-12 17 -11 7.915 7.545 1.269 104.399 o
-12 17 -10 59.789 59.214 2.214 34.324 o
-12 17 -8 28.152 25.499 1.483 76.526 o
-12 17 -7 27.470 27.713 1.523 72.499 o
-12 17 -6 3.026 2.996 1.107 137.297 o
-12 17 -5 3.065 1.452 0.965 180.746 o
-12 17 -4 2.476 1.310 1.026 159.909 o
-12 17 -3 62.633 62.798 2.061 39.584 o
-12 17 -2 4.918 4.813 1.188 119.163 o
-12 17 -1 6.667 5.606 1.036 156.789 o
-12 17 1 12.704 11.008 1.117 134.812 o
-12 17 2 126.246 121.037 2.285 32.222 o
-12 17 3 158.458 162.683 2.437 28.320 o
-12 17 4 180.708 183.917 2.518 26.522 o
-12 17 5 61.551 59.437 1.716 57.114 o
-12 17 6 201.553 195.332 2.407 29.041 o
-12 17 7 298.020 302.924 3.158 16.865 o
-12 17 8 315.249 315.810 3.016 18.493 o
-12 17 9 10.840 10.145 1.066 147.957 o
-12 17 10 128.380 129.202 2.254 33.099 o
-12 17 11 14.771 13.882 1.137 130.041 o
-12 17 12 66.222 61.946 1.919 45.666 o
-12 17 14 48.165 47.505 2.011 41.609 o
-12 17 15 7.060 6.621 1.158 125.518 o
-12 17 16 0.080 0.467 1.056 150.816 o
-12 17 17 4.137 2.539 1.148 127.749 o
-12 17 18 16.147 17.751 1.432 82.050 o
-12 17 19 7.661 7.880 1.391 86.911 o
-12 17 20 28.849 27.337 1.696 58.490 o
-12 17 22 29.724 32.171 1.625 63.720 o
-12 18 -11 2.423 1.655 1.148 127.749 o
-12 18 -10 3.666 3.615 1.117 134.812 o
-12 18 -9 51.624 49.627 2.133 36.989 o
-12 18 -8 18.327 17.995 1.391 86.911 o
-12 18 -6 11.562 12.856 1.259 106.089 o
-12 18 -5 0.049 0.142 1.087 142.478 o
-12 18 -4 1.367 0.284 1.046 153.759 o
-12 18 -2 47.497 48.135 2.214 34.324 o
-12 18 -1 38.062 39.533 2.061 39.584 o
-12 18 0 9.870 9.789 1.127 132.394 o
-12 18 1 21.878 21.996 1.310 98.025 o
-12 18 2 0.058 0.630 1.016 163.123 o
-12 18 3 7.829 9.688 1.066 147.957 o
-12 18 4 0.973 0.924 0.853 231.183 o
-12 18 5 4.299 3.798 0.914 201.386 o
-12 18 6 0.830 1.544 0.944 188.603 o
-12 18 7 14.790 14.745 1.137 130.041 o
-12 18 8 11.625 11.110 1.107 137.297 o
-12 18 9 34.525 34.893 1.625 63.720 o
-12 18 10 18.342 17.223 1.219 113.280 o
-12 18 11 14.459 12.105 1.148 127.749 o
-12 18 12 0.930 2.122 0.975 177.000 o
-12 18 14 0.004 0.213 0.944 188.603 o
-12 18 15 1.441 2.925 1.127 132.394 o
-12 18 16 0.023 0.589 1.107 137.297 o
-12 18 18 3.021 3.595 1.219 113.280 o
-12 18 19 7.519 8.368 1.269 104.399 o
-12 18 20 2.241 1.310 1.249 107.821 o
-12 18 22 11.074 11.465 1.412 84.428 o
-12 19 -11 22.009 22.514 1.645 62.156 o
-12 19 -10 4.237 3.046 1.107 137.297 o
-12 19 -9 12.768 12.988 1.340 93.620 o
-12 19 -8 10.262 10.429 1.280 102.748 o
-12 19 -7 6.082 4.915 1.188 119.163 o
-12 19 -6 2.299 1.828 1.178 121.227 o
-12 19 -5 6.171 6.113 1.483 76.526 o
-12 19 -4 9.063 7.982 1.340 93.620 o
-12 19 -3 3.203 3.493 1.239 109.596 o
-12 19 -2 1.652 1.604 1.188 119.163 o
-12 19 -1 56.658 55.924 2.315 31.379 o
-12 19 0 0.765 0.701 1.290 101.136 o
-12 19 1 76.482 78.620 2.864 20.512 o
-12 19 2 8.979 7.657 1.229 111.415 o
-12 19 3 219.092 228.366 2.742 22.376 o
-12 19 5 208.633 214.687 2.864 20.512 o
-12 19 7 143.775 146.405 2.366 30.047 o
-12 19 8 48.893 49.973 1.797 52.068 o
-12 19 9 22.812 24.788 1.330 95.054 o
-12 19 10 13.239 12.795 1.158 125.518 o
-12 19 11 6.655 4.509 1.016 163.123 o
-12 19 12 16.038 16.776 1.229 111.415 o
-12 19 13 2.719 2.559 0.995 169.849 o
-12 19 14 11.832 10.439 1.148 127.749 o
-12 19 15 0.101 0.152 1.087 142.478 o
-12 19 16 8.481 7.606 1.269 104.399 o
-12 19 17 8.027 6.123 1.249 107.821 o
-12 19 19 9.261 8.784 1.280 102.748 o
-12 19 20 1.574 2.397 1.259 106.089 o
-12 19 21 30.221 32.933 1.757 54.503 o
-12 19 22 0.145 0.660 1.198 117.152 o
-12 20 -11 0.060 0.294 1.198 117.152 o
-12 20 -10 1.518 0.782 1.026 159.909 o
-12 20 -9 4.931 4.072 1.208 115.192 o
-12 20 -8 0.811 2.468 1.290 101.136 o
-12 20 -7 0.543 0.812 1.239 109.596 o
-12 20 -6 0.122 0.518 1.371 89.505 o
-12 20 -5 2.468 1.869 1.391 86.911 o
-12 20 -4 15.916 14.004 1.483 76.526 o
-12 20 -3 15.746 15.101 1.503 74.472 o
-12 20 -2 13.442 12.470 1.594 66.178 o
-12 20 -1 24.306 25.895 1.909 46.153 o
-12 20 0 30.892 31.978 2.163 35.955 o
-12 20 1 20.162 17.395 1.533 71.542 o
-12 20 2 1.959 3.585 1.391 86.911 o
-12 20 3 23.802 20.351 1.280 102.748 o
-12 20 4 4.213 3.351 0.965 180.746 o
-12 20 5 47.065 53.029 1.990 42.462 o
-12 20 6 0.750 0.254 0.944 188.603 o
-12 20 7 20.643 19.731 1.290 101.136 o
-12 20 8 0.449 1.107 0.975 177.000 o
-12 20 9 25.686 25.733 1.351 92.217 o
-12 20 10 3.228 3.991 1.026 159.909 o
-12 20 11 8.915 7.423 1.087 142.478 o
-12 20 12 36.127 37.574 1.706 57.796 o
-12 20 14 12.119 11.770 1.198 117.152 o
-12 20 15 6.942 7.576 1.269 104.399 o
-12 20 16 0.594 1.503 1.148 127.749 o
-12 20 17 4.537 4.417 1.188 119.163 o
-12 20 18 0.827 0.020 1.117 134.812 o
-12 20 19 13.143 13.201 1.340 93.620 o
-12 20 21 4.264 3.361 1.249 107.821 o
-12 21 -11 46.243 42.946 2.478 27.399 o
-12 21 -10 2.133 2.011 1.290 101.136 o
-12 21 -9 3.830 6.946 1.340 93.620 o
-12 21 -8 18.634 18.939 1.574 67.897 o
-12 21 -6 26.428 24.484 2.275 32.510 o
-12 21 -4 5.465 4.732 1.472 77.585 o
-12 21 -3 9.365 14.349 1.665 60.650 o
-12 21 -2 3.423 2.935 1.391 86.911 o
-12 21 -1 30.204 29.724 1.970 43.342 o
-12 21 0 0.469 3.270 1.361 90.846 o
-12 21 1 2.294 0.609 1.330 95.054 o
-12 21 2 0.006 0.183 1.340 93.620 o
-12 21 3 106.131 115.087 2.437 28.320 o
-12 21 4 10.614 11.780 1.391 86.911 o
-12 21 5 78.978 83.698 2.234 33.703 o
-12 21 6 2.217 4.174 1.026 159.909 o
-12 21 7 108.117 103.723 2.204 34.641 o
-12 21 8 36.851 40.011 1.777 53.265 o
-12 21 9 57.781 59.904 2.001 42.032 o
-12 21 10 5.902 7.129 1.117 134.812 o
-12 21 11 66.495 69.734 2.082 38.816 o
-12 21 12 1.470 1.767 1.026 159.909 o
-12 21 13 9.943 9.343 1.168 123.344 o
-12 21 14 1.891 2.265 1.056 150.816 o
-12 21 15 3.045 3.321 1.158 125.518 o
-12 21 16 12.049 11.922 1.330 95.054 o
-12 21 18 7.048 7.078 1.229 111.415 o
-12 21 19 3.311 2.133 1.137 130.041 o
-12 21 20 3.841 4.489 1.259 106.089 o
-12 22 -11 4.526 4.194 1.462 78.666 o
-12 22 -10 0.791 0.802 1.249 107.821 o
-12 22 -8 20.059 21.041 2.163 35.955 o
-12 22 -7 17.802 18.837 2.102 38.069 o
-12 22 -6 0.734 0.173 1.655 61.396 o
-12 22 -5 0.307 0.061 1.665 60.650 o
-12 22 -3 3.932 4.742 1.472 77.585 o
-12 22 -2 37.791 37.056 2.458 27.854 o
-12 22 -1 7.953 8.967 1.574 67.897 o
-12 22 0 22.788 22.493 1.848 49.246 o
-12 22 1 0.872 0.467 1.361 90.846 o
-12 22 2 22.058 22.097 1.625 63.720 o
-12 22 3 10.259 9.830 1.412 84.428 o
-12 22 4 0.784 0.528 1.198 117.152 o
-12 22 5 22.797 21.915 1.503 74.472 o
-12 22 6 5.753 5.402 1.219 113.280 o
-12 22 7 2.472 2.691 1.016 163.123 o
-12 22 8 11.483 12.491 1.188 119.163 o
-12 22 11 0.880 2.011 1.046 153.759 o
-12 22 13 3.666 3.392 1.087 142.478 o
-12 22 14 6.878 7.880 1.127 132.394 o
-12 22 15 14.870 14.237 1.351 92.217 o
-12 22 16 1.006 0.559 1.117 134.812 o
-12 22 17 0.012 0.254 1.087 142.478 o
-12 22 18 1.465 1.330 1.107 137.297 o
-12 23 -11 5.635 6.712 1.950 44.250 o
-12 23 -10 8.523 7.586 1.391 86.911 o
-12 23 -9 1.964 1.472 1.655 61.396 o
-12 23 -8 22.729 23.976 2.234 33.703 o
-12 23 -6 3.640 3.311 1.696 58.490 o
-12 23 -4 4.582 3.016 1.483 76.526 o
-12 23 -3 1.123 0.691 1.391 86.911 o
-12 23 -2 3.234 2.904 1.442 80.898 o
-12 23 -1 2.708 0.792 1.432 82.050 o
-12 23 0 36.350 38.934 2.569 25.484 o
-12 23 2 104.989 101.083 3.270 15.733 o
-12 23 4 34.790 36.456 1.879 47.662 o
-12 23 6 90.934 91.618 2.468 27.625 o
-12 23 7 4.788 5.230 1.249 107.821 o
-12 23 8 23.221 22.696 1.564 68.782 o
-12 23 9 11.886 13.364 1.229 111.415 o
-12 23 10 0.357 0.091 0.995 169.849 o
-12 23 11 14.183 13.049 1.229 111.415 o
-12 23 13 4.553 5.291 1.087 142.478 o
-12 23 14 1.714 1.757 1.026 159.909 o
-12 23 15 0.875 1.950 1.107 137.297 o
-12 23 16 18.405 17.558 1.391 86.911 o
-12 23 17 2.315 1.442 1.107 137.297 o
-12 23 18 16.524 16.055 1.371 89.505 o
-12 24 -9 0.109 1.767 2.031 40.781 o
-12 24 -8 1.357 2.955 2.529 26.310 o
-12 24 -7 10.820 11.810 2.072 39.197 o
-12 24 -5 1.444 2.051 1.676 59.917 o
-12 24 -4 5.134 5.067 1.747 55.139 o
-12 24 -3 26.738 25.712 1.899 46.648 o
-12 24 -2 20.554 22.818 1.889 47.151 o
-12 24 -1 33.893 34.882 2.305 31.657 o
-12 24 0 46.131 50.115 2.833 20.956 o
-12 24 1 5.676 5.423 1.960 43.793 o
-12 24 2 21.075 21.204 1.980 42.899 o
-12 24 3 2.941 2.092 1.168 123.344 o
-12 24 4 2.554 1.340 1.188 119.163 o
-12 24 5 37.374 39.036 2.072 39.197 o
-12 24 6 0.769 3.351 1.198 117.152 o
-12 24 7 1.072 2.234 1.188 119.163 o
-12 24 8 0.162 0.213 1.158 125.518 o
-12 24 9 0.026 0.386 1.148 127.749 o
-12 24 10 0.183 0.244 1.127 132.394 o
-12 24 11 4.541 4.275 1.066 147.957 o
-12 24 12 0.586 4.224 1.066 147.957 o
-12 24 13 9.440 8.794 1.158 125.518 o
-12 24 15 25.854 26.911 1.513 73.475 o
-12 24 16 4.464 4.712 1.148 127.749 o
-12 24 17 0.218 0.904 1.066 147.957 o
-12 25 -8 5.603 7.809 2.640 24.131 o
-12 25 -7 8.443 8.804 2.732 22.543 o
-12 25 -6 1.455 0.812 2.458 27.854 o
-12 25 -5 0.413 2.133 2.417 28.798 o
-12 25 -4 0.340 2.925 2.559 25.687 o
-12 25 -3 20.226 18.990 1.828 50.347 o
-12 25 -2 0.003 0.447 1.371 89.505 o
-12 25 0 9.960 9.607 2.072 39.197 o
-12 25 2 25.905 24.981 1.767 53.879 o
-12 25 3 26.889 27.896 1.686 59.197 o
-12 25 4 7.881 9.272 1.280 102.748 o
-12 25 5 4.953 4.143 1.198 117.152 o
-12 25 6 29.283 28.972 1.615 64.524 o
-12 25 7 31.286 31.470 1.767 53.879 o
-12 25 8 46.421 46.165 2.163 35.955 o
-12 25 9 0.291 0.051 1.127 132.394 o
-12 25 10 1.730 0.904 1.127 132.394 o
-12 25 11 4.957 5.545 1.219 113.280 o
-12 25 12 1.353 0.883 1.127 132.394 o
-12 25 13 7.539 7.616 1.158 125.518 o
-12 25 14 4.373 4.265 1.056 150.816 o
-12 25 15 2.499 3.960 1.117 134.812 o
-12 26 -6 18.537 20.665 3.189 16.545 o
-12 26 -5 5.118 4.935 2.539 26.100 o
-12 26 -4 5.651 5.545 2.590 25.086 o
-12 26 -3 7.495 9.942 2.031 40.781 o
-12 26 -2 57.547 67.104 3.625 12.799 o
-12 26 -1 33.873 31.674 2.610 24.697 o
-12 26 0 4.740 5.697 1.604 65.343 o
-12 26 1 1.286 0.457 1.361 90.846 o
-12 26 2 15.518 12.948 1.523 72.499 o
-12 26 3 0.101 0.041 1.239 109.596 o
-12 26 4 4.013 3.625 1.148 127.749 o
-12 26 5 1.663 1.330 1.127 132.394 o
-12 26 6 18.768 16.431 1.412 84.428 o
-12 26 8 4.043 4.407 1.198 117.152 o
-12 26 9 13.914 15.415 1.391 86.911 o
-12 26 10 0.754 1.310 1.127 132.394 o
-12 26 11 5.033 4.560 1.198 117.152 o
-12 26 12 23.773 22.514 1.493 75.488 o
-12 26 13 9.070 8.815 1.259 106.089 o
-12 27 -4 3.028 2.254 2.468 27.625 o
-12 27 -3 0.188 4.245 2.366 30.047 o
-12 27 -2 4.684 4.478 1.828 50.347 o
-12 27 -1 23.517 26.291 2.427 28.557 o
-12 27 0 10.399 16.085 2.193 34.963 o
-12 27 1 2.155 2.539 1.594 66.178 o
-12 27 2 1.056 0.772 1.432 82.050 o
-12 27 3 5.048 5.484 1.574 67.897 o
-12 27 4 4.286 4.194 1.280 102.748 o
-12 27 6 2.202 1.767 1.127 132.394 o
-12 27 7 8.391 8.134 1.259 106.089 o
-12 27 9 2.555 2.315 1.137 130.041 o
-12 27 10 18.246 17.924 1.412 84.428 o
-12 27 11 5.405 5.260 1.188 119.163 o
-12 28 0 3.569 3.605 1.828 50.347 o
-12 28 1 1.109 0.102 1.686 59.197 o
-12 28 4 2.693 2.650 1.239 109.596 o
-11 0 -9 12.187 10.917 1.026 159.909 o
-11 0 -7 579.733 583.811 3.696 12.312 o
-11 0 -5 14.996 16.014 0.924 196.985 o
-11 0 -3 232.634 259.826 3.371 14.799 o
-11 0 -1 24.416 24.128 3.534 13.470 o
-11 0 1 661.702 650.915 10.216 1.612 o
-11 0 3 1791.470 1769.480 16.492 0.619 o
-11 0 5 2.596 0.366 1.869 48.181 o
-11 0 7 1667.700 1682.820 16.532 0.615 o
-11 0 9 138.483 140.850 2.610 24.697 o
-11 0 11 327.359 328.839 3.768 11.851 o
-11 0 13 103.695 99.773 2.762 22.048 o
-11 0 15 75.415 74.497 2.782 21.728 o
-11 0 17 141.610 143.805 3.656 12.587 o
-11 0 19 92.442 102.271 3.514 13.626 o
-11 0 21 250.766 261.522 4.813 7.260 o
-11 0 23 30.816 25.022 3.260 15.831 o
-11 0 25 46.530 47.099 4.844 7.169 o
-11 0 27 5.629 7.687 2.244 33.399 o
-11 1 -10 54.870 54.268 1.259 106.089 o
-11 1 -9 3.035 2.904 0.640 410.992 o
-11 1 -8 247.995 251.682 1.929 45.186 o
-11 1 -7 151.517 155.067 1.483 76.526 o
-11 1 -6 650.453 657.750 2.458 27.854 o
-11 1 -5 132.287 136.300 1.361 90.846 o
-11 1 -4 28.090 26.860 1.016 163.123 o
-11 1 -3 367.050 389.414 2.711 22.882 o
-11 1 -2 232.545 233.169 5.707 5.165 o
-11 1 -1 337.795 340.040 6.520 3.958 o
-11 1 0 4.296 4.133 1.544 70.604 o
-11 1 1 1128.850 1096.140 9.231 1.974 o
-11 1 2 144.399 141.439 3.778 11.788 o
-11 1 3 1.893 1.696 1.310 98.025 o
-11 1 4 611.831 634.931 7.180 3.263 o
-11 1 5 457.529 467.943 6.306 4.230 o
-11 1 6 10.255 7.687 1.665 60.650 o
-11 1 7 426.309 424.672 6.438 4.058 o
-11 1 8 1417.200 1413.880 11.719 1.225 o
-11 1 9 88.878 89.679 1.879 47.662 o
-11 1 10 678.389 704.971 3.585 13.091 o
-11 1 11 109.238 105.277 1.818 50.911 o
-11 1 12 351.203 361.376 2.579 25.284 o
-11 1 13 8.805 8.408 0.823 248.625 o
-11 1 14 176.803 185.877 2.447 28.085 o
-11 1 15 3.307 3.280 0.955 184.612 o
-11 1 16 325.194 322.005 3.179 16.651 o
-11 1 17 17.194 15.324 1.290 101.136 o
-11 1 18 25.332 21.803 1.422 83.226 o
-11 1 19 26.489 23.834 1.513 73.475 o
-11 1 20 4.664 5.433 1.219 113.280 o
-11 1 22 9.254 6.773 1.919 45.666 o
-11 1 24 36.529 33.735 2.254 33.099 o
-11 1 25 7.826 7.830 1.767 53.879 o
-11 1 26 36.787 35.279 2.193 34.963 o
-11 1 27 1.393 1.665 1.432 82.050 o
-11 1 28 1.072 1.503 1.422 83.226 o
-11 2 -10 1.500 0.315 0.609 453.119 o
-11 2 -9 58.086 57.934 1.178 121.227 o
-11 2 -8 4.869 4.489 0.599 468.609 o
-11 2 -7 51.283 50.196 1.076 145.179 o
-11 2 -6 17.981 17.649 0.670 374.479 o
-11 2 -5 4.474 3.189 0.528 603.265 o
-11 2 -4 231.923 234.134 1.706 57.796 o
-11 2 -3 121.381 119.006 1.533 71.542 o
-11 2 -2 4.372 5.656 1.259 106.089 o
-11 2 -1 11.702 14.176 2.224 34.012 o
-11 2 2 290.144 291.621 5.260 6.079 o
-11 2 3 504.025 484.617 6.885 3.549 o
-11 2 4 13.845 13.841 1.950 44.250 o
-11 2 5 150.378 146.384 4.306 9.074 o
-11 2 6 805.632 817.935 8.926 2.111 o
-11 2 7 74.931 74.802 3.554 13.316 o
-11 2 8 47.122 50.105 2.945 19.396 o
-11 2 9 202.862 211.691 2.803 21.414 o
-11 2 10 236.268 241.506 2.579 25.284 o
-11 2 11 371.707 364.240 2.813 21.260 o
-11 2 12 2.585 2.265 0.660 386.090 o
-11 2 13 344.732 349.566 2.386 29.538 o
-11 2 14 0.637 0.396 0.660 386.090 o
-11 2 15 2.245 1.513 0.701 342.623 o
-11 2 16 160.662 164.948 1.980 42.899 o
-11 2 17 6.461 5.677 0.985 173.369 o
-11 2 18 5.635 5.149 1.066 147.957 o
-11 2 19 6.358 5.616 1.208 115.192 o
-11 2 20 148.751 146.141 2.823 21.107 o
-11 2 21 21.543 22.250 1.544 70.604 o
-11 2 22 13.521 13.740 2.041 40.376 o
-11 2 24 11.814 7.251 1.726 56.444 o
-11 2 25 12.470 11.394 1.848 49.246 o
-11 2 26 2.492 2.813 1.635 62.931 o
-11 2 27 1.534 0.812 1.391 86.911 o
-11 2 28 1.492 1.899 1.412 84.428 o
-11 3 -10 11.810 10.196 0.792 268.118 o
-11 3 -9 15.481 15.456 0.802 261.373 o
-11 3 -8 78.650 78.793 1.320 96.522 o
-11 3 -7 300.572 296.323 1.919 45.666 o
-11 3 -6 125.040 127.750 1.320 96.522 o
-11 3 -5 121.476 118.265 1.422 83.226 o
-11 3 -4 26.214 24.890 0.934 192.726 o
-11 3 -3 717.675 741.265 3.057 18.005 o
-11 3 -2 36.578 36.477 1.381 88.194 o
-11 3 0 5.908 4.844 1.544 70.604 o
-11 3 1 131.845 136.818 4.042 10.298 o
-11 3 2 173.322 174.889 4.529 8.201 o
-11 3 4 74.548 70.537 3.382 14.710 o
-11 3 5 21.155 25.763 2.336 30.836 o
-11 3 6 284.395 297.379 5.687 5.202 o
-11 3 7 391.958 384.448 6.408 4.097 o
-11 3 8 588.648 560.130 7.312 3.147 o
-11 3 9 554.697 568.894 4.326 8.989 o
-11 3 10 273.366 276.592 2.498 26.955 o
-11 3 11 451.962 454.101 2.986 18.872 o
-11 3 12 7.823 6.804 0.762 289.996 o
-11 3 13 169.857 175.011 1.970 43.342 o
-11 3 14 73.839 72.913 1.452 79.771 o
-11 3 15 172.139 172.330 1.950 44.250 o
-11 3 16 15.242 12.653 0.894 210.644 o
-11 3 17 0.880 1.320 0.792 268.118 o
-11 3 18 32.273 32.476 1.462 78.666 o
-11 3 19 16.755 16.918 1.239 109.596 o
-11 3 20 0.878 1.737 1.016 163.123 o
-11 3 21 13.065 14.511 1.269 104.399 o
-11 3 22 15.943 16.360 1.554 69.684 o
-11 3 23 0.222 0.000 1.249 107.821 o
-11 3 24 2.227 1.726 1.594 66.178 o
-11 3 25 0.019 0.335 1.544 70.604 o
-11 3 27 1.273 1.219 1.523 72.499 o
-11 3 28 1.058 2.072 1.422 83.226 o
-11 4 -10 1.119 1.615 0.701 342.623 o
-11 4 -9 9.898 8.784 0.802 261.373 o
-11 4 -8 15.192 15.111 0.863 225.776 o
-11 4 -7 4.062 4.722 0.660 386.090 o
-11 4 -6 249.751 244.634 1.777 53.265 o
-11 4 -5 78.335 76.772 1.178 121.227 o
-11 4 -4 0.804 1.442 0.538 580.715 o
-11 4 -3 197.343 195.230 1.604 65.343 o
-11 4 -2 3.822 5.392 0.731 314.666 o
-11 4 -1 333.969 335.003 3.199 16.440 o
-11 4 0 123.762 128.217 4.316 9.031 o
-11 4 1 155.865 153.605 4.133 9.848 o
-11 4 2 137.466 142.962 4.072 10.144 o
-11 4 3 51.271 52.339 2.894 20.083 o
-11 4 4 361.439 354.054 5.829 4.951 o
-11 4 5 2.648 0.853 1.381 88.194 o
-11 4 6 161.760 168.187 4.570 8.055 o
-11 4 8 2.536 1.737 1.148 127.749 o
-11 4 9 4.799 5.646 0.823 248.625 o
-11 4 10 72.110 70.059 1.696 58.490 o
-11 4 11 5.047 3.778 0.701 342.623 o
-11 4 12 184.085 187.878 2.001 42.032 o
-11 4 13 88.833 85.800 1.604 65.343 o
-11 4 14 23.074 22.006 1.056 150.816 o
-11 4 15 103.057 104.789 1.686 59.197 o
-11 4 17 101.260 98.290 1.828 50.347 o
-11 4 18 13.432 13.283 1.005 166.435 o
-11 4 19 106.176 103.835 1.869 48.181 o
-11 4 20 113.472 114.264 1.960 43.793 o
-11 4 21 29.023 27.550 1.381 88.194 o
-11 4 22 14.203 12.085 1.472 77.585 o
-11 4 23 0.577 1.148 1.259 106.089 o
-11 4 24 10.241 10.287 1.483 76.526 o
-11 4 26 1.377 0.802 1.269 104.399 o
-11 4 27 0.541 0.792 1.493 75.488 o
-11 4 28 0.004 0.975 1.483 76.526 o
-11 5 -10 0.055 0.071 0.782 275.127 o
-11 5 -9 23.096 22.493 1.076 145.179 o
-11 5 -8 75.731 81.494 1.513 73.475 o
-11 5 -7 166.327 164.227 1.696 58.490 o
-11 5 -6 52.201 50.866 1.127 132.394 o
-11 5 -5 34.602 35.644 1.016 163.123 o
-11 5 -4 208.614 218.708 1.757 54.503 o
-11 5 -3 233.492 230.884 1.726 56.444 o
-11 5 -2 82.561 87.292 1.391 86.911 o
-11 5 -1 53.067 54.248 1.330 95.054 o
-11 5 0 99.376 102.048 1.940 44.715 o
-11 5 1 3.111 3.016 1.472 77.585 o
-11 5 2 544.859 548.888 7.149 3.291 o
-11 5 3 19.112 17.599 2.011 41.609 o
-11 5 4 151.932 151.046 4.184 9.610 o
-11 5 5 90.439 92.979 3.879 11.179 o
-11 5 6 468.879 469.141 7.403 3.069 o
-11 5 7 378.304 384.865 6.550 3.921 o
-11 5 8 11.096 12.095 1.066 147.957 o
-11 5 9 290.565 288.189 2.529 26.310 o
-11 5 10 25.116 22.209 1.097 139.852 o
-11 5 11 36.200 39.412 1.198 117.152 o
-11 5 12 5.431 6.875 0.741 306.104 o
-11 5 13 60.414 60.351 1.513 73.475 o
-11 5 14 9.962 8.215 0.843 236.787 o
-11 5 15 29.358 29.998 1.249 107.821 o
-11 5 16 2.088 1.168 0.772 282.415 o
-11 5 17 0.137 0.498 0.751 297.887 o
-11 5 19 0.002 0.772 0.833 242.598 o
-11 5 20 19.740 18.665 1.097 139.852 o
-11 5 21 0.329 0.325 0.894 210.644 o
-11 5 23 25.605 25.733 1.737 55.786 o
-11 5 24 8.232 7.484 1.422 83.226 o
-11 5 25 20.657 21.620 1.706 57.796 o
-11 5 27 4.458 5.138 1.340 93.620 o
-11 5 28 0.387 0.325 1.584 67.029 o
-11 6 -10 208.808 206.451 2.386 29.538 o
-11 6 -9 120.559 115.594 1.899 46.648 o
-11 6 -8 2.169 1.747 0.680 363.384 o
-11 6 -7 8.293 8.378 0.721 323.592 o
-11 6 -6 27.530 27.205 0.965 180.746 o
-11 6 -5 172.844 165.902 1.615 64.524 o
-11 6 -4 135.725 136.331 1.401 85.656 o
-11 6 -3 173.191 172.300 1.594 66.178 o
-11 6 -2 0.807 0.416 0.579 502.071 o
-11 6 -1 158.662 163.871 1.706 57.796 o
-11 6 0 120.939 119.839 1.554 69.684 o
-11 6 1 423.101 426.612 2.914 19.804 o
-11 6 2 168.653 167.923 2.356 30.307 o
-11 6 3 514.818 508.126 4.895 7.021 o
-11 6 4 257.749 265.096 4.326 8.989 o
-11 6 5 165.713 167.172 3.128 17.195 o
-11 6 6 240.464 248.503 3.260 15.831 o
-11 6 7 165.132 161.373 2.254 33.099 o
-11 6 8 123.946 123.343 1.747 55.139 o
-11 6 9 7.775 9.018 0.802 261.373 o
-11 6 10 210.640 214.321 1.970 43.342 o
-11 6 11 16.208 16.085 0.782 275.127 o
-11 6 12 309.250 310.022 2.325 31.106 o
-11 6 13 55.798 51.638 1.381 88.194 o
-11 6 14 11.993 12.877 0.863 225.776 o
-11 6 15 132.233 129.314 1.828 50.347 o
-11 6 16 3.215 2.102 0.802 261.373 o
-11 6 17 260.214 263.715 2.600 24.891 o
-11 6 18 0.564 0.345 0.812 254.880 o
-11 6 19 215.294 219.460 2.376 29.791 o
-11 6 20 17.372 15.994 1.076 145.179 o
-11 6 21 195.939 196.906 2.397 29.288 o
-11 6 22 22.583 19.904 1.249 107.821 o
-11 6 23 27.735 26.992 1.523 72.499 o
-11 6 24 0.278 0.812 1.300 99.562 o
-11 6 25 34.832 35.766 2.153 36.295 o
-11 6 26 0.099 0.782 1.280 102.748 o
-11 6 27 0.050 0.203 1.493 75.488 o
-11 7 -10 83.929 81.788 1.828 50.347 o
-11 7 -9 36.346 40.833 1.523 72.499 o
-11 7 -8 28.691 26.403 1.158 125.518 o
-11 7 -7 0.681 1.208 0.670 374.479 o
-11 7 -6 388.281 395.710 2.224 34.012 o
-11 7 -5 124.878 126.714 1.432 82.050 o
-11 7 -4 439.525 436.188 2.214 34.324 o
-11 7 -3 1.069 0.975 0.518 627.155 o
-11 7 -2 701.501 704.036 2.884 20.224 o
-11 7 -1 102.387 103.723 1.513 73.475 o
-11 7 0 831.362 846.887 3.412 14.449 o
-11 7 1 613.804 617.333 2.894 20.083 o
-11 7 2 736.271 739.995 3.564 13.240 o
-11 7 3 136.509 134.686 1.889 47.151 o
-11 7 4 277.731 284.533 2.539 26.100 o
-11 7 5 50.127 50.602 1.432 82.050 o
-11 7 6 33.141 29.602 1.168 123.344 o
-11 7 7 218.867 217.845 2.133 36.989 o
-11 7 8 0.925 0.518 0.660 386.090 o
-11 7 9 97.408 94.482 1.554 69.684 o
-11 7 10 67.465 65.134 1.330 95.054 o
-11 7 11 22.929 20.797 0.863 225.776 o
-11 7 12 25.894 26.017 1.076 145.179 o
-11 7 13 138.191 145.308 1.848 49.246 o
-11 7 14 1.895 1.797 0.680 363.384 o
-11 7 15 20.481 19.508 1.046 153.759 o
-11 7 16 49.526 47.221 1.564 68.782 o
-11 7 17 2.835 2.183 0.863 225.776 o
-11 7 19 21.701 20.828 1.127 132.394 o
-11 7 20 8.788 9.221 0.995 169.849 o
-11 7 21 0.154 0.701 0.904 205.937 o
-11 7 22 5.346 4.428 1.026 159.909 o
-11 7 23 12.883 14.146 1.340 93.620 o
-11 7 26 7.351 6.682 1.686 59.197 o
-11 7 27 1.217 1.229 1.513 73.475 o
-11 7 28 0.324 0.802 1.452 79.771 o
-11 8 -10 67.415 67.409 1.787 52.661 o
-11 8 -9 6.083 5.626 0.894 210.644 o
-11 8 -8 6.820 5.524 0.812 254.880 o
-11 8 -7 51.761 52.816 1.361 90.846 o
-11 8 -6 8.264 9.139 0.701 342.623 o
-11 8 -5 0.197 0.731 0.559 539.249 o
-11 8 -4 31.485 29.043 1.005 166.435 o
-11 8 -3 121.807 124.612 1.422 83.226 o
-11 8 -2 25.424 23.763 0.934 192.726 o
-11 8 -1 93.808 91.700 1.422 83.226 o
-11 8 0 180.728 179.967 1.919 45.666 o
-11 8 1 260.727 265.503 2.204 34.641 o
-11 8 2 546.697 547.619 3.280 15.635 o
-11 8 3 208.349 206.959 2.173 35.620 o
-11 8 4 386.099 384.550 2.772 21.887 o
-11 8 5 113.255 114.284 1.523 72.499 o
-11 8 6 16.102 15.476 0.792 268.118 o
-11 8 7 22.358 22.707 1.046 153.759 o
-11 8 8 4.891 4.153 0.650 398.249 o
-11 8 9 120.631 120.956 1.361 90.846 o
-11 8 10 141.228 148.842 1.584 67.029 o
-11 8 11 0.248 0.071 0.538 580.715 o
-11 8 12 173.676 169.487 1.726 56.444 o
-11 8 13 15.931 13.811 0.802 261.373 o
-11 8 14 164.824 162.429 1.808 51.484 o
-11 8 15 168.726 169.314 1.869 48.181 o
-11 8 16 240.007 248.544 2.295 31.937 o
-11 8 17 155.999 148.751 1.980 42.899 o
-11 8 18 180.112 180.312 2.153 36.295 o
-11 8 19 308.982 303.340 2.508 26.738 o
-11 8 20 110.239 112.741 2.011 41.609 o
-11 8 21 57.782 53.222 1.797 52.068 o
-11 8 22 62.421 66.607 1.970 43.342 o
-11 8 23 35.899 35.004 1.970 43.342 o
-11 8 24 35.154 33.694 1.980 42.899 o
-11 8 25 9.530 11.749 1.483 76.526 o
-11 8 26 9.387 8.500 1.462 78.666 o
-11 9 -10 50.897 53.700 1.726 56.444 o
-11 9 -9 59.162 57.955 1.706 57.796 o
-11 9 -8 76.212 75.309 1.635 62.931 o
-11 9 -7 158.312 162.927 1.909 46.153 o
-11 9 -6 71.610 67.642 1.371 89.505 o
-11 9 -5 468.511 459.676 2.488 27.176 o
-11 9 -4 22.388 21.945 0.853 231.183 o
-11 9 -3 459.626 474.086 2.569 25.484 o
-11 9 -2 151.950 150.477 1.645 62.156 o
-11 9 -1 264.229 263.949 2.001 42.032 o
-11 9 0 132.249 129.365 1.604 65.343 o
-11 9 1 380.696 387.738 2.569 25.484 o
-11 9 2 32.078 32.547 1.168 123.344 o
-11 9 3 862.195 869.989 3.818 11.538 o
-11 9 4 26.346 28.302 1.076 145.179 o
-11 9 5 226.381 227.696 1.929 45.186 o
-11 9 6 100.360 103.094 1.432 82.050 o
-11 9 7 59.588 60.189 1.158 125.518 o
-11 9 8 59.119 61.722 1.137 130.041 o
-11 9 9 53.427 52.278 1.198 117.152 o
-11 9 10 49.345 49.038 1.178 121.227 o
-11 9 11 115.497 118.763 1.462 78.666 o
-11 9 12 8.694 7.027 0.660 386.090 o
-11 9 13 298.792 298.567 2.234 33.703 o
-11 9 14 0.169 0.142 0.691 352.774 o
-11 9 15 66.734 66.698 1.483 76.526 o
-11 9 16 35.009 37.746 1.290 101.136 o
-11 9 17 50.195 49.709 1.544 70.604 o
-11 9 18 10.242 11.374 0.955 184.612 o
-11 9 19 19.877 17.751 1.076 145.179 o
-11 9 20 4.962 3.859 0.904 205.937 o
-11 9 21 4.929 4.895 0.965 180.746 o
-11 9 22 12.536 12.856 1.168 123.344 o
-11 9 23 1.454 1.564 1.290 101.136 o
-11 9 24 0.380 0.416 1.310 98.025 o
-11 9 25 0.107 0.883 1.259 106.089 o
-11 9 26 0.306 0.559 1.239 109.596 o
-11 9 27 2.504 2.061 1.330 95.054 o
-11 10 -10 13.524 11.638 1.056 150.816 o
-11 10 -9 126.180 127.080 2.041 40.376 o
-11 10 -8 8.390 7.962 0.883 215.514 o
-11 10 -7 58.454 60.087 1.564 68.782 o
-11 10 -6 8.215 5.565 0.812 254.880 o
-11 10 -5 217.499 214.849 1.879 47.662 o
-11 10 -4 112.475 112.192 1.604 65.343 o
-11 10 -3 182.816 188.355 1.848 49.246 o
-11 10 -2 149.484 145.775 1.665 60.650 o
-11 10 -1 13.899 14.715 0.833 242.598 o
-11 10 0 112.833 114.274 1.584 67.029 o
-11 10 1 25.209 24.951 1.016 163.123 o
-11 10 2 303.805 305.645 2.153 36.295 o
-11 10 3 16.184 16.614 0.792 268.118 o
-11 10 4 174.790 175.164 1.726 56.444 o
-11 10 5 25.626 26.677 1.056 150.816 o
-11 10 6 132.382 131.964 1.594 66.178 o
-11 10 7 34.611 33.989 1.046 153.759 o
-11 10 8 29.299 30.160 1.117 134.812 o
-11 10 9 55.872 53.659 1.249 107.821 o
-11 10 10 99.102 98.290 1.584 67.029 o
-11 10 11 20.438 19.234 0.894 210.644 o
-11 10 12 10.670 12.105 0.741 306.104 o
-11 10 13 72.216 70.831 1.483 76.526 o
-11 10 14 152.141 145.674 1.869 48.181 o
-11 10 15 15.201 17.081 0.924 196.985 o
-11 10 16 118.352 116.590 1.757 54.503 o
-11 10 17 6.893 4.895 0.843 236.787 o
-11 10 18 225.209 228.051 2.590 25.086 o
-11 10 19 5.788 5.941 1.005 166.435 o
-11 10 20 197.343 202.003 2.437 28.320 o
-11 10 21 3.957 3.067 0.955 184.612 o
-11 10 22 19.910 15.913 1.229 111.415 o
-11 10 23 8.145 6.327 1.239 109.596 o
-11 10 24 20.347 19.264 1.432 82.050 o
-11 10 25 6.684 6.113 1.381 88.194 o
-11 10 26 4.106 3.950 1.320 96.522 o
-11 11 -10 22.250 18.929 1.158 125.518 o
-11 11 -9 83.008 82.641 1.808 51.484 o
-11 11 -8 2.135 2.051 0.823 248.625 o
-11 11 -7 143.213 141.845 2.082 38.816 o
-11 11 -6 44.979 40.153 1.493 75.488 o
-11 11 -5 15.663 16.685 0.894 210.644 o
-11 11 -4 328.050 341.574 2.397 29.288 o
-11 11 -3 601.621 580.216 2.955 19.263 o
-11 11 -2 10.001 8.073 0.741 306.104 o
-11 11 -1 82.326 83.667 1.523 72.499 o
-11 11 1 1131.230 1147.140 4.103 9.994 o
-11 11 2 34.431 32.811 1.117 134.812 o
-11 11 3 129.872 130.573 1.635 62.931 o
-11 11 5 121.733 118.082 1.594 66.178 o
-11 11 6 73.234 69.349 1.259 106.089 o
-11 11 7 37.697 38.782 1.127 132.394 o
-11 11 8 1.028 1.838 0.680 363.384 o
-11 11 9 147.255 153.686 1.747 55.139 o
-11 11 10 73.945 78.874 1.544 70.604 o
-11 11 11 25.507 28.932 1.107 137.297 o
-11 11 12 114.631 111.502 1.706 57.796 o
-11 11 13 248.099 248.198 2.254 33.099 o
-11 11 14 108.499 100.423 1.747 55.139 o
-11 11 15 3.517 2.925 0.823 248.625 o
-11 11 16 10.140 10.967 0.965 180.746 o
-11 11 18 85.431 85.007 1.970 43.342 o
-11 11 19 17.707 20.107 1.239 109.596 o
-11 11 20 0.757 2.620 0.985 173.369 o
-11 11 22 10.557 10.480 1.158 125.518 o
-11 11 23 7.434 6.327 1.249 107.821 o
-11 11 24 1.455 1.574 1.158 125.518 o
-11 11 25 0.632 0.559 1.117 134.812 o
-11 11 26 3.641 3.453 1.320 96.522 o
-11 12 -10 44.733 43.037 1.919 45.666 o
-11 12 -9 54.179 56.980 1.665 60.650 o
-11 12 -8 8.231 6.489 0.955 184.612 o
-11 12 -7 4.696 4.824 0.894 210.644 o
-11 12 -6 60.573 57.132 1.645 62.156 o
-11 12 -5 0.006 0.457 0.721 323.592 o
-11 12 -4 152.856 148.923 1.828 50.347 o
-11 12 -3 57.275 56.624 1.391 86.911 o
-11 12 -2 550.855 551.407 2.925 19.667 o
-11 12 -1 98.543 94.858 1.625 63.720 o
-11 12 0 33.123 30.079 1.188 119.163 o
-11 12 1 124.092 124.886 1.848 49.246 o
-11 12 2 154.068 151.421 1.737 55.786 o
-11 12 3 267.210 267.290 2.143 36.639 o
-11 12 5 51.423 51.841 1.239 109.596 o
-11 12 6 4.933 4.519 0.630 424.357 o
-11 12 7 5.125 4.803 0.691 352.774 o
-11 12 8 99.144 101.977 1.757 54.503 o
-11 12 9 71.439 72.913 1.533 71.542 o
-11 12 10 86.363 83.180 1.615 64.524 o
-11 12 11 0.434 0.680 0.701 342.623 o
-11 12 12 74.622 67.419 1.686 59.197 o
-11 12 13 114.962 121.342 2.193 34.963 o
-11 12 14 38.370 41.138 1.757 54.503 o
-11 12 15 0.987 0.223 0.843 236.787 o
-11 12 16 86.933 82.327 1.767 53.879 o
-11 12 17 46.646 44.814 1.625 63.720 o
-11 12 18 115.402 109.694 2.153 36.295 o
-11 12 19 34.556 36.548 1.645 62.156 o
-11 12 20 207.092 215.195 2.691 23.229 o
-11 12 21 60.413 63.621 1.980 42.899 o
-11 12 22 11.193 11.079 1.188 119.163 o
-11 12 23 10.219 10.866 1.330 95.054 o
-11 12 24 10.128 10.764 1.300 99.562 o
-11 12 25 14.526 13.882 1.361 90.846 o
-11 12 26 0.503 0.142 1.107 137.297 o
-11 13 -10 84.985 83.312 2.204 34.641 o
-11 13 -9 0.143 0.640 0.985 173.369 o
-11 13 -8 104.932 99.397 2.173 35.620 o
-11 13 -7 42.414 43.839 1.645 62.156 o
-11 13 -6 154.038 160.297 2.173 35.620 o
-11 13 -5 88.862 80.854 1.635 62.931 o
-11 13 -4 110.094 108.395 1.737 55.786 o
-11 13 -3 207.732 206.258 2.092 38.440 o
-11 13 -2 382.753 390.328 2.752 22.211 o
-11 13 -1 9.834 7.860 0.833 242.598 o
-11 13 0 3.470 1.797 0.650 398.249 o
-11 13 1 11.351 8.632 0.802 261.373 o
-11 13 2 535.918 536.469 2.732 22.543 o
-11 13 3 17.497 17.040 0.883 215.514 o
-11 13 4 35.528 33.359 1.219 113.280 o
-11 13 5 52.086 50.349 1.249 107.821 o
-11 13 6 7.871 7.220 0.741 306.104 o
-11 13 7 25.296 23.560 1.036 156.789 o
-11 13 8 82.121 78.864 1.676 59.917 o
-11 13 9 90.948 92.989 1.686 59.197 o
-11 13 10 26.546 21.671 1.066 147.957 o
-11 13 11 8.439 8.916 0.914 201.386 o
-11 13 12 278.321 282.929 2.671 23.583 o
-11 13 13 8.046 7.454 0.944 188.603 o
-11 13 14 1.255 0.498 0.934 192.726 o
-11 13 15 2.394 0.894 0.965 180.746 o
-11 13 16 26.899 22.788 1.259 106.089 o
-11 13 17 2.384 2.437 0.904 205.937 o
-11 13 18 9.225 9.160 1.026 159.909 o
-11 13 20 28.539 27.794 1.432 82.050 o
-11 13 21 0.059 1.290 0.995 169.849 o
-11 13 22 1.284 1.259 1.026 159.909 o
-11 13 24 9.576 10.409 1.290 101.136 o
-11 13 25 2.331 3.077 1.178 121.227 o
-11 14 -10 1.331 0.995 1.036 156.789 o
-11 14 -9 66.388 68.221 2.082 38.816 o
-11 14 -8 139.667 136.168 2.437 28.320 o
-11 14 -7 16.250 15.151 1.229 111.415 o
-11 14 -5 0.521 0.731 0.751 297.887 o
-11 14 -4 44.703 44.316 1.432 82.050 o
-11 14 -3 3.208 3.707 0.772 282.415 o
-11 14 -2 6.692 5.108 0.833 242.598 o
-11 14 0 57.577 61.326 1.381 88.194 o
-11 14 1 10.612 9.942 0.833 242.598 o
-11 14 2 148.929 150.944 1.726 56.444 o
-11 14 3 160.228 165.557 1.787 52.661 o
-11 14 4 134.191 133.071 1.584 67.029 o
-11 14 5 19.208 17.690 0.863 225.776 o
-11 14 6 3.974 3.168 0.711 332.904 o
-11 14 7 35.012 36.121 1.310 98.025 o
-11 14 8 12.543 10.693 0.985 173.369 o
-11 14 9 14.636 11.759 0.955 184.612 o
-11 14 10 16.693 17.497 1.056 150.816 o
-11 14 11 17.347 15.608 1.046 153.759 o
-11 14 12 0.296 0.995 0.833 242.598 o
-11 14 13 135.219 132.360 2.173 35.620 o
-11 14 14 152.888 142.363 2.437 28.320 o
-11 14 15 52.295 57.355 1.990 42.462 o
-11 14 16 5.401 5.423 1.026 159.909 o
-11 14 17 65.745 65.378 1.980 42.899 o
-11 14 18 7.112 7.393 1.117 134.812 o
-11 14 19 58.488 61.742 2.163 35.955 o
-11 14 20 19.100 17.264 1.371 89.505 o
-11 14 21 19.740 17.243 1.259 106.089 o
-11 14 22 8.405 8.500 1.117 134.812 o
-11 14 24 1.380 0.995 1.127 132.394 o
-11 14 25 9.200 8.855 1.269 104.399 o
-11 15 -10 3.073 2.011 1.107 137.297 o
-11 15 -9 7.035 5.301 1.137 130.041 o
-11 15 -8 1.501 1.462 1.036 156.789 o
-11 15 -7 159.202 161.119 2.559 25.687 o
-11 15 -6 83.457 78.285 2.051 39.977 o
-11 15 -5 28.913 25.763 1.249 107.821 o
-11 15 -4 181.998 182.353 2.122 37.344 o
-11 15 -3 50.205 52.471 1.635 62.931 o
-11 15 -2 144.305 145.399 2.092 38.440 o
-11 15 -1 19.583 18.350 1.046 153.759 o
-11 15 0 231.408 230.387 2.356 30.307 o
-11 15 1 2.285 2.620 0.782 275.127 o
-11 15 2 405.258 404.789 2.691 23.229 o
-11 15 3 173.032 168.370 1.818 50.911 o
-11 15 4 2.539 2.458 0.680 363.384 o
-11 15 5 5.093 4.560 0.741 306.104 o
-11 15 6 26.308 24.839 1.107 137.297 o
-11 15 7 116.867 116.082 2.082 38.816 o
-11 15 8 16.158 12.684 0.985 173.369 o
-11 15 9 58.368 55.172 1.635 62.931 o
-11 15 10 140.670 142.576 2.163 35.955 o
-11 15 11 231.637 232.570 2.600 24.891 o
-11 15 12 115.486 118.042 2.112 37.704 o
-11 15 13 35.944 33.715 1.574 67.897 o
-11 15 14 0.297 0.619 0.975 177.000 o
-11 15 15 114.581 112.264 2.366 30.047 o
-11 15 16 37.480 40.590 1.909 46.153 o
-11 15 17 8.393 7.190 1.117 134.812 o
-11 15 18 12.887 12.420 1.188 119.163 o
-11 15 19 2.076 1.493 1.107 137.297 o
-11 15 20 9.897 8.886 1.290 101.136 o
-11 15 21 10.106 8.439 1.280 102.748 o
-11 15 22 2.973 3.361 1.158 125.518 o
-11 15 24 5.148 6.012 1.401 85.656 o
-11 15 25 17.919 20.279 1.483 76.526 o
-11 16 -10 26.487 23.560 1.452 79.771 o
-11 16 -9 24.047 22.168 1.432 82.050 o
-11 16 -8 240.469 235.281 2.996 18.744 o
-11 16 -7 4.686 5.687 1.107 137.297 o
-11 16 -6 5.007 3.747 1.046 153.759 o
-11 16 -5 14.375 12.877 1.076 145.179 o
-11 16 -4 41.042 36.345 1.655 61.396 o
-11 16 -3 30.377 29.967 1.513 73.475 o
-11 16 -2 2.372 0.640 0.812 254.880 o
-11 16 -1 1.111 0.559 0.802 261.373 o
-11 16 0 54.825 53.476 1.594 66.178 o
-11 16 1 5.209 5.687 0.863 225.776 o
-11 16 2 238.708 238.541 2.224 34.012 o
-11 16 3 14.297 11.536 0.823 248.625 o
-11 16 5 2.585 2.681 0.741 306.104 o
-11 16 6 131.609 131.710 2.011 41.609 o
-11 16 7 25.678 26.596 1.432 82.050 o
-11 16 8 47.958 48.612 1.635 62.931 o
-11 16 9 8.731 8.561 0.975 177.000 o
-11 16 10 85.721 82.956 1.929 45.186 o
-11 16 12 16.393 15.943 1.137 130.041 o
-11 16 13 18.301 15.750 1.148 127.749 o
-11 16 14 51.502 52.623 1.980 42.899 o
-11 16 15 0.445 1.574 1.036 156.789 o
-11 16 16 39.513 39.523 2.001 42.032 o
-11 16 17 4.148 3.940 1.036 156.789 o
-11 16 18 37.864 40.153 1.818 50.911 o
-11 16 19 46.568 51.100 2.021 41.192 o
-11 16 20 17.215 18.868 1.452 79.771 o
-11 16 21 13.230 13.445 1.330 95.054 o
-11 16 22 8.965 10.033 1.280 102.748 o
-11 16 23 2.612 2.305 1.330 95.054 o
-11 16 24 8.242 8.774 1.462 78.666 o
-11 17 -10 50.639 52.187 2.102 38.069 o
-11 17 -9 12.142 11.678 1.269 104.399 o
-11 17 -7 166.500 164.877 2.650 23.946 o
-11 17 -6 4.197 2.285 1.046 153.759 o
-11 17 -5 45.332 44.113 1.747 55.139 o
-11 17 -4 19.912 17.284 1.249 107.821 o
-11 17 -3 116.549 116.001 2.265 32.802 o
-11 17 -2 0.002 0.447 0.934 192.726 o
-11 17 -1 21.293 19.752 1.249 107.821 o
-11 17 0 27.406 25.611 1.178 121.227 o
-11 17 1 25.353 25.347 1.239 109.596 o
-11 17 2 6.111 5.230 0.751 297.887 o
-11 17 3 0.836 0.538 0.711 332.904 o
-11 17 4 11.339 12.277 0.904 205.937 o
-11 17 5 9.734 8.540 0.853 231.183 o
-11 17 6 5.207 6.073 0.914 201.386 o
-11 17 7 75.751 77.594 2.001 42.032 o
-11 17 8 29.336 25.408 1.300 99.562 o
-11 17 9 127.764 124.825 2.173 35.620 o
-11 17 10 25.734 25.601 1.269 104.399 o
-11 17 11 184.379 183.196 2.478 27.399 o
-11 17 12 97.912 100.321 2.082 38.816 o
-11 17 13 50.219 48.531 1.797 52.068 o
-11 17 14 19.617 17.903 1.340 93.620 o
-11 17 15 92.561 91.141 2.346 30.570 o
-11 17 16 5.653 4.732 1.148 127.749 o
-11 17 17 15.022 14.572 1.330 95.054 o
-11 17 18 0.628 1.097 1.036 156.789 o
-11 17 19 3.816 3.676 1.107 137.297 o
-11 17 21 0.823 0.457 1.117 134.812 o
-11 17 22 2.049 2.143 1.137 130.041 o
-11 17 23 6.476 4.844 1.371 89.505 o
-11 17 24 2.044 1.838 1.310 98.025 o
-11 18 -10 7.264 6.855 1.188 119.163 o
-11 18 -9 5.740 3.422 1.127 132.394 o
-11 18 -7 25.613 26.017 1.472 77.585 o
-11 18 -6 6.648 4.742 1.127 132.394 o
-11 18 -5 37.316 31.805 1.472 77.585 o
-11 18 -4 10.767 10.307 1.198 117.152 o
-11 18 -3 104.389 105.155 2.569 25.484 o
-11 18 -2 16.818 15.172 1.371 89.505 o
-11 18 -1 3.727 3.971 0.995 169.849 o
-11 18 0 0.098 0.518 0.914 201.386 o
-11 18 1 28.797 27.957 1.229 111.415 o
-11 18 2 22.703 22.016 1.056 150.816 o
-11 18 3 200.871 206.096 2.234 33.703 o
-11 18 4 20.123 19.985 1.046 153.759 o
-11 18 5 76.741 73.827 1.696 58.490 o
-11 18 6 12.469 10.582 1.005 166.435 o
-11 18 7 152.905 151.726 2.285 32.222 o
-11 18 8 43.463 42.702 1.726 56.444 o
-11 18 10 14.979 12.460 1.117 134.812 o
-11 18 11 27.792 27.886 1.422 83.226 o
-11 18 12 0.628 0.802 0.914 201.386 o
-11 18 13 0.061 0.030 0.914 201.386 o
-11 18 14 1.924 1.188 1.076 145.179 o
-11 18 15 11.540 8.835 1.229 111.415 o
-11 18 16 1.039 0.782 1.087 142.478 o
-11 18 17 7.184 6.134 1.208 115.192 o
-11 18 18 27.874 27.469 1.635 62.931 o
-11 18 19 2.356 2.285 1.087 142.478 o
-11 18 20 7.889 8.774 1.249 107.821 o
-11 18 21 10.843 11.191 1.300 99.562 o
-11 18 22 3.475 2.620 1.188 119.163 o
-11 18 23 4.505 4.468 1.351 92.217 o
-11 19 -10 2.056 1.940 1.137 130.041 o
-11 19 -9 1.539 1.249 1.117 134.812 o
-11 19 -8 4.888 4.885 1.168 123.344 o
-11 19 -7 15.180 15.415 1.320 96.522 o
-11 19 -5 68.642 66.495 2.518 26.522 o
-11 19 -4 22.629 23.235 1.594 66.178 o
-11 19 -3 1.941 0.223 1.117 134.812 o
-11 19 -2 119.550 119.575 2.701 23.054 o
-11 19 -1 2.413 2.793 1.026 159.909 o
-11 19 0 1.748 1.056 1.066 147.957 o
-11 19 1 1.013 0.762 0.944 188.603 o
-11 19 2 40.071 40.508 1.655 61.396 o
-11 19 4 3.172 2.265 0.812 254.880 o
-11 19 5 52.054 53.557 1.737 55.786 o
-11 19 6 28.736 29.663 1.452 79.771 o
-11 19 8 85.747 85.353 2.011 41.609 o
-11 19 9 55.650 50.745 1.828 50.347 o
-11 19 10 6.585 6.022 1.026 159.909 o
-11 19 11 37.004 35.279 1.645 62.156 o
-11 19 12 21.506 19.518 1.249 107.821 o
-11 19 13 13.595 11.485 1.127 132.394 o
-11 19 14 2.092 2.061 0.975 177.000 o
-11 19 15 1.514 2.051 1.117 134.812 o
-11 19 16 0.366 1.016 1.107 137.297 o
-11 19 17 10.506 10.094 1.310 98.025 o
-11 19 18 0.061 0.020 1.137 130.041 o
-11 19 20 12.119 13.161 1.351 92.217 o
-11 19 21 4.050 4.255 1.178 121.227 o
-11 19 22 3.526 3.270 1.320 96.522 o
-11 20 -10 0.741 0.162 1.239 109.596 o
-11 20 -9 18.557 15.334 1.533 71.542 o
-11 20 -8 0.458 1.056 1.219 113.280 o
-11 20 -6 8.380 6.205 1.310 98.025 o
-11 20 -5 10.376 9.322 1.523 72.499 o
-11 20 -4 6.081 7.393 1.310 98.025 o
-11 20 -3 2.368 2.975 1.208 115.192 o
-11 20 -2 28.106 29.896 2.041 40.376 o
-11 20 -1 37.880 35.116 2.061 39.584 o
-11 20 0 36.971 36.649 1.858 48.709 o
-11 20 1 26.722 26.281 1.432 82.050 o
-11 20 2 69.275 69.785 1.899 46.648 o
-11 20 3 3.772 3.219 0.955 184.612 o
-11 20 4 20.299 20.330 1.107 137.297 o
-11 20 5 23.628 23.042 1.249 107.821 o
-11 20 6 55.591 55.335 1.737 55.786 o
-11 20 7 18.268 17.152 1.208 115.192 o
-11 20 8 0.248 0.650 0.924 196.985 o
-11 20 9 0.458 0.366 0.934 192.726 o
-11 20 10 0.873 0.142 0.944 188.603 o
-11 20 11 35.514 34.273 1.676 59.917 o
-11 20 12 2.402 2.122 0.975 177.000 o
-11 20 13 11.175 10.937 1.158 125.518 o
-11 20 14 1.142 0.731 0.985 173.369 o
-11 20 15 5.032 6.235 1.219 113.280 o
-11 20 16 18.873 17.670 1.422 83.226 o
-11 20 17 9.036 8.449 1.269 104.399 o
-11 20 18 1.119 1.899 1.137 130.041 o
-11 20 20 4.203 3.300 1.249 107.821 o
-11 20 21 4.138 2.569 1.148 127.749 o
-11 20 22 4.372 4.316 1.584 67.029 o
-11 21 -10 3.665 2.661 1.442 80.898 o
-11 21 -9 13.264 12.623 1.503 74.472 o
-11 21 -8 34.296 34.243 2.041 40.376 o
-11 21 -7 27.346 26.484 1.726 56.444 o
-11 21 -6 0.345 0.934 1.615 64.524 o
-11 21 -5 14.329 13.283 1.960 43.793 o
-11 21 -4 12.808 10.754 1.544 70.604 o
-11 21 -3 6.773 5.169 1.442 80.898 o
-11 21 -2 11.506 13.983 1.645 62.156 o
-11 21 -1 9.841 8.916 1.290 101.136 o
-11 21 0 40.494 38.812 1.879 47.662 o
-11 21 1 13.328 14.999 1.300 99.562 o
-11 21 2 10.564 11.658 1.127 132.394 o
-11 21 3 27.808 29.013 1.371 89.505 o
-11 21 5 46.620 48.978 1.960 43.793 o
-11 21 6 113.577 117.067 2.112 37.704 o
-11 21 7 63.839 66.160 1.990 42.462 o
-11 21 8 67.569 65.906 2.001 42.032 o
-11 21 9 10.240 9.749 1.117 134.812 o
-11 21 10 48.789 50.257 1.909 46.153 o
-11 21 11 3.333 3.635 1.026 159.909 o
-11 21 12 58.415 57.559 1.960 43.793 o
-11 21 13 12.381 11.099 1.178 121.227 o
-11 21 14 31.911 29.450 1.462 78.666 o
-11 21 15 10.644 11.231 1.310 98.025 o
-11 21 16 0.029 0.203 1.097 139.852 o
-11 21 17 1.999 2.234 1.127 132.394 o
-11 21 18 0.426 0.305 1.097 139.852 o
-11 21 20 0.070 0.802 1.178 121.227 o
-11 21 21 0.842 0.680 1.158 125.518 o
-11 22 -10 1.825 1.472 1.401 85.656 o
-11 22 -9 3.478 2.590 1.442 80.898 o
-11 22 -8 17.618 15.608 1.696 58.490 o
-11 22 -7 0.990 1.940 1.645 62.156 o
-11 22 -5 3.260 3.189 1.645 62.156 o
-11 22 -3 2.073 1.472 1.340 93.620 o
-11 22 -2 1.581 1.300 1.340 93.620 o
-11 22 -1 0.359 0.498 1.016 163.123 o
-11 22 0 56.737 59.772 2.102 38.069 o
-11 22 1 7.036 7.464 1.168 123.344 o
-11 22 2 73.367 79.300 2.011 41.609 o
-11 22 3 62.141 67.317 2.193 34.963 o
-11 22 4 6.631 4.742 1.168 123.344 o
-11 22 5 71.517 69.897 2.122 37.344 o
-11 22 6 14.557 15.151 1.280 102.748 o
-11 22 7 63.539 64.789 2.254 33.099 o
-11 22 8 26.737 25.083 1.361 90.846 o
-11 22 9 22.344 21.722 1.330 95.054 o
-11 22 11 27.912 28.140 1.412 84.428 o
-11 22 12 1.405 1.005 1.005 166.435 o
-11 22 13 1.058 0.934 1.016 163.123 o
-11 22 14 1.613 1.848 1.046 153.759 o
-11 22 16 10.823 8.794 1.259 106.089 o
-11 22 17 0.060 0.721 1.087 142.478 o
-11 22 18 12.840 12.105 1.310 98.025 o
-11 22 19 5.485 5.738 1.188 119.163 o
-11 23 -10 0.519 0.294 1.787 52.661 o
-11 23 -9 0.412 0.609 1.797 52.068 o
-11 23 -8 0.093 0.609 1.645 62.156 o
-11 23 -7 25.263 26.921 2.234 33.703 o
-11 23 -6 4.577 3.351 1.747 55.139 o
-11 23 -5 0.794 0.061 1.574 67.897 o
-11 23 -4 7.154 7.972 1.544 70.604 o
-11 23 -3 48.187 51.181 2.640 24.131 o
-11 23 -2 3.343 3.950 1.442 80.898 o
-11 23 -1 78.883 80.377 2.275 32.510 o
-11 23 0 2.615 3.057 1.107 137.297 o
-11 23 1 35.429 35.461 1.889 47.151 o
-11 23 2 1.036 0.863 1.066 147.957 o
-11 23 3 6.792 6.652 1.208 115.192 o
-11 23 4 17.245 16.451 1.300 99.562 o
-11 23 5 16.133 16.339 1.310 98.025 o
-11 23 6 3.219 3.057 1.107 137.297 o
-11 23 7 3.787 2.782 1.168 123.344 o
-11 23 8 5.959 4.610 1.229 111.415 o
-11 23 9 7.584 6.063 1.168 123.344 o
-11 23 10 1.930 1.442 1.016 163.123 o
-11 23 12 8.072 8.835 1.178 121.227 o
-11 23 13 1.054 1.554 1.005 166.435 o
-11 23 14 0.766 0.294 0.985 173.369 o
-11 23 15 8.261 8.327 1.229 111.415 o
-11 23 16 1.364 1.960 1.097 139.852 o
-11 23 19 1.415 0.416 1.056 150.816 o
-11 24 -10 2.726 2.874 1.818 50.911 o
-11 24 -8 25.410 23.732 3.311 15.349 o
-11 24 -7 2.348 1.797 2.559 25.687 o
-11 24 -6 13.027 12.775 2.935 19.531 o
-11 24 -5 1.869 2.244 2.458 27.854 o
-11 24 -4 3.509 3.168 1.462 78.666 o
-11 24 -3 0.743 1.158 1.371 89.505 o
-11 24 -2 3.382 2.711 1.442 80.898 o
-11 24 -1 1.283 0.782 1.097 139.852 o
-11 24 0 43.812 42.702 2.041 40.376 o
-11 24 1 31.891 34.598 1.929 45.186 o
-11 24 2 83.511 88.805 2.417 28.798 o
-11 24 3 59.579 59.376 2.061 39.584 o
-11 24 4 1.375 0.965 1.066 147.957 o
-11 24 5 26.544 26.464 1.483 76.526 o
-11 24 6 80.739 81.971 2.427 28.557 o
-11 24 7 2.151 3.057 1.198 117.152 o
-11 24 8 6.524 5.575 1.249 107.821 o
-11 24 9 8.524 7.738 1.320 96.522 o
-11 24 11 26.095 24.870 1.554 69.684 o
-11 24 12 0.006 0.406 0.985 173.369 o
-11 24 13 15.240 15.192 1.249 107.821 o
-11 24 14 0.672 1.005 0.995 169.849 o
-11 24 15 8.175 8.804 1.208 115.192 o
-11 24 16 45.143 47.038 2.061 39.584 o
-11 24 17 3.472 4.519 1.148 127.749 o
-11 25 -10 6.710 8.723 2.650 23.946 o
-11 25 -9 0.024 0.264 2.366 30.047 o
-11 25 -8 1.094 0.721 2.468 27.625 o
-11 25 -7 26.661 25.123 3.290 15.539 o
-11 25 -6 18.673 18.431 3.168 16.757 o
-11 25 -4 2.987 3.158 2.478 27.399 o
-11 25 -3 19.853 18.279 2.224 34.012 o
-11 25 -2 8.904 9.343 1.818 50.911 o
-11 25 -1 6.505 6.154 1.391 86.911 o
-11 25 0 17.124 16.766 1.635 62.931 o
-11 25 1 6.202 6.286 1.432 82.050 o
-11 25 2 68.981 66.932 2.112 37.704 o
-11 25 3 0.627 1.239 1.066 147.957 o
-11 25 4 34.227 32.658 1.604 65.343 o
-11 25 5 5.349 5.108 1.168 123.344 o
-11 25 6 18.932 17.456 1.472 77.585 o
-11 25 7 12.394 12.755 1.381 88.194 o
-11 25 9 14.191 13.283 1.361 90.846 o
-11 25 10 6.659 5.880 1.229 111.415 o
-11 25 11 13.713 14.146 1.391 86.911 o
-11 25 12 16.842 18.309 1.462 78.666 o
-11 25 13 0.749 1.625 1.127 132.394 o
-11 25 14 3.471 3.869 1.046 153.759 o
-11 25 15 12.044 12.592 1.280 102.748 o
-11 25 16 5.331 5.474 1.127 132.394 o
-11 26 -7 9.960 11.749 2.823 21.107 o
-11 26 -6 5.786 5.870 2.600 24.891 o
-11 26 -5 0.905 1.645 2.437 28.320 o
-11 26 -4 2.580 2.447 2.518 26.522 o
-11 26 -2 12.040 13.435 1.879 47.662 o
-11 26 -1 26.104 27.175 1.787 52.661 o
-11 26 0 1.316 0.091 1.269 104.399 o
-11 26 1 33.172 35.339 2.001 42.032 o
-11 26 2 3.656 2.722 1.351 92.217 o
-11 26 3 46.091 48.216 2.092 38.440 o
-11 26 4 0.817 0.030 1.046 153.759 o
-11 26 5 11.870 12.379 1.351 92.217 o
-11 26 6 9.324 9.322 1.280 102.748 o
-11 26 7 36.955 38.163 1.869 48.181 o
-11 26 8 14.989 15.811 1.422 83.226 o
-11 26 9 0.618 0.751 1.117 134.812 o
-11 26 11 2.015 2.488 1.148 127.749 o
-11 26 13 3.920 3.067 1.158 125.518 o
-11 26 15 7.770 4.712 2.884 20.224 o
-11 27 -6 9.595 9.332 2.711 22.882 o
-11 27 -5 5.971 6.611 2.590 25.086 o
-11 27 -4 4.516 4.742 2.559 25.687 o
-11 27 -3 21.126 21.833 2.305 31.657 o
-11 27 -2 36.491 41.808 2.823 21.107 o
-11 27 -1 0.984 3.260 1.483 76.526 o
-11 27 1 2.952 0.254 1.300 99.562 o
-11 27 2 6.784 4.224 1.391 86.911 o
-11 27 3 8.840 8.703 1.391 86.911 o
-11 27 4 5.640 5.342 1.351 92.217 o
-11 27 5 9.835 8.855 1.412 84.428 o
-11 27 6 7.682 7.139 1.391 86.911 o
-11 27 7 0.852 0.345 1.259 106.089 o
-11 27 8 0.112 0.091 1.239 109.596 o
-11 27 9 15.659 16.014 1.594 66.178 o
-11 27 10 7.051 6.926 1.422 83.226 o
-11 27 11 6.185 6.479 1.412 84.428 o
-11 27 12 2.005 1.432 1.290 101.136 o
-11 27 13 6.954 7.545 1.300 99.562 o
-11 28 -4 2.399 3.016 2.275 32.510 o
-11 28 -3 1.911 2.833 2.285 32.222 o
-11 28 -2 16.769 15.568 2.102 38.069 o
-11 28 -1 37.764 40.935 2.508 26.738 o
-11 28 0 4.833 5.545 1.554 69.684 o
-11 28 1 10.105 11.780 1.726 56.444 o
-11 28 2 5.543 6.723 1.625 63.720 o
-11 28 3 0.841 0.782 1.229 111.415 o
-11 28 6 0.041 0.751 1.239 109.596 o
-11 28 7 3.324 2.254 1.280 102.748 o
-11 28 8 12.671 13.455 1.513 73.475 o
-11 28 9 8.560 8.337 1.432 82.050 o
-11 28 10 2.532 3.179 1.300 99.562 o
-11 29 1 31.437 34.862 2.315 31.379 o
-11 29 2 2.906 3.412 1.503 74.472 o
-11 29 3 7.818 9.495 1.503 74.472 o
-11 29 4 3.825 3.321 1.249 107.821 o
-11 29 5 1.743 2.061 1.239 109.596 o
-11 29 6 0.605 0.863 1.229 111.415 o
-10 0 -8 256.171 246.736 2.508 26.738 o
-10 0 -6 541.883 573.260 4.793 7.322 o
-10 0 -4 1677.300 1646.630 16.512 0.617 o
-10 0 -2 2193.800 2212.390 19.762 0.431 o
-10 0 0 953.803 932.950 12.318 1.109 o
-10 0 2 185.253 189.655 5.646 5.277 o
-10 0 4 320.782 323.691 7.068 3.367 o
-10 0 6 1506.090 1511.550 13.618 0.907 o
-10 0 8 2128.720 2037.420 15.720 0.681 o
-10 0 10 801.589 813.528 10.582 1.502 o
-10 0 12 253.673 260.902 3.341 15.070 o
-10 0 14 706.104 730.389 5.666 5.239 o
-10 0 16 335.160 330.484 4.397 8.700 o
-10 0 18 66.599 66.363 3.036 18.246 o
-10 0 20 108.661 118.468 3.575 13.165 o
-10 0 24 59.546 61.052 4.742 7.480 o
-10 0 26 39.861 35.603 3.006 18.618 o
-10 0 28 16.150 17.264 2.458 27.854 o
-10 1 -9 208.881 216.474 1.757 54.503 o
-10 1 -8 48.720 49.658 1.056 150.816 o
-10 1 -7 345.083 344.894 1.950 44.250 o
-10 1 -6 70.945 71.867 1.351 92.217 o
-10 1 -5 63.293 67.663 1.523 72.499 o
-10 1 -4 151.504 144.028 4.255 9.292 o
-10 1 -3 193.175 196.225 4.874 7.080 o
-10 1 -2 30.534 25.641 2.417 28.798 o
-10 1 -1 10.386 8.266 1.513 73.475 o
-10 1 0 63.019 62.565 2.833 20.956 o
-10 1 1 417.971 407.256 5.260 6.079 o
-10 1 2 7.188 7.149 1.412 84.428 o
-10 1 3 78.923 82.428 3.077 17.768 o
-10 1 4 1420.020 1411.900 9.871 1.727 o
-10 1 5 117.555 115.330 3.392 14.623 o
-10 1 6 605.472 612.509 6.428 4.071 o
-10 1 7 54.294 50.267 2.356 30.307 o
-10 1 8 213.757 210.452 3.920 10.948 o
-10 1 10 47.422 43.474 2.397 29.288 o
-10 1 11 19.322 20.513 1.026 159.909 o
-10 1 12 17.563 14.034 0.924 196.985 o
-10 1 13 50.670 55.710 1.574 67.897 o
-10 1 14 54.046 54.390 1.432 82.050 o
-10 1 15 26.549 30.302 1.462 78.666 o
-10 1 16 56.730 56.746 1.797 52.068 o
-10 1 17 126.759 131.639 2.305 31.657 o
-10 1 18 66.780 71.999 2.143 36.639 o
-10 1 19 47.647 47.363 2.031 40.781 o
-10 1 22 58.153 59.914 3.280 15.635 o
-10 1 23 7.266 6.205 1.858 48.709 o
-10 1 24 6.733 6.591 1.848 49.246 o
-10 1 25 12.668 11.313 1.818 50.911 o
-10 1 26 2.201 1.787 1.645 62.156 o
-10 1 27 22.467 21.254 1.808 51.484 o
-10 1 29 15.549 17.487 1.696 58.490 o
-10 2 -9 318.256 318.573 2.051 39.977 o
-10 2 -8 1148.330 1141.980 3.798 11.662 o
-10 2 -7 482.282 489.156 2.305 31.657 o
-10 2 -6 865.790 874.437 3.371 14.799 o
-10 2 -5 125.827 126.714 1.838 49.792 o
-10 2 -4 222.715 233.057 5.352 5.873 o
-10 2 -3 665.369 664.554 8.256 2.468 o
-10 2 -2 171.393 171.092 4.478 8.388 o
-10 2 -1 57.472 55.589 2.752 22.211 o
-10 2 0 470.546 458.041 5.585 5.392 o
-10 2 1 246.231 230.133 4.123 9.896 o
-10 2 2 775.355 781.915 7.098 3.339 o
-10 2 3 33.448 33.786 2.082 38.816 o
-10 2 4 135.661 128.187 3.290 15.539 o
-10 2 6 40.148 40.965 2.325 31.106 o
-10 2 7 875.822 878.306 7.667 2.862 o
-10 2 8 672.054 687.555 7.078 3.358 o
-10 2 9 490.271 475.691 6.093 4.531 o
-10 2 10 790.472 798.072 7.911 2.688 o
-10 2 11 363.407 388.987 3.057 18.005 o
-10 2 12 468.321 488.466 3.575 13.165 o
-10 2 13 478.739 494.041 2.650 23.946 o
-10 2 14 759.188 770.257 3.300 15.444 o
-10 2 15 397.174 401.600 2.549 25.892 o
-10 2 16 663.896 658.024 3.229 16.131 o
-10 2 17 3.833 2.904 0.782 275.127 o
-10 2 18 43.801 44.195 1.716 57.114 o
-10 2 19 17.260 16.553 1.178 121.227 o
-10 2 20 46.682 43.646 1.828 50.347 o
-10 2 22 27.680 28.241 1.869 48.181 o
-10 2 23 8.532 8.815 1.361 90.846 o
-10 2 24 0.037 0.660 1.269 104.399 o
-10 2 25 20.637 21.397 2.031 40.781 o
-10 2 27 2.571 2.427 1.422 83.226 o
-10 2 28 3.908 2.732 1.452 79.771 o
-10 2 29 23.163 21.935 1.787 52.661 o
-10 3 -9 10.746 10.602 0.741 306.104 o
-10 3 -8 193.418 197.210 1.869 48.181 o
-10 3 -7 14.708 14.603 0.751 297.887 o
-10 3 -6 5.638 3.879 0.630 424.357 o
-10 3 -5 10.283 12.582 0.802 261.373 o
-10 3 -4 349.420 359.802 6.448 4.045 o
-10 3 -3 411.886 421.483 6.733 3.711 o
-10 3 -2 246.685 248.564 5.189 6.247 o
-10 3 -1 452.298 457.463 5.920 4.799 o
-10 3 0 184.166 174.361 4.062 10.195 o
-10 3 1 134.014 131.619 3.483 13.865 o
-10 3 2 0.318 0.203 1.127 132.394 o
-10 3 3 356.448 358.756 5.443 5.678 o
-10 3 4 4.631 0.173 1.219 113.280 o
-10 3 5 413.705 408.780 5.575 5.412 o
-10 3 6 232.388 232.133 4.326 8.989 o
-10 3 7 7.793 7.078 1.483 76.526 o
-10 3 8 5.536 3.889 1.290 101.136 o
-10 3 9 25.949 24.595 2.041 40.376 o
-10 3 10 203.713 204.573 4.763 7.416 o
-10 3 11 105.498 113.614 1.980 42.899 o
-10 3 12 88.924 92.167 1.686 59.197 o
-10 3 13 3.588 3.138 0.691 352.774 o
-10 3 14 98.547 98.991 1.625 63.720 o
-10 3 15 2.075 1.371 0.670 374.479 o
-10 3 16 207.933 212.859 2.072 39.197 o
-10 3 17 4.251 3.900 0.792 268.118 o
-10 3 18 8.970 9.607 0.995 169.849 o
-10 3 19 49.334 49.892 1.625 63.720 o
-10 3 20 61.728 57.772 1.929 45.186 o
-10 3 21 15.425 14.044 1.574 67.897 o
-10 3 22 3.800 4.113 1.300 99.562 o
-10 3 23 13.851 13.608 1.483 76.526 o
-10 3 25 0.683 0.203 1.269 104.399 o
-10 3 26 5.443 4.692 1.340 93.620 o
-10 3 27 4.470 2.793 1.594 66.178 o
-10 3 28 0.005 0.487 1.381 88.194 o
-10 3 29 0.795 1.117 1.361 90.846 o
-10 4 -9 364.992 364.037 2.336 30.836 o
-10 4 -8 2.409 1.828 0.670 374.479 o
-10 4 -7 104.648 103.926 1.412 84.428 o
-10 4 -6 16.873 17.558 0.833 242.598 o
-10 4 -5 26.828 25.875 1.016 163.123 o
-10 4 -4 58.178 61.722 1.808 51.484 o
-10 4 -3 956.512 965.609 10.460 1.538 o
-10 4 -2 1.567 1.472 1.604 65.343 o
-10 4 -1 573.826 571.950 7.494 2.995 o
-10 4 1 41.422 45.708 2.579 25.284 o
-10 4 2 7.531 6.134 1.452 79.771 o
-10 4 3 22.368 21.752 1.980 42.899 o
-10 4 5 240.533 229.828 4.316 9.031 o
-10 4 6 0.064 0.061 1.127 132.394 o
-10 4 7 1690.600 1688.250 11.059 1.375 o
-10 4 8 318.708 315.882 5.352 5.873 o
-10 4 9 175.450 177.906 4.275 9.203 o
-10 4 10 34.619 32.801 1.899 46.648 o
-10 4 11 425.379 436.960 3.016 18.493 o
-10 4 12 19.472 18.188 0.914 201.386 o
-10 4 13 44.851 47.241 1.310 98.025 o
-10 4 14 13.708 13.527 0.863 225.776 o
-10 4 15 227.978 228.305 2.214 34.324 o
-10 4 18 6.662 7.423 0.894 210.644 o
-10 4 19 130.631 139.469 2.092 38.440 o
-10 4 20 27.013 25.144 1.178 121.227 o
-10 4 21 14.258 13.943 1.229 111.415 o
-10 4 25 1.864 1.432 1.290 101.136 o
-10 4 26 1.389 1.066 1.249 107.821 o
-10 4 28 0.086 0.447 1.219 113.280 o
-10 4 29 23.400 25.814 2.265 32.802 o
-10 5 -9 92.358 89.659 1.483 76.526 o
-10 5 -8 2.072 2.366 0.680 363.384 o
-10 5 -7 4.114 4.489 0.650 398.249 o
-10 5 -6 11.015 10.774 0.691 352.774 o
-10 5 -5 144.391 152.914 1.574 67.897 o
-10 5 -4 220.135 219.663 2.173 35.620 o
-10 5 -3 141.181 147.024 4.966 6.822 o
-10 5 -2 0.052 0.416 1.533 71.542 o
-10 5 -1 452.544 455.645 7.109 3.329 o
-10 5 0 9.205 8.490 1.574 67.897 o
-10 5 1 187.532 188.558 4.285 9.160 o
-10 5 2 266.231 264.182 4.895 7.021 o
-10 5 3 307.877 311.830 5.260 6.079 o
-10 5 4 91.045 85.302 3.239 16.030 o
-10 5 5 76.489 85.434 3.209 16.336 o
-10 5 6 3.947 4.042 1.371 89.505 o
-10 5 7 213.303 208.228 4.742 7.480 o
-10 5 8 4.185 2.711 1.442 80.898 o
-10 5 9 377.340 375.796 5.910 4.816 o
-10 5 10 1.437 0.944 0.863 225.776 o
-10 5 11 2.608 3.493 0.640 410.992 o
-10 5 12 0.021 0.244 0.589 484.908 o
-10 5 13 10.293 9.099 0.762 289.996 o
-10 5 14 44.311 45.129 1.351 92.217 o
-10 5 15 21.099 20.005 1.026 159.909 o
-10 5 17 171.758 166.501 1.970 43.342 o
-10 5 18 7.104 6.245 0.843 236.787 o
-10 5 19 69.376 69.917 1.696 58.490 o
-10 5 20 12.676 10.510 0.965 180.746 o
-10 5 21 41.662 40.458 1.737 55.786 o
-10 5 22 12.957 10.744 1.249 107.821 o
-10 5 23 9.905 8.855 1.401 85.656 o
-10 5 24 2.939 1.797 1.280 102.748 o
-10 5 25 3.730 2.285 1.320 96.522 o
-10 5 26 1.904 1.452 1.290 101.136 o
-10 5 28 6.170 6.855 1.635 62.931 o
-10 6 -9 424.348 420.397 2.610 24.697 o
-10 6 -8 157.998 160.317 1.665 60.650 o
-10 6 -7 179.851 175.235 1.635 62.931 o
-10 6 -6 167.707 166.400 1.726 56.444 o
-10 6 -5 388.277 382.762 2.234 33.703 o
-10 6 -4 132.531 134.554 1.574 67.897 o
-10 6 -3 164.749 167.497 2.102 38.069 o
-10 6 -2 93.988 93.599 4.438 8.542 o
-10 6 -1 422.420 412.364 6.672 3.779 o
-10 6 0 179.833 184.039 4.326 8.989 o
-10 6 2 3.756 4.214 1.442 80.898 o
-10 6 3 308.188 311.789 5.199 6.223 o
-10 6 4 74.132 75.330 3.209 16.336 o
-10 6 5 14.171 10.389 1.737 55.786 o
-10 6 6 0.368 0.071 1.300 99.562 o
-10 6 7 535.016 527.877 7.210 3.236 o
-10 6 8 96.563 101.286 4.042 10.298 o
-10 6 9 550.129 556.809 4.306 9.074 o
-10 6 10 0.842 1.036 0.650 398.249 o
-10 6 11 12.681 15.761 0.772 282.415 o
-10 6 12 13.368 16.522 0.772 282.415 o
-10 6 13 455.301 459.159 2.356 30.307 o
-10 6 15 261.060 260.395 2.061 39.584 o
-10 6 16 58.147 59.315 1.351 92.217 o
-10 6 17 3.816 3.991 0.762 289.996 o
-10 6 18 6.592 5.433 0.782 275.127 o
-10 6 19 46.987 49.089 1.503 74.472 o
-10 6 20 0.513 0.427 0.823 248.625 o
-10 6 21 4.291 4.072 0.975 177.000 o
-10 6 22 43.014 42.651 1.940 44.715 o
-10 6 23 11.569 10.653 1.249 107.821 o
-10 6 24 9.086 9.414 1.259 106.089 o
-10 6 25 6.576 6.103 1.391 86.911 o
-10 6 26 31.203 33.034 2.397 29.288 o
-10 6 27 0.419 1.645 1.503 74.472 o
-10 6 28 3.724 4.549 1.533 71.542 o
-10 7 -9 35.214 36.436 1.269 104.399 o
-10 7 -8 82.523 75.188 1.340 93.620 o
-10 7 -7 93.795 93.853 1.381 88.194 o
-10 7 -5 6.902 5.636 0.630 424.357 o
-10 7 -4 121.230 120.235 1.503 74.472 o
-10 7 -3 40.216 39.320 1.290 101.136 o
-10 7 -2 93.468 94.655 1.848 49.246 o
-10 7 -1 397.948 392.684 6.946 3.487 o
-10 7 0 127.842 125.719 4.092 10.044 o
-10 7 1 305.588 314.328 5.453 5.657 o
-10 7 2 491.769 485.176 6.591 3.873 o
-10 7 3 1305.030 1294.510 10.937 1.406 o
-10 7 4 685.175 675.054 7.931 2.674 o
-10 7 5 970.319 965.152 9.485 1.870 o
-10 7 6 108.270 118.742 4.143 9.799 o
-10 7 7 781.908 774.685 8.804 2.170 o
-10 7 8 130.705 124.805 2.234 33.703 o
-10 7 9 539.357 545.547 3.514 13.626 o
-10 7 10 13.845 14.501 0.894 210.644 o
-10 7 11 99.735 103.774 1.462 78.666 o
-10 7 12 34.764 35.634 1.026 159.909 o
-10 7 13 266.277 271.210 1.909 46.153 o
-10 7 14 0.317 0.173 0.579 502.071 o
-10 7 15 22.915 20.930 0.863 225.776 o
-10 7 16 32.403 31.663 1.269 104.399 o
-10 7 17 250.849 247.701 2.275 32.510 o
-10 7 18 1.929 1.574 0.762 289.996 o
-10 7 19 178.840 176.799 2.011 41.609 o
-10 7 21 96.411 93.264 1.909 46.153 o
-10 7 22 5.279 4.844 1.036 156.789 o
-10 7 23 21.341 21.061 1.300 99.562 o
-10 7 24 19.345 19.823 1.645 62.156 o
-10 7 25 26.291 26.200 1.767 53.879 o
-10 7 26 12.581 12.369 1.828 50.347 o
-10 7 27 1.020 0.782 1.513 73.475 o
-10 7 28 0.767 2.224 1.523 72.499 o
-10 8 -9 13.669 11.678 0.833 242.598 o
-10 8 -8 52.400 50.948 1.269 104.399 o
-10 8 -7 49.559 51.455 1.219 113.280 o
-10 8 -6 146.727 150.253 1.635 62.931 o
-10 8 -5 26.157 29.957 1.127 132.394 o
-10 8 -4 324.928 322.188 2.092 38.440 o
-10 8 -3 5.450 4.763 0.609 453.119 o
-10 8 -2 76.710 80.387 1.452 79.771 o
-10 8 -1 157.850 163.963 1.960 43.793 o
-10 8 0 586.273 578.145 7.637 2.885 o
-10 8 1 861.245 857.214 9.627 1.815 o
-10 8 2 16.685 17.974 2.336 30.836 o
-10 8 3 4.115 2.813 1.483 76.526 o
-10 8 4 64.641 60.341 3.199 16.440 o
-10 8 5 0.640 0.823 1.401 85.656 o
-10 8 6 85.533 81.342 2.650 23.946 o
-10 8 7 31.451 33.237 1.290 101.136 o
-10 8 8 135.192 133.376 2.305 31.657 o
-10 8 9 11.705 10.713 0.883 215.514 o
-10 8 10 125.851 128.969 1.442 80.898 o
-10 8 11 0.886 1.219 0.518 627.155 o
-10 8 12 22.682 21.143 0.924 196.985 o
-10 8 13 121.656 129.141 1.493 75.488 o
-10 8 14 48.694 51.141 1.208 115.192 o
-10 8 15 62.412 63.784 1.310 98.025 o
-10 8 16 19.943 16.989 0.934 192.726 o
-10 8 17 6.117 4.610 0.782 275.127 o
-10 8 18 0.096 0.030 0.762 289.996 o
-10 8 19 18.310 17.091 0.975 177.000 o
-10 8 20 0.589 0.955 0.792 268.118 o
-10 8 21 40.383 42.174 1.615 64.524 o
-10 8 22 4.430 2.539 1.117 134.812 o
-10 8 24 0.576 0.142 1.127 132.394 o
-10 8 25 7.931 7.890 1.269 104.399 o
-10 8 26 12.743 12.988 1.493 75.488 o
-10 8 27 9.964 12.714 1.797 52.068 o
-10 8 28 3.027 3.879 1.564 68.782 o
-10 9 -8 493.365 488.273 2.772 21.887 o
-10 9 -7 25.084 26.647 1.087 142.478 o
-10 9 -6 80.653 78.163 1.391 86.911 o
-10 9 -5 31.985 28.952 1.107 137.297 o
-10 9 -4 182.691 185.918 1.716 57.114 o
-10 9 -3 2.184 1.980 0.559 539.249 o
-10 9 -2 312.257 316.450 2.153 36.295 o
-10 9 -1 0.163 0.345 0.589 484.908 o
-10 9 0 298.179 304.995 2.244 33.399 o
-10 9 1 14.075 15.009 0.873 220.556 o
-10 9 2 542.570 546.390 3.443 14.194 o
-10 9 3 170.488 169.924 2.204 34.641 o
-10 9 4 142.328 141.276 2.021 41.192 o
-10 9 5 67.793 66.251 1.584 67.029 o
-10 9 6 362.408 357.639 2.579 25.284 o
-10 9 7 182.938 185.786 2.021 41.192 o
-10 9 8 433.091 429.171 3.818 11.538 o
-10 9 9 190.554 179.094 1.899 46.648 o
-10 9 10 448.225 463.698 2.579 25.284 o
-10 9 11 0.066 0.325 0.518 627.155 o
-10 9 12 242.660 242.613 1.909 46.153 o
-10 9 13 7.014 7.758 0.670 374.479 o
-10 9 14 23.636 23.824 0.924 196.985 o
-10 9 15 8.179 8.561 0.772 282.415 o
-10 9 16 480.705 490.487 2.843 20.806 o
-10 9 17 4.682 3.646 0.802 261.373 o
-10 9 18 280.768 282.939 2.508 26.738 o
-10 9 19 22.476 18.157 1.158 125.518 o
-10 9 20 163.787 159.911 2.214 34.324 o
-10 9 21 0.939 1.401 0.975 177.000 o
-10 9 22 12.202 9.952 1.259 106.089 o
-10 9 23 3.120 2.468 1.158 125.518 o
-10 9 24 23.847 22.839 1.544 70.604 o
-10 9 26 0.262 0.081 1.107 137.297 o
-10 9 27 0.468 0.589 1.219 113.280 o
-10 9 28 0.296 0.457 1.472 77.585 o
-10 10 -9 51.840 46.683 1.462 78.666 o
-10 10 -8 49.948 46.774 1.351 92.217 o
-10 10 -7 299.934 311.434 2.295 31.937 o
-10 10 -6 64.933 68.303 1.361 90.846 o
-10 10 -5 226.625 221.674 1.909 46.153 o
-10 10 -4 351.588 350.358 2.254 33.099 o
-10 10 -3 280.193 280.735 2.011 41.609 o
-10 10 -2 112.377 119.210 1.472 77.585 o
-10 10 -1 20.557 22.463 0.995 169.849 o
-10 10 0 30.359 30.739 1.056 150.816 o
-10 10 1 230.885 229.940 1.858 48.709 o
-10 10 2 108.902 109.735 1.726 56.444 o
-10 10 3 12.254 11.069 0.823 248.625 o
-10 10 4 2.331 1.858 0.660 386.090 o
-10 10 5 0.433 0.772 0.559 539.249 o
-10 10 6 17.210 17.345 0.762 289.996 o
-10 10 7 77.573 78.782 1.310 98.025 o
-10 10 8 87.321 89.202 1.503 74.472 o
-10 10 9 7.822 7.941 0.701 342.623 o
-10 10 10 34.541 43.666 1.229 111.415 o
-10 10 11 145.963 139.997 1.503 74.472 o
-10 10 12 334.625 331.855 2.254 33.099 o
-10 10 13 15.109 16.238 0.792 268.118 o
-10 10 14 105.969 105.338 1.513 73.475 o
-10 10 15 102.328 96.950 1.574 67.897 o
-10 10 16 145.522 139.875 1.960 43.793 o
-10 10 17 6.182 5.189 0.863 225.776 o
-10 10 18 97.221 95.254 1.960 43.793 o
-10 10 19 14.467 15.111 1.117 134.812 o
-10 10 20 3.557 5.524 1.016 163.123 o
-10 10 21 25.262 24.870 1.351 92.217 o
-10 10 22 20.098 19.071 1.412 84.428 o
-10 10 23 0.519 0.650 1.148 127.749 o
-10 10 24 1.563 1.858 1.208 115.192 o
-10 10 25 10.466 10.551 1.330 95.054 o
-10 10 26 0.118 0.213 1.107 137.297 o
-10 10 27 3.241 2.366 1.137 130.041 o
-10 11 -9 75.919 74.121 1.625 63.720 o
-10 11 -7 47.268 47.708 1.320 96.522 o
-10 11 -5 142.704 147.847 1.726 56.444 o
-10 11 -4 9.305 9.373 0.741 306.104 o
-10 11 -3 7.776 7.880 0.701 342.623 o
-10 11 -2 582.112 580.003 2.762 22.048 o
-10 11 -1 25.351 24.585 0.995 169.849 o
-10 11 0 42.033 42.377 1.148 127.749 o
-10 11 1 18.513 18.035 0.762 289.996 o
-10 11 2 552.191 549.203 2.711 22.882 o
-10 11 3 3.468 2.803 0.548 559.406 o
-10 11 4 938.545 939.825 3.209 16.336 o
-10 11 5 28.530 27.835 1.056 150.816 o
-10 11 6 479.570 482.048 2.447 28.085 o
-10 11 7 33.359 33.410 1.107 137.297 o
-10 11 8 108.156 102.647 1.635 62.931 o
-10 11 9 2.145 3.960 0.670 374.479 o
-10 11 10 100.404 96.909 1.442 80.898 o
-10 11 11 2.237 0.985 0.630 424.357 o
-10 11 12 0.692 1.351 0.650 398.249 o
-10 11 13 20.798 21.082 0.944 188.603 o
-10 11 14 122.337 119.392 1.777 53.265 o
-10 11 15 12.525 13.740 0.934 192.726 o
-10 11 16 10.556 9.129 0.904 205.937 o
-10 11 17 5.420 3.778 0.833 242.598 o
-10 11 18 61.190 63.641 1.808 51.484 o
-10 11 20 133.190 135.295 2.315 31.379 o
-10 11 21 23.735 22.585 1.290 101.136 o
-10 11 22 30.946 33.735 1.696 58.490 o
-10 11 24 18.971 20.493 1.483 76.526 o
-10 11 25 0.402 0.538 1.137 130.041 o
-10 11 26 8.284 8.358 1.269 104.399 o
-10 11 27 0.115 0.213 1.107 137.297 o
-10 12 -8 6.785 4.417 0.792 268.118 o
-10 12 -7 0.839 0.213 0.762 289.996 o
-10 12 -6 0.034 0.274 0.711 332.904 o
-10 12 -5 137.999 143.937 1.737 55.786 o
-10 12 -4 51.552 57.650 1.320 96.522 o
-10 12 -3 139.780 139.885 1.655 61.396 o
-10 12 -2 121.876 124.236 1.574 67.897 o
-10 12 0 219.479 225.797 1.818 50.911 o
-10 12 1 23.166 25.956 0.924 196.985 o
-10 12 2 255.299 257.795 1.869 48.181 o
-10 12 3 37.851 40.843 1.026 159.909 o
-10 12 4 0.416 0.467 0.508 652.492 o
-10 12 5 0.004 0.152 0.508 652.492 o
-10 12 6 154.187 154.691 1.604 65.343 o
-10 12 7 3.944 2.813 0.609 453.119 o
-10 12 8 90.921 95.559 1.645 62.156 o
-10 12 9 158.296 154.468 1.838 49.792 o
-10 12 10 3.645 3.950 0.721 323.592 o
-10 12 11 142.492 142.201 1.990 42.462 o
-10 12 12 13.292 10.835 0.853 231.183 o
-10 12 13 24.456 27.215 1.259 106.089 o
-10 12 14 2.339 1.351 0.812 254.880 o
-10 12 15 25.837 21.427 1.056 150.816 o
-10 12 16 0.888 0.386 0.792 268.118 o
-10 12 17 6.441 5.748 0.894 210.644 o
-10 12 18 21.970 21.874 1.158 125.518 o
-10 12 19 11.501 10.724 1.097 139.852 o
-10 12 20 0.160 1.087 0.985 173.369 o
-10 12 21 4.096 2.610 1.016 163.123 o
-10 12 22 0.719 0.335 1.107 137.297 o
-10 12 23 2.259 1.148 1.168 123.344 o
-10 12 24 0.690 0.680 1.127 132.394 o
-10 12 26 4.807 4.306 1.188 119.163 o
-10 12 27 1.852 1.168 1.117 134.812 o
-10 13 -9 6.276 6.012 0.934 192.726 o
-10 13 -8 47.659 49.749 1.838 49.792 o
-10 13 -7 0.291 0.599 0.863 225.776 o
-10 13 -6 8.659 6.063 0.843 236.787 o
-10 13 -5 103.311 104.678 1.615 64.524 o
-10 13 -3 61.368 59.112 1.330 95.054 o
-10 13 -2 166.135 163.130 1.767 53.879 o
-10 13 -1 129.126 133.924 1.574 67.897 o
-10 13 0 68.670 70.476 1.300 99.562 o
-10 13 1 5.124 4.245 0.569 520.162 o
-10 13 2 53.234 51.090 1.097 139.852 o
-10 13 3 19.945 19.091 0.751 297.887 o
-10 13 4 96.584 96.564 1.310 98.025 o
-10 13 5 82.495 81.311 1.239 109.596 o
-10 13 6 8.915 7.119 0.660 386.090 o
-10 13 7 68.656 66.505 1.351 92.217 o
-10 13 8 27.715 27.104 1.239 109.596 o
-10 13 9 49.413 54.390 1.391 86.911 o
-10 13 10 144.864 141.571 1.879 47.662 o
-10 13 12 1.337 0.264 0.741 306.104 o
-10 13 13 56.708 53.994 1.787 52.661 o
-10 13 15 100.101 100.423 2.021 41.192 o
-10 13 16 5.938 4.692 0.904 205.937 o
-10 13 17 53.773 58.747 1.696 58.490 o
-10 13 18 43.807 44.581 1.635 62.931 o
-10 13 19 34.273 35.167 1.706 57.796 o
-10 13 20 47.402 47.261 1.869 48.181 o
-10 13 21 8.672 6.377 1.076 145.179 o
-10 13 23 2.654 1.919 1.168 123.344 o
-10 13 24 0.069 0.487 1.117 134.812 o
-10 14 -9 2.781 2.681 0.995 169.849 o
-10 14 -8 75.607 70.892 1.990 42.462 o
-10 14 -7 97.276 90.298 2.051 39.977 o
-10 14 -6 145.871 147.644 2.315 31.379 o
-10 14 -5 31.629 34.354 1.472 77.585 o
-10 14 -4 253.704 246.310 2.204 34.641 o
-10 14 -3 72.539 67.734 1.401 85.656 o
-10 14 -2 36.270 33.796 1.239 109.596 o
-10 14 -1 0.957 1.005 0.619 438.385 o
-10 14 0 113.876 115.381 1.544 70.604 o
-10 14 1 55.516 52.593 1.229 111.415 o
-10 14 2 64.219 61.692 1.178 121.227 o
-10 14 3 8.003 8.449 0.660 386.090 o
-10 14 4 0.472 0.325 0.548 559.406 o
-10 14 5 46.392 47.414 1.208 115.192 o
-10 14 6 14.870 12.552 0.762 289.996 o
-10 14 7 12.160 10.450 0.802 261.373 o
-10 14 8 57.333 54.664 1.422 83.226 o
-10 14 9 44.425 46.926 1.401 85.656 o
-10 14 10 105.466 107.359 1.858 48.709 o
-10 14 11 134.804 132.563 2.011 41.609 o
-10 14 12 175.140 168.451 2.204 34.641 o
-10 14 13 70.100 66.079 1.747 55.139 o
-10 14 14 98.110 96.097 1.990 42.462 o
-10 14 15 86.940 91.639 2.001 42.032 o
-10 14 16 3.819 2.001 0.934 192.726 o
-10 14 17 78.979 79.747 2.051 39.977 o
-10 14 18 13.300 13.120 1.188 119.163 o
-10 14 19 8.972 6.438 1.046 153.759 o
-10 14 20 1.577 1.300 0.975 177.000 o
-10 14 22 5.600 5.230 1.208 115.192 o
-10 14 23 0.621 0.477 1.107 137.297 o
-10 14 24 1.481 1.076 1.148 127.749 o
-10 14 26 0.494 0.122 1.117 134.812 o
-10 15 -9 14.539 14.745 1.229 111.415 o
-10 15 -8 421.804 428.358 3.920 10.948 o
-10 15 -7 5.920 5.961 1.046 153.759 o
-10 15 -6 5.828 4.651 0.975 177.000 o
-10 15 -5 0.589 0.345 0.802 261.373 o
-10 15 -4 103.481 101.905 1.869 48.181 o
-10 15 -3 19.317 20.391 0.985 173.369 o
-10 15 -2 0.044 0.132 0.701 342.623 o
-10 15 -1 19.588 19.345 0.883 215.514 o
-10 15 0 12.726 10.246 0.751 297.887 o
-10 15 1 2.319 1.442 0.579 502.071 o
-10 15 2 6.436 5.880 0.650 398.249 o
-10 15 3 328.925 326.971 2.143 36.639 o
-10 15 4 253.439 252.068 1.960 43.793 o
-10 15 5 216.228 219.764 1.960 43.793 o
-10 15 6 10.715 11.079 0.772 282.415 o
-10 15 7 105.720 103.754 1.696 58.490 o
-10 15 8 79.176 76.366 1.625 63.720 o
-10 15 9 75.877 72.293 1.696 58.490 o
-10 15 10 5.098 5.270 0.853 231.183 o
-10 15 11 1.603 2.732 0.833 242.598 o
-10 15 12 129.164 135.600 2.143 36.639 o
-10 15 13 206.501 211.508 2.518 26.522 o
-10 15 14 5.587 5.179 0.965 180.746 o
-10 15 15 71.912 76.010 1.950 44.250 o
-10 15 16 66.491 65.398 1.980 42.899 o
-10 15 17 66.449 67.114 2.001 42.032 o
-10 15 18 2.428 1.797 1.036 156.789 o
-10 15 19 97.987 100.250 2.244 33.399 o
-10 15 21 27.041 25.154 1.523 72.499 o
-10 15 22 0.420 0.213 1.087 142.478 o
-10 15 23 1.304 0.721 1.127 132.394 o
-10 15 24 3.392 3.351 1.198 117.152 o
-10 15 25 5.892 4.864 1.219 113.280 o
-10 16 -9 8.046 6.012 1.107 137.297 o
-10 16 -8 2.271 2.701 1.026 159.909 o
-10 16 -7 391.491 386.266 3.432 14.278 o
-10 16 -6 30.815 27.104 1.361 90.846 o
-10 16 -5 264.041 261.867 2.650 23.946 o
-10 16 -4 81.182 82.408 1.838 49.792 o
-10 16 -3 439.213 449.846 3.503 13.705 o
-10 16 -2 10.595 10.602 1.056 150.816 o
-10 16 -1 209.580 207.690 2.143 36.639 o
-10 16 0 98.546 95.873 1.625 63.720 o
-10 16 1 415.418 414.344 2.508 26.738 o
-10 16 2 35.954 35.685 1.127 132.394 o
-10 16 3 203.586 204.400 1.848 49.246 o
-10 16 4 10.672 10.795 0.782 275.127 o
-10 16 5 12.454 11.069 0.833 242.598 o
-10 16 6 0.488 0.355 0.660 386.090 o
-10 16 7 245.149 247.924 2.478 27.399 o
-10 16 8 0.789 0.183 0.721 323.592 o
-10 16 9 247.584 252.677 2.579 25.284 o
-10 16 10 9.057 7.352 0.934 192.726 o
-10 16 11 298.331 291.774 2.813 21.260 o
-10 16 13 134.653 132.167 2.173 35.620 o
-10 16 14 43.540 46.754 1.808 51.484 o
-10 16 15 340.129 341.107 3.179 16.651 o
-10 16 16 1.357 1.087 0.985 173.369 o
-10 16 17 124.338 126.765 2.376 29.791 o
-10 16 18 3.571 3.077 1.046 153.759 o
-10 16 19 49.039 53.172 2.001 42.032 o
-10 16 20 5.175 5.646 1.219 113.280 o
-10 16 21 1.011 0.538 1.137 130.041 o
-10 16 22 0.149 0.183 1.259 106.089 o
-10 16 23 1.727 0.569 1.269 104.399 o
-10 16 24 2.806 3.534 1.361 90.846 o
-10 16 25 21.381 24.006 1.716 57.114 o
-10 17 -9 64.207 67.714 2.122 37.344 o
-10 17 -8 169.910 173.529 2.681 23.405 o
-10 17 -7 0.006 0.376 0.985 173.369 o
-10 17 -5 24.989 23.661 1.229 111.415 o
-10 17 -2 2.944 1.594 1.046 153.759 o
-10 17 -1 3.687 3.077 0.833 242.598 o
-10 17 0 0.579 0.284 0.762 289.996 o
-10 17 2 15.248 14.471 0.833 242.598 o
-10 17 3 118.192 118.661 1.737 55.786 o
-10 17 4 42.657 43.951 1.381 88.194 o
-10 17 5 18.295 17.507 0.934 192.726 o
-10 17 6 7.529 6.428 0.863 225.776 o
-10 17 7 3.133 2.782 0.782 275.127 o
-10 17 8 12.193 11.120 0.924 196.985 o
-10 17 9 5.736 6.530 0.934 192.726 o
-10 17 10 0.353 0.477 0.843 236.787 o
-10 17 11 2.464 2.508 0.883 215.514 o
-10 17 12 20.811 19.061 1.168 123.344 o
-10 17 13 5.947 6.083 0.975 177.000 o
-10 17 14 0.023 0.162 1.005 166.435 o
-10 17 15 39.866 43.981 1.879 47.662 o
-10 17 16 47.420 50.054 1.940 44.715 o
-10 17 17 0.402 0.081 0.975 177.000 o
-10 17 18 27.834 28.830 1.462 78.666 o
-10 17 19 5.226 5.392 1.127 132.394 o
-10 17 20 12.049 11.110 1.330 95.054 o
-10 17 22 4.080 3.331 1.351 92.217 o
-10 17 24 2.791 3.026 1.330 95.054 o
-10 18 -9 53.487 50.836 2.021 41.192 o
-10 18 -8 11.725 10.917 1.208 115.192 o
-10 18 -7 42.261 41.108 1.879 47.662 o
-10 18 -6 1.338 1.401 0.995 169.849 o
-10 18 -5 153.389 145.430 2.508 26.738 o
-10 18 -4 7.107 5.220 1.087 142.478 o
-10 18 -3 30.288 30.607 1.767 53.879 o
-10 18 -2 109.837 112.172 2.061 39.584 o
-10 18 -1 45.315 46.683 1.625 63.720 o
-10 18 0 5.699 4.915 0.883 215.514 o
-10 18 1 31.102 30.455 1.432 82.050 o
-10 18 2 91.198 95.102 1.676 59.917 o
-10 18 3 4.075 3.514 0.751 297.887 o
-10 18 5 44.632 45.911 1.452 79.771 o
-10 18 6 140.690 141.997 2.122 37.344 o
-10 18 7 37.358 33.918 1.412 84.428 o
-10 18 8 273.499 277.821 2.590 25.086 o
-10 18 9 60.773 61.194 1.808 51.484 o
-10 18 10 98.410 99.610 2.041 40.376 o
-10 18 11 75.289 77.655 1.929 45.186 o
-10 18 12 195.965 191.544 2.529 26.310 o
-10 18 13 31.283 27.073 1.330 95.054 o
-10 18 14 76.537 79.199 2.244 33.399 o
-10 18 15 22.609 23.214 1.340 93.620 o
-10 18 16 11.787 10.287 1.137 130.041 o
-10 18 17 15.623 14.796 1.239 109.596 o
-10 18 18 10.095 9.962 1.198 117.152 o
-10 18 19 2.293 2.498 1.097 139.852 o
-10 18 20 0.410 0.081 1.087 142.478 o
-10 18 21 0.279 0.030 1.087 142.478 o
-10 18 22 9.180 9.231 1.452 79.771 o
-10 19 -9 14.650 12.095 1.259 106.089 o
-10 19 -8 4.157 3.493 1.117 134.812 o
-10 19 -7 2.561 1.960 1.198 117.152 o
-10 19 -5 24.871 23.153 1.381 88.194 o
-10 19 -4 14.270 14.136 1.371 89.505 o
-10 19 -3 74.173 74.101 2.305 31.657 o
-10 19 -2 2.009 1.950 0.863 225.776 o
-10 19 -1 18.234 18.025 1.127 132.394 o
-10 19 0 37.724 38.498 1.747 55.139 o
-10 19 1 18.258 20.117 1.117 134.812 o
-10 19 2 35.815 36.690 1.574 67.897 o
-10 19 3 24.884 23.184 1.178 121.227 o
-10 19 4 3.525 3.128 0.792 268.118 o
-10 19 5 94.817 93.233 1.919 45.666 o
-10 19 6 43.657 41.981 1.625 63.720 o
-10 19 7 107.621 107.806 1.899 46.648 o
-10 19 8 0.073 0.091 0.792 268.118 o
-10 19 9 11.785 10.967 1.066 147.957 o
-10 19 10 6.801 5.768 0.985 173.369 o
-10 19 12 16.523 14.004 1.148 127.749 o
-10 19 13 10.093 10.328 1.107 137.297 o
-10 19 14 16.694 17.985 1.391 86.911 o
-10 19 15 7.165 6.174 1.168 123.344 o
-10 19 16 4.688 3.798 1.066 147.957 o
-10 19 17 6.416 6.235 1.137 130.041 o
-10 19 18 19.907 20.097 1.371 89.505 o
-10 19 19 12.189 13.557 1.229 111.415 o
-10 19 20 1.566 1.330 1.107 137.297 o
-10 19 21 15.009 14.359 1.361 90.846 o
-10 19 22 2.077 2.508 1.300 99.562 o
-10 19 23 2.931 3.036 1.330 95.054 o
-10 20 -9 4.461 3.351 1.259 106.089 o
-10 20 -8 83.735 74.477 2.437 28.320 o
-10 20 -6 58.340 53.953 2.285 32.222 o
-10 20 -5 57.936 55.497 2.356 30.307 o
-10 20 -4 79.477 81.951 2.478 27.399 o
-10 20 -3 0.077 0.142 1.066 147.957 o
-10 20 -2 114.977 113.706 2.285 32.222 o
-10 20 -1 0.359 0.792 0.944 188.603 o
-10 20 0 25.693 27.144 1.442 80.898 o
-10 20 1 0.919 2.224 0.883 215.514 o
-10 20 2 0.090 0.873 0.843 236.787 o
-10 20 3 13.294 14.522 1.087 142.478 o
-10 20 4 10.966 10.236 1.026 159.909 o
-10 20 5 12.670 10.582 1.016 163.123 o
-10 20 6 10.785 8.774 0.955 184.612 o
-10 20 7 2.801 2.996 0.873 220.556 o
-10 20 8 133.845 132.025 2.102 38.069 o
-10 20 9 6.528 5.402 0.985 173.369 o
-10 20 10 16.336 16.867 1.188 119.163 o
-10 20 11 8.602 7.555 1.066 147.957 o
-10 20 12 99.026 100.362 2.163 35.955 o
-10 20 13 2.662 1.472 0.965 180.746 o
-10 20 14 81.622 83.027 2.102 38.069 o
-10 20 15 0.058 0.609 1.087 142.478 o
-10 20 16 47.909 45.647 1.950 44.250 o
-10 20 17 4.079 3.544 1.087 142.478 o
-10 20 18 8.487 8.754 1.178 121.227 o
-10 20 19 3.726 3.036 1.066 147.957 o
-10 20 20 13.690 13.039 1.320 96.522 o
-10 20 21 3.105 3.239 1.137 130.041 o
-10 21 -9 37.156 34.486 2.336 30.836 o
-10 21 -8 26.080 27.581 1.940 44.715 o
-10 21 -7 0.009 0.559 1.320 96.522 o
-10 21 -5 9.233 9.800 1.797 52.068 o
-10 21 -4 19.799 18.959 1.716 57.114 o
-10 21 -3 23.245 20.919 1.544 70.604 o
-10 21 -2 77.992 80.732 2.153 36.295 o
-10 21 -1 0.232 0.051 0.975 177.000 o
-10 21 0 26.797 24.474 1.391 86.911 o
-10 21 1 22.983 23.529 1.239 109.596 o
-10 21 2 3.452 1.818 0.934 192.726 o
-10 21 3 100.234 96.219 2.072 39.197 o
-10 21 4 83.043 90.268 2.275 32.510 o
-10 21 5 2.179 0.630 0.944 188.603 o
-10 21 7 0.942 1.280 0.883 215.514 o
-10 21 8 4.444 5.118 0.944 188.603 o
-10 21 9 13.512 12.420 1.137 130.041 o
-10 21 10 12.626 11.506 1.148 127.749 o
-10 21 12 7.863 8.459 1.097 139.852 o
-10 21 13 1.856 1.564 0.985 173.369 o
-10 21 14 0.372 0.589 0.975 177.000 o
-10 21 15 13.498 13.364 1.330 95.054 o
-10 21 16 20.608 21.112 1.483 76.526 o
-10 21 17 8.954 8.165 1.148 127.749 o
-10 21 19 1.452 2.153 1.056 150.816 o
-10 21 20 3.319 4.174 1.158 125.518 o
-10 21 21 1.413 1.239 1.137 130.041 o
-10 22 -9 8.525 7.291 1.574 67.897 o
-10 22 -8 31.489 30.384 2.122 37.344 o
-10 22 -7 12.813 11.556 1.604 65.343 o
-10 22 -6 4.237 3.503 1.655 61.396 o
-10 22 -5 4.494 3.696 1.635 62.931 o
-10 22 -4 75.951 82.327 2.508 26.738 o
-10 22 -3 10.043 8.286 1.300 99.562 o
-10 22 -2 37.472 37.970 1.919 45.666 o
-10 22 -1 0.006 0.010 0.995 169.849 o
-10 22 0 1.674 2.072 1.026 159.909 o
-10 22 1 3.226 3.361 0.975 177.000 o
-10 22 2 0.545 0.183 0.924 196.985 o
-10 22 3 23.333 23.062 1.452 79.771 o
-10 22 4 2.933 1.594 1.066 147.957 o
-10 22 5 10.877 9.982 1.168 123.344 o
-10 22 6 122.169 125.800 2.386 29.538 o
-10 22 7 37.862 39.422 1.767 53.879 o
-10 22 8 80.119 80.976 1.990 42.462 o
-10 22 9 21.072 18.888 1.249 107.821 o
-10 22 10 29.523 28.922 1.442 80.898 o
-10 22 11 35.311 33.126 1.615 64.524 o
-10 22 12 43.525 41.757 1.818 50.911 o
-10 22 13 23.147 22.057 1.351 92.217 o
-10 22 14 28.982 32.323 1.635 62.931 o
-10 22 15 37.033 37.309 1.919 45.666 o
-10 22 16 0.228 0.751 1.087 142.478 o
-10 22 17 5.619 4.011 1.148 127.749 o
-10 22 18 8.231 7.779 1.158 125.518 o
-10 22 19 1.436 2.772 1.056 150.816 o
-10 22 20 2.010 2.722 1.097 139.852 o
-10 23 -8 51.676 46.835 3.412 14.449 o
-10 23 -5 4.658 4.407 1.706 57.796 o
-10 23 -4 11.929 11.912 1.391 86.911 o
-10 23 -1 0.957 0.609 1.005 166.435 o
-10 23 0 65.542 72.009 2.143 36.639 o
-10 23 1 28.843 28.922 1.391 86.911 o
-10 23 2 136.131 141.683 2.610 24.697 o
-10 23 3 6.264 7.626 1.198 117.152 o
-10 23 4 47.950 48.521 1.960 43.793 o
-10 23 6 142.743 144.516 2.529 26.310 o
-10 23 7 10.071 8.622 1.178 121.227 o
-10 23 8 29.314 26.007 1.432 82.050 o
-10 23 9 1.484 0.548 1.127 132.394 o
-10 23 11 2.815 2.590 1.026 159.909 o
-10 23 12 4.944 5.179 1.076 145.179 o
-10 23 14 5.703 6.266 1.117 134.812 o
-10 23 15 3.668 3.321 1.127 132.394 o
-10 23 16 11.289 12.155 1.300 99.562 o
-10 23 17 1.335 1.879 1.107 137.297 o
-10 23 18 0.550 0.853 1.076 145.179 o
-10 23 19 8.479 8.804 1.208 115.192 o
-10 24 -9 0.177 0.741 1.797 52.068 o
-10 24 -8 3.143 2.244 1.980 42.899 o
-10 24 -7 52.551 47.861 4.641 7.811 o
-10 24 -6 14.046 11.627 2.854 20.659 o
-10 24 -5 5.366 3.138 2.559 25.687 o
-10 24 -4 23.828 24.910 2.011 41.609 o
-10 24 -3 31.466 32.791 2.315 31.379 o
-10 24 -1 36.252 34.984 1.940 44.715 o
-10 24 0 11.298 11.445 1.269 104.399 o
-10 24 1 29.495 28.515 1.604 65.343 o
-10 24 2 42.829 45.423 2.112 37.704 o
-10 24 3 23.886 22.859 1.381 88.194 o
-10 24 4 11.749 11.171 1.208 115.192 o
-10 24 6 3.235 2.671 1.066 147.957 o
-10 24 7 26.235 23.661 1.412 84.428 o
-10 24 8 0.825 1.168 1.087 142.478 o
-10 24 9 47.748 46.419 2.193 34.963 o
-10 24 11 13.865 10.876 1.371 89.505 o
-10 24 13 5.467 5.809 1.066 147.957 o
-10 24 14 5.336 5.687 1.066 147.957 o
-10 24 15 26.472 24.392 1.462 78.666 o
-10 24 16 1.784 1.808 1.087 142.478 o
-10 24 17 2.025 2.529 1.076 145.179 o
-10 24 18 4.683 4.763 1.117 134.812 o
-10 25 -9 11.455 11.231 2.325 31.106 o
-10 25 -8 20.903 21.955 3.107 17.421 o
-10 25 -6 12.374 13.191 2.854 20.659 o
-10 25 -4 6.687 6.997 1.554 69.684 o
-10 25 -3 32.204 37.360 2.386 29.538 o
-10 25 -1 31.919 33.471 1.879 47.662 o
-10 25 0 0.964 1.381 1.280 102.748 o
-10 25 1 21.097 24.108 1.523 72.499 o
-10 25 2 7.392 8.094 1.188 119.163 o
-10 25 3 10.752 11.079 1.208 115.192 o
-10 25 4 3.235 3.118 1.076 145.179 o
-10 25 5 35.622 36.233 1.686 59.197 o
-10 25 6 48.525 51.648 2.031 40.781 o
-10 25 7 18.175 19.274 1.381 88.194 o
-10 25 8 21.395 20.401 1.533 71.542 o
-10 25 9 5.847 5.443 1.249 107.821 o
-10 25 10 3.627 2.325 1.158 125.518 o
-10 25 11 0.825 0.234 1.127 132.394 o
-10 25 12 0.060 0.142 1.117 134.812 o
-10 25 13 6.089 6.520 1.229 111.415 o
-10 25 14 1.601 2.772 1.148 127.749 o
-10 25 15 20.299 21.397 1.412 84.428 o
-10 25 16 19.384 18.523 1.340 93.620 o
-10 25 17 9.836 12.085 1.259 106.089 o
-10 26 -9 2.565 1.777 2.417 28.798 o
-10 26 -8 6.448 5.931 2.569 25.484 o
-10 26 -7 2.506 2.336 2.468 27.625 o
-10 26 -6 8.242 4.692 2.559 25.687 o
-10 26 -5 0.454 2.244 2.386 29.538 o
-10 26 -4 25.239 23.692 2.397 29.288 o
-10 26 -3 0.998 0.650 1.381 88.194 o
-10 26 -2 16.985 16.817 1.554 69.684 o
-10 26 -1 3.537 2.671 1.280 102.748 o
-10 26 0 12.601 11.952 1.493 75.488 o
-10 26 1 0.417 0.437 1.188 119.163 o
-10 26 2 11.667 12.338 1.351 92.217 o
-10 26 3 4.879 4.458 1.208 115.192 o
-10 26 4 0.939 0.457 1.148 127.749 o
-10 26 6 1.869 2.793 1.188 119.163 o
-10 26 7 3.343 3.514 1.219 113.280 o
-10 26 8 3.511 3.046 1.239 109.596 o
-10 26 9 3.853 3.087 1.198 117.152 o
-10 26 10 10.778 11.160 1.320 96.522 o
-10 26 11 1.400 1.320 1.107 137.297 o
-10 26 12 21.092 18.645 1.422 83.226 o
-10 26 14 20.607 23.153 1.462 78.666 o
-10 26 15 0.022 0.051 1.178 121.227 o
-10 27 -8 14.643 13.983 2.772 21.887 o
-10 27 -7 1.345 1.005 2.285 32.222 o
-10 27 -6 8.655 6.712 2.600 24.891 o
-10 27 -2 22.522 24.250 1.686 59.197 o
-10 27 -1 23.605 26.108 1.737 55.786 o
-10 27 0 7.266 6.875 1.391 86.911 o
-10 27 1 25.470 27.165 1.777 53.265 o
-10 27 2 17.050 17.355 1.412 84.428 o
-10 27 3 0.955 0.883 1.117 134.812 o
-10 27 4 1.274 1.168 1.127 132.394 o
-10 27 5 8.662 8.215 1.280 102.748 o
-10 27 6 3.030 3.920 1.219 113.280 o
-10 27 7 3.068 3.920 1.320 96.522 o
-10 27 8 2.206 1.848 1.290 101.136 o
-10 27 10 3.156 4.651 1.371 89.505 o
-10 27 13 0.125 0.833 1.259 106.089 o
-10 28 -6 1.429 2.722 2.325 31.106 o
-10 28 -4 3.058 3.879 1.737 55.786 o
-10 28 -3 16.553 16.492 1.767 53.879 o
-10 28 -2 14.667 14.400 1.523 72.499 o
-10 28 -1 5.610 6.093 1.351 92.217 o
-10 28 0 0.199 1.310 1.249 107.821 o
-10 28 1 13.354 14.461 1.544 70.604 o
-10 28 2 3.595 4.072 1.158 125.518 o
-10 28 3 2.930 2.549 1.158 125.518 o
-10 28 4 6.078 5.900 1.239 109.596 o
-10 28 5 5.783 6.773 1.269 104.399 o
-10 28 6 4.546 4.153 1.310 98.025 o
-10 28 8 12.152 13.191 1.533 71.542 o
-10 28 9 9.956 10.642 1.483 76.526 o
-10 28 10 1.938 1.401 1.290 101.136 o
-10 28 11 10.411 11.567 1.493 75.488 o
-10 28 12 0.047 0.467 1.249 107.821 o
-10 29 -3 3.014 3.889 1.737 55.786 o
-10 29 -2 25.450 27.408 1.990 42.462 o
-10 29 -1 21.419 23.082 1.686 59.197 o
-10 29 0 1.981 0.944 1.269 104.399 o
-10 29 1 3.252 2.366 1.300 99.562 o
-10 29 2 5.443 7.109 1.229 111.415 o
-10 29 3 3.705 3.270 1.178 121.227 o
-10 29 4 2.582 3.524 1.198 117.152 o
-10 29 5 19.483 20.716 1.625 63.720 o
-10 29 6 11.749 13.659 1.533 71.542 o
-10 29 7 13.418 15.507 1.574 67.897 o
-10 29 8 2.604 2.884 1.300 99.562 o
-10 29 9 0.605 0.030 1.239 109.596 o
-9 0 -7 159.225 155.311 2.742 22.376 o
-9 0 -5 115.085 119.078 5.088 6.499 o
-9 0 -3 52.317 54.959 4.255 9.292 o
-9 0 -1 849.687 840.580 9.475 1.874 o
-9 0 1 4015.580 3960.540 19.802 0.429 o
-9 0 3 318.387 306.630 5.748 5.092 o
-9 0 5 1536.360 1516.790 12.115 1.146 o
-9 0 7 297.543 290.687 5.849 4.917 o
-9 0 9 10.955 10.663 1.980 42.899 o
-9 0 11 969.083 992.611 12.105 1.148 o
-9 0 13 193.568 208.218 3.036 18.246 o
-9 0 15 465.473 481.875 4.651 7.777 o
-9 0 17 19.303 19.701 1.665 60.650 o
-9 0 19 342.950 347.657 4.844 7.169 o
-9 0 21 3.667 5.778 2.336 30.836 o
-9 0 23 68.247 73.441 4.966 6.822 o
-9 0 27 7.328 8.469 2.204 34.641 o
-9 0 29 13.638 11.851 2.244 33.399 o
-9 1 -8 793.711 816.117 3.199 16.440 o
-9 1 -7 190.330 201.709 2.386 29.538 o
-9 1 -6 1140.340 1131.960 9.698 1.789 o
-9 1 -5 47.545 47.810 2.620 24.506 o
-9 1 -4 1145.710 1165.020 9.566 1.838 o
-9 1 -3 13.677 16.207 1.737 55.786 o
-9 1 -2 1837.390 1823.370 10.287 1.590 o
-9 1 -1 307.313 311.637 4.224 9.426 o
-9 1 0 854.823 870.670 6.733 3.711 o
-9 1 2 335.501 329.042 4.468 8.426 o
-9 1 3 69.049 70.039 2.417 28.798 o
-9 1 4 154.856 151.249 2.904 19.943 o
-9 1 5 57.998 53.375 2.092 38.440 o
-9 1 6 182.082 181.856 3.199 16.440 o
-9 1 7 194.593 210.148 3.493 13.785 o
-9 1 8 58.505 63.601 2.397 29.288 o
-9 1 9 438.980 437.031 5.067 6.551 o
-9 1 10 407.816 401.295 5.149 6.346 o
-9 1 11 447.753 438.168 5.849 4.917 o
-9 1 12 109.233 116.427 2.468 27.625 o
-9 1 13 25.108 24.748 1.158 125.518 o
-9 1 14 775.555 775.243 3.920 10.948 o
-9 1 15 2.805 1.980 0.670 374.479 o
-9 1 16 115.911 116.630 1.828 50.347 o
-9 1 18 133.195 128.349 2.072 39.197 o
-9 1 19 9.613 8.459 1.005 166.435 o
-9 1 20 19.292 17.010 1.523 72.499 o
-9 1 21 25.070 25.560 1.706 57.796 o
-9 1 22 5.387 3.463 1.310 98.025 o
-9 1 23 11.893 12.034 1.554 69.684 o
-9 1 24 38.748 39.594 2.397 29.288 o
-9 1 25 30.778 29.521 2.173 35.620 o
-9 1 26 12.038 9.921 1.777 53.265 o
-9 1 27 11.023 11.678 1.665 60.650 o
-9 1 28 15.296 17.040 1.706 57.796 o
-9 1 29 17.078 16.136 1.686 59.197 o
-9 2 -8 81.833 84.876 1.371 89.505 o
-9 2 -7 4.292 8.043 0.904 205.937 o
-9 2 -6 43.217 48.226 2.752 22.211 o
-9 2 -5 43.723 49.668 2.752 22.211 o
-9 2 -4 7.354 8.500 1.604 65.343 o
-9 2 -3 88.656 91.415 3.361 14.889 o
-9 2 -2 18.405 18.370 1.726 56.444 o
-9 2 -1 95.678 84.784 2.752 22.211 o
-9 2 0 9.925 10.663 1.361 90.846 o
-9 2 1 418.074 403.580 4.935 6.906 o
-9 2 2 318.216 320.025 4.428 8.581 o
-9 2 3 0.967 1.686 0.965 180.746 o
-9 2 4 1.384 2.427 1.005 166.435 o
-9 2 5 1133.490 1145.110 7.230 3.218 o
-9 2 6 181.246 176.860 3.189 16.545 o
-9 2 7 303.046 298.120 4.062 10.195 o
-9 2 8 17.977 19.488 1.554 69.684 o
-9 2 9 476.187 485.836 5.301 5.987 o
-9 2 10 15.393 15.476 1.554 69.684 o
-9 2 11 267.684 268.356 4.549 8.128 o
-9 2 12 147.901 152.477 2.569 25.484 o
-9 2 13 361.546 379.838 3.118 17.308 o
-9 2 14 180.946 184.720 1.757 54.503 o
-9 2 15 76.768 81.738 1.442 80.898 o
-9 2 16 257.612 266.325 2.163 35.955 o
-9 2 17 620.380 632.078 3.168 16.757 o
-9 2 18 108.644 109.969 2.021 41.192 o
-9 2 19 32.149 27.825 1.401 85.656 o
-9 2 20 102.765 105.216 2.823 21.107 o
-9 2 21 24.183 20.249 1.625 63.720 o
-9 2 23 2.478 2.569 1.361 90.846 o
-9 2 24 1.242 1.097 1.239 109.596 o
-9 2 25 0.958 1.686 1.280 102.748 o
-9 2 26 11.458 10.927 1.483 76.526 o
-9 2 27 24.504 24.189 1.676 59.917 o
-9 2 28 6.599 6.844 1.513 73.475 o
-9 3 -8 0.027 0.325 0.528 603.265 o
-9 3 -7 943.297 972.524 3.432 14.278 o
-9 3 -6 497.963 517.763 7.251 3.200 o
-9 3 -5 298.941 315.404 5.778 5.038 o
-9 3 -4 10.792 11.516 1.838 49.792 o
-9 3 -3 1400.960 1405.480 11.201 1.341 o
-9 3 -2 226.692 236.632 4.417 8.621 o
-9 3 -1 356.274 365.357 4.803 7.291 o
-9 3 0 69.399 67.358 2.620 24.506 o
-9 3 1 347.652 323.163 4.478 8.388 o
-9 3 2 266.876 270.275 3.940 10.836 o
-9 3 3 4.802 8.094 1.178 121.227 o
-9 3 4 53.879 51.344 2.163 35.955 o
-9 3 5 81.820 76.244 2.447 28.085 o
-9 3 6 437.295 430.379 4.864 7.110 o
-9 3 7 1153.140 1139.190 7.911 2.688 o
-9 3 8 101.627 99.367 3.057 18.005 o
-9 3 9 85.286 82.499 2.975 19.001 o
-9 3 10 138.328 133.873 3.575 13.165 o
-9 3 11 326.231 331.713 5.788 5.021 o
-9 3 12 75.240 72.050 1.716 57.114 o
-9 3 13 987.219 1014.430 4.813 7.260 o
-9 3 14 5.994 4.722 0.711 332.904 o
-9 3 15 358.809 357.537 2.356 30.307 o
-9 3 16 99.117 97.194 1.564 68.782 o
-9 3 17 6.229 6.235 0.772 282.415 o
-9 3 19 104.213 99.946 1.818 50.911 o
-9 3 20 55.493 53.354 2.082 38.816 o
-9 3 21 0.295 5.585 1.310 98.025 o
-9 3 22 25.531 24.453 1.635 62.931 o
-9 3 23 0.817 0.721 1.198 117.152 o
-9 3 24 10.642 10.460 1.422 83.226 o
-9 3 25 3.254 2.803 1.300 99.562 o
-9 3 26 1.833 0.873 1.280 102.748 o
-9 3 27 0.227 1.005 1.249 107.821 o
-9 3 28 7.875 8.286 1.300 99.562 o
-9 3 29 31.749 36.619 2.275 32.510 o
-9 4 -8 68.441 73.654 1.259 106.089 o
-9 4 -7 92.073 91.903 1.371 89.505 o
-9 4 -6 42.330 40.732 2.285 32.222 o
-9 4 -5 131.188 127.374 4.428 8.581 o
-9 4 -4 527.793 528.456 7.251 3.200 o
-9 4 -3 48.923 51.049 2.884 20.224 o
-9 4 -2 37.510 36.426 2.265 32.802 o
-9 4 -1 92.119 85.343 2.854 20.659 o
-9 4 0 211.511 209.924 3.768 11.851 o
-9 4 1 251.778 270.377 4.377 8.781 o
-9 4 2 159.783 162.358 3.392 14.623 o
-9 4 3 364.737 370.373 4.925 6.935 o
-9 4 4 211.731 204.298 3.839 11.416 o
-9 4 5 521.475 532.071 5.717 5.146 o
-9 4 6 1291.810 1277.370 8.571 2.290 o
-9 4 7 101.960 103.408 3.006 18.618 o
-9 4 8 173.718 170.827 3.757 11.915 o
-9 4 9 504.769 493.533 6.266 4.285 o
-9 4 10 56.703 53.456 2.782 21.728 o
-9 4 11 193.755 195.961 4.763 7.416 o
-9 4 12 158.951 170.787 2.214 34.324 o
-9 4 13 153.944 151.624 1.726 56.444 o
-9 4 14 212.996 211.823 2.001 42.032 o
-9 4 15 26.913 26.525 1.148 127.749 o
-9 4 16 232.230 237.099 2.092 38.440 o
-9 4 17 12.507 14.004 0.873 220.556 o
-9 4 18 2.269 2.295 0.741 306.104 o
-9 4 19 17.156 15.222 1.005 166.435 o
-9 4 20 20.402 16.014 1.219 113.280 o
-9 4 21 12.288 11.018 1.158 125.518 o
-9 4 22 5.130 3.971 1.137 130.041 o
-9 4 23 0.484 0.132 1.198 117.152 o
-9 4 24 0.002 0.559 1.229 111.415 o
-9 4 25 3.315 3.422 1.310 98.025 o
-9 4 26 2.304 4.052 1.340 93.620 o
-9 4 27 1.122 0.934 1.249 107.821 o
-9 4 28 0.508 0.904 1.259 106.089 o
-9 4 29 0.002 2.661 1.401 85.656 o
-9 5 -8 111.980 107.785 1.422 83.226 o
-9 5 -7 382.546 392.146 2.173 35.620 o
-9 5 -6 271.324 274.388 2.183 35.289 o
-9 5 -5 76.852 76.965 3.646 12.657 o
-9 5 -4 1.275 0.203 1.320 96.522 o
-9 5 -3 771.783 765.718 8.865 2.140 o
-9 5 -2 331.590 332.201 5.534 5.492 o
-9 5 -1 396.259 402.615 5.585 5.392 o
-9 5 0 115.869 115.838 3.402 14.535 o
-9 5 1 137.220 142.688 3.615 12.871 o
-9 5 2 1408.990 1372.220 9.261 1.961 o
-9 5 3 12.685 13.039 1.503 74.472 o
-9 5 4 787.712 789.927 7.180 3.263 o
-9 5 6 237.188 230.376 3.950 10.780 o
-9 5 7 823.169 799.483 7.687 2.847 o
-9 5 8 100.483 102.616 3.483 13.865 o
-9 5 9 61.927 62.362 2.935 19.531 o
-9 5 10 5.954 4.042 1.432 82.050 o
-9 5 11 73.790 77.188 2.732 22.543 o
-9 5 12 77.459 80.143 1.300 99.562 o
-9 5 13 227.611 232.600 1.929 45.186 o
-9 5 14 5.962 5.088 0.650 398.249 o
-9 5 15 164.035 164.765 1.747 55.139 o
-9 5 16 4.353 3.503 0.680 363.384 o
-9 5 17 0.721 0.061 0.619 438.385 o
-9 5 18 0.558 0.071 0.670 374.479 o
-9 5 19 96.694 95.609 1.645 62.156 o
-9 5 20 96.617 95.325 1.929 45.186 o
-9 5 21 14.250 11.272 1.066 147.957 o
-9 5 22 29.014 27.611 1.340 93.620 o
-9 5 23 14.245 13.760 1.168 123.344 o
-9 5 24 19.633 18.665 1.594 66.178 o
-9 5 25 26.701 27.256 1.767 53.879 o
-9 5 26 30.984 30.404 1.777 53.265 o
-9 5 27 2.477 2.447 1.544 70.604 o
-9 5 28 8.414 10.490 1.747 55.139 o
-9 5 29 45.498 45.850 2.356 30.307 o
-9 6 -8 4.133 4.945 0.640 410.992 o
-9 6 -7 179.131 183.217 1.645 62.156 o
-9 6 -5 6.409 5.555 1.371 89.505 o
-9 6 -4 39.607 31.704 2.986 18.872 o
-9 6 -3 162.257 170.015 4.945 6.878 o
-9 6 -2 173.422 168.167 4.387 8.741 o
-9 6 -1 5.710 5.017 1.401 85.656 o
-9 6 0 0.010 6.997 1.381 88.194 o
-9 6 1 525.978 519.560 5.951 4.750 o
-9 6 2 99.072 93.121 3.067 17.886 o
-9 6 3 1527.830 1534.980 9.982 1.688 o
-9 6 4 3.694 2.854 1.188 119.163 o
-9 6 5 465.321 442.200 5.859 4.900 o
-9 6 7 871.002 883.181 8.246 2.474 o
-9 6 8 31.447 31.227 2.224 34.012 o
-9 6 9 305.969 307.037 5.301 5.987 o
-9 6 10 83.578 84.825 3.625 12.799 o
-9 6 11 147.783 149.279 2.224 34.012 o
-9 6 12 44.942 47.221 1.127 132.394 o
-9 6 13 40.634 39.777 1.016 163.123 o
-9 6 14 52.192 53.822 1.127 132.394 o
-9 6 15 48.481 47.932 1.188 119.163 o
-9 6 16 129.250 129.060 1.604 65.343 o
-9 6 17 1.412 1.584 0.701 342.623 o
-9 6 18 46.127 48.389 1.351 92.217 o
-9 6 19 44.029 41.707 1.371 89.505 o
-9 6 20 24.822 22.311 1.097 139.852 o
-9 6 21 6.765 14.288 1.117 134.812 o
-9 6 22 10.371 8.987 1.097 139.852 o
-9 6 23 1.030 0.416 0.955 184.612 o
-9 6 24 1.657 2.640 1.026 159.909 o
-9 6 26 5.190 4.600 1.635 62.931 o
-9 6 27 9.315 10.734 1.747 55.139 o
-9 6 28 4.275 3.960 1.574 67.897 o
-9 7 -8 70.314 75.523 1.269 104.399 o
-9 7 -7 82.440 78.031 1.290 101.136 o
-9 7 -6 222.733 233.636 1.879 47.662 o
-9 7 -5 120.280 123.800 2.011 41.609 o
-9 7 -4 26.713 23.214 2.722 22.712 o
-9 7 -3 537.376 548.167 8.784 2.180 o
-9 7 -2 368.454 366.819 6.408 4.097 o
-9 7 -1 257.092 251.397 4.895 7.021 o
-9 7 0 431.663 419.656 5.717 5.146 o
-9 7 1 33.694 33.014 2.112 37.704 o
-9 7 2 225.862 232.093 4.285 9.160 o
-9 7 3 113.686 111.939 3.463 14.028 o
-9 7 4 600.408 612.266 7.241 3.209 o
-9 7 5 115.008 118.489 3.788 11.725 o
-9 7 6 896.013 904.994 8.947 2.102 o
-9 7 7 71.584 64.494 2.986 18.872 o
-9 7 8 720.725 724.885 7.809 2.758 o
-9 7 9 85.676 87.221 3.564 13.240 o
-9 7 10 435.267 426.246 3.544 13.393 o
-9 7 11 139.221 139.479 1.858 48.709 o
-9 7 12 316.945 321.274 1.919 45.666 o
-9 7 13 34.203 31.572 1.005 166.435 o
-9 7 14 50.208 51.719 1.137 130.041 o
-9 7 15 108.527 103.906 1.422 83.226 o
-9 7 16 2.651 2.427 0.650 398.249 o
-9 7 17 6.984 6.987 0.792 268.118 o
-9 7 18 72.269 69.166 1.574 67.897 o
-9 7 19 38.120 40.143 1.351 92.217 o
-9 7 20 15.247 14.298 0.995 169.849 o
-9 7 21 28.213 28.546 1.371 89.505 o
-9 7 22 73.329 70.222 1.990 42.462 o
-9 7 23 6.842 5.626 1.188 119.163 o
-9 7 24 64.424 67.541 2.295 31.937 o
-9 7 25 3.066 3.148 1.198 117.152 o
-9 7 26 52.124 51.151 2.153 36.295 o
-9 7 27 9.881 9.901 1.737 55.786 o
-9 7 28 36.781 38.701 2.630 24.317 o
-9 8 -8 119.436 119.595 1.544 70.604 o
-9 8 -7 64.619 61.834 1.239 109.596 o
-9 8 -6 46.892 45.789 1.107 137.297 o
-9 8 -5 159.934 160.896 1.645 62.156 o
-9 8 -4 3.263 3.524 0.762 289.996 o
-9 8 -3 1.144 0.203 1.655 61.396 o
-9 8 0 7.462 7.687 1.493 75.488 o
-9 8 1 48.281 43.981 2.488 27.176 o
-9 8 2 1196.430 1201.130 10.053 1.664 o
-9 8 3 1063.650 1050.730 9.688 1.792 o
-9 8 4 1115.390 1104.230 9.789 1.755 o
-9 8 5 318.361 325.356 5.626 5.315 o
-9 8 6 1364.390 1368.800 11.140 1.356 o
-9 8 7 932.479 915.240 8.906 2.121 o
-9 8 8 705.990 700.848 7.860 2.723 o
-9 8 9 41.061 42.123 1.472 77.585 o
-9 8 10 313.681 313.211 2.752 22.211 o
-9 8 11 54.541 53.294 1.107 137.297 o
-9 8 12 2.686 3.666 0.548 559.406 o
-9 8 13 177.243 178.708 1.604 65.343 o
-9 8 14 8.427 8.672 0.670 374.479 o
-9 8 15 14.588 14.136 0.762 289.996 o
-9 8 17 257.394 261.674 2.285 32.222 o
-9 8 19 38.112 35.025 1.422 83.226 o
-9 8 20 19.979 20.747 1.117 134.812 o
-9 8 21 19.836 15.690 1.310 98.025 o
-9 8 22 3.723 2.336 1.117 134.812 o
-9 8 23 0.495 0.000 1.066 147.957 o
-9 8 24 17.665 19.599 1.452 79.771 o
-9 8 25 2.599 3.026 1.208 115.192 o
-9 8 26 1.727 1.503 1.137 130.041 o
-9 8 27 7.897 8.632 1.391 86.911 o
-9 8 28 0.000 0.569 1.483 76.526 o
-9 9 -8 91.785 86.663 1.442 80.898 o
-9 9 -7 333.815 336.222 2.193 34.963 o
-9 9 -6 182.664 181.389 1.676 59.917 o
-9 9 -5 553.063 574.804 2.823 21.107 o
-9 9 -4 1.022 1.137 0.589 484.908 o
-9 9 -3 112.960 112.568 1.929 45.186 o
-9 9 -2 11.159 10.947 2.011 41.609 o
-9 9 -1 253.492 251.275 5.057 6.577 o
-9 9 0 10.312 9.190 1.676 59.917 o
-9 9 1 94.732 96.391 3.849 11.356 o
-9 9 2 371.686 374.902 6.591 3.873 o
-9 9 3 989.202 981.095 9.871 1.727 o
-9 9 4 41.279 40.701 2.813 21.260 o
-9 9 5 274.308 272.550 5.342 5.896 o
-9 9 6 141.424 152.193 4.346 8.905 o
-9 9 7 200.460 198.957 4.742 7.480 o
-9 9 8 83.673 79.148 1.858 48.709 o
-9 9 9 16.138 23.742 1.229 111.415 o
-9 9 10 301.270 318.410 2.325 31.106 o
-9 9 11 676.377 680.802 2.711 22.882 o
-9 9 12 53.374 59.894 1.137 130.041 o
-9 9 13 80.824 78.194 1.269 104.399 o
-9 9 14 64.246 63.692 1.249 107.821 o
-9 9 15 75.795 77.412 1.340 93.620 o
-9 9 16 10.723 10.866 0.792 268.118 o
-9 9 17 4.064 3.646 0.802 261.373 o
-9 9 18 10.422 12.887 1.016 163.123 o
-9 9 19 52.529 54.675 1.716 57.114 o
-9 9 21 145.450 153.077 2.671 23.583 o
-9 9 22 4.189 2.975 1.117 134.812 o
-9 9 23 18.980 17.233 1.401 85.656 o
-9 9 24 0.638 1.706 1.158 125.518 o
-9 9 25 50.815 50.176 2.122 37.344 o
-9 9 26 2.625 1.696 1.148 127.749 o
-9 9 27 19.978 19.528 1.452 79.771 o
-9 9 28 3.425 3.179 1.280 102.748 o
-9 10 -8 297.530 307.961 2.234 33.703 o
-9 10 -7 47.766 44.408 1.198 117.152 o
-9 10 -6 34.074 34.019 1.107 137.297 o
-9 10 -5 29.573 28.414 0.955 184.612 o
-9 10 -4 0.754 0.051 0.518 627.155 o
-9 10 -3 6.340 6.895 0.670 374.479 o
-9 10 -2 376.239 384.215 2.762 22.048 o
-9 10 -1 1026.600 1008.700 6.641 3.814 o
-9 10 0 5.038 2.244 1.533 71.542 o
-9 10 1 1.204 0.569 1.452 79.771 o
-9 10 2 1348.360 1340.410 11.770 1.214 o
-9 10 3 32.984 30.282 2.620 24.506 o
-9 10 4 529.543 530.893 7.840 2.737 o
-9 10 5 12.764 12.024 1.990 42.462 o
-9 10 6 588.266 585.436 4.072 10.144 o
-9 10 7 7.388 6.702 0.792 268.118 o
-9 10 8 446.068 457.300 3.026 18.369 o
-9 10 9 866.732 887.233 3.402 14.535 o
-9 10 10 475.946 475.833 2.620 24.506 o
-9 10 11 182.348 183.420 1.493 75.488 o
-9 10 12 2.137 1.127 0.548 559.406 o
-9 10 13 58.459 53.182 1.198 117.152 o
-9 10 14 52.492 51.466 1.300 99.562 o
-9 10 15 67.542 66.475 1.513 73.475 o
-9 10 16 16.732 13.669 0.914 201.386 o
-9 10 17 37.097 35.614 1.381 88.194 o
-9 10 18 59.069 56.157 1.716 57.114 o
-9 10 19 9.633 9.221 1.016 163.123 o
-9 10 20 76.568 76.782 1.950 44.250 o
-9 10 21 105.936 102.322 2.447 28.085 o
-9 10 22 0.898 0.244 1.076 145.179 o
-9 10 24 2.712 1.828 1.178 121.227 o
-9 10 25 0.081 0.751 1.158 125.518 o
-9 10 26 2.896 2.711 1.168 123.344 o
-9 10 27 0.402 0.792 1.117 134.812 o
-9 10 28 3.073 2.376 1.554 69.684 o
-9 11 -8 4.158 5.606 0.721 323.592 o
-9 11 -7 0.504 0.030 0.619 438.385 o
-9 11 -6 58.873 61.164 1.280 102.748 o
-9 11 -5 104.551 106.364 1.442 80.898 o
-9 11 -4 162.387 167.862 1.635 62.931 o
-9 11 -3 30.090 27.957 0.955 184.612 o
-9 11 -2 282.985 286.310 2.051 39.977 o
-9 11 -1 93.808 95.406 1.442 80.898 o
-9 11 0 34.896 35.512 1.269 104.399 o
-9 11 1 562.092 572.356 3.422 14.363 o
-9 11 2 99.398 99.397 1.869 48.181 o
-9 11 3 508.917 511.904 3.514 13.626 o
-9 11 4 14.729 16.106 0.833 242.598 o
-9 11 5 711.994 717.187 2.864 20.512 o
-9 11 6 12.536 12.155 0.650 398.249 o
-9 11 7 442.298 443.093 2.305 31.657 o
-9 11 8 207.051 201.374 1.970 43.342 o
-9 11 9 72.184 69.897 1.340 93.620 o
-9 11 10 0.177 1.310 0.619 438.385 o
-9 11 11 42.473 41.270 1.158 125.518 o
-9 11 12 349.076 343.351 2.356 30.307 o
-9 11 13 32.560 30.556 1.127 132.394 o
-9 11 14 2.797 2.315 0.670 374.479 o
-9 11 15 44.101 47.647 1.442 80.898 o
-9 11 16 20.921 21.326 1.066 147.957 o
-9 11 17 75.901 75.340 1.696 58.490 o
-9 11 18 2.365 1.269 0.812 254.880 o
-9 11 19 4.128 2.031 0.914 201.386 o
-9 11 20 1.110 0.264 0.914 201.386 o
-9 11 21 53.037 51.882 2.112 37.704 o
-9 11 22 12.139 10.764 1.269 104.399 o
-9 11 23 30.932 32.882 1.726 56.444 o
-9 11 24 0.457 0.335 1.168 123.344 o
-9 11 25 44.142 44.601 2.112 37.704 o
-9 11 26 7.334 7.992 1.269 104.399 o
-9 11 27 27.971 28.850 1.574 67.897 o
-9 12 -8 4.482 4.092 0.772 282.415 o
-9 12 -7 80.888 80.123 1.493 75.488 o
-9 12 -6 33.286 34.537 1.259 106.089 o
-9 12 -5 28.341 26.484 1.097 139.852 o
-9 12 -4 19.334 18.360 0.812 254.880 o
-9 12 -3 0.496 0.914 0.569 520.162 o
-9 12 -2 135.902 141.195 1.544 70.604 o
-9 12 -1 31.633 30.191 1.056 150.816 o
-9 12 0 29.295 31.034 1.046 153.759 o
-9 12 1 123.986 125.069 1.523 72.499 o
-9 12 2 657.026 659.151 2.884 20.224 o
-9 12 3 524.587 526.669 2.600 24.891 o
-9 12 4 634.931 639.603 2.671 23.583 o
-9 12 5 734.856 719.604 2.884 20.224 o
-9 12 6 370.345 369.906 2.143 36.639 o
-9 12 7 60.915 58.605 1.168 123.344 o
-9 12 8 293.902 286.930 2.315 31.379 o
-9 12 9 159.562 174.219 1.838 49.792 o
-9 12 10 227.729 235.484 2.102 38.069 o
-9 12 11 129.570 135.255 1.757 54.503 o
-9 12 12 53.462 53.476 1.310 98.025 o
-9 12 13 1.765 1.036 0.711 332.904 o
-9 12 14 42.844 38.294 1.361 90.846 o
-9 12 15 16.270 16.075 0.955 184.612 o
-9 12 16 13.457 11.607 0.934 192.726 o
-9 12 17 7.440 8.327 0.904 205.937 o
-9 12 18 0.006 0.792 0.812 254.880 o
-9 12 19 7.229 5.677 0.985 173.369 o
-9 12 20 12.609 9.495 1.107 137.297 o
-9 12 21 8.710 9.637 1.239 109.596 o
-9 12 22 0.871 1.320 1.127 132.394 o
-9 12 23 6.446 6.255 1.249 107.821 o
-9 12 24 0.154 0.883 1.127 132.394 o
-9 12 25 2.184 1.929 1.158 125.518 o
-9 12 26 0.852 0.914 1.158 125.518 o
-9 12 27 3.403 4.651 1.198 117.152 o
-9 13 -8 166.537 171.528 2.254 33.099 o
-9 13 -7 0.574 0.122 0.782 275.127 o
-9 13 -6 117.330 111.177 1.899 46.648 o
-9 13 -5 20.683 21.478 0.894 210.644 o
-9 13 -4 360.581 370.455 2.346 30.570 o
-9 13 -3 2.455 2.722 0.619 438.385 o
-9 13 -2 43.303 41.971 1.127 132.394 o
-9 13 -1 42.746 43.656 1.087 142.478 o
-9 13 0 22.532 22.290 0.833 242.598 o
-9 13 1 352.106 351.993 1.869 48.181 o
-9 13 2 199.443 200.683 1.574 67.897 o
-9 13 3 50.315 51.263 1.046 153.759 o
-9 13 4 8.479 6.916 0.579 502.071 o
-9 13 5 226.829 224.090 1.696 58.490 o
-9 13 6 154.535 161.261 1.594 66.178 o
-9 13 7 50.713 51.709 1.158 125.518 o
-9 13 8 66.471 64.738 1.280 102.748 o
-9 13 9 11.999 11.729 0.802 261.373 o
-9 13 10 319.538 304.640 2.407 29.041 o
-9 13 11 1.185 1.158 0.640 410.992 o
-9 13 12 60.392 66.434 1.412 84.428 o
-9 13 14 56.093 58.655 1.665 60.650 o
-9 13 15 1.583 1.269 0.833 242.598 o
-9 13 16 2.660 1.909 0.802 261.373 o
-9 13 17 3.316 3.168 0.853 231.183 o
-9 13 18 18.735 19.528 1.137 130.041 o
-9 13 19 0.665 0.366 0.924 196.985 o
-9 13 20 41.741 44.794 1.869 48.181 o
-9 13 21 3.969 1.188 1.097 139.852 o
-9 13 23 10.391 9.769 1.320 96.522 o
-9 13 24 7.789 8.825 1.280 102.748 o
-9 13 25 1.649 1.980 1.158 125.518 o
-9 13 26 3.874 4.346 1.208 115.192 o
-9 14 -8 15.138 12.856 1.097 139.852 o
-9 14 -7 0.398 0.051 0.833 242.598 o
-9 14 -6 104.781 100.758 1.940 44.715 o
-9 14 -5 24.893 24.047 1.066 147.957 o
-9 14 -4 32.503 33.237 1.310 98.025 o
-9 14 -3 200.798 203.263 1.869 48.181 o
-9 14 -2 3.117 2.549 0.569 520.162 o
-9 14 -1 4.092 4.651 0.589 484.908 o
-9 14 0 39.822 40.001 0.985 173.369 o
-9 14 1 83.535 81.504 1.198 117.152 o
-9 14 2 34.460 33.217 0.965 180.746 o
-9 14 3 90.596 84.612 1.239 109.596 o
-9 14 4 107.136 104.566 1.330 95.054 o
-9 14 5 177.016 176.860 1.686 59.197 o
-9 14 6 38.224 35.979 1.107 137.297 o
-9 14 7 71.961 70.201 1.412 84.428 o
-9 14 8 137.917 141.520 1.655 61.396 o
-9 14 9 107.789 103.601 1.544 70.604 o
-9 14 10 134.123 129.192 1.818 50.911 o
-9 14 12 25.964 22.443 1.016 163.123 o
-9 14 13 22.370 20.605 1.107 137.297 o
-9 14 14 2.829 3.950 0.894 210.644 o
-9 14 15 133.762 134.351 2.173 35.620 o
-9 14 16 11.785 11.749 1.076 145.179 o
-9 14 17 72.615 74.050 1.940 44.715 o
-9 14 18 1.403 1.777 0.883 215.514 o
-9 14 19 90.527 85.058 1.929 45.186 o
-9 14 20 1.130 0.975 0.955 184.612 o
-9 14 21 4.319 3.859 1.137 130.041 o
-9 14 23 1.315 0.223 1.107 137.297 o
-9 14 25 1.448 0.467 1.137 130.041 o
-9 14 26 1.771 2.234 1.168 123.344 o
-9 15 -8 39.977 37.513 1.716 57.114 o
-9 15 -7 93.769 87.231 1.980 42.899 o
-9 15 -6 74.341 82.174 1.889 47.151 o
-9 15 -5 176.175 173.366 2.143 36.639 o
-9 15 -4 15.215 14.339 0.934 192.726 o
-9 15 -3 326.985 329.459 2.559 25.687 o
-9 15 -2 33.448 32.313 1.117 134.812 o
-9 15 -1 114.194 112.101 1.412 84.428 o
-9 15 0 65.575 70.435 1.208 115.192 o
-9 15 1 269.636 269.829 1.889 47.151 o
-9 15 2 2.175 2.173 0.559 539.249 o
-9 15 3 15.566 14.532 0.721 323.592 o
-9 15 4 33.837 33.593 1.097 139.852 o
-9 15 5 0.182 0.762 0.579 502.071 o
-9 15 6 190.929 188.883 1.808 51.484 o
-9 15 7 6.026 5.738 0.721 323.592 o
-9 15 8 44.006 45.434 1.269 104.399 o
-9 15 9 23.457 20.401 0.914 201.386 o
-9 15 10 112.123 113.157 1.879 47.662 o
-9 15 11 243.523 250.047 2.722 22.712 o
-9 15 12 84.087 80.001 1.665 60.650 o
-9 15 13 11.971 11.506 0.934 192.726 o
-9 15 14 6.321 6.134 0.965 180.746 o
-9 15 15 64.728 65.896 1.848 49.246 o
-9 15 16 2.053 0.670 0.914 201.386 o
-9 15 17 24.690 25.164 1.330 95.054 o
-9 15 18 4.221 3.879 1.046 153.759 o
-9 15 19 2.579 3.138 1.046 153.759 o
-9 15 20 6.038 4.813 1.046 153.759 o
-9 15 21 2.304 1.676 1.117 134.812 o
-9 15 22 16.355 15.629 1.401 85.656 o
-9 15 23 1.691 2.122 1.168 123.344 o
-9 15 24 4.198 4.478 1.208 115.192 o
-9 15 25 6.112 6.184 1.229 111.415 o
-9 15 26 7.739 7.718 1.249 107.821 o
-9 16 -8 93.386 95.985 2.153 36.295 o
-9 16 -7 2.606 2.224 0.934 192.726 o
-9 16 -5 2.437 2.843 0.843 236.787 o
-9 16 -4 8.519 8.398 0.904 205.937 o
-9 16 -3 6.968 6.063 0.782 275.127 o
-9 16 -2 62.062 61.976 1.472 77.585 o
-9 16 -1 0.244 0.487 0.670 374.479 o
-9 16 0 13.046 14.034 0.741 306.104 o
-9 16 1 1.342 1.076 0.569 520.162 o
-9 16 2 552.135 553.458 2.661 23.764 o
-9 16 3 592.908 601.979 2.935 19.531 o
-9 16 4 104.923 99.265 1.493 75.488 o
-9 16 5 88.965 82.652 1.442 80.898 o
-9 16 6 13.937 12.501 0.782 275.127 o
-9 16 7 173.541 171.741 1.980 42.899 o
-9 16 9 91.555 92.004 1.655 61.396 o
-9 16 10 44.132 40.803 1.462 78.666 o
-9 16 11 8.131 7.616 0.914 201.386 o
-9 16 12 240.405 243.355 2.427 28.557 o
-9 16 13 27.311 27.662 1.208 115.192 o
-9 16 14 9.487 8.286 1.016 163.123 o
-9 16 15 8.886 8.652 1.046 153.759 o
-9 16 16 131.371 125.069 2.285 32.222 o
-9 16 17 7.767 7.494 1.087 142.478 o
-9 16 18 67.785 62.768 2.021 41.192 o
-9 16 19 3.534 3.940 1.076 145.179 o
-9 16 20 75.351 78.935 2.325 31.106 o
-9 16 22 9.803 8.479 1.422 83.226 o
-9 16 23 0.605 0.660 1.300 99.562 o
-9 16 24 16.832 18.157 1.635 62.931 o
-9 16 25 2.942 3.392 1.208 115.192 o
-9 17 -8 185.606 177.215 2.579 25.284 o
-9 17 -7 338.111 331.571 3.179 16.651 o
-9 17 -6 1.673 1.361 0.944 188.603 o
-9 17 -5 401.142 408.851 3.097 17.535 o
-9 17 -4 180.283 177.723 2.295 31.937 o
-9 17 -3 240.658 233.484 2.579 25.284 o
-9 17 -2 99.038 101.560 1.828 50.347 o
-9 17 -1 83.311 87.404 1.726 56.444 o
-9 17 0 29.567 24.799 1.056 150.816 o
-9 17 1 117.161 113.279 1.635 62.931 o
-9 17 2 0.007 0.091 0.599 468.609 o
-9 17 3 89.295 88.166 1.483 76.526 o
-9 17 4 86.905 80.113 1.442 80.898 o
-9 17 5 32.725 29.957 1.229 111.415 o
-9 17 7 19.420 19.345 0.965 180.746 o
-9 17 8 5.762 4.346 0.782 275.127 o
-9 17 9 40.299 35.004 1.381 88.194 o
-9 17 10 58.004 59.975 1.594 66.178 o
-9 17 11 241.593 243.659 2.630 24.317 o
-9 17 12 45.138 47.952 1.584 67.029 o
-9 17 13 8.553 7.545 0.924 196.985 o
-9 17 14 200.679 200.419 2.569 25.484 o
-9 17 15 121.218 122.744 2.295 31.937 o
-9 17 16 15.715 17.690 1.249 107.821 o
-9 17 17 55.060 60.686 2.001 42.032 o
-9 17 18 0.458 0.315 0.995 169.849 o
-9 17 19 4.878 4.194 1.107 137.297 o
-9 17 21 3.497 3.910 1.371 89.505 o
-9 17 23 0.039 1.016 1.310 98.025 o
-9 17 24 1.999 1.645 1.330 95.054 o
-9 18 -8 1.580 1.676 1.005 166.435 o
-9 18 -7 102.076 99.478 2.204 34.641 o
-9 18 -5 17.403 16.685 1.188 119.163 o
-9 18 -4 0.459 0.132 0.843 236.787 o
-9 18 -3 20.814 18.868 1.097 139.852 o
-9 18 -2 22.916 25.641 1.239 109.596 o
-9 18 -1 2.464 1.808 0.792 268.118 o
-9 18 0 0.376 1.046 0.701 342.623 o
-9 18 1 1.038 1.442 0.741 306.104 o
-9 18 2 117.919 115.493 1.899 46.648 o
-9 18 3 53.234 52.776 1.422 83.226 o
-9 18 4 10.649 10.287 0.843 236.787 o
-9 18 5 161.282 162.846 1.940 44.715 o
-9 18 6 24.727 23.742 1.178 121.227 o
-9 18 7 3.787 3.493 0.782 275.127 o
-9 18 8 2.023 1.381 0.762 289.996 o
-9 18 9 55.277 59.732 1.594 66.178 o
-9 18 10 0.853 0.548 0.772 282.415 o
-9 18 11 65.434 62.697 1.757 54.503 o
-9 18 12 30.858 29.490 1.432 82.050 o
-9 18 13 0.163 0.386 0.823 248.625 o
-9 18 14 1.367 1.848 0.965 180.746 o
-9 18 15 120.775 127.648 2.498 26.955 o
-9 18 16 40.906 41.290 1.828 50.347 o
-9 18 17 0.107 0.294 0.985 173.369 o
-9 18 18 17.788 15.334 1.269 104.399 o
-9 18 20 12.955 13.171 1.340 93.620 o
-9 18 21 5.366 5.656 1.361 90.846 o
-9 18 22 0.291 0.599 1.269 104.399 o
-9 18 23 3.984 5.006 1.371 89.505 o
-9 18 24 1.462 4.448 1.351 92.217 o
-9 19 -8 21.290 21.224 1.523 72.499 o
-9 19 -7 74.573 68.546 2.336 30.836 o
-9 19 -5 57.368 55.395 1.767 53.879 o
-9 19 -4 30.122 29.734 1.381 88.194 o
-9 19 -3 36.345 35.421 1.513 73.475 o
-9 19 -2 84.924 83.261 1.858 48.709 o
-9 19 -1 0.596 1.635 0.883 215.514 o
-9 19 0 37.181 35.979 1.503 74.472 o
-9 19 1 13.996 13.669 0.985 173.369 o
-9 19 2 16.230 15.212 1.016 163.123 o
-9 19 3 3.333 2.336 0.823 248.625 o
-9 19 4 3.951 5.270 0.873 220.556 o
-9 19 5 6.269 6.327 0.883 215.514 o
-9 19 6 80.003 84.378 1.706 57.796 o
-9 19 7 21.609 19.427 1.036 156.789 o
-9 19 8 260.472 264.731 2.549 25.892 o
-9 19 9 45.523 41.229 1.523 72.499 o
-9 19 10 144.724 137.844 2.041 40.376 o
-9 19 11 0.212 0.366 0.863 225.776 o
-9 19 12 185.479 188.619 2.518 26.522 o
-9 19 13 0.339 0.751 0.853 231.183 o
-9 19 14 42.819 43.626 1.879 47.662 o
-9 19 15 3.319 3.849 1.026 159.909 o
-9 19 17 5.455 5.250 1.087 142.478 o
-9 19 18 2.878 2.762 1.066 147.957 o
-9 19 19 3.861 3.869 1.097 139.852 o
-9 19 20 0.609 0.234 1.016 163.123 o
-9 19 21 0.849 1.249 1.269 104.399 o
-9 19 23 2.441 2.722 1.310 98.025 o
-9 20 -8 16.516 15.050 1.452 79.771 o
-9 20 -7 5.485 4.935 1.229 111.415 o
-9 20 -6 0.157 0.680 1.005 166.435 o
-9 20 -5 4.207 4.011 0.975 177.000 o
-9 20 -4 2.471 1.808 0.975 177.000 o
-9 20 -3 2.495 2.559 0.944 188.603 o
-9 20 -2 3.573 4.143 0.975 177.000 o
-9 20 -1 61.909 62.027 1.889 47.151 o
-9 20 0 70.941 68.526 1.726 56.444 o
-9 20 1 3.638 4.377 0.904 205.937 o
-9 20 2 12.694 12.044 1.026 159.909 o
-9 20 3 9.223 8.408 0.955 184.612 o
-9 20 4 25.508 24.951 1.361 90.846 o
-9 20 5 0.569 0.244 0.944 188.603 o
-9 20 6 60.784 60.351 1.615 64.524 o
-9 20 7 11.977 11.424 0.965 180.746 o
-9 20 8 6.400 5.656 0.894 210.644 o
-9 20 9 53.272 50.694 1.625 63.720 o
-9 20 10 21.002 18.127 1.107 137.297 o
-9 20 11 2.579 2.691 0.944 188.603 o
-9 20 12 48.409 52.430 1.848 49.246 o
-9 20 13 13.860 12.166 1.087 142.478 o
-9 20 14 55.556 56.817 1.950 44.250 o
-9 20 15 39.776 38.772 1.757 54.503 o
-9 20 16 9.799 9.576 1.168 123.344 o
-9 20 17 34.796 33.765 1.635 62.931 o
-9 20 18 15.921 16.735 1.330 95.054 o
-9 20 19 0.096 0.142 1.026 159.909 o
-9 20 21 18.241 19.833 1.635 62.931 o
-9 20 22 4.063 4.275 1.330 95.054 o
-9 21 -8 69.755 62.575 2.650 23.946 o
-9 21 -7 29.404 30.089 2.001 42.032 o
-9 21 -6 98.148 98.280 2.590 25.086 o
-9 21 -5 5.588 4.671 1.127 132.394 o
-9 21 -4 64.423 61.438 2.275 32.510 o
-9 21 -3 96.027 101.205 2.204 34.641 o
-9 21 -2 144.718 153.239 2.508 26.738 o
-9 21 -1 16.108 16.908 1.249 107.821 o
-9 21 0 3.602 10.196 0.995 169.849 o
-9 21 1 39.972 42.539 1.655 61.396 o
-9 21 2 0.631 0.548 0.863 225.776 o
-9 21 3 83.525 83.403 1.919 45.666 o
-9 21 4 6.501 6.428 1.097 139.852 o
-9 21 5 7.214 7.068 1.026 159.909 o
-9 21 6 4.548 5.931 1.016 163.123 o
-9 21 8 43.033 43.260 1.635 62.931 o
-9 21 9 20.149 19.345 1.117 134.812 o
-9 21 10 7.553 6.855 0.965 180.746 o
-9 21 12 86.789 94.167 2.163 35.955 o
-9 21 13 11.725 11.617 1.148 127.749 o
-9 21 14 33.169 32.405 1.422 83.226 o
-9 21 15 53.705 61.052 2.001 42.032 o
-9 21 16 43.837 47.261 1.919 45.666 o
-9 21 18 0.975 1.452 1.036 156.789 o
-9 21 20 10.243 9.789 1.188 119.163 o
-9 21 21 5.724 5.128 1.330 95.054 o
-9 21 22 0.866 0.487 1.239 109.596 o
-9 22 -8 15.884 18.340 2.204 34.641 o
-9 22 -7 17.671 17.863 1.980 42.899 o
-9 22 -6 3.559 4.001 1.452 79.771 o
-9 22 -5 28.040 25.834 1.828 50.347 o
-9 22 -4 21.359 19.853 1.523 72.499 o
-9 22 -3 2.860 2.163 1.016 163.123 o
-9 22 -2 11.442 9.749 1.148 127.749 o
-9 22 -1 8.213 8.764 1.148 127.749 o
-9 22 0 4.636 5.179 0.965 180.746 o
-9 22 1 25.169 25.834 1.320 96.522 o
-9 22 2 1.084 0.619 0.904 205.937 o
-9 22 3 3.709 3.189 1.066 147.957 o
-9 22 4 3.322 3.676 0.995 169.849 o
-9 22 5 77.631 78.681 2.041 40.376 o
-9 22 6 11.919 12.816 1.178 121.227 o
-9 22 7 16.841 15.395 1.219 113.280 o
-9 22 8 23.836 21.803 1.320 96.522 o
-9 22 9 15.700 15.832 1.117 134.812 o
-9 22 10 2.730 2.559 0.944 188.603 o
-9 22 11 1.298 1.442 0.955 184.612 o
-9 22 14 6.665 7.383 1.046 153.759 o
-9 22 15 30.087 30.130 1.523 72.499 o
-9 22 16 9.264 9.231 1.198 117.152 o
-9 22 17 3.798 2.975 1.056 150.816 o
-9 22 18 4.326 3.971 1.087 142.478 o
-9 22 19 0.568 0.508 1.005 166.435 o
-9 22 20 5.816 6.103 1.087 142.478 o
-9 22 21 8.137 6.824 1.330 95.054 o
-9 23 -8 41.814 39.625 3.128 17.195 o
-9 23 -7 21.160 22.087 1.919 45.666 o
-9 23 -6 7.132 6.418 1.848 49.246 o
-9 23 -4 46.400 47.434 2.681 23.405 o
-9 23 -3 16.150 14.481 1.432 82.050 o
-9 23 -2 24.689 22.422 1.574 67.897 o
-9 23 -1 9.040 9.272 1.249 107.821 o
-9 23 0 0.052 0.000 0.904 205.937 o
-9 23 1 24.249 23.803 1.280 102.748 o
-9 23 2 23.178 23.397 1.442 80.898 o
-9 23 3 48.326 49.627 1.858 48.709 o
-9 23 4 28.012 29.612 1.442 80.898 o
-9 23 5 34.442 36.314 1.686 59.197 o
-9 23 6 16.053 14.745 1.229 111.415 o
-9 23 7 164.407 167.090 2.914 19.804 o
-9 23 8 10.210 9.018 1.158 125.518 o
-9 23 9 128.621 127.923 2.417 28.798 o
-9 23 10 13.161 12.491 1.219 113.280 o
-9 23 11 135.976 139.702 2.417 28.798 o
-9 23 12 4.110 4.478 1.056 150.816 o
-9 23 13 4.177 3.656 1.046 153.759 o
-9 23 14 9.420 10.236 1.178 121.227 o
-9 23 15 7.410 7.555 1.117 134.812 o
-9 23 16 0.394 0.355 1.005 166.435 o
-9 23 18 11.883 12.562 1.198 117.152 o
-9 23 19 2.745 3.097 1.026 159.909 o
-9 23 20 1.680 2.711 1.107 137.297 o
-9 24 -8 21.967 17.802 2.153 36.295 o
-9 24 -7 1.320 1.970 1.483 76.526 o
-9 24 -6 0.580 0.112 1.696 58.490 o
-9 24 -5 6.102 5.108 1.828 50.347 o
-9 24 -3 3.509 4.021 1.259 106.089 o
-9 24 -2 0.032 0.051 1.148 127.749 o
-9 24 0 5.844 5.433 1.127 132.394 o
-9 24 1 4.484 4.905 1.137 130.041 o
-9 24 2 69.442 69.288 2.214 34.324 o
-9 24 3 34.308 32.455 1.523 72.499 o
-9 24 4 18.474 19.518 1.300 99.562 o
-9 24 5 41.205 39.351 1.787 52.661 o
-9 24 6 42.084 41.138 1.899 46.648 o
-9 24 7 53.962 55.294 2.001 42.032 o
-9 24 8 18.991 19.244 1.351 92.217 o
-9 24 9 8.223 8.825 1.168 123.344 o
-9 24 10 1.898 1.686 1.137 130.041 o
-9 24 11 4.824 4.346 1.208 115.192 o
-9 24 12 7.221 7.931 1.269 104.399 o
-9 24 13 1.814 1.787 1.016 163.123 o
-9 24 15 8.340 8.094 1.198 117.152 o
-9 24 16 20.683 23.885 1.361 90.846 o
-9 24 17 2.083 1.269 1.005 166.435 o
-9 24 18 4.950 5.829 1.056 150.816 o
-9 24 19 2.202 1.340 0.985 173.369 o
-9 25 -8 10.515 10.429 1.960 43.793 o
-9 25 -7 69.277 71.105 3.554 13.316 o
-9 25 -6 0.392 0.193 1.716 57.114 o
-9 25 -5 18.316 19.203 2.285 32.222 o
-9 25 -4 11.261 11.039 1.706 57.796 o
-9 25 -3 6.960 6.672 1.330 95.054 o
-9 25 -2 0.310 0.823 1.198 117.152 o
-9 25 -1 6.160 6.905 1.340 93.620 o
-9 25 0 4.445 4.021 1.127 132.394 o
-9 25 1 0.373 0.823 1.066 147.957 o
-9 25 2 27.268 26.667 1.533 71.542 o
-9 25 3 19.940 17.680 1.401 85.656 o
-9 25 4 3.077 2.315 1.137 130.041 o
-9 25 5 1.013 1.990 1.127 132.394 o
-9 25 6 13.524 16.360 1.422 83.226 o
-9 25 7 10.770 11.465 1.280 102.748 o
-9 25 8 19.512 18.066 1.340 93.620 o
-9 25 9 40.351 40.092 1.787 52.661 o
-9 25 10 25.279 24.626 1.584 67.029 o
-9 25 11 45.786 44.977 2.133 36.989 o
-9 25 12 29.500 28.688 1.584 67.029 o
-9 25 13 17.513 18.116 1.412 84.428 o
-9 25 14 22.794 24.829 1.503 74.472 o
-9 25 15 25.695 27.561 1.554 69.684 o
-9 25 16 0.188 0.589 1.026 159.909 o
-9 25 17 3.330 3.483 1.066 147.957 o
-9 25 18 6.065 6.296 1.168 123.344 o
-9 26 -8 0.213 0.061 2.346 30.570 o
-9 26 -7 0.364 0.030 1.665 60.650 o
-9 26 -6 1.081 1.076 1.706 57.796 o
-9 26 -5 7.896 8.418 1.909 46.153 o
-9 26 -4 4.480 5.138 1.564 68.782 o
-9 26 -3 8.115 7.058 1.351 92.217 o
-9 26 -2 8.897 7.626 1.381 88.194 o
-9 26 -1 24.872 24.199 1.726 56.444 o
-9 26 0 2.890 3.585 1.178 121.227 o
-9 26 1 42.783 45.758 2.112 37.704 o
-9 26 2 6.209 6.337 1.219 113.280 o
-9 26 3 11.612 11.089 1.310 98.025 o
-9 26 4 12.833 13.567 1.371 89.505 o
-9 26 5 92.183 97.112 2.518 26.522 o
-9 26 6 4.778 4.204 1.249 107.821 o
-9 26 7 13.683 12.978 1.422 83.226 o
-9 26 8 3.750 4.062 1.269 104.399 o
-9 26 9 16.577 18.198 1.472 77.585 o
-9 26 10 0.677 0.873 1.280 102.748 o
-9 26 11 5.941 4.773 1.371 89.505 o
-9 26 12 1.471 0.833 1.290 101.136 o
-9 26 13 13.026 13.699 1.533 71.542 o
-9 26 15 6.512 6.875 1.584 67.029 o
-9 26 16 7.378 8.662 1.625 63.720 o
-9 27 -8 2.353 1.391 2.346 30.570 o
-9 27 -7 1.069 0.660 1.655 61.396 o
-9 27 -4 8.321 9.190 1.960 43.793 o
-9 27 -3 18.428 23.620 1.625 63.720 o
-9 27 -1 2.486 1.757 1.269 104.399 o
-9 27 1 14.313 12.277 1.300 99.562 o
-9 27 2 21.962 20.655 1.452 79.771 o
-9 27 3 0.014 4.428 1.168 123.344 o
-9 27 4 4.138 4.539 1.188 119.163 o
-9 27 5 0.625 1.787 1.158 125.518 o
-9 27 6 28.203 30.810 1.696 58.490 o
-9 27 7 1.082 0.833 1.158 125.518 o
-9 27 8 6.054 6.916 1.290 101.136 o
-9 27 9 0.565 3.503 1.330 95.054 o
-9 27 10 8.852 7.383 1.412 84.428 o
-9 27 11 7.456 8.804 1.442 80.898 o
-9 27 12 2.174 4.255 1.340 93.620 o
-9 27 13 2.513 2.975 1.300 99.562 o
-9 27 14 1.876 1.513 1.280 102.748 o
-9 27 15 0.163 4.032 1.452 79.771 o
-9 28 -7 0.978 0.904 1.625 63.720 o
-9 28 -6 1.348 1.117 1.655 61.396 o
-9 28 -5 2.482 1.259 1.665 60.650 o
-9 28 -2 19.969 19.376 1.604 65.343 o
-9 28 -1 3.357 2.204 1.259 106.089 o
-9 28 0 2.598 1.625 1.249 107.821 o
-9 28 1 14.323 12.775 1.310 98.025 o
-9 28 2 2.567 1.980 1.117 134.812 o
-9 28 3 2.931 2.011 1.127 132.394 o
-9 28 4 0.435 0.132 1.107 137.297 o
-9 28 5 15.545 16.583 1.442 80.898 o
-9 28 6 1.259 0.294 1.148 127.749 o
-9 28 7 1.881 2.590 1.198 117.152 o
-9 28 8 4.742 4.753 1.340 93.620 o
-9 28 9 2.691 1.919 1.290 101.136 o
-9 28 10 1.898 2.285 1.300 99.562 o
-9 28 13 4.822 5.220 1.340 93.620 o
-9 29 -5 0.214 0.061 1.554 69.684 o
-9 29 -4 0.768 2.366 1.665 60.650 o
-9 29 -3 8.997 9.647 1.625 63.720 o
-9 29 -2 9.841 9.972 1.391 86.911 o
-9 29 -1 4.160 3.544 1.280 102.748 o
-9 29 0 6.986 7.210 1.371 89.505 o
-9 29 1 0.296 0.102 1.076 145.179 o
-9 29 2 8.338 7.677 1.219 113.280 o
-9 29 3 1.286 0.569 1.107 137.297 o
-9 29 4 3.804 3.524 1.178 121.227 o
-9 29 5 0.099 0.447 1.148 127.749 o
-9 29 6 14.518 14.755 1.432 82.050 o
-9 29 7 17.499 19.538 1.503 74.472 o
-9 29 8 24.607 25.327 1.757 54.503 o
-9 29 9 1.192 0.518 1.280 102.748 o
-9 30 -2 3.121 4.235 1.726 56.444 o
-9 30 -1 36.797 40.082 2.265 32.802 o
-9 30 0 0.578 0.315 1.208 115.192 o
-9 30 2 10.976 10.703 1.280 102.748 o
-9 30 3 2.005 2.793 1.137 130.041 o
-9 30 4 16.946 18.462 1.452 79.771 o
-9 30 5 0.335 0.152 1.117 134.812 o
-9 30 6 27.875 28.881 1.757 54.503 o
-9 30 7 7.460 10.094 1.432 82.050 o
-8 0 -6 49.910 52.867 3.798 11.662 o
-8 0 -4 674.045 687.291 9.607 1.823 o
-8 0 -2 95.302 95.213 3.524 13.547 o
-8 0 0 118.853 117.341 3.676 12.448 o
-8 0 2 416.715 412.781 5.210 6.198 o
-8 0 4 309.439 282.441 4.621 7.879 o
-8 0 6 295.246 303.401 5.067 6.551 o
-8 0 8 887.825 873.757 8.835 2.155 o
-8 0 10 262.898 259.927 5.108 6.447 o
-8 0 12 2.812 1.239 1.716 57.114 o
-8 0 14 57.897 52.461 1.899 46.648 o
-8 0 16 100.114 106.648 2.214 34.324 o
-8 0 18 46.042 45.667 1.929 45.186 o
-8 0 20 0.154 0.477 1.330 95.054 o
-8 0 22 28.941 31.257 2.407 29.041 o
-8 0 24 102.343 100.210 3.564 13.240 o
-8 0 26 51.112 58.564 4.001 10.508 o
-8 0 28 37.023 36.223 3.219 16.233 o
-8 1 -7 62.545 64.241 2.996 18.744 o
-8 1 -6 37.740 31.379 2.193 34.963 o
-8 1 -5 48.672 48.125 2.458 27.854 o
-8 1 -4 68.010 67.114 2.854 20.659 o
-8 1 -3 1622.890 1605.780 9.800 1.752 o
-8 1 -2 1243.920 1209.310 7.494 2.995 o
-8 1 -1 673.645 694.480 5.697 5.183 o
-8 1 0 2.124 2.569 0.934 192.726 o
-8 1 1 5346.320 5285.350 14.095 0.847 o
-8 1 2 1045.290 1026.390 5.819 4.968 o
-8 1 3 969.303 952.631 5.626 5.315 o
-8 1 4 1268.490 1265.660 6.621 3.837 o
-8 1 5 596.973 601.369 4.742 7.480 o
-8 1 6 716.439 709.093 5.291 6.010 o
-8 1 7 0.422 0.274 0.792 268.118 o
-8 1 8 68.110 63.560 2.285 32.222 o
-8 1 9 38.331 38.670 1.787 52.661 o
-8 1 10 44.159 44.875 2.061 39.584 o
-8 1 11 779.921 777.406 7.037 3.397 o
-8 1 12 51.925 49.221 2.498 26.955 o
-8 1 13 375.993 382.153 3.676 12.448 o
-8 1 15 649.796 664.808 3.219 16.233 o
-8 1 16 262.104 268.986 2.295 31.937 o
-8 1 17 871.623 869.857 3.940 10.836 o
-8 1 18 11.827 13.405 0.975 177.000 o
-8 1 19 210.756 213.204 3.229 16.131 o
-8 1 20 22.160 20.726 1.544 70.604 o
-8 1 21 61.401 58.503 2.407 29.041 o
-8 1 23 50.354 50.399 2.518 26.522 o
-8 1 25 1.867 1.696 1.249 107.821 o
-8 1 27 7.572 7.708 1.300 99.562 o
-8 1 28 0.180 0.731 1.361 90.846 o
-8 2 -7 346.349 342.538 5.484 5.594 o
-8 2 -6 331.681 336.862 5.270 6.056 o
-8 2 -5 309.647 308.661 5.057 6.577 o
-8 2 -4 530.768 537.362 6.266 4.285 o
-8 2 -3 681.266 698.989 6.479 4.008 o
-8 2 -2 354.239 373.704 4.174 9.657 o
-8 2 -1 227.885 225.929 3.290 15.539 o
-8 2 0 60.324 59.204 2.112 37.704 o
-8 2 1 47.800 50.775 1.879 47.662 o
-8 2 2 289.714 290.778 3.493 13.785 o
-8 2 3 30.394 33.014 1.533 71.542 o
-8 2 4 57.335 58.422 1.950 44.250 o
-8 2 5 0.026 0.437 0.782 275.127 o
-8 2 6 733.658 721.280 5.738 5.110 o
-8 2 7 275.605 258.942 3.676 12.448 o
-8 2 8 1059.990 1042.330 7.068 3.367 o
-8 2 10 276.084 275.830 3.950 10.780 o
-8 2 11 28.455 29.927 1.919 45.666 o
-8 2 12 257.513 252.443 4.468 8.426 o
-8 2 13 103.759 106.333 2.559 25.687 o
-8 2 14 2.249 2.986 0.711 332.904 o
-8 2 15 31.734 28.871 1.046 153.759 o
-8 2 16 0.595 0.183 0.619 438.385 o
-8 2 17 18.288 16.085 0.873 220.556 o
-8 2 18 40.433 41.250 1.320 96.522 o
-8 2 19 0.038 0.782 1.117 134.812 o
-8 2 21 28.274 27.256 1.797 52.068 o
-8 2 23 98.139 102.454 2.955 19.263 o
-8 2 24 8.360 7.941 1.361 90.846 o
-8 2 25 24.942 24.504 1.706 57.796 o
-8 2 26 2.031 2.590 1.300 99.562 o
-8 2 27 8.856 9.668 1.340 93.620 o
-8 2 28 1.907 1.452 1.198 117.152 o
-8 2 29 10.883 10.642 1.422 83.226 o
-8 3 -7 40.065 40.793 2.529 26.310 o
-8 3 -6 162.597 160.388 3.971 10.670 o
-8 3 -5 448.343 462.418 6.063 4.577 o
-8 3 -4 566.397 556.809 6.357 4.163 o
-8 3 -3 33.971 36.599 2.041 40.376 o
-8 3 -2 213.339 239.526 3.453 14.111 o
-8 3 -1 256.888 253.042 3.676 12.448 o
-8 3 0 3113.870 3112.100 11.282 1.322 o
-8 3 1 321.200 319.324 3.869 11.237 o
-8 3 2 1286.650 1235.780 7.301 3.155 o
-8 3 3 261.766 258.313 3.270 15.733 o
-8 3 4 134.147 139.591 2.610 24.697 o
-8 3 5 8.901 6.489 1.026 159.909 o
-8 3 6 681.337 677.359 5.484 5.594 o
-8 3 7 8.791 10.876 1.219 113.280 o
-8 3 8 22.825 23.793 1.564 68.782 o
-8 3 9 2.191 1.797 0.985 173.369 o
-8 3 10 3.644 3.747 1.056 150.816 o
-8 3 11 83.694 85.901 3.067 17.886 o
-8 3 12 128.457 135.549 3.971 10.670 o
-8 3 13 125.314 122.662 2.579 25.284 o
-8 3 14 369.698 383.372 2.518 26.522 o
-8 3 15 48.583 49.069 1.107 137.297 o
-8 3 16 821.723 838.814 3.148 16.974 o
-8 3 17 44.335 38.995 1.178 121.227 o
-8 3 18 406.639 406.413 2.468 27.625 o
-8 3 19 66.186 64.048 1.737 55.786 o
-8 3 20 50.836 49.953 1.747 55.139 o
-8 3 21 1.615 1.604 1.036 156.789 o
-8 3 22 30.221 26.078 1.442 80.898 o
-8 3 23 11.800 11.049 1.259 106.089 o
-8 3 24 1.909 1.797 1.229 111.415 o
-8 3 25 5.907 4.570 1.310 98.025 o
-8 3 26 0.872 0.579 1.259 106.089 o
-8 3 27 1.435 1.016 1.249 107.821 o
-8 3 28 8.097 8.002 1.320 96.522 o
-8 3 29 4.267 3.981 1.320 96.522 o
-8 4 -7 472.862 470.329 6.560 3.909 o
-8 4 -6 20.298 20.381 1.960 43.793 o
-8 4 -5 619.081 611.138 6.875 3.559 o
-8 4 -4 388.100 378.558 5.331 5.918 o
-8 4 -3 311.562 305.046 4.539 8.164 o
-8 4 -2 162.674 154.356 3.179 16.651 o
-8 4 -1 134.922 135.102 2.894 20.083 o
-8 4 0 3.203 7.626 1.076 145.179 o
-8 4 2 338.757 324.615 4.062 10.195 o
-8 4 3 195.052 196.296 3.036 18.246 o
-8 4 4 1022.650 1036.410 6.438 4.058 o
-8 4 5 87.045 88.866 2.447 28.085 o
-8 4 6 866.371 864.699 6.438 4.058 o
-8 4 7 12.128 12.836 1.340 93.620 o
-8 4 8 233.637 241.943 3.920 10.948 o
-8 4 9 447.276 438.788 5.453 5.657 o
-8 4 10 690.531 703.589 7.068 3.367 o
-8 4 11 15.059 15.527 1.848 49.246 o
-8 4 12 96.676 93.893 4.153 9.751 o
-8 4 13 25.194 26.769 1.361 90.846 o
-8 4 14 58.423 57.772 1.280 102.748 o
-8 4 15 8.559 7.596 0.670 374.479 o
-8 4 16 39.963 42.194 1.168 123.344 o
-8 4 17 263.807 265.218 2.021 41.192 o
-8 4 18 0.771 0.569 0.670 374.479 o
-8 4 19 9.197 7.951 0.944 188.603 o
-8 4 20 3.117 1.371 0.863 225.776 o
-8 4 21 8.077 7.373 0.975 177.000 o
-8 4 22 12.968 12.318 1.107 137.297 o
-8 4 23 51.046 53.405 2.102 38.069 o
-8 4 24 6.882 5.352 1.178 121.227 o
-8 4 25 8.268 5.606 1.330 95.054 o
-8 4 26 6.182 6.347 1.391 86.911 o
-8 4 28 4.297 6.367 1.625 63.720 o
-8 4 29 26.442 27.622 1.869 48.181 o
-8 5 -7 447.861 457.320 6.712 3.733 o
-8 5 -6 318.411 320.908 5.555 5.452 o
-8 5 -5 662.583 662.990 7.596 2.915 o
-8 5 -3 3.577 4.641 1.239 109.596 o
-8 5 -2 502.678 487.917 5.199 6.223 o
-8 5 -1 18.502 22.097 1.503 74.472 o
-8 5 0 892.607 913.493 6.601 3.861 o
-8 5 1 215.012 220.282 3.737 12.045 o
-8 5 2 1163.270 1144.730 8.144 2.536 o
-8 5 3 281.482 281.680 4.082 10.094 o
-8 5 4 86.475 85.678 2.559 25.687 o
-8 5 5 3.997 3.209 1.036 156.789 o
-8 5 6 988.230 966.584 7.210 3.236 o
-8 5 7 82.533 78.346 2.772 21.887 o
-8 5 8 127.047 128.694 3.443 14.194 o
-8 5 9 115.883 117.290 3.473 13.946 o
-8 5 10 34.997 40.539 2.417 28.798 o
-8 5 11 9.512 10.632 1.726 56.444 o
-8 5 12 469.552 459.575 7.129 3.310 o
-8 5 13 47.539 46.002 1.117 134.812 o
-8 5 14 92.597 97.529 1.300 99.562 o
-8 5 15 40.520 37.675 1.107 137.297 o
-8 5 16 667.293 676.364 3.118 17.308 o
-8 5 17 32.465 33.207 1.107 137.297 o
-8 5 18 2.977 3.859 0.701 342.623 o
-8 5 19 14.339 14.765 1.016 163.123 o
-8 5 20 65.375 67.125 1.797 52.068 o
-8 5 21 0.585 0.376 0.863 225.776 o
-8 5 22 1.960 1.584 0.934 192.726 o
-8 5 24 9.568 8.754 1.097 139.852 o
-8 5 25 0.211 0.457 1.107 137.297 o
-8 5 26 16.218 19.102 1.980 42.899 o
-8 5 28 3.147 5.991 1.645 62.156 o
-8 5 29 2.364 3.422 1.422 83.226 o
-8 6 -7 150.009 150.995 2.092 38.440 o
-8 6 -6 208.834 215.438 5.413 5.742 o
-8 6 -5 20.008 19.274 2.153 36.295 o
-8 6 -4 246.209 262.040 5.057 6.577 o
-8 6 -3 791.740 813.599 7.880 2.709 o
-8 6 -2 21.699 25.347 1.808 51.484 o
-8 6 -1 274.514 280.410 4.245 9.336 o
-8 6 0 527.925 540.703 5.738 5.110 o
-8 6 1 28.987 26.677 1.797 52.068 o
-8 6 2 233.914 242.268 4.001 10.508 o
-8 6 3 170.335 165.780 3.422 14.363 o
-8 6 4 1667.480 1625.570 9.109 2.027 o
-8 6 5 158.456 150.883 3.148 16.974 o
-8 6 6 1506.100 1485.450 9.901 1.716 o
-8 6 7 307.177 295.521 4.763 7.416 o
-8 6 8 684.981 672.556 7.078 3.358 o
-8 6 9 239.058 242.674 4.621 7.879 o
-8 6 10 995.733 989.433 9.282 1.953 o
-8 6 11 37.489 36.873 2.569 25.484 o
-8 6 12 149.516 159.312 2.143 36.639 o
-8 6 13 81.021 79.849 1.259 106.089 o
-8 6 14 97.746 98.219 1.280 102.748 o
-8 6 15 10.752 11.110 0.680 363.384 o
-8 6 16 17.778 16.806 0.812 254.880 o
-8 6 17 1.474 1.706 0.640 410.992 o
-8 6 18 90.473 89.770 1.523 72.499 o
-8 6 19 50.739 49.831 1.625 63.720 o
-8 6 20 3.243 3.077 0.904 205.937 o
-8 6 21 0.643 0.792 0.873 220.556 o
-8 6 22 25.501 25.723 1.310 98.025 o
-8 6 23 23.012 23.042 1.320 96.522 o
-8 6 24 69.075 73.319 2.265 32.802 o
-8 6 25 9.849 9.200 1.259 106.089 o
-8 6 26 48.249 46.957 2.925 19.667 o
-8 6 28 47.279 53.943 2.904 19.943 o
-8 6 29 13.610 15.811 1.848 49.246 o
-8 7 -7 357.498 368.017 2.437 28.320 o
-8 7 -6 13.906 15.740 2.397 29.288 o
-8 7 -5 2.310 2.305 1.665 60.650 o
-8 7 -4 21.625 18.188 2.346 30.570 o
-8 7 -3 7.431 5.768 1.564 68.782 o
-8 7 -2 46.163 46.500 2.397 29.288 o
-8 7 0 686.007 670.596 6.479 4.008 o
-8 7 1 1864.520 1857.180 10.978 1.396 o
-8 7 2 1.263 0.183 0.995 169.849 o
-8 7 3 775.804 766.835 6.885 3.549 o
-8 7 4 7.571 5.037 1.198 117.152 o
-8 7 5 453.533 449.257 5.636 5.296 o
-8 7 6 84.835 80.387 3.036 18.246 o
-8 7 7 395.716 392.603 5.524 5.512 o
-8 7 8 207.782 212.646 4.367 8.822 o
-8 7 9 349.028 344.143 5.463 5.636 o
-8 7 10 337.101 349.525 6.012 4.654 o
-8 7 11 39.573 38.995 2.752 22.211 o
-8 7 13 18.869 19.873 0.772 282.415 o
-8 7 14 135.970 135.427 1.452 79.771 o
-8 7 15 36.464 35.593 1.066 147.957 o
-8 7 16 41.330 42.032 1.188 119.163 o
-8 7 17 91.190 88.978 1.483 76.526 o
-8 7 18 74.707 66.881 1.513 73.475 o
-8 7 19 33.894 32.831 1.351 92.217 o
-8 7 20 19.769 17.863 1.117 134.812 o
-8 7 21 14.150 14.065 1.107 137.297 o
-8 7 22 58.151 59.031 2.163 35.955 o
-8 7 23 0.433 0.538 1.066 147.957 o
-8 7 24 0.003 0.142 1.117 134.812 o
-8 7 25 1.430 1.737 1.137 130.041 o
-8 7 27 3.538 1.574 1.554 69.684 o
-8 7 28 0.324 0.934 1.523 72.499 o
-8 8 -7 128.261 123.444 1.503 74.472 o
-8 8 -6 369.020 377.177 2.640 24.131 o
-8 8 -5 1.909 1.462 1.726 56.444 o
-8 8 -4 0.447 0.213 1.523 72.499 o
-8 8 -3 260.333 254.759 5.088 6.499 o
-8 8 -2 0.797 0.122 1.097 139.852 o
-8 8 -1 545.600 560.262 6.418 4.084 o
-8 8 0 153.354 147.359 3.585 13.091 o
-8 8 1 0.398 0.142 1.016 163.123 o
-8 8 2 80.169 87.607 3.087 17.651 o
-8 8 3 710.541 719.705 7.565 2.939 o
-8 8 4 297.559 304.173 4.966 6.822 o
-8 8 5 745.900 755.482 7.383 3.086 o
-8 8 6 125.838 126.917 3.544 13.393 o
-8 8 7 924.897 904.080 8.388 2.391 o
-8 8 8 409.535 403.184 5.870 4.883 o
-8 8 9 841.312 841.494 8.439 2.362 o
-8 8 10 540.033 539.058 7.464 3.020 o
-8 8 11 1874.400 1914.800 5.707 5.165 o
-8 8 12 191.980 200.348 1.676 59.917 o
-8 8 13 2.504 2.021 0.528 603.265 o
-8 8 14 123.664 124.307 1.432 82.050 o
-8 8 15 0.448 0.325 0.559 539.249 o
-8 8 16 0.509 0.782 0.579 502.071 o
-8 8 17 11.502 10.845 0.833 242.598 o
-8 8 18 3.705 3.493 0.772 282.415 o
-8 8 19 69.260 67.886 1.737 55.786 o
-8 8 20 98.607 99.103 2.173 35.620 o
-8 8 21 178.895 186.243 2.772 21.887 o
-8 8 22 56.441 61.032 2.163 35.955 o
-8 8 23 3.542 3.554 1.148 127.749 o
-8 8 24 56.565 55.345 2.234 33.703 o
-8 8 25 52.541 52.004 2.234 33.703 o
-8 8 26 15.707 12.227 1.320 96.522 o
-8 8 27 17.184 16.867 1.554 69.684 o
-8 8 28 19.166 18.990 1.929 45.186 o
-8 9 -7 9.763 10.612 0.680 363.384 o
-8 9 -6 348.983 354.328 2.447 28.085 o
-8 9 -5 25.950 29.104 1.320 96.522 o
-8 9 -4 24.821 24.250 2.620 24.506 o
-8 9 -3 131.795 127.831 3.981 10.616 o
-8 9 -2 365.769 360.889 5.575 5.412 o
-8 9 -1 86.738 85.901 3.239 16.030 o
-8 9 0 275.501 275.424 4.773 7.384 o
-8 9 1 246.659 257.785 5.057 6.577 o
-8 9 2 1294.380 1295.130 10.805 1.441 o
-8 9 3 2.102 1.087 1.300 99.562 o
-8 9 4 355.161 346.946 5.595 5.373 o
-8 9 5 100.342 102.555 3.473 13.946 o
-8 9 6 29.722 27.733 2.133 36.989 o
-8 9 7 15.502 13.344 1.757 54.503 o
-8 9 8 193.406 190.031 4.377 8.781 o
-8 9 9 36.583 32.709 2.417 28.798 o
-8 9 10 179.626 187.360 2.163 35.955 o
-8 9 11 3.869 3.798 0.650 398.249 o
-8 9 12 4.604 3.483 0.579 502.071 o
-8 9 13 120.097 119.758 1.381 88.194 o
-8 9 14 9.014 7.901 0.650 398.249 o
-8 9 15 31.774 33.877 1.178 121.227 o
-8 9 16 45.725 44.469 1.280 102.748 o
-8 9 17 96.346 94.015 1.676 59.917 o
-8 9 18 158.080 152.975 2.133 36.989 o
-8 9 19 16.365 14.390 1.066 147.957 o
-8 9 20 122.166 123.830 2.386 29.538 o
-8 9 21 10.071 10.236 1.229 111.415 o
-8 9 22 4.178 3.402 1.148 127.749 o
-8 9 23 2.488 2.437 1.158 125.518 o
-8 9 24 0.664 0.802 1.137 130.041 o
-8 9 25 2.468 2.813 1.208 115.192 o
-8 9 26 0.933 0.406 1.137 130.041 o
-8 9 27 4.290 5.687 1.351 92.217 o
-8 9 28 4.180 2.681 1.269 104.399 o
-8 10 -7 503.418 517.662 2.569 25.484 o
-8 10 -6 214.188 213.346 2.061 39.584 o
-8 10 -5 441.865 451.908 2.701 23.054 o
-8 10 -4 38.890 39.645 1.422 83.226 o
-8 10 -3 232.555 234.398 5.118 6.422 o
-8 10 -2 407.043 397.629 5.870 4.883 o
-8 10 -1 326.302 321.934 5.514 5.532 o
-8 10 0 188.076 189.594 4.610 7.914 o
-8 10 1 96.724 102.657 3.798 11.662 o
-8 10 2 2.825 1.909 1.391 86.911 o
-8 10 3 647.612 637.876 7.962 2.654 o
-8 10 4 5.830 4.773 1.574 67.897 o
-8 10 5 1522.380 1500.000 11.810 1.206 o
-8 10 6 121.781 123.881 3.808 11.600 o
-8 10 7 503.948 515.113 6.794 3.645 o
-8 10 8 21.649 21.356 2.122 37.344 o
-8 10 9 701.247 696.623 3.828 11.477 o
-8 10 11 441.068 441.956 2.549 25.892 o
-8 10 12 79.775 76.213 1.300 99.562 o
-8 10 13 118.133 118.418 1.523 72.499 o
-8 10 14 4.128 3.818 0.650 398.249 o
-8 10 15 101.089 98.412 1.544 70.604 o
-8 10 16 2.805 2.315 0.721 323.592 o
-8 10 17 48.139 43.941 1.452 79.771 o
-8 10 18 4.454 4.448 0.883 215.514 o
-8 10 19 5.399 3.219 0.904 205.937 o
-8 10 20 3.328 3.270 1.036 156.789 o
-8 10 21 40.103 36.325 1.818 50.911 o
-8 10 23 40.927 45.809 2.112 37.704 o
-8 10 24 5.177 5.443 1.249 107.821 o
-8 10 25 48.028 46.784 2.183 35.289 o
-8 10 27 39.297 40.133 1.919 45.666 o
-8 10 28 1.730 3.534 1.290 101.136 o
-8 11 -7 24.906 22.544 0.873 220.556 o
-8 11 -6 298.956 300.984 1.990 42.462 o
-8 11 -5 13.011 12.338 0.823 248.625 o
-8 11 -4 191.763 184.202 1.909 46.153 o
-8 11 -3 1.632 1.544 0.701 342.623 o
-8 11 -2 414.951 414.710 5.270 6.056 o
-8 11 -1 399.627 401.224 6.570 3.897 o
-8 11 0 16.367 14.024 1.980 42.899 o
-8 11 1 114.595 115.523 4.245 9.336 o
-8 11 2 282.414 284.868 5.910 4.816 o
-8 11 3 195.369 192.468 4.935 6.906 o
-8 11 4 93.409 85.790 3.849 11.356 o
-8 11 5 168.787 180.698 4.803 7.291 o
-8 11 6 958.010 957.983 9.566 1.838 o
-8 11 7 39.330 37.746 1.219 113.280 o
-8 11 8 5.644 6.154 0.619 438.385 o
-8 11 9 9.572 9.840 0.711 332.904 o
-8 11 10 157.086 153.330 1.635 62.931 o
-8 11 11 0.489 0.985 0.559 539.249 o
-8 11 12 1.039 1.351 0.579 502.071 o
-8 11 13 12.843 12.521 0.762 289.996 o
-8 11 14 42.865 45.951 1.259 106.089 o
-8 11 15 168.090 167.060 1.940 44.715 o
-8 11 16 20.705 19.274 0.985 173.369 o
-8 11 17 11.942 10.978 0.914 201.386 o
-8 11 18 28.076 24.829 1.178 121.227 o
-8 11 19 42.256 40.458 1.604 65.343 o
-8 11 20 21.258 21.874 1.371 89.505 o
-8 11 21 23.389 17.294 1.340 93.620 o
-8 11 22 17.107 15.649 1.361 90.846 o
-8 11 23 4.689 4.133 1.188 119.163 o
-8 11 24 4.006 5.707 1.249 107.821 o
-8 11 25 0.403 1.269 1.158 125.518 o
-8 11 26 2.454 2.630 1.188 119.163 o
-8 11 27 4.039 4.143 1.208 115.192 o
-8 12 -7 96.493 99.326 1.554 69.684 o
-8 12 -6 111.385 110.385 1.737 55.786 o
-8 12 -5 35.065 33.776 1.066 147.957 o
-8 12 -4 0.054 1.554 0.589 484.908 o
-8 12 -3 0.067 0.223 0.579 502.071 o
-8 12 -2 413.229 412.151 2.823 21.107 o
-8 12 -1 296.968 294.211 2.427 28.557 o
-8 12 0 29.935 31.450 1.239 109.596 o
-8 12 1 513.144 524.567 4.692 7.642 o
-8 12 2 5.889 5.301 1.127 132.394 o
-8 12 3 389.871 386.347 5.017 6.684 o
-8 12 4 1.446 1.300 0.772 282.415 o
-8 12 5 442.971 450.699 2.468 27.625 o
-8 12 6 512.264 502.886 2.478 27.399 o
-8 12 7 722.874 706.149 3.006 18.618 o
-8 12 8 236.807 237.058 1.899 46.648 o
-8 12 9 158.687 166.715 1.625 63.720 o
-8 12 10 319.259 320.533 2.163 35.955 o
-8 12 11 72.645 74.091 1.340 93.620 o
-8 12 12 44.732 40.519 1.280 102.748 o
-8 12 13 97.349 93.111 1.493 75.488 o
-8 12 14 17.115 15.364 0.853 231.183 o
-8 12 15 6.288 6.134 0.782 275.127 o
-8 12 16 67.388 63.916 1.584 67.029 o
-8 12 17 5.373 4.681 0.833 242.598 o
-8 12 18 32.669 33.572 1.381 88.194 o
-8 12 19 16.041 13.730 1.107 137.297 o
-8 12 20 19.033 15.344 1.280 102.748 o
-8 12 21 5.519 5.077 1.148 127.749 o
-8 12 22 21.313 18.766 1.412 84.428 o
-8 12 23 15.816 14.755 1.381 88.194 o
-8 12 24 10.805 12.765 1.391 86.911 o
-8 12 25 12.924 13.029 1.371 89.505 o
-8 12 26 16.874 17.538 1.452 79.771 o
-8 12 27 15.704 17.456 1.432 82.050 o
-8 13 -7 0.548 0.081 0.741 306.104 o
-8 13 -6 225.746 219.236 2.265 32.802 o
-8 13 -5 7.281 7.637 0.731 314.666 o
-8 13 -4 23.196 25.611 1.076 145.179 o
-8 13 -3 659.195 682.619 2.884 20.224 o
-8 13 -2 51.217 48.744 1.290 101.136 o
-8 13 -1 308.832 307.951 2.539 26.100 o
-8 13 0 1.332 1.483 0.660 386.090 o
-8 13 1 842.471 864.364 3.595 13.017 o
-8 13 3 285.158 285.569 2.143 36.639 o
-8 13 5 558.363 540.256 2.478 27.399 o
-8 13 6 13.963 15.568 0.711 332.904 o
-8 13 7 4.827 4.763 0.619 438.385 o
-8 13 8 7.935 8.601 0.650 398.249 o
-8 13 9 134.024 131.355 1.462 78.666 o
-8 13 10 4.550 3.757 0.630 424.357 o
-8 13 11 72.133 69.156 1.361 90.846 o
-8 13 13 4.545 3.341 0.741 306.104 o
-8 13 15 48.676 45.352 1.452 79.771 o
-8 13 17 17.027 16.421 1.026 159.909 o
-8 13 19 70.004 69.247 1.787 52.661 o
-8 13 20 2.278 0.457 1.056 150.816 o
-8 13 21 8.191 5.413 1.148 127.749 o
-8 13 22 6.374 6.550 1.219 113.280 o
-8 13 24 6.519 6.794 1.269 104.399 o
-8 13 25 0.565 0.132 1.137 130.041 o
-8 13 26 0.607 0.680 1.148 127.749 o
-8 13 27 0.543 0.772 1.127 132.394 o
-8 14 -7 38.840 43.067 1.554 69.684 o
-8 14 -6 80.593 80.275 1.696 58.490 o
-8 14 -5 10.316 9.089 0.792 268.118 o
-8 14 -4 171.307 162.703 1.970 43.342 o
-8 14 -3 0.860 0.548 0.559 539.249 o
-8 14 -2 45.658 40.427 1.036 156.789 o
-8 14 -1 39.946 38.833 0.975 177.000 o
-8 14 0 24.043 24.281 0.863 225.776 o
-8 14 1 178.950 182.892 1.513 73.475 o
-8 14 2 140.860 136.432 1.351 92.217 o
-8 14 3 18.817 16.806 0.680 363.384 o
-8 14 4 52.976 51.791 1.087 142.478 o
[truncated: 450,473 more chars]
