# Supplementary material for: Hirshfeld atom like refinement with alternative electron density partitions
Source: IUCrJ. 2020 Oct 29;7(Pt 6):1199–215. doi: 10.1107/S2052252520013603 (PMC7642787; doi:10.1107/S2052252520013603)
Supplement: Supplementary file 2 [file m-07-01199-sup2.zip › cifs/SPAnPS_IH_B3LYP_cc-pVTZ.cif]

data_SPAnPS_IH_B3LYP_cc-pVTZ
_audit_creation_date               2019-12-18
_audit_creation_method
;
Olex2 1.2
(compiled 2018.05.29 svn.r3508 for OlexSys, GUI svn.r5506)
with development version of DiSCaMB library integrated with
the olex2.refine module
Chodkiewicz, M. L., Migacz, S., Rudnicki, W., Makal, A., Kalinowski,
J. A., Moriarty, N. W., Grosse-Kunstleve, R. W., Afonine, P. V., Adams,
P. D. & Dominiak, P. M. (2018). J. Appl. Cryst. 51, 193-199.
;

_publ_section_references
;
Bourhis, L.J., Dolomanov, O.V., Gildea, R.J., Howard, J.A.K., Puschmann, H.
 (2015). Acta Cryst. A71, 59-75.

Dolomanov, O.V., Bourhis, L.J., Gildea, R.J, Howard, J.A.K. & Puschmann, H.
 (2009), J. Appl. Cryst. 42, 339-341.
;
_chemical_formula_moiety           'C38 H28 P2 S2, 2(C7 H8)'
_chemical_formula_sum              'C52 H44 P2 S2'
_chemical_formula_weight           795.01
loop_
  _atom_type_symbol
  _atom_type_scat_dispersion_real
  _atom_type_scat_dispersion_imag
  _atom_type_scat_Cromer_Mann_a1
  _atom_type_scat_Cromer_Mann_a2
  _atom_type_scat_Cromer_Mann_a3
  _atom_type_scat_Cromer_Mann_a4
  _atom_type_scat_Cromer_Mann_b1
  _atom_type_scat_Cromer_Mann_b2
  _atom_type_scat_Cromer_Mann_b3
  _atom_type_scat_Cromer_Mann_b4
  _atom_type_scat_Cromer_Mann_c
  _atom_type_scat_source
  _atom_type_scat_dispersion_source
 H 0.00000 0.00000 0.49300 0.32291 0.14019 0.04081 10.51090 26.12570 3.14236
 57.79970 0.0030380000826
 'International Tables Volume C Table 6.1.1.4 (pp. 500-502)' custom
 C 0.00350 0.00160 2.31000 1.02000 1.58860 0.86500 20.84390 10.20750 0.56870
 51.65120 0.215599998832
 'International Tables Volume C Table 6.1.1.4 (pp. 500-502)' custom
 S 0.12420 0.12440 6.90530 5.20340 1.43790 1.58630 1.46790 22.21510 0.25360
 56.17200 0.866900026798
 'International Tables Volume C Table 6.1.1.4 (pp. 500-502)' custom
 P 0.10430 0.09670 6.43450 4.17910 1.78000 1.49080 1.90670 27.15700 0.52600
 68.16450 1.11489999294
 'International Tables Volume C Table 6.1.1.4 (pp. 500-502)' custom

_space_group_crystal_system        'monoclinic'
_space_group_IT_number             14
_space_group_name_H-M_alt          'P 1 21/n 1'
_space_group_name_Hall             '-P 2ybc (x-z,y,z)'
loop_
  _space_group_symop_id
  _space_group_symop_operation_xyz
 1 x,y,z
 2 -x+1/2,y+1/2,-z+1/2
 3 -x,-y,-z
 4 x-1/2,-y-1/2,z-1/2

_symmetry_Int_Tables_number        14
_cell_length_a                     10.7687
_cell_length_b                     14.7934
_cell_length_c                     13.4133
_cell_angle_alpha                  90
_cell_angle_beta                   103.813
_cell_angle_gamma                  90
_cell_volume                       2075.018562
_cell_formula_units_Z              2
_cell_measurement_temperature     100(2)
_cell_measurement_reflns_used     9597
_cell_measurement_theta_min       2.188
_cell_measurement_theta_max       30.4435
_exptl_absorpt_coefficient_mu      0.242
_exptl_crystal_density_diffrn      1.2723
_exptl_crystal_F_000               837.1877
_exptl_crystal_size_max            0.25
_exptl_crystal_size_mid            0.2
_exptl_crystal_size_min            0.2
_exptl_crystal_description        block
_exptl_crystal_colour             yellow 
_diffrn_reflns_av_unetI/netI      0.0186
_diffrn_reflns_av_R_equivalents   0.0324
_diffrn_reflns_limit_h_max         23
_diffrn_reflns_limit_h_min         -23
_diffrn_reflns_limit_k_max         32
_diffrn_reflns_limit_k_min         0
_diffrn_reflns_limit_l_max         29
_diffrn_reflns_limit_l_min         0
_diffrn_reflns_number              22130
_diffrn_reflns_theta_full          25.242
_diffrn_reflns_theta_max           52.918
_diffrn_reflns_theta_min           2.083
_diffrn_ambient_temperature        100(2)
_diffrn_measured_fraction_theta_full  0.994
_diffrn_measured_fraction_theta_max   1.000
_diffrn_radiation_type             'Mo K\a'
_diffrn_radiation_wavelength       0.71073
_diffrn_source                    'BRUKER Rotating Anode'
_diffrn_measurement_device_type   'Bruker Smart APEX II Ultra'
_reflns_Friedel_coverage           0.0
_reflns_limit_h_max                16
_reflns_limit_h_min                -23
_reflns_limit_k_max                32
_reflns_limit_k_min                0
_reflns_limit_l_max                29
_reflns_limit_l_min                -15
_reflns_number_gt                  17886
_reflns_number_total               22130
_reflns_threshold_expression       I>=2u(I)
_computing_molecular_graphics      'Olex2 (Dolomanov et al., 2009)'
_computing_publication_material    'Olex2 (Dolomanov et al., 2009)'
_computing_structure_refinement    'olex2.refine (Bourhis et al., 2015)'
_refine_diff_density_max           0.3326
_refine_diff_density_min           -0.4089
_refine_diff_density_rms           0.0394
_refine_ls_d_res_high              0.4496
_refine_ls_d_res_low               9.7760
_refine_ls_goodness_of_fit_ref     1.7513
_refine_ls_hydrogen_treatment      refall
_refine_ls_matrix_type             full
_refine_ls_number_constraints      0
_refine_ls_number_parameters       451
_refine_ls_number_reflns           22130
_refine_ls_number_restraints       0
_refine_ls_R_factor_all            0.0301
_refine_ls_R_factor_gt             0.0220
_refine_ls_restrained_S_all        1.7513
_refine_ls_shift/su_max            0.0003
_refine_ls_shift/su_mean           0.0000
_refine_ls_structure_factor_coef   Fsqd
_refine_ls_weighting_details      
 'w=1/[\s^2^(Fo^2^)+(0.0000P)^2^] where P=(Fo^2^+2Fc^2^)/3'
_refine_ls_weighting_scheme        calc
_refine_ls_wR_factor_gt            0.0249
_refine_ls_wR_factor_ref           0.0252
_refine_special_details          
;
Electron Density Partition Based Refinement (EDPBR):
  .  Aspherical atomic scattering factors obtained from 
     selected partitioning of molecular electron density
     derived from molecular wavefunction. Crystal field
     effect is modelled in the course of wavefunction
     calculations by embedding the system in a cluster of
	 Hirshfeld partition derived atomic multipoles for
	 molecules within certain radius from the system or
	 performing wave function calculations for a cluster of
	 molecules surrounding the system. Software used for
	 quantum mechanical calculations: Gaussian16. Software
	 used to partition electron density: HORTON.
  .  Partitioning of molecular electron density: Iterative
     Hirshfeld
  .  Level of theory: DFT(B3LYP)/cc-pVTZ 
  .  Cluster of multipoles: radius=8.0 angstrom, lmax=1
  .  Cluster of molecules: no
  .  H thermal motions refined anisotropically.
  .  Refinement based on Fsqd as implemented in olex2.refine
     with no use of additional ShelX type parameters in the
	 weighting scheme. DiSCaMB library used to obtain
	 aspherical atomic scattering factors.
;
loop_
  _atom_site_label
  _atom_site_type_symbol
  _atom_site_fract_x
  _atom_site_fract_y
  _atom_site_fract_z
  _atom_site_U_iso_or_equiv
  _atom_site_adp_type
  _atom_site_occupancy
  _atom_site_refinement_flags_posn
 S1 S 0.672560(7) 0.479312(5) 0.729683(6) 0.027405(13) Uani 1.000000 .
 P1 P 0.535274(5) 0.424637(4) 0.781085(4) 0.014365(9) Uani 1.000000 .
 C1 C 0.577694(18) 0.422247(13) 0.998262(15) 0.01445(3) Uani 1.000000 .
 C2 C 0.523312(19) 0.468629(13) 0.905830(15) 0.01415(3) Uani 1.000000 .
 C3 C 0.453296(19) 0.549332(13) 0.907997(15) 0.01445(3) Uani 1.000000 .
 C4 C 0.41595(2) 0.607092(14) 0.820090(16) 0.01761(3) Uani 1.000000 .
 C5 C 0.33989(2) 0.680729(15) 0.820752(18) 0.02034(4) Uani 1.000000 .
 C6 C 0.29015(2) 0.698916(16) 0.907646(19) 0.02086(4) Uani 1.000000 .
 C7 C 0.33209(2) 0.650038(15) 0.995744(17) 0.01818(3) Uani 1.000000 .
 C8 C 0.37728(2) 0.436456(13) 0.694954(15) 0.01566(3) Uani 1.000000 .
 C9 C 0.36956(3) 0.445636(17) 0.590235(18) 0.02350(4) Uani 1.000000 .
 C10 C 0.25082(3) 0.44255(2) 0.520132(19) 0.03045(6) Uani 1.000000 .
 C11 C 0.14033(3) 0.429996(19) 0.55461(2) 0.02875(5) Uani 1.000000 .
 C12 C 0.14761(2) 0.421353(17) 0.65912(2) 0.02351(4) Uani 1.000000 .
 C13 C 0.26566(2) 0.424728(15) 0.729320(16) 0.01781(3) Uani 1.000000 .
 C14 C 0.54133(2) 0.301816(13) 0.785487(16) 0.01576(3) Uani 1.000000 .
 C15 C 0.62298(3) 0.258131(18) 0.73518(2) 0.02615(5) Uani 1.000000 .
 C16 C 0.61993(4) 0.16429(2) 0.72628(2) 0.03487(7) Uani 1.000000 .
 C17 C 0.53519(3) 0.114333(17) 0.76743(2) 0.03007(6) Uani 1.000000 .
 C18 C 0.45322(3) 0.157985(16) 0.81796(2) 0.02326(4) Uani 1.000000 .
 C19 C 0.45607(2) 0.251570(15) 0.827076(18) 0.01814(3) Uani 1.000000 .
 C20 C 0.83553(4) 0.28682(3) 0.55794(3) 0.04343(9) Uani 1.000000 .
 C21 C 0.71601(3) 0.24147(2) 0.49741(2) 0.02941(5) Uani 1.000000 .
 C22 C 0.70967(3) 0.14782(3) 0.48889(3) 0.03472(6) Uani 1.000000 .
 C23 C 0.59840(4) 0.10489(3) 0.43630(3) 0.04433(9) Uani 1.000000 .
 C24 C 0.49143(4) 0.15607(4) 0.39017(3) 0.05185(11) Uani 1.000000 .
 C25 C 0.49743(4) 0.24979(4) 0.39775(3) 0.05161(11) Uani 1.000000 .
 C26 C 0.60867(4) 0.29184(3) 0.45101(3) 0.03941(7) Uani 1.000000 .
 H4 H 0.4533(4) 0.5925(3) 0.7535(3) 0.0363(11) Uani 1.000000 .
 H5 H 0.3164(4) 0.7249(3) 0.7534(3) 0.0390(12) Uani 1.000000 .
 H6 H 0.2179(4) 0.7521(3) 0.9049(3) 0.0405(12) Uani 1.000000 .
 H7 H 0.2948(3) 0.6644(3) 1.0620(3) 0.0334(11) Uani 1.000000 .
 H9 H 0.4571(4) 0.4540(3) 0.5660(3) 0.0459(13) Uani 1.000000 .
 H10 H 0.2470(4) 0.4494(3) 0.4393(3) 0.0588(16) Uani 1.000000 .
 H11 H 0.0485(4) 0.4258(3) 0.4994(3) 0.0579(15) Uani 1.000000 .
 H12 H 0.0615(3) 0.4107(3) 0.6869(3) 0.0476(13) Uani 1.000000 .
 H13 H 0.2702(4) 0.4170(3) 0.8102(3) 0.0399(12) Uani 1.000000 .
 H15 H 0.6861(4) 0.2990(3) 0.7019(3) 0.0549(15) Uani 1.000000 .
 H16 H 0.6801(5) 0.1298(3) 0.6849(4) 0.0725(18) Uani 1.000000 .
 H17 H 0.5328(5) 0.0408(3) 0.7587(3) 0.0600(15) Uani 1.000000 .
 H18 H 0.3857(4) 0.1189(3) 0.8487(3) 0.0466(13) Uani 1.000000 .
 H19 H 0.3907(4) 0.2853(2) 0.8652(3) 0.0373(11) Uani 1.000000 .
 H20a H 0.8147(8) 0.3563(4) 0.5528(9) 0.189(5) Uani 1.000000 .
 H20b H 0.9176(6) 0.2726(6) 0.5280(5) 0.124(3) Uani 1.000000 .
 H20c H 0.8578(7) 0.2684(8) 0.6370(5) 0.195(5) Uani 1.000000 .
 H22 H 0.7922(5) 0.1079(3) 0.5261(4) 0.0768(19) Uani 1.000000 .
 H23 H 0.5946(4) 0.0295(3) 0.4368(3) 0.0505(14) Uani 1.000000 .
 H24 H 0.4071(5) 0.1201(4) 0.3534(4) 0.108(2) Uani 1.000000 .
 H25 H 0.4102(5) 0.2860(4) 0.3640(4) 0.110(2) Uani 1.000000 .
 H26 H 0.6120(5) 0.3650(3) 0.4564(4) 0.087(2) Uani 1.000000 .

loop_
  _atom_site_aniso_label
  _atom_site_aniso_U_11
  _atom_site_aniso_U_22
  _atom_site_aniso_U_33
  _atom_site_aniso_U_12
  _atom_site_aniso_U_13
  _atom_site_aniso_U_23
 S1 0.02438(3) 0.02814(3) 0.03359(3) -0.00788(2) 0.01462(2) 0.00039(3)
 P1 0.01497(2) 0.013919(19) 0.014660(19) -0.001398(17) 0.004441(15) -0.000938(17)
 C1 0.01488(7) 0.01216(6) 0.01439(7) 0.00142(6) -0.00031(5) -0.00160(6)
 C2 0.01511(7) 0.01210(7) 0.01393(7) 0.00066(5) 0.00085(5) -0.00132(5)
 C3 0.01610(7) 0.01153(6) 0.01388(7) 0.00073(5) -0.00004(5) -0.00101(5)
 C4 0.02221(9) 0.01275(7) 0.01566(7) 0.00097(6) 0.00012(6) 0.00036(6)
 C5 0.02476(10) 0.01380(8) 0.01881(8) 0.00323(7) -0.00200(7) 0.00088(6)
 C6 0.02205(9) 0.01618(8) 0.02046(9) 0.00602(7) -0.00262(7) -0.00116(7)
 C7 0.01778(8) 0.01610(8) 0.01800(8) 0.00447(6) -0.00100(6) -0.00256(6)
 C8 0.01924(8) 0.01426(7) 0.01259(7) -0.00074(6) 0.00204(6) 0.00003(5)
 C9 0.03254(12) 0.02349(10) 0.01364(8) -0.00269(8) 0.00389(8) 0.00217(7)
 C10 0.04198(16) 0.02891(12) 0.01492(9) -0.00110(11) -0.00415(9) 0.00270(8)
 C11 0.03059(12) 0.02356(10) 0.02388(10) 0.00261(9) -0.00971(9) -0.00229(9)
 C12 0.01900(9) 0.02078(9) 0.02655(10) 0.00139(8) -0.00287(7) -0.00448(8)
 C13 0.01678(8) 0.01815(8) 0.01706(8) -0.00015(7) 0.00120(6) -0.00197(7)
 C14 0.01772(8) 0.01477(7) 0.01500(7) 0.00188(6) 0.00433(6) -0.00175(6)
 C15 0.03598(13) 0.02158(10) 0.02566(11) 0.01040(9) 0.01680(10) 0.00183(8)
 C16 0.0583(2) 0.02207(11) 0.02933(13) 0.01756(13) 0.02053(13) 0.00128(9)
 C17 0.04903(17) 0.01501(9) 0.02346(11) 0.00795(10) 0.00328(11) -0.00151(8)
 C18 0.02697(11) 0.01374(8) 0.02507(10) -0.00041(7) -0.00167(8) 0.00109(7)
 C19 0.01835(8) 0.01385(7) 0.02163(9) -0.00031(6) 0.00357(7) -0.00045(6)
 C20 0.03170(16) 0.0609(3) 0.04007(18) -0.00689(16) 0.01330(14) -0.01417(17)
 C21 0.02675(12) 0.03957(15) 0.02407(11) 0.00161(11) 0.01035(9) -0.00101(10)
 C22 0.03356(15) 0.03939(17) 0.03349(14) 0.00502(12) 0.01252(12) -0.00315(12)
 C23 0.0441(2) 0.0487(2) 0.0448(2) -0.00946(17) 0.01995(16) -0.01197(17)
 C24 0.03297(18) 0.0795(3) 0.0430(2) -0.0139(2) 0.00873(15) -0.0127(2)
 C25 0.03173(17) 0.0751(3) 0.0434(2) 0.00666(19) -0.00002(15) 0.0054(2)
 C26 0.03676(17) 0.04460(19) 0.03661(16) 0.00704(15) 0.00828(13) 0.00862(14)
 H4 0.050(3) 0.035(3) 0.029(3) -0.003(2) 0.019(2) -0.000(2)
 H5 0.055(3) 0.027(3) 0.029(3) 0.012(2) -0.000(2) 0.008(2)
 H6 0.036(3) 0.034(3) 0.048(3) 0.017(2) 0.004(2) -0.007(2)
 H7 0.031(3) 0.045(3) 0.026(2) 0.016(2) 0.011(2) 0.004(2)
 H9 0.046(3) 0.059(4) 0.039(3) -0.005(3) 0.022(2) 0.003(2)
 H10 0.074(4) 0.081(4) 0.018(2) -0.008(3) 0.003(3) 0.008(3)
 H11 0.044(3) 0.065(4) 0.047(3) 0.007(3) -0.025(2) 0.003(3)
 H12 0.017(2) 0.059(3) 0.067(3) 0.003(2) 0.011(2) -0.012(3)
 H13 0.036(3) 0.061(3) 0.024(2) -0.011(2) 0.010(2) -0.006(2)
 H15 0.066(4) 0.042(3) 0.073(4) 0.008(3) 0.048(3) 0.016(3)
 H16 0.119(5) 0.048(3) 0.075(4) 0.027(3) 0.071(4) -0.007(3)
 H17 0.095(4) 0.018(2) 0.067(4) 0.004(3) 0.020(3) -0.005(2)
 H18 0.042(3) 0.029(3) 0.067(4) -0.013(2) 0.010(3) 0.007(2)
 H19 0.043(3) 0.028(3) 0.049(3) 0.001(2) 0.028(2) -0.006(2)
 H20a 0.153(8) 0.054(5) 0.322(13) 0.065(5) -0.019(8) 0.042(6)
 H20b 0.065(5) 0.221(9) 0.111(6) -0.025(5) 0.066(4) -0.071(6)
 H20c 0.137(8) 0.422(16) 0.020(4) -0.088(9) 0.010(4) -0.042(6)
 H22 0.064(4) 0.071(4) 0.087(5) 0.036(3) 0.001(3) 0.001(3)
 H23 0.063(4) 0.017(2) 0.075(4) -0.016(2) 0.024(3) -0.016(3)
 H24 0.066(4) 0.145(6) 0.114(6) -0.058(4) 0.027(4) -0.048(5)
 H25 0.042(4) 0.165(7) 0.106(5) 0.020(4) -0.019(4) -0.005(5)
 H26 0.120(5) 0.039(3) 0.108(5) 0.015(4) 0.039(4) 0.014(4)

loop_
  _geom_bond_atom_site_label_1
  _geom_bond_atom_site_label_2
  _geom_bond_distance
  _geom_bond_site_symmetry_2
  _geom_bond_publ_flag
 S1 P1 1.94986(8) . ?
 P1 C2 1.8283(2) . ?
 P1 C8 1.8225(2) . ?
 P1 C14 1.8186(2) . ?
 C1 C2 1.4157(3) . ?
 C1 C3 1.4386(3) 3_667 ?
 C1 C7 1.4341(3) 3_667 ?
 C2 C3 1.4160(3) . ?
 C3 C4 1.4338(3) . ?
 C4 C5 1.3642(3) . ?
 C5 C6 1.4198(3) . ?
 C6 C7 1.3669(3) . ?
 C8 C9 1.3938(3) . ?
 C8 C13 1.3971(3) . ?
 C9 C10 1.3954(4) . ?
 C10 C11 1.3881(5) . ?
 C11 C12 1.3911(4) . ?
 C12 C13 1.3905(3) . ?
 C14 C15 1.3891(3) . ?
 C14 C19 1.3969(3) . ?
 C15 C16 1.3930(4) . ?
 C16 C17 1.3871(5) . ?
 C17 C18 1.3933(4) . ?
 C18 C19 1.3895(3) . ?
 C20 C21 1.5057(5) . ?
 C21 C22 1.3904(5) . ?
 C21 C26 1.3911(4) . ?
 C22 C23 1.3903(5) . ?
 C23 C24 1.3939(6) . ?
 C24 C25 1.3906(7) . ?
 C25 C26 1.3868(6) . ?

loop_
  _geom_angle_atom_site_label_1
  _geom_angle_atom_site_label_2
  _geom_angle_atom_site_label_3
  _geom_angle
  _geom_angle_site_symmetry_1
  _geom_angle_site_symmetry_3
  _geom_angle_publ_flag
 C2 P1 S1 113.640(7) . . ?
 C8 P1 S1 114.075(8) . . ?
 C8 P1 C2 106.673(9) . . ?
 C14 P1 S1 113.679(8) . . ?
 C14 P1 C2 109.617(9) . . ?
 C14 P1 C8 97.888(9) . . ?
 C3 C1 C2 119.342(17) 3_667 . ?
 C7 C1 C2 122.926(19) 3_667 . ?
 C7 C1 C3 117.669(18) 3_667 3_667 ?
 C1 C2 P1 121.612(15) . . ?
 C3 C2 P1 118.236(15) . . ?
 C3 C2 C1 120.106(18) . . ?
 C2 C3 C1 120.009(18) . 3_667 ?
 C4 C3 C1 117.811(18) . 3_667 ?
 C4 C3 C2 122.124(19) . . ?
 C5 C4 C3 121.43(2) . . ?
 C6 C5 C4 120.09(2) . . ?
 C7 C6 C5 119.86(2) . . ?
 C6 C7 C1 121.50(2) . 3_667 ?
 C9 C8 P1 118.049(18) . . ?
 C13 C8 P1 121.697(16) . . ?
 C13 C8 C9 119.71(2) . . ?
 C10 C9 C8 120.03(3) . . ?
 C11 C10 C9 120.02(2) . . ?
 C12 C11 C10 120.09(2) . . ?
 C13 C12 C11 120.10(3) . . ?
 C12 C13 C8 120.03(2) . . ?
 C15 C14 P1 118.099(18) . . ?
 C19 C14 P1 121.517(16) . . ?
 C19 C14 C15 119.94(2) . . ?
 C16 C15 C14 120.04(3) . . ?
 C17 C16 C15 120.08(3) . . ?
 C18 C17 C16 120.00(2) . . ?
 C19 C18 C17 120.09(3) . . ?
 C18 C19 C14 119.85(2) . . ?
 C22 C21 C20 120.47(3) . . ?
 C26 C21 C20 120.97(4) . . ?
 C26 C21 C22 118.54(3) . . ?
 C23 C22 C21 121.08(3) . . ?
 C24 C23 C22 119.87(4) . . ?
 C25 C24 C23 119.34(4) . . ?
 C26 C25 C24 120.28(4) . . ?
 C25 C26 C21 120.89(4) . . ?


loop_
  _refln_index_h
  _refln_index_k
  _refln_index_l
  _refln_F_squared_calc
  _refln_F_squared_meas
  _refln_F_squared_sigma
  _refln_F_squared_weight
  _refln_observed_status
-23 0 -1 5.093 7.505 1.899 46.648 o
-23 0 1 15.466 14.147 2.112 37.704 o
-23 0 3 11.786 10.419 3.392 14.623 o
-23 0 5 25.641 20.463 2.498 26.955 o
-23 0 7 6.220 6.175 2.072 39.197 o
-23 0 9 0.360 1.574 1.950 44.250 o
-23 0 11 0.474 1.665 1.919 45.666 o
-23 0 13 19.326 21.225 2.346 30.570 o
-23 1 -1 7.121 8.195 1.381 88.194 o
-23 1 0 9.182 10.866 1.432 82.050 o
-23 1 1 0.384 1.239 1.523 72.499 o
-23 1 2 1.792 2.143 1.523 72.499 o
-23 1 3 1.577 0.711 1.269 104.399 o
-23 1 4 0.775 1.280 1.269 104.399 o
-23 1 5 6.507 5.880 1.493 75.488 o
-23 1 6 2.381 2.915 1.412 84.428 o
-23 1 7 4.838 3.900 1.422 83.226 o
-23 1 8 5.409 5.758 1.473 77.585 o
-23 1 9 3.767 3.077 1.432 82.050 o
-23 1 10 3.680 4.854 1.422 83.226 o
-23 1 11 0.286 0.589 1.341 93.620 o
-23 1 12 0.561 0.559 1.320 96.522 o
-23 1 13 2.715 3.179 1.341 93.620 o
-23 1 14 2.862 3.849 1.341 93.620 o
-23 2 0 16.304 20.179 1.950 44.250 o
-23 2 1 2.230 2.417 1.544 70.604 o
-23 2 3 2.161 2.945 1.544 70.604 o
-23 2 4 13.447 13.964 1.798 52.068 o
-23 2 5 0.252 0.020 1.280 102.748 o
-23 2 6 1.526 1.107 1.137 130.041 o
-23 2 7 0.068 0.721 1.361 90.846 o
-23 2 8 2.265 2.701 1.401 85.656 o
-23 2 9 0.188 0.772 1.341 93.620 o
-23 2 10 1.095 0.183 1.320 96.522 o
-23 2 11 4.094 4.743 1.401 85.656 o
-23 2 12 1.973 3.422 1.381 88.194 o
-23 2 13 1.456 2.072 1.361 90.846 o
-23 2 14 13.431 14.350 1.513 73.475 o
-23 3 0 0.117 1.016 1.513 73.475 o
-23 3 1 2.212 0.589 1.513 73.475 o
-23 3 2 0.061 0.173 1.483 76.526 o
-23 3 3 0.993 1.777 1.513 73.475 o
-23 3 4 1.334 1.737 1.533 71.542 o
-23 3 5 11.011 12.014 1.747 55.139 o
-23 3 6 0.439 0.396 1.320 96.522 o
-23 3 7 2.721 3.169 1.341 93.620 o
-23 3 9 5.449 5.271 1.422 83.226 o
-23 3 10 4.117 2.965 1.361 90.846 o
-23 3 11 3.549 4.519 1.391 86.911 o
-23 3 12 2.964 2.458 1.513 73.475 o
-23 3 13 12.244 12.847 1.716 57.114 o
-23 4 0 4.976 3.686 1.594 66.178 o
-23 4 1 1.741 2.265 1.554 69.684 o
-23 4 2 0.026 0.833 1.493 75.488 o
-23 4 4 6.801 4.946 1.605 65.343 o
-23 4 5 1.744 0.630 1.473 77.585 o
-23 4 7 2.168 2.640 1.351 92.217 o
-23 4 9 11.762 13.273 1.554 69.684 o
-23 4 10 0.294 0.619 1.635 62.931 o
-23 4 11 1.085 1.676 1.320 96.522 o
-23 4 12 0.221 0.366 1.452 79.771 o
-23 4 13 3.001 4.103 1.513 73.475 o
-23 4 14 14.930 14.695 1.493 75.488 o
-23 5 1 1.207 0.782 1.523 72.499 o
-23 5 2 5.442 7.627 1.676 59.917 o
-23 5 3 2.710 2.265 1.554 69.684 o
-23 5 4 5.780 6.621 1.655 61.396 o
-23 5 5 3.374 3.301 1.564 68.782 o
-23 5 6 17.313 18.859 1.696 58.490 o
-23 5 7 8.189 7.891 1.473 77.585 o
-23 5 8 14.126 14.482 1.584 67.029 o
-23 5 9 1.487 3.483 1.351 92.217 o
-23 5 10 7.220 7.383 1.432 82.050 o
-23 5 11 0.499 1.909 1.401 85.656 o
-23 5 13 1.278 4.367 1.940 44.715 o
-23 6 1 7.947 8.652 1.686 59.197 o
-23 6 2 0.466 1.757 1.533 71.542 o
-23 6 3 8.767 8.815 1.706 57.796 o
-23 6 4 5.283 5.514 1.635 62.931 o
-23 6 5 7.886 9.069 1.716 57.114 o
-23 6 6 2.395 2.701 1.371 89.505 o
-23 6 7 9.380 9.465 1.523 72.499 o
-23 6 8 3.683 5.453 1.422 83.226 o
-23 6 9 3.854 3.240 1.361 90.846 o
-23 6 11 1.438 2.549 1.310 98.025 o
-23 6 12 1.053 0.691 1.412 84.428 o
-23 7 3 5.923 5.819 1.645 62.156 o
-23 7 4 16.027 17.975 1.940 44.715 o
-23 7 5 0.597 0.914 1.544 70.604 o
-23 7 6 11.350 14.116 1.838 49.792 o
-23 7 8 20.937 20.941 1.716 57.114 o
-23 7 9 1.971 2.275 1.361 90.846 o
-23 7 10 25.279 31.888 1.960 43.793 o
-23 7 12 2.974 2.458 2.691 23.229 o
-23 8 3 0.259 0.701 2.793 21.570 o
-23 8 4 2.270 1.747 1.554 69.684 o
-23 8 5 1.558 1.757 1.554 69.684 o
-23 8 6 7.049 8.246 1.696 58.490 o
-23 8 7 8.829 9.282 1.533 71.542 o
-23 8 8 17.380 18.798 1.696 58.490 o
-23 8 9 16.406 18.615 1.665 60.650 o
-23 8 10 3.955 6.418 1.412 84.428 o
-23 9 6 2.359 2.986 1.554 69.684 o
-23 9 7 4.555 5.149 1.452 79.771 o
-23 9 8 5.075 4.702 1.767 53.879 o
-22 0 -4 4.079 2.884 1.473 77.585 o
-22 0 -2 24.950 27.572 2.508 26.738 o
-22 0 0 4.521 7.231 1.960 43.793 o
-22 0 2 3.196 3.788 1.889 47.151 o
-22 0 4 1.128 2.021 1.767 53.879 o
-22 0 6 0.353 1.574 2.011 41.609 o
-22 0 8 4.387 3.463 2.011 41.609 o
-22 0 12 0.509 0.081 1.533 71.542 o
-22 0 14 3.404 1.696 1.960 43.793 o
-22 0 16 4.129 3.504 1.940 44.715 o
-22 1 -4 1.138 2.214 1.127 132.394 o
-22 1 -3 9.114 11.049 1.290 101.136 o
-22 1 -2 1.023 2.894 1.300 99.562 o
-22 1 -1 15.586 18.849 1.625 63.720 o
-22 1 0 17.192 18.463 1.615 64.524 o
-22 1 1 8.616 8.520 1.442 80.898 o
-22 1 2 6.617 5.687 1.361 90.846 o
-22 1 3 30.235 31.218 2.397 29.288 o
-22 1 4 33.264 36.499 2.498 26.955 o
-22 1 5 25.122 27.206 1.828 50.347 o
-22 1 6 1.933 1.371 1.208 115.192 o
-22 1 7 19.453 16.259 1.696 58.490 o
-22 1 8 10.848 11.415 1.594 66.178 o
-22 1 9 0.275 0.548 1.371 89.505 o
-22 1 10 13.497 14.543 1.676 59.917 o
-22 1 11 2.515 3.595 1.401 85.656 o
-22 1 12 0.054 1.208 1.107 137.297 o
-22 1 13 19.206 18.605 1.625 63.720 o
-22 1 14 10.070 10.623 1.513 73.475 o
-22 1 15 31.455 30.863 1.909 46.153 o
-22 1 16 0.481 0.559 1.330 95.054 o
-22 1 17 31.969 29.532 1.869 48.181 o
-22 2 -4 1.060 1.635 1.117 134.812 o
-22 2 -3 4.836 4.113 1.178 121.227 o
-22 2 -1 19.391 21.377 1.665 60.650 o
-22 2 0 0.022 0.599 1.249 107.821 o
-22 2 1 7.317 9.363 1.767 53.879 o
-22 2 2 2.420 4.052 1.615 64.524 o
-22 2 3 0.628 0.122 1.493 75.488 o
-22 2 5 9.641 11.435 1.523 72.499 o
-22 2 6 3.397 3.676 1.320 96.522 o
-22 2 8 1.063 0.873 1.412 84.428 o
-22 2 9 5.829 5.697 1.483 76.526 o
-22 2 10 7.532 8.429 1.523 72.499 o
-22 2 11 0.803 0.965 1.351 92.217 o
-22 2 12 3.647 3.879 1.137 130.041 o
-22 2 13 9.490 9.841 1.493 75.488 o
-22 2 14 0.479 2.265 1.361 90.846 o
-22 2 16 3.598 2.813 1.371 89.505 o
-22 2 17 0.799 2.437 1.341 93.620 o
-22 3 -4 12.735 11.120 1.300 99.562 o
-22 3 -3 0.779 1.493 1.127 132.394 o
-22 3 -2 25.653 31.127 1.665 60.650 o
-22 3 -1 1.848 4.072 1.625 63.720 o
-22 3 0 13.302 10.917 1.818 50.911 o
-22 3 1 4.875 3.219 1.635 62.931 o
-22 3 3 1.640 1.645 1.564 68.782 o
-22 3 4 25.925 26.983 2.112 37.704 o
-22 3 5 6.697 8.033 1.706 57.796 o
-22 3 6 1.150 1.452 1.280 102.748 o
-22 3 7 0.073 0.284 1.158 125.518 o
-22 3 9 0.013 0.091 1.127 132.394 o
-22 3 10 0.001 1.168 1.351 92.217 o
-22 3 11 0.984 0.965 1.361 90.846 o
-22 3 12 2.114 3.930 1.137 130.041 o
-22 3 13 0.265 0.792 1.330 95.054 o
-22 3 14 32.958 30.863 1.808 51.484 o
-22 3 15 3.364 3.138 1.361 90.846 o
-22 3 16 18.223 17.315 1.615 64.524 o
-22 3 17 1.662 1.919 1.330 95.054 o
-22 4 -3 13.539 13.862 1.554 69.684 o
-22 4 -2 0.281 0.427 1.290 101.136 o
-22 4 0 0.000 0.142 1.564 68.782 o
-22 4 1 2.770 1.493 1.605 65.343 o
-22 4 2 0.543 0.345 1.554 69.684 o
-22 4 4 5.790 7.759 1.706 57.796 o
-22 4 5 5.433 4.306 1.635 62.931 o
-22 4 7 1.057 0.112 1.330 95.054 o
-22 4 8 10.838 11.039 1.544 70.604 o
-22 4 9 2.232 2.092 1.158 125.518 o
-22 4 10 11.868 9.536 1.280 102.748 o
-22 4 11 1.708 2.336 1.239 109.596 o
-22 4 12 16.649 16.716 1.442 80.898 o
-22 4 13 2.385 3.768 1.249 107.821 o
-22 4 14 7.433 8.845 1.462 78.666 o
-22 4 15 2.966 2.214 1.351 92.217 o
-22 4 16 6.684 6.256 1.391 86.911 o
-22 4 17 2.144 0.213 1.280 102.748 o
-22 5 -3 0.271 0.944 1.310 98.025 o
-22 5 -2 14.695 16.330 1.615 64.524 o
-22 5 0 2.332 1.737 1.605 65.343 o
-22 5 1 0.165 0.437 1.564 68.782 o
-22 5 2 2.078 3.219 1.625 63.720 o
-22 5 3 1.713 1.533 1.584 67.029 o
-22 5 4 32.504 36.417 2.549 25.892 o
-22 5 5 0.001 0.264 1.513 73.475 o
-22 5 6 9.186 11.811 1.808 51.484 o
-22 5 8 0.246 1.330 1.341 93.620 o
-22 5 10 0.200 0.030 1.280 102.748 o
-22 5 11 9.647 9.709 1.493 75.488 o
-22 5 12 2.380 4.032 1.056 150.816 o
-22 5 13 3.001 3.940 1.219 113.280 o
-22 5 14 27.192 28.009 1.747 55.139 o
-22 5 15 0.258 0.183 1.269 104.399 o
-22 5 16 9.201 7.464 1.412 84.428 o
-22 5 17 0.834 0.254 1.259 106.089 o
-22 6 -3 8.875 7.637 1.442 80.898 o
-22 6 -2 5.085 4.804 1.401 85.656 o
-22 6 -1 2.390 1.483 1.330 95.054 o
-22 6 0 7.202 7.586 1.462 78.666 o
-22 6 1 0.166 1.127 1.594 66.178 o
-22 6 2 2.377 2.427 1.615 64.524 o
-22 6 3 6.193 6.723 1.716 57.114 o
-22 6 4 10.893 12.562 1.858 48.709 o
-22 6 5 0.405 0.995 1.533 71.542 o
-22 6 6 13.299 13.405 1.869 48.181 o
-22 6 7 3.998 4.062 1.615 64.524 o
-22 6 8 18.390 18.320 1.706 57.796 o
-22 6 9 2.820 3.036 1.381 88.194 o
-22 6 10 19.938 19.285 1.676 59.917 o
-22 6 12 3.204 2.935 1.219 113.280 o
-22 6 14 3.503 4.113 1.625 63.720 o
-22 6 15 2.982 2.691 1.310 98.025 o
-22 6 16 0.868 1.259 1.280 102.748 o
-22 7 -3 3.980 5.545 1.401 85.656 o
-22 7 -2 3.610 3.981 1.391 86.911 o
-22 7 -1 1.082 0.274 1.300 99.562 o
-22 7 1 5.562 4.804 1.676 59.917 o
-22 7 2 1.033 1.605 1.594 66.178 o
-22 7 3 12.207 11.841 1.848 49.246 o
-22 7 4 2.268 4.022 1.655 61.396 o
-22 7 5 9.764 9.526 1.777 53.265 o
-22 7 6 3.867 6.337 1.696 58.490 o
-22 7 7 2.215 2.183 1.554 69.684 o
-22 7 8 3.063 2.894 1.381 88.194 o
-22 7 9 0.017 0.345 1.310 98.025 o
-22 7 10 1.279 2.143 1.361 90.846 o
-22 7 11 6.731 6.154 1.432 82.050 o
-22 7 12 0.421 0.061 1.280 102.748 o
-22 7 13 8.841 9.475 1.290 101.136 o
-22 7 14 7.053 6.540 1.330 95.054 o
-22 7 15 12.658 12.623 1.533 71.542 o
-22 7 16 6.758 7.200 1.686 59.197 o
-22 8 -2 5.793 5.220 1.412 84.428 o
-22 8 -1 5.961 5.667 1.422 83.226 o
-22 8 1 0.121 0.721 1.300 99.562 o
-22 8 2 3.352 3.483 1.655 61.396 o
-22 8 3 13.258 15.386 1.899 46.648 o
-22 8 4 5.639 7.952 1.737 55.786 o
-22 8 5 6.866 7.261 1.737 55.786 o
-22 8 6 2.095 0.944 1.564 68.782 o
-22 8 7 4.180 3.169 1.625 63.720 o
-22 8 8 4.324 5.129 1.462 78.666 o
-22 8 9 19.015 16.706 1.676 59.917 o
-22 8 10 10.998 10.694 1.533 71.542 o
-22 8 11 13.200 14.776 1.594 66.178 o
-22 8 12 13.861 13.090 1.533 71.542 o
-22 8 13 3.239 3.179 1.188 119.163 o
-22 8 14 12.301 13.121 1.483 76.526 o
-22 8 15 6.690 6.916 1.351 92.217 o
-22 9 -1 0.350 0.386 1.310 98.025 o
-22 9 0 2.132 2.488 1.320 96.522 o
-22 9 2 8.296 6.205 1.523 72.499 o
-22 9 3 0.075 1.168 1.564 68.782 o
-22 9 5 2.889 3.412 1.635 62.931 o
-22 9 6 2.803 3.311 1.625 63.720 o
-22 9 8 7.002 6.164 1.483 76.526 o
-22 9 9 0.002 0.366 1.361 90.846 o
-22 9 11 1.119 0.670 1.361 90.846 o
-22 9 12 3.816 5.464 1.401 85.656 o
-22 9 13 1.530 2.569 1.178 121.227 o
-22 9 14 0.589 1.401 1.249 107.821 o
-22 10 0 1.505 2.356 1.330 95.054 o
-22 10 1 0.859 0.752 1.300 99.562 o
-22 10 2 1.763 2.153 1.320 96.522 o
-22 10 3 8.469 11.364 1.818 50.911 o
-22 10 4 2.088 1.848 1.625 63.720 o
-22 10 5 15.139 17.802 1.990 42.462 o
-22 10 6 0.319 0.030 1.574 67.897 o
-22 10 7 10.315 12.532 1.848 49.246 o
-22 10 8 2.051 3.575 1.432 82.050 o
-22 10 9 35.441 39.231 2.234 33.703 o
-22 10 11 14.467 12.958 1.767 53.879 o
-22 10 12 4.651 5.870 1.401 85.656 o
-22 10 13 12.512 12.623 1.341 93.620 o
-22 11 2 0.002 0.274 1.280 102.748 o
-22 11 3 6.265 7.109 1.574 67.897 o
-22 11 4 17.326 18.828 2.001 42.032 o
-22 11 5 6.397 7.566 1.757 54.503 o
-22 11 7 3.402 4.316 1.635 62.931 o
-22 11 8 2.981 3.737 1.432 82.050 o
-22 11 9 2.683 4.540 1.432 82.050 o
-22 11 10 4.909 3.971 1.391 86.911 o
-22 11 11 0.225 0.599 1.462 78.666 o
-22 11 12 1.146 1.523 1.320 96.522 o
-22 12 3 0.527 0.112 1.290 101.136 o
-22 12 4 6.062 6.692 1.493 75.488 o
-22 12 5 14.927 18.666 2.021 41.192 o
-22 12 6 1.741 2.691 1.625 63.720 o
-22 12 7 0.912 0.345 1.361 90.846 o
-22 12 8 3.905 5.281 1.462 78.666 o
-22 12 9 13.303 14.299 1.605 65.343 o
-22 12 10 0.538 0.569 1.300 99.562 o
-21 0 -7 0.193 1.432 1.706 57.796 o
-21 0 -3 0.054 4.357 1.503 74.472 o
-21 0 -1 28.182 25.988 2.539 26.100 o
-21 0 1 18.004 18.849 2.387 29.538 o
-21 0 3 96.257 110.796 4.113 9.945 o
-21 0 5 74.012 88.241 3.900 11.062 o
-21 0 7 17.171 17.295 2.539 26.100 o
-21 0 9 2.438 5.697 2.122 37.344 o
-21 0 11 0.005 1.249 1.584 67.029 o
-21 0 13 12.177 12.461 2.224 34.012 o
-21 0 15 14.300 17.579 2.336 30.836 o
-21 0 17 14.697 12.989 2.265 32.802 o
-21 0 19 7.176 8.104 2.041 40.376 o
-21 1 -6 20.521 19.732 1.564 68.782 o
-21 1 -5 6.083 5.433 1.117 134.812 o
-21 1 -2 0.955 1.686 1.148 127.749 o
-21 1 -1 3.566 5.738 1.391 86.911 o
-21 1 0 19.531 21.459 1.686 59.197 o
-21 1 1 0.435 0.528 1.330 95.054 o
-21 1 2 1.276 2.295 1.330 95.054 o
-21 1 3 0.760 0.660 1.310 98.025 o
-21 1 4 9.535 11.273 1.564 68.782 o
-21 1 5 10.294 8.632 1.737 55.786 o
-21 1 6 5.775 6.053 1.442 80.898 o
-21 1 7 25.753 25.998 1.635 62.931 o
-21 1 8 15.913 14.857 1.716 57.114 o
-21 1 9 8.770 5.748 1.523 72.499 o
-21 1 11 5.499 6.164 1.208 115.192 o
-21 1 12 2.759 2.833 1.158 125.518 o
-21 1 13 0.526 0.467 1.341 93.620 o
-21 1 14 1.942 2.194 1.391 86.911 o
-21 1 15 1.221 3.240 1.412 84.428 o
-21 1 16 5.107 5.057 1.442 80.898 o
-21 1 17 0.981 0.853 1.351 92.217 o
-21 1 18 13.165 14.025 1.564 68.782 o
-21 1 19 0.069 0.711 1.290 101.136 o
-21 1 20 6.234 5.362 1.391 86.911 o
-21 2 -6 3.404 2.600 1.259 106.089 o
-21 2 -5 3.693 3.118 1.066 147.957 o
-21 2 -4 3.823 3.148 1.066 147.957 o
-21 2 -3 2.938 3.229 1.168 123.344 o
-21 2 -2 5.041 6.824 1.239 109.596 o
-21 2 -1 3.257 3.920 1.198 117.152 o
-21 2 0 20.949 20.423 1.696 58.490 o
-21 2 1 6.236 5.382 1.432 82.050 o
-21 2 2 8.241 9.709 1.513 73.475 o
-21 2 3 13.981 15.040 1.980 42.899 o
-21 2 4 34.682 39.799 2.579 25.284 o
-21 2 5 0.103 0.142 1.330 95.054 o
-21 2 7 11.667 12.278 1.554 69.684 o
-21 2 8 0.195 0.274 1.168 123.344 o
-21 2 9 2.111 1.432 1.198 117.152 o
-21 2 10 1.829 1.970 1.330 95.054 o
-21 2 11 4.358 5.149 1.188 119.163 o
-21 2 12 3.604 4.529 1.137 130.041 o
-21 2 13 2.684 1.208 1.341 93.620 o
-21 2 14 22.137 20.433 1.706 57.796 o
-21 2 15 1.308 0.792 1.371 89.505 o
-21 2 16 14.556 13.954 1.594 66.178 o
-21 2 17 7.480 8.256 1.503 74.472 o
-21 2 18 12.909 12.501 1.544 70.604 o
-21 2 19 3.351 3.311 1.361 90.846 o
-21 2 20 7.723 9.770 1.483 76.526 o
-21 3 -7 11.658 10.582 1.391 86.911 o
-21 3 -6 3.365 2.244 1.229 111.415 o
-21 3 -5 18.455 16.858 1.290 101.136 o
-21 3 -4 1.299 1.767 1.158 125.518 o
-21 3 -3 14.544 15.274 1.412 84.428 o
-21 3 -2 4.917 5.057 1.208 115.192 o
-21 3 -1 0.266 0.701 1.127 132.394 o
-21 3 0 0.717 2.701 1.341 93.620 o
-21 3 1 36.115 38.337 2.549 25.892 o
-21 3 2 4.498 5.301 1.757 54.503 o
-21 3 3 0.077 1.117 1.594 66.178 o
-21 3 4 1.146 1.076 1.564 68.782 o
-21 3 5 16.345 15.609 1.625 63.720 o
-21 3 6 1.314 0.437 1.330 95.054 o
-21 3 7 2.641 3.097 1.341 93.620 o
-21 3 9 1.774 2.265 1.208 115.192 o
-21 3 10 0.888 0.711 1.087 142.478 o
-21 3 11 0.106 0.244 1.097 139.852 o
-21 3 12 10.423 9.170 1.208 115.192 o
-21 3 13 9.891 9.008 1.361 90.846 o
-21 3 14 11.221 11.547 1.533 71.542 o
-21 3 15 0.613 0.152 1.351 92.217 o
-21 3 16 7.710 5.220 1.442 80.898 o
-21 3 17 0.048 1.239 1.341 93.620 o
-21 3 18 5.920 6.073 1.422 83.226 o
-21 3 19 0.898 1.401 1.310 98.025 o
-21 4 -7 0.902 1.676 1.219 113.280 o
-21 4 -6 1.235 1.523 1.198 117.152 o
-21 4 -5 6.431 5.646 1.198 117.152 o
-21 4 -4 0.037 0.061 1.127 132.394 o
-21 4 -3 0.882 1.239 1.148 127.749 o
-21 4 -2 10.481 9.394 1.310 98.025 o
-21 4 -1 0.386 0.538 1.310 98.025 o
-21 4 0 30.150 30.131 1.889 47.151 o
-21 4 1 2.537 2.904 1.645 62.156 o
-21 4 4 23.141 23.875 2.112 37.704 o
-21 4 5 26.312 28.334 2.214 34.324 o
-21 4 6 1.396 1.412 1.584 67.029 o
-21 4 7 2.119 1.219 1.351 92.217 o
-21 4 8 4.714 4.854 1.280 102.748 o
-21 4 9 17.026 16.970 1.483 76.526 o
-21 4 10 2.368 1.980 1.107 137.297 o
-21 4 11 5.228 4.316 1.005 166.435 o
-21 4 12 0.091 1.239 0.975 177.000 o
-21 4 13 22.065 20.656 1.513 73.475 o
-21 4 14 33.266 30.081 1.848 49.246 o
-21 4 15 5.252 4.854 1.422 83.226 o
-21 4 16 3.613 3.199 1.391 86.911 o
-21 4 17 14.516 13.486 1.564 68.782 o
-21 4 18 9.368 9.241 1.493 75.488 o
-21 5 -6 17.248 15.954 1.381 88.194 o
-21 5 -5 0.615 0.447 1.239 109.596 o
-21 5 -4 0.042 0.162 1.127 132.394 o
-21 5 -3 6.966 5.738 1.442 80.898 o
-21 5 -2 1.520 1.716 1.351 92.217 o
-21 5 -1 3.906 4.783 1.422 83.226 o
-21 5 0 0.379 0.975 1.351 92.217 o
-21 5 1 14.065 13.578 1.625 63.720 o
-21 5 2 4.039 2.864 1.635 62.931 o
-21 5 3 0.724 0.376 1.584 67.029 o
-21 5 5 6.034 5.250 1.747 55.139 o
-21 5 7 18.025 20.280 2.021 41.192 o
-21 5 8 7.015 6.916 1.716 57.114 o
-21 5 10 19.722 20.260 1.391 86.911 o
-21 5 11 0.832 2.275 0.975 177.000 o
-21 5 12 10.201 11.618 1.208 115.192 o
-21 5 13 1.078 1.645 1.056 150.816 o
-21 5 14 0.406 1.533 1.351 92.217 o
-21 5 15 10.571 9.018 1.483 76.526 o
-21 5 16 10.808 8.906 1.493 75.488 o
-21 5 17 4.389 4.174 1.371 89.505 o
-21 5 18 0.226 0.589 1.310 98.025 o
-21 5 19 0.467 0.386 1.330 95.054 o
-21 6 -6 0.176 2.102 1.554 69.684 o
-21 6 -5 2.671 2.965 1.564 68.782 o
-21 6 -3 0.153 5.118 1.422 83.226 o
-21 6 -2 6.843 6.591 1.483 76.526 o
-21 6 -1 0.448 1.127 1.351 92.217 o
-21 6 0 0.966 5.646 1.432 82.050 o
-21 6 1 7.892 6.601 1.462 78.666 o
-21 6 2 6.200 7.962 1.747 55.139 o
-21 6 3 4.793 10.968 1.798 52.068 o
-21 6 4 39.295 46.055 2.854 20.659 o
-21 6 5 0.004 0.081 1.564 68.782 o
-21 6 6 16.388 19.387 2.021 41.192 o
-21 6 7 2.506 3.361 1.686 59.197 o
-21 6 8 4.972 8.216 1.767 53.879 o
-21 6 9 10.893 10.988 1.554 69.684 o
-21 6 10 3.811 4.326 1.249 107.821 o
-21 6 11 49.470 54.454 2.051 39.977 o
-21 6 12 0.016 1.371 1.087 142.478 o
-21 6 13 31.936 29.969 1.493 75.488 o
-21 6 14 11.551 9.891 1.269 104.399 o
-21 6 15 18.876 22.322 1.533 71.542 o
-21 6 16 4.044 4.052 1.391 86.911 o
-21 6 17 13.885 11.547 1.493 75.488 o
-21 6 18 1.227 1.533 1.391 86.911 o
-21 6 19 5.114 4.936 1.371 89.505 o
-21 7 -6 24.776 25.175 2.011 41.609 o
-21 7 -5 3.136 3.453 1.605 65.343 o
-21 7 -4 12.905 13.192 1.605 65.343 o
-21 7 -3 0.052 0.152 1.330 95.054 o
-21 7 -2 10.086 9.577 1.544 70.604 o
-21 7 -1 3.598 1.818 1.381 88.194 o
-21 7 0 3.608 2.712 1.391 86.911 o
-21 7 3 1.995 2.630 1.615 64.524 o
-21 7 4 2.230 1.544 1.615 64.524 o
-21 7 5 1.440 0.721 1.554 69.684 o
-21 7 6 5.302 3.961 1.625 63.720 o
-21 7 7 0.002 2.437 1.584 67.029 o
-21 7 8 27.361 27.532 2.122 37.344 o
-21 7 9 9.872 7.698 1.513 73.475 o
-21 7 10 21.610 20.656 1.544 70.604 o
-21 7 11 3.485 4.194 1.137 130.041 o
-21 7 12 10.220 10.826 1.341 93.620 o
-21 7 14 6.382 6.997 1.412 84.428 o
-21 7 15 6.915 7.231 1.391 86.911 o
-21 7 16 2.733 2.234 1.127 132.394 o
-21 7 17 10.496 11.922 1.584 67.029 o
-21 7 18 0.683 0.944 1.381 88.194 o
-21 8 -5 2.442 4.672 1.605 65.343 o
-21 8 -4 1.824 2.976 1.381 88.194 o
-21 8 -3 2.289 1.889 1.381 88.194 o
-21 8 -2 1.244 2.539 1.391 86.911 o
-21 8 -1 11.255 8.724 1.523 72.499 o
-21 8 0 3.422 3.676 1.422 83.226 o
-21 8 1 12.069 11.679 1.574 67.897 o
-21 8 2 11.772 11.709 1.564 68.782 o
-21 8 3 5.688 5.220 1.716 57.114 o
-21 8 5 5.267 6.520 1.706 57.796 o
-21 8 6 14.723 18.747 1.980 42.899 o
-21 8 7 1.650 2.458 1.605 65.343 o
-21 8 8 0.078 0.579 1.533 71.542 o
-21 8 9 9.239 9.313 1.564 68.782 o
-21 8 10 24.961 26.628 1.665 60.650 o
-21 8 11 10.868 12.765 1.280 102.748 o
-21 8 12 16.683 16.472 1.432 82.050 o
-21 8 13 33.308 32.761 1.747 55.139 o
-21 8 14 3.010 3.737 1.351 92.217 o
-21 8 15 25.038 26.282 1.716 57.114 o
-21 8 16 3.521 3.422 1.341 93.620 o
-21 8 17 44.865 53.976 2.397 29.288 o
-21 8 18 13.100 13.740 1.848 49.246 o
-21 9 -5 37.044 37.728 2.051 39.977 o
-21 9 -4 2.136 1.940 1.208 115.192 o
-21 9 -3 1.269 0.538 1.158 125.518 o
-21 9 -2 2.347 2.366 1.198 117.152 o
-21 9 -1 11.516 13.395 1.391 86.911 o
-21 9 0 0.957 0.223 1.188 119.163 o
-21 9 1 0.557 0.944 1.341 93.620 o
-21 9 3 4.998 3.930 1.391 86.911 o
-21 9 4 6.234 7.149 1.767 53.879 o
-21 9 5 3.839 4.499 1.686 59.197 o
-21 9 6 0.877 1.391 1.605 65.343 o
-21 9 9 50.268 54.829 2.661 23.764 o
-21 9 10 0.086 1.198 1.259 106.089 o
-21 9 11 32.034 32.112 1.605 65.343 o
-21 9 12 0.283 1.320 1.208 115.192 o
-21 9 13 22.321 23.987 1.544 70.604 o
-21 9 14 0.629 1.208 1.310 98.025 o
-21 9 15 13.879 13.700 1.523 72.499 o
-21 9 16 8.688 9.445 1.442 80.898 o
-21 9 17 17.670 18.798 1.574 67.897 o
-21 10 -4 4.228 3.351 1.330 95.054 o
-21 10 -2 3.128 3.798 1.219 113.280 o
-21 10 -1 6.456 6.662 1.280 102.748 o
-21 10 0 3.387 0.701 1.178 121.227 o
-21 10 1 0.239 0.223 1.148 127.749 o
-21 10 2 3.298 2.742 1.198 117.152 o
-21 10 3 1.371 1.767 1.178 121.227 o
-21 10 5 1.504 2.062 1.615 64.524 o
-21 10 6 5.092 5.443 1.696 58.490 o
-21 10 7 0.497 1.036 1.605 65.343 o
-21 10 8 2.801 3.036 1.635 62.931 o
-21 10 9 0.796 0.894 1.381 88.194 o
-21 10 10 31.336 34.458 1.879 47.662 o
-21 10 11 5.960 6.449 1.473 77.585 o
-21 10 12 27.348 27.948 1.615 64.524 o
-21 10 13 0.401 0.152 1.178 121.227 o
-21 10 14 28.873 30.639 2.001 42.032 o
-21 10 15 0.158 0.254 1.269 104.399 o
-21 10 16 17.987 18.412 1.594 66.178 o
-21 10 17 1.291 2.062 1.615 64.524 o
-21 11 -3 0.652 1.858 1.168 123.344 o
-21 11 -2 1.806 2.671 1.188 119.163 o
-21 11 -1 2.604 1.533 1.178 121.227 o
-21 11 0 1.753 1.757 1.178 121.227 o
-21 11 3 0.493 0.884 1.158 125.518 o
-21 11 4 1.482 1.219 1.320 96.522 o
-21 11 5 5.225 4.732 1.686 59.197 o
-21 11 6 5.700 4.936 1.442 80.898 o
-21 11 7 12.989 12.237 1.594 66.178 o
-21 11 8 9.014 8.835 1.594 66.178 o
-21 11 9 24.799 26.689 1.889 47.151 o
-21 11 10 8.910 8.500 1.401 85.656 o
-21 11 11 7.641 9.678 1.544 70.604 o
-21 11 12 16.041 17.467 1.452 79.771 o
-21 11 13 3.990 4.468 1.249 107.821 o
-21 11 14 2.011 4.438 1.351 92.217 o
-21 11 15 3.565 6.428 1.391 86.911 o
-21 11 16 1.232 1.737 1.280 102.748 o
-21 12 -2 0.100 0.386 1.127 132.394 o
-21 12 0 0.119 1.554 1.158 125.518 o
-21 12 1 1.877 1.665 1.178 121.227 o
-21 12 2 1.642 1.858 1.168 123.344 o
-21 12 3 8.985 8.927 1.300 99.562 o
-21 12 4 0.483 0.102 1.300 99.562 o
-21 12 5 0.009 0.711 1.584 67.029 o
-21 12 6 6.001 7.149 1.503 74.472 o
-21 12 7 0.050 0.213 1.351 92.217 o
-21 12 8 4.596 3.524 1.280 102.748 o
-21 12 9 4.234 3.443 1.290 101.136 o
-21 12 10 11.399 10.501 1.269 104.399 o
-21 12 11 0.675 0.508 1.229 111.415 o
-21 12 12 9.779 11.303 1.371 89.505 o
-21 12 13 0.956 1.208 1.188 119.163 o
-21 12 14 12.998 11.049 1.473 77.585 o
-21 12 15 0.010 1.544 1.280 102.748 o
-21 13 -1 0.662 1.188 1.137 130.041 o
-21 13 0 3.566 3.697 1.188 119.163 o
-21 13 1 0.947 0.041 1.127 132.394 o
-21 13 2 0.940 1.137 1.158 125.518 o
-21 13 4 14.746 13.608 1.909 46.153 o
-21 13 5 0.001 1.178 1.432 82.050 o
-21 13 6 3.236 3.818 1.473 77.585 o
-21 13 8 15.105 13.913 1.462 78.666 o
-21 13 10 7.887 6.723 1.229 111.415 o
-21 13 11 0.674 1.117 1.239 109.596 o
-21 13 12 6.178 7.139 1.198 117.152 o
-21 13 13 8.284 8.754 1.198 117.152 o
-21 13 14 0.236 0.366 1.178 121.227 o
-21 14 0 4.233 5.748 1.219 113.280 o
-21 14 1 2.983 2.417 1.178 121.227 o
-21 14 2 2.211 2.326 1.168 123.344 o
-21 14 3 4.153 4.194 1.665 60.650 o
-21 14 5 4.240 4.712 1.503 74.472 o
-21 14 6 1.855 1.533 1.432 82.050 o
-21 14 7 0.093 0.559 1.391 86.911 o
-21 14 9 5.987 5.291 1.310 98.025 o
-21 14 10 2.326 2.234 1.229 111.415 o
-21 14 11 3.329 4.022 1.290 101.136 o
-21 14 12 4.408 5.149 1.158 125.518 o
-21 15 2 2.459 1.645 1.574 67.897 o
-21 15 3 0.953 2.305 1.564 68.782 o
-21 15 4 10.356 11.313 1.635 62.931 o
-21 15 5 3.903 3.636 1.503 74.472 o
-21 15 6 6.311 7.221 1.564 68.782 o
-21 15 8 20.073 21.560 1.605 65.343 o
-21 15 9 5.043 3.453 1.300 99.562 o
-21 15 10 10.875 10.745 1.503 74.472 o
-20 0 -8 8.377 8.084 2.011 41.609 o
-20 0 -6 6.586 5.829 1.940 44.715 o
-20 0 -4 7.502 6.195 1.605 65.343 o
-20 0 0 18.258 20.433 2.397 29.288 o
-20 0 2 15.400 14.705 2.234 33.703 o
-20 0 4 177.013 198.306 4.743 7.480 o
-20 0 6 75.338 69.728 3.595 13.017 o
-20 0 8 259.731 240.705 7.434 3.044 o
-20 0 10 55.828 55.276 2.976 19.001 o
-20 0 12 49.197 47.345 2.915 19.804 o
-20 0 14 1.126 2.234 2.001 42.032 o
-20 0 16 0.186 0.152 1.950 44.250 o
-20 0 18 16.110 14.837 2.305 31.657 o
-20 0 20 6.985 15.903 2.234 33.703 o
-20 1 -8 0.405 0.030 1.249 107.821 o
-20 1 -7 21.148 19.671 1.635 62.931 o
-20 1 -6 0.275 0.152 1.137 130.041 o
-20 1 -5 4.760 3.717 1.107 137.297 o
-20 1 -4 1.273 0.975 1.036 156.789 o
-20 1 -2 3.629 4.235 1.137 130.041 o
-20 1 -1 18.892 18.615 1.503 74.472 o
-20 1 1 0.542 0.599 1.290 101.136 o
-20 1 2 22.006 23.093 1.716 57.114 o
-20 1 3 18.222 16.543 1.574 67.897 o
-20 1 4 5.776 5.718 1.361 90.846 o
-20 1 5 0.576 1.645 1.290 101.136 o
-20 1 6 30.078 35.940 2.600 24.891 o
-20 1 7 17.318 19.498 1.676 59.917 o
-20 1 8 1.541 2.021 1.188 119.163 o
-20 1 9 0.979 1.046 1.208 115.192 o
-20 1 10 0.360 0.884 1.087 142.478 o
-20 1 11 2.393 4.062 1.158 125.518 o
-20 1 12 21.505 21.672 1.432 82.050 o
-20 1 13 9.663 7.749 1.523 72.499 o
-20 1 14 4.939 4.580 1.462 78.666 o
-20 1 15 0.164 0.782 1.412 84.428 o
-20 1 16 1.244 0.894 1.371 89.505 o
-20 1 17 0.864 1.544 1.371 89.505 o
-20 1 18 0.874 0.538 1.371 89.505 o
-20 1 19 2.077 2.133 1.391 86.911 o
-20 1 21 2.309 3.260 1.371 89.505 o
-20 2 -9 25.474 22.230 1.655 61.396 o
-20 2 -7 4.342 3.626 1.310 98.025 o
-20 2 -6 1.417 0.823 1.137 130.041 o
-20 2 -5 1.165 1.046 1.036 156.789 o
-20 2 -4 0.273 0.447 1.036 156.789 o
-20 2 -3 7.640 7.281 1.188 119.163 o
-20 2 -2 15.634 17.386 1.483 76.526 o
-20 2 -1 7.697 10.562 1.351 92.217 o
-20 2 0 42.828 42.277 2.092 38.440 o
-20 2 1 6.788 7.657 1.442 80.898 o
-20 2 2 20.435 24.129 1.737 55.786 o
-20 2 3 29.789 34.234 2.102 38.069 o
-20 2 4 28.934 24.779 2.122 37.344 o
-20 2 5 32.102 28.781 2.336 30.836 o
-20 2 6 43.574 49.924 2.894 20.083 o
-20 2 7 69.141 71.454 2.691 23.229 o
-20 2 8 4.165 4.387 1.371 89.505 o
-20 2 9 8.153 8.287 1.188 119.163 o
-20 2 10 2.219 3.158 1.005 166.435 o
-20 2 11 12.290 12.786 1.290 101.136 o
-20 2 12 16.126 13.781 1.320 96.522 o
-20 2 13 4.432 3.321 1.422 83.226 o
-20 2 14 2.162 0.772 1.422 83.226 o
-20 2 15 0.925 0.325 1.401 85.656 o
-20 2 17 3.072 1.970 1.371 89.505 o
-20 2 18 0.752 0.691 1.361 90.846 o
-20 2 19 0.207 0.650 1.320 96.522 o
-20 2 20 9.554 9.963 1.533 71.542 o
-20 2 21 15.674 15.172 1.584 67.029 o
-20 3 -9 1.152 2.122 1.290 101.136 o
-20 3 -8 2.707 1.655 1.280 102.748 o
-20 3 -7 0.555 1.401 1.259 106.089 o
-20 3 -6 3.694 3.768 1.198 117.152 o
-20 3 -5 7.035 8.013 1.178 121.227 o
-20 3 -4 0.138 0.416 1.026 159.909 o
-20 3 -3 0.322 0.630 1.076 145.179 o
-20 3 -2 24.300 22.840 1.574 67.897 o
-20 3 -1 8.703 10.917 1.361 90.846 o
-20 3 0 40.959 39.850 2.001 42.032 o
-20 3 1 8.218 8.114 1.473 77.585 o
-20 3 3 2.509 3.016 1.625 63.720 o
-20 3 4 8.203 7.028 1.716 57.114 o
-20 3 5 2.465 2.417 1.584 67.029 o
-20 3 6 0.123 0.508 1.290 101.136 o
-20 3 7 0.008 0.061 1.290 101.136 o
-20 3 8 1.035 0.325 1.269 104.399 o
-20 3 9 12.322 13.090 1.259 106.089 o
-20 3 10 4.650 4.296 1.026 159.909 o
-20 3 11 6.369 5.362 1.036 156.789 o
-20 3 12 0.054 0.467 1.097 139.852 o
-20 3 13 8.492 9.678 1.391 86.911 o
-20 3 14 19.788 18.970 1.737 55.786 o
-20 3 15 7.449 5.230 1.493 75.488 o
-20 3 16 5.576 3.219 1.412 84.428 o
-20 3 17 20.121 17.650 1.645 62.156 o
-20 3 18 1.748 0.284 1.351 92.217 o
-20 3 19 6.628 5.575 1.442 80.898 o
-20 3 20 0.170 1.767 1.371 89.505 o
-20 3 21 5.536 5.626 1.412 84.428 o
-20 4 -9 36.420 33.208 1.869 48.181 o
-20 4 -8 0.255 0.264 1.239 109.596 o
-20 4 -7 0.980 0.122 1.239 109.596 o
-20 4 -6 6.568 4.844 1.219 113.280 o
-20 4 -5 0.043 0.366 1.036 156.789 o
-20 4 -4 0.006 0.772 1.046 153.759 o
-20 4 -2 5.841 6.205 1.280 102.748 o
-20 4 -1 1.165 3.260 1.208 115.192 o
-20 4 0 0.721 0.985 1.361 90.846 o
-20 4 1 53.248 54.779 2.569 25.484 o
-20 4 2 3.110 2.031 1.584 67.029 o
-20 4 3 11.469 10.775 1.808 51.484 o
-20 4 4 2.536 3.575 1.635 62.931 o
-20 4 5 69.808 71.464 2.712 22.882 o
-20 4 6 12.036 13.893 1.584 67.029 o
-20 4 7 65.371 68.560 2.661 23.764 o
-20 4 8 2.882 1.219 1.300 99.562 o
-20 4 9 12.216 12.877 1.269 104.399 o
-20 4 10 3.339 2.844 1.005 166.435 o
-20 4 11 2.653 3.554 1.005 166.435 o
-20 4 13 21.134 19.671 1.351 92.217 o
-20 4 15 4.476 2.833 1.452 79.771 o
-20 4 16 1.185 1.330 1.381 88.194 o
-20 4 17 0.864 1.168 1.361 90.846 o
-20 4 19 0.943 0.711 1.401 85.656 o
-20 4 21 4.914 5.453 1.391 86.911 o
-20 5 -9 2.785 3.473 1.290 101.136 o
-20 5 -8 0.192 0.173 1.229 111.415 o
-20 5 -7 0.074 0.487 1.208 115.192 o
-20 5 -6 2.202 1.503 1.148 127.749 o
-20 5 -5 16.008 15.639 1.300 99.562 o
-20 5 -4 0.036 0.376 1.137 130.041 o
-20 5 -3 6.454 7.850 1.280 102.748 o
-20 5 -2 4.034 3.301 1.290 101.136 o
-20 5 -1 2.939 3.829 1.442 80.898 o
-20 5 0 11.980 11.496 1.594 66.178 o
-20 5 2 1.261 0.071 1.351 92.217 o
-20 5 3 2.841 1.533 1.594 66.178 o
-20 5 4 36.415 38.306 2.559 25.687 o
-20 5 5 9.439 13.669 1.869 48.181 o
-20 5 6 4.841 4.550 1.645 62.156 o
-20 5 7 0.238 0.081 1.473 77.585 o
-20 5 9 6.744 5.596 1.158 125.518 o
-20 5 11 18.839 18.310 1.229 111.415 o
-20 5 12 0.858 1.676 1.066 147.957 o
-20 5 13 44.117 48.045 1.950 44.250 o
-20 5 14 12.573 12.298 1.361 90.846 o
-20 5 15 27.158 24.830 1.777 53.265 o
-20 5 16 1.573 0.609 1.361 90.846 o
-20 5 17 20.681 20.159 1.696 58.490 o
-20 5 18 2.695 2.001 1.391 86.911 o
-20 5 19 3.613 3.473 1.432 82.050 o
-20 5 20 1.721 1.594 1.351 92.217 o
-20 5 21 0.688 1.747 1.320 96.522 o
-20 6 -9 25.742 22.626 1.615 64.524 o
-20 6 -8 10.797 8.957 1.401 85.656 o
-20 6 -7 2.309 2.793 1.280 102.748 o
-20 6 -6 8.483 6.804 1.249 107.821 o
-20 6 -5 0.025 1.310 1.076 145.179 o
-20 6 -4 2.884 3.219 1.280 102.748 o
-20 6 -3 0.833 0.670 1.341 93.620 o
-20 6 -2 2.826 2.793 1.452 79.771 o
-20 6 -1 19.235 20.047 1.808 51.484 o
-20 6 1 25.189 23.276 1.838 49.792 o
-20 6 2 0.910 1.625 1.361 90.846 o
-20 6 4 16.772 15.629 1.960 43.793 o
-20 6 5 34.607 33.046 2.488 27.176 o
-20 6 7 29.005 28.862 2.173 35.620 o
-20 6 8 20.739 21.377 2.021 41.192 o
-20 6 9 6.109 4.164 1.269 104.399 o
-20 6 10 4.059 6.327 1.178 121.227 o
-20 6 11 6.228 6.053 1.066 147.957 o
-20 6 12 4.268 4.123 1.117 134.812 o
-20 6 13 19.427 20.240 1.381 88.194 o
-20 6 14 0.518 0.640 1.158 125.518 o
-20 6 15 1.585 1.381 1.137 130.041 o
-20 6 16 0.765 0.528 1.137 130.041 o
-20 6 17 6.450 7.901 1.483 76.526 o
-20 6 18 1.944 1.158 1.432 82.050 o
-20 6 19 1.812 1.330 1.412 84.428 o
-20 7 -8 2.627 2.976 1.107 137.297 o
-20 7 -7 4.502 4.956 1.137 130.041 o
-20 7 -6 1.535 1.117 1.117 134.812 o
-20 7 -5 14.468 17.732 1.605 65.343 o
-20 7 -4 4.037 4.499 1.239 109.596 o
-20 7 -3 1.793 0.995 1.219 113.280 o
-20 7 -2 4.014 3.351 1.412 84.428 o
-20 7 -1 25.559 25.937 1.909 46.153 o
-20 7 0 2.967 4.143 1.452 79.771 o
-20 7 1 27.678 25.439 1.869 48.181 o
-20 7 2 6.235 4.946 1.452 79.771 o
-20 7 3 21.138 19.773 1.757 54.503 o
-20 7 4 10.591 11.069 1.808 51.484 o
-20 7 5 2.804 3.656 1.625 63.720 o
-20 7 6 8.346 8.094 1.747 55.139 o
-20 7 7 1.913 0.396 1.533 71.542 o
-20 7 8 4.059 5.951 1.665 60.650 o
-20 7 9 8.678 9.160 1.533 71.542 o
-20 7 10 25.807 27.481 1.503 74.472 o
-20 7 11 36.182 34.722 1.645 62.156 o
-20 7 12 15.860 16.066 1.473 77.585 o
-20 7 13 66.834 69.240 2.255 33.099 o
-20 7 15 27.162 24.526 1.493 75.488 o
-20 7 16 1.381 2.549 1.137 130.041 o
-20 7 17 36.340 33.442 1.737 55.786 o
-20 7 18 1.080 1.117 1.401 85.656 o
-20 7 19 5.636 4.834 1.432 82.050 o
-20 7 20 0.060 1.391 1.330 95.054 o
-20 8 -8 6.932 7.952 1.341 93.620 o
-20 8 -7 2.410 2.092 1.219 113.280 o
-20 8 -6 11.598 10.369 1.462 78.666 o
-20 8 -5 14.307 17.569 1.605 65.343 o
-20 8 -4 8.369 9.658 1.330 95.054 o
-20 8 -3 0.010 0.366 1.168 123.344 o
-20 8 -2 4.416 3.971 1.219 113.280 o
-20 8 -1 19.168 16.269 1.442 80.898 o
-20 8 0 0.074 0.619 1.188 119.163 o
-20 8 1 6.111 6.906 1.300 99.562 o
-20 8 2 7.752 7.180 1.310 98.025 o
-20 8 3 0.679 1.148 1.208 115.192 o
-20 8 4 21.583 19.529 2.041 40.376 o
-20 8 5 19.847 20.270 2.031 40.781 o
-20 8 6 3.321 4.275 1.625 63.720 o
-20 8 8 2.510 2.092 1.564 68.782 o
-20 8 9 27.059 29.339 1.899 46.648 o
-20 8 11 0.176 0.680 1.117 134.812 o
-20 8 12 0.594 0.965 1.219 113.280 o
-20 8 13 0.069 1.076 1.188 119.163 o
-20 8 14 0.928 1.432 1.330 95.054 o
-20 8 15 0.680 1.747 1.320 96.522 o
-20 8 16 0.203 0.162 1.280 102.748 o
-20 8 17 2.939 2.884 1.198 117.152 o
-20 8 18 1.121 1.919 1.158 125.518 o
-20 8 19 1.752 1.716 1.371 89.505 o
-20 8 20 5.815 6.378 1.391 86.911 o
-20 9 -7 7.180 7.474 1.564 68.782 o
-20 9 -6 0.605 1.117 1.300 99.562 o
-20 9 -5 1.435 0.640 1.290 101.136 o
-20 9 -4 39.126 41.901 2.092 38.440 o
-20 9 -3 3.027 2.701 1.219 113.280 o
-20 9 -2 10.630 10.734 1.371 89.505 o
-20 9 -1 9.318 8.104 1.300 99.562 o
-20 9 0 35.535 34.437 1.787 52.661 o
-20 9 1 7.573 6.997 1.330 95.054 o
-20 9 2 3.287 1.899 1.229 111.415 o
-20 9 3 16.255 15.761 1.452 79.771 o
-20 9 4 1.410 1.533 1.178 121.227 o
-20 9 5 3.119 2.793 1.371 89.505 o
-20 9 6 16.242 21.357 2.051 39.977 o
-20 9 7 0.547 1.747 1.594 66.178 o
-20 9 9 2.009 1.787 1.401 85.656 o
-20 9 10 41.771 44.319 1.889 47.151 o
-20 9 11 14.603 16.401 1.371 89.505 o
-20 9 12 30.703 29.288 1.625 63.720 o
-20 9 13 11.741 12.583 1.381 88.194 o
-20 9 14 78.126 81.945 2.712 22.882 o
-20 9 15 2.273 1.686 1.330 95.054 o
-20 9 16 36.062 35.108 1.990 42.462 o
-20 9 17 9.887 8.622 1.462 78.666 o
-20 9 18 63.019 70.713 2.549 25.892 o
-20 9 19 5.161 4.580 1.341 93.620 o
-20 10 -7 15.302 13.009 1.655 61.396 o
-20 10 -6 0.625 0.345 1.280 102.748 o
-20 10 -5 7.150 6.520 1.422 83.226 o
-20 10 -4 4.190 4.936 1.269 104.399 o
-20 10 -2 3.144 1.787 1.208 115.192 o
-20 10 -1 2.793 2.387 1.198 117.152 o
-20 10 0 0.002 3.920 1.229 111.415 o
-20 10 2 2.838 3.036 1.249 107.821 o
-20 10 3 2.451 0.528 1.208 115.192 o
-20 10 5 2.394 2.468 1.665 60.650 o
-20 10 6 2.247 1.950 1.645 62.156 o
-20 10 8 5.513 5.230 1.483 76.526 o
-20 10 9 17.671 16.553 1.412 84.428 o
-20 10 10 4.553 5.718 1.148 127.749 o
-20 10 11 2.622 2.275 1.127 132.394 o
-20 10 12 2.762 1.818 1.229 111.415 o
-20 10 13 4.866 5.027 1.269 104.399 o
-20 10 14 16.070 17.437 1.635 62.931 o
-20 10 15 2.752 5.677 1.422 83.226 o
-20 10 16 0.024 0.122 1.300 99.562 o
-20 10 17 4.557 4.854 1.381 88.194 o
-20 10 18 0.085 1.148 1.310 98.025 o
-20 10 19 2.277 1.919 1.290 101.136 o
-20 11 -6 15.231 17.640 1.594 66.178 o
-20 11 -4 0.083 0.427 1.158 125.518 o
-20 11 -1 6.789 5.789 1.290 101.136 o
-20 11 0 0.907 0.823 1.188 119.163 o
-20 11 2 4.261 3.788 1.249 107.821 o
-20 11 3 2.268 3.595 1.229 111.415 o
-20 11 4 1.686 1.483 1.168 123.344 o
-20 11 6 0.969 1.889 1.665 60.650 o
-20 11 8 2.102 1.259 1.351 92.217 o
-20 11 9 7.176 6.347 1.229 111.415 o
-20 11 10 29.345 27.633 1.422 83.226 o
-20 11 11 0.821 0.041 1.076 145.179 o
-20 11 12 69.276 69.281 2.194 34.963 o
-20 11 13 1.178 1.188 1.117 134.812 o
-20 11 14 14.837 15.944 1.605 65.343 o
-20 11 15 7.390 7.190 1.442 80.898 o
-20 11 16 21.883 22.139 1.686 59.197 o
-20 11 17 1.308 2.244 1.320 96.522 o
-20 11 18 2.672 2.671 1.320 96.522 o
-20 12 -5 0.898 0.386 1.259 106.089 o
-20 12 -4 2.038 2.772 1.330 95.054 o
-20 12 -3 0.381 0.325 1.168 123.344 o
-20 12 -2 3.681 3.747 1.229 111.415 o
-20 12 -1 0.453 0.112 1.168 123.344 o
-20 12 0 0.808 0.680 1.178 121.227 o
-20 12 1 0.080 0.122 1.168 123.344 o
-20 12 3 3.467 2.133 1.208 115.192 o
-20 12 4 24.002 24.678 1.584 67.029 o
-20 12 5 5.190 6.926 1.483 76.526 o
-20 12 6 22.503 22.921 2.102 38.069 o
-20 12 8 50.654 52.555 2.630 24.317 o
-20 12 9 2.561 2.295 1.168 123.344 o
-20 12 10 10.455 10.084 1.290 101.136 o
-20 12 11 0.304 0.437 1.076 145.179 o
-20 12 12 13.148 13.050 1.310 98.025 o
-20 12 13 1.381 1.452 1.127 132.394 o
-20 12 14 0.006 1.625 1.219 113.280 o
-20 12 15 2.706 1.676 1.219 113.280 o
-20 12 16 3.953 5.789 1.290 101.136 o
-20 13 -5 7.989 9.211 1.412 84.428 o
-20 13 -4 1.381 1.564 1.290 101.136 o
-20 13 -3 0.014 0.812 1.148 127.749 o
-20 13 -2 5.405 5.108 1.249 107.821 o
-20 13 -1 16.381 18.239 1.483 76.526 o
-20 13 0 6.221 5.890 1.269 104.399 o
-20 13 3 1.399 1.503 1.188 119.163 o
-20 13 4 0.088 0.477 1.168 123.344 o
-20 13 5 9.615 9.770 1.838 49.792 o
-20 13 6 2.087 1.879 1.432 82.050 o
-20 13 8 5.876 6.896 1.493 75.488 o
-20 13 9 11.203 12.349 1.351 92.217 o
-20 13 10 6.634 7.109 1.239 109.596 o
-20 13 11 3.430 1.320 1.097 139.852 o
-20 13 12 11.580 10.328 1.269 104.399 o
-20 13 13 16.868 19.255 1.381 88.194 o
-20 13 14 19.434 20.798 1.503 74.472 o
-20 13 15 0.484 1.462 1.198 117.152 o
-20 13 16 14.603 14.543 1.381 88.194 o
-20 13 17 4.689 5.372 1.503 74.472 o
-20 14 -3 0.693 1.219 1.158 125.518 o
-20 14 -2 2.566 2.590 1.188 119.163 o
-20 14 -1 1.895 2.722 1.198 117.152 o
-20 14 0 1.054 1.005 1.158 125.518 o
-20 14 1 0.421 0.792 1.168 123.344 o
-20 14 2 2.653 2.021 1.208 115.192 o
-20 14 3 21.743 21.306 1.544 70.604 o
-20 14 4 32.577 33.422 2.336 30.836 o
-20 14 5 6.187 7.576 1.798 52.068 o
-20 14 6 1.522 0.955 1.422 83.226 o
-20 14 7 12.730 12.126 1.655 61.396 o
-20 14 8 17.387 18.148 1.767 53.879 o
-20 14 9 9.274 9.617 1.320 96.522 o
-20 14 10 5.087 5.159 1.208 115.192 o
-20 14 11 4.861 4.184 1.158 125.518 o
-20 14 12 5.524 4.743 1.178 121.227 o
-20 14 13 0.264 2.265 1.117 134.812 o
-20 14 14 2.841 3.260 1.239 109.596 o
-20 14 16 6.469 7.221 1.747 55.139 o
-20 15 -2 3.270 3.169 1.188 119.163 o
-20 15 -1 3.310 3.727 1.208 115.192 o
-20 15 0 1.402 1.280 1.158 125.518 o
-20 15 1 7.900 7.708 1.290 101.136 o
-20 15 2 0.972 0.965 1.158 125.518 o
-20 15 3 2.069 1.716 1.351 92.217 o
-20 15 4 2.007 2.478 1.635 62.931 o
-20 15 5 1.257 1.229 1.594 66.178 o
-20 15 6 0.021 1.290 1.442 80.898 o
-20 15 7 0.058 0.904 1.442 80.898 o
-20 15 8 0.020 0.924 1.269 104.399 o
-20 15 9 11.789 11.100 1.341 93.620 o
-20 15 10 1.952 2.214 1.290 101.136 o
-20 15 11 26.675 27.237 1.473 77.585 o
-20 15 13 20.282 20.321 1.544 70.604 o
-20 15 14 0.222 0.061 1.341 93.620 o
-20 16 -1 1.270 0.234 1.127 132.394 o
-20 16 0 1.814 1.198 1.158 125.518 o
-20 16 2 1.754 1.919 1.351 92.217 o
-20 16 3 20.556 21.205 2.031 40.781 o
-20 16 4 0.892 1.432 1.584 67.029 o
-20 16 5 49.093 53.123 2.559 25.687 o
-20 16 6 0.274 2.031 1.462 78.666 o
-20 16 7 23.401 24.343 1.899 46.648 o
-20 16 8 1.560 2.275 1.310 98.025 o
-20 16 9 38.325 37.555 1.726 56.444 o
-20 16 10 2.659 2.305 1.310 98.025 o
-20 16 11 26.714 27.481 1.655 61.396 o
-20 16 13 4.948 4.905 1.259 106.089 o
-20 17 2 0.795 0.975 1.533 71.542 o
-20 17 4 2.670 3.321 1.625 63.720 o
-20 17 5 2.749 3.433 1.503 74.472 o
-20 17 7 3.352 3.179 1.310 98.025 o
-20 17 8 5.125 4.966 1.523 72.499 o
-20 17 10 1.390 1.320 1.462 78.666 o
-20 17 11 9.714 9.546 1.584 67.029 o
-20 18 5 14.888 15.619 1.737 55.786 o
-20 18 6 21.159 25.114 1.879 47.662 o
-20 18 7 5.051 6.530 1.544 70.604 o
-19 0 -11 9.496 10.643 2.102 38.069 o
-19 0 -9 3.257 3.077 1.889 47.151 o
-19 0 -7 1.261 1.219 1.838 49.792 o
-19 0 -5 13.179 15.589 1.879 47.662 o
-19 0 -3 3.048 1.269 1.503 74.472 o
-19 0 1 5.723 9.140 2.062 39.584 o
-19 0 3 100.741 110.024 4.001 10.508 o
-19 0 5 0.700 1.168 1.726 56.444 o
-19 0 7 0.651 0.701 1.635 62.931 o
-19 0 9 47.420 44.430 2.894 20.083 o
-19 0 11 50.029 50.412 2.904 19.943 o
-19 0 13 69.746 69.677 3.839 11.416 o
-19 0 17 0.821 0.020 1.970 43.342 o
-19 0 19 17.400 27.349 2.559 25.687 o
-19 0 21 7.702 7.474 2.102 38.069 o
-19 0 23 20.848 21.936 2.387 29.538 o
-19 1 -11 16.235 12.857 1.533 71.542 o
-19 1 -10 30.149 28.212 1.808 51.484 o
-19 1 -9 4.082 4.123 1.361 90.846 o
-19 1 -8 0.787 0.630 1.280 102.748 o
-19 1 -6 23.216 20.890 1.412 84.428 o
-19 1 -5 2.433 2.102 1.097 139.852 o
-19 1 -4 0.300 0.396 1.056 150.816 o
-19 1 -3 7.509 6.215 1.148 127.749 o
-19 1 -2 3.518 3.433 1.097 139.852 o
-19 1 -1 11.193 10.287 1.198 117.152 o
-19 1 0 67.084 67.950 2.305 31.657 o
-19 1 1 13.524 14.786 1.544 70.604 o
-19 1 2 23.307 24.962 1.726 56.444 o
-19 1 3 0.216 0.020 1.239 109.596 o
-19 1 4 110.155 118.139 2.844 20.806 o
-19 1 5 42.151 50.869 2.376 29.791 o
-19 1 6 71.815 82.188 2.772 21.887 o
-19 1 7 72.518 72.012 2.965 19.131 o
-19 1 8 55.536 57.896 2.234 33.703 o
-19 1 9 18.699 18.310 1.198 117.152 o
-19 1 10 48.231 50.158 2.062 39.584 o
-19 1 11 27.340 25.531 1.432 82.050 o
-19 1 12 107.425 113.325 2.417 28.798 o
-19 1 13 15.322 14.817 1.625 63.720 o
-19 1 14 10.336 10.257 1.544 70.604 o
-19 1 16 3.805 3.646 1.452 79.771 o
-19 1 17 2.189 1.574 1.412 84.428 o
-19 1 18 2.347 0.812 1.361 90.846 o
-19 1 19 4.350 4.631 1.442 80.898 o
-19 1 20 9.669 11.547 1.564 68.782 o
-19 1 21 0.629 0.548 1.351 92.217 o
-19 1 22 23.307 23.388 1.716 57.114 o
-19 1 23 10.656 11.120 1.503 74.472 o
-19 2 -11 5.773 4.631 1.371 89.505 o
-19 2 -10 5.805 4.448 1.371 89.505 o
-19 2 -8 0.547 0.193 1.290 101.136 o
-19 2 -6 5.941 4.732 1.188 119.163 o
-19 2 -4 0.015 0.305 1.066 147.957 o
-19 2 -3 5.740 5.321 1.137 130.041 o
-19 2 -2 74.516 74.226 2.163 35.955 o
-19 2 -1 2.567 1.960 1.158 125.518 o
-19 2 0 5.004 4.936 1.198 117.152 o
-19 2 1 4.015 4.540 1.188 119.163 o
-19 2 2 29.254 26.902 1.767 53.879 o
-19 2 3 1.017 0.701 1.229 111.415 o
-19 2 4 12.987 14.035 1.493 75.488 o
-19 2 5 16.743 18.696 1.899 46.648 o
-19 2 6 5.232 2.854 1.503 74.472 o
-19 2 7 22.417 21.377 1.665 60.650 o
-19 2 8 23.257 20.555 1.462 78.666 o
-19 2 9 3.882 3.361 0.995 169.849 o
-19 2 10 16.875 16.685 1.198 117.152 o
-19 2 11 0.094 1.412 0.975 177.000 o
-19 2 12 9.010 8.947 1.219 113.280 o
-19 2 13 2.232 2.793 1.401 85.656 o
-19 2 14 14.913 13.974 1.645 62.156 o
-19 2 15 2.403 1.767 1.401 85.656 o
-19 2 16 5.963 5.281 1.473 77.585 o
-19 2 19 0.766 1.361 1.361 90.846 o
-19 2 20 0.043 0.457 1.351 92.217 o
-19 2 21 3.734 6.215 1.473 77.585 o
-19 2 22 0.008 1.351 1.341 93.620 o
-19 2 23 6.276 6.936 1.422 83.226 o
-19 3 -11 7.640 5.839 1.381 88.194 o
-19 3 -10 8.438 7.424 1.422 83.226 o
-19 3 -8 0.357 0.274 1.280 102.748 o
-19 3 -7 0.010 0.071 1.249 107.821 o
-19 3 -6 1.342 1.605 1.208 115.192 o
-19 3 -5 0.019 0.315 1.056 150.816 o
-19 3 -3 3.407 2.874 1.097 139.852 o
-19 3 -2 1.200 1.330 1.066 147.957 o
-19 3 -1 16.631 14.390 1.401 85.656 o
-19 3 0 10.573 8.683 1.269 104.399 o
-19 3 1 48.937 50.239 2.153 36.295 o
-19 3 2 0.243 0.995 1.290 101.136 o
-19 3 3 87.795 99.524 3.412 14.449 o
-19 3 4 2.776 1.777 1.523 72.499 o
-19 3 5 34.349 34.265 2.387 29.538 o
-19 3 6 15.507 15.111 1.818 50.911 o
-19 3 7 53.146 57.714 2.549 25.892 o
-19 3 8 9.100 8.531 1.269 104.399 o
-19 3 9 1.027 0.691 0.955 184.612 o
-19 3 10 14.482 13.527 1.127 132.394 o
-19 3 11 7.171 6.723 1.036 156.789 o
-19 3 12 34.146 32.315 1.422 83.226 o
-19 3 13 7.143 6.124 1.361 90.846 o
-19 3 14 13.102 11.983 1.594 66.178 o
-19 3 16 5.119 4.489 1.483 76.526 o
-19 3 17 12.249 11.841 1.625 63.720 o
-19 3 18 9.062 8.937 1.523 72.499 o
-19 3 19 3.122 4.641 1.422 83.226 o
-19 3 20 2.328 2.488 1.401 85.656 o
-19 3 21 28.076 28.131 1.818 50.911 o
-19 3 22 0.551 2.427 1.361 90.846 o
-19 3 23 17.772 16.279 1.564 68.782 o
-19 4 -10 2.561 2.021 1.310 98.025 o
-19 4 -9 0.305 0.772 1.269 104.399 o
-19 4 -8 2.660 2.468 1.310 98.025 o
-19 4 -7 4.282 1.574 1.290 101.136 o
-19 4 -6 2.093 3.077 1.229 111.415 o
-19 4 -5 16.010 13.933 1.300 99.562 o
-19 4 -4 1.524 2.265 1.097 139.852 o
-19 4 -3 10.383 8.744 1.198 117.152 o
-19 4 -2 2.138 3.534 1.219 113.280 o
-19 4 -1 24.805 24.190 1.554 69.684 o
-19 4 0 10.027 8.470 1.280 102.748 o
-19 4 1 23.818 21.946 1.726 56.444 o
-19 4 2 4.001 2.417 1.341 93.620 o
-19 4 3 11.107 9.891 1.787 52.661 o
-19 4 4 18.519 20.230 1.980 42.899 o
-19 4 5 8.476 8.866 1.726 56.444 o
-19 4 6 0.198 0.995 1.290 101.136 o
-19 4 7 7.523 6.114 1.401 85.656 o
-19 4 8 14.526 12.796 1.351 92.217 o
-19 4 9 3.976 4.529 1.066 147.957 o
-19 4 10 26.469 23.124 1.259 106.089 o
-19 4 11 0.044 1.970 0.955 184.612 o
-19 4 12 18.283 17.874 1.229 111.415 o
-19 4 14 0.620 0.305 1.127 132.394 o
-19 4 15 8.995 7.129 1.493 75.488 o
-19 4 17 21.491 18.767 1.706 57.796 o
-19 4 18 6.201 5.149 1.432 82.050 o
-19 4 19 13.209 12.897 1.584 67.029 o
-19 4 20 4.170 4.854 1.483 76.526 o
-19 4 21 4.715 4.793 1.442 80.898 o
-19 4 22 0.757 0.162 1.320 96.522 o
-19 5 -11 4.044 2.082 1.290 101.136 o
-19 5 -10 5.419 5.261 1.371 89.505 o
-19 5 -9 26.276 25.927 1.767 53.879 o
-19 5 -8 0.184 0.061 1.259 106.089 o
-19 5 -7 4.475 4.377 1.341 93.620 o
-19 5 -5 0.007 0.274 1.066 147.957 o
-19 5 -4 10.274 11.201 1.239 109.596 o
-19 5 -3 0.754 1.127 1.178 121.227 o
-19 5 -2 2.919 2.945 1.198 117.152 o
-19 5 -1 5.349 4.550 1.219 113.280 o
-19 5 0 42.607 43.069 2.326 31.106 o
-19 5 1 104.668 107.831 2.915 19.804 o
-19 5 2 6.655 5.240 1.401 85.656 o
-19 5 4 2.874 1.879 1.544 70.604 o
-19 5 5 66.314 71.302 3.036 18.246 o
-19 5 6 15.098 14.289 1.686 59.197 o
-19 5 7 64.445 74.643 2.671 23.583 o
-19 5 8 3.845 3.199 1.168 123.344 o
-19 5 9 28.965 24.840 1.381 88.194 o
-19 5 10 11.547 12.441 1.137 130.041 o
-19 5 11 15.017 14.451 1.158 125.518 o
-19 5 12 4.241 2.559 1.056 150.816 o
-19 5 13 43.922 45.984 1.909 46.153 o
-19 5 14 10.483 9.942 1.320 96.522 o
-19 5 15 1.161 0.244 1.148 127.749 o
-19 5 16 9.409 7.810 1.533 71.542 o
-19 5 17 0.532 1.168 1.401 85.656 o
-19 5 18 32.115 28.953 1.858 48.709 o
-19 5 20 11.970 11.425 1.574 67.897 o
-19 5 21 3.597 3.717 1.412 84.428 o
-19 5 22 11.563 12.410 1.513 73.475 o
-19 6 -11 17.684 16.878 1.341 93.620 o
-19 6 -10 18.725 15.213 1.330 95.054 o
-19 6 -9 0.452 0.071 1.087 142.478 o
-19 6 -8 7.280 7.413 1.229 111.415 o
-19 6 -7 4.584 4.936 1.117 134.812 o
-19 6 -6 1.427 2.661 1.036 156.789 o
-19 6 -5 56.750 56.962 1.889 47.151 o
-19 6 -4 0.087 0.051 0.955 184.612 o
-19 6 -3 17.699 16.208 1.290 101.136 o
-19 6 -2 7.402 6.753 1.269 104.399 o
-19 6 -1 47.143 47.995 2.163 35.955 o
-19 6 0 1.629 0.254 1.341 93.620 o
-19 6 1 5.565 4.804 1.422 83.226 o
-19 6 2 6.454 5.321 1.432 82.050 o
-19 6 3 75.283 76.755 2.671 23.583 o
-19 6 4 2.363 1.381 1.523 72.499 o
-19 6 5 2.125 0.884 1.503 74.472 o
-19 6 6 1.051 0.863 1.483 76.526 o
-19 6 7 31.679 29.573 2.102 38.069 o
-19 6 8 6.151 4.540 1.371 89.505 o
-19 6 9 8.581 8.429 1.158 125.518 o
-19 6 10 4.073 3.950 1.005 166.435 o
-19 6 11 10.138 8.744 1.076 145.179 o
-19 6 12 3.983 3.209 1.087 142.478 o
-19 6 13 43.228 49.721 2.021 41.192 o
-19 6 14 16.900 15.771 1.412 84.428 o
-19 6 15 2.038 2.092 1.188 119.163 o
-19 6 16 0.047 0.142 1.148 127.749 o
-19 6 17 28.507 27.237 1.625 63.720 o
-19 6 18 6.235 7.474 1.564 68.782 o
-19 6 20 1.142 1.219 1.381 88.194 o
-19 6 21 3.569 4.458 1.401 85.656 o
-19 6 22 4.196 4.336 1.351 92.217 o
-19 7 -10 8.312 8.876 1.219 113.280 o
-19 7 -9 10.964 11.527 1.290 101.136 o
-19 7 -8 3.130 3.219 1.127 132.394 o
-19 7 -7 0.526 0.416 1.016 163.123 o
-19 7 -6 15.030 11.029 1.188 119.163 o
-19 7 -5 0.024 0.680 0.934 192.726 o
-19 7 -4 14.129 14.533 1.442 80.898 o
-19 7 -3 5.870 5.413 1.269 104.399 o
-19 7 -2 1.832 3.108 1.208 115.192 o
-19 7 -1 12.118 12.826 1.381 88.194 o
-19 7 0 18.373 17.549 1.462 78.666 o
-19 7 1 13.953 14.228 1.381 88.194 o
-19 7 2 20.781 23.297 1.533 71.542 o
-19 7 3 3.115 2.072 1.158 125.518 o
-19 7 4 67.678 65.960 2.295 31.937 o
-19 7 6 4.496 4.377 1.564 68.782 o
-19 7 7 14.189 14.969 1.818 50.911 o
-19 7 8 16.140 15.436 1.584 67.029 o
-19 7 9 3.111 2.590 1.158 125.518 o
-19 7 10 4.178 3.849 1.107 137.297 o
-19 7 11 13.870 11.801 1.249 107.821 o
-19 7 12 5.519 4.915 1.127 132.394 o
-19 7 13 47.184 46.675 1.858 48.709 o
-19 7 14 25.371 23.733 1.523 72.499 o
-19 7 15 5.565 4.905 1.229 111.415 o
-19 7 16 3.456 1.909 1.178 121.227 o
-19 7 17 0.007 0.295 1.107 137.297 o
-19 7 18 43.611 41.252 1.940 44.715 o
-19 7 19 3.495 2.803 1.442 80.898 o
-19 7 20 32.089 32.802 1.909 46.153 o
-19 7 21 5.999 6.195 1.422 83.226 o
-19 7 22 28.600 28.324 1.706 57.796 o
-19 8 -10 0.642 0.467 1.066 147.957 o
-19 8 -9 2.779 2.224 1.117 134.812 o
-19 8 -8 2.388 2.265 1.117 134.812 o
-19 8 -7 3.066 3.361 1.076 145.179 o
-19 8 -6 2.829 3.240 1.178 121.227 o
-19 8 -5 13.669 14.045 1.401 85.656 o
-19 8 -4 21.317 22.515 1.574 67.897 o
-19 8 -3 16.565 14.644 1.442 80.898 o
-19 8 -2 0.854 1.300 1.198 117.152 o
-19 8 -1 27.666 28.049 1.645 62.156 o
-19 8 0 37.211 39.535 1.950 44.250 o
-19 8 1 102.187 106.775 2.579 25.284 o
-19 8 2 60.623 66.925 2.336 30.836 o
-19 8 3 110.637 114.198 2.640 24.131 o
-19 8 4 27.768 27.054 1.594 66.178 o
-19 8 5 2.838 2.387 1.300 99.562 o
-19 8 6 4.918 4.265 1.605 65.343 o
-19 8 7 4.074 3.524 1.594 66.178 o
-19 8 8 5.909 6.672 1.452 79.771 o
-19 8 9 1.016 0.884 1.148 127.749 o
-19 8 10 32.301 32.213 1.605 65.343 o
-19 8 11 26.151 28.212 1.594 66.178 o
-19 8 12 25.914 26.902 1.665 60.650 o
-19 8 13 12.754 11.577 1.391 86.911 o
-19 8 14 9.748 8.226 1.493 75.488 o
-19 8 15 2.410 1.452 1.158 125.518 o
-19 8 16 10.596 11.049 1.310 98.025 o
-19 8 17 15.487 15.771 1.412 84.428 o
-19 8 18 12.495 11.222 1.330 95.054 o
-19 8 19 6.682 7.048 1.259 106.089 o
-19 8 20 2.104 1.158 1.341 93.620 o
-19 8 21 0.759 0.711 1.290 101.136 o
-19 9 -8 5.596 4.611 1.290 101.136 o
-19 9 -7 7.743 7.627 1.259 106.089 o
-19 9 -5 9.770 8.977 1.462 78.666 o
-19 9 -4 0.437 0.944 1.158 125.518 o
-19 9 -3 0.260 1.401 1.219 113.280 o
-19 9 -2 3.571 3.950 1.269 104.399 o
-19 9 0 3.330 1.401 1.198 117.152 o
-19 9 1 34.110 33.097 1.869 48.181 o
-19 9 2 5.616 5.687 1.290 101.136 o
-19 9 3 38.556 42.694 2.092 38.440 o
-19 9 4 8.071 4.560 1.239 109.596 o
-19 9 5 7.550 6.093 1.239 109.596 o
-19 9 6 3.433 2.640 1.554 69.684 o
-19 9 7 3.011 2.224 1.564 68.782 o
-19 9 8 2.235 2.508 1.239 109.596 o
-19 9 9 1.291 0.152 1.056 150.816 o
-19 9 10 2.499 2.082 1.026 159.909 o
-19 9 11 0.764 0.386 1.005 166.435 o
-19 9 12 4.622 3.108 1.249 107.821 o
-19 9 13 14.744 13.700 1.432 82.050 o
-19 9 14 5.302 2.874 1.391 86.911 o
-19 9 15 4.217 4.875 1.422 83.226 o
-19 9 16 8.940 11.029 1.503 74.472 o
-19 9 17 21.950 20.768 1.655 61.396 o
-19 9 18 0.782 1.584 1.168 123.344 o
-19 9 19 45.224 44.735 2.001 42.032 o
-19 9 20 7.133 6.865 1.219 113.280 o
-19 9 21 31.957 34.204 1.919 45.666 o
-19 10 -9 2.841 2.701 1.249 107.821 o
-19 10 -8 0.111 0.863 1.198 117.152 o
-19 10 -7 0.465 0.691 1.127 132.394 o
-19 10 -6 33.051 35.900 2.041 40.376 o
-19 10 -5 5.482 5.403 1.401 85.656 o
-19 10 -4 41.370 39.281 2.021 41.192 o
-19 10 -3 0.332 2.031 1.198 117.152 o
-19 10 -2 44.227 49.782 2.346 30.570 o
-19 10 -1 5.534 5.393 1.300 99.562 o
-19 10 0 41.995 41.759 2.062 39.584 o
-19 10 1 1.484 1.117 1.229 111.415 o
-19 10 2 56.435 53.875 2.275 32.510 o
-19 10 3 5.000 5.718 1.269 104.399 o
-19 10 4 19.974 18.960 1.493 75.488 o
-19 10 5 3.791 1.858 1.178 121.227 o
-19 10 6 4.810 5.088 1.676 59.917 o
-19 10 7 0.260 0.589 1.554 69.684 o
-19 10 10 13.543 13.862 1.198 117.152 o
-19 10 12 37.597 39.962 1.858 48.709 o
-19 10 13 0.001 0.670 1.117 134.812 o
-19 10 14 21.688 19.752 1.544 70.604 o
-19 10 15 6.368 7.393 1.351 92.217 o
-19 10 16 38.850 40.074 2.265 32.802 o
-19 10 17 9.715 9.577 1.483 76.526 o
-19 10 18 33.616 29.989 1.909 46.153 o
-19 10 19 2.822 2.945 1.330 95.054 o
-19 10 20 7.559 8.267 1.401 85.656 o
-19 11 -9 0.543 1.767 1.188 119.163 o
-19 11 -8 2.232 1.442 1.219 113.280 o
-19 11 -7 1.035 0.701 1.280 102.748 o
-19 11 -6 3.230 4.611 1.371 89.505 o
-19 11 -5 8.322 8.409 1.473 77.585 o
-19 11 -4 0.277 0.762 1.198 117.152 o
-19 11 -3 24.358 26.130 1.615 64.524 o
-19 11 -2 12.672 11.405 1.391 86.911 o
-19 11 -1 9.193 9.373 1.401 85.656 o
-19 11 0 0.744 1.737 1.239 109.596 o
-19 11 1 1.309 0.762 1.208 115.192 o
-19 11 2 4.684 5.139 1.290 101.136 o
-19 11 3 4.977 4.438 1.269 104.399 o
-19 11 4 4.794 3.575 1.239 109.596 o
-19 11 5 4.238 4.854 1.249 107.821 o
-19 11 7 0.821 1.016 1.574 67.897 o
-19 11 8 15.766 15.700 1.523 72.499 o
-19 11 9 0.600 1.066 1.087 142.478 o
-19 11 10 2.989 1.879 1.056 150.816 o
-19 11 11 2.404 2.569 1.137 130.041 o
-19 11 12 0.606 0.112 1.117 134.812 o
-19 11 13 2.125 1.412 1.148 127.749 o
-19 11 14 1.908 1.686 1.219 113.280 o
-19 11 15 12.513 11.983 1.381 88.194 o
-19 11 17 8.641 5.910 1.290 101.136 o
-19 11 18 3.583 4.245 1.401 85.656 o
-19 11 19 16.093 18.534 1.584 67.029 o
-19 12 -8 1.220 2.143 1.391 86.911 o
-19 12 -7 8.214 9.099 1.442 80.898 o
-19 12 -6 17.674 17.244 1.625 63.720 o
-19 12 -5 5.665 4.956 1.391 86.911 o
-19 12 -4 4.066 4.082 1.239 109.596 o
-19 12 -3 2.776 1.533 1.188 119.163 o
-19 12 -2 11.702 9.231 1.351 92.217 o
-19 12 -1 6.070 5.829 1.310 98.025 o
-19 12 0 13.100 13.151 1.473 77.585 o
-19 12 1 0.993 2.681 1.249 107.821 o
-19 12 2 37.051 38.662 2.021 41.192 o
-19 12 3 4.061 3.615 1.249 107.821 o
-19 12 4 0.960 0.518 1.188 119.163 o
-19 12 5 4.617 4.824 1.259 106.089 o
-19 12 6 11.377 10.988 1.554 69.684 o
-19 12 7 0.069 0.477 1.371 89.505 o
-19 12 9 41.596 39.038 1.828 50.347 o
-19 12 10 7.565 6.500 1.148 127.749 o
-19 12 11 13.506 13.172 1.300 99.562 o
-19 12 12 3.580 2.021 1.107 137.297 o
-19 12 13 22.233 22.058 1.422 83.226 o
-19 12 14 2.030 2.336 1.229 111.415 o
-19 12 15 5.187 6.053 1.310 98.025 o
-19 12 16 6.319 6.327 1.300 99.562 o
-19 12 17 1.125 1.544 1.208 115.192 o
-19 12 18 3.524 4.611 1.239 109.596 o
-19 12 19 1.384 1.990 1.310 98.025 o
-19 13 -7 0.419 0.132 1.259 106.089 o
-19 13 -6 3.930 4.275 1.361 90.846 o
-19 13 -5 4.408 4.093 1.361 90.846 o
-19 13 -4 1.701 1.615 1.198 117.152 o
-19 13 -2 1.387 1.584 1.208 115.192 o
-19 13 -1 0.249 1.452 1.178 121.227 o
-19 13 0 23.663 19.925 1.523 72.499 o
-19 13 1 7.195 6.550 1.290 101.136 o
-19 13 2 15.180 15.030 1.493 75.488 o
-19 13 3 0.293 1.310 1.229 111.415 o
-19 13 4 19.201 18.209 1.513 73.475 o
-19 13 5 12.526 11.181 1.401 85.656 o
-19 13 6 2.433 2.722 1.665 60.650 o
-19 13 7 4.891 4.479 1.493 75.488 o
-19 13 8 9.516 10.480 1.605 65.343 o
-19 13 9 29.788 30.020 1.828 50.347 o
-19 13 10 0.814 0.102 1.087 142.478 o
-19 13 11 14.444 13.852 1.300 99.562 o
-19 13 12 2.622 1.554 1.127 132.394 o
-19 13 13 8.773 8.825 1.249 107.821 o
-19 13 15 2.842 2.163 1.239 109.596 o
-19 13 16 0.042 0.366 1.188 119.163 o
-19 13 17 9.372 7.820 1.473 77.585 o
-19 13 18 5.266 5.271 1.401 85.656 o
-19 13 19 3.801 3.626 1.330 95.054 o
-19 14 -5 15.919 17.010 1.594 66.178 o
-19 14 -4 0.835 0.579 1.290 101.136 o
-19 14 -3 7.686 7.119 1.290 101.136 o
-19 14 -2 1.985 3.057 1.219 113.280 o
-19 14 -1 30.140 29.887 1.676 59.917 o
-19 14 0 12.570 12.593 1.401 85.656 o
-19 14 1 21.297 20.240 1.533 71.542 o
-19 14 2 2.263 3.910 1.229 111.415 o
-19 14 3 18.438 17.802 1.483 76.526 o
-19 14 4 3.685 2.011 1.219 113.280 o
-19 14 5 2.213 2.366 1.635 62.931 o
-19 14 6 7.229 6.246 1.706 57.796 o
-19 14 9 23.145 24.180 1.625 63.720 o
-19 14 11 21.911 23.398 1.533 71.542 o
-19 14 13 16.480 17.021 1.361 90.846 o
-19 14 14 2.385 3.219 1.148 127.749 o
-19 14 15 10.077 9.221 1.533 71.542 o
-19 14 16 5.195 5.413 1.442 80.898 o
-19 14 17 16.372 15.873 1.615 64.524 o
-19 14 18 1.219 1.503 1.300 99.562 o
-19 15 -6 8.840 6.865 2.833 20.956 o
-19 15 -5 0.722 0.619 1.269 104.399 o
-19 15 -4 3.833 4.895 1.351 92.217 o
-19 15 -3 3.499 3.077 1.208 115.192 o
-19 15 -1 2.267 1.513 1.188 119.163 o
-19 15 0 0.270 0.772 1.158 125.518 o
-19 15 1 0.704 1.706 1.188 119.163 o
-19 15 2 4.567 6.296 1.290 101.136 o
-19 15 3 44.401 47.497 2.183 35.289 o
-19 15 4 8.073 8.429 1.513 73.475 o
-19 15 5 13.500 16.492 1.970 43.342 o
-19 15 6 0.754 0.487 1.584 67.029 o
-19 15 7 16.365 16.828 1.757 54.503 o
-19 15 8 6.111 4.844 1.523 72.499 o
-19 15 9 8.731 7.078 1.391 86.911 o
-19 15 10 1.485 0.782 1.107 137.297 o
-19 15 11 21.390 21.743 1.523 72.499 o
-19 15 13 1.239 0.863 1.269 104.399 o
-19 15 14 2.048 0.995 1.239 109.596 o
-19 15 15 4.372 5.443 1.442 80.898 o
-19 15 17 0.068 0.284 1.290 101.136 o
-19 16 -4 2.664 2.356 1.280 102.748 o
-19 16 -2 13.391 13.893 1.391 86.911 o
-19 16 -1 1.251 1.117 1.178 121.227 o
-19 16 0 0.044 1.188 1.158 125.518 o
-19 16 1 14.576 12.796 1.401 85.656 o
-19 16 2 6.861 7.647 1.483 76.526 o
-19 16 3 9.371 9.698 1.533 71.542 o
-19 16 4 0.012 0.609 1.605 65.343 o
-19 16 5 0.923 0.569 1.574 67.897 o
-19 16 7 1.671 1.229 1.483 76.526 o
-19 16 8 9.293 8.784 1.432 82.050 o
-19 16 9 10.409 10.155 1.432 82.050 o
-19 16 10 7.993 7.434 1.351 92.217 o
-19 16 11 23.416 25.186 1.767 53.879 o
-19 16 12 18.879 19.235 1.686 59.197 o
-19 16 13 12.316 14.289 1.594 66.178 o
-19 16 14 8.299 8.866 1.361 90.846 o
-19 16 15 0.968 0.762 1.341 93.620 o
-19 16 16 5.940 5.718 1.412 84.428 o
-19 17 -3 1.383 1.879 1.137 130.041 o
-19 17 -2 0.994 0.863 1.158 125.518 o
-19 17 -1 3.151 3.433 1.198 117.152 o
-19 17 0 3.969 3.808 1.229 111.415 o
-19 17 1 7.452 7.200 1.452 79.771 o
-19 17 2 4.244 4.773 1.412 84.428 o
-19 17 3 16.983 19.966 1.706 57.796 o
-19 17 4 9.977 11.171 1.869 48.181 o
-19 17 5 14.355 14.807 1.950 44.250 o
-19 17 6 14.996 15.690 1.757 54.503 o
-19 17 7 13.238 13.954 1.706 57.796 o
-19 17 8 9.962 10.359 1.645 62.156 o
-19 17 9 26.978 27.978 1.950 44.250 o
-19 17 10 1.653 0.061 1.330 95.054 o
-19 17 11 25.520 25.754 1.798 52.068 o
-19 17 12 4.424 6.053 1.412 84.428 o
-19 17 13 9.433 10.684 1.503 74.472 o
-19 18 -2 0.889 0.173 1.219 113.280 o
-19 18 -1 5.815 7.017 1.391 86.911 o
-19 18 0 0.004 0.528 1.290 101.136 o
-19 18 1 2.055 2.854 1.310 98.025 o
-19 18 2 0.001 0.355 1.310 98.025 o
-19 18 3 5.386 3.473 1.635 62.931 o
-19 18 4 0.100 1.879 1.594 66.178 o
-19 18 5 5.303 4.804 1.533 71.542 o
-19 18 6 8.072 9.363 1.635 62.931 o
-19 18 7 1.599 0.071 1.422 83.226 o
-19 18 8 0.051 0.203 1.412 84.428 o
-19 18 9 8.192 10.582 1.635 62.931 o
-19 18 10 11.701 11.740 1.605 65.343 o
-19 18 12 8.950 11.537 1.533 71.542 o
-19 18 13 5.819 5.484 1.371 89.505 o
-19 19 1 3.328 3.047 1.320 96.522 o
-19 19 2 4.600 4.996 1.625 63.720 o
-19 19 3 4.485 5.971 1.655 61.396 o
-19 19 4 29.682 31.837 1.990 42.462 o
-19 19 5 0.582 0.762 1.432 82.050 o
-19 19 6 29.035 30.619 1.980 42.899 o
-19 19 7 3.351 2.315 1.483 76.526 o
-19 19 8 63.313 73.952 2.823 21.107 o
-19 19 9 2.635 3.199 1.676 59.917 o
-19 19 10 2.237 0.873 1.605 65.343 o
-19 20 5 0.776 3.016 3.585 13.091 o
-19 20 6 4.872 0.670 3.565 13.240 o
-18 0 -12 34.937 34.569 2.762 22.048 o
-18 0 -10 54.272 48.817 3.565 13.240 o
-18 0 -8 13.438 12.908 2.255 33.099 o
-18 0 -6 15.776 18.453 1.919 45.666 o
-18 0 -4 2.699 0.884 1.452 79.771 o
-18 0 -2 38.639 38.895 2.549 25.892 o
-18 0 0 0.499 3.676 1.473 77.585 o
-18 0 2 11.328 5.575 1.869 48.181 o
-18 0 6 53.835 58.688 3.199 16.440 o
-18 0 8 30.845 31.451 2.214 34.324 o
-18 0 10 165.282 164.783 3.676 12.448 o
-18 0 12 92.550 94.720 3.250 15.930 o
-18 0 14 0.403 0.102 1.960 43.793 o
-18 0 16 6.576 8.063 2.102 38.069 o
-18 0 18 8.505 14.400 2.285 32.222 o
-18 0 20 25.660 23.642 2.508 26.738 o
-18 0 22 0.818 0.589 1.899 46.648 o
-18 0 24 0.015 3.077 1.879 47.662 o
-18 1 -13 5.513 5.646 1.412 84.428 o
-18 1 -12 0.343 1.016 1.320 96.522 o
-18 1 -11 0.184 2.092 1.351 92.217 o
-18 1 -10 0.199 0.467 1.330 95.054 o
-18 1 -9 22.998 20.514 1.706 57.796 o
-18 1 -8 6.364 7.210 1.473 77.585 o
-18 1 -7 1.656 2.356 1.341 93.620 o
-18 1 -6 23.717 19.559 1.361 90.846 o
-18 1 -5 26.002 24.058 1.422 83.226 o
-18 1 -4 2.556 1.686 1.046 153.759 o
-18 1 -3 79.902 84.504 2.204 34.641 o
-18 1 -2 1.801 2.407 1.056 150.816 o
-18 1 -1 35.325 29.491 1.452 79.771 o
-18 1 0 44.024 36.885 1.645 62.156 o
-18 1 1 17.593 17.985 1.381 88.194 o
-18 1 2 3.411 4.864 1.280 102.748 o
-18 1 4 0.396 0.894 1.148 127.749 o
-18 1 5 55.679 59.988 2.275 32.510 o
-18 1 7 162.415 164.234 3.108 17.421 o
-18 1 8 14.651 13.913 1.168 123.344 o
-18 1 9 113.794 114.929 2.102 38.069 o
-18 1 10 69.275 70.641 1.930 45.186 o
-18 1 11 109.113 108.542 2.346 30.570 o
-18 1 12 43.586 45.903 2.051 39.977 o
-18 1 13 130.269 130.721 3.128 17.195 o
-18 1 14 40.456 36.255 2.092 38.440 o
-18 1 15 47.136 46.390 2.519 26.522 o
-18 1 16 9.792 9.627 1.533 71.542 o
-18 1 17 18.757 16.787 1.686 59.197 o
-18 1 18 1.668 1.696 1.401 85.656 o
-18 1 19 7.970 6.307 1.513 73.475 o
-18 1 20 1.457 0.619 1.351 92.217 o
-18 1 21 0.364 0.406 1.381 88.194 o
-18 1 23 7.643 7.251 1.452 79.771 o
-18 1 24 2.658 1.107 1.300 99.562 o
-18 2 -13 0.605 0.630 1.310 98.025 o
-18 2 -12 0.792 2.356 1.341 93.620 o
-18 2 -11 1.329 1.087 1.341 93.620 o
-18 2 -10 4.279 3.859 1.412 84.428 o
-18 2 -9 5.960 4.875 1.412 84.428 o
-18 2 -7 20.468 18.656 1.655 61.396 o
-18 2 -6 10.787 9.973 1.219 113.280 o
-18 2 -5 1.946 1.767 1.066 147.957 o
-18 2 -4 9.141 6.357 1.137 130.041 o
-18 2 -3 10.793 9.851 1.188 119.163 o
-18 2 -2 8.832 9.719 1.188 119.163 o
-18 2 -1 5.002 3.585 1.076 145.179 o
-18 2 0 52.869 56.414 2.183 35.289 o
-18 2 1 26.885 29.248 1.564 68.782 o
-18 2 2 35.081 43.567 2.275 32.510 o
-18 2 3 8.178 7.149 1.330 95.054 o
-18 2 4 12.262 11.831 1.381 88.194 o
-18 2 5 16.710 16.198 1.503 74.472 o
-18 2 6 0.814 0.843 1.330 95.054 o
-18 2 7 47.584 47.619 2.214 34.324 o
-18 2 8 2.147 3.179 1.005 166.435 o
-18 2 9 15.008 13.375 1.178 121.227 o
-18 2 10 6.566 5.484 0.995 169.849 o
-18 2 11 1.574 1.858 0.934 192.726 o
-18 2 12 29.857 28.669 1.473 77.585 o
-18 2 13 0.939 0.894 1.361 90.846 o
-18 2 14 0.024 0.162 1.330 95.054 o
-18 2 15 11.616 9.506 1.523 72.499 o
-18 2 16 18.943 16.279 1.665 60.650 o
-18 2 17 9.885 10.186 1.574 67.897 o
-18 2 18 0.058 0.386 1.381 88.194 o
-18 2 19 6.694 5.941 1.493 75.488 o
-18 2 20 1.856 0.741 1.391 86.911 o
-18 2 21 15.673 16.228 1.655 61.396 o
-18 2 22 10.209 9.617 1.533 71.542 o
-18 2 23 9.377 8.795 1.462 78.666 o
-18 2 24 0.884 1.351 1.290 101.136 o
-18 3 -13 3.439 0.609 1.290 101.136 o
-18 3 -11 0.092 0.366 1.310 98.025 o
-18 3 -10 21.464 18.930 1.665 60.650 o
-18 3 -9 15.820 14.400 1.584 67.029 o
-18 3 -8 11.890 7.952 1.483 76.526 o
-18 3 -7 1.633 1.148 1.320 96.522 o
-18 3 -6 9.269 7.698 1.178 121.227 o
-18 3 -5 1.037 0.660 1.036 156.789 o
-18 3 -4 4.318 4.550 1.097 139.852 o
-18 3 -3 0.257 0.985 1.026 159.909 o
-18 3 -2 90.584 85.895 2.234 33.703 o
-18 3 0 67.238 67.321 2.295 31.937 o
-18 3 1 27.942 27.166 1.574 67.897 o
-18 3 2 45.195 48.543 2.021 41.192 o
-18 3 3 5.889 6.957 1.310 98.025 o
-18 3 4 2.622 2.722 1.462 78.666 o
-18 3 5 49.637 51.123 2.793 21.570 o
-18 3 6 3.422 2.610 1.422 83.226 o
-18 3 7 27.564 24.444 1.462 78.666 o
-18 3 8 168.130 172.389 2.529 26.310 o
-18 3 9 105.394 112.198 2.255 33.099 o
-18 3 10 40.251 40.845 1.686 59.197 o
-18 3 12 23.889 21.540 1.239 109.596 o
-18 3 13 41.366 40.510 1.970 43.342 o
-18 3 14 27.154 25.094 1.777 53.265 o
-18 3 15 1.272 1.178 1.351 92.217 o
-18 3 16 18.354 17.071 1.686 59.197 o
-18 3 18 0.007 0.213 1.391 86.911 o
-18 3 19 1.978 2.143 1.422 83.226 o
-18 3 20 3.674 2.539 1.432 82.050 o
-18 3 21 0.499 0.721 1.381 88.194 o
-18 3 23 2.856 2.640 1.371 89.505 o
-18 3 24 1.136 0.741 1.269 104.399 o
-18 4 -13 1.346 0.102 1.097 139.852 o
-18 4 -11 16.061 13.395 1.351 92.217 o
-18 4 -10 4.497 2.925 1.178 121.227 o
-18 4 -9 1.784 1.665 1.127 132.394 o
-18 4 -8 2.763 3.453 1.198 117.152 o
-18 4 -7 0.103 0.254 1.026 159.909 o
-18 4 -6 1.295 1.249 0.975 177.000 o
-18 4 -5 14.985 15.375 1.219 113.280 o
-18 4 -4 12.234 11.059 1.219 113.280 o
-18 4 -3 0.888 0.589 1.026 159.909 o
-18 4 -2 5.945 4.519 1.097 139.852 o
-18 4 -1 42.197 42.968 2.122 37.344 o
-18 4 0 30.471 32.660 1.726 56.444 o
-18 4 1 2.460 1.290 1.107 137.297 o
-18 4 2 49.599 48.401 2.387 29.538 o
-18 4 3 10.218 10.216 1.442 80.898 o
-18 4 4 9.032 8.206 1.594 66.178 o
-18 4 5 4.785 3.920 1.493 75.488 o
-18 4 6 0.041 0.142 1.320 96.522 o
-18 4 7 50.045 48.624 2.112 37.704 o
-18 4 8 0.019 0.152 0.975 177.000 o
-18 4 9 0.844 0.823 0.985 173.369 o
-18 4 10 2.180 1.330 0.934 192.726 o
-18 4 11 31.155 31.147 1.391 86.911 o
-18 4 12 18.252 17.721 1.269 104.399 o
-18 4 13 1.414 0.081 1.026 159.909 o
-18 4 14 9.275 9.323 1.259 106.089 o
-18 4 15 4.603 4.651 1.208 115.192 o
-18 4 16 9.861 9.404 1.544 70.604 o
-18 4 17 8.791 7.952 1.503 74.472 o
-18 4 18 39.724 41.120 2.387 29.538 o
-18 4 19 0.024 0.467 1.391 86.911 o
-18 4 20 25.445 24.668 1.818 50.911 o
-18 4 21 5.814 4.286 1.452 79.771 o
-18 4 22 17.250 17.092 1.645 62.156 o
-18 4 23 2.625 2.945 1.361 90.846 o
-18 4 24 9.870 9.739 1.452 79.771 o
-18 5 -13 1.455 1.584 1.127 132.394 o
-18 5 -11 1.484 1.990 1.137 130.041 o
-18 5 -9 0.683 0.274 1.107 137.297 o
-18 5 -8 15.586 14.857 1.391 86.911 o
-18 5 -7 0.309 0.609 1.046 153.759 o
-18 5 -6 10.768 9.881 1.188 119.163 o
-18 5 -5 39.608 38.205 1.645 62.156 o
-18 5 -4 7.106 7.596 1.036 156.789 o
-18 5 -3 7.489 8.307 1.046 153.759 o
-18 5 -2 19.512 19.570 1.300 99.562 o
-18 5 -1 48.669 47.507 1.919 45.666 o
-18 5 0 11.020 9.282 1.208 115.192 o
-18 5 1 60.681 62.873 2.549 25.892 o
-18 5 3 3.026 2.397 1.269 104.399 o
-18 5 4 8.943 8.632 1.665 60.650 o
-18 5 6 8.839 9.973 1.391 86.911 o
-18 5 7 22.887 23.764 1.462 78.666 o
-18 5 8 128.994 123.623 2.295 31.937 o
-18 5 9 2.696 3.016 1.036 156.789 o
-18 5 10 72.989 77.466 1.950 44.250 o
-18 5 11 30.009 28.435 1.310 98.025 o
-18 5 12 48.901 45.273 1.909 46.153 o
-18 5 13 1.351 1.097 1.016 163.123 o
-18 5 14 44.077 45.039 2.082 38.816 o
-18 5 15 1.097 1.249 1.137 130.041 o
-18 5 16 20.991 20.016 1.442 80.898 o
-18 5 17 2.776 2.143 1.391 86.911 o
-18 5 18 2.052 0.924 1.381 88.194 o
-18 5 19 0.184 0.162 1.391 86.911 o
-18 5 20 0.362 0.061 1.381 88.194 o
-18 5 22 0.089 0.416 1.300 99.562 o
-18 5 23 0.000 0.975 1.300 99.562 o
-18 6 -12 0.732 0.548 1.097 139.852 o
-18 6 -11 0.547 2.366 1.137 130.041 o
-18 6 -10 4.663 4.570 1.198 117.152 o
-18 6 -9 26.643 22.708 1.493 75.488 o
-18 6 -8 3.002 2.041 1.137 130.041 o
-18 6 -7 4.228 6.307 1.148 127.749 o
-18 6 -6 15.761 15.822 1.300 99.562 o
-18 6 -4 44.802 46.136 1.767 53.879 o
-18 6 -3 21.374 19.905 1.208 115.192 o
-18 6 -2 23.451 22.576 1.341 93.620 o
-18 6 -1 2.502 2.143 1.148 127.749 o
-18 6 0 109.380 115.254 2.539 26.100 o
-18 6 1 12.523 16.137 1.381 88.194 o
-18 6 2 11.901 11.994 1.300 99.562 o
-18 6 3 3.424 8.500 1.219 113.280 o
-18 6 4 49.837 47.406 2.021 41.192 o
-18 6 5 1.332 0.366 1.300 99.562 o
-18 6 6 1.614 4.590 1.513 73.475 o
-18 6 7 31.773 29.684 1.787 52.661 o
-18 6 8 28.487 26.100 1.361 90.846 o
-18 6 9 7.057 6.926 1.087 142.478 o
-18 6 11 9.934 8.632 1.056 150.816 o
-18 6 12 0.818 1.198 1.005 166.435 o
-18 6 13 57.636 59.734 2.001 42.032 o
-18 6 14 36.331 35.524 1.798 52.068 o
-18 6 15 7.263 5.839 1.229 111.415 o
-18 6 16 18.241 16.574 1.391 86.911 o
-18 6 17 0.006 1.016 1.137 130.041 o
-18 6 18 47.566 54.433 2.275 32.510 o
-18 6 19 3.624 3.422 1.462 78.666 o
-18 6 20 26.570 26.384 1.828 50.347 o
-18 6 21 1.417 0.335 1.351 92.217 o
-18 6 22 21.087 21.266 1.686 59.197 o
-18 6 23 3.438 2.417 1.330 95.054 o
-18 7 -12 1.246 0.599 1.087 142.478 o
-18 7 -11 1.417 1.940 1.117 134.812 o
-18 7 -10 17.090 15.264 1.361 90.846 o
-18 7 -9 28.719 24.099 1.513 73.475 o
-18 7 -6 1.858 2.579 1.076 145.179 o
-18 7 -5 55.800 53.265 1.879 47.662 o
-18 7 -4 3.296 3.169 0.975 177.000 o
-18 7 -3 34.010 33.411 1.757 54.503 o
-18 7 -2 11.061 10.795 1.330 95.054 o
-18 7 -1 100.007 96.558 2.458 27.854 o
-18 7 0 1.349 1.107 1.137 130.041 o
-18 7 1 37.852 35.910 1.818 50.911 o
-18 7 2 47.737 50.280 2.133 36.989 o
-18 7 3 130.852 144.421 2.712 22.882 o
-18 7 4 25.738 24.099 1.493 75.488 o
-18 7 6 12.887 12.593 1.442 80.898 o
-18 7 7 0.755 1.300 1.259 106.089 o
-18 7 8 37.319 39.200 1.899 46.648 o
-18 7 9 19.594 20.565 1.452 79.771 o
-18 7 10 2.814 0.376 1.026 159.909 o
-18 7 11 8.022 7.454 1.066 147.957 o
-18 7 12 4.933 3.961 1.056 150.816 o
-18 7 13 45.703 45.659 1.930 45.186 o
-18 7 14 1.205 2.204 1.137 130.041 o
-18 7 15 0.449 0.274 1.107 137.297 o
-18 7 16 3.211 2.976 1.178 121.227 o
-18 7 17 22.672 21.743 1.493 75.488 o
-18 7 18 1.508 1.899 1.188 119.163 o
-18 7 19 1.935 1.869 1.178 121.227 o
-18 7 20 0.117 0.000 1.381 88.194 o
-18 7 21 0.031 0.599 1.320 96.522 o
-18 7 22 0.085 0.579 1.300 99.562 o
-18 7 23 5.303 6.753 1.401 85.656 o
-18 8 -12 6.046 5.728 1.168 123.344 o
-18 8 -11 0.356 1.554 1.097 139.852 o
-18 8 -10 7.137 7.058 1.208 115.192 o
-18 8 -8 10.021 9.191 1.259 106.089 o
-18 8 -7 5.293 4.986 1.127 132.394 o
-18 8 -6 2.217 2.945 1.097 139.852 o
-18 8 -5 8.377 10.166 1.219 113.280 o
-18 8 -4 3.218 5.504 1.269 104.399 o
-18 8 -3 18.952 20.941 1.513 73.475 o
-18 8 -2 12.248 10.531 1.330 95.054 o
-18 8 -1 3.893 4.651 1.219 113.280 o
-18 8 0 42.138 49.660 2.173 35.620 o
-18 8 1 0.964 2.803 1.188 119.163 o
-18 8 2 0.239 0.295 1.117 134.812 o
-18 8 3 37.983 38.977 2.021 41.192 o
-18 8 4 116.115 120.434 2.590 25.086 o
-18 8 5 2.390 1.503 1.117 134.812 o
-18 8 6 15.711 15.111 1.503 74.472 o
-18 8 7 25.924 24.505 1.747 55.139 o
-18 8 8 32.938 30.294 1.676 59.917 o
-18 8 9 16.787 16.218 1.280 102.748 o
-18 8 10 2.408 2.224 1.066 147.957 o
-18 8 12 6.501 8.155 1.168 123.344 o
-18 8 13 39.140 39.170 1.828 50.347 o
-18 8 14 53.476 54.565 2.173 35.620 o
-18 8 15 22.095 22.982 1.503 74.472 o
-18 8 16 8.021 7.606 1.249 107.821 o
-18 8 17 42.132 46.279 2.122 37.344 o
-18 8 18 53.642 51.295 2.173 35.620 o
-18 8 19 34.358 35.727 1.828 50.347 o
-18 8 20 43.140 46.675 1.970 43.342 o
-18 8 21 12.425 12.217 1.544 70.604 o
-18 8 22 50.985 54.393 2.488 27.176 o
-18 8 23 2.233 2.478 1.330 95.054 o
-18 9 -12 0.057 1.442 1.208 115.192 o
-18 9 -11 1.668 1.320 1.097 139.852 o
-18 9 -10 0.539 0.965 1.097 139.852 o
-18 9 -9 2.178 1.412 1.117 134.812 o
-18 9 -8 0.947 0.650 1.097 139.852 o
-18 9 -7 0.648 0.934 1.137 130.041 o
-18 9 -6 15.916 16.228 1.452 79.771 o
-18 9 -5 2.031 2.772 1.097 139.852 o
-18 9 -4 27.729 27.105 1.635 62.931 o
-18 9 -3 10.647 12.227 1.381 88.194 o
-18 9 -2 110.480 113.701 2.640 24.131 o
-18 9 -1 1.153 1.341 1.158 125.518 o
-18 9 0 175.620 178.310 2.955 19.263 o
-18 9 1 56.291 64.061 2.285 32.222 o
-18 9 2 176.023 192.903 3.036 18.246 o
-18 9 3 12.272 11.262 1.351 92.217 o
-18 9 4 2.893 1.716 1.178 121.227 o
-18 9 6 17.101 19.295 1.432 82.050 o
-18 9 8 3.695 3.179 1.087 142.478 o
-18 9 9 0.531 0.599 1.046 153.759 o
-18 9 11 4.101 4.367 1.026 159.909 o
-18 9 12 1.840 1.168 1.046 153.759 o
-18 9 14 0.693 1.239 1.198 117.152 o
-18 9 15 2.522 3.026 1.239 109.596 o
-18 9 16 23.638 22.799 1.432 82.050 o
-18 9 17 0.738 1.401 1.188 119.163 o
-18 9 18 9.860 9.942 1.320 96.522 o
-18 9 19 0.144 0.965 1.137 130.041 o
-18 9 20 3.528 2.955 1.168 123.344 o
-18 9 21 0.131 1.554 1.117 134.812 o
-18 9 22 0.041 2.041 1.330 95.054 o
-18 10 -11 0.005 0.030 1.056 150.816 o
-18 10 -10 2.288 2.620 1.249 107.821 o
-18 10 -8 0.715 0.995 1.229 111.415 o
-18 10 -7 17.852 17.041 1.432 82.050 o
-18 10 -6 30.854 28.405 1.594 66.178 o
-18 10 -5 5.150 4.986 1.290 101.136 o
-18 10 -4 4.084 4.052 1.249 107.821 o
-18 10 -3 8.087 8.764 1.320 96.522 o
-18 10 -2 13.145 12.999 1.412 84.428 o
-18 10 -1 49.951 53.763 2.255 33.099 o
-18 10 0 6.572 8.348 1.310 98.025 o
-18 10 1 35.882 36.052 1.919 45.666 o
-18 10 2 4.071 3.067 1.208 115.192 o
-18 10 3 53.486 45.822 2.133 36.989 o
-18 10 4 5.233 4.468 1.208 115.192 o
-18 10 5 4.408 3.067 1.158 125.518 o
-18 10 6 5.970 4.804 1.188 119.163 o
-18 10 7 2.059 0.071 1.442 80.898 o
-18 10 8 7.377 8.297 1.249 107.821 o
-18 10 9 0.339 0.091 1.087 142.478 o
-18 10 10 39.545 40.439 1.757 54.503 o
-18 10 11 1.595 0.752 1.005 166.435 o
-18 10 12 2.731 3.219 1.097 139.852 o
-18 10 13 44.839 45.781 1.980 42.899 o
-18 10 14 1.766 1.848 1.219 113.280 o
-18 10 15 17.929 16.553 1.473 77.585 o
-18 10 16 1.594 1.391 1.239 109.596 o
-18 10 17 54.340 55.571 2.234 33.703 o
-18 10 18 9.447 9.668 1.320 96.522 o
-18 10 19 63.625 67.351 2.214 34.324 o
-18 10 21 42.024 44.816 2.001 42.032 o
-18 10 22 4.631 4.864 1.168 123.344 o
-18 11 -10 2.586 3.006 1.249 107.821 o
-18 11 -9 10.321 11.181 1.422 83.226 o
-18 11 -8 2.878 2.021 1.249 107.821 o
-18 11 -7 3.732 2.945 1.178 121.227 o
-18 11 -6 24.908 23.459 1.726 56.444 o
-18 11 -5 24.253 26.049 1.818 50.911 o
-18 11 -4 30.520 30.751 1.696 58.490 o
-18 11 -2 6.822 5.078 1.290 101.136 o
-18 11 -1 36.850 39.281 2.041 40.376 o
-18 11 0 23.304 22.464 1.574 67.897 o
-18 11 1 8.828 9.170 1.351 92.217 o
-18 11 2 34.714 33.747 1.858 48.709 o
-18 11 3 12.969 11.750 1.361 90.846 o
-18 11 6 4.061 3.768 1.188 119.163 o
-18 11 7 6.261 5.626 1.381 88.194 o
-18 11 8 9.144 9.841 1.300 99.562 o
-18 11 9 31.782 34.945 1.808 51.484 o
-18 11 10 4.374 3.686 1.107 137.297 o
-18 11 11 1.269 2.427 1.168 123.344 o
-18 11 12 3.669 3.890 1.188 119.163 o
-18 11 13 34.707 31.025 1.635 62.931 o
-18 11 14 0.924 2.112 1.239 109.596 o
-18 11 15 15.837 15.538 1.462 78.666 o
-18 11 16 2.821 2.041 1.208 115.192 o
-18 11 17 33.992 34.001 1.757 54.503 o
-18 11 18 0.816 0.487 1.178 121.227 o
-18 11 19 2.725 3.087 1.208 115.192 o
-18 11 20 0.613 0.102 1.137 130.041 o
-18 11 21 6.775 6.043 1.473 77.585 o
-18 12 -10 0.087 0.061 1.168 123.344 o
-18 12 -8 16.475 13.954 1.483 76.526 o
-18 12 -6 1.112 3.514 1.351 92.217 o
-18 12 -5 21.932 22.281 1.716 57.114 o
-18 12 -4 27.506 30.659 1.716 57.114 o
-18 12 -3 27.552 29.248 1.696 58.490 o
-18 12 -1 27.328 26.678 1.655 61.396 o
-18 12 0 0.095 2.133 1.229 111.415 o
-18 12 1 16.554 20.016 1.533 71.542 o
-18 12 3 9.992 7.799 1.310 98.025 o
-18 12 4 7.426 6.154 1.269 104.399 o
-18 12 5 2.552 1.178 1.158 125.518 o
-18 12 7 1.257 0.853 1.513 73.475 o
-18 12 8 19.972 18.503 1.442 80.898 o
-18 12 9 4.381 4.468 1.198 117.152 o
-18 12 10 5.546 5.504 1.148 127.749 o
-18 12 11 2.141 0.721 1.168 123.344 o
-18 12 12 11.130 11.841 1.341 93.620 o
-18 12 13 5.318 3.707 1.229 111.415 o
-18 12 14 3.505 3.412 1.219 113.280 o
-18 12 15 9.759 10.430 1.391 86.911 o
-18 12 16 8.337 6.500 1.300 99.562 o
-18 12 17 12.526 12.004 1.391 86.911 o
-18 12 18 15.772 17.142 1.462 78.666 o
-18 12 19 25.738 27.542 1.798 52.068 o
-18 12 21 11.408 13.182 1.493 75.488 o
-18 13 -9 1.269 0.944 1.198 117.152 o
-18 13 -8 2.601 3.209 1.290 101.136 o
-18 13 -7 15.952 17.660 1.615 64.524 o
-18 13 -6 3.650 3.950 1.330 95.054 o
-18 13 -5 12.714 10.359 1.503 74.472 o
-18 13 -4 1.495 0.873 1.188 119.163 o
-18 13 -3 10.039 11.821 1.432 82.050 o
-18 13 -2 7.811 7.931 1.351 92.217 o
-18 13 -1 47.691 49.701 2.285 32.222 o
-18 13 0 46.402 41.607 2.072 39.197 o
-18 13 1 77.195 79.263 2.488 27.176 o
-18 13 2 17.082 18.117 1.513 73.475 o
-18 13 6 18.208 19.102 2.021 41.192 o
-18 13 7 3.585 4.905 1.645 62.156 o
-18 13 8 6.785 7.596 1.310 98.025 o
-18 13 9 29.546 27.613 1.615 64.524 o
-18 13 10 2.663 2.630 1.107 137.297 o
-18 13 11 25.236 23.419 1.533 71.542 o
-18 13 12 15.273 14.187 1.401 85.656 o
-18 13 13 2.471 2.133 1.208 115.192 o
-18 13 14 12.391 11.831 1.361 90.846 o
-18 13 15 16.416 15.629 1.452 79.771 o
-18 13 17 7.327 5.707 1.462 78.666 o
-18 13 18 0.396 0.264 1.341 93.620 o
-18 13 19 1.493 1.858 1.351 92.217 o
-18 13 20 0.755 1.737 1.300 99.562 o
-18 14 -8 0.695 0.041 1.371 89.505 o
-18 14 -7 2.904 2.803 1.330 95.054 o
-18 14 -6 0.742 0.904 1.280 102.748 o
-18 14 -5 15.856 15.771 1.594 66.178 o
-18 14 -4 2.043 1.036 1.188 119.163 o
-18 14 -2 0.241 0.091 1.168 123.344 o
-18 14 -1 0.075 0.122 1.198 117.152 o
-18 14 0 6.030 6.489 1.341 93.620 o
-18 14 1 4.271 5.961 1.320 96.522 o
-18 14 2 10.627 9.871 1.391 86.911 o
-18 14 4 9.126 6.743 1.330 95.054 o
-18 14 6 0.025 1.361 1.615 64.524 o
-18 14 8 0.946 1.269 1.249 107.821 o
-18 14 9 0.321 0.944 1.188 119.163 o
-18 14 10 4.032 3.818 1.158 125.518 o
-18 14 11 4.558 5.951 1.280 102.748 o
-18 14 12 12.998 12.248 1.381 88.194 o
-18 14 14 14.365 17.010 1.422 83.226 o
-18 14 15 1.080 0.162 1.513 73.475 o
-18 14 16 11.021 11.587 1.564 68.782 o
-18 14 17 9.029 9.211 1.533 71.542 o
-18 14 18 24.261 26.506 1.798 52.068 o
-18 14 19 4.764 4.996 1.391 86.911 o
-18 15 -8 1.594 2.590 1.798 52.068 o
-18 15 -7 0.212 0.427 1.249 107.821 o
-18 15 -6 4.377 5.586 1.371 89.505 o
-18 15 -5 29.613 26.374 1.757 54.503 o
-18 15 -4 6.772 7.028 1.310 98.025 o
-18 15 -3 16.414 17.538 1.462 78.666 o
-18 15 -2 12.663 12.806 1.412 84.428 o
-18 15 -1 32.807 31.198 1.767 53.879 o
-18 15 0 0.035 2.376 1.249 107.821 o
-18 15 1 43.189 43.455 2.102 38.069 o
-18 15 2 9.814 7.942 1.371 89.505 o
-18 15 3 36.834 39.566 2.072 39.197 o
-18 15 4 3.091 4.184 1.462 78.666 o
-18 15 5 0.322 0.244 1.361 90.846 o
-18 15 6 26.500 29.725 2.285 32.222 o
-18 15 7 0.018 0.548 1.412 84.428 o
-18 15 8 19.506 19.224 1.818 50.911 o
-18 15 9 13.147 12.095 1.290 101.136 o
-18 15 10 10.224 10.135 1.269 104.399 o
-18 15 11 22.836 21.215 1.493 75.488 o
-18 15 12 33.235 31.990 1.798 52.068 o
-18 15 13 21.265 20.270 1.696 58.490 o
-18 15 14 15.561 16.868 1.635 62.931 o
-18 15 15 5.794 5.321 1.625 63.720 o
-18 15 16 11.452 12.075 1.594 66.178 o
-18 15 17 14.567 13.101 1.584 67.029 o
-18 15 18 10.968 12.989 1.554 69.684 o
-18 15 19 0.391 0.010 1.280 102.748 o
-18 16 -7 28.709 30.568 2.295 31.937 o
-18 16 -5 1.130 0.173 1.269 104.399 o
-18 16 -4 14.360 14.827 1.584 67.029 o
-18 16 -3 0.841 0.122 1.158 125.518 o
-18 16 -1 4.182 3.818 1.239 109.596 o
-18 16 2 6.349 6.043 1.310 98.025 o
-18 16 3 10.566 8.937 1.574 67.897 o
-18 16 4 3.311 3.179 1.452 79.771 o
-18 16 5 0.936 0.660 1.645 62.156 o
-18 16 6 6.359 7.424 1.798 52.068 o
-18 16 7 6.417 6.916 1.594 66.178 o
-18 16 8 0.714 1.066 1.412 84.428 o
-18 16 9 8.071 7.078 1.198 117.152 o
-18 16 10 1.361 1.127 1.320 96.522 o
-18 16 11 7.127 7.444 1.462 78.666 o
-18 16 12 2.417 1.970 1.351 92.217 o
-18 16 13 1.737 1.239 1.341 93.620 o
-18 16 14 10.976 11.587 1.523 72.499 o
-18 16 16 0.840 0.670 1.513 73.475 o
-18 16 17 5.913 5.646 1.452 79.771 o
-18 16 18 9.495 9.414 1.493 75.488 o
-18 17 -6 15.101 15.172 1.869 48.181 o
-18 17 -5 3.102 0.843 1.574 67.897 o
-18 17 -4 25.535 23.845 1.696 58.490 o
-18 17 -3 3.512 2.478 1.188 119.163 o
-18 17 -2 34.101 32.477 1.757 54.503 o
-18 17 -1 2.851 2.214 1.208 115.192 o
-18 17 0 10.753 8.825 1.341 93.620 o
-18 17 1 1.790 1.178 1.208 115.192 o
-18 17 2 13.870 14.705 1.625 63.720 o
-18 17 3 0.172 0.660 1.351 92.217 o
-18 17 4 4.509 3.920 1.655 61.396 o
-18 17 6 9.795 9.160 1.625 63.720 o
-18 17 7 14.553 13.751 1.737 55.786 o
-18 17 8 30.335 33.432 2.173 35.620 o
-18 17 9 0.461 0.569 1.229 111.415 o
-18 17 10 30.696 31.939 1.889 47.151 o
-18 17 12 51.971 53.611 2.549 25.892 o
-18 17 13 1.346 1.655 1.351 92.217 o
-18 17 14 32.777 34.397 1.889 47.151 o
-18 17 15 3.721 3.900 1.564 68.782 o
-18 17 16 28.388 29.735 2.062 39.584 o
-18 17 17 0.098 0.355 1.300 99.562 o
-18 18 -5 0.204 0.132 1.523 72.499 o
-18 18 -4 3.255 3.331 1.584 67.029 o
-18 18 -3 0.622 0.112 1.127 132.394 o
-18 18 -2 0.480 1.341 1.168 123.344 o
-18 18 -1 3.288 3.900 1.229 111.415 o
-18 18 0 1.214 2.376 1.330 95.054 o
-18 18 1 1.229 0.427 1.320 96.522 o
-18 18 3 0.026 1.615 1.341 93.620 o
-18 18 4 2.573 3.097 1.625 63.720 o
-18 18 6 19.017 16.878 1.787 52.661 o
-18 18 7 0.801 0.762 1.452 79.771 o
-18 18 8 22.849 23.957 1.899 46.648 o
-18 18 9 0.434 0.619 1.219 113.280 o
-18 18 10 7.904 9.201 1.513 73.475 o
-18 18 11 4.006 5.057 1.442 80.898 o
-18 18 12 3.562 3.818 1.401 85.656 o
-18 18 13 0.032 0.772 1.300 99.562 o
-18 18 15 1.153 2.204 1.533 71.542 o
-18 18 16 3.795 3.331 2.001 42.032 o
-18 19 -3 1.830 0.772 1.300 99.562 o
-18 19 -2 2.403 2.681 1.300 99.562 o
-18 19 -1 7.062 6.875 1.208 115.192 o
-18 19 0 2.598 0.762 1.107 137.297 o
-18 19 1 1.326 1.097 1.168 123.344 o
-18 19 2 1.538 0.792 1.320 96.522 o
-18 19 3 2.300 1.127 1.554 69.684 o
-18 19 4 5.405 6.398 1.696 58.490 o
-18 19 5 0.934 1.087 1.452 79.771 o
-18 19 6 15.121 13.497 1.706 57.796 o
-18 19 7 2.800 2.519 1.493 75.488 o
-18 19 8 5.874 7.017 1.564 68.782 o
-18 19 9 46.689 50.351 2.214 34.324 o
-18 19 10 4.611 4.468 1.412 84.428 o
-18 19 11 7.039 7.190 1.462 78.666 o
-18 19 12 3.747 3.930 1.371 89.505 o
-18 19 13 30.495 34.031 2.072 39.197 o
-18 19 14 0.010 0.447 1.280 102.748 o
-18 20 -2 12.159 15.436 2.194 34.963 o
-18 20 -1 5.137 6.885 1.371 89.505 o
-18 20 0 19.132 20.636 1.645 62.156 o
-18 20 1 3.519 3.697 1.137 130.041 o
-18 20 3 2.422 4.956 1.341 93.620 o
-18 20 4 6.704 6.560 1.341 93.620 o
-18 20 5 3.822 2.813 1.473 77.585 o
-18 20 6 3.098 2.204 1.462 78.666 o
-18 20 7 11.931 11.080 1.625 63.720 o
-18 20 8 27.975 29.603 1.950 44.250 o
-18 20 9 0.281 1.879 1.605 65.343 o
-18 20 10 2.615 1.808 1.330 95.054 o
-18 20 11 4.534 4.793 1.391 86.911 o
-18 20 12 4.615 5.880 1.381 88.194 o
-18 21 1 0.119 1.026 1.462 78.666 o
-18 21 2 1.098 0.965 1.462 78.666 o
-18 21 3 0.027 0.264 1.137 130.041 o
-18 21 5 4.997 4.407 1.239 109.596 o
-18 21 6 1.315 2.011 1.219 113.280 o
-18 21 7 7.310 8.175 1.554 69.684 o
-18 21 9 35.967 40.937 2.478 27.399 o
-18 21 10 24.601 24.911 1.696 58.490 o
-17 0 -15 4.674 3.483 1.940 44.715 o
-17 0 -13 20.305 20.930 2.468 27.625 o
-17 0 -11 0.686 2.204 1.899 46.648 o
-17 0 -9 56.670 49.752 3.433 14.278 o
-17 0 -7 120.728 109.628 3.971 10.670 o
-17 0 -5 132.204 128.101 3.483 13.865 o
-17 0 -3 453.227 441.032 5.108 6.447 o
-17 0 -1 101.278 99.960 3.006 18.618 o
-17 0 1 15.440 16.147 1.625 63.720 o
-17 0 3 12.317 12.065 1.879 47.662 o
-17 0 5 4.131 2.722 1.493 75.488 o
-17 0 7 293.386 313.124 4.062 10.195 o
-17 0 9 196.806 186.698 3.189 16.545 o
-17 0 11 277.599 263.931 4.123 9.896 o
-17 0 13 489.703 499.375 6.652 3.802 o
-17 0 15 328.128 323.299 5.789 5.021 o
-17 0 17 62.630 68.275 3.747 11.980 o
-17 0 19 25.418 25.450 2.559 25.687 o
-17 0 21 7.553 8.053 2.234 33.703 o
-17 0 23 6.547 5.321 2.041 40.376 o
-17 0 25 1.929 1.046 1.798 52.068 o
-17 1 -15 2.813 1.930 1.341 93.620 o
-17 1 -14 2.098 1.767 1.361 90.846 o
-17 1 -13 11.674 8.835 1.523 72.499 o
-17 1 -12 17.149 15.050 1.645 62.156 o
-17 1 -11 17.471 16.188 1.645 62.156 o
-17 1 -10 44.852 40.551 2.356 30.307 o
-17 1 -9 12.011 10.826 1.544 70.604 o
-17 1 -7 1.628 1.127 1.320 96.522 o
-17 1 -6 2.431 1.401 1.076 145.179 o
-17 1 -5 0.420 0.701 1.036 156.789 o
-17 1 -4 75.945 77.679 2.143 36.639 o
-17 1 -3 2.766 3.676 1.056 150.816 o
-17 1 -2 8.143 8.652 1.117 134.812 o
-17 1 -1 4.612 6.428 1.076 145.179 o
-17 1 0 5.332 4.895 1.016 163.123 o
-17 1 1 25.963 28.445 1.523 72.499 o
-17 1 2 43.218 51.590 2.224 34.012 o
-17 1 3 3.786 3.646 1.168 123.344 o
-17 1 4 7.934 10.145 1.280 102.748 o
-17 1 5 5.549 5.575 1.148 127.749 o
-17 1 6 1.949 1.442 1.046 153.759 o
-17 1 7 41.978 40.195 1.655 61.396 o
-17 1 8 28.592 27.613 1.503 74.472 o
-17 1 9 30.582 27.298 1.381 88.194 o
-17 1 10 12.364 10.511 1.005 166.435 o
-17 1 11 5.282 5.108 1.066 147.957 o
-17 1 12 0.010 0.010 1.005 166.435 o
-17 1 13 4.873 6.885 1.422 83.226 o
-17 1 14 28.218 26.374 1.757 54.503 o
-17 1 15 0.203 0.680 1.361 90.846 o
-17 1 16 11.895 10.846 1.584 67.029 o
-17 1 17 48.713 44.857 2.529 26.310 o
-17 1 18 5.204 4.600 1.452 79.771 o
-17 1 19 0.010 1.980 1.381 88.194 o
-17 1 20 13.467 12.126 1.615 64.524 o
-17 1 21 2.483 2.437 1.442 80.898 o
-17 1 22 13.242 14.096 1.625 63.720 o
-17 1 23 0.564 2.204 1.381 88.194 o
-17 1 24 3.757 6.022 1.391 86.911 o
-17 2 -15 3.107 0.833 1.310 98.025 o
-17 2 -14 1.383 0.863 1.341 93.620 o
-17 2 -13 8.667 6.560 1.462 78.666 o
-17 2 -12 4.205 5.301 1.310 98.025 o
-17 2 -11 5.564 4.113 1.412 84.428 o
-17 2 -10 3.832 3.940 1.422 83.226 o
-17 2 -9 13.031 12.572 1.564 68.782 o
-17 2 -8 0.964 1.523 1.330 95.054 o
-17 2 -7 0.440 1.330 1.158 125.518 o
-17 2 -6 38.974 37.403 1.757 54.503 o
-17 2 -5 55.785 54.058 2.021 41.192 o
-17 2 -4 44.422 42.907 1.879 47.662 o
-17 2 -3 57.946 60.547 2.021 41.192 o
-17 2 -2 78.496 80.980 2.062 39.584 o
-17 2 -1 98.469 93.339 2.112 37.704 o
-17 2 0 68.437 67.605 1.919 45.666 o
-17 2 1 9.990 11.628 1.208 115.192 o
-17 2 3 4.182 3.128 1.158 125.518 o
-17 2 4 13.962 14.756 1.371 89.505 o
-17 2 5 99.744 105.617 2.478 27.399 o
-17 2 6 18.249 17.335 1.676 59.917 o
-17 2 7 89.709 91.694 2.214 34.324 o
-17 2 8 170.845 179.874 2.458 27.854 o
-17 2 9 63.574 62.090 1.879 47.662 o
-17 2 10 121.173 114.087 2.001 42.032 o
-17 2 11 45.839 49.041 1.706 57.796 o
-17 2 12 92.400 100.234 2.051 39.977 o
-17 2 13 49.761 49.660 2.468 27.625 o
-17 2 14 48.068 46.492 2.478 27.399 o
-17 2 15 10.413 8.693 1.503 74.472 o
-17 2 16 39.572 39.586 2.234 33.703 o
-17 2 17 21.085 22.037 1.737 55.786 o
-17 2 19 16.647 18.067 1.686 59.197 o
-17 2 21 13.647 12.715 1.605 65.343 o
-17 2 22 0.018 0.721 1.381 88.194 o
-17 2 24 2.332 1.097 1.310 98.025 o
-17 3 -15 28.368 24.932 1.503 74.472 o
-17 3 -14 0.375 0.152 1.117 134.812 o
-17 3 -13 3.048 4.286 1.198 117.152 o
-17 3 -11 26.750 25.104 1.401 85.656 o
-17 3 -10 0.736 0.467 1.127 132.394 o
-17 3 -9 3.995 3.727 1.188 119.163 o
-17 3 -8 24.875 20.331 1.452 79.771 o
-17 3 -7 5.128 4.550 1.076 145.179 o
-17 3 -5 5.719 5.403 1.016 163.123 o
-17 3 -4 0.463 0.457 1.016 163.123 o
-17 3 -3 5.315 5.129 1.066 147.957 o
-17 3 -2 16.486 17.335 1.239 109.596 o
-17 3 0 20.438 17.386 1.320 96.522 o
-17 3 1 1.898 2.437 1.056 150.816 o
-17 3 2 111.149 110.725 2.295 31.937 o
-17 3 3 12.883 10.572 1.158 125.518 o
-17 3 4 13.187 13.101 1.635 62.931 o
-17 3 5 17.216 17.528 1.686 59.197 o
-17 3 6 70.065 67.900 2.417 28.798 o
-17 3 7 49.597 50.016 1.970 43.342 o
-17 3 8 33.558 29.725 1.432 82.050 o
-17 3 10 23.961 23.053 1.188 119.163 o
-17 3 11 1.176 0.833 0.873 220.556 o
-17 3 12 0.331 0.427 0.944 188.603 o
-17 3 14 20.484 18.706 1.401 85.656 o
-17 3 15 14.739 13.385 1.594 66.178 o
-17 3 16 0.829 0.579 1.371 89.505 o
-17 3 17 9.658 9.455 1.533 71.542 o
-17 3 18 8.893 8.256 1.503 74.472 o
-17 3 19 12.133 10.125 1.574 67.897 o
-17 3 20 1.154 0.650 1.401 85.656 o
-17 3 21 13.287 9.120 1.544 70.604 o
-17 3 22 4.810 5.240 1.462 78.666 o
-17 3 23 6.944 6.408 1.462 78.666 o
-17 3 24 8.785 8.642 1.452 79.771 o
-17 4 -14 10.004 9.140 1.178 121.227 o
-17 4 -11 3.294 3.108 1.056 150.816 o
-17 4 -10 13.584 11.232 1.239 109.596 o
-17 4 -9 14.685 12.816 1.259 106.089 o
-17 4 -8 38.925 36.042 1.858 48.709 o
-17 4 -7 0.200 0.112 1.005 166.435 o
-17 4 -6 142.066 134.865 2.224 34.012 o
-17 4 -4 5.075 4.336 0.975 177.000 o
-17 4 -3 0.674 0.355 0.873 220.556 o
-17 4 -2 138.231 129.431 2.092 38.440 o
-17 4 -1 0.160 0.477 0.853 231.183 o
-17 4 1 10.655 10.125 1.198 117.152 o
-17 4 2 27.723 28.994 1.533 71.542 o
-17 4 3 8.274 6.814 1.290 101.136 o
-17 4 4 31.092 28.547 1.960 43.793 o
-17 4 5 11.637 12.369 1.594 66.178 o
-17 4 6 18.104 17.467 1.452 79.771 o
-17 4 7 3.712 4.164 0.955 184.612 o
-17 4 8 116.237 116.138 2.163 35.955 o
-17 4 9 10.300 10.125 1.076 145.179 o
-17 4 10 103.098 101.270 2.122 37.344 o
-17 4 11 7.936 7.820 0.995 169.849 o
-17 4 12 100.333 98.346 2.122 37.344 o
-17 4 13 55.256 54.251 2.112 37.704 o
-17 4 14 75.916 76.511 2.265 32.802 o
-17 4 15 19.050 20.311 1.452 79.771 o
-17 4 16 62.602 63.126 2.640 24.131 o
-17 4 17 1.515 0.579 1.351 92.217 o
-17 4 18 3.685 3.057 1.391 86.911 o
-17 4 19 12.856 11.567 1.554 69.684 o
-17 4 20 3.950 2.163 1.442 80.898 o
-17 4 21 3.912 4.996 1.462 78.666 o
-17 4 23 4.528 4.479 1.422 83.226 o
-17 4 24 3.131 4.407 1.371 89.505 o
-17 4 25 4.431 5.900 1.361 90.846 o
-17 5 -14 8.703 6.550 1.137 130.041 o
-17 5 -13 2.292 2.772 1.076 145.179 o
-17 5 -12 1.745 2.742 1.076 145.179 o
-17 5 -11 32.545 28.212 1.513 73.475 o
-17 5 -10 0.127 0.447 1.056 150.816 o
-17 5 -9 10.004 9.313 1.208 115.192 o
-17 5 -8 1.778 2.153 1.148 127.749 o
-17 5 -7 5.473 4.499 1.076 145.179 o
-17 5 -6 1.991 0.843 0.944 188.603 o
-17 5 -5 8.701 9.749 1.087 142.478 o
-17 5 -4 11.727 12.065 1.097 139.852 o
-17 5 -3 39.867 41.891 1.655 61.396 o
-17 5 -2 2.052 1.208 0.884 215.514 o
-17 5 -1 16.957 18.259 1.208 115.192 o
-17 5 0 4.223 6.632 1.036 156.789 o
-17 5 1 45.852 46.786 1.930 45.186 o
-17 5 2 83.090 78.857 2.133 36.989 o
-17 5 3 0.094 0.183 0.985 173.369 o
-17 5 4 118.580 126.395 2.397 29.288 o
-17 5 5 22.143 18.615 1.757 54.503 o
-17 5 6 11.990 10.186 1.208 115.192 o
-17 5 7 22.869 19.559 1.208 115.192 o
-17 5 8 59.520 57.581 1.879 47.662 o
-17 5 9 8.628 6.012 1.026 159.909 o
-17 5 10 9.201 7.261 1.056 150.816 o
-17 5 11 6.521 5.870 0.965 180.746 o
-17 5 12 0.266 0.345 0.955 184.612 o
-17 5 13 5.376 2.762 1.046 153.759 o
-17 5 15 1.186 0.873 1.127 132.394 o
-17 5 16 1.446 1.239 1.107 137.297 o
-17 5 17 26.462 21.936 1.442 80.898 o
-17 5 18 10.561 8.764 1.483 76.526 o
-17 5 19 0.215 0.102 1.401 85.656 o
-17 5 20 10.466 8.663 1.584 67.029 o
-17 5 21 6.598 6.367 1.493 75.488 o
-17 5 22 9.290 8.592 1.483 76.526 o
-17 5 23 1.634 0.701 1.330 95.054 o
-17 5 24 5.825 6.469 1.381 88.194 o
-17 6 -14 1.100 0.559 1.036 156.789 o
-17 6 -13 4.480 4.702 1.117 134.812 o
-17 6 -11 0.082 0.244 1.046 153.759 o
-17 6 -9 0.017 0.406 1.056 150.816 o
-17 6 -6 55.379 54.129 1.960 43.793 o
-17 6 -5 77.935 78.654 1.899 46.648 o
-17 6 -4 19.520 19.143 1.198 117.152 o
-17 6 -3 16.292 16.228 1.137 130.041 o
-17 6 -2 42.812 37.514 1.716 57.114 o
-17 6 -1 57.323 60.283 1.930 45.186 o
-17 6 0 57.205 62.223 2.092 38.440 o
-17 6 1 2.626 2.062 1.046 153.759 o
-17 6 2 1.992 1.757 1.026 159.909 o
-17 6 3 21.212 23.642 1.462 78.666 o
-17 6 4 26.305 27.450 1.452 79.771 o
-17 6 5 80.642 75.120 2.366 30.047 o
-17 6 6 7.819 5.687 1.097 139.852 o
-17 6 7 17.255 18.747 1.097 139.852 o
-17 6 8 164.245 167.850 2.447 28.085 o
-17 6 9 46.895 43.252 1.757 54.503 o
-17 6 10 50.607 51.143 1.869 48.181 o
-17 6 11 32.787 30.365 1.341 93.620 o
-17 6 12 58.935 56.698 1.950 44.250 o
-17 6 13 13.309 11.994 1.168 123.344 o
-17 6 14 59.320 55.977 2.143 36.639 o
-17 6 16 36.112 29.928 1.615 64.524 o
-17 6 18 8.409 7.606 1.229 111.415 o
-17 6 19 6.089 4.844 1.483 76.526 o
-17 6 20 7.404 7.363 1.564 68.782 o
-17 6 21 3.238 3.372 1.422 83.226 o
-17 6 22 1.367 0.843 1.341 93.620 o
-17 6 23 2.758 2.772 1.351 92.217 o
-17 6 24 0.795 1.056 1.280 102.748 o
-17 7 -14 15.795 13.354 1.219 113.280 o
-17 7 -13 0.486 0.325 1.016 163.123 o
-17 7 -12 13.534 11.740 1.229 111.415 o
-17 7 -11 16.678 15.619 1.280 102.748 o
-17 7 -10 80.728 81.416 2.163 35.955 o
-17 7 -9 0.090 1.239 1.076 145.179 o
-17 7 -6 3.486 2.661 1.056 150.816 o
-17 7 -5 19.349 18.331 1.198 117.152 o
-17 7 -4 2.738 1.879 0.944 188.603 o
-17 7 -3 19.636 19.163 1.178 121.227 o
-17 7 -2 5.778 7.078 1.219 113.280 o
-17 7 -1 27.255 26.160 1.584 67.029 o
-17 7 0 22.235 20.829 1.412 84.428 o
-17 7 1 0.549 1.229 1.046 153.759 o
-17 7 2 3.997 2.722 1.066 147.957 o
-17 7 3 24.358 24.150 1.432 82.050 o
-17 7 4 220.515 232.093 2.996 18.744 o
-17 7 5 0.780 0.102 1.005 166.435 o
-17 7 6 74.541 68.621 2.143 36.639 o
-17 7 7 33.679 31.919 1.564 68.782 o
-17 7 8 128.999 132.641 2.549 25.892 o
-17 7 9 24.744 21.997 1.198 117.152 o
-17 7 10 47.806 48.736 1.706 57.796 o
-17 7 11 19.940 19.610 1.097 139.852 o
-17 7 12 31.413 25.561 1.290 101.136 o
-17 7 13 12.583 12.176 1.178 121.227 o
-17 7 14 8.041 7.515 1.239 109.596 o
-17 7 16 3.013 2.427 1.127 132.394 o
-17 7 17 14.575 13.568 1.330 95.054 o
-17 7 18 30.056 31.441 1.706 57.796 o
-17 7 20 32.481 29.197 1.645 62.156 o
-17 7 21 0.791 0.051 1.351 92.217 o
-17 7 22 20.397 17.498 1.625 63.720 o
-17 7 23 2.109 2.427 1.361 90.846 o
-17 7 24 0.933 1.219 1.280 102.748 o
-17 8 -14 1.297 0.802 1.016 163.123 o
-17 8 -13 0.298 0.203 1.016 163.123 o
-17 8 -12 0.388 1.625 1.046 153.759 o
-17 8 -11 0.014 0.041 1.036 156.789 o
-17 8 -10 21.704 20.087 1.351 92.217 o
-17 8 -9 10.475 9.668 1.239 109.596 o
-17 8 -8 8.460 9.049 1.208 115.192 o
-17 8 -7 0.478 0.467 1.026 159.909 o
-17 8 -6 46.741 46.624 1.919 45.666 o
-17 8 -5 48.861 50.970 1.798 52.068 o
-17 8 -4 3.195 1.940 1.026 159.909 o
-17 8 -3 18.487 15.335 1.381 88.194 o
-17 8 -2 0.066 0.772 1.097 139.852 o
-17 8 -1 49.201 45.324 2.011 41.609 o
-17 8 0 3.674 2.072 1.097 139.852 o
-17 8 1 4.353 1.554 1.097 139.852 o
-17 8 2 25.683 21.326 1.422 83.226 o
-17 8 3 1.500 1.076 1.056 150.816 o
-17 8 4 24.240 23.693 1.432 82.050 o
-17 8 5 40.188 40.632 1.869 48.181 o
-17 8 6 10.664 9.881 1.188 119.163 o
-17 8 7 41.549 41.231 1.879 47.662 o
-17 8 9 36.620 33.097 1.798 52.068 o
-17 8 11 9.672 7.992 1.107 137.297 o
-17 8 12 58.401 58.668 1.818 50.911 o
-17 8 13 35.265 34.224 1.462 78.666 o
-17 8 14 1.275 0.985 1.016 163.123 o
-17 8 17 0.773 0.041 1.056 150.816 o
-17 8 18 2.055 1.818 1.168 123.344 o
-17 8 19 6.721 4.804 1.249 107.821 o
-17 8 20 10.959 11.161 1.300 99.562 o
-17 8 21 7.017 7.342 1.249 107.821 o
-17 8 22 19.711 21.245 1.665 60.650 o
-17 8 23 17.512 18.788 1.625 63.720 o
-17 8 24 0.239 0.325 1.259 106.089 o
-17 9 -13 14.180 13.212 1.208 115.192 o
-17 9 -12 15.575 15.406 1.249 107.821 o
-17 9 -11 8.015 7.678 1.158 125.518 o
-17 9 -10 1.676 1.716 1.046 153.759 o
-17 9 -9 0.698 0.589 1.046 153.759 o
-17 9 -8 6.386 5.555 1.148 127.749 o
-17 9 -7 30.651 28.770 1.462 78.666 o
-17 9 -6 1.133 0.193 1.127 132.394 o
-17 9 -5 4.349 4.235 1.097 139.852 o
-17 9 -4 0.200 0.102 1.005 166.435 o
-17 9 -3 0.213 0.894 1.107 137.297 o
-17 9 -2 21.808 17.376 1.422 83.226 o
-17 9 -1 4.935 5.646 1.208 115.192 o
-17 9 1 20.843 22.271 1.483 76.526 o
-17 9 2 0.690 2.011 1.117 134.812 o
-17 9 3 436.215 453.625 4.489 8.350 o
-17 9 4 42.053 37.098 1.858 48.709 o
-17 9 5 167.198 171.993 2.752 22.211 o
-17 9 6 36.473 34.793 1.696 58.490 o
-17 9 7 96.827 93.105 2.305 31.657 o
-17 9 8 15.476 16.767 1.493 75.488 o
-17 9 9 92.601 99.534 2.437 28.320 o
-17 9 10 22.137 18.513 1.401 85.656 o
-17 9 11 1.191 0.609 1.005 166.435 o
-17 9 12 28.297 30.243 1.564 68.782 o
-17 9 13 16.225 15.680 1.280 102.748 o
-17 9 14 11.182 11.405 1.198 117.152 o
-17 9 16 0.112 0.447 1.046 153.759 o
-17 9 17 24.870 23.439 1.381 88.194 o
-17 9 18 3.808 4.052 1.107 137.297 o
-17 9 19 56.860 54.769 2.021 41.192 o
-17 9 20 14.637 14.451 1.269 104.399 o
-17 9 21 43.626 44.593 1.990 42.462 o
-17 9 22 4.880 5.443 1.208 115.192 o
-17 9 23 23.567 27.125 1.726 56.444 o
-17 10 -13 7.026 5.575 1.076 145.179 o
-17 10 -12 2.812 2.102 1.036 156.789 o
-17 10 -11 7.334 7.830 1.137 130.041 o
-17 10 -9 1.276 1.503 1.046 153.759 o
-17 10 -8 7.891 6.459 1.300 99.562 o
-17 10 -7 1.176 0.416 1.168 123.344 o
-17 10 -6 41.313 39.220 1.940 44.715 o
-17 10 -5 4.755 5.017 1.107 137.297 o
-17 10 -4 22.320 22.241 1.513 73.475 o
-17 10 -3 1.619 0.619 1.117 134.812 o
-17 10 -2 64.703 66.833 2.315 31.379 o
-17 10 -1 75.183 83.285 2.397 29.288 o
-17 10 0 34.639 41.221 2.051 39.977 o
-17 10 1 16.271 14.847 1.381 88.194 o
-17 10 2 6.711 5.687 1.198 117.152 o
-17 10 3 12.283 14.604 1.361 90.846 o
-17 10 4 24.566 22.352 1.462 78.666 o
-17 10 5 3.562 2.559 1.127 132.394 o
-17 10 6 9.787 7.312 1.219 113.280 o
-17 10 7 8.712 7.962 1.076 145.179 o
-17 10 8 7.512 7.149 1.330 95.054 o
-17 10 9 2.443 0.508 1.107 137.297 o
-17 10 10 10.753 10.206 1.269 104.399 o
-17 10 11 4.639 4.550 1.178 121.227 o
-17 10 12 3.080 2.366 1.127 132.394 o
-17 10 13 0.059 0.102 1.087 142.478 o
-17 10 14 6.070 4.986 1.341 93.620 o
-17 10 15 2.500 1.523 1.168 123.344 o
-17 10 16 0.196 0.091 1.158 125.518 o
-17 10 17 9.477 9.648 1.208 115.192 o
-17 10 18 2.880 1.889 1.076 145.179 o
-17 10 19 3.195 3.372 1.066 147.957 o
-17 10 20 4.732 5.139 1.097 139.852 o
-17 10 21 1.180 0.975 1.026 159.909 o
-17 10 22 1.915 2.315 1.087 142.478 o
-17 10 23 0.265 0.741 1.229 111.415 o
-17 11 -11 13.921 12.816 1.219 113.280 o
-17 11 -10 13.467 11.323 1.310 98.025 o
-17 11 -9 6.721 6.388 1.229 111.415 o
-17 11 -8 10.382 10.501 1.300 99.562 o
-17 11 -6 2.738 3.758 1.219 113.280 o
-17 11 -5 9.539 12.095 1.371 89.505 o
-17 11 -4 17.492 18.229 1.452 79.771 o
-17 11 -3 12.064 10.673 1.341 93.620 o
-17 11 -2 5.954 5.971 1.239 109.596 o
-17 11 -1 20.991 25.429 1.625 63.720 o
-17 11 0 12.502 10.084 1.341 93.620 o
-17 11 1 6.431 4.956 1.219 113.280 o
-17 11 2 6.076 5.687 1.229 111.415 o
-17 11 3 25.270 28.872 1.605 65.343 o
-17 11 4 6.205 4.814 1.198 117.152 o
-17 11 5 4.451 3.758 1.168 123.344 o
-17 11 6 2.081 1.798 1.117 134.812 o
-17 11 7 78.515 84.209 2.315 31.379 o
-17 11 8 13.885 13.192 1.473 77.585 o
-17 11 9 10.185 8.866 1.269 104.399 o
-17 11 10 16.770 17.427 1.401 85.656 o
-17 11 11 26.181 26.140 1.513 73.475 o
-17 11 12 7.960 6.804 1.188 119.163 o
-17 11 13 0.105 0.244 1.087 142.478 o
-17 11 14 5.448 4.468 1.310 98.025 o
-17 11 15 0.084 0.041 1.239 109.596 o
-17 11 16 9.365 8.236 1.320 96.522 o
-17 11 17 14.038 12.542 1.401 85.656 o
-17 11 18 30.496 29.959 1.625 63.720 o
-17 11 19 16.241 14.786 1.391 86.911 o
-17 11 20 3.098 2.620 1.198 117.152 o
-17 11 21 10.084 9.333 1.310 98.025 o
-17 11 22 7.484 7.627 1.219 113.280 o
-17 11 23 0.759 1.493 1.574 67.897 o
-17 12 -11 7.530 4.245 1.168 123.344 o
-17 12 -10 2.593 1.198 1.239 109.596 o
-17 12 -9 1.105 1.615 1.249 107.821 o
-17 12 -8 0.436 0.823 1.137 130.041 o
-17 12 -7 29.029 26.942 1.564 68.782 o
-17 12 -6 14.988 14.665 1.412 84.428 o
-17 12 -5 58.897 58.272 2.539 26.100 o
-17 12 -4 3.679 2.833 1.198 117.152 o
-17 12 -3 3.299 2.315 1.198 117.152 o
-17 12 -2 2.124 1.188 1.158 125.518 o
-17 12 -1 2.281 3.138 1.188 119.163 o
-17 12 0 2.756 2.762 1.178 121.227 o
-17 12 1 0.046 0.183 1.127 132.394 o
-17 12 2 37.525 32.508 1.767 53.879 o
-17 12 3 4.417 5.555 1.249 107.821 o
-17 12 4 25.074 27.684 1.625 63.720 o
-17 12 6 4.918 2.915 1.168 123.344 o
-17 12 7 6.458 5.555 1.351 92.217 o
-17 12 8 7.391 9.749 1.412 84.428 o
-17 12 9 17.440 16.970 1.442 80.898 o
-17 12 10 0.165 0.345 1.087 142.478 o
-17 12 11 39.849 36.560 1.838 49.792 o
-17 12 12 5.146 5.799 1.188 119.163 o
-17 12 13 45.340 44.054 2.021 41.192 o
-17 12 14 13.703 15.294 1.544 70.604 o
-17 12 15 22.267 21.276 1.645 62.156 o
-17 12 16 3.500 3.301 1.249 107.821 o
-17 12 17 21.025 21.631 1.554 69.684 o
-17 12 18 11.415 10.937 1.361 90.846 o
-17 12 19 2.168 0.944 1.351 92.217 o
-17 12 20 6.265 5.718 1.412 84.428 o
-17 12 22 2.186 2.823 1.310 98.025 o
-17 13 -11 3.244 1.391 1.422 83.226 o
-17 13 -10 0.266 1.076 1.198 117.152 o
-17 13 -9 0.001 0.660 1.198 117.152 o
-17 13 -8 5.149 4.519 1.188 119.163 o
-17 13 -7 0.137 0.884 1.127 132.394 o
-17 13 -6 2.474 2.143 1.361 90.846 o
-17 13 -5 1.436 1.036 1.330 95.054 o
-17 13 -4 8.020 7.434 1.290 101.136 o
-17 13 -3 6.982 5.839 1.259 106.089 o
-17 13 -1 2.075 3.686 1.219 113.280 o
-17 13 0 2.115 0.995 1.178 121.227 o
-17 13 1 30.996 27.156 1.605 65.343 o
-17 13 2 42.198 37.403 1.930 45.186 o
-17 13 3 62.861 63.147 2.255 33.099 o
-17 13 4 20.235 21.672 1.513 73.475 o
-17 13 5 24.706 24.079 1.523 72.499 o
-17 13 6 11.245 8.185 1.269 104.399 o
-17 13 7 7.811 6.235 1.341 93.620 o
-17 13 8 27.925 28.953 1.594 66.178 o
-17 13 9 43.264 41.830 2.051 39.977 o
-17 13 10 0.210 0.498 1.026 159.909 o
-17 13 11 1.476 1.249 1.127 132.394 o
-17 13 12 19.658 20.291 1.452 79.771 o
-17 13 13 3.909 3.910 1.208 115.192 o
-17 13 14 4.030 5.149 1.219 113.280 o
-17 13 15 1.333 1.056 1.290 101.136 o
-17 13 16 4.669 3.514 1.391 86.911 o
-17 13 17 1.320 0.559 1.330 95.054 o
-17 13 18 26.612 25.084 1.757 54.503 o
-17 13 19 20.949 22.261 1.737 55.786 o
-17 13 20 2.421 2.122 1.341 93.620 o
-17 13 21 7.908 7.749 1.422 83.226 o
-17 14 -11 10.617 11.445 1.635 62.931 o
-17 14 -10 10.301 9.302 1.615 64.524 o
-17 14 -9 0.596 0.376 1.198 117.152 o
-17 14 -8 2.132 0.731 1.127 132.394 o
-17 14 -7 10.839 11.141 1.473 77.585 o
-17 14 -6 0.622 0.853 1.269 104.399 o
-17 14 -5 19.238 20.057 1.726 56.444 o
-17 14 -4 8.243 6.418 1.310 98.025 o
-17 14 -3 9.937 8.886 1.351 92.217 o
-17 14 -2 32.091 36.560 2.011 41.609 o
-17 14 -1 54.443 54.992 2.285 32.222 o
-17 14 0 8.790 9.059 1.330 95.054 o
-17 14 1 39.618 40.967 2.102 38.069 o
-17 14 3 0.849 1.107 1.158 125.518 o
-17 14 4 1.185 1.280 1.158 125.518 o
-17 14 5 0.791 0.376 1.137 130.041 o
-17 14 6 12.274 10.562 1.493 75.488 o
-17 14 7 8.186 10.511 1.452 79.771 o
-17 14 8 13.897 12.187 1.361 90.846 o
-17 14 9 26.244 25.673 1.594 66.178 o
-17 14 11 15.914 15.954 1.401 85.656 o
-17 14 12 38.966 39.352 2.041 40.376 o
-17 14 13 1.647 2.610 1.188 119.163 o
-17 14 14 27.296 27.328 1.798 52.068 o
-17 14 16 10.345 10.298 1.706 57.796 o
-17 14 17 0.769 0.873 1.381 88.194 o
-17 14 18 8.999 8.673 1.523 72.499 o
-17 14 19 1.201 0.010 1.330 95.054 o
-17 14 20 12.184 11.303 1.493 75.488 o
-17 14 21 0.324 1.208 1.280 102.748 o
-17 15 -10 4.725 4.793 1.249 107.821 o
-17 15 -9 2.658 1.127 1.178 121.227 o
-17 15 -7 0.152 0.203 1.076 145.179 o
-17 15 -6 2.515 2.224 1.137 130.041 o
-17 15 -5 5.280 5.850 1.198 117.152 o
-17 15 -4 4.354 3.950 1.066 147.957 o
-17 15 -2 1.213 1.330 1.107 137.297 o
-17 15 -1 1.410 1.076 1.198 117.152 o
-17 15 0 1.230 1.351 1.219 113.280 o
-17 15 1 3.435 3.199 1.229 111.415 o
-17 15 2 13.636 12.217 1.401 85.656 o
-17 15 4 20.030 18.412 1.493 75.488 o
-17 15 5 2.694 1.117 1.310 98.025 o
-17 15 6 17.255 17.488 1.970 43.342 o
-17 15 7 11.870 14.289 1.645 62.156 o
-17 15 8 28.056 26.912 1.635 62.931 o
-17 15 9 14.725 13.060 1.401 85.656 o
-17 15 10 3.290 2.894 1.127 132.394 o
-17 15 11 8.929 8.977 1.310 98.025 o
-17 15 12 0.732 0.731 1.300 99.562 o
-17 15 13 9.477 10.643 1.544 70.604 o
-17 15 14 11.187 12.816 1.584 67.029 o
-17 15 15 3.375 3.818 1.574 67.897 o
-17 15 16 16.199 19.011 1.889 47.151 o
-17 15 17 1.143 0.965 1.533 71.542 o
-17 15 18 33.627 34.762 2.143 36.639 o
-17 15 19 1.510 1.787 1.361 90.846 o
-17 15 20 23.765 23.713 1.716 57.114 o
-17 16 -8 1.010 1.564 1.249 107.821 o
-17 16 -7 1.342 0.609 1.229 111.415 o
-17 16 -6 40.817 44.187 2.021 41.192 o
-17 16 -5 24.521 21.682 1.473 77.585 o
-17 16 -4 81.190 90.089 2.366 30.047 o
-17 16 -3 0.805 0.447 1.016 163.123 o
-17 16 -2 63.832 67.199 2.153 36.295 o
-17 16 -1 4.820 5.159 1.127 132.394 o
-17 16 0 13.562 14.228 1.269 104.399 o
-17 16 2 10.231 9.252 1.249 107.821 o
-17 16 3 0.521 0.477 1.198 117.152 o
-17 16 4 6.147 5.961 1.442 80.898 o
-17 16 6 17.526 15.731 1.950 44.250 o
-17 16 7 2.716 2.986 1.452 79.771 o
-17 16 8 27.897 28.496 1.757 54.503 o
-17 16 9 0.085 0.010 1.168 123.344 o
-17 16 10 26.418 23.297 1.757 54.503 o
-17 16 11 2.225 2.183 1.361 90.846 o
-17 16 12 104.202 108.603 2.965 19.131 o
-17 16 13 0.001 1.330 1.320 96.522 o
-17 16 14 46.148 49.416 2.336 30.836 o
-17 16 15 0.570 0.213 1.493 75.488 o
-17 16 16 25.466 27.714 2.051 39.977 o
-17 16 17 0.069 0.071 1.483 76.526 o
-17 16 18 21.489 21.357 1.726 56.444 o
-17 16 19 0.790 0.944 1.310 98.025 o
-17 17 -8 5.944 6.073 1.341 93.620 o
-17 17 -7 18.444 17.884 1.605 65.343 o
-17 17 -5 0.384 0.884 1.280 102.748 o
-17 17 -4 19.618 20.636 1.452 79.771 o
-17 17 -3 2.611 2.458 1.056 150.816 o
-17 17 -2 7.883 7.038 1.148 127.749 o
-17 17 -1 0.732 0.741 1.036 156.789 o
-17 17 0 1.309 2.001 1.076 145.179 o
-17 17 1 3.036 2.712 1.107 137.297 o
-17 17 2 1.329 1.127 1.076 145.179 o
-17 17 3 19.338 19.661 1.483 76.526 o
-17 17 4 0.101 0.295 1.137 130.041 o
-17 17 5 0.446 1.361 1.320 96.522 o
-17 17 6 24.386 23.886 2.163 35.955 o
-17 17 7 3.238 3.940 1.523 72.499 o
-17 17 9 3.433 4.245 1.300 99.562 o
-17 17 10 5.236 7.596 1.493 75.488 o
-17 17 11 0.185 0.284 1.300 99.562 o
-17 17 12 0.109 1.188 1.320 96.522 o
-17 17 13 23.367 26.821 1.818 50.911 o
-17 17 14 0.384 0.569 1.290 101.136 o
-17 17 15 4.064 3.636 1.594 66.178 o
-17 17 16 1.089 0.955 1.544 70.604 o
-17 17 17 17.244 19.224 1.858 48.709 o
-17 17 18 1.447 0.457 1.351 92.217 o
-17 18 -7 12.065 13.141 1.493 75.488 o
-17 18 -6 26.498 28.060 1.767 53.879 o
-17 18 -5 1.371 1.757 1.290 101.136 o
-17 18 -4 7.020 6.154 1.422 83.226 o
-17 18 -3 18.409 19.702 1.381 88.194 o
-17 18 -2 37.967 36.763 1.787 52.661 o
-17 18 -1 8.306 8.490 1.158 125.518 o
-17 18 0 0.379 0.041 1.016 163.123 o
-17 18 1 1.784 0.589 1.117 134.812 o
-17 18 2 3.038 2.752 1.158 125.518 o
-17 18 3 0.078 0.051 1.127 132.394 o
-17 18 4 9.912 11.049 1.351 92.217 o
-17 18 5 2.351 1.371 1.290 101.136 o
-17 18 6 7.098 5.819 1.320 96.522 o
-17 18 7 13.458 13.212 1.442 80.898 o
-17 18 8 31.293 33.239 1.635 62.931 o
-17 18 9 22.576 21.773 1.574 67.897 o
-17 18 10 12.299 12.308 1.574 67.897 o
-17 18 11 33.139 34.569 1.909 46.153 o
-17 18 12 45.974 49.467 2.407 29.041 o
-17 18 13 72.680 75.729 2.732 22.543 o
-17 18 14 9.194 11.273 1.513 73.475 o
-17 18 15 44.711 52.869 2.915 19.804 o
-17 18 16 18.049 19.631 1.889 47.151 o
-17 18 17 5.549 6.540 1.615 64.524 o
-17 19 -6 0.013 0.569 1.249 107.821 o
-17 19 -5 0.079 0.132 1.280 102.748 o
-17 19 -4 1.043 0.670 1.300 99.562 o
-17 19 -2 3.484 4.154 1.341 93.620 o
-17 19 -1 0.025 0.132 1.087 142.478 o
-17 19 1 3.092 4.519 1.188 119.163 o
-17 19 2 4.597 4.143 1.198 117.152 o
-17 19 3 1.420 0.152 1.107 137.297 o
-17 19 5 0.758 0.762 1.249 107.821 o
-17 19 6 2.257 1.544 1.178 121.227 o
-17 19 7 2.245 2.772 1.219 113.280 o
-17 19 8 7.321 6.723 1.158 125.518 o
-17 19 9 3.930 4.428 1.127 132.394 o
-17 19 11 1.453 0.812 1.341 93.620 o
-17 19 12 0.468 0.812 1.330 95.054 o
-17 19 13 1.212 2.407 1.330 95.054 o
-17 19 16 3.051 3.707 1.554 69.684 o
-17 20 -5 17.624 17.528 1.798 52.068 o
-17 20 -4 4.211 6.286 1.594 66.178 o
-17 20 -2 0.745 0.437 1.249 107.821 o
-17 20 -1 17.709 18.402 1.645 62.156 o
-17 20 0 6.274 7.505 1.422 83.226 o
-17 20 1 0.517 0.061 1.087 142.478 o
-17 20 3 1.760 1.574 1.280 102.748 o
-17 20 4 1.495 1.737 1.280 102.748 o
-17 20 5 16.103 15.304 1.442 80.898 o
-17 20 6 0.185 1.401 1.188 119.163 o
-17 20 7 10.272 11.547 1.381 88.194 o
-17 20 8 2.692 2.762 1.097 139.852 o
-17 20 9 44.038 46.908 2.062 39.584 o
-17 20 11 11.621 11.161 1.320 96.522 o
-17 20 12 2.684 2.122 1.208 115.192 o
-17 20 13 22.208 25.094 1.747 55.139 o
-17 20 14 1.677 1.665 1.330 95.054 o
-17 20 15 6.408 6.946 1.625 63.720 o
-17 21 -3 20.010 18.128 1.818 50.911 o
-17 21 -2 9.389 7.576 1.401 85.656 o
-17 21 -1 6.939 7.881 1.432 82.050 o
-17 21 0 1.088 0.762 1.290 101.136 o
-17 21 1 4.568 5.057 1.391 86.911 o
-17 21 3 19.631 21.489 1.645 62.156 o
-17 21 5 16.719 18.199 1.503 74.472 o
-17 21 7 13.223 15.792 1.462 78.666 o
-17 21 8 3.153 2.661 1.208 115.192 o
-17 21 9 9.557 10.846 1.300 99.562 o
-17 21 10 16.660 17.224 1.401 85.656 o
-17 21 11 1.158 0.853 1.097 139.852 o
-17 21 12 1.220 2.458 1.137 130.041 o
-17 21 13 1.215 1.239 1.148 127.749 o
-17 22 -1 17.805 20.524 1.645 62.156 o
-17 22 0 7.084 7.017 1.412 84.428 o
-17 22 1 0.572 2.173 1.564 68.782 o
-17 22 2 0.102 0.406 1.523 72.499 o
-17 22 3 1.513 1.351 1.381 88.194 o
-17 22 4 2.730 1.452 1.401 85.656 o
-17 22 5 1.513 0.081 1.158 125.518 o
-17 22 6 3.925 4.032 1.229 111.415 o
-17 22 7 11.029 12.420 1.381 88.194 o
-17 22 8 13.302 14.329 1.412 84.428 o
-17 22 9 37.666 38.956 1.919 45.666 o
-17 22 10 2.888 2.295 1.127 132.394 o
-17 22 11 12.765 12.674 1.290 101.136 o
-17 23 4 2.989 2.427 1.391 86.911 o
-17 23 5 5.009 5.281 1.452 79.771 o
-17 23 6 0.036 0.812 1.361 90.846 o
-17 23 7 7.909 6.560 1.249 107.821 o
-16 0 -14 0.006 1.249 1.919 45.666 o
-16 0 -12 22.604 22.078 2.508 26.738 o
-16 0 -10 29.906 29.410 2.072 39.197 o
-16 0 -8 2.545 3.382 1.879 47.662 o
-16 0 -6 27.686 28.791 2.041 40.376 o
-16 0 -4 12.568 12.633 1.615 64.524 o
-16 0 -2 20.550 20.514 1.737 55.786 o
-16 0 0 225.426 227.726 3.666 12.517 o
-16 0 2 27.967 26.008 2.315 31.379 o
-16 0 4 42.408 37.992 2.671 23.583 o
-16 0 8 20.053 18.138 1.513 73.475 o
-16 0 10 26.342 27.196 1.919 45.666 o
-16 0 12 5.034 4.306 1.473 77.585 o
-16 0 14 456.005 470.066 6.347 4.176 o
-16 0 16 70.588 71.169 3.778 11.788 o
-16 0 18 232.064 238.603 5.179 6.272 o
-16 0 20 70.811 68.935 3.900 11.062 o
-16 0 22 39.404 40.957 2.965 19.131 o
-16 0 24 5.113 5.606 1.960 43.793 o
-16 0 26 0.268 1.229 2.366 30.047 o
-16 1 -15 1.593 2.255 1.148 127.749 o
-16 1 -14 6.512 5.697 1.229 111.415 o
-16 1 -13 3.832 2.844 1.158 125.518 o
-16 1 -11 8.753 8.165 1.148 127.749 o
-16 1 -10 10.977 9.130 1.158 125.518 o
-16 1 -9 36.776 34.407 1.686 59.197 o
-16 1 -8 40.220 36.255 1.919 45.666 o
-16 1 -7 65.386 63.035 2.031 40.781 o
-16 1 -6 86.466 79.223 2.102 38.069 o
-16 1 -5 51.409 54.393 1.909 46.153 o
-16 1 -4 41.649 44.704 1.818 50.911 o
-16 1 -3 209.195 197.087 2.600 24.891 o
-16 1 -2 0.016 0.355 0.924 196.985 o
-16 1 -1 128.407 134.387 2.224 34.012 o
-16 1 0 3.746 3.240 0.914 201.386 o
-16 1 2 7.269 4.793 0.985 173.369 o
-16 1 3 57.614 57.094 2.072 39.197 o
-16 1 4 3.248 3.280 1.036 156.789 o
-16 1 5 12.981 12.633 1.219 113.280 o
-16 1 6 3.045 3.026 0.823 248.625 o
-16 1 7 65.310 63.390 1.665 60.650 o
-16 1 8 10.488 8.246 1.036 156.789 o
-16 1 9 60.485 63.604 1.757 54.503 o
-16 1 10 86.852 91.196 1.828 50.347 o
-16 1 11 2.659 3.422 0.863 225.776 o
-16 1 12 154.125 148.818 2.630 24.317 o
-16 1 13 77.098 78.238 2.579 25.284 o
-16 1 14 65.531 65.960 2.579 25.284 o
-16 1 15 5.213 4.854 1.381 88.194 o
-16 1 16 15.021 15.670 1.605 65.343 o
-16 1 17 3.823 4.154 1.412 84.428 o
-16 1 18 3.013 1.239 1.330 95.054 o
-16 1 19 18.181 16.807 1.645 62.156 o
-16 1 20 0.331 0.284 1.351 92.217 o
-16 1 21 11.699 11.933 1.594 66.178 o
-16 1 22 1.358 2.508 1.452 79.771 o
-16 1 23 7.203 7.982 1.473 77.585 o
-16 1 24 1.536 2.681 1.341 93.620 o
-16 1 26 0.261 1.523 1.503 74.472 o
-16 2 -15 18.861 16.239 1.401 85.656 o
-16 2 -14 2.526 3.179 1.076 145.179 o
-16 2 -13 30.716 28.994 1.503 74.472 o
-16 2 -12 9.784 10.541 1.219 113.280 o
-16 2 -11 12.535 9.831 1.178 121.227 o
-16 2 -10 6.721 6.185 1.097 139.852 o
-16 2 -9 0.743 0.498 0.985 173.369 o
-16 2 -8 93.239 89.744 2.122 37.344 o
-16 2 -7 4.183 3.879 0.965 180.746 o
-16 2 -6 9.265 10.633 1.046 153.759 o
-16 2 -4 58.635 60.892 1.919 45.666 o
-16 2 -3 0.570 1.076 0.944 188.603 o
-16 2 -2 64.707 70.611 1.950 44.250 o
-16 2 -1 0.951 0.538 0.904 205.937 o
-16 2 1 34.520 34.021 1.686 59.197 o
-16 2 2 6.912 6.713 1.026 159.909 o
-16 2 3 107.858 108.511 2.183 35.289 o
-16 2 4 41.636 41.729 1.940 44.715 o
-16 2 5 64.156 59.897 2.041 40.376 o
-16 2 6 37.685 36.692 1.584 67.029 o
-16 2 7 56.970 59.217 1.899 46.648 o
-16 2 8 108.486 111.923 2.214 34.324 o
-16 2 9 7.171 6.083 0.944 188.603 o
-16 2 10 21.835 20.910 1.107 137.297 o
-16 2 11 8.143 7.190 0.934 192.726 o
-16 2 12 72.444 72.104 1.930 45.186 o
-16 2 13 59.719 57.145 2.021 41.192 o
-16 2 14 55.255 53.824 2.437 28.320 o
-16 2 15 56.777 56.515 2.498 26.955 o
-16 2 16 88.017 88.647 2.762 22.048 o
-16 2 17 57.750 56.393 2.671 23.583 o
-16 2 18 0.991 1.127 1.330 95.054 o
-16 2 19 53.052 56.353 2.590 25.086 o
-16 2 20 44.180 46.167 2.590 25.086 o
-16 2 21 13.274 12.644 1.625 63.720 o
-16 2 22 6.959 7.525 1.523 72.499 o
-16 2 24 0.539 0.599 1.300 99.562 o
-16 2 25 0.238 0.711 1.198 117.152 o
-16 2 26 0.136 0.843 1.483 76.526 o
-16 3 -15 0.866 0.467 1.036 156.789 o
-16 3 -14 2.788 2.844 1.066 147.957 o
-16 3 -13 4.902 4.347 1.097 139.852 o
-16 3 -11 7.187 5.382 1.117 134.812 o
-16 3 -10 5.162 4.590 1.087 142.478 o
-16 3 -9 47.231 44.308 1.879 47.662 o
-16 3 -8 76.078 72.287 2.041 40.376 o
-16 3 -7 1.412 1.594 0.934 192.726 o
-16 3 -6 122.123 129.797 2.011 41.609 o
-16 3 -5 0.626 0.873 0.863 225.776 o
-16 3 -4 0.624 1.554 0.873 220.556 o
-16 3 -3 47.219 47.436 1.615 64.524 o
-16 3 -2 68.167 68.478 1.706 57.796 o
-16 3 1 2.801 2.590 0.985 173.369 o
-16 3 2 7.790 10.379 1.107 137.297 o
-16 3 3 59.578 55.276 1.818 50.911 o
-16 3 4 6.242 3.808 1.056 150.816 o
-16 3 5 130.554 133.829 3.067 17.886 o
-16 3 6 8.406 8.409 1.046 153.759 o
-16 3 7 6.080 6.865 1.036 156.789 o
-16 3 8 192.166 194.234 2.417 28.798 o
-16 3 9 51.447 55.652 1.757 54.503 o
-16 3 10 46.947 45.984 1.726 56.444 o
-16 3 12 15.192 15.710 1.137 130.041 o
-16 3 13 3.876 3.433 1.076 145.179 o
-16 3 14 5.606 6.073 1.148 127.749 o
-16 3 15 11.201 8.977 1.330 95.054 o
-16 3 16 5.743 5.951 1.422 83.226 o
-16 3 17 0.503 0.467 1.330 95.054 o
-16 3 18 3.545 2.468 1.381 88.194 o
-16 3 19 28.927 27.694 1.828 50.347 o
-16 3 20 0.596 0.467 1.371 89.505 o
-16 3 21 6.513 4.814 1.473 77.585 o
-16 3 22 1.682 2.315 1.422 83.226 o
-16 3 23 9.109 8.581 1.483 76.526 o
-16 3 24 9.078 9.759 1.483 76.526 o
-16 3 25 3.965 3.768 1.219 113.280 o
-16 3 26 13.619 14.715 1.808 51.484 o
-16 4 -15 30.444 29.999 1.533 71.542 o
-16 4 -14 7.526 6.662 1.137 130.041 o
-16 4 -13 0.858 0.264 1.036 156.789 o
-16 4 -12 2.974 2.315 1.097 139.852 o
-16 4 -11 18.209 18.940 1.341 93.620 o
-16 4 -10 0.339 0.203 1.005 166.435 o
-16 4 -9 2.023 1.767 1.026 159.909 o
-16 4 -8 9.312 10.419 1.178 121.227 o
-16 4 -7 7.515 5.494 1.005 166.435 o
-16 4 -6 5.076 4.743 0.914 201.386 o
-16 4 -5 24.326 21.580 1.117 134.812 o
-16 4 -4 5.310 5.352 0.934 192.726 o
-16 4 -3 0.053 0.437 0.833 242.598 o
-16 4 -2 1.580 1.584 0.853 231.183 o
-16 4 -1 43.758 44.359 1.564 68.782 o
-16 4 0 9.609 8.104 0.975 177.000 o
-16 4 1 32.123 29.095 1.381 88.194 o
-16 4 2 121.770 125.572 2.051 39.977 o
-16 4 3 19.142 20.555 1.280 102.748 o
-16 4 4 98.785 99.341 2.417 28.798 o
-16 4 5 14.137 18.473 1.635 62.931 o
-16 4 6 41.748 42.937 1.828 50.347 o
-16 4 7 41.495 44.887 1.696 58.490 o
-16 4 8 78.664 77.222 1.889 47.151 o
-16 4 9 24.176 25.622 1.249 107.821 o
-16 4 10 41.982 41.607 1.706 57.796 o
-16 4 11 2.233 1.747 0.863 225.776 o
-16 4 12 29.451 28.344 1.351 92.217 o
-16 4 13 19.898 19.011 1.330 95.054 o
-16 4 14 67.946 67.707 2.143 36.639 o
-16 4 15 14.826 12.542 1.280 102.748 o
-16 4 16 44.355 45.029 2.072 39.197 o
-16 4 17 117.538 116.829 2.935 19.531 o
-16 4 18 6.672 4.712 1.401 85.656 o
-16 4 19 16.737 14.492 1.615 64.524 o
-16 4 20 0.418 0.599 1.371 89.505 o
-16 4 21 14.112 12.969 1.635 62.931 o
-16 4 23 0.012 0.528 1.341 93.620 o
-16 4 24 3.845 3.483 1.361 90.846 o
-16 4 25 0.019 2.244 1.280 102.748 o
-16 4 26 0.676 0.315 1.422 83.226 o
-16 5 -15 0.023 0.274 1.026 159.909 o
-16 5 -14 8.788 8.195 1.168 123.344 o
-16 5 -13 0.005 0.680 1.036 156.789 o
-16 5 -12 15.590 14.390 1.290 101.136 o
-16 5 -11 8.038 8.023 1.188 119.163 o
-16 5 -10 3.076 3.890 1.087 142.478 o
-16 5 -9 0.008 0.701 1.005 166.435 o
-16 5 -8 12.727 12.704 1.198 117.152 o
-16 5 -7 0.415 0.741 0.934 192.726 o
-16 5 -6 157.499 156.283 2.153 36.295 o
-16 5 -5 2.421 2.376 0.863 225.776 o
-16 5 -4 14.259 14.654 1.076 145.179 o
-16 5 -3 7.323 8.713 0.965 180.746 o
-16 5 -2 132.102 126.456 2.001 42.032 o
-16 5 -1 38.909 36.671 1.523 72.499 o
-16 5 0 2.397 2.062 0.884 215.514 o
-16 5 1 30.614 31.451 1.462 78.666 o
-16 5 2 0.061 0.315 0.914 201.386 o
-16 5 3 68.307 73.333 1.980 42.899 o
-16 5 4 24.470 23.977 1.361 90.846 o
-16 5 5 86.667 86.921 2.102 38.069 o
-16 5 6 0.334 0.579 0.833 242.598 o
-16 5 7 194.562 197.554 2.224 34.012 o
-16 5 8 105.157 101.463 2.021 41.192 o
-16 5 9 40.069 38.601 1.665 60.650 o
-16 5 10 20.292 18.595 1.178 121.227 o
-16 5 11 41.694 42.643 1.645 62.156 o
-16 5 12 21.479 22.870 1.249 107.821 o
-16 5 13 1.409 1.016 1.046 153.759 o
-16 5 14 25.828 22.870 1.391 86.911 o
-16 5 15 27.918 26.414 1.544 70.604 o
-16 5 16 42.538 47.050 2.072 39.197 o
-16 5 17 2.857 5.068 1.178 121.227 o
-16 5 18 2.223 1.452 1.097 139.852 o
-16 5 19 9.227 8.622 1.503 74.472 o
-16 5 20 15.300 16.716 1.676 59.917 o
-16 5 21 18.438 16.584 1.686 59.197 o
-16 5 22 0.414 0.274 1.330 95.054 o
-16 5 23 5.104 4.824 1.412 84.428 o
-16 5 25 14.345 14.949 1.523 72.499 o
-16 6 -14 15.190 13.070 1.239 109.596 o
-16 6 -12 27.590 25.114 1.401 85.656 o
-16 6 -11 4.682 3.971 1.117 134.812 o
-16 6 -10 0.026 0.162 1.046 153.759 o
-16 6 -9 5.649 3.433 1.087 142.478 o
-16 6 -8 3.761 2.884 1.046 153.759 o
-16 6 -7 0.481 1.341 0.944 188.603 o
-16 6 -6 44.367 44.420 1.645 62.156 o
-16 6 -4 3.823 2.996 0.904 205.937 o
-16 6 -3 2.445 3.077 0.884 215.514 o
-16 6 -2 1.670 2.031 0.843 236.787 o
-16 6 -1 8.838 9.668 1.016 163.123 o
-16 6 0 15.197 11.648 1.178 121.227 o
-16 6 1 0.071 0.345 0.955 184.612 o
-16 6 2 118.541 126.497 2.366 30.047 o
-16 6 3 10.899 9.597 1.107 137.297 o
-16 6 4 125.515 124.922 2.326 31.106 o
-16 6 5 0.633 0.538 0.944 188.603 o
-16 6 6 122.611 122.323 2.062 39.584 o
-16 6 7 1.008 0.457 0.853 231.183 o
-16 6 8 51.323 51.905 1.899 46.648 o
-16 6 9 26.365 29.512 1.371 89.505 o
-16 6 10 86.768 84.514 1.818 50.911 o
-16 6 11 9.835 9.028 0.904 205.937 o
-16 6 12 16.966 15.741 1.066 147.957 o
-16 6 13 56.457 57.967 2.001 42.032 o
-16 6 14 1.685 2.021 1.066 147.957 o
-16 6 15 33.602 34.295 1.706 57.796 o
-16 6 16 0.749 0.752 1.076 145.179 o
-16 6 17 47.799 45.710 2.051 39.977 o
-16 6 18 15.247 13.019 1.300 99.562 o
-16 6 19 11.512 9.831 1.269 104.399 o
-16 6 20 7.728 6.865 1.473 77.585 o
-16 6 21 11.809 12.197 1.594 66.178 o
-16 6 23 0.178 1.076 1.330 95.054 o
-16 6 24 0.028 0.528 1.290 101.136 o
-16 7 -15 4.993 5.068 1.107 137.297 o
-16 7 -14 0.379 1.005 1.036 156.789 o
-16 7 -13 0.173 0.985 1.046 153.759 o
-16 7 -12 0.992 0.274 1.046 153.759 o
-16 7 -11 1.965 2.102 1.117 134.812 o
-16 7 -9 23.680 20.819 1.341 93.620 o
-16 7 -8 2.278 0.853 1.016 163.123 o
-16 7 -7 108.434 101.778 2.072 39.197 o
-16 7 -6 13.028 11.313 1.107 137.297 o
-16 7 -5 23.081 20.941 1.127 132.394 o
-16 7 -4 2.576 1.665 0.873 220.556 o
-16 7 -3 37.598 34.823 1.452 79.771 o
-16 7 -2 37.221 35.290 1.513 73.475 o
-16 7 -1 4.323 4.143 1.056 150.816 o
-16 7 0 97.600 100.773 2.255 33.099 o
-16 7 1 49.072 56.820 1.990 42.462 o
-16 7 2 21.657 20.199 1.320 96.522 o
-16 7 3 68.938 67.889 2.011 41.609 o
-16 7 4 34.401 35.168 1.757 54.503 o
-16 7 5 126.087 130.041 2.376 29.791 o
-16 7 7 176.425 177.568 2.590 25.086 o
-16 7 9 235.219 237.638 2.681 23.405 o
-16 7 11 144.711 148.676 2.153 36.295 o
-16 7 12 28.265 24.769 1.269 104.399 o
-16 7 13 25.989 24.962 1.219 113.280 o
-16 7 14 1.828 1.625 0.985 173.369 o
-16 7 15 47.907 48.391 1.919 45.666 o
-16 7 17 3.132 2.529 1.036 156.789 o
-16 7 18 3.625 2.549 1.117 134.812 o
-16 7 19 1.075 0.944 1.107 137.297 o
-16 7 20 17.731 16.269 1.391 86.911 o
-16 7 21 10.852 9.841 1.320 96.522 o
-16 7 22 10.127 9.658 1.493 75.488 o
-16 7 23 24.788 22.667 1.716 57.114 o
-16 7 24 0.121 0.548 1.290 101.136 o
-16 7 25 22.520 24.993 1.665 60.650 o
-16 8 -15 18.110 15.386 1.229 111.415 o
-16 8 -14 4.480 2.925 1.056 150.816 o
-16 8 -13 14.408 14.736 1.259 106.089 o
-16 8 -12 32.381 31.573 1.554 69.684 o
-16 8 -11 75.479 69.687 2.163 35.955 o
-16 8 -10 13.987 12.461 1.269 104.399 o
-16 8 -9 0.348 0.234 1.046 153.759 o
-16 8 -8 1.984 0.965 0.965 180.746 o
-16 8 -7 56.142 53.296 1.808 51.484 o
-16 8 -6 9.037 6.753 1.056 150.816 o
-16 8 -5 2.853 2.945 0.894 210.644 o
-16 8 -4 19.215 19.001 1.158 125.518 o
-16 8 -2 3.216 5.484 1.097 139.852 o
-16 8 -1 51.703 49.203 1.990 42.462 o
-16 8 0 18.578 15.294 1.269 104.399 o
-16 8 1 7.540 8.317 1.137 130.041 o
-16 8 2 122.584 124.912 2.447 28.085 o
-16 8 3 96.586 96.639 2.244 33.399 o
-16 8 4 58.384 60.181 2.051 39.977 o
-16 8 5 30.057 30.233 1.483 76.526 o
-16 8 6 208.174 217.022 2.549 25.892 o
-16 8 7 122.619 132.255 2.427 28.557 o
-16 8 8 35.184 34.782 2.031 40.781 o
-16 8 9 49.304 45.141 1.940 44.715 o
-16 8 10 82.007 82.828 2.204 34.641 o
-16 8 11 145.335 149.194 2.315 31.379 o
-16 8 12 16.642 16.950 1.188 119.163 o
-16 8 13 1.519 1.452 0.965 180.746 o
-16 8 14 1.923 1.422 1.005 166.435 o
-16 8 15 9.945 8.957 1.127 132.394 o
-16 8 16 6.167 3.382 1.036 156.789 o
-16 8 17 7.621 5.250 1.087 142.478 o
-16 8 18 5.674 5.921 1.107 137.297 o
-16 8 19 4.831 4.844 1.097 139.852 o
-16 8 20 24.164 23.825 1.361 90.846 o
-16 8 21 3.102 3.341 1.107 137.297 o
-16 8 22 2.091 2.630 1.148 127.749 o
-16 8 23 2.652 4.062 1.391 86.911 o
-16 8 24 0.571 2.173 1.300 99.562 o
-16 8 25 1.234 1.401 1.483 76.526 o
-16 9 -15 0.385 0.518 0.995 169.849 o
-16 9 -14 0.004 0.132 1.005 166.435 o
-16 9 -13 2.129 2.153 1.046 153.759 o
-16 9 -12 1.160 2.427 1.066 147.957 o
-16 9 -11 0.119 0.660 1.036 156.789 o
-16 9 -10 27.255 26.110 1.452 79.771 o
-16 9 -9 19.610 17.874 1.330 95.054 o
-16 9 -8 0.590 0.284 0.955 184.612 o
-16 9 -7 5.907 5.433 1.016 163.123 o
-16 9 -6 16.788 16.553 1.168 123.344 o
-16 9 -5 4.930 4.743 1.005 166.435 o
-16 9 -4 1.029 1.005 0.985 173.369 o
-16 9 -3 4.540 3.808 1.117 134.812 o
-16 9 -2 1.170 0.081 1.026 159.909 o
-16 9 -1 1.154 0.498 1.026 159.909 o
-16 9 0 36.320 36.123 1.767 53.879 o
-16 9 1 60.074 59.714 2.082 38.816 o
-16 9 2 2.954 2.062 1.036 156.789 o
-16 9 3 5.079 4.976 1.107 137.297 o
-16 9 4 126.186 126.588 2.793 21.570 o
-16 9 5 51.216 50.442 1.970 43.342 o
-16 9 6 108.384 111.527 2.112 37.704 o
-16 9 7 52.251 50.503 1.787 52.661 o
-16 9 8 239.617 248.667 3.422 14.363 o
-16 9 9 16.834 12.745 1.239 109.596 o
-16 9 10 97.384 97.208 2.305 31.657 o
-16 9 11 1.410 2.691 1.076 145.179 o
-16 9 12 79.483 79.263 2.224 34.012 o
-16 9 13 16.818 15.954 1.198 117.152 o
-16 9 14 18.564 18.361 1.341 93.620 o
-16 9 15 2.527 2.224 1.026 159.909 o
-16 9 16 1.366 0.386 0.985 173.369 o
-16 9 17 3.553 2.092 1.026 159.909 o
-16 9 18 26.155 25.226 1.442 80.898 o
-16 9 19 0.380 0.152 1.016 163.123 o
-16 9 20 21.259 22.799 1.371 89.505 o
-16 9 21 1.631 1.858 1.016 163.123 o
-16 9 22 56.805 57.896 1.970 43.342 o
-16 9 23 8.376 8.256 1.168 123.344 o
-16 9 24 18.856 20.362 1.899 46.648 o
-16 10 -14 4.186 4.925 1.066 147.957 o
-16 10 -13 20.512 19.488 1.310 98.025 o
-16 10 -12 6.820 7.068 1.137 130.041 o
-16 10 -11 13.647 13.436 1.249 107.821 o
-16 10 -10 3.535 3.473 1.117 134.812 o
-16 10 -9 4.331 5.200 1.127 132.394 o
-16 10 -8 20.445 20.524 1.249 107.821 o
-16 10 -7 38.387 34.935 1.493 75.488 o
-16 10 -4 2.747 1.960 1.026 159.909 o
-16 10 -2 10.516 9.790 1.239 109.596 o
-16 10 -1 4.254 3.240 1.097 139.852 o
-16 10 0 44.017 47.985 2.041 40.376 o
-16 10 1 94.315 88.312 2.295 31.937 o
-16 10 2 222.174 229.351 3.047 18.125 o
-16 10 3 399.450 413.429 3.798 11.662 o
-16 10 4 0.218 1.432 1.076 145.179 o
-16 10 5 120.998 110.573 2.397 29.288 o
-16 10 6 81.377 87.510 2.021 41.192 o
-16 10 7 231.282 225.482 2.651 23.946 o
-16 10 8 1.033 1.635 1.066 147.957 o
-16 10 9 129.223 131.199 2.539 26.100 o
-16 10 10 12.680 10.399 1.239 109.596 o
-16 10 11 60.843 62.192 2.153 36.295 o
-16 10 12 34.495 32.609 1.747 55.139 o
-16 10 13 0.022 0.559 1.046 153.759 o
-16 10 14 23.645 23.977 1.635 62.931 o
-16 10 15 8.831 8.490 1.351 92.217 o
-16 10 16 5.329 3.605 1.056 150.816 o
-16 10 17 16.050 13.568 1.219 113.280 o
-16 10 19 12.599 12.796 1.229 111.415 o
-16 10 20 4.397 4.611 1.066 147.957 o
-16 10 21 10.473 9.211 1.148 127.749 o
-16 10 22 1.960 1.361 1.127 132.394 o
-16 10 23 1.980 2.579 1.158 125.518 o
-16 10 24 27.798 32.812 1.635 62.931 o
-16 11 -14 0.483 0.213 1.097 139.852 o
-16 11 -13 0.008 0.863 1.005 166.435 o
-16 11 -12 0.675 1.198 0.965 180.746 o
-16 11 -11 0.740 0.305 0.944 188.603 o
-16 11 -10 5.462 4.936 1.016 163.123 o
-16 11 -9 8.630 7.992 1.148 127.749 o
-16 11 -8 9.483 7.688 1.178 121.227 o
-16 11 -7 22.393 22.982 1.412 84.428 o
-16 11 -6 78.975 79.070 2.183 35.289 o
-16 11 -5 14.614 13.486 1.239 109.596 o
-16 11 -4 1.496 2.762 1.148 127.749 o
-16 11 -3 2.152 1.412 1.107 137.297 o
-16 11 -2 10.980 10.399 1.259 106.089 o
-16 11 -1 10.232 8.774 1.239 109.596 o
-16 11 0 38.821 40.866 1.980 42.899 o
-16 11 1 20.943 19.996 1.412 84.428 o
-16 11 2 77.127 83.519 2.295 31.937 o
-16 11 3 8.891 8.480 1.229 111.415 o
-16 11 4 206.706 203.678 2.935 19.531 o
-16 11 5 10.486 10.491 1.249 107.821 o
-16 11 6 37.441 41.901 1.787 52.661 o
-16 11 8 40.279 40.317 2.234 33.703 o
-16 11 10 74.454 78.421 2.265 32.802 o
-16 11 11 9.211 8.906 1.229 111.415 o
-16 11 12 4.773 4.184 1.127 132.394 o
-16 11 13 7.932 7.292 1.178 121.227 o
-16 11 14 0.141 0.173 1.188 119.163 o
-16 11 15 1.868 1.889 1.229 111.415 o
-16 11 18 6.805 6.733 1.290 101.136 o
-16 11 19 0.897 0.234 1.036 156.789 o
-16 11 20 8.691 8.033 1.269 104.399 o
-16 11 21 6.758 7.007 1.239 109.596 o
-16 11 22 4.636 3.585 1.158 125.518 o
-16 11 23 0.035 0.376 1.117 134.812 o
-16 11 24 6.113 7.566 1.665 60.650 o
-16 12 -14 12.796 11.303 1.401 85.656 o
-16 12 -13 2.909 2.356 1.016 163.123 o
-16 12 -12 7.771 6.987 1.026 159.909 o
-16 12 -11 3.978 3.727 1.056 150.816 o
-16 12 -10 3.963 2.742 1.036 156.789 o
-16 12 -9 2.935 3.940 1.087 142.478 o
-16 12 -8 12.128 11.598 1.127 132.394 o
-16 12 -7 20.227 19.661 1.229 111.415 o
-16 12 -6 2.466 2.468 0.975 177.000 o
-16 12 -5 2.306 1.188 0.934 192.726 o
-16 12 -4 40.008 44.126 1.930 45.186 o
-16 12 -2 9.364 9.069 1.269 104.399 o
-16 12 -1 3.122 1.858 1.127 132.394 o
-16 12 0 30.219 28.994 1.625 63.720 o
-16 12 1 53.910 53.631 2.133 36.989 o
-16 12 2 35.448 40.023 1.930 45.186 o
-16 12 3 74.268 74.460 2.285 32.222 o
-16 12 4 11.108 11.983 1.310 98.025 o
-16 12 5 11.345 10.247 1.259 106.089 o
-16 12 6 17.046 17.335 1.239 109.596 o
-16 12 7 46.425 47.792 1.869 48.181 o
-16 12 8 46.815 48.777 2.295 31.937 o
-16 12 9 62.622 63.076 2.244 33.399 o
-16 12 10 1.423 1.341 1.107 137.297 o
-16 12 11 22.425 20.514 1.422 83.226 o
-16 12 13 18.649 15.863 1.320 96.522 o
-16 12 14 3.613 2.661 1.269 104.399 o
-16 12 15 26.360 29.938 1.747 55.139 o
-16 12 16 15.319 12.207 1.483 76.526 o
-16 12 17 1.050 1.757 1.269 104.399 o
-16 12 18 48.908 44.806 2.376 29.791 o
-16 12 19 0.604 0.102 1.310 98.025 o
-16 12 20 3.302 3.900 1.371 89.505 o
-16 12 21 0.762 1.798 1.310 98.025 o
-16 12 22 2.253 1.493 1.290 101.136 o
-16 12 23 0.037 0.427 1.127 132.394 o
-16 13 -13 2.340 1.087 1.087 142.478 o
-16 13 -12 0.778 0.091 1.066 147.957 o
-16 13 -11 5.006 3.900 1.148 127.749 o
-16 13 -10 5.757 5.961 1.076 145.179 o
-16 13 -9 3.372 3.666 1.046 153.759 o
-16 13 -8 1.262 1.148 0.975 177.000 o
-16 13 -7 15.505 12.826 1.148 127.749 o
-16 13 -6 0.176 0.812 1.016 163.123 o
-16 13 -5 25.997 24.322 1.371 89.505 o
-16 13 -3 9.015 9.323 1.127 132.394 o
-16 13 -2 1.451 0.548 0.965 180.746 o
-16 13 -1 6.928 5.921 1.087 142.478 o
-16 13 0 0.095 1.462 1.117 134.812 o
-16 13 1 0.358 1.564 1.137 130.041 o
-16 13 2 31.239 33.117 1.787 52.661 o
-16 13 3 1.459 0.051 1.097 139.852 o
-16 13 4 85.640 85.144 2.366 30.047 o
-16 13 5 63.965 67.077 2.265 32.802 o
-16 13 6 61.520 60.161 1.970 43.342 o
-16 13 7 0.020 0.366 1.198 117.152 o
-16 13 8 19.532 18.503 1.564 68.782 o
-16 13 9 80.275 86.352 2.427 28.557 o
-16 13 10 10.184 11.313 1.320 96.522 o
-16 13 11 24.513 22.576 1.473 77.585 o
-16 13 12 30.733 32.244 1.686 59.197 o
-16 13 13 4.567 4.773 1.168 123.344 o
-16 13 14 16.650 14.786 1.523 72.499 o
-16 13 15 8.246 8.043 1.401 85.656 o
-16 13 16 6.451 7.180 1.615 64.524 o
-16 13 17 1.578 0.965 1.513 73.475 o
-16 13 18 6.871 7.038 1.462 78.666 o
-16 13 19 19.259 21.205 1.696 58.490 o
-16 13 20 5.992 5.636 1.422 83.226 o
-16 13 21 1.320 0.518 1.310 98.025 o
-16 13 22 1.959 1.899 1.290 101.136 o
-16 13 23 4.461 6.550 1.625 63.720 o
-16 14 -12 22.498 20.849 1.432 82.050 o
-16 14 -11 0.236 0.162 1.107 137.297 o
-16 14 -10 1.738 2.508 1.137 130.041 o
-16 14 -9 0.024 0.376 0.975 177.000 o
-16 14 -8 0.707 0.193 0.924 196.985 o
-16 14 -7 2.146 1.198 0.965 180.746 o
-16 14 -6 0.037 0.102 1.087 142.478 o
-16 14 -4 16.989 16.259 1.269 104.399 o
-16 14 -3 3.552 3.148 1.036 156.789 o
-16 14 -2 0.951 0.884 0.995 169.849 o
-16 14 -1 14.869 11.628 1.178 121.227 o
-16 14 0 10.438 9.922 1.168 123.344 o
-16 14 1 8.914 10.897 1.178 121.227 o
-16 14 2 144.150 148.818 2.478 27.399 o
-16 14 4 79.692 79.832 2.397 29.288 o
-16 14 5 1.543 2.001 1.148 127.749 o
-16 14 6 76.718 80.919 2.346 30.570 o
-16 14 7 8.734 8.916 1.412 84.428 o
-16 14 8 98.861 101.859 2.569 25.484 o
-16 14 9 62.112 69.606 2.346 30.570 o
-16 14 10 13.385 12.298 1.198 117.152 o
-16 14 11 16.403 17.346 1.401 85.656 o
-16 14 12 0.821 0.782 1.097 139.852 o
-16 14 13 6.884 5.758 1.259 106.089 o
-16 14 14 6.293 5.118 1.371 89.505 o
-16 14 15 15.501 14.857 1.828 50.347 o
-16 14 16 7.995 8.338 1.696 58.490 o
-16 14 17 2.882 2.742 1.574 67.897 o
-16 14 18 46.901 46.542 2.793 21.570 o
-16 14 19 0.042 1.544 1.361 90.846 o
-16 14 20 7.712 7.464 1.462 78.666 o
-16 14 21 2.745 3.412 1.371 89.505 o
-16 14 22 3.461 2.437 1.300 99.562 o
-16 15 -12 3.271 2.813 1.117 134.812 o
-16 15 -11 0.195 1.117 1.097 139.852 o
-16 15 -10 2.534 2.376 1.127 132.394 o
-16 15 -9 0.172 0.752 1.097 139.852 o
-16 15 -8 5.940 5.139 1.198 117.152 o
-16 15 -7 47.843 52.494 2.153 36.295 o
-16 15 -6 0.900 1.117 1.127 132.394 o
-16 15 -5 7.567 6.540 1.208 115.192 o
-16 15 -4 24.812 24.708 1.391 86.911 o
-16 15 -3 0.764 0.721 1.016 163.123 o
-16 15 -2 27.022 24.911 1.391 86.911 o
-16 15 1 0.040 0.315 1.005 166.435 o
-16 15 2 19.420 20.169 1.300 99.562 o
-16 15 3 15.784 13.162 1.198 117.152 o
-16 15 4 4.978 4.286 1.066 147.957 o
-16 15 5 12.031 14.014 1.330 95.054 o
-16 15 6 5.170 4.560 1.036 156.789 o
-16 15 7 4.148 4.458 1.158 125.518 o
-16 15 8 6.548 7.129 1.249 107.821 o
-16 15 9 32.388 31.015 1.818 50.911 o
-16 15 11 18.376 18.117 1.615 64.524 o
-16 15 12 8.674 7.332 1.401 85.656 o
-16 15 13 1.372 2.295 1.330 95.054 o
-16 15 15 1.654 2.874 1.564 68.782 o
-16 15 16 0.326 0.802 1.523 72.499 o
-16 15 17 3.027 3.950 1.574 67.897 o
-16 15 18 2.781 1.747 1.513 73.475 o
-16 15 19 9.620 9.709 1.513 73.475 o
-16 15 20 3.371 1.605 1.351 92.217 o
-16 15 21 8.628 11.598 1.523 72.499 o
-16 16 -11 21.275 18.838 1.391 86.911 o
-16 16 -10 0.014 0.457 1.178 121.227 o
-16 16 -9 0.923 2.072 1.219 113.280 o
-16 16 -8 4.345 3.331 1.178 121.227 o
-16 16 -7 4.543 4.316 1.330 95.054 o
-16 16 -6 2.311 1.076 1.097 139.852 o
-16 16 -5 5.780 6.449 1.229 111.415 o
-16 16 -4 1.112 2.417 1.066 147.957 o
-16 16 -3 4.488 5.078 1.117 134.812 o
-16 16 -2 5.631 6.154 1.127 132.394 o
-16 16 -1 78.571 77.100 2.143 36.639 o
-16 16 0 0.404 0.203 1.016 163.123 o
-16 16 1 38.948 40.794 1.858 48.709 o
-16 16 2 23.971 23.317 1.381 88.194 o
-16 16 3 93.442 97.188 2.224 34.012 o
-16 16 4 7.400 5.646 1.198 117.152 o
-16 16 5 40.678 37.981 1.960 43.793 o
-16 16 6 14.172 12.644 1.462 78.666 o
-16 16 7 1.524 0.355 1.036 156.789 o
-16 16 8 34.041 35.971 1.706 57.796 o
-16 16 9 6.978 7.292 1.127 132.394 o
-16 16 10 37.192 36.946 1.970 43.342 o
-16 16 12 0.913 1.208 1.290 101.136 o
-16 16 13 21.495 20.656 1.706 57.796 o
-16 16 15 32.686 30.436 2.143 36.639 o
-16 16 16 4.685 7.718 1.655 61.396 o
-16 16 17 30.821 28.009 2.051 39.977 o
-16 16 18 12.822 13.334 1.787 52.661 o
-16 16 19 23.359 21.134 1.716 57.114 o
-16 16 20 6.050 6.388 1.452 79.771 o
-16 16 21 27.329 25.998 1.726 56.444 o
-16 17 -10 8.584 6.916 1.310 98.025 o
-16 17 -9 1.113 1.473 1.188 119.163 o
-16 17 -8 1.197 1.625 1.259 106.089 o
-16 17 -7 4.590 6.002 1.371 89.505 o
-16 17 -6 28.665 27.714 1.757 54.503 o
-16 17 -4 35.318 33.909 1.655 61.396 o
-16 17 -3 2.066 4.347 1.117 134.812 o
-16 17 -2 45.488 48.513 1.970 43.342 o
-16 17 -1 8.905 7.769 1.178 121.227 o
-16 17 1 13.601 13.497 1.249 107.821 o
-16 17 2 41.950 39.860 1.828 50.347 o
-16 17 3 14.745 14.512 1.361 90.846 o
-16 17 4 1.431 0.061 1.107 137.297 o
-16 17 5 7.531 7.464 1.239 109.596 o
-16 17 6 4.181 4.347 1.300 99.562 o
-16 17 8 13.420 13.060 1.219 113.280 o
-16 17 9 24.163 24.465 1.401 85.656 o
-16 17 10 4.860 4.915 1.188 119.163 o
-16 17 11 15.561 17.092 1.412 84.428 o
-16 17 12 36.725 39.007 1.990 42.462 o
-16 17 13 17.988 18.300 1.696 58.490 o
-16 17 14 0.439 0.538 1.269 104.399 o
-16 17 15 8.538 9.810 1.716 57.114 o
-16 17 16 2.171 3.453 1.584 67.029 o
-16 17 20 0.452 1.087 1.330 95.054 o
-16 18 -9 8.733 9.262 1.564 68.782 o
-16 18 -8 10.645 7.850 1.412 84.428 o
-16 18 -7 1.199 0.619 1.249 107.821 o
-16 18 -6 0.004 0.579 1.269 104.399 o
-16 18 -5 9.879 9.282 1.452 79.771 o
-16 18 -3 0.009 0.691 1.158 125.518 o
-16 18 -2 0.250 0.000 1.056 150.816 o
-16 18 -1 8.094 8.500 1.188 119.163 o
-16 18 0 20.381 17.945 1.341 93.620 o
-16 18 1 0.893 1.269 1.066 147.957 o
-16 18 2 5.366 5.271 1.219 113.280 o
-16 18 3 20.630 20.961 1.493 75.488 o
-16 18 4 1.614 1.483 1.137 130.041 o
-16 18 6 0.373 0.772 1.249 107.821 o
-16 18 7 8.175 9.140 1.178 121.227 o
-16 18 8 0.513 0.041 1.036 156.789 o
-16 18 9 3.303 4.468 1.117 134.812 o
-16 18 10 13.751 15.558 1.401 85.656 o
-16 18 11 0.529 0.244 1.107 137.297 o
-16 18 12 0.773 0.122 1.148 127.749 o
-16 18 13 30.632 30.395 1.605 65.343 o
-16 18 14 8.579 6.367 1.208 115.192 o
-16 18 15 11.097 12.237 1.777 53.265 o
-16 18 16 38.624 39.444 2.549 25.892 o
-16 18 17 33.480 34.803 2.346 30.570 o
-16 18 18 17.135 20.991 1.930 45.186 o
-16 18 19 8.808 9.952 1.676 59.917 o
-16 19 -8 0.670 0.376 1.249 107.821 o
-16 19 -7 36.729 38.195 2.122 37.344 o
-16 19 -6 3.035 1.716 1.290 101.136 o
-16 19 -5 14.230 13.141 1.533 71.542 o
-16 19 -4 2.693 2.519 1.341 93.620 o
-16 19 -3 12.988 12.410 1.401 85.656 o
-16 19 -2 5.270 5.606 1.280 102.748 o
-16 19 -1 0.014 0.162 1.026 159.909 o
-16 19 0 0.068 0.884 1.148 127.749 o
-16 19 1 0.368 0.640 1.148 127.749 o
-16 19 2 1.522 0.731 1.148 127.749 o
-16 19 3 0.240 0.609 1.137 130.041 o
-16 19 4 4.486 3.981 1.361 90.846 o
-16 19 5 2.415 2.173 1.310 98.025 o
-16 19 7 8.119 8.013 1.178 121.227 o
-16 19 8 3.289 3.087 1.107 137.297 o
-16 19 9 16.675 17.112 1.341 93.620 o
-16 19 10 0.214 0.020 1.087 142.478 o
-16 19 11 37.888 37.657 1.970 43.342 o
-16 19 12 3.796 4.864 1.208 115.192 o
-16 19 13 43.392 43.730 2.021 41.192 o
-16 19 14 9.182 9.516 1.280 102.748 o
-16 19 15 36.812 38.317 2.153 36.295 o
-16 19 16 0.024 0.406 1.310 98.025 o
-16 19 17 11.315 12.928 1.787 52.661 o
-16 19 18 0.353 0.934 1.473 77.585 o
-16 20 -7 2.145 2.894 1.280 102.748 o
-16 20 -5 1.980 1.777 1.320 96.522 o
-16 20 -3 4.280 3.717 1.361 90.846 o
-16 20 -2 0.886 1.371 1.300 99.562 o
-16 20 -1 0.637 0.427 1.280 102.748 o
-16 20 0 5.396 5.118 1.391 86.911 o
-16 20 1 0.879 0.427 1.107 137.297 o
-16 20 2 15.721 16.787 1.412 84.428 o
-16 20 3 0.009 0.944 1.107 137.297 o
-16 20 4 1.080 1.696 1.269 104.399 o
-16 20 5 0.193 1.076 1.158 125.518 o
-16 20 6 5.083 4.499 1.259 106.089 o
-16 20 7 0.001 0.691 1.036 156.789 o
-16 20 8 1.218 1.919 1.056 150.816 o
-16 20 9 1.234 1.564 1.127 132.394 o
-16 20 10 1.386 1.198 1.137 130.041 o
-16 20 11 1.346 0.863 1.137 130.041 o
-16 20 12 3.239 2.082 1.168 123.344 o
-16 20 13 4.576 5.464 1.219 113.280 o
-16 20 15 2.911 3.209 1.290 101.136 o
-16 20 16 8.487 8.195 1.381 88.194 o
-16 20 17 3.794 4.529 1.351 92.217 o
-16 21 -6 2.327 0.884 1.442 80.898 o
-16 21 -5 3.003 4.326 1.544 70.604 o
-16 21 -4 13.872 12.664 1.737 55.786 o
-16 21 -3 3.602 4.458 1.361 90.846 o
-16 21 -2 4.540 4.275 1.371 89.505 o
-16 21 -1 0.712 1.787 1.320 96.522 o
-16 21 0 1.501 1.239 1.320 96.522 o
-16 21 1 2.042 1.239 1.330 95.054 o
-16 21 2 2.681 2.102 1.351 92.217 o
-16 21 4 4.388 5.839 1.361 90.846 o
-16 21 5 1.763 2.610 1.229 111.415 o
-16 21 6 7.238 6.814 1.290 101.136 o
-16 21 7 2.683 2.965 1.087 142.478 o
-16 21 8 57.853 60.252 2.082 38.816 o
-16 21 9 6.986 6.043 1.219 113.280 o
-16 21 10 3.961 3.758 1.188 119.163 o
-16 21 11 4.282 6.733 1.239 109.596 o
-16 21 12 6.984 9.282 1.269 104.399 o
-16 21 14 0.519 1.117 1.107 137.297 o
-16 21 15 0.545 0.386 1.229 111.415 o
-16 22 -4 9.491 10.389 1.655 61.396 o
-16 22 -3 11.127 10.348 1.584 67.029 o
-16 22 -2 1.236 0.741 1.300 99.562 o
-16 22 -1 33.760 36.154 2.173 35.620 o
-16 22 0 5.474 4.407 1.391 86.911 o
-16 22 1 4.855 6.692 1.442 80.898 o
-16 22 2 1.375 0.670 1.544 70.604 o
-16 22 3 15.442 12.603 1.889 47.151 o
-16 22 4 1.196 1.726 1.412 84.428 o
-16 22 5 3.139 2.925 1.229 111.415 o
-16 22 6 0.111 0.051 1.158 125.518 o
-16 22 7 8.371 9.150 1.239 109.596 o
-16 22 8 3.444 3.250 1.076 145.179 o
-16 22 9 14.921 16.239 1.371 89.505 o
-16 22 10 8.453 8.145 1.239 109.596 o
-16 22 11 3.056 3.016 1.158 125.518 o
-16 22 12 5.113 5.494 1.198 117.152 o
-16 22 13 0.003 0.102 1.097 139.852 o
-16 22 14 15.015 17.772 1.401 85.656 o
-16 23 -2 19.432 23.622 1.716 57.114 o
-16 23 -1 27.694 34.315 2.062 39.584 o
-16 23 0 20.956 24.759 2.102 38.069 o
-16 23 1 0.715 0.122 1.533 71.542 o
-16 23 4 2.417 1.940 1.422 83.226 o
-16 23 5 2.613 1.554 1.412 84.428 o
-16 23 6 9.580 10.155 1.594 66.178 o
-16 23 7 0.431 1.127 1.158 125.518 o
-16 23 8 27.930 28.791 1.462 78.666 o
-16 23 9 13.156 14.268 1.341 93.620 o
-16 23 10 2.619 2.884 1.137 130.041 o
-16 23 11 0.871 1.605 1.097 139.852 o
-16 23 12 50.215 59.399 2.305 31.657 o
-16 24 3 3.041 3.372 1.422 83.226 o
-16 24 5 10.691 10.613 1.574 67.897 o
-16 24 6 0.952 1.269 1.371 89.505 o
-16 24 7 1.648 3.036 1.381 88.194 o
-16 24 8 1.811 2.874 1.290 101.136 o
-15 0 -13 20.657 19.692 1.869 48.181 o
-15 0 -11 1.779 1.676 1.198 117.152 o
-15 0 -9 113.569 103.027 2.579 25.284 o
-15 0 -7 15.890 15.680 1.432 82.050 o
-15 0 -5 71.564 62.720 2.285 32.222 o
-15 0 -3 337.627 351.521 4.377 8.781 o
-15 0 -1 179.054 178.350 3.290 15.539 o
-15 0 1 3.931 4.956 1.178 121.227 o
-15 0 3 28.470 32.284 2.305 31.657 o
-15 0 5 0.296 0.508 0.995 169.849 o
-15 0 7 9.898 8.947 1.168 123.344 o
-15 0 9 0.115 0.731 1.046 153.759 o
-15 0 11 108.034 110.938 2.925 19.667 o
-15 0 13 6.779 6.296 1.848 49.246 o
-15 0 15 6.350 4.590 1.838 49.792 o
-15 0 17 7.380 8.744 2.133 36.989 o
-15 0 19 2.336 1.899 1.899 46.648 o
-15 0 21 1.685 7.089 2.021 41.192 o
-15 0 23 22.392 21.875 2.183 35.289 o
-15 0 25 4.222 4.905 1.869 48.181 o
-15 0 27 0.339 0.843 1.899 46.648 o
-15 1 -13 5.634 5.596 1.127 132.394 o
-15 1 -11 38.445 34.661 1.615 64.524 o
-15 1 -10 0.814 0.162 0.985 173.369 o
-15 1 -9 44.669 46.390 1.696 58.490 o
-15 1 -8 21.813 21.316 1.158 125.518 o
-15 1 -7 14.276 13.598 0.975 177.000 o
-15 1 -6 2.265 2.701 0.762 289.996 o
-15 1 -5 1.844 0.518 0.782 275.127 o
-15 1 -4 17.719 16.838 1.168 123.344 o
-15 1 -3 140.464 143.852 2.255 33.099 o
-15 1 -2 277.383 287.115 2.803 21.414 o
-15 1 -1 160.302 153.236 2.194 34.963 o
-15 1 0 448.254 443.459 3.199 16.440 o
-15 1 1 38.442 38.571 1.442 80.898 o
-15 1 2 217.732 218.566 2.468 27.625 o
-15 1 3 3.559 4.275 0.955 184.612 o
-15 1 4 481.633 480.872 3.717 12.177 o
-15 1 5 8.581 8.977 0.833 242.598 o
-15 1 6 271.018 272.908 2.346 30.570 o
-15 1 7 24.312 20.016 0.975 177.000 o
-15 1 8 7.341 5.169 0.782 275.127 o
-15 1 9 24.071 23.053 1.158 125.518 o
-15 1 10 20.369 17.112 0.985 173.369 o
-15 1 11 27.694 25.531 1.137 130.041 o
-15 1 12 110.006 109.923 2.600 24.891 o
-15 1 14 265.820 279.621 3.636 12.728 o
-15 1 15 228.995 229.676 3.971 10.670 o
-15 1 16 277.366 278.930 3.727 12.111 o
-15 1 17 126.402 126.720 2.986 18.872 o
-15 1 18 93.677 95.187 2.813 21.260 o
-15 1 19 61.418 58.749 2.569 25.484 o
-15 1 20 101.871 101.890 2.874 20.368 o
-15 1 21 15.872 11.922 1.554 69.684 o
-15 1 22 50.698 51.204 2.326 31.106 o
-15 1 23 0.172 0.782 1.280 102.748 o
-15 1 24 6.583 5.931 1.208 115.192 o
-15 1 25 1.078 1.005 1.269 104.399 o
-15 1 26 1.899 1.869 1.412 84.428 o
-15 1 27 1.122 1.066 1.351 92.217 o
-15 2 -14 3.019 1.665 1.087 142.478 o
-15 2 -13 19.025 18.097 1.320 96.522 o
-15 2 -12 2.455 2.437 1.046 153.759 o
-15 2 -11 7.799 7.688 1.107 137.297 o
-15 2 -10 65.478 62.619 1.960 43.793 o
-15 2 -9 37.013 36.103 1.706 57.796 o
-15 2 -8 42.820 42.572 1.808 51.484 o
-15 2 -7 3.432 5.413 0.924 196.985 o
-15 2 -6 19.917 16.543 0.985 173.369 o
-15 2 -5 61.645 53.225 1.533 71.542 o
-15 2 -4 9.777 8.652 0.863 225.776 o
-15 2 -3 30.323 27.521 1.178 121.227 o
-15 2 -2 30.295 28.750 1.249 107.821 o
-15 2 -1 0.603 0.112 0.823 248.625 o
-15 2 0 0.938 0.924 0.802 261.373 o
-15 2 1 19.505 19.692 1.036 156.789 o
-15 2 3 45.555 46.736 1.564 68.782 o
-15 2 5 42.625 40.774 1.391 86.911 o
-15 2 6 5.941 6.459 0.812 254.880 o
-15 2 7 16.219 11.953 0.995 169.849 o
-15 2 8 77.706 74.176 1.777 53.265 o
-15 2 9 66.644 62.344 1.676 59.917 o
-15 2 10 4.121 3.950 0.802 261.373 o
-15 2 11 161.831 160.913 2.051 39.977 o
-15 2 12 4.481 3.697 0.904 205.937 o
-15 2 13 12.651 13.832 1.188 119.163 o
-15 2 14 13.674 12.816 1.432 82.050 o
-15 2 15 70.889 66.346 2.468 27.625 o
-15 2 16 0.431 2.204 1.310 98.025 o
-15 2 17 76.880 74.876 2.661 23.764 o
-15 2 18 19.249 16.564 1.615 64.524 o
-15 2 19 1.641 0.823 1.351 92.217 o
-15 2 20 7.576 7.048 1.452 79.771 o
-15 2 21 0.010 1.320 1.341 93.620 o
-15 2 22 24.575 26.729 1.838 49.792 o
-15 2 23 15.328 18.392 1.574 67.897 o
-15 2 24 15.707 17.620 1.493 75.488 o
-15 2 25 0.005 0.041 1.208 115.192 o
-15 2 26 6.925 6.286 1.523 72.499 o
-15 3 -14 13.561 11.811 1.239 109.596 o
-15 3 -13 9.888 9.262 1.198 117.152 o
-15 3 -12 6.509 5.931 1.117 134.812 o
-15 3 -11 0.210 0.162 0.975 177.000 o
-15 3 -9 5.269 5.880 1.066 147.957 o
-15 3 -8 17.102 14.380 1.168 123.344 o
-15 3 -7 11.319 10.470 1.005 166.435 o
-15 3 -6 155.589 155.856 2.031 40.781 o
-15 3 -5 176.029 172.613 2.072 39.197 o
-15 3 -4 4.007 2.397 0.792 268.118 o
-15 3 -3 82.510 83.417 1.726 56.444 o
-15 3 -2 228.094 226.762 2.295 31.937 o
-15 3 -1 198.343 199.047 2.153 36.295 o
-15 3 0 20.735 20.697 0.995 169.849 o
-15 3 1 132.268 129.543 1.960 43.793 o
-15 3 2 0.080 0.427 0.721 323.592 o
-15 3 3 354.748 343.052 2.915 19.804 o
-15 3 4 3.015 2.874 0.853 231.183 o
-15 3 5 89.124 89.978 1.879 47.662 o
-15 3 6 50.163 50.290 1.615 64.524 o
-15 3 7 141.078 138.734 2.133 36.989 o
-15 3 8 31.881 31.208 1.371 89.505 o
-15 3 9 14.826 14.746 1.036 156.789 o
-15 3 10 20.954 18.869 1.097 139.852 o
-15 3 11 1.984 1.452 0.802 261.373 o
-15 3 12 6.399 9.912 0.985 173.369 o
-15 3 13 209.164 216.972 2.783 21.728 o
-15 3 14 67.377 65.696 2.051 39.977 o
-15 3 15 17.439 13.101 1.198 117.152 o
-15 3 16 67.162 59.968 2.508 26.738 o
-15 3 17 176.184 181.407 3.260 15.831 o
-15 3 18 11.207 21.448 1.655 61.396 o
-15 3 19 22.196 21.459 1.696 58.490 o
-15 3 20 29.534 26.871 1.808 51.484 o
-15 3 21 30.133 31.035 1.869 48.181 o
-15 3 22 8.185 5.982 1.473 77.585 o
-15 3 23 1.903 1.615 1.290 101.136 o
-15 3 24 0.011 3.016 1.249 107.821 o
-15 3 25 6.159 6.002 1.422 83.226 o
-15 4 -14 1.378 1.219 1.026 159.909 o
-15 4 -13 19.020 16.685 1.300 99.562 o
-15 4 -12 3.119 2.366 1.066 147.957 o
-15 4 -11 10.822 9.353 1.158 125.518 o
-15 4 -10 25.325 24.261 1.351 92.217 o
-15 4 -9 3.701 3.554 1.036 156.789 o
-15 4 -8 6.043 4.347 1.026 159.909 o
-15 4 -7 3.953 4.428 0.924 196.985 o
-15 4 -6 87.500 89.307 1.747 55.139 o
-15 4 -5 14.479 16.239 1.005 166.435 o
-15 4 -4 2.282 0.376 0.762 289.996 o
-15 4 -3 23.295 21.276 1.026 159.909 o
-15 4 -2 24.334 25.429 1.148 127.749 o
-15 4 -1 3.277 1.665 0.772 282.415 o
-15 4 1 1.486 1.544 0.782 275.127 o
-15 4 2 15.490 15.213 0.985 173.369 o
-15 4 3 57.332 59.724 1.554 69.684 o
-15 4 4 194.568 206.004 2.397 29.288 o
-15 4 5 246.966 241.264 2.275 32.510 o
-15 4 6 48.537 50.462 1.452 79.771 o
-15 4 7 106.072 103.728 1.848 49.246 o
-15 4 8 11.972 11.740 0.975 177.000 o
-15 4 9 302.921 300.419 2.742 22.376 o
-15 4 10 30.062 25.104 1.259 106.089 o
-15 4 11 59.364 60.781 1.625 63.720 o
-15 4 12 20.588 21.103 1.219 113.280 o
-15 4 13 10.871 8.551 1.137 130.041 o
-15 4 15 8.497 8.165 1.137 130.041 o
-15 4 16 2.755 1.259 1.066 147.957 o
-15 4 17 12.217 10.287 1.219 113.280 o
-15 4 18 3.657 2.620 1.351 92.217 o
-15 4 19 0.094 0.223 1.300 99.562 o
-15 4 20 2.434 2.143 1.361 90.846 o
-15 4 22 10.196 10.724 1.554 69.684 o
-15 4 23 1.815 2.712 1.341 93.620 o
-15 4 24 3.217 3.392 1.259 106.089 o
-15 4 25 7.199 8.734 1.462 78.666 o
-15 4 26 4.728 4.580 1.584 67.029 o
-15 5 -14 1.241 0.274 1.036 156.789 o
-15 5 -13 3.673 2.701 1.107 137.297 o
-15 5 -12 0.762 1.198 1.046 153.759 o
-15 5 -11 4.726 3.971 1.087 142.478 o
-15 5 -9 0.000 0.284 0.985 173.369 o
-15 5 -8 11.805 11.608 1.148 127.749 o
-15 5 -7 2.558 2.041 0.894 210.644 o
-15 5 -6 4.724 5.545 0.873 220.556 o
-15 5 -5 25.798 24.810 1.097 139.852 o
-15 5 -4 5.412 5.667 0.843 236.787 o
-15 5 -3 40.370 42.694 1.462 78.666 o
-15 5 -2 3.289 3.169 0.823 248.625 o
-15 5 -1 131.917 130.224 1.899 46.648 o
-15 5 1 152.974 149.966 2.062 39.584 o
-15 5 3 133.556 130.772 2.194 34.963 o
-15 5 4 1.738 1.686 0.863 225.776 o
-15 5 5 25.249 24.008 1.137 130.041 o
-15 5 6 4.410 3.940 0.884 215.514 o
-15 5 7 20.761 19.133 1.046 153.759 o
-15 5 8 6.379 4.915 0.944 188.603 o
-15 5 9 0.194 0.173 0.802 261.373 o
-15 5 10 2.811 3.118 0.873 220.556 o
-15 5 11 58.303 55.479 1.523 72.499 o
-15 5 12 11.610 10.775 0.975 177.000 o
-15 5 13 133.956 141.374 2.458 27.854 o
-15 5 15 139.257 137.109 2.498 26.955 o
-15 5 16 0.669 0.325 1.036 156.789 o
-15 5 17 160.466 161.624 2.671 23.583 o
-15 5 18 3.037 2.244 1.107 137.297 o
-15 5 19 72.335 72.165 2.244 33.399 o
-15 5 20 4.118 3.453 1.351 92.217 o
-15 5 21 22.512 20.727 1.726 56.444 o
-15 5 22 3.649 2.752 1.412 84.428 o
-15 5 23 8.334 9.831 1.483 76.526 o
-15 5 24 0.813 1.777 1.300 99.562 o
-15 5 25 1.062 0.812 1.300 99.562 o
-15 5 26 0.625 0.741 1.473 77.585 o
-15 6 -14 0.087 0.071 1.026 159.909 o
-15 6 -13 2.170 2.133 1.097 139.852 o
-15 6 -12 5.716 6.012 1.137 130.041 o
-15 6 -11 46.881 46.248 1.960 43.793 o
-15 6 -10 12.708 11.638 1.198 117.152 o
-15 6 -9 31.160 25.643 1.381 88.194 o
-15 6 -8 13.207 10.541 1.137 130.041 o
-15 6 -7 71.652 72.612 1.858 48.709 o
-15 6 -6 20.056 18.930 1.056 150.816 o
-15 6 -4 1.912 0.904 0.782 275.127 o
-15 6 -3 69.332 71.738 1.625 63.720 o
-15 6 -2 100.724 102.997 1.828 50.347 o
-15 6 -1 8.018 6.743 0.863 225.776 o
-15 6 0 6.887 9.475 0.975 177.000 o
-15 6 1 5.403 4.540 0.934 192.726 o
-15 6 2 3.437 3.636 0.924 196.985 o
-15 6 3 162.922 158.466 2.366 30.047 o
-15 6 4 53.788 55.723 1.787 52.661 o
-15 6 5 80.935 84.311 1.747 55.139 o
-15 6 6 1.289 2.498 0.772 282.415 o
-15 6 7 272.023 267.129 2.549 25.892 o
-15 6 8 2.617 1.462 0.914 201.386 o
-15 6 9 102.748 106.348 1.970 43.342 o
-15 6 10 54.566 53.722 1.686 59.197 o
-15 6 11 128.109 124.476 2.102 38.069 o
-15 6 12 0.822 2.519 0.894 210.644 o
-15 6 13 53.078 53.205 1.828 50.347 o
-15 6 14 1.267 0.487 0.934 192.726 o
-15 6 15 39.292 35.270 1.533 71.542 o
-15 6 16 0.229 0.112 0.934 192.726 o
-15 6 18 0.384 0.091 0.995 169.849 o
-15 6 19 0.391 0.487 1.056 150.816 o
-15 6 20 1.341 0.528 1.087 142.478 o
-15 6 21 13.326 14.329 1.605 65.343 o
-15 6 22 0.687 0.102 1.330 95.054 o
-15 6 23 7.499 7.424 1.452 79.771 o
-15 6 24 2.944 4.357 1.341 93.620 o
-15 6 25 6.144 5.839 1.513 73.475 o
-15 7 -14 2.840 1.076 1.046 153.759 o
-15 7 -13 0.979 0.498 1.076 145.179 o
-15 7 -12 33.389 33.279 1.594 66.178 o
-15 7 -11 1.448 2.001 1.066 147.957 o
-15 7 -9 14.749 14.939 1.249 107.821 o
-15 7 -8 83.776 78.288 2.112 37.704 o
-15 7 -7 24.093 21.459 1.208 115.192 o
-15 7 -4 4.436 4.154 0.823 248.625 o
-15 7 -3 1.385 1.259 0.782 275.127 o
-15 7 -2 137.899 135.525 2.001 42.032 o
-15 7 0 5.497 4.590 0.975 177.000 o
-15 7 2 173.864 176.939 2.519 26.522 o
-15 7 3 24.282 26.059 1.371 89.505 o
-15 7 4 19.739 17.163 1.168 123.344 o
-15 7 5 50.422 50.016 1.605 65.343 o
-15 7 6 67.613 65.818 1.706 57.796 o
-15 7 7 4.671 5.271 0.975 177.000 o
-15 7 8 1.908 0.630 0.894 210.644 o
-15 7 9 19.955 21.398 1.168 123.344 o
-15 7 10 26.628 28.049 1.351 92.217 o
-15 7 11 8.351 8.693 0.995 169.849 o
-15 7 12 96.968 97.218 1.990 42.462 o
-15 7 13 42.684 40.287 1.848 49.246 o
-15 7 14 51.247 53.458 1.919 45.666 o
-15 7 15 6.394 5.220 1.005 166.435 o
-15 7 16 87.980 87.906 2.265 32.802 o
-15 7 17 7.411 6.398 1.066 147.957 o
-15 7 18 33.951 33.675 1.523 72.499 o
-15 7 20 26.194 23.550 1.330 95.054 o
-15 7 21 4.455 4.306 1.066 147.957 o
-15 7 23 0.460 0.701 1.320 96.522 o
-15 7 25 1.839 2.255 1.432 82.050 o
-15 7 26 3.608 3.778 1.726 56.444 o
-15 8 -14 0.339 0.061 1.026 159.909 o
-15 8 -13 4.610 4.529 1.046 153.759 o
-15 8 -12 1.520 0.609 1.066 147.957 o
-15 8 -11 26.877 26.821 1.452 79.771 o
-15 8 -10 31.036 27.054 1.483 76.526 o
-15 8 -9 14.868 12.491 1.219 113.280 o
-15 8 -8 13.414 13.243 1.137 130.041 o
-15 8 -7 46.577 45.618 1.726 56.444 o
-15 8 -6 77.803 71.972 1.869 48.181 o
-15 8 -5 10.567 9.556 0.944 188.603 o
-15 8 -4 6.706 6.124 0.873 220.556 o
-15 8 -3 59.979 57.683 1.615 64.524 o
-15 8 -2 2.516 1.899 0.904 205.937 o
-15 8 -1 0.035 0.802 0.934 192.726 o
-15 8 0 12.497 14.075 1.178 121.227 o
-15 8 1 2.426 2.315 0.955 184.612 o
-15 8 2 18.902 18.960 1.239 109.596 o
-15 8 3 71.353 73.485 2.001 42.032 o
-15 8 4 155.573 166.276 2.488 27.176 o
-15 8 5 146.988 157.034 2.173 35.620 o
-15 8 6 112.688 116.971 1.990 42.462 o
-15 8 7 293.292 286.648 2.712 22.882 o
-15 8 8 104.390 104.165 2.447 28.085 o
-15 8 9 93.601 105.160 2.498 26.955 o
-15 8 10 82.822 84.331 1.940 44.715 o
-15 8 11 56.322 56.028 1.777 53.265 o
-15 8 12 168.707 170.155 2.326 31.106 o
-15 8 13 46.740 45.111 1.716 57.114 o
-15 8 14 26.799 25.450 1.391 86.911 o
-15 8 15 12.580 10.948 1.178 121.227 o
-15 8 16 40.040 35.300 1.655 61.396 o
-15 8 17 2.258 2.133 1.016 163.123 o
-15 8 18 1.813 0.762 0.985 173.369 o
-15 8 19 1.949 1.706 1.016 163.123 o
-15 8 20 8.467 8.561 1.127 132.394 o
-15 8 21 6.551 5.992 1.097 139.852 o
-15 8 22 17.488 18.280 1.259 106.089 o
-15 8 23 28.419 30.456 1.483 76.526 o
-15 8 24 9.103 11.191 1.371 89.505 o
-15 8 25 20.426 22.972 2.275 32.510 o
-15 9 -14 0.010 0.518 0.934 192.726 o
-15 9 -13 9.567 8.835 1.076 145.179 o
-15 9 -12 1.705 3.118 1.026 159.909 o
-15 9 -11 29.920 26.526 1.330 95.054 o
-15 9 -10 3.944 3.219 1.005 166.435 o
-15 9 -9 3.725 2.610 0.965 180.746 o
-15 9 -8 4.578 3.169 0.924 196.985 o
-15 9 -7 34.296 31.614 1.391 86.911 o
-15 9 -6 0.898 0.457 0.894 210.644 o
-15 9 -5 12.315 13.273 1.005 166.435 o
-15 9 -4 4.081 3.402 0.914 201.386 o
-15 9 -3 2.211 3.361 0.884 215.514 o
-15 9 -2 5.814 5.169 1.076 145.179 o
-15 9 -1 67.155 66.539 2.031 40.781 o
-15 9 0 35.342 37.920 1.767 53.879 o
-15 9 1 0.903 1.239 0.965 180.746 o
-15 9 2 9.298 10.013 1.137 130.041 o
-15 9 3 268.217 282.210 3.097 17.535 o
-15 9 4 50.235 48.472 1.889 47.151 o
-15 9 5 40.659 41.373 1.645 62.156 o
-15 9 6 26.226 27.938 1.330 95.054 o
-15 9 7 199.477 205.953 2.458 27.854 o
-15 9 8 0.263 0.538 0.995 169.849 o
-15 9 9 17.048 18.331 1.310 98.025 o
-15 9 10 5.810 6.469 1.127 132.394 o
-15 9 11 21.799 20.220 1.320 96.522 o
-15 9 12 0.149 0.427 0.894 210.644 o
-15 9 13 45.582 40.855 1.737 55.786 o
-15 9 14 12.837 11.344 1.188 119.163 o
-15 9 15 0.005 7.058 1.107 137.297 o
-15 9 16 3.239 3.016 1.066 147.957 o
-15 9 17 14.650 15.426 1.229 111.415 o
-15 9 18 2.431 3.240 1.046 153.759 o
-15 9 19 1.823 1.828 1.016 163.123 o
-15 9 20 1.846 1.818 1.036 156.789 o
-15 9 21 4.668 5.616 1.097 139.852 o
-15 9 22 0.018 0.325 0.985 173.369 o
-15 9 23 5.336 6.002 1.117 134.812 o
-15 9 24 0.789 2.295 1.137 130.041 o
-15 9 25 0.487 0.701 1.401 85.656 o
-15 10 -14 3.148 2.681 0.985 173.369 o
-15 10 -13 12.832 11.882 1.107 137.297 o
-15 10 -12 4.215 3.321 1.016 163.123 o
-15 10 -11 16.522 14.411 1.178 121.227 o
-15 10 -10 79.543 81.691 2.021 41.192 o
-15 10 -9 105.709 103.840 2.072 39.197 o
-15 10 -8 5.316 4.590 0.924 196.985 o
-15 10 -6 42.466 41.475 1.665 60.650 o
-15 10 -5 6.124 5.829 0.894 210.644 o
-15 10 -3 6.070 5.118 0.944 188.603 o
-15 10 -2 0.643 0.548 0.985 173.369 o
-15 10 -1 1.886 0.315 0.975 177.000 o
-15 10 0 7.238 7.241 1.117 134.812 o
-15 10 1 298.097 312.220 3.321 15.255 o
-15 10 2 0.029 0.295 0.975 177.000 o
-15 10 3 15.762 15.213 1.239 109.596 o
-15 10 4 336.493 347.175 3.412 14.449 o
-15 10 5 25.392 25.450 1.280 102.748 o
-15 10 6 94.809 84.260 1.919 45.666 o
-15 10 7 8.032 7.657 1.005 166.435 o
-15 10 8 338.984 348.871 3.392 14.623 o
-15 10 9 31.422 31.533 1.625 63.720 o
-15 10 10 102.428 101.575 2.315 31.379 o
-15 10 11 53.448 51.803 2.001 42.032 o
-15 10 12 112.476 104.114 2.326 31.106 o
-15 10 13 83.396 82.747 2.224 34.012 o
-15 10 14 2.167 2.102 1.198 117.152 o
-15 10 15 7.225 6.215 1.127 132.394 o
-15 10 16 17.302 18.859 1.351 92.217 o
-15 10 17 2.652 2.112 1.056 150.816 o
-15 10 18 7.234 7.698 1.107 137.297 o
-15 10 19 12.790 10.907 1.168 123.344 o
-15 10 20 5.332 5.118 1.097 139.852 o
-15 10 21 6.520 6.032 1.087 142.478 o
-15 10 22 37.435 36.397 1.930 45.186 o
-15 10 23 0.099 0.802 1.087 142.478 o
-15 10 24 6.591 8.287 1.239 109.596 o
-15 10 25 9.568 10.724 1.401 85.656 o
-15 11 -14 3.752 3.565 1.076 145.179 o
-15 11 -13 7.751 6.865 1.036 156.789 o
-15 11 -12 1.114 0.619 0.944 188.603 o
-15 11 -11 6.566 7.292 1.076 145.179 o
-15 11 -10 6.496 6.449 1.046 153.759 o
-15 11 -9 4.509 3.189 0.985 173.369 o
-15 11 -8 74.311 74.775 1.808 51.484 o
-15 11 -7 49.606 48.604 1.747 55.139 o
-15 11 -6 3.542 3.189 0.955 184.612 o
-15 11 -5 9.956 9.150 0.955 184.612 o
-15 11 -4 8.295 8.937 0.934 192.726 o
-15 11 -3 5.018 4.854 0.924 196.985 o
-15 11 -2 44.393 41.719 1.696 58.490 o
-15 11 -1 0.232 0.366 0.873 220.556 o
-15 11 0 39.577 46.928 1.950 44.250 o
-15 11 1 14.710 16.706 1.280 102.748 o
-15 11 2 289.761 283.074 3.250 15.930 o
-15 11 4 27.188 28.923 1.544 70.604 o
-15 11 5 0.715 0.630 0.904 205.937 o
-15 11 6 50.516 49.508 1.767 53.879 o
-15 11 8 38.799 37.352 1.980 42.899 o
-15 11 9 24.895 22.667 1.391 86.911 o
-15 11 10 7.990 7.474 1.158 125.518 o
-15 11 11 3.794 1.066 1.046 153.759 o
-15 11 12 11.673 11.110 1.229 111.415 o
-15 11 13 33.183 32.142 1.625 63.720 o
-15 11 14 5.763 5.382 1.269 104.399 o
-15 11 15 0.881 1.107 1.188 119.163 o
-15 11 16 6.553 6.002 1.300 99.562 o
-15 11 17 25.061 25.795 1.452 79.771 o
-15 11 18 11.563 10.379 1.158 125.518 o
-15 11 19 7.268 7.129 1.148 127.749 o
-15 11 20 6.107 4.560 1.229 111.415 o
-15 11 21 5.657 6.439 1.219 113.280 o
-15 11 22 5.912 4.174 1.178 121.227 o
-15 11 23 1.560 1.005 1.097 139.852 o
-15 11 24 14.351 16.909 1.422 83.226 o
-15 12 -14 6.071 5.900 1.097 139.852 o
-15 12 -13 0.605 0.985 1.026 159.909 o
-15 12 -12 22.316 22.657 1.310 98.025 o
-15 12 -11 0.443 0.843 0.934 192.726 o
-15 12 -10 0.890 0.081 0.955 184.612 o
-15 12 -9 1.210 0.762 1.016 163.123 o
-15 12 -7 11.627 11.344 1.097 139.852 o
-15 12 -6 15.459 15.782 1.127 132.394 o
-15 12 -5 24.010 23.683 1.168 123.344 o
-15 12 -4 0.330 0.213 0.873 220.556 o
-15 12 -3 0.539 2.468 0.944 188.603 o
-15 12 -1 0.192 0.619 0.904 205.937 o
-15 12 0 3.935 6.692 0.995 169.849 o
-15 12 2 63.493 66.132 1.889 47.151 o
-15 12 3 65.492 75.933 2.051 39.977 o
-15 12 4 189.735 191.664 2.823 21.107 o
-15 12 5 5.509 4.377 0.975 177.000 o
-15 12 6 141.677 151.205 2.295 31.937 o
-15 12 8 113.894 115.407 2.712 22.882 o
-15 12 9 0.655 2.447 1.076 145.179 o
-15 12 10 98.334 102.083 2.376 29.791 o
-15 12 11 2.555 2.295 1.066 147.957 o
-15 12 12 9.062 8.185 1.168 123.344 o
-15 12 13 1.797 1.249 1.046 153.759 o
-15 12 14 3.602 3.595 1.229 111.415 o
-15 12 15 12.374 11.252 1.391 86.911 o
-15 12 16 13.496 11.831 1.412 84.428 o
-15 12 17 0.657 0.447 1.432 82.050 o
-15 12 18 9.100 10.673 1.686 59.197 o
-15 12 19 7.051 7.606 1.473 77.585 o
-15 12 21 15.669 13.649 1.341 93.620 o
-15 12 22 1.095 0.741 1.107 137.297 o
-15 12 23 0.728 0.630 1.087 142.478 o
-15 12 24 1.125 2.722 1.219 113.280 o
-15 13 -14 12.838 11.679 1.168 123.344 o
-15 13 -13 1.397 1.198 1.016 163.123 o
-15 13 -12 1.485 1.808 1.148 127.749 o
-15 13 -11 14.960 15.660 1.371 89.505 o
-15 13 -10 0.921 0.132 1.016 163.123 o
-15 13 -9 0.311 1.026 1.016 163.123 o
-15 13 -8 4.438 4.763 1.016 163.123 o
-15 13 -7 13.666 12.278 1.107 137.297 o
-15 13 -6 5.311 5.017 0.985 173.369 o
-15 13 -5 18.816 19.752 1.137 130.041 o
-15 13 -4 52.355 51.458 1.767 53.879 o
-15 13 -3 37.400 35.544 1.645 62.156 o
-15 13 -2 28.022 26.557 1.351 92.217 o
-15 13 -1 69.469 71.951 1.990 42.462 o
-15 13 0 81.363 79.172 2.031 40.781 o
-15 13 2 23.162 23.622 1.280 102.748 o
-15 13 3 43.256 41.719 1.726 56.444 o
-15 13 4 50.623 48.157 1.798 52.068 o
-15 13 5 3.632 2.356 0.863 225.776 o
-15 13 6 34.695 32.041 1.442 80.898 o
-15 13 7 5.958 5.311 1.016 163.123 o
-15 13 8 78.987 81.396 2.498 26.955 o
-15 13 9 9.653 6.571 1.198 117.152 o
-15 13 10 8.811 9.109 1.239 109.596 o
-15 13 11 9.795 7.210 1.178 121.227 o
-15 13 12 6.034 4.580 1.127 132.394 o
-15 13 13 0.350 0.376 1.056 150.816 o
-15 13 14 9.460 8.460 1.361 90.846 o
-15 13 15 29.949 28.699 1.787 52.661 o
-15 13 16 21.168 17.518 1.808 51.484 o
-15 13 17 11.696 13.801 1.747 55.139 o
-15 13 18 26.586 24.018 1.950 44.250 o
-15 13 19 6.345 7.170 1.483 76.526 o
-15 13 20 2.753 2.935 1.371 89.505 o
-15 13 21 9.528 8.622 1.473 77.585 o
-15 13 23 2.361 2.986 1.280 102.748 o
-15 14 -14 0.322 0.396 1.076 145.179 o
-15 14 -13 0.228 1.198 1.107 137.297 o
-15 14 -12 0.281 0.548 1.107 137.297 o
-15 14 -11 17.360 16.320 1.381 88.194 o
-15 14 -9 18.062 15.761 1.351 92.217 o
-15 14 -8 4.682 4.194 1.005 166.435 o
-15 14 -7 15.119 15.162 1.158 125.518 o
-15 14 -6 18.982 17.904 1.198 117.152 o
-15 14 -5 13.538 12.583 1.117 134.812 o
-15 14 -4 0.026 0.366 0.955 184.612 o
-15 14 -3 26.059 24.393 1.351 92.217 o
-15 14 -2 4.863 3.910 1.026 159.909 o
-15 14 -1 6.087 6.753 1.076 145.179 o
-15 14 0 7.328 7.799 1.076 145.179 o
-15 14 1 1.192 0.904 0.965 180.746 o
-15 14 2 45.865 47.456 1.858 48.709 o
-15 14 3 33.498 30.131 1.564 68.782 o
-15 14 4 21.284 19.255 1.229 111.415 o
-15 14 5 80.339 82.909 1.858 48.709 o
-15 14 6 3.052 2.183 0.934 192.726 o
-15 14 7 9.580 6.672 1.117 134.812 o
-15 14 8 10.632 11.151 1.178 121.227 o
-15 14 9 49.569 51.204 1.889 47.151 o
-15 14 10 15.550 13.090 1.087 142.478 o
-15 14 11 18.070 16.746 1.259 106.089 o
-15 14 12 13.375 13.273 1.371 89.505 o
-15 14 14 13.867 14.086 1.493 75.488 o
-15 14 15 3.109 2.041 1.290 101.136 o
-15 14 16 8.054 6.855 1.605 65.343 o
-15 14 17 0.120 0.487 1.473 77.585 o
-15 14 18 3.685 3.879 1.574 67.897 o
-15 14 19 24.391 21.316 1.909 46.153 o
-15 14 20 0.033 0.203 1.330 95.054 o
-15 14 21 20.821 22.007 1.686 59.197 o
-15 14 22 0.827 0.102 1.249 107.821 o
-15 14 23 10.893 11.780 1.452 79.771 o
-15 15 -13 0.852 1.432 1.097 139.852 o
-15 15 -12 6.323 4.367 1.178 121.227 o
-15 15 -11 4.915 5.068 1.188 119.163 o
-15 15 -10 0.172 0.701 1.107 137.297 o
-15 15 -8 30.125 25.907 1.442 80.898 o
-15 15 -7 3.655 2.965 0.985 173.369 o
-15 15 -6 1.233 1.239 0.975 177.000 o
-15 15 -5 7.720 9.313 1.239 109.596 o
-15 15 -4 46.258 48.563 1.899 46.648 o
-15 15 -3 11.168 12.166 1.168 123.344 o
-15 15 -2 8.023 5.951 1.087 142.478 o
-15 15 -1 189.076 200.743 2.955 19.263 o
-15 15 0 15.857 17.945 1.269 104.399 o
-15 15 1 62.760 66.874 2.031 40.781 o
-15 15 2 93.454 94.588 2.153 36.295 o
-15 15 3 99.218 102.113 2.214 34.324 o
-15 15 4 39.356 34.833 1.655 61.396 o
-15 15 5 62.830 62.101 1.970 43.342 o
-15 15 6 25.710 31.147 1.432 82.050 o
-15 15 7 34.100 33.046 1.615 64.524 o
-15 15 8 83.407 81.091 2.051 39.977 o
-15 15 9 22.928 21.530 1.300 99.562 o
-15 15 10 28.397 29.715 1.584 67.029 o
-15 15 11 2.123 1.584 1.076 145.179 o
-15 15 12 13.787 11.679 1.239 109.596 o
-15 15 13 25.169 22.880 1.422 83.226 o
-15 15 14 5.138 3.493 1.066 147.957 o
-15 15 15 27.879 31.563 1.940 44.715 o
-15 15 16 8.827 7.810 1.645 62.156 o
-15 15 17 17.793 18.412 1.889 47.151 o
-15 15 18 40.587 39.880 2.529 26.310 o
-15 15 19 2.283 1.005 1.503 74.472 o
-15 15 20 2.971 1.798 1.371 89.505 o
-15 15 21 37.639 41.343 2.153 36.295 o
-15 15 22 0.084 1.016 1.290 101.136 o
-15 16 -12 6.990 6.053 1.208 115.192 o
-15 16 -11 2.271 2.813 1.148 127.749 o
-15 16 -10 16.023 15.477 1.391 86.911 o
-15 16 -9 2.482 2.803 1.076 145.179 o
-15 16 -8 1.064 1.462 1.036 156.789 o
-15 16 -7 17.570 17.386 1.330 95.054 o
-15 16 -5 6.957 7.129 1.219 113.280 o
-15 16 -4 10.282 10.765 1.188 119.163 o
-15 16 -3 1.379 1.158 1.026 159.909 o
-15 16 -2 74.353 72.469 2.072 39.197 o
-15 16 -1 2.787 3.636 1.056 150.816 o
-15 16 0 7.538 7.281 1.137 130.041 o
-15 16 2 10.028 9.018 1.158 125.518 o
-15 16 3 85.345 86.393 2.163 35.955 o
-15 16 5 12.838 12.877 1.300 99.562 o
-15 16 6 27.448 25.815 1.341 93.620 o
-15 16 7 7.446 5.829 1.137 130.041 o
-15 16 8 36.052 38.195 1.757 54.503 o
-15 16 9 4.601 5.728 1.076 145.179 o
-15 16 10 6.508 6.225 1.148 127.749 o
-15 16 11 4.453 3.392 1.097 139.852 o
-15 16 12 4.531 3.950 1.107 137.297 o
-15 16 13 0.191 0.792 1.066 147.957 o
-15 16 14 5.584 5.900 1.076 145.179 o
-15 16 15 1.593 2.122 1.137 130.041 o
-15 16 16 2.630 2.620 1.168 123.344 o
-15 16 17 0.258 1.442 1.493 75.488 o
-15 16 18 6.931 7.322 1.625 63.720 o
-15 16 19 1.369 0.508 1.483 76.526 o
-15 16 20 1.845 1.950 1.361 90.846 o
-15 16 21 2.872 4.540 1.371 89.505 o
-15 16 22 21.154 20.514 1.625 63.720 o
-15 17 -12 3.193 4.001 1.127 132.394 o
-15 17 -11 5.968 4.814 1.168 123.344 o
-15 17 -10 5.362 5.890 1.208 115.192 o
-15 17 -9 0.777 1.016 1.046 153.759 o
-15 17 -8 1.067 0.325 1.005 166.435 o
-15 17 -6 2.799 2.691 1.330 95.054 o
-15 17 -5 8.516 8.784 1.442 80.898 o
-15 17 -4 24.920 24.820 1.442 80.898 o
-15 17 -3 13.219 12.816 1.239 109.596 o
-15 17 -2 12.030 11.933 1.219 113.280 o
-15 17 -1 190.494 190.882 2.752 22.211 o
-15 17 0 27.373 28.344 1.473 77.585 o
-15 17 1 71.640 73.769 2.133 36.989 o
-15 17 3 83.278 79.954 2.356 30.307 o
-15 17 4 3.982 3.290 1.148 127.749 o
-15 17 5 137.252 140.481 2.651 23.946 o
-15 17 6 1.461 1.208 1.046 153.759 o
-15 17 7 42.277 40.794 1.930 45.186 o
-15 17 8 2.865 2.935 1.026 159.909 o
-15 17 9 1.841 2.508 1.016 163.123 o
-15 17 10 3.088 2.955 1.107 137.297 o
-15 17 11 0.151 0.020 1.066 147.957 o
-15 17 13 48.908 47.873 1.909 46.153 o
-15 17 14 13.799 14.065 1.249 107.821 o
-15 17 15 74.786 79.680 2.397 29.288 o
-15 17 16 7.453 7.210 1.239 109.596 o
-15 17 17 52.068 52.748 2.387 29.538 o
-15 17 18 3.786 4.062 1.391 86.911 o
-15 17 19 34.184 36.570 2.488 27.176 o
-15 17 20 1.490 0.579 1.351 92.217 o
-15 17 21 25.278 26.242 1.726 56.444 o
-15 18 -11 0.115 0.315 1.066 147.957 o
-15 18 -10 15.165 13.558 1.310 98.025 o
-15 18 -9 0.107 2.772 1.117 134.812 o
-15 18 -8 1.389 1.899 1.259 106.089 o
-15 18 -7 8.441 7.495 1.412 84.428 o
-15 18 -6 6.776 7.119 1.391 86.911 o
-15 18 -5 12.568 12.217 1.564 68.782 o
-15 18 -4 1.632 0.437 1.188 119.163 o
-15 18 -3 8.730 8.663 1.341 93.620 o
-15 18 -2 0.986 1.330 1.056 150.816 o
-15 18 -1 19.914 17.274 1.320 96.522 o
-15 18 0 3.871 4.783 1.107 137.297 o
-15 18 1 25.558 26.496 1.442 80.898 o
-15 18 2 2.405 2.458 1.148 127.749 o
-15 18 3 2.646 4.814 1.188 119.163 o
-15 18 4 5.837 5.860 1.219 113.280 o
-15 18 5 5.306 4.814 1.188 119.163 o
-15 18 6 2.512 2.275 1.097 139.852 o
-15 18 7 5.027 5.626 1.097 139.852 o
-15 18 8 2.888 2.529 1.046 153.759 o
-15 18 10 7.070 5.971 1.219 113.280 o
-15 18 11 3.510 2.874 1.137 130.041 o
-15 18 12 0.382 0.427 1.097 139.852 o
-15 18 13 0.340 0.853 1.026 159.909 o
-15 18 14 2.068 1.188 1.036 156.789 o
-15 18 15 4.194 4.580 1.188 119.163 o
-15 18 16 1.364 1.107 1.137 130.041 o
-15 18 18 0.037 0.081 1.239 109.596 o
-15 18 19 7.612 7.870 1.401 85.656 o
-15 19 -10 0.847 1.117 1.198 117.152 o
-15 19 -9 9.749 10.491 1.412 84.428 o
-15 19 -8 14.670 16.320 1.544 70.604 o
-15 19 -6 30.283 32.325 1.950 44.250 o
-15 19 -5 17.808 13.781 1.564 68.782 o
-15 19 -4 15.227 14.675 1.412 84.428 o
-15 19 -2 95.136 94.680 2.661 23.764 o
-15 19 -1 0.119 0.589 1.208 115.192 o
-15 19 0 64.265 71.962 2.336 30.836 o
-15 19 1 3.356 3.148 1.198 117.152 o
-15 19 2 27.989 26.881 1.594 66.178 o
-15 19 3 43.028 41.881 2.072 39.197 o
-15 19 5 8.203 9.252 1.442 80.898 o
-15 19 6 7.147 6.144 1.188 119.163 o
-15 19 7 20.492 21.174 1.381 88.194 o
-15 19 8 2.604 2.326 1.066 147.957 o
-15 19 9 3.425 3.158 1.097 139.852 o
-15 19 10 3.854 4.052 1.178 121.227 o
-15 19 12 16.130 14.746 1.391 86.911 o
-15 19 13 10.595 10.196 1.178 121.227 o
-15 19 14 25.015 24.505 1.381 88.194 o
-15 19 15 0.330 1.036 1.127 132.394 o
-15 19 16 65.638 69.697 2.336 30.836 o
-15 19 17 3.384 4.468 1.310 98.025 o
-15 19 18 31.283 32.010 1.777 53.265 o
-15 20 -8 2.198 2.295 1.259 106.089 o
-15 20 -7 4.240 2.508 1.310 98.025 o
-15 20 -6 0.175 0.863 1.269 104.399 o
-15 20 -5 2.026 0.305 1.310 98.025 o
-15 20 -4 4.931 5.829 1.432 82.050 o
-15 20 -3 12.433 14.279 1.584 67.029 o
-15 20 -2 5.711 3.879 1.371 89.505 o
-15 20 0 3.252 3.412 1.422 83.226 o
-15 20 1 23.227 21.083 1.777 53.265 o
-15 20 2 5.930 6.286 1.259 106.089 o
-15 20 3 2.889 1.249 1.168 123.344 o
-15 20 4 5.892 5.484 1.371 89.505 o
-15 20 5 1.001 0.599 1.259 106.089 o
-15 20 6 5.883 7.149 1.168 123.344 o
-15 20 7 19.055 21.550 1.391 86.911 o
-15 20 8 3.991 3.544 1.107 137.297 o
-15 20 10 17.429 18.463 1.442 80.898 o
-15 20 11 0.370 0.112 1.097 139.852 o
-15 20 12 16.009 17.051 1.341 93.620 o
-15 20 13 2.504 2.539 1.066 147.957 o
-15 20 14 25.372 24.881 1.422 83.226 o
-15 20 15 0.468 0.173 1.127 132.394 o
-15 20 16 4.327 4.072 1.198 117.152 o
-15 20 17 0.357 1.655 1.239 109.596 o
-15 20 18 5.770 5.728 1.310 98.025 o
-15 21 -7 0.051 0.406 1.412 84.428 o
-15 21 -6 16.743 17.427 1.848 49.246 o
-15 21 -4 5.878 7.820 1.665 60.650 o
-15 21 -3 6.070 6.489 1.422 83.226 o
-15 21 -2 31.507 33.371 2.062 39.584 o
-15 21 -1 0.235 0.264 1.280 102.748 o
-15 21 0 22.582 23.368 1.767 53.879 o
-15 21 1 4.806 3.879 1.401 85.656 o
-15 21 2 35.189 34.864 2.031 40.781 o
-15 21 3 0.430 0.071 1.310 98.025 o
-15 21 4 12.740 11.790 1.533 71.542 o
-15 21 5 0.677 0.000 1.188 119.163 o
-15 21 6 30.228 33.158 1.767 53.879 o
-15 21 7 0.937 0.335 1.066 147.957 o
-15 21 8 0.713 1.188 1.036 156.789 o
-15 21 9 11.351 12.501 1.320 96.522 o
-15 21 11 0.011 0.152 1.097 139.852 o
-15 21 12 15.988 14.756 1.280 102.748 o
-15 21 13 2.302 2.813 1.066 147.957 o
-15 21 14 11.852 12.156 1.219 113.280 o
-15 21 15 0.268 0.345 1.117 134.812 o
-15 21 16 26.248 29.380 1.584 67.029 o
-15 21 17 5.312 4.722 1.290 101.136 o
-15 22 -7 8.927 8.541 1.625 63.720 o
-15 22 -6 0.010 0.305 1.442 80.898 o
-15 22 -5 23.895 21.824 1.919 45.666 o
-15 22 -4 1.916 1.046 1.503 74.472 o
-15 22 -3 0.658 1.381 1.310 98.025 o
-15 22 -2 13.979 15.589 1.625 63.720 o
-15 22 -1 0.295 1.097 1.300 99.562 o
-15 22 1 1.561 1.645 1.320 96.522 o
-15 22 2 5.944 7.353 1.747 55.139 o
-15 22 3 0.471 0.477 1.564 68.782 o
-15 22 4 4.467 4.773 1.493 75.488 o
-15 22 5 1.798 1.087 1.208 115.192 o
-15 22 6 6.938 6.611 1.137 130.041 o
-15 22 7 15.882 18.239 1.330 95.054 o
-15 22 8 32.962 34.397 1.726 56.444 o
-15 22 11 0.378 1.097 1.107 137.297 o
-15 22 12 7.543 7.200 1.158 125.518 o
-15 22 14 0.402 0.579 1.026 159.909 o
-15 22 15 0.525 0.955 1.117 134.812 o
-15 23 -5 2.987 2.996 1.493 75.488 o
-15 23 -4 2.156 1.584 1.493 75.488 o
-15 23 -3 2.195 0.660 1.330 95.054 o
-15 23 -2 11.245 13.832 1.574 67.897 o
-15 23 -1 115.375 129.482 3.067 17.886 o
-15 23 0 2.560 2.062 1.361 90.846 o
-15 23 1 5.502 4.641 1.706 57.796 o
-15 23 2 4.255 4.570 1.706 57.796 o
-15 23 3 2.555 1.950 1.432 82.050 o
-15 23 4 11.827 11.171 1.645 62.156 o
-15 23 5 2.209 1.950 1.412 84.428 o
-15 23 7 2.065 2.569 1.087 142.478 o
-15 23 8 6.195 5.982 1.127 132.394 o
-15 23 9 25.308 25.186 1.493 75.488 o
-15 23 10 12.813 12.562 1.310 98.025 o
-15 23 12 12.379 13.172 1.219 113.280 o
-15 23 13 12.362 11.212 1.178 121.227 o
-15 23 14 8.979 9.749 1.158 125.518 o
-15 24 -3 6.855 10.714 1.696 58.490 o
-15 24 -2 31.544 29.613 1.909 46.153 o
-15 24 -1 4.294 4.864 1.391 86.911 o
-15 24 0 0.479 0.122 1.574 67.897 o
-15 24 2 0.713 0.193 1.341 93.620 o
-15 24 3 1.148 0.924 1.391 86.911 o
-15 24 4 0.225 0.376 1.361 90.846 o
-15 24 6 15.926 14.441 1.665 60.650 o
-15 24 7 5.209 5.464 1.259 106.089 o
-15 24 8 29.308 29.522 1.777 53.265 o
-15 24 9 0.011 0.234 1.239 109.596 o
-15 24 11 22.994 24.251 1.473 77.585 o
-15 24 12 19.019 21.448 1.351 92.217 o
-15 25 2 1.809 1.980 1.361 90.846 o
-15 25 5 17.510 15.700 1.655 61.396 o
-15 25 6 2.653 3.108 1.361 90.846 o
-15 25 7 1.048 0.863 1.137 130.041 o
-15 25 8 0.374 0.691 1.249 107.821 o
-15 25 9 4.198 4.367 1.300 99.562 o
-14 0 -12 19.018 19.356 1.564 68.782 o
-14 0 -10 3.240 3.554 1.188 119.163 o
-14 0 -8 10.585 9.536 1.249 107.821 o
-14 0 -6 53.463 45.974 1.777 53.265 o
-14 0 -4 46.683 40.531 1.930 45.186 o
-14 0 -2 727.828 715.240 5.271 6.056 o
-14 0 0 427.779 422.914 4.042 10.298 o
-14 0 2 883.846 902.232 5.453 5.657 o
-14 0 4 1126.670 1135.930 5.900 4.832 o
-14 0 6 493.337 497.923 4.062 10.195 o
-14 0 8 30.530 30.741 1.747 55.139 o
-14 0 10 56.466 60.933 1.818 50.911 o
-14 0 12 349.989 355.411 5.169 6.296 o
-14 0 14 171.643 163.605 4.032 10.350 o
-14 0 16 359.636 380.383 5.728 5.128 o
-14 0 18 82.338 80.096 3.697 12.312 o
-14 0 20 174.355 171.099 4.519 8.237 o
-14 0 22 28.531 26.140 2.498 26.955 o
-14 0 24 8.812 7.617 1.757 54.503 o
-14 0 26 1.844 3.412 2.092 38.440 o
-14 1 -12 2.538 1.757 0.924 196.985 o
-14 1 -11 27.093 25.196 1.178 121.227 o
-14 1 -10 1.808 2.976 0.833 242.598 o
-14 1 -9 20.973 18.493 1.016 163.123 o
-14 1 -8 54.813 48.807 1.564 68.782 o
-14 1 -7 3.253 3.179 0.802 261.373 o
-14 1 -6 404.611 422.874 2.610 24.697 o
-14 1 -5 24.557 22.708 0.955 184.612 o
-14 1 -4 68.714 66.285 1.361 90.846 o
-14 1 -3 124.934 126.913 1.655 61.396 o
-14 1 -2 45.176 47.548 1.503 74.472 o
-14 1 -1 12.436 12.034 0.904 205.937 o
-14 1 0 10.101 9.120 0.853 231.183 o
-14 1 1 59.069 58.678 1.483 76.526 o
-14 1 2 64.350 66.163 1.473 77.585 o
-14 1 3 10.216 11.191 0.924 196.985 o
-14 1 4 46.836 45.842 1.371 89.505 o
-14 1 5 2.772 1.808 0.691 352.774 o
-14 1 6 29.605 32.030 1.188 119.163 o
-14 1 7 295.407 298.632 2.326 31.106 o
-14 1 8 1.199 1.259 0.680 363.384 o
-14 1 9 45.795 44.694 1.391 86.911 o
-14 1 10 49.086 48.868 1.341 93.620 o
-14 1 12 129.872 121.409 2.112 37.704 o
-14 1 14 4.561 2.722 1.158 125.518 o
-14 1 15 69.691 66.721 2.387 29.538 o
-14 1 16 44.995 45.974 2.336 30.836 o
-14 1 17 168.778 166.072 3.118 17.308 o
-14 1 18 12.320 11.841 1.452 79.771 o
-14 1 19 11.488 9.465 1.432 82.050 o
-14 1 20 2.041 1.808 1.310 98.025 o
-14 1 21 50.861 55.621 2.519 26.522 o
-14 1 22 44.598 45.364 2.458 27.854 o
-14 1 23 56.811 60.039 2.468 27.625 o
-14 1 24 2.281 2.600 1.229 111.415 o
-14 1 25 14.248 11.384 1.615 64.524 o
-14 1 26 4.083 3.443 1.473 77.585 o
-14 1 27 5.145 7.231 1.523 72.499 o
-14 2 -12 2.357 2.447 1.026 159.909 o
-14 2 -11 32.331 30.903 1.523 72.499 o
-14 2 -10 24.414 22.068 1.269 104.399 o
-14 2 -9 6.698 4.722 1.005 166.435 o
-14 2 -8 86.803 86.454 1.808 51.484 o
-14 2 -7 0.657 0.853 0.762 289.996 o
-14 2 -6 66.004 65.736 1.462 78.666 o
-14 2 -5 133.770 138.724 1.716 57.114 o
-14 2 -4 0.025 0.102 0.691 352.774 o
-14 2 -3 46.875 47.345 1.280 102.748 o
-14 2 -2 54.839 53.570 1.351 92.217 o
-14 2 -1 158.436 159.461 1.808 51.484 o
-14 2 0 206.918 210.147 1.950 44.250 o
-14 2 1 75.200 74.744 1.381 88.194 o
-14 2 2 126.568 122.252 1.930 45.186 o
-14 2 3 373.696 377.357 2.844 20.806 o
-14 2 4 332.546 343.996 2.681 23.405 o
-14 2 5 21.916 21.316 0.944 188.603 o
-14 2 6 557.949 560.054 3.016 18.493 o
-14 2 7 55.837 56.007 1.544 70.604 o
-14 2 8 144.944 148.046 2.062 39.584 o
-14 2 9 5.706 5.880 0.792 268.118 o
-14 2 10 27.874 26.343 1.066 147.957 o
-14 2 11 23.667 23.419 1.026 159.909 o
-14 2 12 46.818 46.867 1.726 56.444 o
-14 2 13 192.745 196.569 2.559 25.687 o
-14 2 14 18.917 15.873 1.188 119.163 o
-14 2 15 39.389 34.894 1.990 42.462 o
-14 2 16 9.796 9.109 1.361 90.846 o
-14 2 17 192.531 191.552 3.219 16.233 o
-14 2 18 2.103 1.940 1.280 102.748 o
-14 2 19 24.732 21.326 1.635 62.931 o
-14 2 20 0.927 1.107 1.310 98.025 o
-14 2 21 25.628 26.922 1.625 63.720 o
-14 2 22 8.510 10.013 1.391 86.911 o
-14 2 23 0.448 1.655 1.259 106.089 o
-14 2 24 0.239 0.599 1.208 115.192 o
-14 2 25 0.018 1.371 1.574 67.897 o
-14 2 26 0.530 1.127 1.412 84.428 o
-14 2 27 12.940 12.776 1.625 63.720 o
-14 3 -13 43.645 38.469 1.655 61.396 o
-14 3 -12 27.872 26.181 1.391 86.911 o
-14 3 -11 6.975 5.961 1.097 139.852 o
-14 3 -10 53.680 47.335 1.869 48.181 o
-14 3 -9 4.172 4.042 0.995 169.849 o
-14 3 -8 35.775 38.936 1.676 59.917 o
-14 3 -7 4.377 2.640 0.853 231.183 o
-14 3 -6 50.441 49.467 1.462 78.666 o
-14 3 -5 78.785 74.541 1.554 69.684 o
-14 3 -4 18.059 17.792 0.924 196.985 o
-14 3 -3 0.235 0.223 0.650 398.249 o
-14 3 -2 31.305 31.675 1.137 130.041 o
-14 3 -1 69.666 70.448 1.432 82.050 o
-14 3 0 97.963 95.766 1.523 72.499 o
-14 3 1 418.057 421.818 2.600 24.891 o
-14 3 2 28.280 26.211 1.137 130.041 o
-14 3 4 49.507 43.120 1.158 125.518 o
-14 3 5 57.926 55.256 1.361 90.846 o
-14 3 6 60.416 56.038 1.442 80.898 o
-14 3 7 9.765 8.845 0.894 210.644 o
-14 3 8 25.752 26.211 1.137 130.041 o
-14 3 9 159.459 159.421 1.980 42.899 o
-14 3 11 217.929 219.074 2.275 32.510 o
-14 3 12 64.515 63.980 1.858 48.709 o
-14 3 13 9.386 8.571 1.056 150.816 o
-14 3 14 3.742 2.346 0.975 177.000 o
-14 3 15 13.792 13.162 1.158 125.518 o
-14 3 16 1.890 0.335 0.995 169.849 o
-14 3 17 37.439 32.843 1.950 44.250 o
-14 3 18 8.804 6.682 1.361 90.846 o
-14 3 19 9.640 8.632 1.432 82.050 o
-14 3 20 4.426 5.007 1.300 99.562 o
-14 3 21 0.384 0.223 1.178 121.227 o
-14 3 22 20.691 20.494 1.554 69.684 o
-14 3 23 22.213 22.180 1.584 67.029 o
-14 3 24 13.788 14.502 1.401 85.656 o
-14 3 25 0.166 1.371 1.554 69.684 o
-14 3 26 14.700 15.274 1.848 49.246 o
-14 3 27 0.688 0.538 1.371 89.505 o
-14 4 -13 0.384 0.701 1.036 156.789 o
-14 4 -12 6.110 5.941 1.107 137.297 o
-14 4 -11 4.857 5.758 1.087 142.478 o
-14 4 -10 1.846 1.351 0.985 173.369 o
-14 4 -9 45.462 49.660 1.838 49.792 o
-14 4 -8 12.823 9.638 1.056 150.816 o
-14 4 -7 2.196 0.650 0.833 242.598 o
-14 4 -6 6.187 5.393 0.812 254.880 o
-14 4 -5 49.743 48.096 1.432 82.050 o
-14 4 -4 4.422 4.519 0.752 297.887 o
-14 4 -3 173.977 171.353 1.899 46.648 o
-14 4 -2 81.080 83.630 1.442 80.898 o
-14 4 -1 95.308 90.434 1.533 71.542 o
-14 4 0 31.994 32.213 1.198 117.152 o
-14 4 1 191.808 195.737 2.041 40.376 o
-14 4 3 340.416 337.487 2.437 28.320 o
-14 4 4 10.606 10.602 0.884 215.514 o
-14 4 5 138.480 141.161 1.767 53.879 o
-14 4 6 35.811 32.396 1.341 93.620 o
-14 4 7 9.969 6.591 0.823 248.625 o
-14 4 8 28.390 28.486 1.310 98.025 o
-14 4 9 2.712 1.899 0.731 314.666 o
-14 4 10 172.414 174.918 2.082 38.816 o
-14 4 11 110.753 117.062 2.011 41.609 o
-14 4 12 124.834 122.201 1.990 42.462 o
-14 4 13 89.815 88.688 2.051 39.977 o
-14 4 14 26.640 23.693 1.300 99.562 o
-14 4 15 55.135 59.389 1.950 44.250 o
-14 4 16 1.573 1.076 0.995 169.849 o
-14 4 17 54.441 53.062 2.001 42.032 o
-14 4 19 56.288 51.976 2.427 28.557 o
-14 4 20 8.080 8.835 1.401 85.656 o
-14 4 21 2.889 2.559 1.219 113.280 o
-14 4 22 4.146 4.479 1.290 101.136 o
-14 4 23 3.260 3.595 1.280 102.748 o
-14 4 26 1.282 2.072 1.533 71.542 o
-14 4 27 2.499 2.133 1.503 74.472 o
-14 5 -13 14.389 12.105 1.229 111.415 o
-14 5 -12 31.359 28.222 1.442 80.898 o
-14 5 -11 37.031 30.873 1.513 73.475 o
-14 5 -10 3.223 2.194 1.016 163.123 o
-14 5 -9 1.442 0.965 0.955 184.612 o
-14 5 -8 0.400 0.843 0.924 196.985 o
-14 5 -7 170.609 165.951 2.214 34.324 o
-14 5 -6 13.264 13.101 0.944 188.603 o
-14 5 -5 26.915 26.404 1.076 145.179 o
-14 5 -4 26.196 24.729 1.056 150.816 o
-14 5 -3 65.028 61.034 1.432 82.050 o
-14 5 -2 8.476 7.129 0.741 306.104 o
-14 5 -1 68.996 68.631 1.452 79.771 o
-14 5 0 2.691 1.716 0.680 363.384 o
-14 5 1 3.192 3.290 0.741 306.104 o
-14 5 2 33.173 35.849 1.422 83.226 o
-14 5 3 1.085 0.376 0.741 306.104 o
-14 5 6 4.618 2.407 0.752 297.887 o
-14 5 7 43.059 44.755 1.341 93.620 o
-14 5 8 0.984 0.569 0.762 289.996 o
-14 5 9 12.496 10.440 0.863 225.776 o
-14 5 10 17.845 17.945 0.985 173.369 o
-14 5 11 174.624 175.608 2.194 34.963 o
-14 5 12 1.650 1.452 0.823 248.625 o
-14 5 13 24.747 23.642 1.269 104.399 o
-14 5 14 4.329 3.219 0.904 205.937 o
-14 5 15 76.991 74.409 1.858 48.709 o
-14 5 16 25.912 25.703 1.320 96.522 o
-14 5 17 35.006 34.397 1.584 67.029 o
-14 5 18 22.219 21.448 1.269 104.399 o
-14 5 19 0.584 0.173 1.046 153.759 o
-14 5 20 22.412 21.702 1.635 62.931 o
-14 5 21 7.348 7.221 1.310 98.025 o
-14 5 22 20.766 20.849 1.544 70.604 o
-14 5 23 2.138 1.066 1.229 111.415 o
-14 5 24 10.722 9.871 1.422 83.226 o
-14 5 26 2.640 3.412 1.574 67.897 o
-14 6 -12 3.982 4.407 0.985 173.369 o
-14 6 -11 1.745 2.387 0.965 180.746 o
-14 6 -10 13.754 12.369 1.168 123.344 o
-14 6 -9 4.764 4.956 1.046 153.759 o
-14 6 -7 6.188 5.768 0.924 196.985 o
-14 6 -6 105.765 106.846 1.798 52.068 o
-14 6 -5 21.478 16.442 0.965 180.746 o
-14 6 -4 2.148 1.462 0.741 306.104 o
-14 6 -3 37.621 36.275 1.320 96.522 o
-14 6 -2 119.423 117.113 1.696 58.490 o
-14 6 -1 101.948 103.098 1.625 63.720 o
-14 6 0 0.383 0.345 0.711 332.904 o
-14 6 1 241.498 232.499 2.508 26.738 o
-14 6 2 62.668 59.369 1.635 62.931 o
-14 6 3 251.552 242.767 2.478 27.399 o
-14 6 4 2.042 1.046 0.762 289.996 o
-14 6 5 118.966 119.002 1.737 55.786 o
-14 6 7 132.222 131.564 1.818 50.911 o
-14 6 8 142.877 140.044 1.858 48.709 o
-14 6 9 27.097 28.821 1.330 95.054 o
-14 6 10 130.041 128.467 1.980 42.899 o
-14 6 11 57.003 59.460 1.716 57.114 o
-14 6 12 374.141 377.997 2.965 19.131 o
-14 6 13 1.897 1.188 0.944 188.603 o
-14 6 14 110.683 112.472 2.214 34.324 o
-14 6 15 65.880 65.828 1.879 47.662 o
-14 6 16 207.116 207.537 2.549 25.892 o
-14 6 17 56.784 57.094 1.858 48.709 o
-14 6 18 50.766 48.421 1.828 50.347 o
-14 6 19 23.574 19.834 1.259 106.089 o
-14 6 20 24.809 24.820 1.320 96.522 o
-14 6 21 5.440 5.098 1.056 150.816 o
-14 6 22 1.721 1.401 1.107 137.297 o
-14 6 23 9.829 9.810 1.391 86.911 o
-14 6 26 9.577 8.774 1.676 59.917 o
-14 7 -13 4.327 4.154 1.016 163.123 o
-14 7 -12 6.798 5.464 1.016 163.123 o
-14 7 -11 138.401 132.041 2.336 30.836 o
-14 7 -9 44.962 40.266 1.605 65.343 o
-14 7 -8 0.527 0.934 0.812 254.880 o
-14 7 -7 276.572 282.657 2.681 23.405 o
-14 7 -6 51.830 52.392 1.554 69.684 o
-14 7 -5 151.863 151.682 1.970 43.342 o
-14 7 -4 78.361 80.502 1.615 64.524 o
-14 7 -3 453.660 459.758 2.864 20.512 o
-14 7 -2 21.631 18.331 0.934 192.726 o
-14 7 -1 5.201 4.915 0.873 220.556 o
-14 7 0 9.606 10.470 0.975 177.000 o
-14 7 1 4.865 4.397 0.853 231.183 o
-14 7 2 1.022 1.087 0.802 261.373 o
-14 7 3 63.165 64.751 1.686 59.197 o
-14 7 4 19.262 17.234 1.046 153.759 o
-14 7 6 17.982 15.853 0.924 196.985 o
-14 7 7 154.966 163.229 1.818 50.911 o
-14 7 8 1.210 1.229 0.721 323.592 o
-14 7 9 25.479 22.738 1.208 115.192 o
-14 7 10 43.592 42.633 1.533 71.542 o
-14 7 11 125.100 117.590 1.990 42.462 o
-14 7 12 48.417 45.578 1.635 62.931 o
-14 7 13 172.464 172.288 2.498 26.955 o
-14 7 14 24.924 27.552 1.462 78.666 o
-14 7 15 68.899 63.533 1.950 44.250 o
-14 7 16 48.682 44.379 1.716 57.114 o
-14 7 17 7.981 6.367 1.046 153.759 o
-14 7 18 15.113 13.984 1.168 123.344 o
-14 7 19 15.003 13.842 1.178 121.227 o
-14 7 21 10.277 11.922 1.148 127.749 o
-14 7 22 1.541 1.564 0.975 177.000 o
-14 7 23 4.302 3.473 1.107 137.297 o
-14 7 24 2.980 2.366 1.178 121.227 o
-14 7 25 5.936 5.789 1.615 64.524 o
-14 8 -13 1.516 0.721 0.975 177.000 o
-14 8 -12 14.353 13.222 1.137 130.041 o
-14 8 -11 6.379 5.504 1.005 166.435 o
-14 8 -9 35.686 39.820 1.625 63.720 o
-14 8 -8 15.853 18.270 1.056 150.816 o
-14 8 -7 8.847 8.957 0.914 201.386 o
-14 8 -6 6.880 5.027 0.802 261.373 o
-14 8 -5 10.435 8.602 0.833 242.598 o
-14 8 -4 0.511 1.127 0.752 297.887 o
-14 8 -3 11.258 9.079 0.853 231.183 o
-14 8 -2 12.090 10.602 0.924 196.985 o
-14 8 -1 19.489 19.966 1.208 115.192 o
-14 8 0 19.293 16.665 1.148 127.749 o
-14 8 1 0.513 0.345 0.823 248.625 o
-14 8 2 57.446 53.611 1.645 62.156 o
-14 8 3 20.391 20.423 1.127 132.394 o
-14 8 4 94.500 98.295 1.889 47.151 o
-14 8 5 39.642 38.571 1.381 88.194 o
-14 8 6 2.322 1.970 0.731 314.666 o
-14 8 7 100.199 101.402 1.747 55.139 o
-14 8 8 40.729 39.241 1.665 60.650 o
-14 8 9 83.066 85.052 1.990 42.462 o
-14 8 10 250.371 250.180 2.579 25.284 o
-14 8 11 181.418 189.339 2.326 31.106 o
-14 8 12 247.385 260.112 2.630 24.317 o
-14 8 13 52.440 50.351 1.869 48.181 o
-14 8 14 172.331 175.822 2.590 25.086 o
-14 8 15 56.605 56.769 1.940 44.715 o
-14 8 16 74.937 76.176 2.062 39.584 o
-14 8 17 49.339 48.502 1.828 50.347 o
-14 8 18 19.129 19.113 1.249 107.821 o
-14 8 19 30.214 27.237 1.381 88.194 o
-14 8 20 3.237 2.955 1.026 159.909 o
-14 8 23 0.003 0.254 0.934 192.726 o
-14 8 24 5.638 4.996 1.219 113.280 o
-14 8 25 8.249 8.734 1.706 57.796 o
-14 8 26 8.620 9.424 1.706 57.796 o
-14 9 -13 3.328 1.696 0.995 169.849 o
-14 9 -12 32.768 32.112 1.473 77.585 o
-14 9 -11 7.433 5.890 1.026 159.909 o
-14 9 -10 47.875 43.404 1.726 56.444 o
-14 9 -9 35.997 32.670 1.442 80.898 o
-14 9 -8 119.459 120.241 1.950 44.250 o
-14 9 -7 27.724 25.013 1.158 125.518 o
-14 9 -6 226.841 219.053 2.244 33.399 o
-14 9 -4 56.185 54.728 1.452 79.771 o
-14 9 -3 45.351 46.086 1.432 82.050 o
-14 9 -2 131.669 128.172 1.798 52.068 o
-14 9 -1 6.809 7.038 1.016 163.123 o
-14 9 0 44.844 43.212 1.726 56.444 o
-14 9 1 22.309 19.925 1.208 115.192 o
-14 9 2 64.652 69.585 1.909 46.153 o
-14 9 3 1.012 0.670 0.873 220.556 o
-14 9 4 30.484 25.409 1.330 95.054 o
-14 9 5 1.009 1.300 0.782 275.127 o
-14 9 6 116.797 122.191 1.930 45.186 o
-14 9 7 56.763 52.900 1.615 64.524 o
-14 9 8 315.459 319.146 2.762 22.048 o
-14 9 10 395.223 396.805 3.473 13.946 o
-14 9 11 12.217 9.465 1.016 163.123 o
-14 9 12 227.762 239.720 2.590 25.086 o
-14 9 13 49.363 46.979 1.737 55.786 o
-14 9 14 148.681 146.137 2.437 28.320 o
-14 9 15 12.198 9.912 1.148 127.749 o
-14 9 16 61.430 64.548 2.275 32.510 o
-14 9 17 1.500 0.701 1.026 159.909 o
-14 9 18 8.858 10.836 1.137 130.041 o
-14 9 19 10.695 10.511 1.137 130.041 o
-14 9 20 4.974 4.286 1.056 150.816 o
-14 9 21 1.280 0.782 0.995 169.849 o
-14 9 22 0.285 0.477 1.005 166.435 o
-14 9 23 12.938 13.558 1.300 99.562 o
-14 9 24 13.865 14.888 1.371 89.505 o
-14 9 26 13.127 15.579 1.818 50.911 o
-14 10 -13 0.681 0.284 0.975 177.000 o
-14 10 -12 27.536 24.942 1.310 98.025 o
-14 10 -11 5.405 5.809 1.036 156.789 o
-14 10 -10 27.887 25.978 1.280 102.748 o
-14 10 -9 3.409 4.672 0.995 169.849 o
-14 10 -7 1.303 1.310 0.843 236.787 o
-14 10 -6 1.352 0.081 0.802 261.373 o
-14 10 -5 67.410 68.113 1.635 62.931 o
-14 10 -4 7.863 6.845 0.863 225.776 o
-14 10 -3 9.128 9.302 0.884 215.514 o
-14 10 -2 24.284 24.434 1.148 127.749 o
-14 10 0 3.526 2.244 0.833 242.598 o
-14 10 1 9.413 9.526 0.944 188.603 o
-14 10 2 14.870 13.822 1.137 130.041 o
-14 10 3 72.339 71.921 1.960 43.793 o
-14 10 4 156.646 155.561 2.437 28.320 o
-14 10 5 9.261 8.277 0.924 196.985 o
-14 10 6 64.735 65.899 1.706 57.796 o
-14 10 8 42.243 40.551 1.757 54.503 o
-14 10 9 79.193 73.089 2.255 33.099 o
-14 10 10 7.697 6.235 1.087 142.478 o
-14 10 11 159.613 163.127 2.549 25.892 o
-14 10 12 10.719 10.328 1.168 123.344 o
-14 10 13 161.600 162.680 2.569 25.484 o
-14 10 15 49.321 46.603 1.889 47.151 o
-14 10 16 43.692 48.909 1.970 43.342 o
-14 10 17 49.229 47.304 2.001 42.032 o
-14 10 19 7.451 7.038 1.097 139.852 o
-14 10 20 12.864 14.441 1.208 115.192 o
-14 10 21 0.007 0.853 1.107 137.297 o
-14 10 23 4.797 5.037 1.168 123.344 o
-14 10 24 0.823 0.894 1.188 119.163 o
-14 10 25 1.692 2.295 1.280 102.748 o
-14 11 -13 7.654 8.358 1.097 139.852 o
-14 11 -12 36.654 34.173 1.554 69.684 o
-14 11 -11 28.586 26.191 1.310 98.025 o
-14 11 -10 26.927 25.338 1.290 101.136 o
-14 11 -9 37.166 34.884 1.483 76.526 o
-14 11 -8 9.236 8.074 0.975 177.000 o
-14 11 -7 8.294 7.099 0.965 180.746 o
-14 11 -6 245.474 237.770 2.549 25.892 o
-14 11 -5 15.566 14.624 0.995 169.849 o
-14 11 -4 84.769 79.903 1.676 59.917 o
-14 11 -2 31.498 29.979 1.280 102.748 o
-14 11 -1 9.172 8.277 0.965 180.746 o
-14 11 0 0.208 0.944 0.833 242.598 o
-14 11 1 24.941 22.586 1.178 121.227 o
-14 11 2 14.045 16.035 1.076 145.179 o
-14 11 3 58.708 57.835 1.706 57.796 o
-14 11 4 110.569 118.403 2.011 41.609 o
-14 11 5 103.232 104.337 1.777 53.265 o
-14 11 6 7.245 7.281 0.944 188.603 o
-14 11 7 16.816 14.766 1.066 147.957 o
-14 11 8 1.363 1.919 1.066 147.957 o
-14 11 9 88.976 82.259 2.163 35.955 o
-14 11 10 6.015 5.575 1.087 142.478 o
-14 11 11 94.188 98.660 2.265 32.802 o
-14 11 12 170.276 175.395 2.671 23.583 o
-14 11 13 10.011 8.988 1.056 150.816 o
-14 11 14 6.307 5.230 1.117 134.812 o
-14 11 15 1.019 0.691 1.046 153.759 o
-14 11 16 104.422 108.217 2.336 30.836 o
-14 11 18 6.478 4.986 1.107 137.297 o
-14 11 19 38.302 37.098 1.858 48.709 o
-14 11 20 10.136 8.866 1.269 104.399 o
-14 11 21 10.730 11.171 1.320 96.522 o
-14 11 22 2.751 1.665 1.117 134.812 o
-14 11 24 5.379 6.977 1.320 96.522 o
-14 11 25 13.258 12.308 1.615 64.524 o
-14 12 -13 5.268 4.804 1.117 134.812 o
-14 12 -12 0.081 0.691 1.076 145.179 o
-14 12 -11 27.571 26.384 1.330 95.054 o
-14 12 -10 1.082 1.919 0.975 177.000 o
-14 12 -9 59.105 57.389 1.777 53.265 o
-14 12 -8 25.321 25.470 1.290 101.136 o
-14 12 -7 5.930 6.804 1.005 166.435 o
-14 12 -6 35.857 35.646 1.473 77.585 o
-14 12 -5 3.599 2.143 0.853 231.183 o
-14 12 -4 42.833 40.459 1.483 76.526 o
-14 12 -3 4.088 4.093 0.884 215.514 o
-14 12 -2 57.444 54.636 1.635 62.931 o
-14 12 -1 75.011 73.952 1.879 47.662 o
-14 12 0 0.016 0.427 0.853 231.183 o
-14 12 1 10.806 12.765 1.056 150.816 o
-14 12 2 208.526 213.702 2.539 26.100 o
-14 12 3 73.505 73.526 1.838 49.792 o
-14 12 4 25.372 24.282 1.219 113.280 o
-14 12 5 94.917 91.328 1.747 55.139 o
-14 12 7 24.054 23.226 1.087 142.478 o
-14 12 8 4.295 3.940 0.975 177.000 o
-14 12 9 103.103 99.808 2.021 41.192 o
-14 12 10 6.737 8.104 1.036 156.789 o
-14 12 11 228.201 232.550 2.955 19.263 o
-14 12 12 54.241 55.439 2.021 41.192 o
-14 12 13 211.298 209.487 2.640 24.131 o
-14 12 14 0.274 0.741 1.046 153.759 o
-14 12 15 2.942 3.138 1.087 142.478 o
-14 12 16 48.632 50.219 2.691 23.229 o
-14 12 17 22.979 22.779 1.869 48.181 o
-14 12 18 23.036 20.656 1.655 61.396 o
-14 12 19 1.330 2.732 1.239 109.596 o
-14 12 20 27.157 25.947 1.544 70.604 o
-14 12 21 4.195 6.337 1.219 113.280 o
-14 12 22 0.008 0.305 1.097 139.852 o
-14 12 23 9.295 7.657 1.219 113.280 o
-14 12 24 3.358 4.377 1.249 107.821 o
-14 12 25 0.781 0.894 1.371 89.505 o
-14 13 -13 15.829 14.147 1.249 107.821 o
-14 13 -12 54.116 53.550 2.062 39.584 o
-14 13 -11 32.876 30.243 1.533 71.542 o
-14 13 -10 8.939 8.297 1.168 123.344 o
-14 13 -9 0.088 0.396 0.934 192.726 o
-14 13 -8 4.526 3.026 0.965 180.746 o
-14 13 -7 139.713 143.994 2.244 33.399 o
-14 13 -6 8.689 8.683 1.036 156.789 o
-14 13 -5 68.418 68.905 1.696 58.490 o
-14 13 -4 1.276 1.016 0.823 248.625 o
-14 13 -3 2.483 1.970 0.863 225.776 o
-14 13 -2 0.827 1.127 0.904 205.937 o
-14 13 -1 0.838 1.158 0.894 210.644 o
-14 13 0 61.530 65.137 1.838 49.792 o
-14 13 1 0.087 0.183 0.873 220.556 o
-14 13 2 3.144 2.315 0.914 201.386 o
-14 13 3 210.874 215.997 2.569 25.484 o
-14 13 4 4.987 3.229 0.934 192.726 o
-14 13 5 4.978 3.148 0.833 242.598 o
-14 13 6 21.313 16.990 1.036 156.789 o
-14 13 7 26.357 28.131 1.300 99.562 o
-14 13 8 105.217 116.615 2.285 32.222 o
-14 13 9 22.602 17.244 1.137 130.041 o
-14 13 10 90.011 84.961 2.112 37.704 o
-14 13 11 128.822 127.583 2.173 35.620 o
-14 13 12 25.639 22.626 1.148 127.749 o
-14 13 13 3.150 1.798 0.863 225.776 o
-14 13 14 3.196 2.844 1.056 150.816 o
-14 13 15 57.645 61.644 2.275 32.510 o
-14 13 16 20.292 22.687 1.665 60.650 o
-14 13 17 0.566 1.635 1.442 80.898 o
-14 13 18 14.545 14.411 1.737 55.786 o
-14 13 19 1.594 1.137 1.503 74.472 o
-14 13 20 8.842 10.206 1.503 74.472 o
-14 13 21 12.479 9.201 1.473 77.585 o
-14 13 22 4.887 4.052 1.188 119.163 o
-14 13 24 0.272 1.066 1.208 115.192 o
-14 14 -12 11.801 8.825 1.300 99.562 o
-14 14 -11 9.440 9.861 1.351 92.217 o
-14 14 -10 9.113 7.261 1.290 101.136 o
-14 14 -9 14.169 12.400 1.239 109.596 o
-14 14 -8 2.512 1.889 0.944 188.603 o
-14 14 -7 24.102 23.236 1.249 107.821 o
-14 14 -6 8.421 9.627 1.066 147.957 o
-14 14 -5 4.057 3.666 0.904 205.937 o
-14 14 -4 46.774 47.111 1.726 56.444 o
-14 14 -3 1.227 1.188 0.873 220.556 o
-14 14 -2 17.121 14.451 1.137 130.041 o
-14 14 -1 47.766 50.554 1.808 51.484 o
-14 14 0 2.187 3.006 0.934 192.726 o
-14 14 1 0.897 1.533 0.904 205.937 o
-14 14 2 51.243 49.315 1.726 56.444 o
-14 14 3 46.052 44.623 1.747 55.139 o
-14 14 4 13.860 13.314 1.097 139.852 o
-14 14 5 81.543 81.112 1.757 54.503 o
-14 14 7 41.942 45.730 1.676 59.917 o
-14 14 8 1.186 2.001 0.975 177.000 o
-14 14 9 0.253 0.873 0.904 205.937 o
-14 14 10 13.889 13.568 1.208 115.192 o
-14 14 11 77.541 80.604 2.163 35.955 o
-14 14 12 67.539 69.585 1.930 45.186 o
-14 14 13 1.671 1.828 0.955 184.612 o
-14 14 14 6.571 6.957 1.168 123.344 o
-14 14 15 1.035 1.422 1.056 150.816 o
-14 14 16 19.202 18.503 1.381 88.194 o
-14 14 18 15.938 17.427 1.828 50.347 o
-14 14 19 0.694 1.056 1.493 75.488 o
-14 14 20 0.809 1.930 1.473 77.585 o
-14 14 21 25.185 25.429 1.726 56.444 o
-14 14 22 1.270 1.798 1.290 101.136 o
-14 14 23 0.903 0.386 1.442 80.898 o
-14 14 24 1.109 0.325 1.381 88.194 o
-14 15 -13 0.024 0.223 1.097 139.852 o
-14 15 -11 36.962 35.554 1.798 52.068 o
-14 15 -10 9.394 10.247 1.341 93.620 o
-14 15 -9 11.442 10.623 1.219 113.280 o
-14 15 -8 10.300 9.932 1.208 115.192 o
-14 15 -7 64.406 65.259 2.062 39.584 o
-14 15 -6 0.078 0.528 0.914 201.386 o
-14 15 -5 97.314 94.883 2.021 41.192 o
-14 15 -4 7.997 7.170 1.026 159.909 o
-14 15 -3 9.226 8.693 1.107 137.297 o
-14 15 -2 16.251 12.471 1.158 125.518 o
-14 15 -1 13.415 15.639 1.188 119.163 o
-14 15 0 3.177 2.894 0.975 177.000 o
-14 15 1 8.273 9.120 1.076 145.179 o
-14 15 2 0.416 0.487 0.934 192.726 o
-14 15 3 63.087 64.112 1.940 44.715 o
-14 15 4 21.896 20.687 1.239 109.596 o
-14 15 5 60.001 61.359 1.696 58.490 o
-14 15 6 15.142 14.451 1.107 137.297 o
-14 15 7 11.204 10.379 1.148 127.749 o
-14 15 8 74.555 76.714 2.112 37.704 o
-14 15 9 37.776 38.276 1.777 53.265 o
-14 15 10 0.914 0.528 1.005 166.435 o
-14 15 11 75.944 72.815 1.970 43.342 o
-14 15 12 0.566 0.041 0.924 196.985 o
-14 15 13 44.349 48.858 1.869 48.181 o
-14 15 14 33.703 32.081 1.605 65.343 o
-14 15 15 18.898 16.645 1.361 90.846 o
-14 15 16 25.981 26.100 1.523 72.499 o
-14 15 17 18.671 19.996 1.564 68.782 o
-14 15 18 45.475 48.421 2.387 29.538 o
-14 15 19 1.090 0.701 1.188 119.163 o
-14 15 20 2.396 1.046 1.462 78.666 o
-14 15 21 9.971 11.780 1.533 71.542 o
-14 15 22 11.907 11.740 1.503 74.472 o
-14 15 23 6.609 5.992 1.544 70.604 o
-14 16 -12 1.083 0.467 1.127 132.394 o
-14 16 -11 10.940 9.455 1.290 101.136 o
-14 16 -10 7.614 7.160 1.239 109.596 o
-14 16 -8 5.189 4.641 1.127 132.394 o
-14 16 -7 36.026 33.036 1.594 66.178 o
-14 16 -6 10.803 12.207 1.229 111.415 o
-14 16 -5 16.172 14.075 1.219 113.280 o
-14 16 -3 6.630 6.124 1.087 142.478 o
-14 16 -2 0.598 0.853 0.995 169.849 o
-14 16 -1 148.501 152.170 2.488 27.176 o
-14 16 0 3.533 3.057 1.066 147.957 o
-14 16 1 101.539 99.950 2.275 32.510 o
-14 16 2 42.038 39.870 1.869 48.181 o
-14 16 3 225.082 234.530 2.965 19.131 o
-14 16 5 171.200 171.242 2.468 27.625 o
-14 16 6 5.331 4.062 0.975 177.000 o
-14 16 7 120.925 122.841 2.437 28.320 o
-14 16 8 3.313 3.646 1.005 166.435 o
-14 16 9 21.124 18.879 1.249 107.821 o
-14 16 10 8.277 6.926 1.168 123.344 o
-14 16 11 5.459 6.896 1.066 147.957 o
-14 16 12 16.620 17.965 1.249 107.821 o
-14 16 13 26.967 27.125 1.371 89.505 o
-14 16 14 1.598 1.686 0.975 177.000 o
-14 16 15 37.176 39.363 1.889 47.151 o
-14 16 16 3.329 2.742 1.168 123.344 o
-14 16 17 26.407 27.420 1.574 67.897 o
-14 16 18 3.571 4.215 1.330 95.054 o
-14 16 20 0.344 0.010 1.219 113.280 o
-14 16 21 24.786 24.150 1.574 67.897 o
-14 16 22 6.168 8.460 1.422 83.226 o
-14 17 -13 2.489 1.473 1.249 107.821 o
-14 17 -12 1.710 1.838 1.127 132.394 o
-14 17 -11 1.007 0.934 1.137 130.041 o
-14 17 -10 5.356 4.306 1.198 117.152 o
-14 17 -9 1.517 0.995 1.036 156.789 o
-14 17 -8 8.710 7.942 1.188 119.163 o
-14 17 -7 2.526 2.255 1.087 142.478 o
-14 17 -6 15.403 12.562 1.361 90.846 o
-14 17 -5 20.928 19.834 1.473 77.585 o
-14 17 -4 12.850 10.755 1.320 96.522 o
-14 17 -3 8.112 7.596 1.117 134.812 o
-14 17 -2 25.320 25.277 1.412 84.428 o
-14 17 0 3.082 4.966 1.148 127.749 o
-14 17 1 0.725 0.274 1.056 150.816 o
-14 17 2 29.237 26.100 1.462 78.666 o
-14 17 3 0.620 1.219 1.148 127.749 o
-14 17 4 10.875 9.759 1.310 98.025 o
-14 17 5 1.747 0.833 0.965 180.746 o
-14 17 6 18.370 16.858 1.310 98.025 o
-14 17 8 28.594 25.734 1.371 89.505 o
-14 17 10 3.804 2.803 1.016 163.123 o
-14 17 11 0.711 0.904 0.955 184.612 o
-14 17 12 7.825 6.337 1.056 150.816 o
-14 17 13 2.157 2.183 1.005 166.435 o
-14 17 14 0.458 0.660 0.975 177.000 o
-14 17 15 0.974 1.919 1.137 130.041 o
-14 17 16 6.603 5.646 1.229 111.415 o
-14 17 17 7.765 8.256 1.290 101.136 o
-14 17 18 30.757 30.294 1.747 55.139 o
-14 17 19 4.811 4.468 1.300 99.562 o
-14 17 20 16.924 19.021 1.605 65.343 o
-14 17 21 7.608 7.546 1.249 107.821 o
-14 17 22 25.816 25.439 1.574 67.897 o
-14 18 -12 24.889 23.581 1.483 76.526 o
-14 18 -11 6.444 5.535 1.208 115.192 o
-14 18 -10 1.364 1.290 1.127 132.394 o
-14 18 -8 0.147 0.386 1.026 159.909 o
-14 18 -7 7.280 6.560 1.269 104.399 o
-14 18 -6 7.102 6.581 1.280 102.748 o
-14 18 -5 2.860 3.483 1.361 90.846 o
-14 18 -4 25.274 23.520 1.564 68.782 o
-14 18 -3 42.791 43.821 2.234 33.703 o
-14 18 -2 119.793 125.786 2.915 19.804 o
-14 18 -1 39.334 39.180 1.889 47.151 o
-14 18 0 21.487 22.372 1.442 80.898 o
-14 18 1 31.873 31.573 1.716 57.114 o
-14 18 2 60.394 60.740 2.336 30.836 o
-14 18 3 26.272 23.439 1.594 66.178 o
-14 18 4 22.592 20.890 1.554 69.684 o
-14 18 5 28.398 27.927 1.554 69.684 o
-14 18 6 25.949 27.085 1.523 72.499 o
-14 18 7 3.305 3.219 1.056 150.816 o
-14 18 10 9.439 8.703 1.117 134.812 o
-14 18 11 2.458 2.437 1.016 163.123 o
-14 18 12 1.721 1.076 0.995 169.849 o
-14 18 13 4.486 3.859 1.056 150.816 o
-14 18 14 8.916 8.053 1.137 130.041 o
-14 18 15 29.733 29.248 1.686 59.197 o
-14 18 16 34.266 36.661 1.950 44.250 o
-14 18 17 12.354 11.902 1.341 93.620 o
-14 18 18 20.138 17.914 1.554 69.684 o
-14 18 19 14.785 14.766 1.513 73.475 o
-14 18 20 38.641 40.348 2.173 35.620 o
-14 18 21 6.337 7.180 1.239 109.596 o
-14 19 -12 10.713 9.394 1.381 88.194 o
-14 19 -11 8.280 9.698 1.259 106.089 o
-14 19 -10 7.887 9.252 1.269 104.399 o
-14 19 -9 4.540 5.068 1.097 139.852 o
-14 19 -8 1.335 1.665 1.087 142.478 o
-14 19 -7 33.241 31.807 1.940 44.715 o
-14 19 -5 19.369 18.493 1.676 59.917 o
-14 19 -4 3.839 3.808 1.239 109.596 o
-14 19 -3 27.496 25.135 1.737 55.786 o
-14 19 -2 25.788 24.637 1.716 57.114 o
-14 19 0 13.493 12.633 1.432 82.050 o
-14 19 1 1.203 0.619 1.168 123.344 o
-14 19 2 5.096 4.336 1.219 113.280 o
-14 19 3 22.704 22.098 1.584 67.029 o
-14 19 4 2.296 1.665 1.168 123.344 o
-14 19 5 1.363 1.158 1.127 132.394 o
-14 19 6 6.972 6.967 1.188 119.163 o
-14 19 7 0.224 0.325 0.995 169.849 o
-14 19 8 0.607 0.650 0.995 169.849 o
-14 19 9 4.755 6.347 1.046 153.759 o
-14 19 10 2.871 2.011 1.016 163.123 o
-14 19 11 2.152 2.630 1.036 156.789 o
-14 19 13 6.124 7.342 1.137 130.041 o
-14 19 14 0.402 0.366 1.036 156.789 o
-14 19 15 2.135 2.468 1.137 130.041 o
-14 19 16 0.276 0.772 1.148 127.749 o
-14 19 17 4.353 3.656 1.198 117.152 o
-14 19 18 3.208 2.630 1.300 99.562 o
-14 19 19 5.071 5.504 1.320 96.522 o
-14 19 20 0.144 0.427 1.219 113.280 o
-14 20 -11 2.748 3.849 1.259 106.089 o
-14 20 -10 2.744 1.990 1.127 132.394 o
-14 20 -9 0.002 0.041 1.137 130.041 o
-14 20 -8 2.147 1.026 1.239 109.596 o
-14 20 -7 7.682 6.733 1.401 85.656 o
-14 20 -6 51.914 51.641 2.458 27.854 o
-14 20 -5 2.856 2.904 1.341 93.620 o
-14 20 -4 0.259 0.609 1.198 117.152 o
-14 20 -3 3.752 3.493 1.351 92.217 o
-14 20 -2 24.737 25.643 1.970 43.342 o
-14 20 -1 7.921 9.313 1.635 62.931 o
-14 20 0 5.843 5.626 1.544 70.604 o
-14 20 2 68.565 68.915 2.468 27.625 o
-14 20 3 18.322 20.463 1.564 68.782 o
-14 20 4 17.181 18.209 1.523 72.499 o
-14 20 5 0.287 0.112 1.117 134.812 o
-14 20 6 39.405 37.108 1.798 52.068 o
-14 20 7 9.915 9.607 1.178 121.227 o
-14 20 8 0.021 1.036 1.046 153.759 o
-14 20 9 18.369 20.809 1.341 93.620 o
-14 20 10 17.454 17.346 1.290 101.136 o
-14 20 11 0.458 0.731 1.026 159.909 o
-14 20 12 18.616 19.976 1.361 90.846 o
-14 20 13 5.124 5.596 1.137 130.041 o
-14 20 14 5.273 5.200 1.107 137.297 o
-14 20 15 12.305 12.816 1.351 92.217 o
-14 20 16 13.930 14.400 1.371 89.505 o
-14 20 17 5.287 4.540 1.208 115.192 o
-14 20 18 1.439 0.437 1.239 109.596 o
-14 20 19 4.154 3.057 1.269 104.399 o
-14 21 -10 6.737 5.118 1.757 54.503 o
-14 21 -9 0.676 0.447 1.381 88.194 o
-14 21 -7 5.948 7.870 1.625 63.720 o
-14 21 -6 3.075 2.844 1.533 71.542 o
-14 21 -4 8.888 8.094 1.706 57.796 o
-14 21 -3 0.102 0.102 1.371 89.505 o
-14 21 -2 10.031 10.287 1.686 59.197 o
-14 21 -1 4.602 6.936 1.594 66.178 o
-14 21 0 11.451 13.172 1.757 54.503 o
-14 21 1 3.157 3.240 1.513 73.475 o
-14 21 2 17.712 17.092 1.828 50.347 o
-14 21 3 22.175 21.255 1.919 45.666 o
-14 21 4 12.657 11.699 1.615 64.524 o
-14 21 6 8.480 8.348 1.198 117.152 o
-14 21 7 2.471 2.742 1.087 142.478 o
-14 21 8 9.023 8.561 1.198 117.152 o
-14 21 9 0.214 0.376 1.016 163.123 o
-14 21 10 14.192 14.380 1.269 104.399 o
-14 21 12 4.716 3.138 1.056 150.816 o
-14 21 13 4.357 4.397 1.076 145.179 o
-14 21 14 5.758 7.921 1.137 130.041 o
-14 21 15 2.812 3.361 1.178 121.227 o
-14 21 16 3.554 3.148 1.178 121.227 o
-14 21 17 8.607 8.053 1.249 107.821 o
-14 22 -9 4.657 4.946 1.483 76.526 o
-14 22 -7 28.670 34.386 2.498 26.955 o
-14 22 -6 1.411 2.366 1.523 72.499 o
-14 22 -5 1.664 1.655 1.533 71.542 o
-14 22 -4 25.430 25.297 2.082 38.816 o
-14 22 -3 7.759 10.186 1.625 63.720 o
-14 22 -2 71.283 74.551 2.965 19.131 o
-14 22 -1 12.943 15.203 1.737 55.786 o
-14 22 0 36.691 36.753 2.315 31.379 o
-14 22 1 0.017 0.325 1.462 78.666 o
-14 22 2 54.445 53.936 2.935 19.531 o
-14 22 3 2.702 1.391 1.848 49.246 o
-14 22 4 21.537 24.353 2.519 26.522 o
-14 22 5 15.048 15.294 1.615 64.524 o
-14 22 6 5.944 5.880 1.178 121.227 o
-14 22 7 1.145 0.691 1.056 150.816 o
-14 22 8 2.126 2.163 1.036 156.789 o
-14 22 9 15.136 13.090 1.219 113.280 o
-14 22 10 1.590 1.960 1.036 156.789 o
-14 22 11 4.276 4.011 1.076 145.179 o
-14 22 12 4.307 4.885 1.076 145.179 o
-14 22 13 7.881 8.490 1.148 127.749 o
-14 22 14 9.161 10.044 1.188 119.163 o
-14 22 15 15.590 16.523 1.381 88.194 o
-14 22 16 23.942 25.206 1.513 73.475 o
-14 23 -6 17.757 17.315 1.879 47.662 o
-14 23 -4 20.461 22.058 1.990 42.462 o
-14 23 -3 5.124 5.971 1.432 82.050 o
-14 23 -2 56.258 58.089 2.813 21.260 o
-14 23 -1 0.288 1.381 1.462 78.666 o
-14 23 0 0.423 0.213 1.422 83.226 o
-14 23 1 1.232 0.599 1.432 82.050 o
-14 23 3 2.950 4.072 1.889 47.151 o
-14 23 4 0.020 1.300 1.513 73.475 o
-14 23 5 0.048 0.508 1.249 107.821 o
-14 23 7 2.753 1.909 1.229 111.415 o
-14 23 8 7.234 6.804 1.066 147.957 o
-14 23 10 0.441 0.528 1.016 163.123 o
-14 23 12 6.346 5.362 1.087 142.478 o
-14 23 13 3.433 4.235 1.066 147.957 o
-14 23 14 3.960 3.666 1.066 147.957 o
-14 23 15 2.396 3.727 1.158 125.518 o
-14 24 -6 7.677 7.830 1.605 65.343 o
-14 24 -3 0.183 0.701 1.310 98.025 o
-14 24 -2 28.912 30.466 2.031 40.781 o
-14 24 -1 57.146 59.582 2.833 20.956 o
-14 24 1 3.375 0.863 1.818 50.911 o
-14 24 2 2.526 1.950 1.818 50.911 o
-14 24 3 9.634 9.394 1.716 57.114 o
-14 24 4 18.777 17.508 1.919 45.666 o
-14 24 5 7.819 7.170 1.574 67.897 o
-14 24 6 4.345 3.676 1.249 107.821 o
-14 24 7 1.307 1.229 1.188 119.163 o
-14 24 8 23.421 25.257 1.574 67.897 o
-14 24 9 65.490 68.864 2.336 30.836 o
-14 24 10 0.996 0.833 1.005 166.435 o
-14 24 11 5.771 5.494 1.076 145.179 o
-14 24 12 0.216 1.036 1.005 166.435 o
-14 24 13 29.816 30.802 1.493 75.488 o
-14 25 -4 0.851 0.437 1.462 78.666 o
-14 25 -3 37.239 38.174 2.630 24.317 o
-14 25 -2 14.265 12.664 1.544 70.604 o
-14 25 0 13.014 11.790 2.102 38.069 o
-14 25 1 6.448 5.971 1.574 67.897 o
-14 25 2 0.148 0.315 1.462 78.666 o
-14 25 3 2.193 2.651 1.503 74.472 o
-14 25 5 1.488 2.051 1.401 85.656 o
-14 25 6 2.094 2.041 1.178 121.227 o
-14 25 7 15.287 15.690 1.422 83.226 o
-14 25 8 10.367 10.074 1.310 98.025 o
-14 25 9 4.178 4.875 1.198 117.152 o
-14 25 10 4.366 4.956 1.198 117.152 o
-14 25 11 37.475 37.149 1.858 48.709 o
-14 25 12 7.060 7.129 1.239 109.596 o
-14 26 -1 22.044 22.423 2.092 38.440 o
-14 26 1 0.923 0.254 1.341 93.620 o
-14 26 2 6.125 5.088 1.452 79.771 o
-14 26 3 1.099 0.122 1.330 95.054 o
-14 26 4 1.695 1.737 1.361 90.846 o
-14 26 5 0.926 0.802 1.330 95.054 o
-14 26 6 1.142 0.833 1.137 130.041 o
-14 26 7 1.119 0.985 1.148 127.749 o
-14 26 8 5.793 6.967 1.249 107.821 o
-14 26 9 3.999 3.717 1.148 127.749 o
-13 0 -11 71.025 63.360 2.244 33.399 o
-13 0 -9 620.138 666.798 4.753 7.448 o
-13 0 -7 73.183 70.296 1.879 47.662 o
-13 0 -5 57.294 56.932 1.625 63.720 o
-13 0 -3 280.731 300.013 2.996 18.744 o
-13 0 -1 548.180 542.018 4.347 8.905 o
-13 0 1 537.259 541.327 4.174 9.657 o
-13 0 3 250.377 240.451 3.453 14.111 o
-13 0 5 190.250 197.402 2.630 24.317 o
-13 0 7 1325.080 1353.700 6.124 4.486 o
-13 0 9 349.231 331.261 3.260 15.831 o
-13 0 11 88.049 90.820 2.397 29.288 o
-13 0 13 149.888 151.124 3.565 13.240 o
-13 0 15 0.555 0.264 1.513 73.475 o
-13 0 17 231.108 239.852 4.763 7.416 o
-13 0 19 23.025 25.114 2.285 32.222 o
-13 0 21 167.790 183.408 4.519 8.237 o
-13 0 23 168.644 176.939 4.621 7.879 o
-13 0 25 30.039 25.318 2.742 22.376 o
-13 0 27 13.585 10.877 2.305 31.657 o
-13 1 -12 119.523 115.265 1.909 46.153 o
-13 1 -11 39.924 34.336 1.300 99.562 o
-13 1 -9 1.820 2.214 0.782 275.127 o
-13 1 -8 4.170 2.539 0.741 306.104 o
-13 1 -7 174.342 180.331 1.808 51.484 o
-13 1 -6 4.530 4.245 0.660 386.090 o
-13 1 -5 102.174 101.890 1.422 83.226 o
-13 1 -4 149.662 145.599 1.554 69.684 o
-13 1 -3 53.401 50.158 1.137 130.041 o
-13 1 -2 35.339 35.432 1.148 127.749 o
-13 1 -1 667.719 675.603 3.026 18.369 o
-13 1 0 152.355 158.628 1.848 49.246 o
-13 1 1 426.627 418.375 2.610 24.697 o
-13 1 2 164.882 167.677 1.950 44.250 o
-13 1 3 119.659 121.348 1.909 46.153 o
-13 1 4 56.485 59.765 1.330 95.054 o
-13 1 5 198.147 206.908 1.899 46.648 o
-13 1 6 573.733 573.398 2.904 19.943 o
-13 1 7 79.899 80.766 1.432 82.050 o
-13 1 8 7.812 5.514 0.691 352.774 o
-13 1 9 254.698 267.373 2.214 34.324 o
-13 1 10 3.147 4.042 0.680 363.384 o
-13 1 11 17.256 17.732 0.934 192.726 o
-13 1 12 7.782 8.449 0.914 201.386 o
-13 1 13 23.851 24.048 1.351 92.217 o
-13 1 14 20.746 19.001 1.351 92.217 o
-13 1 15 6.025 6.337 1.178 121.227 o
-13 1 16 30.321 27.938 1.605 65.343 o
-13 1 17 154.992 155.074 2.935 19.531 o
-13 1 18 44.075 40.723 2.122 37.344 o
-13 1 19 56.208 55.865 2.346 30.570 o
-13 1 20 10.689 10.267 1.412 84.428 o
-13 1 21 19.559 20.555 1.625 63.720 o
-13 1 22 9.549 10.308 1.462 78.666 o
-13 1 23 0.011 0.843 1.229 111.415 o
-13 1 24 11.725 11.334 1.909 46.153 o
-13 1 26 10.251 10.694 1.645 62.156 o
-13 1 27 11.116 11.120 1.625 63.720 o
-13 1 28 0.624 1.137 1.371 89.505 o
-13 2 -12 7.486 5.088 0.955 184.612 o
-13 2 -11 38.049 41.759 1.615 64.524 o
-13 2 -10 108.317 108.806 1.889 47.151 o
-13 2 -9 58.278 54.454 1.686 59.197 o
-13 2 -8 84.926 83.072 1.706 57.796 o
-13 2 -7 10.764 11.141 0.853 231.183 o
-13 2 -6 200.805 198.346 1.869 48.181 o
-13 2 -5 80.894 82.818 1.341 93.620 o
-13 2 -4 17.220 14.634 0.752 297.887 o
-13 2 -3 82.728 82.391 1.371 89.505 o
-13 2 -2 6.858 5.342 0.650 398.249 o
-13 2 -1 337.151 342.524 2.143 36.639 o
-13 2 0 224.727 236.663 1.909 46.153 o
-13 2 1 247.754 255.146 1.930 45.186 o
-13 2 2 23.288 22.484 1.036 156.789 o
-13 2 3 164.051 169.576 1.899 46.648 o
-13 2 4 352.983 357.737 2.326 31.106 o
-13 2 5 220.509 215.814 1.930 45.186 o
-13 2 6 72.708 76.014 1.483 76.526 o
-13 2 7 856.206 852.399 3.859 11.297 o
-13 2 8 351.907 352.994 2.661 23.764 o
-13 2 9 97.077 98.528 1.594 66.178 o
-13 2 10 95.190 97.340 1.513 73.475 o
-13 2 11 258.860 260.051 2.295 31.937 o
-13 2 12 94.457 94.324 1.828 50.347 o
-13 2 13 36.882 36.946 1.533 71.542 o
-13 2 14 2.167 1.280 0.873 220.556 o
-13 2 15 0.283 0.579 1.056 150.816 o
-13 2 16 13.136 11.374 1.320 96.522 o
-13 2 17 53.871 51.884 2.285 32.222 o
-13 2 18 29.219 26.668 1.615 64.524 o
-13 2 19 4.135 3.250 1.249 107.821 o
-13 2 20 20.352 19.377 1.574 67.897 o
-13 2 21 32.936 33.797 1.930 45.186 o
-13 2 22 101.549 100.712 2.569 25.484 o
-13 2 23 27.171 27.044 1.635 62.931 o
-13 2 24 29.799 29.776 2.244 33.399 o
-13 2 25 18.653 18.371 1.980 42.899 o
-13 2 26 32.480 35.828 2.397 29.288 o
-13 2 27 5.512 5.941 1.544 70.604 o
-13 2 28 4.571 6.896 1.493 75.488 o
-13 3 -12 0.116 0.315 0.985 173.369 o
-13 3 -11 4.827 4.499 1.016 163.123 o
-13 3 -10 60.748 57.277 1.838 49.792 o
-13 3 -9 6.602 5.931 1.005 166.435 o
-13 3 -8 57.459 54.017 1.726 56.444 o
-13 3 -7 19.861 19.692 1.036 156.789 o
-13 3 -6 24.723 24.160 1.056 150.816 o
-13 3 -5 7.954 6.804 0.670 374.479 o
-13 3 -4 2.282 2.224 0.599 468.609 o
-13 3 -3 35.073 36.956 1.148 127.749 o
-13 3 -2 13.041 13.497 0.752 297.887 o
-13 3 -1 79.733 79.324 1.310 98.025 o
-13 3 0 44.487 41.302 1.168 123.344 o
-13 3 1 177.047 176.177 1.696 58.490 o
-13 3 2 13.543 13.141 0.782 275.127 o
-13 3 3 177.515 182.788 1.777 53.265 o
-13 3 4 4.644 3.504 0.599 468.609 o
-13 3 5 9.093 6.632 0.731 314.666 o
-13 3 6 0.147 0.020 0.630 424.357 o
-13 3 7 4.245 2.620 0.701 342.623 o
-13 3 8 46.006 42.013 1.361 90.846 o
-13 3 9 21.615 19.153 0.985 173.369 o
-13 3 10 89.417 91.034 1.696 58.490 o
-13 3 11 54.107 55.368 1.452 79.771 o
-13 3 12 251.231 245.092 2.478 27.399 o
-13 3 13 28.746 24.637 1.178 121.227 o
-13 3 14 122.185 121.845 2.153 36.295 o
-13 3 15 28.999 25.328 1.310 98.025 o
-13 3 16 36.809 38.235 1.686 59.197 o
-13 3 17 3.107 0.223 1.016 163.123 o
-13 3 18 36.236 30.964 1.848 49.246 o
-13 3 20 2.193 1.818 1.178 121.227 o
-13 3 21 3.958 3.047 1.239 109.596 o
-13 3 22 1.663 2.610 1.229 111.415 o
-13 3 23 2.340 2.082 1.229 111.415 o
-13 3 24 0.752 2.112 1.625 63.720 o
-13 3 25 6.950 8.185 1.747 55.139 o
-13 3 26 0.285 0.934 1.523 72.499 o
-13 3 27 3.818 3.615 1.442 80.898 o
-13 3 28 2.154 1.767 1.381 88.194 o
-13 4 -12 42.175 43.658 1.747 55.139 o
-13 4 -11 94.271 97.330 1.960 43.793 o
-13 4 -10 90.881 86.007 2.021 41.192 o
-13 4 -8 175.380 183.570 2.407 29.041 o
-13 4 -7 118.324 115.163 1.869 48.181 o
-13 4 -6 4.730 4.621 0.741 306.104 o
-13 4 -5 15.137 14.593 0.833 242.598 o
-13 4 -4 54.835 54.169 1.269 104.399 o
-13 4 -3 0.206 0.132 0.599 468.609 o
-13 4 -2 285.184 280.352 2.041 40.376 o
-13 4 -1 20.391 21.946 0.863 225.776 o
-13 4 0 115.615 115.011 1.523 72.499 o
-13 4 1 339.322 343.011 2.407 29.041 o
-13 4 2 125.265 126.578 1.625 63.720 o
-13 4 3 13.167 14.329 0.792 268.118 o
-13 4 4 46.076 45.192 1.188 119.163 o
-13 4 5 96.581 97.523 1.483 76.526 o
-13 4 6 339.963 335.801 2.529 26.310 o
-13 4 7 3.270 1.858 0.691 352.774 o
-13 4 8 61.565 60.963 1.503 74.472 o
-13 4 9 30.067 34.112 1.239 109.596 o
-13 4 10 71.339 68.834 1.462 78.666 o
-13 4 11 93.182 89.957 1.615 64.524 o
-13 4 12 85.088 86.961 1.787 52.661 o
-13 4 13 4.083 3.483 0.802 261.373 o
-13 4 14 7.573 7.728 0.914 201.386 o
-13 4 15 13.292 12.268 1.016 163.123 o
-13 4 16 32.665 31.340 1.462 78.666 o
-13 4 17 7.585 6.063 0.965 180.746 o
-13 4 18 1.489 0.843 0.863 225.776 o
-13 4 19 19.334 18.067 1.320 96.522 o
-13 4 20 19.494 18.727 1.462 78.666 o
-13 4 21 7.936 6.063 1.249 107.821 o
-13 4 22 56.662 57.033 2.285 32.222 o
-13 4 23 44.369 45.070 2.153 36.295 o
-13 4 24 12.137 12.308 1.869 48.181 o
-13 4 26 15.080 13.720 1.828 50.347 o
-13 5 -12 2.113 2.031 0.944 188.603 o
-13 5 -11 2.929 3.169 0.924 196.985 o
-13 5 -10 70.983 69.423 1.767 53.879 o
-13 5 -9 0.550 0.213 0.833 242.598 o
-13 5 -8 2.369 1.838 0.843 236.787 o
-13 5 -7 10.543 10.064 0.924 196.985 o
-13 5 -6 34.336 31.584 1.188 119.163 o
-13 5 -5 0.569 0.447 0.650 398.249 o
-13 5 -4 46.753 44.765 1.259 106.089 o
-13 5 -3 14.348 14.390 0.792 268.118 o
-13 5 -2 22.951 23.804 0.924 196.985 o
-13 5 -1 11.718 11.821 0.741 306.104 o
-13 5 0 0.859 0.569 0.609 453.119 o
-13 5 1 294.615 300.450 2.315 31.379 o
-13 5 2 250.674 249.743 2.336 30.836 o
-13 5 3 94.055 93.583 1.635 62.931 o
-13 5 4 143.821 152.403 1.737 55.786 o
-13 5 5 47.697 47.985 1.259 106.089 o
-13 5 6 114.076 113.122 1.574 67.897 o
-13 5 7 7.378 7.586 0.731 314.666 o
-13 5 8 106.601 107.232 1.584 67.029 o
-13 5 9 1.651 2.051 0.691 352.774 o
-13 5 10 282.072 292.955 2.366 30.047 o
-13 5 11 1.031 0.752 0.731 314.666 o
-13 5 12 298.163 299.688 2.661 23.764 o
-13 5 13 11.262 8.754 0.995 169.849 o
-13 5 14 85.160 84.199 1.919 45.666 o
-13 5 15 10.312 8.734 0.955 184.612 o
-13 5 16 142.675 144.299 2.183 35.289 o
-13 5 17 3.566 2.143 0.904 205.937 o
-13 5 18 28.725 27.379 1.249 107.821 o
-13 5 20 9.905 10.338 1.056 150.816 o
-13 5 21 7.256 5.494 1.097 139.852 o
-13 5 22 3.829 4.235 1.117 134.812 o
-13 5 23 3.292 3.524 1.239 109.596 o
-13 5 24 0.435 0.741 1.564 68.782 o
-13 5 25 0.739 0.498 1.503 74.472 o
-13 5 26 3.262 4.519 1.605 65.343 o
-13 6 -12 46.837 40.866 1.635 62.931 o
-13 6 -11 31.942 26.546 1.249 107.821 o
-13 6 -10 6.665 7.342 0.965 180.746 o
-13 6 -9 111.456 112.198 1.940 44.715 o
-13 6 -8 33.472 32.711 1.280 102.748 o
-13 6 -7 233.990 230.306 2.204 34.641 o
-13 6 -6 0.889 0.853 0.660 386.090 o
-13 6 -5 71.831 66.610 1.473 77.585 o
-13 6 -4 9.679 8.602 0.762 289.996 o
-13 6 -3 68.335 67.625 1.341 93.620 o
-13 6 -2 95.468 91.816 1.442 80.898 o
-13 6 -1 2.862 1.676 0.619 438.385 o
-13 6 0 99.211 94.852 1.615 64.524 o
-13 6 1 21.935 19.945 1.066 147.957 o
-13 6 2 51.906 50.178 1.452 79.771 o
-13 6 3 3.729 2.701 0.721 323.592 o
-13 6 4 120.937 120.556 1.635 62.931 o
-13 6 6 333.925 335.059 2.204 34.641 o
-13 6 7 9.376 10.480 0.792 268.118 o
-13 6 9 36.059 32.101 1.361 90.846 o
-13 6 10 178.507 173.821 1.990 42.462 o
-13 6 11 59.653 61.705 1.503 74.472 o
-13 6 12 9.870 10.023 0.894 210.644 o
-13 6 13 10.138 6.256 0.975 177.000 o
-13 6 14 1.515 1.909 0.904 205.937 o
-13 6 15 21.572 18.046 1.178 121.227 o
-13 6 16 3.627 3.534 0.924 196.985 o
-13 6 17 0.659 0.223 0.884 215.514 o
-13 6 18 26.468 26.323 1.300 99.562 o
-13 6 19 0.551 0.812 0.884 215.514 o
-13 6 20 29.265 30.243 1.310 98.025 o
-13 6 21 19.743 18.473 1.168 123.344 o
-13 6 22 47.125 49.488 1.777 53.265 o
-13 6 23 12.530 11.740 1.249 107.821 o
-13 6 24 16.703 15.314 1.574 67.897 o
-13 6 25 7.005 7.322 1.422 83.226 o
-13 6 26 8.852 8.388 1.676 59.917 o
-13 6 27 2.344 3.240 1.584 67.029 o
-13 7 -12 33.948 35.717 1.462 78.666 o
-13 7 -11 10.867 7.931 1.016 163.123 o
-13 7 -10 11.402 10.877 1.026 159.909 o
-13 7 -9 14.011 12.349 1.016 163.123 o
-13 7 -8 3.441 5.098 0.843 236.787 o
-13 7 -7 38.704 34.295 1.341 93.620 o
-13 7 -6 47.325 44.126 1.330 95.054 o
-13 7 -5 7.695 7.160 0.741 306.104 o
-13 7 -4 74.912 73.729 1.381 88.194 o
-13 7 -3 4.926 4.570 0.670 374.479 o
-13 7 -2 244.866 237.242 1.980 42.899 o
-13 7 -1 21.596 20.677 0.873 220.556 o
-13 7 0 532.440 534.127 3.463 14.028 o
-13 7 1 3.498 3.839 0.802 261.373 o
-13 7 2 240.030 242.391 2.437 28.320 o
-13 7 3 36.571 38.022 1.371 89.505 o
-13 7 4 5.635 4.600 0.711 332.904 o
-13 7 5 73.742 72.571 1.442 80.898 o
-13 7 6 0.460 0.162 0.640 410.992 o
-13 7 7 67.247 68.458 1.341 93.620 o
-13 7 8 367.377 370.065 2.559 25.687 o
-13 7 9 101.765 102.215 1.828 50.347 o
-13 7 10 222.534 221.613 2.214 34.324 o
-13 7 11 9.185 8.815 0.853 231.183 o
-13 7 12 310.657 301.841 2.640 24.131 o
-13 7 13 29.828 27.745 1.361 90.846 o
-13 7 14 363.887 369.131 3.209 16.336 o
-13 7 15 35.096 33.351 1.645 62.156 o
-13 7 16 274.770 273.812 2.955 19.263 o
-13 7 17 37.429 39.698 1.665 60.650 o
-13 7 18 85.945 83.153 1.980 42.899 o
-13 7 19 14.306 13.030 1.076 145.179 o
-13 7 20 33.026 32.274 1.371 89.505 o
-13 7 21 23.401 22.758 1.208 115.192 o
-13 7 22 1.233 0.792 0.944 188.603 o
-13 7 23 1.457 2.732 0.995 169.849 o
-13 7 24 0.542 0.772 1.290 101.136 o
-13 7 25 0.693 0.762 1.290 101.136 o
-13 7 26 10.271 11.405 1.767 53.879 o
-13 7 27 0.180 1.158 1.645 62.156 o
-13 8 -12 24.607 21.398 1.239 109.596 o
-13 8 -11 62.097 59.806 1.828 50.347 o
-13 8 -10 0.900 0.782 0.884 215.514 o
-13 8 -9 268.156 257.472 2.569 25.484 o
-13 8 -8 214.972 209.975 2.204 34.641 o
-13 8 -7 93.037 94.151 1.737 55.786 o
-13 8 -6 247.083 244.036 2.133 36.989 o
-13 8 -5 1.418 0.010 0.650 398.249 o
-13 8 -4 188.706 189.887 1.848 49.246 o
-13 8 -3 135.177 134.377 1.574 67.897 o
-13 8 -2 24.604 22.433 0.904 205.937 o
-13 8 -1 53.941 53.936 1.330 95.054 o
-13 8 0 128.632 125.349 2.001 42.032 o
-13 8 1 15.113 14.411 0.985 173.369 o
-13 8 2 2.391 2.366 0.782 275.127 o
-13 8 3 45.365 41.180 1.422 83.226 o
-13 8 4 0.241 0.030 0.650 398.249 o
-13 8 5 5.443 3.920 0.721 323.592 o
-13 8 6 0.657 0.427 0.660 386.090 o
-13 8 7 240.108 241.822 2.194 34.963 o
-13 8 8 15.094 16.411 0.924 196.985 o
-13 8 9 22.560 21.448 1.076 145.179 o
-13 8 10 79.763 84.483 1.665 60.650 o
-13 8 11 179.796 178.493 2.163 35.955 o
-13 8 12 2.965 2.772 0.792 268.118 o
-13 8 13 28.064 25.561 1.239 109.596 o
-13 8 14 11.082 10.176 1.076 145.179 o
-13 8 15 12.026 11.059 1.117 134.812 o
-13 8 16 17.424 14.390 1.178 121.227 o
-13 8 17 16.166 15.629 1.219 113.280 o
-13 8 18 0.594 0.345 0.914 201.386 o
-13 8 19 17.982 16.239 1.148 127.749 o
-13 8 21 19.539 18.199 1.168 123.344 o
-13 8 22 0.226 0.427 0.934 192.726 o
-13 8 23 8.194 8.429 1.148 127.749 o
-13 8 24 1.077 0.061 1.239 109.596 o
-13 8 25 9.083 9.211 1.767 53.879 o
-13 8 26 1.003 1.442 1.513 73.475 o
-13 8 27 1.941 1.848 1.513 73.475 o
-13 9 -11 29.885 28.781 1.391 86.911 o
-13 9 -10 6.710 5.474 0.975 177.000 o
-13 9 -9 0.485 0.894 0.873 220.556 o
-13 9 -8 0.850 0.924 0.802 261.373 o
-13 9 -7 2.944 3.138 0.823 248.625 o
-13 9 -6 33.909 31.827 1.290 101.136 o
-13 9 -5 29.525 27.775 1.056 150.816 o
-13 9 -4 4.008 3.869 0.701 342.623 o
-13 9 -3 189.666 187.358 1.960 43.793 o
-13 9 -2 57.138 61.562 1.381 88.194 o
-13 9 -1 11.325 11.039 0.833 242.598 o
-13 9 0 49.607 48.157 1.422 83.226 o
-13 9 1 385.514 381.429 2.722 22.712 o
-13 9 2 45.406 44.349 1.361 90.846 o
-13 9 3 2.532 2.011 0.691 352.774 o
-13 9 5 26.392 29.207 1.158 125.518 o
-13 9 6 11.736 10.592 0.843 236.787 o
-13 9 7 237.420 236.450 2.244 33.399 o
-13 9 8 34.906 30.883 1.269 104.399 o
-13 9 9 188.729 199.108 2.630 24.317 o
-13 9 10 80.912 84.209 2.072 39.197 o
-13 9 11 653.956 664.452 3.707 12.244 o
-13 9 12 49.226 44.004 1.442 80.898 o
-13 9 13 309.995 311.539 2.803 21.414 o
-13 9 14 20.852 16.066 1.107 137.297 o
-13 9 15 301.163 306.949 3.067 17.886 o
-13 9 16 45.839 42.785 1.818 50.911 o
-13 9 17 76.002 72.744 2.062 39.584 o
-13 9 18 0.331 0.142 0.985 173.369 o
-13 9 19 65.685 72.216 2.021 41.192 o
-13 9 20 0.765 1.026 0.924 196.985 o
-13 9 21 3.717 2.854 0.965 180.746 o
-13 9 23 0.724 0.467 1.127 132.394 o
-13 9 25 10.140 10.034 1.442 80.898 o
-13 9 26 3.753 3.646 1.564 68.782 o
-13 10 -12 76.829 72.033 1.919 45.666 o
-13 10 -11 56.729 58.069 1.808 51.484 o
-13 10 -10 57.279 50.869 1.757 54.503 o
-13 10 -9 0.874 1.330 0.884 215.514 o
-13 10 -8 235.836 236.958 2.346 30.570 o
-13 10 -7 1.558 0.995 0.792 268.118 o
-13 10 -6 174.770 170.906 2.051 39.977 o
-13 10 -5 2.167 3.138 0.741 306.104 o
-13 10 -4 97.589 95.055 1.655 61.396 o
-13 10 -3 39.771 39.139 1.351 92.217 o
-13 10 -2 4.761 3.118 0.731 314.666 o
-13 10 -1 1.903 1.909 0.741 306.104 o
-13 10 0 31.738 32.193 1.330 95.054 o
-13 10 1 96.672 104.144 1.757 54.503 o
-13 10 3 7.251 6.733 0.792 268.118 o
-13 10 4 4.036 2.925 0.670 374.479 o
-13 10 5 96.165 97.939 1.544 70.604 o
-13 10 6 39.505 39.160 1.219 113.280 o
-13 10 7 123.056 122.658 1.676 59.917 o
-13 10 8 88.632 87.134 1.533 71.542 o
-13 10 9 387.302 405.508 3.778 11.788 o
-13 10 10 251.291 250.739 3.138 17.084 o
-13 10 11 199.353 200.205 2.407 29.041 o
-13 10 12 73.944 73.140 1.838 49.792 o
-13 10 13 12.454 11.232 1.026 159.909 o
-13 10 14 47.532 45.832 1.726 56.444 o
-13 10 15 0.860 0.528 0.884 215.514 o
-13 10 16 27.568 28.598 1.503 74.472 o
-13 10 17 4.419 4.479 1.066 147.957 o
-13 10 18 10.479 8.977 1.158 125.518 o
-13 10 19 0.766 0.142 0.944 188.603 o
-13 10 20 5.421 5.057 1.107 137.297 o
-13 10 22 1.653 1.198 1.056 150.816 o
-13 10 23 7.449 6.814 1.229 111.415 o
-13 10 24 5.622 4.712 1.361 90.846 o
-13 10 25 0.950 0.173 1.249 107.821 o
-13 10 26 10.946 13.883 1.473 77.585 o
-13 11 -12 17.056 14.888 1.168 123.344 o
-13 11 -11 0.157 0.081 0.914 201.386 o
-13 11 -10 15.922 15.507 1.148 127.749 o
-13 11 -9 37.165 38.317 1.493 75.488 o
-13 11 -8 1.168 0.823 0.823 248.625 o
-13 11 -7 6.698 6.408 0.884 215.514 o
-13 11 -6 5.326 3.900 0.873 220.556 o
-13 11 -5 91.100 91.745 1.706 57.796 o
-13 11 -4 1.809 1.249 0.752 297.887 o
-13 11 -3 3.995 3.382 0.762 289.996 o
-13 11 -1 305.017 298.886 2.529 26.310 o
-13 11 0 40.740 40.114 1.523 72.499 o
-13 11 1 25.009 25.297 1.219 113.280 o
-13 11 2 66.033 70.723 1.605 65.343 o
-13 11 3 23.660 23.215 1.127 132.394 o
-13 11 4 4.934 4.235 0.701 342.623 o
-13 11 5 168.435 174.857 1.899 46.648 o
-13 11 6 0.251 0.254 0.660 386.090 o
-13 11 7 81.244 78.593 1.584 67.029 o
-13 11 9 281.108 286.273 2.681 23.405 o
-13 11 10 6.031 5.179 0.965 180.746 o
-13 11 11 158.382 163.798 2.062 39.584 o
-13 11 12 53.166 51.895 1.564 68.782 o
-13 11 13 259.352 261.209 2.488 27.176 o
-13 11 15 57.590 58.130 1.716 57.114 o
-13 11 16 2.880 2.844 0.965 180.746 o
-13 11 17 186.863 188.526 2.732 22.543 o
-13 11 19 17.997 16.279 1.462 78.666 o
-13 11 20 0.483 0.132 1.066 147.957 o
-13 11 21 2.580 2.326 1.076 145.179 o
-13 11 22 19.193 20.504 1.351 92.217 o
-13 11 23 0.101 0.376 1.127 132.394 o
-13 11 24 0.175 0.122 1.239 109.596 o
-13 11 26 2.026 0.843 1.239 109.596 o
-13 12 -12 43.850 37.829 1.716 57.114 o
-13 12 -11 35.593 35.697 1.544 70.604 o
-13 12 -10 106.577 105.840 2.051 39.977 o
-13 12 -9 6.088 4.946 0.934 192.726 o
-13 12 -8 12.524 11.506 1.005 166.435 o
-13 12 -7 196.384 196.691 2.397 29.288 o
-13 12 -6 8.891 6.276 0.934 192.726 o
-13 12 -5 57.860 57.358 1.544 70.604 o
-13 12 -4 0.684 0.548 0.752 297.887 o
-13 12 -3 2.982 1.554 0.752 297.887 o
-13 12 -2 20.054 20.372 1.066 147.957 o
-13 12 -1 6.645 5.413 0.873 220.556 o
-13 12 0 1.352 1.665 0.853 231.183 o
-13 12 1 1.262 0.071 0.833 242.598 o
-13 12 2 368.511 381.145 3.219 16.233 o
-13 12 3 159.228 154.191 2.295 31.937 o
-13 12 4 10.028 9.008 0.853 231.183 o
-13 12 5 18.498 17.650 0.965 180.746 o
-13 12 6 52.700 50.991 1.452 79.771 o
-13 12 7 4.660 3.331 0.762 289.996 o
-13 12 8 1.941 1.412 0.873 220.556 o
-13 12 9 36.809 38.317 1.594 66.178 o
-13 12 10 13.760 13.476 1.046 153.759 o
-13 12 11 67.927 71.515 1.686 59.197 o
-13 12 12 66.024 72.794 1.696 58.490 o
-13 12 13 14.232 14.492 1.016 163.123 o
-13 12 14 10.169 9.262 1.036 156.789 o
-13 12 15 20.959 20.453 1.330 95.054 o
-13 12 16 35.655 30.527 1.615 64.524 o
-13 12 17 6.409 6.256 1.117 134.812 o
-13 12 19 15.207 14.857 1.442 80.898 o
-13 12 20 4.242 4.499 1.178 121.227 o
-13 12 21 12.220 12.928 1.330 95.054 o
-13 12 22 0.104 0.467 1.026 159.909 o
-13 12 23 0.013 0.081 1.107 137.297 o
-13 12 24 8.254 9.922 1.442 80.898 o
-13 12 25 14.925 16.675 1.564 68.782 o
-13 13 -12 0.874 0.467 1.066 147.957 o
-13 13 -11 19.659 18.056 1.320 96.522 o
-13 13 -10 64.866 62.730 2.041 40.376 o
-13 13 -9 28.112 28.039 1.300 99.562 o
-13 13 -8 28.747 28.699 1.290 101.136 o
-13 13 -7 2.047 2.651 0.914 201.386 o
-13 13 -6 9.345 6.764 0.965 180.746 o
-13 13 -5 74.195 73.140 1.665 60.650 o
-13 13 -4 11.188 11.608 0.934 192.726 o
-13 13 -3 0.774 0.701 0.853 231.183 o
-13 13 -2 34.427 28.161 1.381 88.194 o
-13 13 -1 83.504 82.655 1.990 42.462 o
-13 13 0 6.460 6.134 0.985 173.369 o
-13 13 1 1.639 1.239 0.873 220.556 o
-13 13 2 167.593 170.693 2.427 28.557 o
-13 13 3 31.267 33.462 1.655 61.396 o
-13 13 4 75.632 76.775 1.716 57.114 o
-13 13 5 23.137 21.794 1.076 145.179 o
-13 13 6 49.567 51.001 1.503 74.472 o
-13 13 8 74.517 77.456 1.990 42.462 o
-13 13 9 52.176 49.924 1.706 57.796 o
-13 13 10 35.110 37.687 1.615 64.524 o
-13 13 11 233.578 238.928 2.447 28.085 o
-13 13 12 142.026 139.303 2.214 34.324 o
-13 13 13 230.191 231.423 2.651 23.946 o
-13 13 14 2.699 2.904 1.046 153.759 o
-13 13 15 12.928 12.065 1.219 113.280 o
-13 13 16 29.201 22.037 1.401 85.656 o
-13 13 17 8.606 5.261 1.137 130.041 o
-13 13 18 24.373 21.905 1.554 69.684 o
-13 13 19 0.108 0.081 1.158 125.518 o
-13 13 20 1.674 2.610 1.097 139.852 o
-13 13 21 21.211 20.819 1.483 76.526 o
-13 13 22 9.354 11.181 1.239 109.596 o
-13 13 25 0.725 0.447 1.239 109.596 o
-13 14 -12 8.369 7.606 1.198 117.152 o
-13 14 -11 32.906 31.533 1.737 55.786 o
-13 14 -10 28.828 28.273 1.574 67.897 o
-13 14 -9 40.822 38.174 1.665 60.650 o
-13 14 -8 1.771 1.980 1.056 150.816 o
-13 14 -7 235.637 230.905 2.600 24.891 o
-13 14 -6 6.317 4.326 0.934 192.726 o
-13 14 -5 41.758 40.084 1.523 72.499 o
-13 14 -4 18.713 15.751 1.056 150.816 o
-13 14 -3 36.972 34.194 1.533 71.542 o
-13 14 -2 4.999 4.184 0.904 205.937 o
-13 14 -1 48.186 56.586 1.879 47.662 o
-13 14 0 128.697 134.783 2.326 31.106 o
-13 14 1 3.573 3.443 0.955 184.612 o
-13 14 2 10.696 7.749 1.046 153.759 o
-13 14 3 142.042 145.396 2.387 29.538 o
-13 14 4 19.677 20.230 1.097 139.852 o
-13 14 5 64.661 65.462 1.706 57.796 o
-13 14 6 41.374 37.108 1.665 60.650 o
-13 14 7 79.544 75.882 1.828 50.347 o
-13 14 8 215.265 221.897 2.793 21.570 o
-13 14 9 90.063 86.118 1.828 50.347 o
-13 14 10 1.002 0.995 0.863 225.776 o
-13 14 11 177.075 179.640 2.427 28.557 o
-13 14 12 14.970 13.649 1.117 134.812 o
-13 14 14 0.702 0.599 1.016 163.123 o
-13 14 15 59.041 60.242 2.112 37.704 o
-13 14 16 15.415 17.884 1.371 89.505 o
-13 14 17 4.638 3.372 1.117 134.812 o
-13 14 18 17.086 14.756 1.452 79.771 o
-13 14 20 0.019 0.041 1.229 111.415 o
-13 14 21 13.152 11.598 1.269 104.399 o
-13 14 22 2.208 2.072 1.127 132.394 o
-13 14 23 2.429 3.321 1.483 76.526 o
-13 14 24 3.721 3.260 1.554 69.684 o
-13 15 -12 13.884 11.943 1.381 88.194 o
-13 15 -11 36.111 32.183 1.808 51.484 o
-13 15 -10 0.065 1.097 1.137 130.041 o
-13 15 -9 11.843 10.166 1.188 119.163 o
-13 15 -8 30.190 29.664 1.452 79.771 o
-13 15 -7 3.622 2.915 1.056 150.816 o
-13 15 -6 1.466 1.239 0.914 201.386 o
-13 15 -5 5.024 5.047 0.944 188.603 o
-13 15 -4 24.983 25.419 1.280 102.748 o
-13 15 -3 23.597 22.383 1.229 111.415 o
-13 15 -2 51.370 50.036 1.757 54.503 o
-13 15 -1 3.184 2.549 0.975 177.000 o
-13 15 0 80.907 82.280 2.041 40.376 o
-13 15 1 6.230 5.453 1.026 159.909 o
-13 15 2 58.173 58.627 1.930 45.186 o
-13 15 3 8.414 7.444 1.056 150.816 o
-13 15 4 8.758 8.632 0.965 180.746 o
-13 15 5 40.653 40.764 1.716 57.114 o
-13 15 6 31.029 30.893 1.533 71.542 o
-13 15 7 27.542 27.399 1.635 62.931 o
-13 15 8 94.108 96.731 2.041 40.376 o
-13 15 9 10.850 11.354 0.995 169.849 o
-13 15 10 50.635 52.179 1.798 52.068 o
-13 15 11 20.509 19.113 1.208 115.192 o
-13 15 12 115.186 114.249 2.163 35.955 o
-13 15 13 6.751 6.652 1.036 156.789 o
-13 15 14 36.917 40.358 1.909 46.153 o
-13 15 15 2.573 3.016 1.117 134.812 o
-13 15 16 35.989 35.757 1.828 50.347 o
-13 15 17 4.712 4.306 1.148 127.749 o
-13 15 18 22.044 21.459 1.605 65.343 o
-13 15 19 9.366 7.160 1.361 90.846 o
-13 15 21 0.193 0.467 1.107 137.297 o
-13 15 22 2.059 0.406 1.107 137.297 o
-13 15 23 5.786 6.398 1.330 95.054 o
-13 15 24 1.502 0.944 1.747 55.139 o
-13 16 -12 31.358 28.588 1.645 62.156 o
-13 16 -11 8.048 8.124 1.300 99.562 o
-13 16 -10 42.056 44.390 2.133 36.989 o
-13 16 -9 17.920 16.198 1.290 101.136 o
-13 16 -8 88.165 82.452 2.153 36.295 o
-13 16 -7 7.278 7.535 1.127 132.394 o
-13 16 -6 31.811 30.609 1.473 77.585 o
-13 16 -5 10.342 9.831 1.148 127.749 o
-13 16 -4 14.825 14.339 1.158 125.518 o
-13 16 -3 1.033 0.589 0.914 201.386 o
-13 16 -1 6.846 8.561 1.117 134.812 o
-13 16 0 51.592 51.793 1.919 45.666 o
-13 16 1 1.813 1.858 0.975 177.000 o
-13 16 2 34.790 37.118 1.757 54.503 o
-13 16 3 7.188 6.662 1.056 150.816 o
-13 16 4 150.593 145.528 2.194 34.963 o
-13 16 5 4.738 3.433 0.965 180.746 o
-13 16 6 197.405 204.034 2.681 23.405 o
-13 16 7 1.436 0.386 1.026 159.909 o
-13 16 8 416.345 409.306 3.148 16.974 o
-13 16 9 7.798 5.240 0.924 196.985 o
-13 16 10 261.380 272.045 2.894 20.083 o
-13 16 11 31.203 31.878 1.503 74.472 o
-13 16 12 75.925 74.582 2.011 41.609 o
-13 16 13 23.396 21.276 1.290 101.136 o
-13 16 14 4.603 5.179 1.097 139.852 o
-13 16 15 13.979 13.740 1.290 101.136 o
-13 16 17 17.907 16.553 1.381 88.194 o
-13 16 18 35.416 37.413 1.940 44.715 o
-13 16 19 0.420 0.457 1.229 111.415 o
-13 16 20 7.350 6.916 1.351 92.217 o
-13 16 21 2.294 1.462 1.259 106.089 o
-13 16 22 13.946 13.608 1.473 77.585 o
-13 16 23 2.391 1.158 1.229 111.415 o
-13 17 -12 11.711 11.577 1.320 96.522 o
-13 17 -11 0.853 1.777 1.127 132.394 o
-13 17 -10 4.442 3.504 1.208 115.192 o
-13 17 -9 3.256 2.417 1.076 145.179 o
-13 17 -8 1.028 0.487 1.046 153.759 o
-13 17 -7 0.452 1.056 1.046 153.759 o
-13 17 -5 0.765 0.030 1.148 127.749 o
-13 17 -4 6.379 6.459 1.178 121.227 o
-13 17 -3 0.097 1.706 1.178 121.227 o
-13 17 -2 71.545 71.058 2.133 36.989 o
-13 17 -1 39.916 38.053 1.818 50.911 o
-13 17 0 9.949 10.501 1.178 121.227 o
-13 17 1 82.140 84.666 2.173 35.620 o
-13 17 2 8.279 8.429 1.117 134.812 o
-13 17 3 24.698 25.582 1.533 71.542 o
-13 17 4 11.871 10.775 1.127 132.394 o
-13 17 5 11.415 9.160 1.107 137.297 o
-13 17 6 29.678 32.416 1.615 64.524 o
-13 17 7 4.086 5.575 1.056 150.816 o
-13 17 8 5.283 5.789 1.005 166.435 o
-13 17 9 5.722 5.931 0.975 177.000 o
-13 17 10 54.074 57.642 1.940 44.715 o
-13 17 12 7.441 6.459 1.056 150.816 o
-13 17 13 7.668 8.246 1.066 147.957 o
-13 17 14 1.772 2.163 0.985 173.369 o
-13 17 15 5.805 5.250 1.168 123.344 o
-13 17 16 2.846 2.833 1.137 130.041 o
-13 17 17 10.915 8.642 1.280 102.748 o
-13 17 18 0.344 0.619 1.148 127.749 o
-13 17 19 2.403 1.919 1.259 106.089 o
-13 17 20 12.901 13.436 1.493 75.488 o
-13 17 23 6.623 6.774 1.330 95.054 o
-13 18 -12 4.831 5.514 1.341 93.620 o
-13 18 -11 3.089 2.204 1.148 127.749 o
-13 18 -10 1.453 1.158 1.127 132.394 o
-13 18 -9 2.205 2.640 1.087 142.478 o
-13 18 -8 59.985 60.750 2.102 38.069 o
-13 18 -7 36.206 32.061 1.615 64.524 o
-13 18 -6 0.839 0.599 1.208 115.192 o
-13 18 -5 9.567 10.440 1.401 85.656 o
-13 18 -4 7.710 6.977 1.330 95.054 o
-13 18 -3 40.003 36.631 2.021 41.192 o
-13 18 -2 8.789 8.145 1.361 90.846 o
-13 18 -1 21.671 20.016 1.371 89.505 o
-13 18 0 36.980 38.591 1.838 49.792 o
-13 18 1 29.468 33.483 1.757 54.503 o
-13 18 2 84.058 89.531 2.478 27.399 o
-13 18 3 57.810 56.414 2.234 33.703 o
-13 18 4 30.583 28.801 1.483 76.526 o
-13 18 5 58.393 60.750 2.011 41.609 o
-13 18 6 55.924 61.116 2.244 33.399 o
-13 18 7 77.706 75.760 2.031 40.781 o
-13 18 8 25.422 21.418 1.269 104.399 o
-13 18 9 9.750 8.460 1.046 153.759 o
-13 18 10 11.607 9.363 1.117 134.812 o
-13 18 11 11.602 11.120 1.148 127.749 o
-13 18 12 3.945 4.763 1.036 156.789 o
-13 18 13 0.258 0.579 0.955 184.612 o
-13 18 14 6.061 4.468 1.046 153.759 o
-13 18 15 2.183 2.194 1.137 130.041 o
-13 18 17 16.833 16.249 1.422 83.226 o
-13 18 18 3.229 3.473 1.178 121.227 o
-13 18 19 17.466 17.579 1.544 70.604 o
-13 18 20 5.585 6.814 1.371 89.505 o
-13 18 21 27.901 28.557 1.696 58.490 o
-13 18 22 16.629 17.589 1.523 72.499 o
-13 19 -12 14.060 12.329 1.473 77.585 o
-13 19 -9 0.626 0.548 1.016 163.123 o
-13 19 -8 0.000 0.041 1.056 150.816 o
-13 19 -5 1.907 1.391 1.432 82.050 o
-13 19 -4 10.753 10.247 1.432 82.050 o
-13 19 -2 93.024 95.736 2.691 23.229 o
-13 19 -1 3.259 4.255 1.290 101.136 o
-13 19 0 23.930 20.199 1.798 52.068 o
-13 19 1 2.644 3.981 1.198 117.152 o
-13 19 2 67.363 70.875 2.376 29.791 o
-13 19 3 11.244 10.877 1.351 92.217 o
-13 19 4 14.230 13.791 1.229 111.415 o
-13 19 5 8.570 9.170 1.269 104.399 o
-13 19 6 0.828 0.122 1.005 166.435 o
-13 19 7 7.294 6.642 1.056 150.816 o
-13 19 8 2.331 3.646 1.016 163.123 o
-13 19 9 1.815 2.519 0.985 173.369 o
-13 19 10 16.112 14.786 1.208 115.192 o
-13 19 11 4.971 4.885 1.056 150.816 o
-13 19 12 0.801 0.569 0.965 180.746 o
-13 19 14 3.130 3.290 1.056 150.816 o
-13 19 16 11.017 10.257 1.330 95.054 o
-13 19 17 9.842 9.688 1.300 99.562 o
-13 19 18 12.313 11.983 1.341 93.620 o
-13 19 19 4.110 3.727 1.310 98.025 o
-13 19 20 20.590 19.245 1.564 68.782 o
-13 19 21 3.816 4.550 1.290 101.136 o
-13 20 -12 8.946 9.841 1.412 84.428 o
-13 20 -11 40.446 39.342 2.041 40.376 o
-13 20 -10 0.187 0.447 1.097 139.852 o
-13 20 -9 2.693 3.169 1.056 150.816 o
-13 20 -7 31.078 30.964 1.960 43.793 o
-13 20 -6 8.761 8.561 1.615 64.524 o
-13 20 -4 7.536 7.810 1.401 85.656 o
-13 20 -3 8.868 8.724 1.422 83.226 o
-13 20 -2 26.942 26.313 1.960 43.793 o
-13 20 -1 22.342 21.621 1.838 49.792 o
-13 20 0 4.181 3.808 1.442 80.898 o
-13 20 1 1.154 0.071 1.330 95.054 o
-13 20 2 3.848 5.332 1.483 76.526 o
-13 20 3 21.746 20.626 1.513 73.475 o
-13 20 4 6.535 4.357 1.076 145.179 o
-13 20 5 29.039 28.110 1.706 57.796 o
-13 20 6 10.359 9.546 1.117 134.812 o
-13 20 7 45.355 42.023 1.767 53.879 o
-13 20 8 0.021 0.457 0.955 184.612 o
-13 20 9 66.497 65.736 2.051 39.977 o
-13 20 10 23.430 21.052 1.330 95.054 o
-13 20 11 57.146 63.543 2.041 40.376 o
-13 20 12 2.634 1.259 1.016 163.123 o
-13 20 13 1.728 1.544 1.036 156.789 o
-13 20 14 5.221 5.200 1.117 134.812 o
-13 20 16 2.905 3.422 1.178 121.227 o
-13 20 17 1.534 2.143 1.168 123.344 o
-13 20 18 2.474 1.422 1.158 125.518 o
-13 20 19 1.917 1.391 1.229 111.415 o
-13 20 20 1.269 0.487 1.208 115.192 o
-13 21 -11 0.016 1.097 1.371 89.505 o
-13 21 -10 3.076 3.463 1.462 78.666 o
-13 21 -9 6.391 6.875 1.371 89.505 o
-13 21 -8 4.692 7.302 1.381 88.194 o
-13 21 -7 52.145 52.209 2.478 27.399 o
-13 21 -6 0.577 0.691 1.645 62.156 o
-13 21 -5 8.688 8.937 1.950 44.250 o
-13 21 -4 0.050 0.213 1.381 88.194 o
-13 21 0 1.343 1.391 1.401 85.656 o
-13 21 1 4.485 2.965 1.473 77.585 o
-13 21 2 20.218 19.641 1.838 49.792 o
-13 21 3 9.101 10.298 1.635 62.931 o
-13 21 4 0.141 0.650 1.198 117.152 o
-13 21 5 29.128 30.913 1.747 55.139 o
-13 21 6 4.337 5.423 1.076 145.179 o
-13 21 7 9.628 11.090 1.168 123.344 o
-13 21 8 2.164 3.047 1.046 153.759 o
-13 21 9 4.703 5.362 1.087 142.478 o
-13 21 10 2.048 2.031 1.036 156.789 o
-13 21 11 1.894 2.051 1.036 156.789 o
-13 21 12 2.486 0.944 1.036 156.789 o
-13 21 13 7.922 6.246 1.137 130.041 o
-13 21 14 1.027 1.036 1.016 163.123 o
-13 21 15 23.612 25.155 1.554 69.684 o
-13 21 18 3.373 2.742 1.148 127.749 o
-13 22 -10 4.860 4.611 1.462 78.666 o
-13 22 -9 2.193 1.239 1.452 79.771 o
-13 22 -8 29.784 26.719 2.021 41.192 o
-13 22 -7 7.419 9.373 1.676 59.917 o
-13 22 -6 3.044 1.401 1.706 57.796 o
-13 22 -5 1.751 0.650 1.625 63.720 o
-13 22 -4 5.645 4.641 1.554 69.684 o
-13 22 -3 2.412 3.331 1.483 76.526 o
-13 22 -2 0.009 0.802 1.401 85.656 o
-13 22 -1 32.070 34.569 2.285 32.222 o
-13 22 0 6.955 9.445 1.645 62.156 o
-13 22 1 34.967 37.870 2.387 29.538 o
-13 22 2 5.597 5.738 1.574 67.897 o
-13 22 3 64.100 68.509 3.686 12.380 o
-13 22 4 3.064 4.732 1.503 74.472 o
-13 22 5 32.011 30.517 1.716 57.114 o
-13 22 6 57.668 58.404 2.011 41.609 o
-13 22 7 10.711 11.090 1.188 119.163 o
-13 22 8 20.604 20.595 1.341 93.620 o
-13 22 9 0.872 0.183 1.005 166.435 o
-13 22 10 12.527 13.344 1.249 107.821 o
-13 22 11 1.449 1.036 1.046 153.759 o
-13 22 13 0.020 0.102 0.995 169.849 o
-13 22 14 1.550 1.696 1.046 153.759 o
-13 22 15 1.201 1.117 1.117 134.812 o
-13 22 16 15.378 14.583 1.371 89.505 o
-13 22 17 2.365 1.391 1.127 132.394 o
-13 22 18 2.487 1.960 1.137 130.041 o
-13 23 -9 1.472 1.432 1.442 80.898 o
-13 23 -8 0.019 0.274 1.452 79.771 o
-13 23 -7 12.372 17.478 1.889 47.151 o
-13 23 -6 2.088 3.514 1.726 56.444 o
-13 23 -5 0.399 0.457 1.635 62.931 o
-13 23 -3 32.818 35.849 2.143 36.639 o
-13 23 -1 68.334 64.254 2.844 20.806 o
-13 23 0 0.784 1.056 1.442 80.898 o
-13 23 1 43.944 46.157 2.813 21.260 o
-13 23 2 5.322 2.915 1.930 45.186 o
-13 23 3 5.158 5.240 1.970 43.342 o
-13 23 4 11.198 9.495 1.483 76.526 o
-13 23 5 18.546 18.229 1.473 77.585 o
-13 23 6 10.216 9.556 1.341 93.620 o
-13 23 7 1.955 2.285 1.198 117.152 o
-13 23 8 1.158 1.930 1.036 156.789 o
-13 23 9 7.122 7.647 1.117 134.812 o
-13 23 12 1.176 0.447 1.005 166.435 o
-13 23 13 8.827 8.998 1.158 125.518 o
-13 23 14 2.903 2.244 1.046 153.759 o
-13 23 15 40.252 37.809 1.940 44.715 o
-13 23 17 11.217 11.303 1.280 102.748 o
-13 24 -8 17.036 16.696 1.787 52.661 o
-13 24 -7 19.514 18.737 1.909 46.153 o
-13 24 -6 6.010 7.424 1.828 50.347 o
-13 24 -5 14.719 15.030 2.021 41.192 o
-13 24 -3 42.166 43.689 2.630 24.317 o
-13 24 -2 18.304 18.493 1.818 50.911 o
-13 24 -1 6.395 7.413 1.574 67.897 o
-13 24 0 1.683 1.188 1.422 83.226 o
-13 24 1 0.228 0.995 1.828 50.347 o
-13 24 3 2.011 1.493 1.533 71.542 o
-13 24 5 1.182 2.559 1.148 127.749 o
-13 24 6 5.675 6.002 1.208 115.192 o
-13 24 7 0.250 0.203 1.097 139.852 o
-13 24 8 41.968 38.753 2.011 41.609 o
-13 24 9 5.727 4.672 1.229 111.415 o
-13 24 10 2.092 2.194 1.087 142.478 o
-13 24 11 3.066 2.458 1.036 156.789 o
-13 24 12 2.217 2.021 1.036 156.789 o
-13 24 15 0.781 0.924 1.087 142.478 o
-13 25 -6 4.402 5.941 2.173 35.620 o
-13 25 -5 1.290 0.589 1.625 63.720 o
-13 25 -3 0.030 0.091 1.361 90.846 o
-13 25 -2 37.829 40.794 2.519 26.522 o
-13 25 -1 49.326 50.402 3.433 14.278 o
-13 25 0 4.220 3.778 1.889 47.151 o
-13 25 1 3.564 3.920 1.889 47.151 o
-13 25 2 2.398 1.909 1.493 75.488 o
-13 25 3 1.714 1.239 1.493 75.488 o
-13 25 4 2.101 1.188 1.493 75.488 o
-13 25 5 7.418 5.179 1.198 117.152 o
-13 25 7 1.263 1.391 1.127 132.394 o
-13 25 8 41.224 47.792 2.173 35.620 o
-13 25 9 26.695 28.293 1.615 64.524 o
-13 25 10 1.557 1.422 1.137 130.041 o
-13 25 12 15.369 15.964 1.401 85.656 o
-13 25 13 4.781 4.235 1.056 150.816 o
-13 25 14 14.680 14.573 1.208 115.192 o
-13 26 -4 0.033 0.934 2.366 30.047 o
-13 26 -3 21.447 23.104 3.280 15.635 o
-13 26 -2 4.337 3.869 1.818 50.911 o
-13 26 -1 1.323 1.798 1.767 53.879 o
-13 26 0 30.805 27.826 2.011 41.609 o
-13 26 1 3.674 2.051 1.503 74.472 o
-13 26 2 3.747 3.565 1.544 70.604 o
-13 26 3 2.107 0.823 1.452 79.771 o
-13 26 5 1.960 0.884 1.087 142.478 o
-13 26 7 36.748 35.514 1.798 52.068 o
-13 26 8 0.220 0.498 1.117 134.812 o
-13 26 9 6.543 5.900 1.219 113.280 o
-13 26 10 30.220 29.390 1.645 62.156 o
-13 26 11 23.887 27.359 1.767 53.879 o
-13 27 -1 8.635 6.703 1.909 46.153 o
-13 27 0 2.729 2.661 1.787 52.661 o
-13 27 1 0.644 1.016 1.747 55.139 o
-13 27 2 4.116 4.793 1.594 66.178 o
-13 27 3 4.786 4.732 1.493 75.488 o
-13 27 4 0.500 0.234 1.412 84.428 o
-13 27 5 1.421 0.741 1.066 147.957 o
-13 27 8 9.020 8.226 1.219 113.280 o
-12 0 -10 194.204 190.771 2.854 20.659 o
-12 0 -8 151.919 146.198 2.356 30.307 o
-12 0 -6 268.298 268.541 2.508 26.738 o
-12 0 -4 4.728 3.981 0.741 306.104 o
-12 0 -2 731.320 736.160 4.052 10.246 o
-12 0 0 168.887 179.183 3.026 18.369 o
-12 0 2 0.235 0.670 1.219 113.280 o
-12 0 4 0.463 1.219 1.269 104.399 o
-12 0 8 62.792 64.619 3.108 17.421 o
-12 0 10 20.451 20.382 1.401 85.656 o
-12 0 12 17.329 18.798 1.655 61.396 o
-12 0 14 15.760 3.900 3.971 10.670 o
-12 0 16 159.625 164.001 3.920 10.948 o
-12 0 18 80.619 88.840 3.514 13.626 o
-12 0 20 11.436 10.237 1.919 45.666 o
-12 0 22 0.410 3.443 1.798 52.068 o
-12 0 24 50.001 71.931 5.321 5.941 o
-12 0 26 27.609 29.156 2.823 21.107 o
-12 0 28 0.527 0.071 1.980 42.899 o
-12 1 -11 374.152 373.742 2.671 23.583 o
-12 1 -10 0.180 0.427 0.711 332.904 o
-12 1 -9 361.827 342.910 2.904 19.943 o
-12 1 -8 20.183 18.077 0.843 236.787 o
-12 1 -7 20.678 18.412 0.772 282.415 o
-12 1 -6 117.459 121.277 1.341 93.620 o
-12 1 -5 48.886 50.016 1.026 159.909 o
-12 1 -4 154.876 159.238 1.493 75.488 o
-12 1 -3 0.775 0.924 0.508 652.492 o
-12 1 -2 2.770 2.285 0.559 539.249 o
-12 1 -1 196.836 206.319 1.777 53.265 o
-12 1 0 21.653 19.143 1.016 163.123 o
-12 1 1 219.820 224.700 2.610 24.697 o
-12 1 2 170.028 175.182 2.813 21.260 o
-12 1 3 326.095 323.553 3.605 12.944 o
-12 1 4 662.017 667.560 4.986 6.766 o
-12 1 5 691.271 697.336 5.271 6.056 o
-12 1 6 984.699 948.257 6.621 3.837 o
-12 1 7 1754.640 1769.010 7.901 2.695 o
-12 1 8 114.491 105.647 2.122 37.344 o
-12 1 9 593.842 606.485 3.392 14.623 o
-12 1 10 57.051 57.399 1.290 101.136 o
-12 1 11 761.159 781.992 3.717 12.177 o
-12 1 12 5.041 5.382 0.812 254.880 o
-12 1 13 367.191 363.058 2.762 22.048 o
-12 1 14 2.965 2.397 0.934 192.726 o
-12 1 15 54.945 54.758 1.909 46.153 o
-12 1 16 15.420 14.725 1.290 101.136 o
-12 1 17 66.955 67.575 2.265 32.802 o
-12 1 18 1.836 3.575 1.188 119.163 o
-12 1 19 11.638 10.897 1.361 90.846 o
-12 1 20 140.858 142.786 2.874 20.368 o
-12 1 21 141.473 148.453 2.965 19.131 o
-12 1 22 49.058 51.366 2.397 29.288 o
-12 1 23 62.752 63.015 3.605 12.944 o
-12 1 24 69.430 67.148 3.240 16.030 o
-12 1 25 30.957 28.770 2.224 34.012 o
-12 1 26 6.291 5.332 1.523 72.499 o
-12 1 27 0.654 0.142 1.401 85.656 o
-12 1 28 4.510 3.565 1.452 79.771 o
-12 2 -11 2.276 2.133 0.792 268.118 o
-12 2 -10 27.856 27.267 1.117 134.812 o
-12 2 -9 76.850 79.314 1.503 74.472 o
-12 2 -8 19.077 18.229 0.863 225.776 o
-12 2 -7 30.889 28.517 0.975 177.000 o
-12 2 -6 12.665 13.842 0.731 314.666 o
-12 2 -4 321.362 312.535 2.194 34.963 o
-12 2 -3 222.969 229.371 1.676 59.917 o
-12 2 -2 0.892 1.005 0.508 652.492 o
-12 2 -1 107.545 105.282 1.544 70.604 o
-12 2 0 85.493 87.032 1.615 64.524 o
-12 2 1 68.410 69.687 1.808 51.484 o
-12 2 2 259.565 264.499 2.742 22.376 o
-12 2 3 100.003 94.243 2.326 31.106 o
-12 2 4 257.825 258.721 3.321 15.255 o
-12 2 5 5.227 5.200 1.046 153.759 o
-12 2 6 67.293 71.647 2.183 35.289 o
-12 2 7 204.054 204.135 2.722 22.712 o
-12 2 8 313.775 324.894 2.915 19.804 o
-12 2 9 9.635 7.769 0.792 268.118 o
-12 2 10 21.375 19.813 0.904 205.937 o
-12 2 11 197.858 201.535 2.112 37.704 o
-12 2 12 25.666 24.241 1.137 130.041 o
-12 2 13 55.900 55.723 1.533 71.542 o
-12 2 14 1.981 0.762 0.782 275.127 o
-12 2 15 21.907 20.331 1.117 134.812 o
-12 2 16 6.652 6.063 1.148 127.749 o
-12 2 17 5.492 5.606 1.168 123.344 o
-12 2 18 161.394 162.559 2.884 20.224 o
-12 2 20 68.226 65.279 2.458 27.854 o
-12 2 21 10.254 8.856 1.381 88.194 o
-12 2 22 15.586 15.142 1.483 76.526 o
-12 2 23 1.343 0.691 1.584 67.029 o
-12 2 24 10.356 10.166 1.838 49.792 o
-12 2 25 21.214 20.006 2.041 40.376 o
-12 2 26 10.547 10.257 1.777 53.265 o
-12 2 27 6.495 3.493 1.503 74.472 o
-12 2 28 0.210 0.437 1.371 89.505 o
-12 3 -11 0.132 0.376 0.752 297.887 o
-12 3 -10 405.182 407.295 2.955 19.263 o
-12 3 -9 13.122 12.745 0.944 188.603 o
-12 3 -8 22.350 19.224 1.117 134.812 o
-12 3 -7 41.346 39.413 1.300 99.562 o
-12 3 -6 3.250 10.054 0.680 363.384 o
-12 3 -5 15.167 15.396 0.731 314.666 o
-12 3 -4 1.290 1.493 0.559 539.249 o
-12 3 -3 48.283 51.295 1.076 145.179 o
-12 3 -2 129.541 131.991 1.452 79.771 o
-12 3 -1 29.999 28.892 0.944 188.603 o
-12 3 0 99.303 104.845 1.655 61.396 o
-12 3 1 248.597 248.078 2.793 21.570 o
-12 3 2 205.941 206.684 2.519 26.522 o
-12 3 3 132.092 135.200 2.133 36.989 o
-12 3 4 719.837 723.587 4.265 9.247 o
-12 3 5 358.141 364.277 3.138 17.084 o
-12 3 6 683.826 707.369 3.961 10.725 o
-12 3 7 255.203 251.277 2.376 29.791 o
-12 3 8 619.785 608.536 3.199 16.440 o
-12 3 9 94.773 99.625 1.625 63.720 o
-12 3 10 382.852 398.734 2.488 27.176 o
-12 3 11 14.112 13.730 0.823 248.625 o
-12 3 12 163.825 166.570 2.021 41.192 o
-12 3 13 104.450 106.186 1.676 59.917 o
-12 3 14 50.609 49.163 1.442 80.898 o
-12 3 15 55.840 55.682 1.594 66.178 o
-12 3 16 0.833 1.818 0.802 261.373 o
-12 3 17 23.353 21.306 1.178 121.227 o
-12 3 18 0.922 2.112 1.046 153.759 o
-12 3 19 33.739 33.229 1.960 43.793 o
-12 3 20 39.319 36.235 2.051 39.977 o
-12 3 21 0.011 3.717 1.188 119.163 o
-12 3 22 53.750 52.727 2.143 36.639 o
-12 3 23 8.512 7.464 1.726 56.444 o
-12 3 24 16.137 17.995 1.990 42.462 o
-12 3 26 19.273 20.717 1.990 42.462 o
-12 3 27 3.407 3.900 1.594 66.178 o
-12 3 28 3.354 4.022 1.442 80.898 o
-12 4 -11 2.255 2.102 0.853 231.183 o
-12 4 -10 46.415 42.308 1.544 70.604 o
-12 4 -9 248.016 245.986 2.366 30.047 o
-12 4 -8 0.594 0.487 0.721 323.592 o
-12 4 -7 9.874 9.394 0.762 289.996 o
-12 4 -6 275.976 274.431 2.092 38.440 o
-12 4 -5 5.013 6.500 0.691 352.774 o
-12 4 -4 145.066 143.436 1.584 67.029 o
-12 4 -3 35.271 32.091 1.005 166.435 o
-12 4 -2 200.383 195.432 1.676 59.917 o
-12 4 -1 335.858 342.696 2.031 40.781 o
-12 4 0 4.835 4.915 0.660 386.090 o
-12 4 2 205.026 196.691 2.478 27.399 o
-12 4 3 62.028 58.150 1.696 58.490 o
-12 4 4 40.956 42.572 1.564 68.782 o
-12 4 5 0.822 0.731 0.752 297.887 o
-12 4 6 105.091 107.089 1.808 51.484 o
-12 4 7 25.658 23.215 1.107 137.297 o
-12 4 8 2.690 1.523 0.660 386.090 o
-12 4 9 31.899 33.736 1.158 125.518 o
-12 4 10 9.942 10.856 0.772 282.415 o
-12 4 11 11.710 7.698 0.752 297.887 o
-12 4 12 414.806 419.655 2.874 20.368 o
-12 4 13 18.487 18.077 1.026 159.909 o
-12 4 14 58.627 56.231 1.594 66.178 o
-12 4 15 6.543 7.089 0.884 215.514 o
-12 4 16 107.311 107.059 1.899 46.648 o
-12 4 17 5.548 4.804 0.914 201.386 o
-12 4 18 36.862 36.296 1.462 78.666 o
-12 4 19 50.395 46.502 1.625 63.720 o
-12 4 20 22.940 22.972 1.320 96.522 o
-12 4 21 0.932 1.046 1.036 156.789 o
-12 4 22 0.325 0.213 1.016 163.123 o
-12 4 23 2.696 3.585 1.361 90.846 o
-12 4 24 28.761 28.384 2.183 35.289 o
-12 4 25 3.927 3.798 1.594 66.178 o
-12 4 27 1.165 1.442 1.523 72.499 o
-12 4 28 0.700 0.416 1.320 96.522 o
-12 5 -11 77.969 84.859 1.838 49.792 o
-12 5 -10 185.909 180.087 2.214 34.324 o
-12 5 -9 11.332 12.004 0.944 188.603 o
-12 5 -7 16.572 17.000 0.853 231.183 o
-12 5 -6 19.295 20.352 0.823 248.625 o
-12 5 -5 21.385 20.798 0.823 248.625 o
-12 5 -4 14.553 12.765 0.752 297.887 o
-12 5 -3 2.781 3.372 0.609 453.119 o
-12 5 -2 207.494 206.958 1.737 55.786 o
-12 5 -1 79.492 76.318 1.219 113.280 o
-12 5 0 94.047 96.172 1.493 75.488 o
-12 5 1 107.546 105.749 1.625 63.720 o
-12 5 2 123.638 128.863 1.676 59.917 o
-12 5 3 11.449 10.399 0.823 248.625 o
-12 5 4 253.656 253.277 2.417 28.798 o
-12 5 5 16.497 16.848 0.884 215.514 o
-12 5 6 660.381 669.357 3.290 15.539 o
-12 5 7 46.162 45.314 1.188 119.163 o
-12 5 8 137.237 145.264 1.665 60.650 o
-12 5 9 24.582 24.434 1.036 156.789 o
-12 5 10 235.529 236.978 2.214 34.324 o
-12 5 11 4.025 3.463 0.711 332.904 o
-12 5 12 237.972 243.701 2.356 30.307 o
-12 5 13 225.833 221.074 2.305 31.657 o
-12 5 14 24.149 22.799 1.137 130.041 o
-12 5 15 8.599 9.323 0.985 173.369 o
-12 5 16 1.932 1.858 0.792 268.118 o
-12 5 17 53.516 54.565 1.615 64.524 o
-12 5 18 6.979 5.941 0.894 210.644 o
-12 5 19 24.430 20.768 1.127 132.394 o
-12 5 20 137.563 145.345 2.153 36.295 o
-12 5 21 39.271 40.206 1.625 63.720 o
-12 5 22 103.544 107.750 2.255 33.099 o
-12 5 23 0.179 0.315 1.280 102.748 o
-12 5 24 19.968 20.291 1.676 59.917 o
-12 5 25 3.599 3.727 1.310 98.025 o
-12 5 26 15.087 12.532 1.777 53.265 o
-12 5 28 4.154 3.636 1.615 64.524 o
-12 6 -11 4.562 4.042 0.894 210.644 o
-12 6 -10 1.627 0.589 0.833 242.598 o
-12 6 -9 11.475 8.642 0.914 201.386 o
-12 6 -8 1.533 1.574 0.721 323.592 o
-12 6 -7 3.371 3.219 0.721 323.592 o
-12 6 -6 111.828 113.366 1.493 75.488 o
-12 6 -5 31.916 33.503 1.087 142.478 o
-12 6 -4 223.643 223.867 1.767 53.879 o
-12 6 -3 90.061 93.034 1.280 102.748 o
-12 6 -2 656.536 661.862 2.833 20.956 o
-12 6 -1 1.600 1.523 0.559 539.249 o
-12 6 0 494.509 487.077 2.783 21.728 o
-12 6 1 10.977 10.034 0.782 275.127 o
-12 6 2 317.673 324.244 2.417 28.798 o
-12 6 3 20.772 22.027 1.036 156.789 o
-12 6 4 123.102 121.784 1.686 59.197 o
-12 6 5 6.726 7.089 0.691 352.774 o
-12 6 6 10.850 13.101 0.802 261.373 o
-12 6 7 0.279 0.457 0.599 468.609 o
-12 6 9 28.338 42.328 1.330 95.054 o
-12 6 10 56.216 54.961 1.432 82.050 o
-12 6 11 0.041 0.122 0.609 453.119 o
-12 6 12 159.778 162.528 1.930 45.186 o
-12 6 13 9.263 7.190 0.873 220.556 o
-12 6 14 52.348 50.716 1.665 60.650 o
-12 6 15 0.457 1.320 0.853 231.183 o
-12 6 16 80.154 71.647 1.777 53.265 o
-12 6 17 16.066 15.396 1.026 159.909 o
-12 6 18 37.538 38.398 1.523 72.499 o
-12 6 19 13.740 13.791 1.056 150.816 o
-12 6 21 4.103 6.063 0.995 169.849 o
-12 6 22 4.777 4.529 0.975 177.000 o
-12 6 23 13.042 13.761 1.564 68.782 o
-12 6 24 0.057 0.599 1.300 99.562 o
-12 6 25 1.018 0.650 1.259 106.089 o
-12 6 28 0.340 0.081 1.879 47.662 o
-12 7 -11 52.233 49.437 1.665 60.650 o
-12 7 -10 71.007 69.078 1.767 53.879 o
-12 7 -9 114.544 115.732 1.919 45.666 o
-12 7 -8 17.036 16.340 0.934 192.726 o
-12 7 -7 5.114 4.387 0.741 306.104 o
-12 7 -6 8.198 6.906 0.691 352.774 o
-12 7 -5 0.117 0.792 0.589 484.908 o
-12 7 -3 7.560 6.063 0.630 424.357 o
-12 7 -2 15.414 16.137 0.721 323.592 o
-12 7 -1 0.298 0.183 0.528 603.265 o
-12 7 0 18.153 18.056 0.802 261.373 o
-12 7 1 157.635 161.878 1.980 42.899 o
-12 7 2 6.248 5.992 0.752 297.887 o
-12 7 3 259.445 257.533 2.265 32.802 o
-12 7 4 22.441 21.428 0.934 192.726 o
-12 7 5 53.039 50.980 1.229 111.415 o
-12 7 6 104.574 106.155 1.523 72.499 o
-12 7 7 251.787 255.105 1.909 46.153 o
-12 7 8 78.497 77.182 1.330 95.054 o
-12 7 9 7.906 8.246 0.812 254.880 o
-12 7 10 114.318 123.155 1.808 51.484 o
-12 7 11 7.999 8.409 0.741 306.104 o
-12 7 12 175.964 174.227 1.919 45.666 o
-12 7 13 5.962 5.179 0.812 254.880 o
-12 7 14 3.283 3.544 0.884 215.514 o
-12 7 15 39.744 37.788 1.635 62.931 o
-12 7 16 0.011 0.477 0.894 210.644 o
-12 7 17 85.546 85.438 1.940 44.715 o
-12 7 18 12.647 11.354 0.995 169.849 o
-12 7 19 146.558 149.783 2.183 35.289 o
-12 7 20 1.601 1.706 0.894 210.644 o
-12 7 21 147.577 146.960 2.194 34.963 o
-12 7 22 0.230 0.203 0.914 201.386 o
-12 7 23 64.552 63.147 2.092 38.440 o
-12 7 24 7.720 8.074 1.259 106.089 o
-12 7 25 35.588 35.463 2.092 38.440 o
-12 7 26 0.469 1.889 1.544 70.604 o
-12 7 27 1.638 0.670 1.493 75.488 o
-12 8 -11 0.024 0.203 0.863 225.776 o
-12 8 -10 87.851 85.590 1.818 50.911 o
-12 8 -9 28.091 26.475 1.158 125.518 o
-12 8 -8 27.784 27.044 1.097 139.852 o
-12 8 -7 14.149 14.207 0.904 205.937 o
-12 8 -6 509.975 510.698 2.742 22.376 o
-12 8 -5 79.386 75.008 1.341 93.620 o
-12 8 -4 4.485 4.936 0.640 410.992 o
-12 8 -3 577.219 579.095 2.620 24.506 o
-12 8 -2 439.755 434.299 2.417 28.798 o
-12 8 -1 406.934 406.239 2.326 31.106 o
-12 8 0 374.151 382.902 2.397 29.288 o
-12 8 1 469.274 467.487 2.742 22.376 o
-12 8 2 93.875 90.729 1.452 79.771 o
-12 8 3 155.818 153.683 1.574 67.897 o
-12 8 4 2.884 3.595 0.589 484.908 o
-12 8 5 1.838 1.889 0.640 410.992 o
-12 8 6 258.767 263.504 2.133 36.989 o
-12 8 7 2.090 2.041 0.650 398.249 o
-12 8 8 71.997 75.059 1.341 93.620 o
-12 8 9 10.515 10.602 0.853 231.183 o
-12 8 10 156.154 154.881 1.869 48.181 o
-12 8 11 118.453 118.514 1.635 62.931 o
-12 8 12 214.230 213.600 2.021 41.192 o
-12 8 13 89.170 90.465 1.767 53.879 o
-12 8 14 92.722 87.733 1.818 50.911 o
-12 8 15 61.045 58.150 1.828 50.347 o
-12 8 16 247.396 248.078 2.793 21.570 o
-12 8 17 126.862 134.123 2.153 36.295 o
-12 8 18 0.723 1.016 0.894 210.644 o
-12 8 19 51.535 51.021 1.716 57.114 o
-12 8 20 1.646 1.869 0.934 192.726 o
-12 8 21 21.236 20.423 1.188 119.163 o
-12 8 22 3.867 4.468 0.975 177.000 o
-12 8 23 4.599 4.265 1.107 137.297 o
-12 8 24 0.315 1.412 1.310 98.025 o
-12 8 25 1.260 0.081 1.269 104.399 o
-12 8 26 6.241 5.586 1.625 63.720 o
-12 8 27 3.053 2.640 1.544 70.604 o
-12 9 -11 45.852 47.568 1.665 60.650 o
-12 9 -10 47.749 47.568 1.655 61.396 o
-12 9 -9 13.203 11.648 0.985 173.369 o
-12 9 -8 40.366 37.128 1.422 83.226 o
-12 9 -7 4.403 4.641 0.782 275.127 o
-12 9 -6 6.271 8.510 0.823 248.625 o
-12 9 -5 30.490 31.736 1.148 127.749 o
-12 9 -4 0.145 0.203 0.599 468.609 o
-12 9 -3 7.824 11.638 0.762 289.996 o
-12 9 -1 62.061 67.118 1.381 88.194 o
-12 9 0 49.454 56.850 1.320 96.522 o
-12 9 1 1.153 0.305 0.640 410.992 o
-12 9 2 7.669 6.621 0.731 314.666 o
-12 9 3 18.404 22.850 0.914 201.386 o
-12 9 4 83.284 83.915 1.351 92.217 o
-12 9 5 3.408 4.042 0.609 453.119 o
-12 9 6 42.951 41.597 1.127 132.394 o
-12 9 7 62.062 63.502 1.269 104.399 o
-12 9 8 69.160 68.519 1.310 98.025 o
-12 9 9 0.425 5.382 0.762 289.996 o
-12 9 10 34.583 34.671 1.168 123.344 o
-12 9 11 23.519 24.637 0.955 184.612 o
-12 9 12 5.600 5.169 0.691 352.774 o
-12 9 13 15.179 16.015 0.955 184.612 o
-12 9 14 80.328 83.214 1.818 50.911 o
-12 9 15 3.798 4.560 0.904 205.937 o
-12 9 16 1.798 0.721 0.934 192.726 o
-12 9 17 30.415 30.405 1.452 79.771 o
-12 9 18 86.197 80.797 1.940 44.715 o
-12 9 19 2.147 3.727 0.934 192.726 o
-12 9 20 38.136 36.773 1.574 67.897 o
-12 9 21 45.244 46.207 1.706 57.796 o
-12 9 22 23.023 21.784 1.361 90.846 o
-12 9 23 6.792 6.398 1.269 104.399 o
-12 9 24 4.671 4.042 1.361 90.846 o
-12 9 25 5.393 5.687 1.371 89.505 o
-12 9 26 11.095 12.552 1.493 75.488 o
-12 10 -11 31.841 28.242 1.330 95.054 o
-12 10 -10 0.956 0.091 0.843 236.787 o
-12 10 -9 39.462 44.552 1.605 65.343 o
-12 10 -8 59.656 57.033 1.554 69.684 o
-12 10 -7 39.163 33.696 1.300 99.562 o
-12 10 -6 26.081 26.110 1.107 137.297 o
-12 10 -5 246.756 249.621 2.072 39.197 o
-12 10 -4 2.012 2.630 0.680 363.384 o
-12 10 -3 283.906 276.066 2.224 34.012 o
-12 10 -2 50.903 51.915 1.310 98.025 o
-12 10 -1 363.007 367.171 2.620 24.506 o
-12 10 0 141.207 133.047 1.787 52.661 o
-12 10 1 418.601 416.374 2.894 20.083 o
-12 10 2 86.471 90.506 1.645 62.156 o
-12 10 3 128.290 125.166 1.615 64.524 o
-12 10 5 37.890 38.459 1.148 127.749 o
-12 10 6 0.742 0.305 0.579 502.071 o
-12 10 7 5.612 6.906 0.691 352.774 o
-12 10 8 30.904 34.366 1.249 107.821 o
-12 10 9 21.641 20.199 0.944 188.603 o
-12 10 10 21.391 20.027 0.965 180.746 o
-12 10 11 287.319 279.011 2.234 33.703 o
-12 10 12 194.820 205.323 1.960 43.793 o
-12 10 13 252.307 255.187 2.305 31.657 o
-12 10 14 52.163 51.508 1.533 71.542 o
-12 10 15 83.138 81.376 1.716 57.114 o
-12 10 16 36.848 38.235 1.452 79.771 o
-12 10 17 79.277 73.647 1.818 50.911 o
-12 10 18 6.102 6.195 0.904 205.937 o
-12 10 19 13.041 11.994 1.127 132.394 o
-12 10 20 6.576 7.028 1.107 137.297 o
-12 10 21 0.618 0.802 1.026 159.909 o
-12 10 22 23.715 24.790 1.523 72.499 o
-12 10 23 1.245 1.219 1.148 127.749 o
-12 10 24 2.788 1.737 1.310 98.025 o
-12 10 26 1.414 0.924 1.249 107.821 o
-12 10 27 3.714 4.204 1.554 69.684 o
-12 11 -11 80.758 81.518 1.909 46.153 o
-12 11 -10 2.082 1.229 0.884 215.514 o
-12 11 -9 36.984 35.036 1.381 88.194 o
-12 11 -8 13.064 11.841 0.934 192.726 o
-12 11 -7 85.724 84.290 1.655 61.396 o
-12 11 -6 0.148 0.589 0.752 297.887 o
-12 11 -5 1.023 1.036 0.721 323.592 o
-12 11 -4 3.681 2.082 0.752 297.887 o
-12 11 -3 0.092 0.366 0.711 332.904 o
-12 11 -2 112.873 118.789 1.818 50.911 o
-12 11 -1 16.318 16.330 0.934 192.726 o
-12 11 0 47.152 47.111 1.412 84.428 o
-12 11 1 13.344 13.527 0.924 196.985 o
-12 11 2 57.770 55.632 1.493 75.488 o
-12 11 3 150.813 153.774 1.798 52.068 o
-12 11 4 11.258 10.074 0.782 275.127 o
-12 11 5 54.370 53.265 1.320 96.522 o
-12 11 6 15.879 16.076 0.863 225.776 o
-12 11 7 107.632 103.941 1.523 72.499 o
-12 11 8 110.630 110.268 1.737 55.786 o
-12 11 9 159.476 152.860 1.828 50.347 o
-12 11 10 35.050 31.817 1.290 101.136 o
-12 11 11 157.512 159.746 1.980 42.899 o
-12 11 12 133.976 137.485 1.899 46.648 o
-12 11 13 1.386 1.716 0.833 242.598 o
-12 11 14 8.293 6.093 0.853 231.183 o
-12 11 15 32.305 29.227 1.290 101.136 o
-12 11 16 95.481 96.467 1.960 43.793 o
-12 11 17 0.738 1.046 0.934 192.726 o
-12 11 18 12.716 11.171 1.087 142.478 o
-12 11 19 10.068 10.237 1.127 132.394 o
-12 11 20 155.725 159.390 2.305 31.657 o
-12 11 21 4.366 5.636 1.005 166.435 o
-12 11 22 25.713 25.450 1.452 79.771 o
-12 11 23 0.215 0.599 1.107 137.297 o
-12 11 24 18.085 20.311 1.665 60.650 o
-12 11 25 2.559 2.559 1.320 96.522 o
-12 11 26 2.859 1.574 1.259 106.089 o
-12 12 -11 16.287 16.594 1.259 106.089 o
-12 12 -10 19.653 18.595 1.148 127.749 o
-12 12 -9 1.885 1.503 0.823 248.625 o
-12 12 -8 80.138 75.282 1.655 61.396 o
-12 12 -7 85.754 84.971 1.828 50.347 o
-12 12 -6 0.448 2.356 0.843 236.787 o
-12 12 -5 308.763 300.328 2.559 25.687 o
-12 12 -4 156.772 153.886 1.970 43.342 o
-12 12 -3 155.346 173.334 2.011 41.609 o
-12 12 -2 149.946 153.530 2.082 38.816 o
-12 12 -1 70.182 65.310 1.564 68.782 o
-12 12 0 6.248 5.037 0.782 275.127 o
-12 12 1 143.086 147.336 2.072 39.197 o
-12 12 2 105.334 102.763 1.828 50.347 o
-12 12 3 39.835 44.319 1.310 98.025 o
-12 12 4 1.896 2.417 0.680 363.384 o
-12 12 5 33.544 34.620 1.269 104.399 o
-12 12 6 63.870 68.773 1.462 78.666 o
-12 12 7 20.431 19.813 1.005 166.435 o
-12 12 8 19.567 21.499 1.005 166.435 o
-12 12 9 0.062 0.254 0.721 323.592 o
-12 12 10 22.918 24.008 1.137 130.041 o
-12 12 11 119.244 118.291 1.838 49.792 o
-12 12 12 103.433 104.936 1.787 52.661 o
-12 12 13 74.741 72.774 1.716 57.114 o
-12 12 14 4.237 4.407 1.026 159.909 o
-12 12 15 107.755 110.278 2.265 32.802 o
-12 12 16 1.209 1.747 0.894 210.644 o
-12 12 17 32.259 35.514 1.594 66.178 o
-12 12 18 25.928 25.957 1.320 96.522 o
-12 12 19 15.094 14.624 1.168 123.344 o
-12 12 20 13.780 14.512 1.198 117.152 o
-12 12 21 0.056 2.001 0.975 177.000 o
-12 12 22 7.666 6.967 1.137 130.041 o
-12 12 23 6.758 7.210 1.127 132.394 o
-12 12 24 1.927 3.209 1.330 95.054 o
-12 12 25 2.065 1.574 1.300 99.562 o
-12 12 26 2.305 1.737 1.259 106.089 o
-12 13 -11 146.634 149.214 2.447 28.085 o
-12 13 -10 73.612 71.820 2.011 41.609 o
-12 13 -9 14.991 14.035 1.097 139.852 o
-12 13 -8 18.875 16.178 1.087 142.478 o
-12 13 -7 22.747 22.505 1.148 127.749 o
-12 13 -6 4.936 3.879 0.924 196.985 o
-12 13 -5 5.408 4.672 0.843 236.787 o
-12 13 -4 48.407 51.275 1.554 69.684 o
-12 13 -3 2.891 1.970 0.782 275.127 o
-12 13 -2 55.568 53.702 1.605 65.343 o
-12 13 -1 7.868 5.230 0.853 231.183 o
-12 13 0 5.920 4.519 0.904 205.937 o
-12 13 1 61.078 59.267 1.747 55.139 o
-12 13 2 206.644 206.522 2.346 30.570 o
-12 13 3 284.155 277.610 2.346 30.570 o
-12 13 4 70.722 73.150 1.544 70.604 o
-12 13 5 115.868 114.290 1.737 55.786 o
-12 13 6 84.382 81.376 1.665 60.650 o
-12 13 7 67.584 65.381 1.584 67.029 o
-12 13 8 39.755 42.612 1.615 64.524 o
-12 13 9 16.694 18.148 1.005 166.435 o
-12 13 10 13.347 14.167 1.026 159.909 o
-12 13 11 65.615 59.856 1.716 57.114 o
-12 13 12 10.934 10.287 1.005 166.435 o
-12 13 13 13.077 14.025 1.097 139.852 o
-12 13 14 51.266 48.899 1.909 46.153 o
-12 13 15 6.986 6.977 1.117 134.812 o
-12 13 16 7.083 5.789 1.107 137.297 o
-12 13 17 0.050 0.030 1.016 163.123 o
-12 13 18 6.589 6.418 1.290 101.136 o
-12 13 19 4.363 2.762 0.985 173.369 o
-12 13 20 23.498 22.982 1.320 96.522 o
-12 13 21 42.903 41.191 1.645 62.156 o
-12 13 23 0.294 0.071 1.005 166.435 o
-12 13 24 8.636 9.617 1.269 104.399 o
-12 13 25 21.201 23.500 1.686 59.197 o
-12 14 -11 3.982 4.001 1.076 145.179 o
-12 14 -10 1.683 0.965 1.107 137.297 o
-12 14 -9 0.749 0.619 0.995 169.849 o
-12 14 -8 123.576 128.721 2.336 30.836 o
-12 14 -7 12.518 13.893 1.148 127.749 o
-12 14 -6 52.029 51.996 1.737 55.786 o
-12 14 -5 4.702 4.306 0.843 236.787 o
-12 14 -4 13.429 12.278 0.955 184.612 o
-12 14 -3 49.108 46.898 1.645 62.156 o
-12 14 -2 169.547 165.209 2.204 34.641 o
-12 14 -1 20.519 19.245 1.076 145.179 o
-12 14 0 26.941 25.206 1.249 107.821 o
-12 14 1 57.250 55.540 1.737 55.786 o
-12 14 2 156.164 157.257 2.305 31.657 o
-12 14 3 194.361 202.744 2.275 32.510 o
-12 14 4 28.722 28.892 1.320 96.522 o
-12 14 5 12.926 13.537 0.955 184.612 o
-12 14 6 14.709 12.441 0.975 177.000 o
-12 14 7 5.309 5.829 0.853 231.183 o
-12 14 8 109.909 114.076 2.092 38.440 o
-12 14 9 9.991 12.207 1.005 166.435 o
-12 14 10 103.679 107.343 2.011 41.609 o
-12 14 11 1.473 0.152 0.833 242.598 o
-12 14 12 294.235 289.329 2.854 20.659 o
-12 14 13 29.919 29.898 1.462 78.666 o
-12 14 14 1.609 1.076 0.985 173.369 o
-12 14 15 11.736 10.247 1.188 119.163 o
-12 14 16 30.942 31.837 1.665 60.650 o
-12 14 17 24.916 21.245 1.412 84.428 o
-12 14 19 8.645 9.790 1.269 104.399 o
-12 14 20 1.624 1.036 1.127 132.394 o
-12 14 21 7.424 8.338 1.280 102.748 o
-12 14 22 4.468 4.326 1.066 147.957 o
-12 14 23 1.926 0.559 1.036 156.789 o
-12 14 24 2.197 2.356 1.148 127.749 o
-12 14 25 10.802 12.268 1.320 96.522 o
-12 15 -11 16.561 14.949 1.371 89.505 o
-12 15 -10 72.723 68.123 2.214 34.324 o
-12 15 -9 4.605 7.962 1.127 132.394 o
-12 15 -8 154.723 150.443 2.610 24.697 o
-12 15 -7 23.187 20.006 1.371 89.505 o
-12 15 -5 19.036 19.438 1.087 142.478 o
-12 15 -4 17.200 19.336 1.056 150.816 o
-12 15 -3 0.029 0.538 0.843 236.787 o
-12 15 0 44.518 48.462 1.787 52.661 o
-12 15 1 3.168 1.747 0.894 210.644 o
-12 15 2 130.111 132.590 2.234 33.703 o
-12 15 3 209.598 216.494 2.376 29.791 o
-12 15 4 32.144 28.202 1.290 101.136 o
-12 15 5 11.951 11.922 1.036 156.789 o
-12 15 6 248.874 257.756 2.549 25.892 o
-12 15 7 54.364 53.834 1.777 53.265 o
-12 15 8 346.053 354.395 3.270 15.733 o
-12 15 9 18.681 17.305 1.117 134.812 o
-12 15 10 114.732 112.878 2.082 38.816 o
-12 15 11 3.144 2.996 0.914 201.386 o
-12 15 12 46.203 43.506 1.716 57.114 o
-12 15 13 0.703 0.345 0.884 215.514 o
-12 15 14 53.650 55.561 2.011 41.609 o
-12 15 15 4.972 5.789 1.127 132.394 o
-12 15 16 7.733 6.550 1.178 121.227 o
-12 15 17 1.838 0.701 1.056 150.816 o
-12 15 18 12.969 12.542 1.320 96.522 o
-12 15 19 14.714 13.537 1.432 82.050 o
-12 15 20 1.345 2.986 1.198 117.152 o
-12 15 21 31.397 34.793 1.726 56.444 o
-12 15 22 2.659 1.523 1.137 130.041 o
-12 15 23 3.868 2.356 1.310 98.025 o
-12 15 24 9.576 10.694 1.473 77.585 o
-12 16 -11 22.369 19.742 1.452 79.771 o
-12 16 -10 1.617 1.300 1.127 132.394 o
-12 16 -9 1.331 0.955 1.016 163.123 o
-12 16 -8 0.006 0.406 1.076 145.179 o
-12 16 -7 7.202 9.089 1.208 115.192 o
-12 16 -6 30.764 25.754 1.442 80.898 o
-12 16 -5 17.517 17.142 1.198 117.152 o
-12 16 -4 50.043 47.325 1.930 45.186 o
-12 16 -3 41.329 39.748 1.635 62.931 o
-12 16 -2 18.533 16.736 1.107 137.297 o
-12 16 -1 14.568 13.395 1.158 125.518 o
-12 16 0 122.032 123.186 2.265 32.802 o
-12 16 1 4.881 4.641 0.975 177.000 o
-12 16 2 19.869 20.087 1.239 109.596 o
-12 16 3 5.476 6.276 0.904 205.937 o
-12 16 4 0.076 0.437 0.853 231.183 o
-12 16 5 2.990 2.590 0.833 242.598 o
-12 16 6 2.302 3.219 0.853 231.183 o
-12 16 7 2.430 2.772 0.944 188.603 o
-12 16 8 2.007 2.194 0.884 215.514 o
-12 16 9 18.105 14.644 1.087 142.478 o
-12 16 10 52.497 52.687 1.808 51.484 o
-12 16 11 44.106 38.713 1.737 55.786 o
-12 16 12 11.512 10.653 1.076 145.179 o
-12 16 13 87.753 90.455 2.072 39.197 o
-12 16 14 15.076 15.020 1.300 99.562 o
-12 16 15 79.814 85.763 2.305 31.657 o
-12 16 16 8.603 6.591 1.168 123.344 o
-12 16 17 1.630 2.255 1.117 134.812 o
-12 16 18 19.023 18.798 1.432 82.050 o
-12 16 19 0.198 0.772 1.219 113.280 o
-12 16 20 0.592 2.305 1.269 104.399 o
-12 16 21 6.409 7.688 1.249 107.821 o
-12 16 22 1.228 1.696 1.148 127.749 o
-12 16 23 12.796 13.547 1.564 68.782 o
-12 17 -11 7.910 7.546 1.269 104.399 o
-12 17 -10 59.784 59.217 2.214 34.324 o
-12 17 -8 28.160 25.500 1.483 76.526 o
-12 17 -7 27.451 27.714 1.523 72.499 o
-12 17 -6 3.030 2.996 1.107 137.297 o
-12 17 -5 3.058 1.452 0.965 180.746 o
-12 17 -4 2.474 1.310 1.026 159.909 o
-12 17 -3 62.631 62.801 2.062 39.584 o
-12 17 -2 4.915 4.814 1.188 119.163 o
-12 17 -1 6.677 5.606 1.036 156.789 o
-12 17 1 12.702 11.008 1.117 134.812 o
-12 17 2 126.253 121.043 2.285 32.222 o
-12 17 3 158.444 162.691 2.437 28.320 o
-12 17 4 180.747 183.926 2.519 26.522 o
-12 17 5 61.543 59.440 1.716 57.114 o
-12 17 6 201.577 195.340 2.407 29.041 o
-12 17 7 297.916 302.938 3.158 16.865 o
-12 17 8 315.300 315.825 3.016 18.493 o
-12 17 9 10.850 10.145 1.066 147.957 o
-12 17 10 128.411 129.208 2.255 33.099 o
-12 17 11 14.757 13.883 1.137 130.041 o
-12 17 12 66.252 61.948 1.919 45.666 o
-12 17 14 48.170 47.507 2.011 41.609 o
-12 17 15 7.068 6.621 1.158 125.518 o
-12 17 16 0.081 0.467 1.056 150.816 o
-12 17 17 4.141 2.539 1.148 127.749 o
-12 17 18 16.149 17.752 1.432 82.050 o
-12 17 19 7.668 7.881 1.391 86.911 o
-12 17 20 28.851 27.338 1.696 58.490 o
-12 17 22 29.726 32.172 1.625 63.720 o
-12 18 -11 2.421 1.655 1.148 127.749 o
-12 18 -10 3.665 3.615 1.117 134.812 o
-12 18 -9 51.637 49.630 2.133 36.989 o
-12 18 -8 18.323 17.995 1.391 86.911 o
-12 18 -6 11.566 12.857 1.259 106.089 o
-12 18 -5 0.049 0.142 1.087 142.478 o
-12 18 -4 1.368 0.284 1.046 153.759 o
-12 18 -2 47.485 48.137 2.214 34.324 o
-12 18 -1 38.045 39.535 2.062 39.584 o
-12 18 0 9.862 9.790 1.127 132.394 o
-12 18 1 21.880 21.997 1.310 98.025 o
-12 18 2 0.058 0.630 1.016 163.123 o
-12 18 3 7.834 9.688 1.066 147.957 o
-12 18 4 0.970 0.924 0.853 231.183 o
-12 18 5 4.309 3.798 0.914 201.386 o
-12 18 6 0.831 1.544 0.944 188.603 o
-12 18 7 14.790 14.746 1.137 130.041 o
-12 18 8 11.636 11.110 1.107 137.297 o
-12 18 9 34.524 34.894 1.625 63.720 o
-12 18 10 18.332 17.224 1.219 113.280 o
-12 18 11 14.465 12.105 1.148 127.749 o
-12 18 12 0.930 2.122 0.975 177.000 o
-12 18 14 0.004 0.213 0.944 188.603 o
-12 18 15 1.439 2.925 1.127 132.394 o
-12 18 16 0.023 0.589 1.107 137.297 o
-12 18 18 3.022 3.595 1.219 113.280 o
-12 18 19 7.522 8.368 1.269 104.399 o
-12 18 20 2.239 1.310 1.249 107.821 o
-12 18 22 11.077 11.466 1.412 84.428 o
-12 19 -11 22.021 22.515 1.645 62.156 o
-12 19 -10 4.238 3.047 1.107 137.297 o
-12 19 -9 12.764 12.989 1.341 93.620 o
-12 19 -8 10.262 10.430 1.280 102.748 o
-12 19 -7 6.095 4.915 1.188 119.163 o
-12 19 -6 2.300 1.828 1.178 121.227 o
-12 19 -5 6.169 6.114 1.483 76.526 o
-12 19 -4 9.063 7.982 1.341 93.620 o
-12 19 -3 3.203 3.493 1.239 109.596 o
-12 19 -2 1.654 1.605 1.188 119.163 o
-12 19 -1 56.637 55.926 2.315 31.379 o
-12 19 0 0.766 0.701 1.290 101.136 o
-12 19 1 76.507 78.624 2.864 20.512 o
-12 19 2 8.972 7.657 1.229 111.415 o
-12 19 3 219.113 228.376 2.742 22.376 o
-12 19 5 208.673 214.697 2.864 20.512 o
-12 19 7 143.823 146.411 2.366 30.047 o
-12 19 8 48.897 49.975 1.798 52.068 o
-12 19 9 22.797 24.790 1.330 95.054 o
-12 19 10 13.247 12.796 1.158 125.518 o
-12 19 11 6.662 4.509 1.016 163.123 o
-12 19 12 16.030 16.777 1.229 111.415 o
-12 19 13 2.718 2.559 0.995 169.849 o
-12 19 14 11.830 10.440 1.148 127.749 o
-12 19 15 0.101 0.152 1.087 142.478 o
-12 19 16 8.480 7.606 1.269 104.399 o
-12 19 17 8.025 6.124 1.249 107.821 o
-12 19 19 9.266 8.784 1.280 102.748 o
-12 19 20 1.574 2.397 1.259 106.089 o
-12 19 21 30.226 32.934 1.757 54.503 o
-12 19 22 0.145 0.660 1.198 117.152 o
-12 20 -11 0.060 0.295 1.198 117.152 o
-12 20 -10 1.519 0.782 1.026 159.909 o
-12 20 -9 4.930 4.072 1.208 115.192 o
-12 20 -8 0.810 2.468 1.290 101.136 o
-12 20 -7 0.544 0.812 1.239 109.596 o
-12 20 -6 0.121 0.518 1.371 89.505 o
-12 20 -5 2.464 1.869 1.391 86.911 o
-12 20 -4 15.914 14.004 1.483 76.526 o
-12 20 -3 15.747 15.101 1.503 74.472 o
-12 20 -2 13.454 12.471 1.594 66.178 o
-12 20 -1 24.299 25.896 1.909 46.153 o
-12 20 0 30.911 31.980 2.163 35.955 o
-12 20 1 20.165 17.396 1.533 71.542 o
-12 20 2 1.956 3.585 1.391 86.911 o
-12 20 3 23.822 20.352 1.280 102.748 o
-12 20 4 4.211 3.351 0.965 180.746 o
-12 20 5 47.068 53.032 1.990 42.462 o
-12 20 6 0.749 0.254 0.944 188.603 o
-12 20 7 20.656 19.732 1.290 101.136 o
-12 20 8 0.448 1.107 0.975 177.000 o
-12 20 9 25.684 25.734 1.351 92.217 o
-12 20 10 3.225 3.991 1.026 159.909 o
-12 20 11 8.911 7.424 1.087 142.478 o
-12 20 12 36.126 37.575 1.706 57.796 o
-12 20 14 12.119 11.770 1.198 117.152 o
-12 20 15 6.944 7.576 1.269 104.399 o
-12 20 16 0.594 1.503 1.148 127.749 o
-12 20 17 4.540 4.418 1.188 119.163 o
-12 20 18 0.827 0.020 1.117 134.812 o
-12 20 19 13.137 13.202 1.341 93.620 o
-12 20 21 4.266 3.361 1.249 107.821 o
-12 21 -11 46.245 42.947 2.478 27.399 o
-12 21 -10 2.132 2.011 1.290 101.136 o
-12 21 -9 3.832 6.946 1.341 93.620 o
-12 21 -8 18.632 18.940 1.574 67.897 o
-12 21 -6 26.424 24.485 2.275 32.510 o
-12 21 -4 5.465 4.732 1.473 77.585 o
-12 21 -3 9.363 14.350 1.665 60.650 o
-12 21 -2 3.425 2.935 1.391 86.911 o
-12 21 -1 30.214 29.725 1.970 43.342 o
-12 21 0 0.469 3.270 1.361 90.846 o
-12 21 1 2.288 0.609 1.330 95.054 o
-12 21 2 0.005 0.183 1.341 93.620 o
-12 21 3 106.167 115.092 2.437 28.320 o
-12 21 4 10.622 11.780 1.391 86.911 o
-12 21 5 78.976 83.701 2.234 33.703 o
-12 21 6 2.219 4.174 1.026 159.909 o
-12 21 7 108.109 103.728 2.204 34.641 o
-12 21 8 36.855 40.013 1.777 53.265 o
-12 21 9 57.836 59.907 2.001 42.032 o
-12 21 10 5.906 7.129 1.117 134.812 o
-12 21 11 66.488 69.738 2.082 38.816 o
-12 21 12 1.468 1.767 1.026 159.909 o
-12 21 13 9.946 9.343 1.168 123.344 o
-12 21 14 1.893 2.265 1.056 150.816 o
-12 21 15 3.051 3.321 1.158 125.518 o
-12 21 16 12.052 11.922 1.330 95.054 o
-12 21 18 7.049 7.078 1.229 111.415 o
-12 21 19 3.310 2.133 1.137 130.041 o
-12 21 20 3.841 4.489 1.259 106.089 o
-12 22 -11 4.525 4.194 1.462 78.666 o
-12 22 -10 0.789 0.802 1.249 107.821 o
-12 22 -8 20.067 21.042 2.163 35.955 o
-12 22 -7 17.807 18.838 2.102 38.069 o
-12 22 -6 0.734 0.173 1.655 61.396 o
-12 22 -5 0.306 0.061 1.665 60.650 o
-12 22 -3 3.933 4.743 1.473 77.585 o
-12 22 -2 37.791 37.057 2.458 27.854 o
-12 22 -1 7.955 8.967 1.574 67.897 o
-12 22 0 22.800 22.494 1.848 49.246 o
-12 22 1 0.874 0.467 1.361 90.846 o
-12 22 2 22.046 22.098 1.625 63.720 o
-12 22 3 10.261 9.831 1.412 84.428 o
-12 22 4 0.782 0.528 1.198 117.152 o
-12 22 5 22.810 21.916 1.503 74.472 o
-12 22 6 5.756 5.403 1.219 113.280 o
-12 22 7 2.473 2.691 1.016 163.123 o
-12 22 8 11.488 12.491 1.188 119.163 o
-12 22 11 0.882 2.011 1.046 153.759 o
-12 22 13 3.669 3.392 1.087 142.478 o
-12 22 14 6.880 7.881 1.127 132.394 o
-12 22 15 14.867 14.238 1.351 92.217 o
-12 22 16 1.007 0.559 1.117 134.812 o
-12 22 17 0.012 0.254 1.087 142.478 o
-12 22 18 1.463 1.330 1.107 137.297 o
-12 23 -11 5.634 6.713 1.950 44.250 o
-12 23 -10 8.529 7.586 1.391 86.911 o
-12 23 -9 1.965 1.473 1.655 61.396 o
-12 23 -8 22.728 23.977 2.234 33.703 o
-12 23 -6 3.641 3.311 1.696 58.490 o
-12 23 -4 4.584 3.016 1.483 76.526 o
-12 23 -3 1.123 0.691 1.391 86.911 o
-12 23 -2 3.235 2.904 1.442 80.898 o
-12 23 -1 2.705 0.792 1.432 82.050 o
-12 23 0 36.356 38.936 2.569 25.484 o
-12 23 2 104.981 101.088 3.270 15.733 o
-12 23 4 34.798 36.458 1.879 47.662 o
-12 23 6 90.915 91.623 2.468 27.625 o
-12 23 7 4.789 5.230 1.249 107.821 o
-12 23 8 23.226 22.698 1.564 68.782 o
-12 23 9 11.892 13.365 1.229 111.415 o
-12 23 10 0.356 0.091 0.995 169.849 o
-12 23 11 14.192 13.050 1.229 111.415 o
-12 23 13 4.550 5.291 1.087 142.478 o
-12 23 14 1.717 1.757 1.026 159.909 o
-12 23 15 0.876 1.950 1.107 137.297 o
-12 23 16 18.408 17.559 1.391 86.911 o
-12 23 17 2.315 1.442 1.107 137.297 o
-12 23 18 16.526 16.056 1.371 89.505 o
-12 24 -9 0.109 1.767 2.031 40.781 o
-12 24 -8 1.358 2.955 2.529 26.310 o
-12 24 -7 10.820 11.811 2.072 39.197 o
-12 24 -5 1.447 2.051 1.676 59.917 o
-12 24 -4 5.134 5.068 1.747 55.139 o
-12 24 -3 26.740 25.714 1.899 46.648 o
-12 24 -2 20.547 22.819 1.889 47.151 o
-12 24 -1 33.902 34.884 2.305 31.657 o
-12 24 0 46.132 50.117 2.833 20.956 o
-12 24 1 5.676 5.423 1.960 43.793 o
-12 24 2 21.066 21.205 1.980 42.899 o
-12 24 3 2.938 2.092 1.168 123.344 o
-12 24 4 2.553 1.341 1.188 119.163 o
-12 24 5 37.357 39.038 2.072 39.197 o
-12 24 6 0.769 3.351 1.198 117.152 o
-12 24 7 1.073 2.234 1.188 119.163 o
-12 24 8 0.161 0.213 1.158 125.518 o
-12 24 9 0.026 0.386 1.148 127.749 o
-12 24 10 0.184 0.244 1.127 132.394 o
-12 24 11 4.544 4.275 1.066 147.957 o
-12 24 12 0.586 4.225 1.066 147.957 o
-12 24 13 9.437 8.795 1.158 125.518 o
-12 24 15 25.861 26.912 1.513 73.475 o
-12 24 16 4.462 4.712 1.148 127.749 o
-12 24 17 0.219 0.904 1.066 147.957 o
-12 25 -8 5.602 7.810 2.640 24.131 o
-12 25 -7 8.444 8.805 2.732 22.543 o
-12 25 -6 1.453 0.812 2.458 27.854 o
-12 25 -5 0.414 2.133 2.417 28.798 o
-12 25 -4 0.340 2.925 2.559 25.687 o
-12 25 -3 20.238 18.991 1.828 50.347 o
-12 25 -2 0.003 0.447 1.371 89.505 o
-12 25 0 9.960 9.607 2.072 39.197 o
-12 25 2 25.906 24.983 1.767 53.879 o
-12 25 3 26.890 27.897 1.686 59.197 o
-12 25 4 7.878 9.272 1.280 102.748 o
-12 25 5 4.955 4.143 1.198 117.152 o
-12 25 6 29.303 28.974 1.615 64.524 o
-12 25 7 31.290 31.472 1.767 53.879 o
-12 25 8 46.432 46.167 2.163 35.955 o
-12 25 9 0.292 0.051 1.127 132.394 o
-12 25 10 1.732 0.904 1.127 132.394 o
-12 25 11 4.956 5.545 1.219 113.280 o
-12 25 12 1.353 0.884 1.127 132.394 o
-12 25 13 7.536 7.617 1.158 125.518 o
-12 25 14 4.374 4.265 1.056 150.816 o
-12 25 15 2.501 3.961 1.117 134.812 o
-12 26 -6 18.543 20.666 3.189 16.545 o
-12 26 -5 5.117 4.936 2.539 26.100 o
-12 26 -4 5.653 5.545 2.590 25.086 o
-12 26 -3 7.493 9.942 2.031 40.781 o
-12 26 -2 57.548 67.107 3.626 12.799 o
-12 26 -1 33.880 31.675 2.610 24.697 o
-12 26 0 4.742 5.697 1.605 65.343 o
-12 26 1 1.287 0.457 1.361 90.846 o
-12 26 2 15.533 12.948 1.523 72.499 o
-12 26 3 0.101 0.041 1.239 109.596 o
-12 26 4 4.016 3.626 1.148 127.749 o
-12 26 5 1.663 1.330 1.127 132.394 o
-12 26 6 18.770 16.432 1.412 84.428 o
-12 26 8 4.041 4.407 1.198 117.152 o
-12 26 9 13.914 15.416 1.391 86.911 o
-12 26 10 0.754 1.310 1.127 132.394 o
-12 26 11 5.036 4.560 1.198 117.152 o
-12 26 12 23.781 22.515 1.493 75.488 o
-12 26 13 9.069 8.815 1.259 106.089 o
-12 27 -4 3.029 2.255 2.468 27.625 o
-12 27 -3 0.187 4.245 2.366 30.047 o
-12 27 -2 4.685 4.479 1.828 50.347 o
-12 27 -1 23.513 26.293 2.427 28.557 o
-12 27 0 10.396 16.086 2.194 34.963 o
-12 27 1 2.153 2.539 1.594 66.178 o
-12 27 2 1.055 0.772 1.432 82.050 o
-12 27 3 5.045 5.484 1.574 67.897 o
-12 27 4 4.283 4.194 1.280 102.748 o
-12 27 6 2.203 1.767 1.127 132.394 o
-12 27 7 8.396 8.135 1.259 106.089 o
-12 27 9 2.557 2.315 1.137 130.041 o
-12 27 10 18.244 17.924 1.412 84.428 o
-12 27 11 5.409 5.261 1.188 119.163 o
-12 28 0 3.566 3.605 1.828 50.347 o
-12 28 1 1.109 0.102 1.686 59.197 o
-12 28 4 2.692 2.651 1.239 109.596 o
-11 0 -9 12.219 10.917 1.026 159.909 o
-11 0 -7 579.909 583.838 3.697 12.312 o
-11 0 -5 14.926 16.015 0.924 196.985 o
-11 0 -3 232.760 259.838 3.372 14.799 o
-11 0 -1 24.434 24.129 3.534 13.470 o
-11 0 1 661.545 650.945 10.216 1.612 o
-11 0 3 1791.200 1769.560 16.492 0.619 o
-11 0 5 2.596 0.366 1.869 48.181 o
-11 0 7 1668.060 1682.890 16.533 0.615 o
-11 0 9 138.436 140.856 2.610 24.697 o
-11 0 11 327.425 328.854 3.768 11.851 o
-11 0 13 103.606 99.778 2.762 22.048 o
-11 0 15 75.415 74.501 2.783 21.728 o
-11 0 17 141.706 143.812 3.656 12.587 o
-11 0 19 92.455 102.276 3.514 13.626 o
-11 0 21 250.798 261.534 4.814 7.260 o
-11 0 23 30.835 25.023 3.260 15.831 o
-11 0 25 46.548 47.101 4.844 7.169 o
-11 0 27 5.635 7.688 2.244 33.399 o
-11 1 -10 54.898 54.271 1.259 106.089 o
-11 1 -9 3.024 2.904 0.640 410.992 o
-11 1 -8 248.166 251.693 1.930 45.186 o
-11 1 -7 151.457 155.074 1.483 76.526 o
-11 1 -6 650.362 657.780 2.458 27.854 o
-11 1 -5 132.361 136.307 1.361 90.846 o
-11 1 -4 28.101 26.861 1.016 163.123 o
-11 1 -3 367.379 389.432 2.712 22.882 o
-11 1 -2 232.430 233.180 5.707 5.165 o
-11 1 -1 337.643 340.056 6.520 3.958 o
-11 1 0 4.293 4.133 1.544 70.604 o
-11 1 1 1128.510 1096.190 9.231 1.974 o
-11 1 2 144.456 141.445 3.778 11.788 o
-11 1 3 1.901 1.696 1.310 98.025 o
-11 1 4 611.642 634.961 7.180 3.263 o
-11 1 5 457.650 467.964 6.307 4.230 o
-11 1 6 10.252 7.688 1.665 60.650 o
-11 1 7 426.424 424.692 6.439 4.058 o
-11 1 8 1417.310 1413.950 11.719 1.225 o
-11 1 9 88.974 89.683 1.879 47.662 o
-11 1 10 678.396 705.003 3.585 13.091 o
-11 1 11 109.126 105.282 1.818 50.911 o
-11 1 12 351.066 361.393 2.579 25.284 o
-11 1 13 8.809 8.409 0.823 248.625 o
-11 1 14 176.834 185.886 2.447 28.085 o
-11 1 15 3.305 3.280 0.955 184.612 o
-11 1 16 325.269 322.020 3.179 16.651 o
-11 1 17 17.204 15.325 1.290 101.136 o
-11 1 18 25.329 21.804 1.422 83.226 o
-11 1 19 26.478 23.835 1.513 73.475 o
-11 1 20 4.666 5.433 1.219 113.280 o
-11 1 22 9.247 6.774 1.919 45.666 o
-11 1 24 36.547 33.736 2.255 33.099 o
-11 1 25 7.828 7.830 1.767 53.879 o
-11 1 26 36.794 35.280 2.194 34.963 o
-11 1 27 1.391 1.665 1.432 82.050 o
-11 1 28 1.070 1.503 1.422 83.226 o
-11 2 -10 1.500 0.315 0.609 453.119 o
-11 2 -9 58.085 57.937 1.178 121.227 o
-11 2 -8 4.894 4.489 0.599 468.609 o
-11 2 -7 51.249 50.199 1.076 145.179 o
-11 2 -6 18.034 17.650 0.670 374.479 o
-11 2 -5 4.497 3.189 0.528 603.265 o
-11 2 -4 231.879 234.145 1.706 57.796 o
-11 2 -3 121.346 119.012 1.533 71.542 o
-11 2 -2 4.346 5.657 1.259 106.089 o
-11 2 -1 11.733 14.177 2.224 34.012 o
-11 2 2 289.989 291.635 5.261 6.079 o
-11 2 3 503.892 484.639 6.885 3.549 o
-11 2 4 13.918 13.842 1.950 44.250 o
-11 2 5 150.283 146.391 4.306 9.074 o
-11 2 6 805.324 817.972 8.927 2.111 o
-11 2 7 74.899 74.805 3.554 13.316 o
-11 2 8 47.136 50.107 2.945 19.396 o
-11 2 9 202.859 211.701 2.803 21.414 o
-11 2 10 236.251 241.517 2.579 25.284 o
-11 2 11 371.629 364.256 2.813 21.260 o
-11 2 12 2.587 2.265 0.660 386.090 o
-11 2 13 344.759 349.582 2.387 29.538 o
-11 2 14 0.634 0.396 0.660 386.090 o
-11 2 15 2.246 1.513 0.701 342.623 o
-11 2 16 160.661 164.955 1.980 42.899 o
-11 2 17 6.457 5.677 0.985 173.369 o
-11 2 18 5.635 5.149 1.066 147.957 o
-11 2 19 6.353 5.616 1.208 115.192 o
-11 2 20 148.762 146.147 2.823 21.107 o
-11 2 21 21.563 22.251 1.544 70.604 o
-11 2 22 13.509 13.740 2.041 40.376 o
-11 2 24 11.825 7.251 1.726 56.444 o
-11 2 25 12.478 11.394 1.848 49.246 o
-11 2 26 2.491 2.813 1.635 62.931 o
-11 2 27 1.533 0.812 1.391 86.911 o
-11 2 28 1.494 1.899 1.412 84.428 o
-11 3 -10 11.812 10.196 0.792 268.118 o
-11 3 -9 15.465 15.457 0.802 261.373 o
-11 3 -8 78.574 78.796 1.320 96.522 o
-11 3 -7 300.789 296.337 1.919 45.666 o
-11 3 -6 124.990 127.756 1.320 96.522 o
-11 3 -5 121.537 118.271 1.422 83.226 o
-11 3 -4 26.218 24.891 0.934 192.726 o
-11 3 -3 717.412 741.299 3.057 18.005 o
-11 3 -2 36.571 36.478 1.381 88.194 o
-11 3 0 5.925 4.844 1.544 70.604 o
-11 3 1 131.823 136.825 4.042 10.298 o
-11 3 2 173.244 174.898 4.529 8.201 o
-11 3 4 74.606 70.540 3.382 14.710 o
-11 3 5 21.171 25.764 2.336 30.836 o
-11 3 6 284.521 297.393 5.687 5.202 o
-11 3 7 391.905 384.466 6.408 4.097 o
-11 3 8 588.399 560.155 7.312 3.147 o
-11 3 9 554.443 568.920 4.326 8.989 o
-11 3 10 273.459 276.605 2.498 26.955 o
-11 3 11 452.042 454.122 2.986 18.872 o
-11 3 12 7.796 6.804 0.762 289.996 o
-11 3 13 169.816 175.019 1.970 43.342 o
-11 3 14 73.774 72.916 1.452 79.771 o
-11 3 15 172.046 172.338 1.950 44.250 o
-11 3 16 15.235 12.654 0.894 210.644 o
-11 3 17 0.880 1.320 0.792 268.118 o
-11 3 18 32.268 32.477 1.462 78.666 o
-11 3 19 16.759 16.919 1.239 109.596 o
-11 3 20 0.880 1.737 1.016 163.123 o
-11 3 21 13.081 14.512 1.269 104.399 o
-11 3 22 15.951 16.360 1.554 69.684 o
-11 3 23 0.221 0.000 1.249 107.821 o
-11 3 24 2.224 1.726 1.594 66.178 o
-11 3 25 0.020 0.335 1.544 70.604 o
-11 3 27 1.272 1.219 1.523 72.499 o
-11 3 28 1.059 2.072 1.422 83.226 o
-11 4 -10 1.118 1.615 0.701 342.623 o
-11 4 -9 9.883 8.784 0.802 261.373 o
-11 4 -8 15.196 15.111 0.863 225.776 o
-11 4 -7 4.045 4.722 0.660 386.090 o
-11 4 -6 249.805 244.645 1.777 53.265 o
-11 4 -5 78.297 76.775 1.178 121.227 o
-11 4 -4 0.800 1.442 0.538 580.715 o
-11 4 -3 197.478 195.239 1.605 65.343 o
-11 4 -2 3.822 5.393 0.731 314.666 o
-11 4 -1 333.830 335.019 3.199 16.440 o
-11 4 0 123.685 128.223 4.316 9.031 o
-11 4 1 155.819 153.612 4.133 9.848 o
-11 4 2 137.515 142.969 4.072 10.144 o
-11 4 3 51.337 52.341 2.894 20.083 o
-11 4 4 361.368 354.070 5.829 4.951 o
-11 4 5 2.651 0.853 1.381 88.194 o
-11 4 6 161.811 168.195 4.570 8.055 o
-11 4 8 2.555 1.737 1.148 127.749 o
-11 4 9 4.771 5.646 0.823 248.625 o
-11 4 10 72.003 70.063 1.696 58.490 o
-11 4 11 5.047 3.778 0.701 342.623 o
-11 4 12 184.166 187.886 2.001 42.032 o
-11 4 13 88.825 85.804 1.605 65.343 o
-11 4 14 23.040 22.007 1.056 150.816 o
-11 4 15 103.094 104.794 1.686 59.197 o
-11 4 17 101.279 98.295 1.828 50.347 o
-11 4 18 13.437 13.283 1.005 166.435 o
-11 4 19 106.209 103.840 1.869 48.181 o
-11 4 20 113.442 114.269 1.960 43.793 o
-11 4 21 29.016 27.552 1.381 88.194 o
-11 4 22 14.215 12.085 1.473 77.585 o
-11 4 23 0.578 1.148 1.259 106.089 o
-11 4 24 10.233 10.287 1.483 76.526 o
-11 4 26 1.378 0.802 1.269 104.399 o
-11 4 27 0.542 0.792 1.493 75.488 o
-11 4 28 0.004 0.975 1.483 76.526 o
-11 5 -10 0.058 0.071 0.782 275.127 o
-11 5 -9 23.113 22.494 1.076 145.179 o
-11 5 -8 75.729 81.498 1.513 73.475 o
-11 5 -7 166.258 164.234 1.696 58.490 o
-11 5 -6 52.239 50.869 1.127 132.394 o
-11 5 -5 34.578 35.646 1.016 163.123 o
-11 5 -4 208.486 218.718 1.757 54.503 o
-11 5 -3 233.707 230.895 1.726 56.444 o
-11 5 -2 82.454 87.296 1.391 86.911 o
-11 5 -1 52.974 54.251 1.330 95.054 o
-11 5 0 99.335 102.052 1.940 44.715 o
-11 5 1 3.115 3.016 1.473 77.585 o
-11 5 2 544.866 548.913 7.149 3.291 o
-11 5 3 19.098 17.599 2.011 41.609 o
-11 5 4 152.001 151.052 4.184 9.610 o
-11 5 5 90.427 92.984 3.879 11.179 o
-11 5 6 468.616 469.162 7.403 3.069 o
-11 5 7 378.247 384.882 6.550 3.921 o
-11 5 8 11.108 12.095 1.066 147.957 o
-11 5 9 290.572 288.202 2.529 26.310 o
-11 5 10 25.151 22.210 1.097 139.852 o
-11 5 11 36.225 39.413 1.198 117.152 o
-11 5 12 5.410 6.875 0.741 306.104 o
-11 5 13 60.380 60.354 1.513 73.475 o
-11 5 14 9.926 8.216 0.843 236.787 o
-11 5 15 29.365 29.999 1.249 107.821 o
-11 5 16 2.087 1.168 0.772 282.415 o
-11 5 17 0.135 0.498 0.752 297.887 o
-11 5 19 0.002 0.772 0.833 242.598 o
-11 5 20 19.738 18.666 1.097 139.852 o
-11 5 21 0.329 0.325 0.894 210.644 o
-11 5 23 25.609 25.734 1.737 55.786 o
-11 5 24 8.231 7.485 1.422 83.226 o
-11 5 25 20.662 21.621 1.706 57.796 o
-11 5 27 4.456 5.139 1.341 93.620 o
-11 5 28 0.388 0.325 1.584 67.029 o
-11 6 -10 208.732 206.461 2.387 29.538 o
-11 6 -9 120.564 115.600 1.899 46.648 o
-11 6 -8 2.166 1.747 0.680 363.384 o
-11 6 -7 8.276 8.378 0.721 323.592 o
-11 6 -6 27.554 27.206 0.965 180.746 o
-11 6 -5 173.008 165.910 1.615 64.524 o
-11 6 -4 135.764 136.337 1.401 85.656 o
-11 6 -3 173.141 172.308 1.594 66.178 o
-11 6 -2 0.816 0.416 0.579 502.071 o
-11 6 -1 158.690 163.879 1.706 57.796 o
-11 6 0 121.035 119.845 1.554 69.684 o
-11 6 1 423.249 426.631 2.915 19.804 o
-11 6 2 168.704 167.931 2.356 30.307 o
-11 6 3 514.591 508.149 4.895 7.021 o
-11 6 4 257.693 265.109 4.326 8.989 o
-11 6 5 165.775 167.179 3.128 17.195 o
-11 6 6 240.390 248.515 3.260 15.831 o
-11 6 7 165.203 161.381 2.255 33.099 o
-11 6 8 123.854 123.348 1.747 55.139 o
-11 6 9 7.769 9.018 0.802 261.373 o
-11 6 10 210.916 214.331 1.970 43.342 o
-11 6 11 16.236 16.086 0.782 275.127 o
-11 6 12 309.254 310.036 2.326 31.106 o
-11 6 13 55.816 51.641 1.381 88.194 o
-11 6 14 11.977 12.877 0.863 225.776 o
-11 6 15 132.249 129.320 1.828 50.347 o
-11 6 16 3.206 2.102 0.802 261.373 o
-11 6 17 260.330 263.727 2.600 24.891 o
-11 6 18 0.566 0.345 0.812 254.880 o
-11 6 19 215.348 219.470 2.376 29.791 o
-11 6 20 17.386 15.995 1.076 145.179 o
-11 6 21 196.026 196.915 2.397 29.288 o
-11 6 22 22.579 19.905 1.249 107.821 o
-11 6 23 27.745 26.993 1.523 72.499 o
-11 6 24 0.277 0.812 1.300 99.562 o
-11 6 25 34.842 35.768 2.153 36.295 o
-11 6 26 0.099 0.782 1.280 102.748 o
-11 6 27 0.050 0.203 1.493 75.488 o
-11 7 -10 83.880 81.792 1.828 50.347 o
-11 7 -9 36.372 40.835 1.523 72.499 o
-11 7 -8 28.719 26.404 1.158 125.518 o
-11 7 -7 0.682 1.208 0.670 374.479 o
-11 7 -6 388.056 395.728 2.224 34.012 o
-11 7 -5 124.863 126.720 1.432 82.050 o
-11 7 -4 439.886 436.208 2.214 34.324 o
-11 7 -3 1.075 0.975 0.518 627.155 o
-11 7 -2 701.554 704.069 2.884 20.224 o
-11 7 -1 102.345 103.728 1.513 73.475 o
-11 7 0 831.365 846.926 3.412 14.449 o
-11 7 1 613.859 617.361 2.894 20.083 o
-11 7 2 735.961 740.029 3.565 13.240 o
-11 7 3 136.528 134.692 1.889 47.151 o
-11 7 4 277.442 284.546 2.539 26.100 o
-11 7 5 50.123 50.605 1.432 82.050 o
-11 7 6 33.190 29.603 1.168 123.344 o
-11 7 7 218.907 217.855 2.133 36.989 o
-11 7 8 0.927 0.518 0.660 386.090 o
-11 7 9 97.406 94.487 1.554 69.684 o
-11 7 10 67.537 65.137 1.330 95.054 o
-11 7 11 22.940 20.798 0.863 225.776 o
-11 7 12 25.852 26.018 1.076 145.179 o
-11 7 13 138.214 145.315 1.848 49.246 o
-11 7 14 1.896 1.798 0.680 363.384 o
-11 7 15 20.515 19.509 1.046 153.759 o
-11 7 16 49.516 47.223 1.564 68.782 o
-11 7 17 2.837 2.183 0.863 225.776 o
-11 7 19 21.703 20.829 1.127 132.394 o
-11 7 20 8.792 9.221 0.995 169.849 o
-11 7 21 0.155 0.701 0.904 205.937 o
-11 7 22 5.344 4.428 1.026 159.909 o
-11 7 23 12.894 14.147 1.341 93.620 o
-11 7 26 7.347 6.682 1.686 59.197 o
-11 7 27 1.217 1.229 1.513 73.475 o
-11 7 28 0.324 0.802 1.452 79.771 o
-11 8 -10 67.429 67.412 1.787 52.661 o
-11 8 -9 6.099 5.626 0.894 210.644 o
-11 8 -8 6.805 5.525 0.812 254.880 o
-11 8 -7 51.785 52.819 1.361 90.846 o
-11 8 -6 8.253 9.140 0.701 342.623 o
-11 8 -5 0.197 0.731 0.559 539.249 o
-11 8 -4 31.494 29.045 1.005 166.435 o
-11 8 -3 121.801 124.618 1.422 83.226 o
-11 8 -2 25.348 23.764 0.934 192.726 o
-11 8 -1 93.873 91.704 1.422 83.226 o
-11 8 0 180.877 179.975 1.919 45.666 o
-11 8 1 260.645 265.515 2.204 34.641 o
-11 8 2 546.414 547.644 3.280 15.635 o
-11 8 3 208.511 206.968 2.173 35.620 o
-11 8 4 386.156 384.567 2.772 21.887 o
-11 8 5 113.170 114.290 1.523 72.499 o
-11 8 6 16.111 15.477 0.792 268.118 o
-11 8 7 22.360 22.708 1.046 153.759 o
-11 8 8 4.885 4.154 0.650 398.249 o
-11 8 9 120.538 120.962 1.361 90.846 o
-11 8 10 141.031 148.849 1.584 67.029 o
-11 8 11 0.252 0.071 0.538 580.715 o
-11 8 12 173.671 169.495 1.726 56.444 o
-11 8 13 15.941 13.811 0.802 261.373 o
-11 8 14 164.916 162.437 1.808 51.484 o
-11 8 15 168.739 169.322 1.869 48.181 o
-11 8 16 239.891 248.555 2.295 31.937 o
-11 8 17 155.962 148.757 1.980 42.899 o
-11 8 18 180.167 180.321 2.153 36.295 o
-11 8 19 309.075 303.354 2.508 26.738 o
-11 8 20 110.257 112.746 2.011 41.609 o
-11 8 21 57.770 53.225 1.798 52.068 o
-11 8 22 62.421 66.610 1.970 43.342 o
-11 8 23 35.896 35.006 1.970 43.342 o
-11 8 24 35.168 33.696 1.980 42.899 o
-11 8 25 9.531 11.750 1.483 76.526 o
-11 8 26 9.392 8.500 1.462 78.666 o
-11 9 -10 50.922 53.702 1.726 56.444 o
-11 9 -9 59.191 57.957 1.706 57.796 o
-11 9 -8 76.145 75.313 1.635 62.931 o
-11 9 -7 158.259 162.934 1.909 46.153 o
-11 9 -6 71.681 67.646 1.371 89.505 o
-11 9 -5 468.650 459.698 2.488 27.176 o
-11 9 -4 22.360 21.946 0.853 231.183 o
-11 9 -3 459.646 474.108 2.569 25.484 o
-11 9 -2 151.918 150.484 1.645 62.156 o
-11 9 -1 264.350 263.961 2.001 42.032 o
-11 9 0 132.287 129.371 1.605 65.343 o
-11 9 1 380.799 387.756 2.569 25.484 o
-11 9 2 32.079 32.548 1.168 123.344 o
-11 9 3 862.320 870.029 3.818 11.538 o
-11 9 4 26.281 28.303 1.076 145.179 o
-11 9 5 226.453 227.706 1.930 45.186 o
-11 9 6 100.239 103.098 1.432 82.050 o
-11 9 7 59.662 60.191 1.158 125.518 o
-11 9 8 59.046 61.725 1.137 130.041 o
-11 9 9 53.390 52.280 1.198 117.152 o
-11 9 10 49.349 49.041 1.178 121.227 o
-11 9 11 115.469 118.768 1.462 78.666 o
-11 9 12 8.698 7.028 0.660 386.090 o
-11 9 13 298.671 298.581 2.234 33.703 o
-11 9 14 0.167 0.142 0.691 352.774 o
-11 9 15 66.749 66.701 1.483 76.526 o
-11 9 16 34.992 37.748 1.290 101.136 o
-11 9 17 50.192 49.711 1.544 70.604 o
-11 9 18 10.237 11.374 0.955 184.612 o
-11 9 19 19.877 17.752 1.076 145.179 o
-11 9 20 4.965 3.859 0.904 205.937 o
-11 9 21 4.937 4.895 0.965 180.746 o
-11 9 22 12.541 12.857 1.168 123.344 o
-11 9 23 1.449 1.564 1.290 101.136 o
-11 9 24 0.380 0.416 1.310 98.025 o
-11 9 25 0.108 0.884 1.259 106.089 o
-11 9 26 0.307 0.559 1.239 109.596 o
-11 9 27 2.507 2.062 1.330 95.054 o
-11 10 -10 13.523 11.638 1.056 150.816 o
-11 10 -9 126.127 127.086 2.041 40.376 o
-11 10 -8 8.403 7.962 0.884 215.514 o
-11 10 -7 58.482 60.090 1.564 68.782 o
-11 10 -6 8.215 5.565 0.812 254.880 o
-11 10 -5 217.377 214.859 1.879 47.662 o
-11 10 -4 112.454 112.198 1.605 65.343 o
-11 10 -3 182.828 188.364 1.848 49.246 o
-11 10 -2 149.678 145.782 1.665 60.650 o
-11 10 -1 13.860 14.715 0.833 242.598 o
-11 10 0 112.705 114.280 1.584 67.029 o
-11 10 1 25.202 24.952 1.016 163.123 o
-11 10 2 303.825 305.659 2.153 36.295 o
-11 10 3 16.225 16.614 0.792 268.118 o
-11 10 4 174.829 175.172 1.726 56.444 o
-11 10 5 25.596 26.678 1.056 150.816 o
-11 10 6 132.340 131.970 1.594 66.178 o
-11 10 7 34.625 33.990 1.046 153.759 o
-11 10 8 29.327 30.162 1.117 134.812 o
-11 10 9 55.887 53.661 1.249 107.821 o
-11 10 10 99.131 98.295 1.584 67.029 o
-11 10 11 20.493 19.235 0.894 210.644 o
-11 10 12 10.654 12.105 0.741 306.104 o
-11 10 13 72.126 70.834 1.483 76.526 o
-11 10 14 152.125 145.680 1.869 48.181 o
-11 10 15 15.205 17.081 0.924 196.985 o
-11 10 16 118.404 116.595 1.757 54.503 o
-11 10 17 6.896 4.895 0.843 236.787 o
-11 10 18 225.227 228.061 2.590 25.086 o
-11 10 19 5.799 5.941 1.005 166.435 o
-11 10 20 197.377 202.013 2.437 28.320 o
-11 10 21 3.964 3.067 0.955 184.612 o
-11 10 22 19.916 15.914 1.229 111.415 o
-11 10 23 8.148 6.327 1.239 109.596 o
-11 10 24 20.345 19.265 1.432 82.050 o
-11 10 25 6.683 6.114 1.381 88.194 o
-11 10 26 4.108 3.950 1.320 96.522 o
-11 11 -10 22.224 18.930 1.158 125.518 o
-11 11 -9 83.021 82.645 1.808 51.484 o
-11 11 -8 2.129 2.051 0.823 248.625 o
-11 11 -7 143.288 141.852 2.082 38.816 o
-11 11 -6 45.015 40.155 1.493 75.488 o
-11 11 -5 15.668 16.685 0.894 210.644 o
-11 11 -4 328.009 341.589 2.397 29.288 o
-11 11 -3 601.531 580.243 2.955 19.263 o
-11 11 -2 9.985 8.074 0.741 306.104 o
-11 11 -1 82.346 83.671 1.523 72.499 o
-11 11 1 1131.100 1147.190 4.103 9.994 o
-11 11 2 34.385 32.812 1.117 134.812 o
-11 11 3 129.839 130.579 1.635 62.931 o
-11 11 5 121.848 118.088 1.594 66.178 o
-11 11 6 73.383 69.352 1.259 106.089 o
-11 11 7 37.641 38.784 1.127 132.394 o
-11 11 8 1.029 1.838 0.680 363.384 o
-11 11 9 147.351 153.693 1.747 55.139 o
-11 11 10 73.965 78.877 1.544 70.604 o
-11 11 11 25.483 28.933 1.107 137.297 o
-11 11 12 114.698 111.507 1.706 57.796 o
-11 11 13 248.063 248.210 2.255 33.099 o
-11 11 14 108.517 100.427 1.747 55.139 o
-11 11 15 3.528 2.925 0.823 248.625 o
-11 11 16 10.137 10.968 0.965 180.746 o
-11 11 18 85.454 85.011 1.970 43.342 o
-11 11 19 17.722 20.108 1.239 109.596 o
-11 11 20 0.758 2.620 0.985 173.369 o
-11 11 22 10.559 10.480 1.158 125.518 o
-11 11 23 7.439 6.327 1.249 107.821 o
-11 11 24 1.454 1.574 1.158 125.518 o
-11 11 25 0.632 0.559 1.117 134.812 o
-11 11 26 3.640 3.453 1.320 96.522 o
-11 12 -10 44.749 43.039 1.919 45.666 o
-11 12 -9 54.157 56.982 1.665 60.650 o
-11 12 -8 8.230 6.489 0.955 184.612 o
-11 12 -7 4.690 4.824 0.894 210.644 o
-11 12 -6 60.563 57.135 1.645 62.156 o
-11 12 -5 0.006 0.457 0.721 323.592 o
-11 12 -4 152.926 148.930 1.828 50.347 o
-11 12 -3 57.262 56.627 1.391 86.911 o
-11 12 -2 550.732 551.432 2.925 19.667 o
-11 12 -1 98.541 94.862 1.625 63.720 o
-11 12 0 33.166 30.081 1.188 119.163 o
-11 12 1 123.981 124.892 1.848 49.246 o
-11 12 2 154.115 151.428 1.737 55.786 o
-11 12 3 267.496 267.302 2.143 36.639 o
-11 12 5 51.386 51.844 1.239 109.596 o
-11 12 6 4.939 4.519 0.630 424.357 o
-11 12 7 5.128 4.804 0.691 352.774 o
-11 12 8 99.116 101.981 1.757 54.503 o
-11 12 9 71.381 72.916 1.533 71.542 o
-11 12 10 86.371 83.183 1.615 64.524 o
-11 12 11 0.430 0.680 0.701 342.623 o
-11 12 12 74.642 67.422 1.686 59.197 o
-11 12 13 114.887 121.348 2.194 34.963 o
-11 12 14 38.352 41.140 1.757 54.503 o
-11 12 15 0.987 0.223 0.843 236.787 o
-11 12 16 86.990 82.330 1.767 53.879 o
-11 12 17 46.686 44.816 1.625 63.720 o
-11 12 18 115.398 109.699 2.153 36.295 o
-11 12 19 34.556 36.550 1.645 62.156 o
-11 12 20 207.141 215.205 2.691 23.229 o
-11 12 21 60.442 63.624 1.980 42.899 o
-11 12 22 11.200 11.080 1.188 119.163 o
-11 12 23 10.223 10.866 1.330 95.054 o
-11 12 24 10.125 10.765 1.300 99.562 o
-11 12 25 14.524 13.883 1.361 90.846 o
-11 12 26 0.504 0.142 1.107 137.297 o
-11 13 -10 84.990 83.316 2.204 34.641 o
-11 13 -9 0.142 0.640 0.985 173.369 o
-11 13 -8 104.944 99.402 2.173 35.620 o
-11 13 -7 42.401 43.841 1.645 62.156 o
-11 13 -6 154.025 160.304 2.173 35.620 o
-11 13 -5 88.877 80.858 1.635 62.931 o
-11 13 -4 110.106 108.399 1.737 55.786 o
-11 13 -3 207.818 206.268 2.092 38.440 o
-11 13 -2 382.906 390.346 2.752 22.211 o
-11 13 -1 9.806 7.860 0.833 242.598 o
-11 13 0 3.470 1.798 0.650 398.249 o
-11 13 1 11.362 8.632 0.802 261.373 o
-11 13 2 535.770 536.493 2.732 22.543 o
-11 13 3 17.478 17.041 0.884 215.514 o
-11 13 4 35.577 33.361 1.219 113.280 o
-11 13 5 52.053 50.351 1.249 107.821 o
-11 13 6 7.876 7.221 0.741 306.104 o
-11 13 7 25.328 23.561 1.036 156.789 o
-11 13 8 82.180 78.867 1.676 59.917 o
-11 13 9 90.889 92.994 1.686 59.197 o
-11 13 10 26.511 21.672 1.066 147.957 o
-11 13 11 8.431 8.916 0.914 201.386 o
-11 13 12 278.333 282.942 2.671 23.583 o
-11 13 13 8.047 7.454 0.944 188.603 o
-11 13 14 1.254 0.498 0.934 192.726 o
-11 13 15 2.400 0.894 0.965 180.746 o
-11 13 16 26.886 22.789 1.259 106.089 o
-11 13 17 2.380 2.437 0.904 205.937 o
-11 13 18 9.234 9.160 1.026 159.909 o
-11 13 20 28.540 27.796 1.432 82.050 o
-11 13 21 0.060 1.290 0.995 169.849 o
-11 13 22 1.284 1.259 1.026 159.909 o
-11 13 24 9.580 10.409 1.290 101.136 o
-11 13 25 2.334 3.077 1.178 121.227 o
-11 14 -10 1.327 0.995 1.036 156.789 o
-11 14 -9 66.417 68.225 2.082 38.816 o
-11 14 -8 139.652 136.175 2.437 28.320 o
-11 14 -7 16.266 15.152 1.229 111.415 o
-11 14 -5 0.517 0.731 0.752 297.887 o
-11 14 -4 44.696 44.319 1.432 82.050 o
-11 14 -3 3.206 3.707 0.772 282.415 o
-11 14 -2 6.683 5.108 0.833 242.598 o
-11 14 0 57.584 61.329 1.381 88.194 o
-11 14 1 10.608 9.942 0.833 242.598 o
-11 14 2 148.835 150.951 1.726 56.444 o
-11 14 3 160.205 165.565 1.787 52.661 o
-11 14 4 134.175 133.077 1.584 67.029 o
-11 14 5 19.216 17.691 0.863 225.776 o
-11 14 6 3.956 3.169 0.711 332.904 o
-11 14 7 35.008 36.123 1.310 98.025 o
-11 14 8 12.566 10.694 0.985 173.369 o
-11 14 9 14.641 11.760 0.955 184.612 o
-11 14 10 16.721 17.498 1.056 150.816 o
-11 14 11 17.366 15.609 1.046 153.759 o
-11 14 12 0.293 0.995 0.833 242.598 o
-11 14 13 135.245 132.366 2.173 35.620 o
-11 14 14 152.967 142.370 2.437 28.320 o
-11 14 15 52.293 57.358 1.990 42.462 o
-11 14 16 5.388 5.423 1.026 159.909 o
-11 14 17 65.722 65.381 1.980 42.899 o
-11 14 18 7.111 7.393 1.117 134.812 o
-11 14 19 58.509 61.745 2.163 35.955 o
-11 14 20 19.112 17.264 1.371 89.505 o
-11 14 21 19.741 17.244 1.259 106.089 o
-11 14 22 8.401 8.500 1.117 134.812 o
-11 14 24 1.381 0.995 1.127 132.394 o
-11 14 25 9.208 8.856 1.269 104.399 o
-11 15 -10 3.074 2.011 1.107 137.297 o
-11 15 -9 7.030 5.301 1.137 130.041 o
-11 15 -8 1.496 1.462 1.036 156.789 o
-11 15 -7 159.203 161.127 2.559 25.687 o
-11 15 -6 83.444 78.288 2.051 39.977 o
-11 15 -5 28.913 25.764 1.249 107.821 o
-11 15 -4 182.054 182.362 2.122 37.344 o
-11 15 -3 50.232 52.473 1.635 62.931 o
-11 15 -2 144.196 145.406 2.092 38.440 o
-11 15 -1 19.608 18.351 1.046 153.759 o
-11 15 0 231.372 230.397 2.356 30.307 o
-11 15 1 2.280 2.620 0.782 275.127 o
-11 15 2 405.398 404.807 2.691 23.229 o
-11 15 3 173.116 168.378 1.818 50.911 o
-11 15 4 2.532 2.458 0.680 363.384 o
-11 15 5 5.095 4.560 0.741 306.104 o
-11 15 6 26.288 24.840 1.107 137.297 o
-11 15 7 116.834 116.087 2.082 38.816 o
-11 15 8 16.130 12.684 0.985 173.369 o
-11 15 9 58.398 55.175 1.635 62.931 o
-11 15 10 140.703 142.583 2.163 35.955 o
-11 15 11 231.621 232.581 2.600 24.891 o
-11 15 12 115.445 118.047 2.112 37.704 o
-11 15 13 35.934 33.716 1.574 67.897 o
-11 15 14 0.297 0.619 0.975 177.000 o
-11 15 15 114.609 112.269 2.366 30.047 o
-11 15 16 37.485 40.591 1.909 46.153 o
-11 15 17 8.389 7.190 1.117 134.812 o
-11 15 18 12.880 12.420 1.188 119.163 o
-11 15 19 2.076 1.493 1.107 137.297 o
-11 15 20 9.906 8.886 1.290 101.136 o
-11 15 21 10.104 8.439 1.280 102.748 o
-11 15 22 2.972 3.361 1.158 125.518 o
-11 15 24 5.150 6.012 1.401 85.656 o
-11 15 25 17.919 20.280 1.483 76.526 o
-11 16 -10 26.484 23.561 1.452 79.771 o
-11 16 -9 24.050 22.169 1.432 82.050 o
-11 16 -8 240.531 235.292 2.996 18.744 o
-11 16 -7 4.685 5.687 1.107 137.297 o
-11 16 -6 5.004 3.747 1.046 153.759 o
-11 16 -5 14.376 12.877 1.076 145.179 o
-11 16 -4 41.045 36.346 1.655 61.396 o
-11 16 -3 30.369 29.969 1.513 73.475 o
-11 16 -2 2.369 0.640 0.812 254.880 o
-11 16 -1 1.113 0.559 0.802 261.373 o
-11 16 0 54.855 53.479 1.594 66.178 o
-11 16 1 5.211 5.687 0.863 225.776 o
-11 16 2 238.710 238.552 2.224 34.012 o
-11 16 3 14.295 11.537 0.823 248.625 o
-11 16 5 2.587 2.681 0.741 306.104 o
-11 16 6 131.662 131.716 2.011 41.609 o
-11 16 7 25.682 26.597 1.432 82.050 o
-11 16 8 47.915 48.614 1.635 62.931 o
-11 16 9 8.721 8.561 0.975 177.000 o
-11 16 10 85.771 82.960 1.930 45.186 o
-11 16 12 16.398 15.944 1.137 130.041 o
-11 16 13 18.307 15.751 1.148 127.749 o
-11 16 14 51.492 52.626 1.980 42.899 o
-11 16 15 0.445 1.574 1.036 156.789 o
-11 16 16 39.498 39.525 2.001 42.032 o
-11 16 17 4.149 3.940 1.036 156.789 o
-11 16 18 37.881 40.155 1.818 50.911 o
-11 16 19 46.572 51.102 2.021 41.192 o
-11 16 20 17.217 18.869 1.452 79.771 o
-11 16 21 13.236 13.446 1.330 95.054 o
-11 16 22 8.958 10.034 1.280 102.748 o
-11 16 23 2.612 2.305 1.330 95.054 o
-11 16 24 8.247 8.774 1.462 78.666 o
-11 17 -10 50.642 52.189 2.102 38.069 o
-11 17 -9 12.140 11.679 1.269 104.399 o
-11 17 -7 166.537 164.884 2.651 23.946 o
-11 17 -6 4.188 2.285 1.046 153.759 o
-11 17 -5 45.355 44.115 1.747 55.139 o
-11 17 -4 19.897 17.285 1.249 107.821 o
-11 17 -3 116.571 116.006 2.265 32.802 o
-11 17 -2 0.002 0.447 0.934 192.726 o
-11 17 -1 21.318 19.752 1.249 107.821 o
-11 17 0 27.398 25.612 1.178 121.227 o
-11 17 1 25.367 25.348 1.239 109.596 o
-11 17 2 6.125 5.230 0.752 297.887 o
-11 17 3 0.840 0.538 0.711 332.904 o
-11 17 4 11.307 12.278 0.904 205.937 o
-11 17 5 9.736 8.541 0.853 231.183 o
-11 17 6 5.215 6.073 0.914 201.386 o
-11 17 7 75.787 77.598 2.001 42.032 o
-11 17 8 29.335 25.409 1.300 99.562 o
-11 17 9 127.736 124.831 2.173 35.620 o
-11 17 10 25.770 25.602 1.269 104.399 o
-11 17 11 184.424 183.205 2.478 27.399 o
-11 17 12 97.894 100.326 2.082 38.816 o
-11 17 13 50.231 48.533 1.798 52.068 o
-11 17 14 19.628 17.904 1.341 93.620 o
-11 17 15 92.569 91.145 2.346 30.570 o
-11 17 16 5.664 4.732 1.148 127.749 o
-11 17 17 15.032 14.573 1.330 95.054 o
-11 17 18 0.627 1.097 1.036 156.789 o
-11 17 19 3.819 3.676 1.107 137.297 o
-11 17 21 0.824 0.457 1.117 134.812 o
-11 17 22 2.048 2.143 1.137 130.041 o
-11 17 23 6.476 4.844 1.371 89.505 o
-11 17 24 2.045 1.838 1.310 98.025 o
-11 18 -10 7.260 6.855 1.188 119.163 o
-11 18 -9 5.745 3.422 1.127 132.394 o
-11 18 -7 25.622 26.018 1.473 77.585 o
-11 18 -6 6.661 4.743 1.127 132.394 o
-11 18 -5 37.308 31.807 1.473 77.585 o
-11 18 -4 10.761 10.308 1.198 117.152 o
-11 18 -3 104.408 105.160 2.569 25.484 o
-11 18 -2 16.808 15.172 1.371 89.505 o
-11 18 -1 3.722 3.971 0.995 169.849 o
-11 18 0 0.100 0.518 0.914 201.386 o
-11 18 1 28.794 27.958 1.229 111.415 o
-11 18 2 22.718 22.017 1.056 150.816 o
-11 18 3 200.813 206.105 2.234 33.703 o
-11 18 4 20.156 19.986 1.046 153.759 o
-11 18 5 76.731 73.830 1.696 58.490 o
-11 18 6 12.459 10.582 1.005 166.435 o
-11 18 7 152.887 151.733 2.285 32.222 o
-11 18 8 43.510 42.704 1.726 56.444 o
-11 18 10 14.966 12.461 1.117 134.812 o
-11 18 11 27.786 27.887 1.422 83.226 o
-11 18 12 0.627 0.802 0.914 201.386 o
-11 18 13 0.061 0.030 0.914 201.386 o
-11 18 14 1.922 1.188 1.076 145.179 o
-11 18 15 11.548 8.835 1.229 111.415 o
-11 18 16 1.040 0.782 1.087 142.478 o
-11 18 17 7.191 6.134 1.208 115.192 o
-11 18 18 27.886 27.471 1.635 62.931 o
-11 18 19 2.357 2.285 1.087 142.478 o
-11 18 20 7.891 8.774 1.249 107.821 o
-11 18 21 10.841 11.191 1.300 99.562 o
-11 18 22 3.478 2.620 1.188 119.163 o
-11 18 23 4.507 4.468 1.351 92.217 o
-11 19 -10 2.054 1.940 1.137 130.041 o
-11 19 -9 1.538 1.249 1.117 134.812 o
-11 19 -8 4.889 4.885 1.168 123.344 o
-11 19 -7 15.178 15.416 1.320 96.522 o
-11 19 -5 68.655 66.498 2.519 26.522 o
-11 19 -4 22.608 23.236 1.594 66.178 o
-11 19 -3 1.938 0.223 1.117 134.812 o
-11 19 -2 119.572 119.581 2.701 23.054 o
-11 19 -1 2.410 2.793 1.026 159.909 o
-11 19 0 1.747 1.056 1.066 147.957 o
-11 19 1 1.011 0.762 0.944 188.603 o
-11 19 2 40.054 40.510 1.655 61.396 o
-11 19 4 3.178 2.265 0.812 254.880 o
-11 19 5 52.020 53.560 1.737 55.786 o
-11 19 6 28.731 29.664 1.452 79.771 o
-11 19 8 85.789 85.357 2.011 41.609 o
-11 19 9 55.671 50.747 1.828 50.347 o
-11 19 10 6.574 6.022 1.026 159.909 o
-11 19 11 36.999 35.280 1.645 62.156 o
-11 19 12 21.521 19.519 1.249 107.821 o
-11 19 13 13.612 11.486 1.127 132.394 o
-11 19 14 2.089 2.062 0.975 177.000 o
-11 19 15 1.514 2.051 1.117 134.812 o
-11 19 16 0.366 1.016 1.107 137.297 o
-11 19 17 10.511 10.095 1.310 98.025 o
-11 19 18 0.062 0.020 1.137 130.041 o
-11 19 20 12.116 13.162 1.351 92.217 o
-11 19 21 4.052 4.255 1.178 121.227 o
-11 19 22 3.527 3.270 1.320 96.522 o
-11 20 -10 0.743 0.162 1.239 109.596 o
-11 20 -9 18.554 15.335 1.533 71.542 o
-11 20 -8 0.457 1.056 1.219 113.280 o
-11 20 -6 8.377 6.205 1.310 98.025 o
-11 20 -5 10.385 9.323 1.523 72.499 o
-11 20 -4 6.083 7.393 1.310 98.025 o
-11 20 -3 2.365 2.976 1.208 115.192 o
-11 20 -2 28.131 29.898 2.041 40.376 o
-11 20 -1 37.895 35.118 2.062 39.584 o
-11 20 0 36.968 36.651 1.858 48.709 o
-11 20 1 26.696 26.282 1.432 82.050 o
-11 20 2 69.303 69.788 1.899 46.648 o
-11 20 3 3.763 3.219 0.955 184.612 o
-11 20 4 20.305 20.331 1.107 137.297 o
-11 20 5 23.617 23.043 1.249 107.821 o
-11 20 6 55.598 55.337 1.737 55.786 o
-11 20 7 18.260 17.153 1.208 115.192 o
-11 20 8 0.245 0.650 0.924 196.985 o
-11 20 9 0.460 0.366 0.934 192.726 o
-11 20 10 0.874 0.142 0.944 188.603 o
-11 20 11 35.505 34.275 1.676 59.917 o
-11 20 12 2.400 2.122 0.975 177.000 o
-11 20 13 11.175 10.937 1.158 125.518 o
-11 20 14 1.140 0.731 0.985 173.369 o
-11 20 15 5.031 6.235 1.219 113.280 o
-11 20 16 18.881 17.671 1.422 83.226 o
-11 20 17 9.039 8.449 1.269 104.399 o
-11 20 18 1.120 1.899 1.137 130.041 o
-11 20 20 4.202 3.301 1.249 107.821 o
-11 20 21 4.140 2.569 1.148 127.749 o
-11 20 22 4.375 4.316 1.584 67.029 o
-11 21 -10 3.669 2.661 1.442 80.898 o
-11 21 -9 13.251 12.623 1.503 74.472 o
-11 21 -8 34.300 34.244 2.041 40.376 o
-11 21 -7 27.345 26.485 1.726 56.444 o
-11 21 -6 0.346 0.934 1.615 64.524 o
-11 21 -5 14.324 13.283 1.960 43.793 o
-11 21 -4 12.816 10.755 1.544 70.604 o
-11 21 -3 6.785 5.169 1.442 80.898 o
-11 21 -2 11.508 13.984 1.645 62.156 o
-11 21 -1 9.830 8.916 1.290 101.136 o
-11 21 0 40.504 38.814 1.879 47.662 o
-11 21 1 13.333 15.000 1.300 99.562 o
-11 21 2 10.568 11.659 1.127 132.394 o
-11 21 3 27.803 29.014 1.371 89.505 o
-11 21 5 46.632 48.980 1.960 43.793 o
-11 21 6 113.561 117.072 2.112 37.704 o
-11 21 7 63.830 66.163 1.990 42.462 o
-11 21 8 67.560 65.909 2.001 42.032 o
-11 21 9 10.237 9.749 1.117 134.812 o
-11 21 10 48.800 50.259 1.909 46.153 o
-11 21 11 3.333 3.636 1.026 159.909 o
-11 21 12 58.410 57.561 1.960 43.793 o
-11 21 13 12.386 11.100 1.178 121.227 o
-11 21 14 31.914 29.451 1.462 78.666 o
-11 21 15 10.643 11.232 1.310 98.025 o
-11 21 16 0.029 0.203 1.097 139.852 o
-11 21 17 2.002 2.234 1.127 132.394 o
-11 21 18 0.426 0.305 1.097 139.852 o
-11 21 20 0.070 0.802 1.178 121.227 o
-11 21 21 0.842 0.680 1.158 125.518 o
-11 22 -10 1.825 1.473 1.401 85.656 o
-11 22 -9 3.481 2.590 1.442 80.898 o
-11 22 -8 17.620 15.609 1.696 58.490 o
-11 22 -7 0.992 1.940 1.645 62.156 o
-11 22 -5 3.257 3.189 1.645 62.156 o
-11 22 -3 2.078 1.473 1.341 93.620 o
-11 22 -2 1.579 1.300 1.341 93.620 o
-11 22 -1 0.358 0.498 1.016 163.123 o
-11 22 0 56.762 59.775 2.102 38.069 o
-11 22 1 7.037 7.464 1.168 123.344 o
-11 22 2 73.343 79.304 2.011 41.609 o
-11 22 3 62.159 67.321 2.194 34.963 o
-11 22 4 6.633 4.743 1.168 123.344 o
-11 22 5 71.523 69.900 2.122 37.344 o
-11 22 6 14.569 15.152 1.280 102.748 o
-11 22 7 63.539 64.792 2.255 33.099 o
-11 22 8 26.750 25.084 1.361 90.846 o
-11 22 9 22.341 21.723 1.330 95.054 o
-11 22 11 27.907 28.141 1.412 84.428 o
-11 22 12 1.407 1.005 1.005 166.435 o
-11 22 13 1.059 0.934 1.016 163.123 o
-11 22 14 1.613 1.848 1.046 153.759 o
-11 22 16 10.823 8.795 1.259 106.089 o
-11 22 17 0.060 0.721 1.087 142.478 o
-11 22 18 12.843 12.105 1.310 98.025 o
-11 22 19 5.488 5.738 1.188 119.163 o
-11 23 -10 0.519 0.295 1.787 52.661 o
-11 23 -9 0.411 0.609 1.798 52.068 o
-11 23 -8 0.094 0.609 1.645 62.156 o
-11 23 -7 25.260 26.922 2.234 33.703 o
-11 23 -6 4.576 3.351 1.747 55.139 o
-11 23 -5 0.793 0.061 1.574 67.897 o
-11 23 -4 7.156 7.972 1.544 70.604 o
-11 23 -3 48.204 51.184 2.640 24.131 o
-11 23 -2 3.341 3.950 1.442 80.898 o
-11 23 -1 78.866 80.380 2.275 32.510 o
-11 23 0 2.616 3.057 1.107 137.297 o
-11 23 1 35.439 35.463 1.889 47.151 o
-11 23 2 1.034 0.863 1.066 147.957 o
-11 23 3 6.789 6.652 1.208 115.192 o
-11 23 4 17.237 16.452 1.300 99.562 o
-11 23 5 16.132 16.340 1.310 98.025 o
-11 23 6 3.219 3.057 1.107 137.297 o
-11 23 7 3.786 2.783 1.168 123.344 o
-11 23 8 5.963 4.611 1.229 111.415 o
-11 23 9 7.587 6.063 1.168 123.344 o
-11 23 10 1.930 1.442 1.016 163.123 o
-11 23 12 8.079 8.835 1.178 121.227 o
-11 23 13 1.056 1.554 1.005 166.435 o
-11 23 14 0.767 0.295 0.985 173.369 o
-11 23 15 8.265 8.327 1.229 111.415 o
-11 23 16 1.365 1.960 1.097 139.852 o
-11 23 19 1.416 0.416 1.056 150.816 o
-11 24 -10 2.729 2.874 1.818 50.911 o
-11 24 -8 25.407 23.733 3.311 15.349 o
-11 24 -7 2.347 1.798 2.559 25.687 o
-11 24 -6 13.019 12.776 2.935 19.531 o
-11 24 -5 1.866 2.244 2.458 27.854 o
-11 24 -4 3.506 3.169 1.462 78.666 o
-11 24 -3 0.743 1.158 1.371 89.505 o
-11 24 -2 3.380 2.712 1.442 80.898 o
-11 24 -1 1.283 0.782 1.097 139.852 o
-11 24 0 43.814 42.704 2.041 40.376 o
-11 24 1 31.905 34.600 1.930 45.186 o
-11 24 2 83.537 88.810 2.417 28.798 o
-11 24 3 59.565 59.379 2.062 39.584 o
-11 24 4 1.371 0.965 1.066 147.957 o
-11 24 5 26.543 26.465 1.483 76.526 o
-11 24 6 80.738 81.975 2.427 28.557 o
-11 24 7 2.148 3.057 1.198 117.152 o
-11 24 8 6.528 5.575 1.249 107.821 o
-11 24 9 8.533 7.738 1.320 96.522 o
-11 24 11 26.097 24.871 1.554 69.684 o
-11 24 12 0.006 0.406 0.985 173.369 o
-11 24 13 15.242 15.193 1.249 107.821 o
-11 24 14 0.674 1.005 0.995 169.849 o
-11 24 15 8.181 8.805 1.208 115.192 o
-11 24 16 45.147 47.040 2.062 39.584 o
-11 24 17 3.471 4.519 1.148 127.749 o
-11 25 -10 6.709 8.724 2.651 23.946 o
-11 25 -9 0.024 0.264 2.366 30.047 o
-11 25 -8 1.094 0.721 2.468 27.625 o
-11 25 -7 26.661 25.125 3.290 15.539 o
-11 25 -6 18.667 18.432 3.169 16.757 o
-11 25 -4 2.987 3.158 2.478 27.399 o
-11 25 -3 19.848 18.280 2.224 34.012 o
-11 25 -2 8.906 9.343 1.818 50.911 o
-11 25 -1 6.508 6.154 1.391 86.911 o
-11 25 0 17.126 16.767 1.635 62.931 o
-11 25 1 6.198 6.286 1.432 82.050 o
-11 25 2 68.984 66.935 2.112 37.704 o
-11 25 3 0.627 1.239 1.066 147.957 o
-11 25 4 34.229 32.660 1.605 65.343 o
-11 25 5 5.354 5.108 1.168 123.344 o
-11 25 6 18.929 17.457 1.473 77.585 o
-11 25 7 12.397 12.755 1.381 88.194 o
-11 25 9 14.189 13.283 1.361 90.846 o
-11 25 10 6.660 5.880 1.229 111.415 o
-11 25 11 13.719 14.147 1.391 86.911 o
-11 25 12 16.837 18.310 1.462 78.666 o
-11 25 13 0.749 1.625 1.127 132.394 o
-11 25 14 3.473 3.869 1.046 153.759 o
-11 25 15 12.044 12.593 1.280 102.748 o
-11 25 16 5.331 5.474 1.127 132.394 o
-11 26 -7 9.962 11.750 2.823 21.107 o
-11 26 -6 5.790 5.870 2.600 24.891 o
-11 26 -5 0.907 1.645 2.437 28.320 o
-11 26 -4 2.576 2.447 2.519 26.522 o
-11 26 -2 12.037 13.436 1.879 47.662 o
-11 26 -1 26.109 27.176 1.787 52.661 o
-11 26 0 1.317 0.091 1.269 104.399 o
-11 26 1 33.169 35.341 2.001 42.032 o
-11 26 2 3.659 2.722 1.351 92.217 o
-11 26 3 46.107 48.218 2.092 38.440 o
-11 26 4 0.817 0.030 1.046 153.759 o
-11 26 5 11.874 12.380 1.351 92.217 o
-11 26 6 9.326 9.323 1.280 102.748 o
-11 26 7 36.968 38.164 1.869 48.181 o
-11 26 8 14.989 15.812 1.422 83.226 o
-11 26 9 0.619 0.752 1.117 134.812 o
-11 26 11 2.016 2.488 1.148 127.749 o
-11 26 13 3.918 3.067 1.158 125.518 o
-11 26 15 7.774 4.712 2.884 20.224 o
-11 27 -6 9.597 9.333 2.712 22.882 o
-11 27 -5 5.968 6.611 2.590 25.086 o
-11 27 -4 4.522 4.743 2.559 25.687 o
-11 27 -3 21.128 21.834 2.305 31.657 o
-11 27 -2 36.484 41.810 2.823 21.107 o
-11 27 -1 0.983 3.260 1.483 76.526 o
-11 27 1 2.950 0.254 1.300 99.562 o
-11 27 2 6.783 4.225 1.391 86.911 o
-11 27 3 8.843 8.703 1.391 86.911 o
-11 27 4 5.644 5.342 1.351 92.217 o
-11 27 5 9.834 8.856 1.412 84.428 o
-11 27 6 7.690 7.139 1.391 86.911 o
-11 27 7 0.851 0.345 1.259 106.089 o
-11 27 8 0.111 0.091 1.239 109.596 o
-11 27 9 15.662 16.015 1.594 66.178 o
-11 27 10 7.052 6.926 1.422 83.226 o
-11 27 11 6.185 6.479 1.412 84.428 o
-11 27 12 2.005 1.432 1.290 101.136 o
-11 27 13 6.955 7.546 1.300 99.562 o
-11 28 -4 2.400 3.016 2.275 32.510 o
-11 28 -3 1.910 2.833 2.285 32.222 o
-11 28 -2 16.770 15.568 2.102 38.069 o
-11 28 -1 37.761 40.937 2.508 26.738 o
-11 28 0 4.828 5.545 1.554 69.684 o
-11 28 1 10.108 11.780 1.726 56.444 o
-11 28 2 5.543 6.723 1.625 63.720 o
-11 28 3 0.841 0.782 1.229 111.415 o
-11 28 6 0.041 0.752 1.239 109.596 o
-11 28 7 3.324 2.255 1.280 102.748 o
-11 28 8 12.672 13.456 1.513 73.475 o
-11 28 9 8.563 8.338 1.432 82.050 o
-11 28 10 2.533 3.179 1.300 99.562 o
-11 29 1 31.444 34.864 2.315 31.379 o
-11 29 2 2.904 3.412 1.503 74.472 o
-11 29 3 7.817 9.495 1.503 74.472 o
-11 29 4 3.822 3.321 1.249 107.821 o
-11 29 5 1.744 2.062 1.239 109.596 o
-11 29 6 0.604 0.863 1.229 111.415 o
-10 0 -8 256.120 246.747 2.508 26.738 o
-10 0 -6 542.275 573.286 4.793 7.322 o
-10 0 -4 1677.160 1646.710 16.513 0.617 o
-10 0 -2 2194.180 2212.490 19.762 0.431 o
-10 0 0 954.378 932.993 12.319 1.109 o
-10 0 2 185.492 189.664 5.646 5.277 o
-10 0 4 321.313 323.706 7.068 3.367 o
-10 0 6 1505.990 1511.620 13.618 0.907 o
-10 0 8 2127.880 2037.510 15.721 0.681 o
-10 0 10 801.789 813.565 10.582 1.502 o
-10 0 12 253.806 260.914 3.341 15.070 o
-10 0 14 706.008 730.422 5.667 5.239 o
-10 0 16 335.244 330.500 4.397 8.700 o
-10 0 18 66.618 66.366 3.036 18.246 o
-10 0 20 108.635 118.474 3.575 13.165 o
-10 0 24 59.559 61.055 4.743 7.480 o
-10 0 26 39.867 35.605 3.006 18.618 o
-10 0 28 16.144 17.264 2.458 27.854 o
-10 1 -9 208.782 216.484 1.757 54.503 o
-10 1 -8 48.580 49.660 1.056 150.816 o
-10 1 -7 345.208 344.910 1.950 44.250 o
-10 1 -6 70.847 71.870 1.351 92.217 o
-10 1 -5 63.344 67.666 1.523 72.499 o
-10 1 -4 151.651 144.035 4.255 9.292 o
-10 1 -3 193.167 196.234 4.875 7.080 o
-10 1 -2 30.591 25.643 2.417 28.798 o
-10 1 -1 10.368 8.267 1.513 73.475 o
-10 1 0 63.047 62.568 2.833 20.956 o
-10 1 1 417.528 407.275 5.261 6.079 o
-10 1 2 7.196 7.149 1.412 84.428 o
-10 1 3 79.024 82.432 3.077 17.768 o
-10 1 4 1419.860 1411.970 9.871 1.727 o
-10 1 5 117.477 115.336 3.392 14.623 o
-10 1 6 605.278 612.537 6.428 4.071 o
-10 1 7 54.322 50.270 2.356 30.307 o
-10 1 8 213.572 210.462 3.920 10.948 o
-10 1 10 47.425 43.476 2.397 29.288 o
-10 1 11 19.338 20.514 1.026 159.909 o
-10 1 12 17.499 14.035 0.924 196.985 o
-10 1 13 50.674 55.713 1.574 67.897 o
-10 1 14 54.112 54.393 1.432 82.050 o
-10 1 15 26.576 30.304 1.462 78.666 o
-10 1 16 56.696 56.749 1.798 52.068 o
-10 1 17 126.732 131.645 2.305 31.657 o
-10 1 18 66.744 72.002 2.143 36.639 o
-10 1 19 47.668 47.365 2.031 40.781 o
-10 1 22 58.159 59.917 3.280 15.635 o
-10 1 23 7.263 6.205 1.858 48.709 o
-10 1 24 6.730 6.591 1.848 49.246 o
-10 1 25 12.663 11.313 1.818 50.911 o
-10 1 26 2.206 1.787 1.645 62.156 o
-10 1 27 22.475 21.255 1.808 51.484 o
-10 1 29 15.553 17.488 1.696 58.490 o
-10 2 -9 318.190 318.587 2.051 39.977 o
-10 2 -8 1148.260 1142.030 3.798 11.662 o
-10 2 -7 482.357 489.179 2.305 31.657 o
-10 2 -6 865.284 874.477 3.372 14.799 o
-10 2 -5 125.744 126.720 1.838 49.792 o
-10 2 -4 222.774 233.068 5.352 5.873 o
-10 2 -3 665.275 664.584 8.256 2.468 o
-10 2 -2 171.355 171.099 4.479 8.388 o
-10 2 -1 57.436 55.591 2.752 22.211 o
-10 2 0 470.273 458.062 5.586 5.392 o
-10 2 1 246.279 230.143 4.123 9.896 o
-10 2 2 775.637 781.951 7.099 3.339 o
-10 2 3 33.451 33.787 2.082 38.816 o
-10 2 4 135.340 128.193 3.290 15.539 o
-10 2 6 40.153 40.967 2.326 31.106 o
-10 2 7 875.330 878.347 7.667 2.862 o
-10 2 8 672.391 687.586 7.078 3.358 o
-10 2 9 490.186 475.713 6.093 4.531 o
-10 2 10 790.159 798.108 7.911 2.688 o
-10 2 11 363.303 389.005 3.057 18.005 o
-10 2 12 468.092 488.488 3.575 13.165 o
-10 2 13 478.624 494.064 2.651 23.946 o
-10 2 14 759.481 770.292 3.301 15.444 o
-10 2 15 397.199 401.618 2.549 25.892 o
-10 2 16 663.991 658.054 3.229 16.131 o
-10 2 17 3.840 2.904 0.782 275.127 o
-10 2 18 43.801 44.197 1.716 57.114 o
-10 2 19 17.286 16.553 1.178 121.227 o
-10 2 20 46.714 43.648 1.828 50.347 o
-10 2 22 27.698 28.242 1.869 48.181 o
-10 2 23 8.528 8.815 1.361 90.846 o
-10 2 24 0.037 0.660 1.269 104.399 o
-10 2 25 20.640 21.398 2.031 40.781 o
-10 2 27 2.569 2.427 1.422 83.226 o
-10 2 28 3.909 2.732 1.452 79.771 o
-10 2 29 23.170 21.936 1.787 52.661 o
-10 3 -9 10.781 10.602 0.741 306.104 o
-10 3 -8 193.621 197.219 1.869 48.181 o
-10 3 -7 14.717 14.604 0.752 297.887 o
-10 3 -6 5.640 3.879 0.630 424.357 o
-10 3 -5 10.312 12.583 0.802 261.373 o
-10 3 -4 349.558 359.818 6.449 4.045 o
-10 3 -3 412.102 421.503 6.733 3.711 o
-10 3 -2 246.541 248.575 5.189 6.247 o
-10 3 -1 452.339 457.484 5.921 4.799 o
-10 3 0 184.224 174.369 4.062 10.195 o
-10 3 1 134.026 131.625 3.483 13.865 o
-10 3 2 0.322 0.203 1.127 132.394 o
-10 3 3 356.429 358.772 5.443 5.678 o
-10 3 4 4.687 0.173 1.219 113.280 o
-10 3 5 414.021 408.798 5.575 5.412 o
-10 3 6 232.298 232.144 4.326 8.989 o
-10 3 7 7.805 7.078 1.483 76.526 o
-10 3 8 5.524 3.890 1.290 101.136 o
-10 3 9 25.936 24.596 2.041 40.376 o
-10 3 10 203.829 204.582 4.763 7.416 o
-10 3 11 105.516 113.619 1.980 42.899 o
-10 3 12 89.042 92.171 1.686 59.197 o
-10 3 13 3.597 3.138 0.691 352.774 o
-10 3 14 98.572 98.996 1.625 63.720 o
-10 3 15 2.080 1.371 0.670 374.479 o
-10 3 16 207.961 212.869 2.072 39.197 o
-10 3 17 4.256 3.900 0.792 268.118 o
-10 3 18 8.967 9.607 0.995 169.849 o
-10 3 19 49.334 49.894 1.625 63.720 o
-10 3 20 61.742 57.775 1.930 45.186 o
-10 3 21 15.437 14.045 1.574 67.897 o
-10 3 22 3.805 4.113 1.300 99.562 o
-10 3 23 13.838 13.608 1.483 76.526 o
-10 3 25 0.684 0.203 1.269 104.399 o
-10 3 26 5.447 4.692 1.341 93.620 o
-10 3 27 4.474 2.793 1.594 66.178 o
-10 3 28 0.005 0.487 1.381 88.194 o
-10 3 29 0.795 1.117 1.361 90.846 o
-10 4 -9 365.132 364.053 2.336 30.836 o
-10 4 -8 2.422 1.828 0.670 374.479 o
-10 4 -7 104.664 103.931 1.412 84.428 o
-10 4 -6 16.813 17.559 0.833 242.598 o
-10 4 -5 26.857 25.876 1.016 163.123 o
-10 4 -4 58.229 61.725 1.808 51.484 o
-10 4 -3 956.541 965.653 10.460 1.538 o
-10 4 -2 1.577 1.473 1.605 65.343 o
-10 4 -1 573.774 571.976 7.495 2.995 o
-10 4 1 41.378 45.710 2.579 25.284 o
-10 4 2 7.505 6.134 1.452 79.771 o
-10 4 3 22.314 21.753 1.980 42.899 o
-10 4 5 240.530 229.839 4.316 9.031 o
-10 4 6 0.065 0.061 1.127 132.394 o
-10 4 7 1690.690 1688.330 11.059 1.375 o
-10 4 8 318.533 315.896 5.352 5.873 o
-10 4 9 175.503 177.914 4.275 9.203 o
-10 4 10 34.643 32.802 1.899 46.648 o
-10 4 11 424.928 436.980 3.016 18.493 o
-10 4 12 19.471 18.188 0.914 201.386 o
-10 4 13 44.901 47.243 1.310 98.025 o
-10 4 14 13.655 13.527 0.863 225.776 o
-10 4 15 228.036 228.315 2.214 34.324 o
-10 4 18 6.666 7.424 0.894 210.644 o
-10 4 19 130.656 139.475 2.092 38.440 o
-10 4 20 27.019 25.145 1.178 121.227 o
-10 4 21 14.268 13.944 1.229 111.415 o
-10 4 25 1.861 1.432 1.290 101.136 o
-10 4 26 1.391 1.066 1.249 107.821 o
-10 4 28 0.086 0.447 1.219 113.280 o
-10 4 29 23.401 25.815 2.265 32.802 o
-10 5 -9 92.442 89.663 1.483 76.526 o
-10 5 -8 2.061 2.366 0.680 363.384 o
-10 5 -7 4.103 4.489 0.650 398.249 o
-10 5 -6 11.033 10.775 0.691 352.774 o
-10 5 -5 144.356 152.921 1.574 67.897 o
-10 5 -4 220.137 219.673 2.173 35.620 o
-10 5 -3 141.086 147.031 4.966 6.822 o
-10 5 -2 0.050 0.416 1.533 71.542 o
-10 5 -1 452.386 455.666 7.109 3.329 o
-10 5 0 9.199 8.490 1.574 67.897 o
-10 5 1 187.578 188.567 4.286 9.160 o
-10 5 2 266.136 264.195 4.895 7.021 o
-10 5 3 307.951 311.844 5.261 6.079 o
-10 5 4 90.966 85.306 3.240 16.030 o
-10 5 5 76.512 85.438 3.209 16.336 o
-10 5 6 3.963 4.042 1.371 89.505 o
-10 5 7 213.115 208.238 4.743 7.480 o
-10 5 8 4.177 2.712 1.442 80.898 o
-10 5 9 377.469 375.813 5.910 4.816 o
-10 5 10 1.430 0.944 0.863 225.776 o
-10 5 11 2.604 3.493 0.640 410.992 o
-10 5 12 0.022 0.244 0.589 484.908 o
-10 5 13 10.318 9.099 0.762 289.996 o
-10 5 14 44.302 45.131 1.351 92.217 o
-10 5 15 21.067 20.006 1.026 159.909 o
-10 5 17 171.721 166.509 1.970 43.342 o
-10 5 18 7.110 6.246 0.843 236.787 o
-10 5 19 69.414 69.920 1.696 58.490 o
-10 5 20 12.665 10.511 0.965 180.746 o
-10 5 21 41.671 40.459 1.737 55.786 o
-10 5 22 12.970 10.745 1.249 107.821 o
-10 5 23 9.909 8.856 1.401 85.656 o
-10 5 24 2.941 1.798 1.280 102.748 o
-10 5 25 3.730 2.285 1.320 96.522 o
-10 5 26 1.903 1.452 1.290 101.136 o
-10 5 28 6.172 6.855 1.635 62.931 o
-10 6 -9 424.229 420.416 2.610 24.697 o
-10 6 -8 157.995 160.324 1.665 60.650 o
-10 6 -7 179.913 175.243 1.635 62.931 o
-10 6 -6 167.882 166.408 1.726 56.444 o
-10 6 -5 388.167 382.780 2.234 33.703 o
-10 6 -4 132.405 134.560 1.574 67.897 o
-10 6 -3 164.788 167.504 2.102 38.069 o
-10 6 -2 94.004 93.603 4.438 8.542 o
-10 6 -1 422.556 412.383 6.672 3.779 o
-10 6 0 179.762 184.048 4.326 8.989 o
-10 6 2 3.751 4.215 1.442 80.898 o
-10 6 3 308.095 311.803 5.200 6.223 o
-10 6 4 74.034 75.333 3.209 16.336 o
-10 6 5 14.126 10.389 1.737 55.786 o
-10 6 6 0.375 0.071 1.300 99.562 o
-10 6 7 535.001 527.902 7.210 3.236 o
-10 6 8 96.410 101.291 4.042 10.298 o
-10 6 9 549.971 556.835 4.306 9.074 o
-10 6 10 0.841 1.036 0.650 398.249 o
-10 6 11 12.732 15.761 0.772 282.415 o
-10 6 12 13.366 16.523 0.772 282.415 o
-10 6 13 455.156 459.180 2.356 30.307 o
-10 6 15 261.032 260.407 2.062 39.584 o
-10 6 16 58.180 59.318 1.351 92.217 o
-10 6 17 3.828 3.991 0.762 289.996 o
-10 6 18 6.592 5.433 0.782 275.127 o
-10 6 19 46.970 49.092 1.503 74.472 o
-10 6 20 0.515 0.427 0.823 248.625 o
-10 6 21 4.296 4.072 0.975 177.000 o
-10 6 22 43.037 42.653 1.940 44.715 o
-10 6 23 11.568 10.653 1.249 107.821 o
-10 6 24 9.085 9.414 1.259 106.089 o
-10 6 25 6.581 6.103 1.391 86.911 o
-10 6 26 31.208 33.036 2.397 29.288 o
-10 6 27 0.417 1.645 1.503 74.472 o
-10 6 28 3.726 4.550 1.533 71.542 o
-10 7 -9 35.234 36.438 1.269 104.399 o
-10 7 -8 82.600 75.191 1.341 93.620 o
-10 7 -7 93.844 93.857 1.381 88.194 o
-10 7 -5 6.872 5.636 0.630 424.357 o
-10 7 -4 121.148 120.241 1.503 74.472 o
-10 7 -3 40.258 39.322 1.290 101.136 o
-10 7 -2 93.669 94.659 1.848 49.246 o
-10 7 -1 397.779 392.702 6.946 3.487 o
-10 7 0 127.730 125.725 4.093 10.044 o
-10 7 1 305.624 314.342 5.453 5.657 o
-10 7 2 492.087 485.198 6.591 3.873 o
-10 7 3 1304.470 1294.570 10.937 1.406 o
-10 7 4 684.839 675.085 7.931 2.674 o
-10 7 5 970.075 965.196 9.485 1.870 o
-10 7 6 108.257 118.748 4.143 9.799 o
-10 7 7 782.208 774.720 8.805 2.170 o
-10 7 8 130.727 124.811 2.234 33.703 o
-10 7 9 538.980 545.572 3.514 13.626 o
-10 7 10 13.848 14.502 0.894 210.644 o
-10 7 11 99.679 103.779 1.462 78.666 o
-10 7 12 34.731 35.636 1.026 159.909 o
-10 7 13 266.194 271.222 1.909 46.153 o
-10 7 14 0.316 0.173 0.579 502.071 o
-10 7 15 22.960 20.930 0.863 225.776 o
-10 7 16 32.411 31.665 1.269 104.399 o
-10 7 17 250.845 247.712 2.275 32.510 o
-10 7 18 1.928 1.574 0.762 289.996 o
-10 7 19 178.795 176.807 2.011 41.609 o
-10 7 21 96.412 93.268 1.909 46.153 o
-10 7 22 5.279 4.844 1.036 156.789 o
-10 7 23 21.337 21.062 1.300 99.562 o
-10 7 24 19.354 19.823 1.645 62.156 o
-10 7 25 26.305 26.201 1.767 53.879 o
-10 7 26 12.584 12.369 1.828 50.347 o
-10 7 27 1.019 0.782 1.513 73.475 o
-10 7 28 0.767 2.224 1.523 72.499 o
-10 8 -9 13.694 11.679 0.833 242.598 o
-10 8 -8 52.455 50.950 1.269 104.399 o
-10 8 -7 49.513 51.458 1.219 113.280 o
-10 8 -6 146.658 150.260 1.635 62.931 o
-10 8 -5 26.135 29.959 1.127 132.394 o
-10 8 -4 324.962 322.203 2.092 38.440 o
-10 8 -3 5.449 4.763 0.609 453.119 o
-10 8 -2 76.701 80.391 1.452 79.771 o
-10 8 -1 157.897 163.970 1.960 43.793 o
-10 8 0 585.999 578.171 7.637 2.885 o
-10 8 1 860.647 857.254 9.627 1.815 o
-10 8 2 16.660 17.975 2.336 30.836 o
-10 8 3 4.138 2.813 1.483 76.526 o
-10 8 4 64.701 60.344 3.199 16.440 o
-10 8 5 0.631 0.823 1.401 85.656 o
-10 8 6 85.560 81.345 2.651 23.946 o
-10 8 7 31.489 33.239 1.290 101.136 o
-10 8 8 135.224 133.382 2.305 31.657 o
-10 8 9 11.654 10.714 0.884 215.514 o
-10 8 10 125.822 128.974 1.442 80.898 o
-10 8 11 0.896 1.219 0.518 627.155 o
-10 8 12 22.682 21.144 0.924 196.985 o
-10 8 13 121.676 129.147 1.493 75.488 o
-10 8 14 48.645 51.143 1.208 115.192 o
-10 8 15 62.449 63.786 1.310 98.025 o
-10 8 16 19.975 16.990 0.934 192.726 o
-10 8 17 6.115 4.611 0.782 275.127 o
-10 8 18 0.097 0.030 0.762 289.996 o
-10 8 19 18.323 17.092 0.975 177.000 o
-10 8 20 0.588 0.955 0.792 268.118 o
-10 8 21 40.387 42.176 1.615 64.524 o
-10 8 22 4.418 2.539 1.117 134.812 o
-10 8 24 0.577 0.142 1.127 132.394 o
-10 8 25 7.932 7.891 1.269 104.399 o
-10 8 26 12.742 12.989 1.493 75.488 o
-10 8 27 9.966 12.715 1.798 52.068 o
-10 8 28 3.027 3.879 1.564 68.782 o
-10 9 -8 493.388 488.295 2.772 21.887 o
-10 9 -7 25.085 26.648 1.087 142.478 o
-10 9 -6 80.647 78.167 1.391 86.911 o
-10 9 -5 32.055 28.953 1.107 137.297 o
-10 9 -4 182.737 185.926 1.716 57.114 o
-10 9 -3 2.159 1.980 0.559 539.249 o
-10 9 -2 312.142 316.465 2.153 36.295 o
-10 9 -1 0.167 0.345 0.589 484.908 o
-10 9 0 298.194 305.009 2.244 33.399 o
-10 9 1 14.082 15.010 0.873 220.556 o
-10 9 2 542.764 546.415 3.443 14.194 o
-10 9 3 170.407 169.931 2.204 34.641 o
-10 9 4 142.402 141.283 2.021 41.192 o
-10 9 5 67.797 66.254 1.584 67.029 o
-10 9 6 362.439 357.655 2.579 25.284 o
-10 9 7 182.881 185.794 2.021 41.192 o
-10 9 8 433.286 429.190 3.818 11.538 o
-10 9 9 190.687 179.102 1.899 46.648 o
-10 9 10 448.012 463.719 2.579 25.284 o
-10 9 11 0.068 0.325 0.518 627.155 o
-10 9 12 242.580 242.624 1.909 46.153 o
-10 9 13 6.990 7.759 0.670 374.479 o
-10 9 14 23.617 23.825 0.924 196.985 o
-10 9 15 8.176 8.561 0.772 282.415 o
-10 9 16 480.726 490.509 2.844 20.806 o
-10 9 17 4.682 3.646 0.802 261.373 o
-10 9 18 280.698 282.952 2.508 26.738 o
-10 9 19 22.489 18.158 1.158 125.518 o
-10 9 20 163.797 159.918 2.214 34.324 o
-10 9 21 0.941 1.401 0.975 177.000 o
-10 9 22 12.202 9.952 1.259 106.089 o
-10 9 23 3.121 2.468 1.158 125.518 o
-10 9 24 23.840 22.840 1.544 70.604 o
-10 9 26 0.261 0.081 1.107 137.297 o
-10 9 27 0.468 0.589 1.219 113.280 o
-10 9 28 0.297 0.457 1.473 77.585 o
-10 10 -9 51.886 46.685 1.462 78.666 o
-10 10 -8 50.007 46.776 1.351 92.217 o
-10 10 -7 299.868 311.448 2.295 31.937 o
-10 10 -6 64.913 68.306 1.361 90.846 o
-10 10 -5 226.659 221.684 1.909 46.153 o
-10 10 -4 351.545 350.374 2.255 33.099 o
-10 10 -3 280.232 280.748 2.011 41.609 o
-10 10 -2 112.433 119.215 1.473 77.585 o
-10 10 -1 20.518 22.464 0.995 169.849 o
-10 10 0 30.387 30.741 1.056 150.816 o
-10 10 1 231.121 229.950 1.858 48.709 o
-10 10 2 108.860 109.740 1.726 56.444 o
-10 10 3 12.274 11.069 0.823 248.625 o
-10 10 4 2.316 1.858 0.660 386.090 o
-10 10 5 0.438 0.772 0.559 539.249 o
-10 10 6 17.223 17.346 0.762 289.996 o
-10 10 7 77.566 78.786 1.310 98.025 o
-10 10 8 87.357 89.206 1.503 74.472 o
-10 10 9 7.822 7.942 0.701 342.623 o
-10 10 10 34.495 43.669 1.229 111.415 o
-10 10 11 145.826 140.003 1.503 74.472 o
-10 10 12 334.814 331.871 2.255 33.099 o
-10 10 13 15.113 16.239 0.792 268.118 o
-10 10 14 105.978 105.343 1.513 73.475 o
-10 10 15 102.337 96.954 1.574 67.897 o
-10 10 16 145.589 139.881 1.960 43.793 o
-10 10 17 6.185 5.189 0.863 225.776 o
-10 10 18 97.273 95.258 1.960 43.793 o
-10 10 19 14.466 15.111 1.117 134.812 o
-10 10 20 3.550 5.525 1.016 163.123 o
-10 10 21 25.269 24.871 1.351 92.217 o
-10 10 22 20.085 19.072 1.412 84.428 o
-10 10 23 0.520 0.650 1.148 127.749 o
-10 10 24 1.562 1.858 1.208 115.192 o
-10 10 25 10.462 10.552 1.330 95.054 o
-10 10 26 0.118 0.213 1.107 137.297 o
-10 10 27 3.241 2.366 1.137 130.041 o
-10 11 -9 75.922 74.125 1.625 63.720 o
-10 11 -7 47.262 47.710 1.320 96.522 o
-10 11 -5 142.643 147.853 1.726 56.444 o
-10 11 -4 9.274 9.373 0.741 306.104 o
-10 11 -3 7.760 7.881 0.701 342.623 o
-10 11 -2 582.235 580.030 2.762 22.048 o
-10 11 -1 25.391 24.586 0.995 169.849 o
-10 11 0 42.082 42.379 1.148 127.749 o
-10 11 1 18.534 18.036 0.762 289.996 o
-10 11 2 551.837 549.228 2.712 22.882 o
-10 11 3 3.473 2.803 0.548 559.406 o
-10 11 4 939.002 939.868 3.209 16.336 o
-10 11 5 28.549 27.836 1.056 150.816 o
-10 11 6 479.776 482.070 2.447 28.085 o
-10 11 7 33.395 33.411 1.107 137.297 o
-10 11 8 108.132 102.651 1.635 62.931 o
-10 11 9 2.134 3.961 0.670 374.479 o
-10 11 10 100.579 96.914 1.442 80.898 o
-10 11 11 2.248 0.985 0.630 424.357 o
-10 11 12 0.688 1.351 0.650 398.249 o
-10 11 13 20.811 21.083 0.944 188.603 o
-10 11 14 122.316 119.398 1.777 53.265 o
-10 11 15 12.522 13.740 0.934 192.726 o
-10 11 16 10.527 9.130 0.904 205.937 o
-10 11 17 5.420 3.778 0.833 242.598 o
-10 11 18 61.218 63.644 1.808 51.484 o
-10 11 20 133.213 135.301 2.315 31.379 o
-10 11 21 23.743 22.586 1.290 101.136 o
-10 11 22 30.951 33.736 1.696 58.490 o
-10 11 24 18.979 20.494 1.483 76.526 o
-10 11 25 0.403 0.538 1.137 130.041 o
-10 11 26 8.283 8.358 1.269 104.399 o
-10 11 27 0.115 0.213 1.107 137.297 o
-10 12 -8 6.810 4.418 0.792 268.118 o
-10 12 -7 0.835 0.213 0.762 289.996 o
-10 12 -6 0.034 0.274 0.711 332.904 o
-10 12 -5 138.017 143.944 1.737 55.786 o
-10 12 -4 51.576 57.653 1.320 96.522 o
-10 12 -3 139.733 139.892 1.655 61.396 o
-10 12 -2 121.731 124.242 1.574 67.897 o
-10 12 0 219.494 225.807 1.818 50.911 o
-10 12 1 23.131 25.957 0.924 196.985 o
-10 12 2 255.249 257.807 1.869 48.181 o
-10 12 3 37.849 40.845 1.026 159.909 o
-10 12 4 0.422 0.467 0.508 652.492 o
-10 12 5 0.004 0.152 0.508 652.492 o
-10 12 6 154.004 154.698 1.605 65.343 o
-10 12 7 3.929 2.813 0.609 453.119 o
-10 12 8 90.994 95.563 1.645 62.156 o
-10 12 9 158.263 154.475 1.838 49.792 o
-10 12 10 3.642 3.950 0.721 323.592 o
-10 12 11 142.490 142.207 1.990 42.462 o
-10 12 12 13.269 10.836 0.853 231.183 o
-10 12 13 24.470 27.217 1.259 106.089 o
-10 12 14 2.335 1.351 0.812 254.880 o
-10 12 15 25.834 21.428 1.056 150.816 o
-10 12 16 0.892 0.386 0.792 268.118 o
-10 12 17 6.447 5.748 0.894 210.644 o
-10 12 18 21.985 21.875 1.158 125.518 o
-10 12 19 11.519 10.724 1.097 139.852 o
-10 12 20 0.162 1.087 0.985 173.369 o
-10 12 21 4.098 2.610 1.016 163.123 o
-10 12 22 0.721 0.335 1.107 137.297 o
-10 12 23 2.261 1.148 1.168 123.344 o
-10 12 24 0.688 0.680 1.127 132.394 o
-10 12 26 4.808 4.306 1.188 119.163 o
-10 12 27 1.851 1.168 1.117 134.812 o
-10 13 -9 6.284 6.012 0.934 192.726 o
-10 13 -8 47.623 49.752 1.838 49.792 o
-10 13 -7 0.291 0.599 0.863 225.776 o
-10 13 -6 8.651 6.063 0.843 236.787 o
-10 13 -5 103.223 104.683 1.615 64.524 o
-10 13 -3 61.386 59.115 1.330 95.054 o
-10 13 -2 166.165 163.137 1.767 53.879 o
-10 13 -1 129.100 133.930 1.574 67.897 o
-10 13 0 68.631 70.479 1.300 99.562 o
-10 13 1 5.113 4.245 0.569 520.162 o
-10 13 2 53.326 51.092 1.097 139.852 o
-10 13 3 19.931 19.092 0.752 297.887 o
-10 13 4 96.475 96.568 1.310 98.025 o
-10 13 5 82.486 81.315 1.239 109.596 o
-10 13 6 8.919 7.119 0.660 386.090 o
-10 13 7 68.630 66.508 1.351 92.217 o
-10 13 8 27.725 27.105 1.239 109.596 o
-10 13 9 49.349 54.393 1.391 86.911 o
-10 13 10 144.929 141.577 1.879 47.662 o
-10 13 12 1.342 0.264 0.741 306.104 o
-10 13 13 56.779 53.997 1.787 52.661 o
-10 13 15 100.116 100.427 2.021 41.192 o
-10 13 16 5.951 4.692 0.904 205.937 o
-10 13 17 53.774 58.749 1.696 58.490 o
-10 13 18 43.779 44.583 1.635 62.931 o
-10 13 19 34.294 35.168 1.706 57.796 o
-10 13 20 47.404 47.264 1.869 48.181 o
-10 13 21 8.668 6.378 1.076 145.179 o
-10 13 23 2.658 1.919 1.168 123.344 o
-10 13 24 0.069 0.487 1.117 134.812 o
-10 14 -9 2.785 2.681 0.995 169.849 o
-10 14 -8 75.653 70.895 1.990 42.462 o
-10 14 -7 97.224 90.302 2.051 39.977 o
-10 14 -6 145.896 147.650 2.315 31.379 o
-10 14 -5 31.689 34.356 1.473 77.585 o
-10 14 -4 253.598 246.321 2.204 34.641 o
-10 14 -3 72.520 67.737 1.401 85.656 o
-10 14 -2 36.374 33.797 1.239 109.596 o
-10 14 -1 0.952 1.005 0.619 438.385 o
-10 14 0 113.832 115.386 1.544 70.604 o
-10 14 1 55.578 52.595 1.229 111.415 o
-10 14 2 64.190 61.694 1.178 121.227 o
-10 14 3 7.976 8.449 0.660 386.090 o
-10 14 4 0.470 0.325 0.548 559.406 o
-10 14 5 46.357 47.416 1.208 115.192 o
-10 14 6 14.907 12.552 0.762 289.996 o
-10 14 7 12.116 10.450 0.802 261.373 o
-10 14 8 57.292 54.667 1.422 83.226 o
-10 14 9 44.451 46.928 1.401 85.656 o
-10 14 10 105.445 107.364 1.858 48.709 o
-10 14 11 134.753 132.570 2.011 41.609 o
-10 14 12 175.199 168.459 2.204 34.641 o
-10 14 13 70.129 66.082 1.747 55.139 o
-10 14 14 98.088 96.101 1.990 42.462 o
-10 14 15 86.958 91.643 2.001 42.032 o
-10 14 16 3.818 2.001 0.934 192.726 o
-10 14 17 78.969 79.751 2.051 39.977 o
-10 14 18 13.303 13.121 1.188 119.163 o
-10 14 19 8.978 6.439 1.046 153.759 o
-10 14 20 1.579 1.300 0.975 177.000 o
-10 14 22 5.598 5.230 1.208 115.192 o
-10 14 23 0.621 0.477 1.107 137.297 o
-10 14 24 1.480 1.076 1.148 127.749 o
-10 14 26 0.495 0.122 1.117 134.812 o
-10 15 -9 14.545 14.746 1.229 111.415 o
-10 15 -8 421.771 428.378 3.920 10.948 o
-10 15 -7 5.913 5.961 1.046 153.759 o
-10 15 -6 5.839 4.651 0.975 177.000 o
-10 15 -5 0.591 0.345 0.802 261.373 o
-10 15 -4 103.433 101.910 1.869 48.181 o
-10 15 -3 19.326 20.392 0.985 173.369 o
-10 15 -2 0.044 0.132 0.701 342.623 o
-10 15 -1 19.582 19.346 0.884 215.514 o
-10 15 0 12.746 10.247 0.752 297.887 o
-10 15 1 2.321 1.442 0.579 502.071 o
-10 15 2 6.450 5.880 0.650 398.249 o
-10 15 3 329.040 326.986 2.143 36.639 o
-10 15 4 253.484 252.079 1.960 43.793 o
-10 15 5 216.107 219.775 1.960 43.793 o
-10 15 6 10.725 11.080 0.772 282.415 o
-10 15 7 105.726 103.758 1.696 58.490 o
-10 15 8 79.130 76.369 1.625 63.720 o
-10 15 9 75.910 72.297 1.696 58.490 o
-10 15 10 5.104 5.271 0.853 231.183 o
-10 15 11 1.599 2.732 0.833 242.598 o
-10 15 12 129.145 135.606 2.143 36.639 o
-10 15 13 206.461 211.518 2.519 26.522 o
-10 15 14 5.596 5.179 0.965 180.746 o
-10 15 15 71.928 76.014 1.950 44.250 o
-10 15 16 66.491 65.401 1.980 42.899 o
-10 15 17 66.466 67.118 2.001 42.032 o
-10 15 18 2.422 1.798 1.036 156.789 o
-10 15 19 97.976 100.255 2.244 33.399 o
-10 15 21 27.053 25.155 1.523 72.499 o
-10 15 22 0.420 0.213 1.087 142.478 o
-10 15 23 1.302 0.721 1.127 132.394 o
-10 15 24 3.392 3.351 1.198 117.152 o
-10 15 25 5.895 4.864 1.219 113.280 o
-10 16 -9 8.047 6.012 1.107 137.297 o
-10 16 -8 2.273 2.701 1.026 159.909 o
-10 16 -7 391.604 386.284 3.433 14.278 o
-10 16 -6 30.811 27.105 1.361 90.846 o
-10 16 -5 263.950 261.879 2.651 23.946 o
-10 16 -4 81.240 82.412 1.838 49.792 o
-10 16 -3 439.295 449.867 3.504 13.705 o
-10 16 -2 10.569 10.602 1.056 150.816 o
-10 16 -1 209.677 207.700 2.143 36.639 o
-10 16 0 98.604 95.878 1.625 63.720 o
-10 16 1 415.201 414.364 2.508 26.738 o
-10 16 2 36.007 35.686 1.127 132.394 o
-10 16 3 203.487 204.409 1.848 49.246 o
-10 16 4 10.662 10.795 0.782 275.127 o
-10 16 5 12.441 11.069 0.833 242.598 o
-10 16 6 0.487 0.355 0.660 386.090 o
-10 16 7 245.200 247.936 2.478 27.399 o
-10 16 8 0.791 0.183 0.721 323.592 o
-10 16 9 247.411 252.688 2.579 25.284 o
-10 16 10 9.066 7.353 0.934 192.726 o
-10 16 11 298.363 291.787 2.813 21.260 o
-10 16 13 134.626 132.173 2.173 35.620 o
-10 16 14 43.552 46.756 1.808 51.484 o
-10 16 15 340.157 341.122 3.179 16.651 o
-10 16 16 1.358 1.087 0.985 173.369 o
-10 16 17 124.393 126.771 2.376 29.791 o
-10 16 18 3.571 3.077 1.046 153.759 o
-10 16 19 49.045 53.174 2.001 42.032 o
-10 16 20 5.178 5.646 1.219 113.280 o
-10 16 21 1.009 0.538 1.137 130.041 o
-10 16 22 0.149 0.183 1.259 106.089 o
-10 16 23 1.731 0.569 1.269 104.399 o
-10 16 24 2.806 3.534 1.361 90.846 o
-10 16 25 21.386 24.008 1.716 57.114 o
-10 17 -9 64.158 67.717 2.122 37.344 o
-10 17 -8 169.914 173.537 2.681 23.405 o
-10 17 -7 0.006 0.376 0.985 173.369 o
-10 17 -5 24.993 23.662 1.229 111.415 o
-10 17 -2 2.939 1.594 1.046 153.759 o
-10 17 -1 3.686 3.077 0.833 242.598 o
-10 17 0 0.578 0.284 0.762 289.996 o
-10 17 2 15.265 14.472 0.833 242.598 o
-10 17 3 118.080 118.667 1.737 55.786 o
-10 17 4 42.655 43.953 1.381 88.194 o
-10 17 5 18.263 17.508 0.934 192.726 o
-10 17 6 7.529 6.428 0.863 225.776 o
-10 17 7 3.141 2.783 0.782 275.127 o
-10 17 8 12.184 11.120 0.924 196.985 o
-10 17 9 5.749 6.530 0.934 192.726 o
-10 17 10 0.352 0.477 0.843 236.787 o
-10 17 11 2.457 2.508 0.884 215.514 o
-10 17 12 20.823 19.062 1.168 123.344 o
-10 17 13 5.951 6.083 0.975 177.000 o
-10 17 14 0.022 0.162 1.005 166.435 o
-10 17 15 39.888 43.983 1.879 47.662 o
-10 17 16 47.425 50.056 1.940 44.715 o
-10 17 17 0.402 0.081 0.975 177.000 o
-10 17 18 27.839 28.831 1.462 78.666 o
-10 17 19 5.230 5.393 1.127 132.394 o
-10 17 20 12.051 11.110 1.330 95.054 o
-10 17 22 4.078 3.331 1.351 92.217 o
-10 17 24 2.793 3.026 1.330 95.054 o
-10 18 -9 53.516 50.838 2.021 41.192 o
-10 18 -8 11.715 10.917 1.208 115.192 o
-10 18 -7 42.247 41.109 1.879 47.662 o
-10 18 -6 1.335 1.401 0.995 169.849 o
-10 18 -5 153.487 145.436 2.508 26.738 o
-10 18 -4 7.118 5.220 1.087 142.478 o
-10 18 -3 30.276 30.609 1.767 53.879 o
-10 18 -2 109.800 112.177 2.062 39.584 o
-10 18 -1 45.302 46.685 1.625 63.720 o
-10 18 0 5.707 4.915 0.884 215.514 o
-10 18 1 31.128 30.456 1.432 82.050 o
-10 18 2 91.194 95.106 1.676 59.917 o
-10 18 3 4.078 3.514 0.752 297.887 o
-10 18 5 44.650 45.913 1.452 79.771 o
-10 18 6 140.685 142.004 2.122 37.344 o
-10 18 7 37.370 33.919 1.412 84.428 o
-10 18 8 273.586 277.833 2.590 25.086 o
-10 18 9 60.811 61.197 1.808 51.484 o
-10 18 10 98.379 99.615 2.041 40.376 o
-10 18 11 75.290 77.659 1.930 45.186 o
-10 18 12 196.019 191.552 2.529 26.310 o
-10 18 13 31.283 27.075 1.330 95.054 o
-10 18 14 76.541 79.203 2.244 33.399 o
-10 18 15 22.615 23.215 1.341 93.620 o
-10 18 16 11.796 10.287 1.137 130.041 o
-10 18 17 15.620 14.796 1.239 109.596 o
-10 18 18 10.096 9.963 1.198 117.152 o
-10 18 19 2.296 2.498 1.097 139.852 o
-10 18 20 0.410 0.081 1.087 142.478 o
-10 18 21 0.279 0.030 1.087 142.478 o
-10 18 22 9.176 9.231 1.452 79.771 o
-10 19 -9 14.668 12.095 1.259 106.089 o
-10 19 -8 4.156 3.493 1.117 134.812 o
-10 19 -7 2.562 1.960 1.198 117.152 o
-10 19 -5 24.871 23.154 1.381 88.194 o
-10 19 -4 14.267 14.136 1.371 89.505 o
-10 19 -3 74.237 74.105 2.305 31.657 o
-10 19 -2 2.015 1.950 0.863 225.776 o
-10 19 -1 18.247 18.026 1.127 132.394 o
-10 19 0 37.709 38.499 1.747 55.139 o
-10 19 1 18.248 20.118 1.117 134.812 o
-10 19 2 35.809 36.692 1.574 67.897 o
-10 19 3 24.881 23.185 1.178 121.227 o
-10 19 4 3.524 3.128 0.792 268.118 o
-10 19 5 94.863 93.237 1.919 45.666 o
-10 19 6 43.661 41.983 1.625 63.720 o
-10 19 7 107.591 107.810 1.899 46.648 o
-10 19 8 0.074 0.091 0.792 268.118 o
-10 19 9 11.778 10.968 1.066 147.957 o
-10 19 10 6.810 5.768 0.985 173.369 o
-10 19 12 16.524 14.004 1.148 127.749 o
-10 19 13 10.103 10.328 1.107 137.297 o
-10 19 14 16.697 17.985 1.391 86.911 o
-10 19 15 7.159 6.175 1.168 123.344 o
-10 19 16 4.688 3.798 1.066 147.957 o
-10 19 17 6.422 6.235 1.137 130.041 o
-10 19 18 19.922 20.098 1.371 89.505 o
-10 19 19 12.189 13.558 1.229 111.415 o
-10 19 20 1.565 1.330 1.107 137.297 o
-10 19 21 15.007 14.360 1.361 90.846 o
-10 19 22 2.077 2.508 1.300 99.562 o
-10 19 23 2.935 3.036 1.330 95.054 o
-10 20 -9 4.459 3.351 1.259 106.089 o
-10 20 -8 83.747 74.480 2.437 28.320 o
-10 20 -6 58.342 53.956 2.285 32.222 o
-10 20 -5 57.907 55.500 2.356 30.307 o
-10 20 -4 79.478 81.955 2.478 27.399 o
-10 20 -3 0.077 0.142 1.066 147.957 o
-10 20 -2 114.987 113.711 2.285 32.222 o
-10 20 -1 0.358 0.792 0.944 188.603 o
-10 20 0 25.703 27.146 1.442 80.898 o
-10 20 1 0.919 2.224 0.884 215.514 o
-10 20 2 0.090 0.873 0.843 236.787 o
-10 20 3 13.289 14.522 1.087 142.478 o
-10 20 4 10.962 10.237 1.026 159.909 o
-10 20 5 12.678 10.582 1.016 163.123 o
-10 20 6 10.775 8.774 0.955 184.612 o
-10 20 7 2.802 2.996 0.873 220.556 o
-10 20 8 133.837 132.031 2.102 38.069 o
-10 20 9 6.530 5.403 0.985 173.369 o
-10 20 10 16.328 16.868 1.188 119.163 o
-10 20 11 8.605 7.556 1.066 147.957 o
-10 20 12 99.025 100.367 2.163 35.955 o
-10 20 13 2.664 1.473 0.965 180.746 o
-10 20 14 81.638 83.031 2.102 38.069 o
-10 20 15 0.057 0.609 1.087 142.478 o
-10 20 16 47.908 45.649 1.950 44.250 o
-10 20 17 4.085 3.544 1.087 142.478 o
-10 20 18 8.489 8.754 1.178 121.227 o
-10 20 19 3.726 3.036 1.066 147.957 o
-10 20 20 13.694 13.040 1.320 96.522 o
-10 20 21 3.107 3.240 1.137 130.041 o
-10 21 -9 37.141 34.488 2.336 30.836 o
-10 21 -8 26.087 27.582 1.940 44.715 o
-10 21 -7 0.009 0.559 1.320 96.522 o
-10 21 -5 9.245 9.800 1.798 52.068 o
-10 21 -4 19.791 18.960 1.716 57.114 o
-10 21 -3 23.226 20.920 1.544 70.604 o
-10 21 -2 78.013 80.736 2.153 36.295 o
-10 21 -1 0.230 0.051 0.975 177.000 o
-10 21 0 26.811 24.475 1.391 86.911 o
-10 21 1 22.986 23.530 1.239 109.596 o
-10 21 2 3.452 1.818 0.934 192.726 o
-10 21 3 100.242 96.223 2.072 39.197 o
-10 21 4 83.045 90.272 2.275 32.510 o
-10 21 5 2.190 0.630 0.944 188.603 o
-10 21 7 0.941 1.280 0.884 215.514 o
-10 21 8 4.445 5.118 0.944 188.603 o
-10 21 9 13.519 12.420 1.137 130.041 o
-10 21 10 12.630 11.506 1.148 127.749 o
-10 21 12 7.864 8.460 1.097 139.852 o
-10 21 13 1.855 1.564 0.985 173.369 o
-10 21 14 0.372 0.589 0.975 177.000 o
-10 21 15 13.506 13.365 1.330 95.054 o
-10 21 16 20.608 21.113 1.483 76.526 o
-10 21 17 8.953 8.165 1.148 127.749 o
-10 21 19 1.452 2.153 1.056 150.816 o
-10 21 20 3.318 4.174 1.158 125.518 o
-10 21 21 1.412 1.239 1.137 130.041 o
-10 22 -9 8.525 7.292 1.574 67.897 o
-10 22 -8 31.504 30.385 2.122 37.344 o
-10 22 -7 12.819 11.557 1.605 65.343 o
-10 22 -6 4.249 3.504 1.655 61.396 o
-10 22 -5 4.497 3.697 1.635 62.931 o
-10 22 -4 75.907 82.330 2.508 26.738 o
-10 22 -3 10.033 8.287 1.300 99.562 o
-10 22 -2 37.493 37.971 1.919 45.666 o
-10 22 -1 0.007 0.010 0.995 169.849 o
-10 22 0 1.673 2.072 1.026 159.909 o
-10 22 1 3.222 3.361 0.975 177.000 o
-10 22 2 0.547 0.183 0.924 196.985 o
-10 22 3 23.343 23.063 1.452 79.771 o
-10 22 4 2.932 1.594 1.066 147.957 o
-10 22 5 10.877 9.983 1.168 123.344 o
-10 22 6 122.189 125.806 2.387 29.538 o
-10 22 7 37.872 39.423 1.767 53.879 o
-10 22 8 80.106 80.980 1.990 42.462 o
-10 22 9 21.060 18.889 1.249 107.821 o
-10 22 10 29.525 28.923 1.442 80.898 o
-10 22 11 35.320 33.127 1.615 64.524 o
-10 22 12 43.527 41.759 1.818 50.911 o
-10 22 13 23.153 22.058 1.351 92.217 o
-10 22 14 28.973 32.325 1.635 62.931 o
-10 22 15 37.037 37.311 1.919 45.666 o
-10 22 16 0.229 0.752 1.087 142.478 o
-10 22 17 5.623 4.011 1.148 127.749 o
-10 22 18 8.236 7.779 1.158 125.518 o
-10 22 19 1.435 2.772 1.056 150.816 o
-10 22 20 2.010 2.722 1.097 139.852 o
-10 23 -8 51.673 46.837 3.412 14.449 o
-10 23 -5 4.658 4.407 1.706 57.796 o
-10 23 -4 11.938 11.912 1.391 86.911 o
-10 23 -1 0.958 0.609 1.005 166.435 o
-10 23 0 65.527 72.012 2.143 36.639 o
-10 23 1 28.854 28.923 1.391 86.911 o
-10 23 2 136.167 141.689 2.610 24.697 o
-10 23 3 6.264 7.627 1.198 117.152 o
-10 23 4 47.941 48.523 1.960 43.793 o
-10 23 6 142.741 144.523 2.529 26.310 o
-10 23 7 10.085 8.622 1.178 121.227 o
-10 23 8 29.316 26.008 1.432 82.050 o
-10 23 9 1.486 0.548 1.127 132.394 o
-10 23 11 2.813 2.590 1.026 159.909 o
-10 23 12 4.940 5.179 1.076 145.179 o
-10 23 14 5.703 6.266 1.117 134.812 o
-10 23 15 3.668 3.321 1.127 132.394 o
-10 23 16 11.294 12.156 1.300 99.562 o
-10 23 17 1.337 1.879 1.107 137.297 o
-10 23 18 0.549 0.853 1.076 145.179 o
-10 23 19 8.483 8.805 1.208 115.192 o
-10 24 -9 0.177 0.741 1.798 52.068 o
-10 24 -8 3.144 2.244 1.980 42.899 o
-10 24 -7 52.561 47.863 4.641 7.811 o
-10 24 -6 14.041 11.628 2.854 20.659 o
-10 24 -5 5.364 3.138 2.559 25.687 o
-10 24 -4 23.843 24.911 2.011 41.609 o
-10 24 -3 31.468 32.792 2.315 31.379 o
-10 24 -1 36.258 34.986 1.940 44.715 o
-10 24 0 11.295 11.445 1.269 104.399 o
-10 24 1 29.505 28.517 1.605 65.343 o
-10 24 2 42.823 45.425 2.112 37.704 o
-10 24 3 23.882 22.860 1.381 88.194 o
-10 24 4 11.748 11.171 1.208 115.192 o
-10 24 6 3.232 2.671 1.066 147.957 o
-10 24 7 26.243 23.662 1.412 84.428 o
-10 24 8 0.824 1.168 1.087 142.478 o
-10 24 9 47.760 46.421 2.194 34.963 o
-10 24 11 13.870 10.877 1.371 89.505 o
-10 24 13 5.466 5.809 1.066 147.957 o
-10 24 14 5.340 5.687 1.066 147.957 o
-10 24 15 26.483 24.393 1.462 78.666 o
-10 24 16 1.784 1.808 1.087 142.478 o
-10 24 17 2.026 2.529 1.076 145.179 o
-10 24 18 4.686 4.763 1.117 134.812 o
-10 25 -9 11.454 11.232 2.326 31.106 o
-10 25 -8 20.908 21.956 3.108 17.421 o
-10 25 -6 12.366 13.192 2.854 20.659 o
-10 25 -4 6.684 6.997 1.554 69.684 o
-10 25 -3 32.222 37.362 2.387 29.538 o
-10 25 -1 31.920 33.472 1.879 47.662 o
-10 25 0 0.965 1.381 1.280 102.748 o
-10 25 1 21.098 24.109 1.523 72.499 o
-10 25 2 7.391 8.094 1.188 119.163 o
-10 25 3 10.758 11.080 1.208 115.192 o
-10 25 4 3.230 3.118 1.076 145.179 o
-10 25 5 35.623 36.235 1.686 59.197 o
-10 25 6 48.527 51.651 2.031 40.781 o
-10 25 7 18.177 19.275 1.381 88.194 o
-10 25 8 21.405 20.402 1.533 71.542 o
-10 25 9 5.849 5.443 1.249 107.821 o
-10 25 10 3.633 2.326 1.158 125.518 o
-10 25 11 0.825 0.234 1.127 132.394 o
-10 25 12 0.060 0.142 1.117 134.812 o
-10 25 13 6.086 6.520 1.229 111.415 o
-10 25 14 1.602 2.772 1.148 127.749 o
-10 25 15 20.305 21.398 1.412 84.428 o
-10 25 16 19.385 18.524 1.341 93.620 o
-10 25 17 9.834 12.085 1.259 106.089 o
-10 26 -9 2.568 1.777 2.417 28.798 o
-10 26 -8 6.449 5.931 2.569 25.484 o
-10 26 -7 2.505 2.336 2.468 27.625 o
-10 26 -6 8.241 4.692 2.559 25.687 o
-10 26 -5 0.456 2.244 2.387 29.538 o
-10 26 -4 25.241 23.693 2.397 29.288 o
-10 26 -3 0.998 0.650 1.381 88.194 o
-10 26 -2 16.986 16.817 1.554 69.684 o
-10 26 -1 3.543 2.671 1.280 102.748 o
-10 26 0 12.596 11.953 1.493 75.488 o
-10 26 1 0.418 0.437 1.188 119.163 o
-10 26 2 11.663 12.339 1.351 92.217 o
-10 26 3 4.878 4.458 1.208 115.192 o
-10 26 4 0.938 0.457 1.148 127.749 o
-10 26 6 1.865 2.793 1.188 119.163 o
-10 26 7 3.343 3.514 1.219 113.280 o
-10 26 8 3.513 3.047 1.239 109.596 o
-10 26 9 3.854 3.087 1.198 117.152 o
-10 26 10 10.780 11.161 1.320 96.522 o
-10 26 11 1.402 1.320 1.107 137.297 o
-10 26 12 21.082 18.645 1.422 83.226 o
-10 26 14 20.618 23.154 1.462 78.666 o
-10 26 15 0.022 0.051 1.178 121.227 o
-10 27 -8 14.640 13.984 2.772 21.887 o
-10 27 -7 1.348 1.005 2.285 32.222 o
-10 27 -6 8.660 6.713 2.600 24.891 o
-10 27 -2 22.523 24.251 1.686 59.197 o
-10 27 -1 23.614 26.110 1.737 55.786 o
-10 27 0 7.267 6.875 1.391 86.911 o
-10 27 1 25.470 27.166 1.777 53.265 o
-10 27 2 17.050 17.356 1.412 84.428 o
-10 27 3 0.956 0.884 1.117 134.812 o
-10 27 4 1.277 1.168 1.127 132.394 o
-10 27 5 8.660 8.216 1.280 102.748 o
-10 27 6 3.032 3.920 1.219 113.280 o
-10 27 7 3.069 3.920 1.320 96.522 o
-10 27 8 2.205 1.848 1.290 101.136 o
-10 27 10 3.157 4.651 1.371 89.505 o
-10 27 13 0.126 0.833 1.259 106.089 o
-10 28 -6 1.426 2.722 2.326 31.106 o
-10 28 -4 3.059 3.879 1.737 55.786 o
-10 28 -3 16.562 16.492 1.767 53.879 o
-10 28 -2 14.674 14.400 1.523 72.499 o
-10 28 -1 5.607 6.093 1.351 92.217 o
-10 28 0 0.199 1.310 1.249 107.821 o
-10 28 1 13.357 14.461 1.544 70.604 o
-10 28 2 3.591 4.072 1.158 125.518 o
-10 28 3 2.931 2.549 1.158 125.518 o
-10 28 4 6.074 5.900 1.239 109.596 o
-10 28 5 5.783 6.774 1.269 104.399 o
-10 28 6 4.548 4.154 1.310 98.025 o
-10 28 8 12.151 13.192 1.533 71.542 o
-10 28 9 9.953 10.643 1.483 76.526 o
-10 28 10 1.937 1.401 1.290 101.136 o
-10 28 11 10.410 11.567 1.493 75.488 o
-10 28 12 0.047 0.467 1.249 107.821 o
-10 29 -3 3.015 3.890 1.737 55.786 o
-10 29 -2 25.445 27.410 1.990 42.462 o
-10 29 -1 21.421 23.083 1.686 59.197 o
-10 29 0 1.981 0.944 1.269 104.399 o
-10 29 1 3.252 2.366 1.300 99.562 o
-10 29 2 5.443 7.109 1.229 111.415 o
-10 29 3 3.707 3.270 1.178 121.227 o
-10 29 4 2.582 3.524 1.198 117.152 o
-10 29 5 19.480 20.717 1.625 63.720 o
-10 29 6 11.750 13.659 1.533 71.542 o
-10 29 7 13.421 15.507 1.574 67.897 o
-10 29 8 2.604 2.884 1.300 99.562 o
-10 29 9 0.606 0.030 1.239 109.596 o
-9 0 -7 159.188 155.318 2.742 22.376 o
-9 0 -5 114.947 119.083 5.088 6.499 o
-9 0 -3 52.213 54.961 4.255 9.292 o
-9 0 -1 849.405 840.619 9.475 1.874 o
-9 0 1 4016.710 3960.720 19.803 0.429 o
-9 0 3 318.220 306.644 5.748 5.092 o
-9 0 5 1536.050 1516.860 12.116 1.146 o
-9 0 7 297.883 290.700 5.850 4.917 o
-9 0 9 10.931 10.663 1.980 42.899 o
-9 0 11 969.481 992.657 12.105 1.148 o
-9 0 13 193.521 208.228 3.036 18.246 o
-9 0 15 465.441 481.897 4.651 7.777 o
-9 0 17 19.341 19.702 1.665 60.650 o
-9 0 19 342.965 347.673 4.844 7.169 o
-9 0 21 3.664 5.778 2.336 30.836 o
-9 0 23 68.296 73.444 4.966 6.822 o
-9 0 27 7.327 8.470 2.204 34.641 o
-9 0 29 13.642 11.851 2.244 33.399 o
-9 1 -8 793.680 816.155 3.199 16.440 o
-9 1 -7 190.219 201.718 2.387 29.538 o
-9 1 -6 1140.350 1132.010 9.698 1.789 o
-9 1 -5 47.548 47.812 2.620 24.506 o
-9 1 -4 1145.910 1165.080 9.566 1.838 o
-9 1 -3 13.661 16.208 1.737 55.786 o
-9 1 -2 1836.730 1823.460 10.287 1.590 o
-9 1 -1 307.291 311.651 4.225 9.426 o
-9 1 0 854.502 870.710 6.733 3.711 o
-9 1 2 335.501 329.058 4.468 8.426 o
-9 1 3 69.064 70.042 2.417 28.798 o
-9 1 4 154.866 151.256 2.904 19.943 o
-9 1 5 58.033 53.377 2.092 38.440 o
-9 1 6 182.198 181.864 3.199 16.440 o
-9 1 7 194.568 210.157 3.493 13.785 o
-9 1 8 58.455 63.604 2.397 29.288 o
-9 1 9 438.957 437.051 5.068 6.551 o
-9 1 10 407.816 401.314 5.149 6.346 o
-9 1 11 447.441 438.188 5.850 4.917 o
-9 1 12 109.198 116.432 2.468 27.625 o
-9 1 13 25.134 24.749 1.158 125.518 o
-9 1 14 775.487 775.279 3.920 10.948 o
-9 1 15 2.805 1.980 0.670 374.479 o
-9 1 16 115.917 116.636 1.828 50.347 o
-9 1 18 133.195 128.355 2.072 39.197 o
-9 1 19 9.629 8.460 1.005 166.435 o
-9 1 20 19.306 17.010 1.523 72.499 o
-9 1 21 25.062 25.561 1.706 57.796 o
-9 1 22 5.396 3.463 1.310 98.025 o
-9 1 23 11.894 12.034 1.554 69.684 o
-9 1 24 38.761 39.596 2.397 29.288 o
-9 1 25 30.777 29.522 2.173 35.620 o
-9 1 26 12.039 9.922 1.777 53.265 o
-9 1 27 11.030 11.679 1.665 60.650 o
-9 1 28 15.297 17.041 1.706 57.796 o
-9 1 29 17.076 16.137 1.686 59.197 o
-9 2 -8 81.867 84.879 1.371 89.505 o
-9 2 -7 4.307 8.043 0.904 205.937 o
-9 2 -6 43.291 48.228 2.752 22.211 o
-9 2 -5 43.725 49.670 2.752 22.211 o
-9 2 -4 7.355 8.500 1.605 65.343 o
-9 2 -3 88.762 91.419 3.361 14.889 o
-9 2 -2 18.410 18.371 1.726 56.444 o
-9 2 -1 95.765 84.788 2.752 22.211 o
-9 2 0 9.949 10.663 1.361 90.846 o
-9 2 1 418.492 403.599 4.936 6.906 o
-9 2 2 318.198 320.039 4.428 8.581 o
-9 2 3 0.984 1.686 0.965 180.746 o
-9 2 4 1.403 2.427 1.005 166.435 o
-9 2 5 1133.290 1145.160 7.231 3.218 o
-9 2 6 181.659 176.868 3.189 16.545 o
-9 2 7 303.178 298.134 4.062 10.195 o
-9 2 8 17.979 19.488 1.554 69.684 o
-9 2 9 476.178 485.858 5.301 5.987 o
-9 2 10 15.391 15.477 1.554 69.684 o
-9 2 11 267.655 268.368 4.550 8.128 o
-9 2 12 147.996 152.484 2.569 25.484 o
-9 2 13 361.530 379.855 3.118 17.308 o
-9 2 14 180.830 184.728 1.757 54.503 o
-9 2 15 76.792 81.741 1.442 80.898 o
-9 2 16 257.566 266.337 2.163 35.955 o
-9 2 17 620.522 632.107 3.169 16.757 o
-9 2 18 108.697 109.974 2.021 41.192 o
-9 2 19 32.158 27.826 1.401 85.656 o
-9 2 20 102.722 105.221 2.823 21.107 o
-9 2 21 24.198 20.250 1.625 63.720 o
-9 2 23 2.479 2.569 1.361 90.846 o
-9 2 24 1.244 1.097 1.239 109.596 o
-9 2 25 0.956 1.686 1.280 102.748 o
-9 2 26 11.466 10.927 1.483 76.526 o
-9 2 27 24.516 24.190 1.676 59.917 o
-9 2 28 6.598 6.845 1.513 73.475 o
-9 3 -8 0.027 0.325 0.528 603.265 o
-9 3 -7 943.327 972.569 3.433 14.278 o
-9 3 -6 497.724 517.787 7.251 3.200 o
-9 3 -5 298.883 315.419 5.778 5.038 o
-9 3 -4 10.774 11.516 1.838 49.792 o
-9 3 -3 1400.550 1405.550 11.201 1.341 o
-9 3 -2 226.759 236.643 4.418 8.621 o
-9 3 -1 355.903 365.374 4.804 7.291 o
-9 3 0 69.440 67.361 2.620 24.506 o
-9 3 1 347.331 323.178 4.479 8.388 o
-9 3 2 266.863 270.288 3.940 10.836 o
-9 3 3 4.825 8.094 1.178 121.227 o
-9 3 4 53.850 51.346 2.163 35.955 o
-9 3 5 81.853 76.247 2.447 28.085 o
-9 3 6 437.696 430.399 4.864 7.110 o
-9 3 7 1153.020 1139.240 7.911 2.688 o
-9 3 8 101.636 99.371 3.057 18.005 o
-9 3 9 85.189 82.503 2.976 19.001 o
-9 3 10 138.332 133.880 3.575 13.165 o
-9 3 11 326.451 331.728 5.789 5.021 o
-9 3 12 75.209 72.053 1.716 57.114 o
-9 3 13 986.933 1014.480 4.814 7.260 o
-9 3 14 5.996 4.722 0.711 332.904 o
-9 3 15 358.882 357.554 2.356 30.307 o
-9 3 16 99.133 97.198 1.564 68.782 o
-9 3 17 6.241 6.235 0.772 282.415 o
-9 3 19 104.211 99.950 1.818 50.911 o
-9 3 20 55.488 53.357 2.082 38.816 o
-9 3 21 0.295 5.586 1.310 98.025 o
-9 3 22 25.533 24.454 1.635 62.931 o
-9 3 23 0.817 0.721 1.198 117.152 o
-9 3 24 10.640 10.460 1.422 83.226 o
-9 3 25 3.250 2.803 1.300 99.562 o
-9 3 26 1.836 0.873 1.280 102.748 o
-9 3 27 0.228 1.005 1.249 107.821 o
-9 3 28 7.878 8.287 1.300 99.562 o
-9 3 29 31.759 36.621 2.275 32.510 o
-9 4 -8 68.374 73.658 1.259 106.089 o
-9 4 -7 92.165 91.907 1.371 89.505 o
-9 4 -6 42.242 40.734 2.285 32.222 o
-9 4 -5 131.114 127.380 4.428 8.581 o
-9 4 -4 527.694 528.481 7.251 3.200 o
-9 4 -3 49.011 51.052 2.884 20.224 o
-9 4 -2 37.500 36.428 2.265 32.802 o
-9 4 -1 92.201 85.347 2.854 20.659 o
-9 4 0 211.683 209.934 3.768 11.851 o
-9 4 1 251.592 270.389 4.377 8.781 o
-9 4 2 159.537 162.366 3.392 14.623 o
-9 4 3 364.720 370.390 4.925 6.935 o
-9 4 4 211.910 204.308 3.839 11.416 o
-9 4 5 521.443 532.096 5.718 5.146 o
-9 4 6 1291.890 1277.430 8.571 2.290 o
-9 4 7 102.019 103.413 3.006 18.618 o
-9 4 8 173.742 170.835 3.758 11.915 o
-9 4 9 504.612 493.556 6.266 4.285 o
-9 4 10 56.721 53.458 2.783 21.728 o
-9 4 11 193.975 195.970 4.763 7.416 o
-9 4 12 158.832 170.795 2.214 34.324 o
-9 4 13 154.015 151.631 1.726 56.444 o
-9 4 14 213.106 211.833 2.001 42.032 o
-9 4 15 26.902 26.526 1.148 127.749 o
-9 4 16 232.181 237.110 2.092 38.440 o
-9 4 17 12.505 14.004 0.873 220.556 o
-9 4 18 2.268 2.295 0.741 306.104 o
-9 4 19 17.153 15.223 1.005 166.435 o
-9 4 20 20.424 16.015 1.219 113.280 o
-9 4 21 12.285 11.019 1.158 125.518 o
-9 4 22 5.128 3.971 1.137 130.041 o
-9 4 23 0.484 0.132 1.198 117.152 o
-9 4 24 0.002 0.559 1.229 111.415 o
-9 4 25 3.316 3.422 1.310 98.025 o
-9 4 26 2.303 4.052 1.341 93.620 o
-9 4 27 1.121 0.934 1.249 107.821 o
-9 4 28 0.508 0.904 1.259 106.089 o
-9 4 29 0.002 2.661 1.401 85.656 o
-9 5 -8 111.935 107.790 1.422 83.226 o
-9 5 -7 382.433 392.164 2.173 35.620 o
-9 5 -6 271.281 274.401 2.183 35.289 o
-9 5 -5 76.870 76.968 3.646 12.657 o
-9 5 -4 1.277 0.203 1.320 96.522 o
-9 5 -3 771.955 765.753 8.866 2.140 o
-9 5 -2 331.690 332.216 5.535 5.492 o
-9 5 -1 396.073 402.634 5.586 5.392 o
-9 5 0 115.847 115.843 3.402 14.535 o
-9 5 1 137.197 142.695 3.615 12.871 o
-9 5 2 1409.620 1372.280 9.262 1.961 o
-9 5 3 12.638 13.040 1.503 74.472 o
-9 5 4 787.711 789.964 7.180 3.263 o
-9 5 6 237.094 230.387 3.950 10.780 o
-9 5 7 823.020 799.520 7.688 2.847 o
-9 5 8 100.420 102.621 3.483 13.865 o
-9 5 9 61.949 62.365 2.935 19.531 o
-9 5 10 5.912 4.042 1.432 82.050 o
-9 5 11 73.625 77.192 2.732 22.543 o
-9 5 12 77.388 80.147 1.300 99.562 o
-9 5 13 227.604 232.611 1.930 45.186 o
-9 5 14 5.988 5.088 0.650 398.249 o
-9 5 15 164.021 164.773 1.747 55.139 o
-9 5 16 4.348 3.504 0.680 363.384 o
-9 5 17 0.725 0.061 0.619 438.385 o
-9 5 18 0.556 0.071 0.670 374.479 o
-9 5 19 96.712 95.614 1.645 62.156 o
-9 5 20 96.611 95.329 1.930 45.186 o
-9 5 21 14.259 11.273 1.066 147.957 o
-9 5 22 29.009 27.613 1.341 93.620 o
-9 5 23 14.249 13.761 1.168 123.344 o
-9 5 24 19.645 18.666 1.594 66.178 o
-9 5 25 26.709 27.257 1.767 53.879 o
-9 5 26 30.977 30.405 1.777 53.265 o
-9 5 27 2.479 2.447 1.544 70.604 o
-9 5 28 8.419 10.491 1.747 55.139 o
-9 5 29 45.509 45.852 2.356 30.307 o
-9 6 -8 4.109 4.946 0.640 410.992 o
-9 6 -7 179.145 183.225 1.645 62.156 o
-9 6 -5 6.430 5.555 1.371 89.505 o
-9 6 -4 39.660 31.705 2.986 18.872 o
-9 6 -3 162.046 170.023 4.946 6.878 o
-9 6 -2 173.402 168.175 4.387 8.741 o
-9 6 -1 5.751 5.017 1.401 85.656 o
-9 6 0 0.011 6.997 1.381 88.194 o
-9 6 1 525.629 519.584 5.951 4.750 o
-9 6 2 99.279 93.126 3.067 17.886 o
-9 6 3 1528.120 1535.050 9.983 1.688 o
-9 6 4 3.687 2.854 1.188 119.163 o
-9 6 5 465.425 442.220 5.860 4.900 o
-9 6 7 870.473 883.221 8.246 2.474 o
-9 6 8 31.389 31.228 2.224 34.012 o
-9 6 9 306.195 307.051 5.301 5.987 o
-9 6 10 83.512 84.829 3.626 12.799 o
-9 6 11 147.713 149.285 2.224 34.012 o
-9 6 12 45.017 47.223 1.127 132.394 o
-9 6 13 40.671 39.779 1.016 163.123 o
-9 6 14 52.125 53.824 1.127 132.394 o
-9 6 15 48.495 47.934 1.188 119.163 o
-9 6 16 129.262 129.066 1.605 65.343 o
-9 6 17 1.410 1.584 0.701 342.623 o
-9 6 18 46.136 48.391 1.351 92.217 o
-9 6 19 44.038 41.709 1.371 89.505 o
-9 6 20 24.799 22.312 1.097 139.852 o
-9 6 21 6.768 14.289 1.117 134.812 o
-9 6 22 10.371 8.988 1.097 139.852 o
-9 6 23 1.028 0.416 0.955 184.612 o
-9 6 24 1.656 2.640 1.026 159.909 o
-9 6 26 5.192 4.600 1.635 62.931 o
-9 6 27 9.313 10.734 1.747 55.139 o
-9 6 28 4.273 3.961 1.574 67.897 o
-9 7 -8 70.237 75.526 1.269 104.399 o
-9 7 -7 82.447 78.035 1.290 101.136 o
-9 7 -6 222.621 233.647 1.879 47.662 o
-9 7 -5 120.271 123.805 2.011 41.609 o
-9 7 -4 26.680 23.215 2.722 22.712 o
-9 7 -3 537.389 548.192 8.784 2.180 o
-9 7 -2 368.337 366.836 6.408 4.097 o
-9 7 -1 257.017 251.409 4.895 7.021 o
-9 7 0 431.403 419.675 5.718 5.146 o
-9 7 1 33.711 33.015 2.112 37.704 o
-9 7 2 225.843 232.103 4.286 9.160 o
-9 7 3 113.799 111.944 3.463 14.028 o
-9 7 4 600.511 612.294 7.241 3.209 o
-9 7 5 114.732 118.494 3.788 11.725 o
-9 7 6 896.266 905.035 8.947 2.102 o
-9 7 7 71.651 64.497 2.986 18.872 o
-9 7 8 721.203 724.918 7.810 2.758 o
-9 7 9 85.642 87.225 3.565 13.240 o
-9 7 10 434.811 426.266 3.544 13.393 o
-9 7 11 139.267 139.485 1.858 48.709 o
-9 7 12 317.160 321.289 1.919 45.666 o
-9 7 13 34.227 31.573 1.005 166.435 o
-9 7 14 50.292 51.722 1.137 130.041 o
-9 7 15 108.548 103.911 1.422 83.226 o
-9 7 16 2.642 2.427 0.650 398.249 o
-9 7 17 6.987 6.987 0.792 268.118 o
-9 7 18 72.255 69.169 1.574 67.897 o
-9 7 19 38.155 40.145 1.351 92.217 o
-9 7 20 15.243 14.299 0.995 169.849 o
-9 7 21 28.211 28.547 1.371 89.505 o
-9 7 22 73.348 70.225 1.990 42.462 o
-9 7 23 6.840 5.626 1.188 119.163 o
-9 7 24 64.420 67.544 2.295 31.937 o
-9 7 25 3.068 3.148 1.198 117.152 o
-9 7 26 52.133 51.153 2.153 36.295 o
-9 7 27 9.883 9.902 1.737 55.786 o
-9 7 28 36.791 38.703 2.630 24.317 o
-9 8 -8 119.356 119.601 1.544 70.604 o
-9 8 -7 64.633 61.837 1.239 109.596 o
-9 8 -6 46.815 45.791 1.107 137.297 o
-9 8 -5 159.973 160.903 1.645 62.156 o
-9 8 -4 3.248 3.524 0.762 289.996 o
-9 8 -3 1.151 0.203 1.655 61.396 o
-9 8 0 7.471 7.688 1.493 75.488 o
-9 8 1 48.354 43.983 2.488 27.176 o
-9 8 2 1196.230 1201.190 10.054 1.664 o
-9 8 3 1063.640 1050.780 9.688 1.792 o
-9 8 4 1115.410 1104.290 9.790 1.755 o
-9 8 5 318.393 325.371 5.626 5.315 o
-9 8 6 1363.270 1368.870 11.141 1.356 o
-9 8 7 932.648 915.282 8.906 2.121 o
-9 8 8 706.168 700.880 7.860 2.723 o
-9 8 9 41.029 42.125 1.473 77.585 o
-9 8 10 313.804 313.225 2.752 22.211 o
-9 8 11 54.499 53.296 1.107 137.297 o
-9 8 12 2.652 3.666 0.548 559.406 o
-9 8 13 177.308 178.716 1.605 65.343 o
-9 8 14 8.455 8.673 0.670 374.479 o
-9 8 15 14.566 14.136 0.762 289.996 o
-9 8 17 257.472 261.686 2.285 32.222 o
-9 8 19 38.100 35.026 1.422 83.226 o
-9 8 20 19.963 20.748 1.117 134.812 o
-9 8 21 19.838 15.690 1.310 98.025 o
-9 8 22 3.725 2.336 1.117 134.812 o
-9 8 23 0.494 0.000 1.066 147.957 o
-9 8 24 17.657 19.600 1.452 79.771 o
-9 8 25 2.598 3.026 1.208 115.192 o
-9 8 26 1.726 1.503 1.137 130.041 o
-9 8 27 7.900 8.632 1.391 86.911 o
-9 8 28 0.000 0.569 1.483 76.526 o
-9 9 -8 91.860 86.667 1.442 80.898 o
-9 9 -7 333.837 336.237 2.194 34.963 o
-9 9 -6 182.542 181.397 1.676 59.917 o
-9 9 -5 552.893 574.830 2.823 21.107 o
-9 9 -4 1.016 1.137 0.589 484.908 o
-9 9 -3 112.951 112.573 1.930 45.186 o
-9 9 -2 11.132 10.948 2.011 41.609 o
-9 9 -1 253.498 251.287 5.057 6.577 o
-9 9 0 10.216 9.191 1.676 59.917 o
-9 9 1 94.795 96.396 3.849 11.356 o
-9 9 2 371.394 374.920 6.591 3.873 o
-9 9 3 989.236 981.140 9.871 1.727 o
-9 9 4 41.289 40.703 2.813 21.260 o
-9 9 5 274.361 272.563 5.342 5.896 o
-9 9 6 141.373 152.200 4.347 8.905 o
-9 9 7 200.502 198.966 4.743 7.480 o
-9 9 8 83.581 79.152 1.858 48.709 o
-9 9 9 16.152 23.744 1.229 111.415 o
-9 9 10 301.416 318.425 2.326 31.106 o
-9 9 11 676.213 680.833 2.712 22.882 o
-9 9 12 53.350 59.897 1.137 130.041 o
-9 9 13 80.895 78.197 1.269 104.399 o
-9 9 14 64.230 63.695 1.249 107.821 o
-9 9 15 75.729 77.415 1.341 93.620 o
-9 9 16 10.730 10.866 0.792 268.118 o
-9 9 17 4.056 3.646 0.802 261.373 o
-9 9 18 10.418 12.887 1.016 163.123 o
-9 9 19 52.474 54.677 1.716 57.114 o
-9 9 21 145.500 153.084 2.671 23.583 o
-9 9 22 4.189 2.976 1.117 134.812 o
-9 9 23 18.978 17.234 1.401 85.656 o
-9 9 24 0.639 1.706 1.158 125.518 o
-9 9 25 50.807 50.178 2.122 37.344 o
-9 9 26 2.624 1.696 1.148 127.749 o
-9 9 27 19.985 19.529 1.452 79.771 o
-9 9 28 3.424 3.179 1.280 102.748 o
-9 10 -8 297.583 307.975 2.234 33.703 o
-9 10 -7 47.711 44.410 1.198 117.152 o
-9 10 -6 34.190 34.021 1.107 137.297 o
-9 10 -5 29.537 28.415 0.955 184.612 o
-9 10 -4 0.767 0.051 0.518 627.155 o
-9 10 -3 6.341 6.896 0.670 374.479 o
-9 10 -2 376.092 384.232 2.762 22.048 o
-9 10 -1 1027.130 1008.740 6.642 3.814 o
-9 10 0 5.017 2.244 1.533 71.542 o
-9 10 1 1.211 0.569 1.452 79.771 o
-9 10 2 1348.620 1340.470 11.770 1.214 o
-9 10 3 32.874 30.284 2.620 24.506 o
-9 10 4 529.293 530.918 7.840 2.737 o
-9 10 5 12.775 12.024 1.990 42.462 o
-9 10 6 588.470 585.463 4.072 10.144 o
-9 10 7 7.426 6.703 0.792 268.118 o
-9 10 8 445.729 457.321 3.026 18.369 o
-9 10 9 866.085 887.273 3.402 14.535 o
-9 10 10 475.802 475.855 2.620 24.506 o
-9 10 11 182.334 183.428 1.493 75.488 o
-9 10 12 2.156 1.127 0.548 559.406 o
-9 10 13 58.453 53.184 1.198 117.152 o
-9 10 14 52.454 51.468 1.300 99.562 o
-9 10 15 67.459 66.478 1.513 73.475 o
-9 10 16 16.724 13.669 0.914 201.386 o
-9 10 17 37.154 35.615 1.381 88.194 o
-9 10 18 59.082 56.160 1.716 57.114 o
-9 10 19 9.633 9.221 1.016 163.123 o
-9 10 20 76.570 76.785 1.950 44.250 o
-9 10 21 105.935 102.327 2.447 28.085 o
-9 10 22 0.898 0.244 1.076 145.179 o
-9 10 24 2.711 1.828 1.178 121.227 o
-9 10 25 0.082 0.752 1.158 125.518 o
-9 10 26 2.894 2.712 1.168 123.344 o
-9 10 27 0.402 0.792 1.117 134.812 o
-9 10 28 3.074 2.376 1.554 69.684 o
-9 11 -8 4.159 5.606 0.721 323.592 o
-9 11 -7 0.498 0.030 0.619 438.385 o
-9 11 -6 58.827 61.166 1.280 102.748 o
-9 11 -5 104.592 106.368 1.442 80.898 o
-9 11 -4 162.334 167.870 1.635 62.931 o
-9 11 -3 30.025 27.958 0.955 184.612 o
-9 11 -2 283.185 286.323 2.051 39.977 o
-9 11 -1 93.858 95.411 1.442 80.898 o
-9 11 0 34.821 35.514 1.269 104.399 o
-9 11 1 561.882 572.383 3.422 14.363 o
-9 11 2 99.562 99.402 1.869 48.181 o
-9 11 3 508.798 511.927 3.514 13.626 o
-9 11 4 14.735 16.107 0.833 242.598 o
-9 11 5 712.213 717.220 2.864 20.512 o
-9 11 6 12.563 12.156 0.650 398.249 o
-9 11 7 442.305 443.114 2.305 31.657 o
-9 11 8 207.024 201.383 1.970 43.342 o
-9 11 9 72.171 69.900 1.341 93.620 o
-9 11 10 0.181 1.310 0.619 438.385 o
-9 11 11 42.507 41.272 1.158 125.518 o
-9 11 12 349.046 343.367 2.356 30.307 o
-9 11 13 32.573 30.558 1.127 132.394 o
-9 11 14 2.797 2.315 0.670 374.479 o
-9 11 15 44.097 47.650 1.442 80.898 o
-9 11 16 20.913 21.326 1.066 147.957 o
-9 11 17 75.869 75.343 1.696 58.490 o
-9 11 18 2.365 1.269 0.812 254.880 o
-9 11 19 4.136 2.031 0.914 201.386 o
-9 11 20 1.110 0.264 0.914 201.386 o
-9 11 21 53.021 51.884 2.112 37.704 o
-9 11 22 12.145 10.765 1.269 104.399 o
-9 11 23 30.948 32.883 1.726 56.444 o
-9 11 24 0.458 0.335 1.168 123.344 o
-9 11 25 44.148 44.603 2.112 37.704 o
-9 11 26 7.337 7.992 1.269 104.399 o
-9 11 27 27.979 28.852 1.574 67.897 o
-9 12 -8 4.480 4.093 0.772 282.415 o
-9 12 -7 80.827 80.127 1.493 75.488 o
-9 12 -6 33.243 34.539 1.259 106.089 o
-9 12 -5 28.309 26.485 1.097 139.852 o
-9 12 -4 19.386 18.361 0.812 254.880 o
-9 12 -3 0.500 0.914 0.569 520.162 o
-9 12 -2 135.846 141.202 1.544 70.604 o
-9 12 -1 31.708 30.192 1.056 150.816 o
-9 12 0 29.369 31.035 1.046 153.759 o
-9 12 1 124.091 125.075 1.523 72.499 o
-9 12 2 656.819 659.181 2.884 20.224 o
-9 12 3 524.334 526.693 2.600 24.891 o
-9 12 4 635.035 639.632 2.671 23.583 o
-9 12 5 734.879 719.637 2.884 20.224 o
-9 12 6 370.351 369.923 2.143 36.639 o
-9 12 7 60.978 58.607 1.168 123.344 o
-9 12 8 294.051 286.943 2.315 31.379 o
-9 12 9 159.360 174.227 1.838 49.792 o
-9 12 10 227.677 235.495 2.102 38.069 o
-9 12 11 129.492 135.261 1.757 54.503 o
-9 12 12 53.505 53.479 1.310 98.025 o
-9 12 13 1.766 1.036 0.711 332.904 o
-9 12 14 42.855 38.296 1.361 90.846 o
-9 12 15 16.276 16.076 0.955 184.612 o
-9 12 16 13.471 11.608 0.934 192.726 o
-9 12 17 7.456 8.327 0.904 205.937 o
-9 12 18 0.005 0.792 0.812 254.880 o
-9 12 19 7.230 5.677 0.985 173.369 o
-9 12 20 12.615 9.495 1.107 137.297 o
-9 12 21 8.712 9.638 1.239 109.596 o
-9 12 22 0.869 1.320 1.127 132.394 o
-9 12 23 6.442 6.256 1.249 107.821 o
-9 12 24 0.154 0.884 1.127 132.394 o
-9 12 25 2.185 1.930 1.158 125.518 o
-9 12 26 0.853 0.914 1.158 125.518 o
-9 12 27 3.401 4.651 1.198 117.152 o
-9 13 -8 166.545 171.536 2.255 33.099 o
-9 13 -7 0.568 0.122 0.782 275.127 o
-9 13 -6 117.272 111.182 1.899 46.648 o
-9 13 -5 20.714 21.479 0.894 210.644 o
-9 13 -4 360.436 370.472 2.346 30.570 o
-9 13 -3 2.437 2.722 0.619 438.385 o
-9 13 -2 43.330 41.973 1.127 132.394 o
-9 13 -1 42.754 43.658 1.087 142.478 o
-9 13 0 22.512 22.291 0.833 242.598 o
-9 13 1 352.051 352.009 1.869 48.181 o
-9 13 2 199.499 200.692 1.574 67.897 o
-9 13 3 50.413 51.265 1.046 153.759 o
-9 13 4 8.483 6.916 0.579 502.071 o
-9 13 5 226.665 224.101 1.696 58.490 o
-9 13 6 154.631 161.269 1.594 66.178 o
-9 13 7 50.736 51.712 1.158 125.518 o
-9 13 8 66.466 64.741 1.280 102.748 o
-9 13 9 12.002 11.730 0.802 261.373 o
-9 13 10 319.582 304.654 2.407 29.041 o
-9 13 11 1.188 1.158 0.640 410.992 o
-9 13 12 60.426 66.437 1.412 84.428 o
-9 13 14 56.086 58.658 1.665 60.650 o
-9 13 15 1.576 1.269 0.833 242.598 o
-9 13 16 2.660 1.909 0.802 261.373 o
-9 13 17 3.320 3.169 0.853 231.183 o
-9 13 18 18.728 19.529 1.137 130.041 o
-9 13 19 0.670 0.366 0.924 196.985 o
-9 13 20 41.743 44.796 1.869 48.181 o
-9 13 21 3.977 1.188 1.097 139.852 o
-9 13 23 10.392 9.770 1.320 96.522 o
-9 13 24 7.792 8.825 1.280 102.748 o
-9 13 25 1.648 1.980 1.158 125.518 o
-9 13 26 3.877 4.347 1.208 115.192 o
-9 14 -8 15.152 12.857 1.097 139.852 o
-9 14 -7 0.396 0.051 0.833 242.598 o
-9 14 -6 104.809 100.763 1.940 44.715 o
-9 14 -5 24.896 24.048 1.066 147.957 o
-9 14 -4 32.475 33.239 1.310 98.025 o
-9 14 -3 200.791 203.272 1.869 48.181 o
-9 14 -2 3.124 2.549 0.569 520.162 o
-9 14 -1 4.075 4.651 0.589 484.908 o
-9 14 0 39.884 40.002 0.985 173.369 o
-9 14 1 83.454 81.508 1.198 117.152 o
-9 14 2 34.433 33.218 0.965 180.746 o
-9 14 3 90.611 84.615 1.239 109.596 o
-9 14 4 107.220 104.571 1.330 95.054 o
-9 14 5 176.995 176.868 1.686 59.197 o
-9 14 6 38.274 35.981 1.107 137.297 o
-9 14 7 71.900 70.205 1.412 84.428 o
-9 14 8 137.852 141.527 1.655 61.396 o
-9 14 9 107.834 103.606 1.544 70.604 o
-9 14 10 134.212 129.198 1.818 50.911 o
-9 14 12 25.929 22.444 1.016 163.123 o
-9 14 13 22.386 20.605 1.107 137.297 o
-9 14 14 2.831 3.950 0.894 210.644 o
-9 14 15 133.737 134.357 2.173 35.620 o
-9 14 16 11.794 11.750 1.076 145.179 o
-9 14 17 72.619 74.054 1.940 44.715 o
-9 14 18 1.404 1.777 0.884 215.514 o
-9 14 19 90.517 85.062 1.930 45.186 o
-9 14 20 1.131 0.975 0.955 184.612 o
-9 14 21 4.314 3.859 1.137 130.041 o
-9 14 23 1.315 0.223 1.107 137.297 o
-9 14 25 1.448 0.467 1.137 130.041 o
-9 14 26 1.770 2.234 1.168 123.344 o
-9 15 -8 39.968 37.514 1.716 57.114 o
-9 15 -7 93.734 87.236 1.980 42.899 o
-9 15 -6 74.391 82.178 1.889 47.151 o
-9 15 -5 176.285 173.374 2.143 36.639 o
-9 15 -4 15.216 14.339 0.934 192.726 o
-9 15 -3 326.918 329.474 2.559 25.687 o
-9 15 -2 33.409 32.315 1.117 134.812 o
-9 15 -1 114.273 112.106 1.412 84.428 o
-9 15 0 65.513 70.438 1.208 115.192 o
-9 15 1 269.821 269.841 1.889 47.151 o
-9 15 2 2.194 2.173 0.559 539.249 o
-9 15 3 15.586 14.533 0.721 323.592 o
-9 15 4 33.846 33.594 1.097 139.852 o
-9 15 5 0.178 0.762 0.579 502.071 o
-9 15 6 190.821 188.892 1.808 51.484 o
-9 15 7 6.042 5.738 0.721 323.592 o
-9 15 8 44.041 45.436 1.269 104.399 o
-9 15 9 23.434 20.402 0.914 201.386 o
-9 15 10 112.052 113.162 1.879 47.662 o
-9 15 11 243.472 250.058 2.722 22.712 o
-9 15 12 84.074 80.005 1.665 60.650 o
-9 15 13 11.978 11.506 0.934 192.726 o
-9 15 14 6.327 6.134 0.965 180.746 o
-9 15 15 64.696 65.899 1.848 49.246 o
-9 15 16 2.060 0.670 0.914 201.386 o
-9 15 17 24.686 25.165 1.330 95.054 o
-9 15 18 4.210 3.879 1.046 153.759 o
-9 15 19 2.579 3.138 1.046 153.759 o
-9 15 20 6.038 4.814 1.046 153.759 o
-9 15 21 2.305 1.676 1.117 134.812 o
-9 15 22 16.364 15.629 1.401 85.656 o
-9 15 23 1.692 2.122 1.168 123.344 o
-9 15 24 4.193 4.479 1.208 115.192 o
-9 15 25 6.110 6.185 1.229 111.415 o
-9 15 26 7.739 7.718 1.249 107.821 o
-9 16 -8 93.362 95.990 2.153 36.295 o
-9 16 -7 2.611 2.224 0.934 192.726 o
-9 16 -5 2.432 2.844 0.843 236.787 o
-9 16 -4 8.530 8.399 0.904 205.937 o
-9 16 -3 6.971 6.063 0.782 275.127 o
-9 16 -2 62.090 61.979 1.473 77.585 o
-9 16 -1 0.245 0.487 0.670 374.479 o
-9 16 0 13.025 14.035 0.741 306.104 o
-9 16 1 1.343 1.076 0.569 520.162 o
-9 16 2 552.025 553.483 2.661 23.764 o
-9 16 3 593.098 602.006 2.935 19.531 o
-9 16 4 105.066 99.270 1.493 75.488 o
-9 16 5 89.043 82.655 1.442 80.898 o
-9 16 6 13.899 12.501 0.782 275.127 o
-9 16 7 173.552 171.749 1.980 42.899 o
-9 16 9 91.568 92.009 1.655 61.396 o
-9 16 10 44.134 40.805 1.462 78.666 o
-9 16 11 8.129 7.617 0.914 201.386 o
-9 16 12 240.535 243.366 2.427 28.557 o
-9 16 13 27.313 27.663 1.208 115.192 o
-9 16 14 9.472 8.287 1.016 163.123 o
-9 16 15 8.886 8.652 1.046 153.759 o
-9 16 16 131.399 125.075 2.285 32.222 o
-9 16 17 7.763 7.495 1.087 142.478 o
-9 16 18 67.820 62.771 2.021 41.192 o
-9 16 19 3.533 3.940 1.076 145.179 o
-9 16 20 75.337 78.939 2.326 31.106 o
-9 16 22 9.808 8.480 1.422 83.226 o
-9 16 23 0.606 0.660 1.300 99.562 o
-9 16 24 16.831 18.158 1.635 62.931 o
-9 16 25 2.942 3.392 1.208 115.192 o
-9 17 -8 185.584 177.223 2.579 25.284 o
-9 17 -7 338.199 331.586 3.179 16.651 o
-9 17 -6 1.681 1.361 0.944 188.603 o
-9 17 -5 401.012 408.869 3.097 17.535 o
-9 17 -4 180.205 177.731 2.295 31.937 o
-9 17 -3 240.734 233.495 2.579 25.284 o
-9 17 -2 99.029 101.565 1.828 50.347 o
-9 17 -1 83.302 87.408 1.726 56.444 o
-9 17 0 29.604 24.800 1.056 150.816 o
-9 17 1 117.198 113.284 1.635 62.931 o
-9 17 2 0.007 0.091 0.599 468.609 o
-9 17 3 89.248 88.170 1.483 76.526 o
-9 17 4 86.910 80.117 1.442 80.898 o
-9 17 5 32.716 29.959 1.229 111.415 o
-9 17 7 19.396 19.346 0.965 180.746 o
-9 17 8 5.774 4.347 0.782 275.127 o
-9 17 9 40.316 35.006 1.381 88.194 o
-9 17 10 58.002 59.978 1.594 66.178 o
-9 17 11 241.637 243.670 2.630 24.317 o
-9 17 12 45.116 47.954 1.584 67.029 o
-9 17 13 8.545 7.546 0.924 196.985 o
-9 17 14 200.724 200.428 2.569 25.484 o
-9 17 15 121.261 122.749 2.295 31.937 o
-9 17 16 15.706 17.691 1.249 107.821 o
-9 17 17 55.069 60.689 2.001 42.032 o
-9 17 18 0.459 0.315 0.995 169.849 o
-9 17 19 4.881 4.194 1.107 137.297 o
-9 17 21 3.498 3.910 1.371 89.505 o
-9 17 23 0.039 1.016 1.310 98.025 o
-9 17 24 1.996 1.645 1.330 95.054 o
-9 18 -8 1.581 1.676 1.005 166.435 o
-9 18 -7 102.074 99.483 2.204 34.641 o
-9 18 -5 17.408 16.685 1.188 119.163 o
-9 18 -4 0.462 0.132 0.843 236.787 o
-9 18 -3 20.789 18.869 1.097 139.852 o
-9 18 -2 22.892 25.643 1.239 109.596 o
-9 18 -1 2.470 1.808 0.792 268.118 o
-9 18 0 0.376 1.046 0.701 342.623 o
-9 18 1 1.042 1.442 0.741 306.104 o
-9 18 2 117.969 115.498 1.899 46.648 o
-9 18 3 53.209 52.778 1.422 83.226 o
-9 18 4 10.626 10.287 0.843 236.787 o
-9 18 5 161.295 162.853 1.940 44.715 o
-9 18 6 24.768 23.744 1.178 121.227 o
-9 18 7 3.795 3.493 0.782 275.127 o
-9 18 8 2.024 1.381 0.762 289.996 o
-9 18 9 55.290 59.734 1.594 66.178 o
-9 18 10 0.853 0.548 0.772 282.415 o
-9 18 11 65.468 62.700 1.757 54.503 o
-9 18 12 30.860 29.491 1.432 82.050 o
-9 18 13 0.163 0.386 0.823 248.625 o
-9 18 14 1.367 1.848 0.965 180.746 o
-9 18 15 120.780 127.654 2.498 26.955 o
-9 18 16 40.901 41.292 1.828 50.347 o
-9 18 17 0.107 0.295 0.985 173.369 o
-9 18 18 17.779 15.335 1.269 104.399 o
-9 18 20 12.964 13.172 1.341 93.620 o
-9 18 21 5.367 5.657 1.361 90.846 o
-9 18 22 0.290 0.599 1.269 104.399 o
-9 18 23 3.985 5.007 1.371 89.505 o
-9 18 24 1.464 4.448 1.351 92.217 o
-9 19 -8 21.304 21.225 1.523 72.499 o
-9 19 -7 74.567 68.549 2.336 30.836 o
-9 19 -5 57.388 55.398 1.767 53.879 o
-9 19 -4 30.152 29.735 1.381 88.194 o
-9 19 -3 36.372 35.422 1.513 73.475 o
-9 19 -2 84.946 83.265 1.858 48.709 o
-9 19 -1 0.593 1.635 0.884 215.514 o
-9 19 0 37.166 35.981 1.503 74.472 o
-9 19 1 14.009 13.669 0.985 173.369 o
-9 19 2 16.230 15.213 1.016 163.123 o
-9 19 3 3.329 2.336 0.823 248.625 o
-9 19 4 3.946 5.271 0.873 220.556 o
-9 19 5 6.271 6.327 0.884 215.514 o
-9 19 6 80.040 84.382 1.706 57.796 o
-9 19 7 21.601 19.427 1.036 156.789 o
-9 19 8 260.459 264.743 2.549 25.892 o
-9 19 9 45.572 41.231 1.523 72.499 o
-9 19 10 144.812 137.850 2.041 40.376 o
-9 19 11 0.212 0.366 0.863 225.776 o
-9 19 12 185.476 188.628 2.519 26.522 o
-9 19 13 0.340 0.752 0.853 231.183 o
-9 19 14 42.798 43.628 1.879 47.662 o
-9 19 15 3.321 3.849 1.026 159.909 o
-9 19 17 5.461 5.250 1.087 142.478 o
-9 19 18 2.882 2.762 1.066 147.957 o
-9 19 19 3.863 3.869 1.097 139.852 o
-9 19 20 0.610 0.234 1.016 163.123 o
-9 19 21 0.848 1.249 1.269 104.399 o
-9 19 23 2.442 2.722 1.310 98.025 o
-9 20 -8 16.514 15.050 1.452 79.771 o
-9 20 -7 5.474 4.936 1.229 111.415 o
-9 20 -6 0.155 0.680 1.005 166.435 o
-9 20 -5 4.214 4.011 0.975 177.000 o
-9 20 -4 2.464 1.808 0.975 177.000 o
-9 20 -3 2.501 2.559 0.944 188.603 o
-9 20 -2 3.561 4.143 0.975 177.000 o
-9 20 -1 61.892 62.030 1.889 47.151 o
-9 20 0 70.950 68.529 1.726 56.444 o
-9 20 1 3.633 4.377 0.904 205.937 o
-9 20 2 12.699 12.044 1.026 159.909 o
-9 20 3 9.222 8.409 0.955 184.612 o
-9 20 4 25.485 24.952 1.361 90.846 o
-9 20 5 0.565 0.244 0.944 188.603 o
-9 20 6 60.836 60.354 1.615 64.524 o
-9 20 7 11.977 11.425 0.965 180.746 o
-9 20 8 6.402 5.657 0.894 210.644 o
-9 20 9 53.289 50.696 1.625 63.720 o
-9 20 10 21.005 18.128 1.107 137.297 o
-9 20 11 2.584 2.691 0.944 188.603 o
-9 20 12 48.434 52.433 1.848 49.246 o
-9 20 13 13.870 12.166 1.087 142.478 o
-9 20 14 55.558 56.820 1.950 44.250 o
-9 20 15 39.788 38.774 1.757 54.503 o
-9 20 16 9.797 9.577 1.168 123.344 o
-9 20 17 34.806 33.767 1.635 62.931 o
-9 20 18 15.927 16.736 1.330 95.054 o
-9 20 19 0.096 0.142 1.026 159.909 o
-9 20 21 18.241 19.834 1.635 62.931 o
-9 20 22 4.061 4.275 1.330 95.054 o
-9 21 -8 69.742 62.578 2.651 23.946 o
-9 21 -7 29.412 30.091 2.001 42.032 o
-9 21 -6 98.163 98.285 2.590 25.086 o
-9 21 -5 5.581 4.672 1.127 132.394 o
-9 21 -4 64.434 61.441 2.275 32.510 o
-9 21 -3 96.091 101.209 2.204 34.641 o
-9 21 -2 144.683 153.246 2.508 26.738 o
-9 21 -1 16.118 16.909 1.249 107.821 o
-9 21 0 3.594 10.196 0.995 169.849 o
-9 21 1 39.981 42.541 1.655 61.396 o
-9 21 2 0.632 0.548 0.863 225.776 o
-9 21 3 83.487 83.407 1.919 45.666 o
-9 21 4 6.494 6.428 1.097 139.852 o
-9 21 5 7.214 7.068 1.026 159.909 o
-9 21 6 4.546 5.931 1.016 163.123 o
-9 21 8 43.028 43.262 1.635 62.931 o
-9 21 9 20.159 19.346 1.117 134.812 o
-9 21 10 7.549 6.855 0.965 180.746 o
-9 21 12 86.804 94.172 2.163 35.955 o
-9 21 13 11.715 11.618 1.148 127.749 o
-9 21 14 33.184 32.406 1.422 83.226 o
-9 21 15 53.722 61.055 2.001 42.032 o
-9 21 16 43.835 47.264 1.919 45.666 o
-9 21 18 0.976 1.452 1.036 156.789 o
-9 21 20 10.245 9.790 1.188 119.163 o
-9 21 21 5.723 5.129 1.330 95.054 o
-9 21 22 0.867 0.487 1.239 109.596 o
-9 22 -8 15.886 18.341 2.204 34.641 o
-9 22 -7 17.686 17.863 1.980 42.899 o
-9 22 -6 3.565 4.001 1.452 79.771 o
-9 22 -5 28.038 25.835 1.828 50.347 o
-9 22 -4 21.359 19.854 1.523 72.499 o
-9 22 -3 2.861 2.163 1.016 163.123 o
-9 22 -2 11.449 9.749 1.148 127.749 o
-9 22 -1 8.224 8.764 1.148 127.749 o
-9 22 0 4.639 5.179 0.965 180.746 o
-9 22 1 25.155 25.835 1.320 96.522 o
-9 22 2 1.085 0.619 0.904 205.937 o
-9 22 3 3.710 3.189 1.066 147.957 o
-9 22 4 3.319 3.676 0.995 169.849 o
-9 22 5 77.662 78.685 2.041 40.376 o
-9 22 6 11.904 12.816 1.178 121.227 o
-9 22 7 16.842 15.396 1.219 113.280 o
-9 22 8 23.835 21.804 1.320 96.522 o
-9 22 9 15.698 15.832 1.117 134.812 o
-9 22 10 2.725 2.559 0.944 188.603 o
-9 22 11 1.298 1.442 0.955 184.612 o
-9 22 14 6.673 7.383 1.046 153.759 o
-9 22 15 30.075 30.131 1.523 72.499 o
-9 22 16 9.261 9.231 1.198 117.152 o
-9 22 17 3.799 2.976 1.056 150.816 o
-9 22 18 4.326 3.971 1.087 142.478 o
-9 22 19 0.567 0.508 1.005 166.435 o
-9 22 20 5.815 6.103 1.087 142.478 o
-9 22 21 8.137 6.824 1.330 95.054 o
-9 23 -8 41.804 39.627 3.128 17.195 o
-9 23 -7 21.157 22.088 1.919 45.666 o
-9 23 -6 7.140 6.418 1.848 49.246 o
-9 23 -4 46.398 47.436 2.681 23.405 o
-9 23 -3 16.130 14.482 1.432 82.050 o
-9 23 -2 24.689 22.423 1.574 67.897 o
-9 23 -1 9.045 9.272 1.249 107.821 o
-9 23 0 0.052 0.000 0.904 205.937 o
-9 23 1 24.250 23.804 1.280 102.748 o
-9 23 2 23.173 23.398 1.442 80.898 o
-9 23 3 48.352 49.630 1.858 48.709 o
-9 23 4 28.010 29.613 1.442 80.898 o
-9 23 5 34.430 36.316 1.686 59.197 o
-9 23 6 16.046 14.746 1.229 111.415 o
-9 23 7 164.439 167.098 2.915 19.804 o
-9 23 8 10.220 9.018 1.158 125.518 o
-9 23 9 128.627 127.928 2.417 28.798 o
-9 23 10 13.166 12.491 1.219 113.280 o
-9 23 11 135.953 139.709 2.417 28.798 o
-9 23 12 4.111 4.479 1.056 150.816 o
-9 23 13 4.178 3.656 1.046 153.759 o
-9 23 14 9.419 10.237 1.178 121.227 o
-9 23 15 7.407 7.556 1.117 134.812 o
-9 23 16 0.393 0.355 1.005 166.435 o
-9 23 18 11.889 12.562 1.198 117.152 o
-9 23 19 2.745 3.097 1.026 159.909 o
-9 23 20 1.678 2.712 1.107 137.297 o
-9 24 -8 21.978 17.802 2.153 36.295 o
-9 24 -7 1.319 1.970 1.483 76.526 o
-9 24 -6 0.581 0.112 1.696 58.490 o
-9 24 -5 6.104 5.108 1.828 50.347 o
-9 24 -3 3.518 4.022 1.259 106.089 o
-9 24 -2 0.032 0.051 1.148 127.749 o
-9 24 0 5.847 5.433 1.127 132.394 o
-9 24 1 4.477 4.905 1.137 130.041 o
-9 24 2 69.453 69.291 2.214 34.324 o
-9 24 3 34.312 32.457 1.523 72.499 o
-9 24 4 18.465 19.519 1.300 99.562 o
-9 24 5 41.209 39.352 1.787 52.661 o
-9 24 6 42.108 41.140 1.899 46.648 o
-9 24 7 53.951 55.297 2.001 42.032 o
-9 24 8 18.986 19.245 1.351 92.217 o
-9 24 9 8.216 8.825 1.168 123.344 o
-9 24 10 1.902 1.686 1.137 130.041 o
-9 24 11 4.825 4.347 1.208 115.192 o
-9 24 12 7.224 7.931 1.269 104.399 o
-9 24 13 1.812 1.787 1.016 163.123 o
-9 24 15 8.341 8.094 1.198 117.152 o
-9 24 16 20.684 23.886 1.361 90.846 o
-9 24 17 2.083 1.269 1.005 166.435 o
-9 24 18 4.950 5.829 1.056 150.816 o
-9 24 19 2.203 1.341 0.985 173.369 o
-9 25 -8 10.519 10.430 1.960 43.793 o
-9 25 -7 69.289 71.109 3.554 13.316 o
-9 25 -6 0.393 0.193 1.716 57.114 o
-9 25 -5 18.317 19.204 2.285 32.222 o
-9 25 -4 11.266 11.039 1.706 57.796 o
-9 25 -3 6.964 6.672 1.330 95.054 o
-9 25 -2 0.310 0.823 1.198 117.152 o
-9 25 -1 6.167 6.906 1.341 93.620 o
-9 25 0 4.447 4.022 1.127 132.394 o
-9 25 1 0.374 0.823 1.066 147.957 o
-9 25 2 27.264 26.668 1.533 71.542 o
-9 25 3 19.939 17.681 1.401 85.656 o
-9 25 4 3.076 2.315 1.137 130.041 o
-9 25 5 1.014 1.990 1.127 132.394 o
-9 25 6 13.527 16.360 1.422 83.226 o
-9 25 7 10.771 11.466 1.280 102.748 o
-9 25 8 19.518 18.067 1.341 93.620 o
-9 25 9 40.360 40.094 1.787 52.661 o
-9 25 10 25.283 24.627 1.584 67.029 o
-9 25 11 45.810 44.979 2.133 36.989 o
-9 25 12 29.505 28.689 1.584 67.029 o
-9 25 13 17.518 18.117 1.412 84.428 o
-9 25 14 22.800 24.830 1.503 74.472 o
-9 25 15 25.707 27.562 1.554 69.684 o
-9 25 16 0.188 0.589 1.026 159.909 o
-9 25 17 3.330 3.483 1.066 147.957 o
-9 25 18 6.065 6.296 1.168 123.344 o
-9 26 -8 0.213 0.061 2.346 30.570 o
-9 26 -7 0.363 0.030 1.665 60.650 o
-9 26 -6 1.078 1.076 1.706 57.796 o
-9 26 -5 7.899 8.419 1.909 46.153 o
-9 26 -4 4.474 5.139 1.564 68.782 o
-9 26 -3 8.116 7.058 1.351 92.217 o
-9 26 -2 8.896 7.627 1.381 88.194 o
-9 26 -1 24.878 24.201 1.726 56.444 o
-9 26 0 2.892 3.585 1.178 121.227 o
-9 26 1 42.785 45.761 2.112 37.704 o
-9 26 2 6.208 6.337 1.219 113.280 o
-9 26 3 11.606 11.090 1.310 98.025 o
-9 26 4 12.834 13.568 1.371 89.505 o
-9 26 5 92.172 97.117 2.519 26.522 o
-9 26 6 4.779 4.204 1.249 107.821 o
-9 26 7 13.692 12.979 1.422 83.226 o
-9 26 8 3.753 4.062 1.269 104.399 o
-9 26 9 16.576 18.199 1.473 77.585 o
-9 26 10 0.677 0.873 1.280 102.748 o
-9 26 11 5.946 4.773 1.371 89.505 o
-9 26 12 1.469 0.833 1.290 101.136 o
-9 26 13 13.029 13.700 1.533 71.542 o
-9 26 15 6.515 6.875 1.584 67.029 o
-9 26 16 7.380 8.663 1.625 63.720 o
-9 27 -8 2.354 1.391 2.346 30.570 o
-9 27 -7 1.069 0.660 1.655 61.396 o
-9 27 -4 8.312 9.191 1.960 43.793 o
-9 27 -3 18.431 23.622 1.625 63.720 o
-9 27 -1 2.484 1.757 1.269 104.399 o
-9 27 1 14.309 12.278 1.300 99.562 o
-9 27 2 21.973 20.656 1.452 79.771 o
-9 27 3 0.014 4.428 1.168 123.344 o
-9 27 4 4.139 4.540 1.188 119.163 o
-9 27 5 0.627 1.787 1.158 125.518 o
-9 27 6 28.211 30.812 1.696 58.490 o
-9 27 7 1.082 0.833 1.158 125.518 o
-9 27 8 6.056 6.916 1.290 101.136 o
-9 27 9 0.566 3.504 1.330 95.054 o
-9 27 10 8.851 7.383 1.412 84.428 o
-9 27 11 7.460 8.805 1.442 80.898 o
-9 27 12 2.172 4.255 1.341 93.620 o
-9 27 13 2.514 2.976 1.300 99.562 o
-9 27 14 1.880 1.513 1.280 102.748 o
-9 27 15 0.163 4.032 1.452 79.771 o
-9 28 -7 0.978 0.904 1.625 63.720 o
-9 28 -6 1.348 1.117 1.655 61.396 o
-9 28 -5 2.482 1.259 1.665 60.650 o
-9 28 -2 19.978 19.377 1.605 65.343 o
-9 28 -1 3.356 2.204 1.259 106.089 o
-9 28 0 2.600 1.625 1.249 107.821 o
-9 28 1 14.325 12.776 1.310 98.025 o
-9 28 2 2.571 1.980 1.117 134.812 o
-9 28 3 2.932 2.011 1.127 132.394 o
-9 28 4 0.436 0.132 1.107 137.297 o
-9 28 5 15.552 16.584 1.442 80.898 o
-9 28 6 1.262 0.295 1.148 127.749 o
-9 28 7 1.882 2.590 1.198 117.152 o
-9 28 8 4.740 4.753 1.341 93.620 o
-9 28 9 2.692 1.919 1.290 101.136 o
-9 28 10 1.899 2.285 1.300 99.562 o
-9 28 13 4.820 5.220 1.341 93.620 o
-9 29 -5 0.215 0.061 1.554 69.684 o
-9 29 -4 0.769 2.366 1.665 60.650 o
-9 29 -3 8.993 9.648 1.625 63.720 o
-9 29 -2 9.842 9.973 1.391 86.911 o
-9 29 -1 4.155 3.544 1.280 102.748 o
-9 29 0 6.985 7.210 1.371 89.505 o
-9 29 1 0.295 0.102 1.076 145.179 o
-9 29 2 8.341 7.678 1.219 113.280 o
-9 29 3 1.286 0.569 1.107 137.297 o
-9 29 4 3.804 3.524 1.178 121.227 o
-9 29 5 0.099 0.447 1.148 127.749 o
-9 29 6 14.521 14.756 1.432 82.050 o
-9 29 7 17.502 19.539 1.503 74.472 o
-9 29 8 24.613 25.328 1.757 54.503 o
-9 29 9 1.192 0.518 1.280 102.748 o
-9 30 -2 3.120 4.235 1.726 56.444 o
-9 30 -1 36.797 40.084 2.265 32.802 o
-9 30 0 0.578 0.315 1.208 115.192 o
-9 30 2 10.973 10.704 1.280 102.748 o
-9 30 3 2.005 2.793 1.137 130.041 o
-9 30 4 16.945 18.463 1.452 79.771 o
-9 30 5 0.335 0.152 1.117 134.812 o
-9 30 6 27.875 28.882 1.757 54.503 o
-9 30 7 7.464 10.095 1.432 82.050 o
-8 0 -6 50.066 52.869 3.798 11.662 o
-8 0 -4 672.967 687.322 9.607 1.823 o
-8 0 -2 95.364 95.218 3.524 13.547 o
-8 0 0 118.803 117.346 3.676 12.448 o
-8 0 2 416.773 412.800 5.210 6.198 o
-8 0 4 309.925 282.454 4.621 7.879 o
-8 0 6 295.694 303.415 5.068 6.551 o
-8 0 8 888.095 873.797 8.835 2.155 o
-8 0 10 262.614 259.939 5.108 6.447 o
-8 0 12 2.824 1.239 1.716 57.114 o
-8 0 14 57.956 52.463 1.899 46.648 o
-8 0 16 100.063 106.653 2.214 34.324 o
-8 0 18 45.985 45.669 1.930 45.186 o
-8 0 20 0.155 0.477 1.330 95.054 o
-8 0 22 28.954 31.259 2.407 29.041 o
-8 0 24 102.385 100.214 3.565 13.240 o
-8 0 26 51.113 58.567 4.001 10.508 o
-8 0 28 37.030 36.225 3.219 16.233 o
-8 1 -7 62.565 64.243 2.996 18.744 o
-8 1 -6 37.776 31.380 2.194 34.963 o
-8 1 -5 48.728 48.127 2.458 27.854 o
-8 1 -4 67.901 67.118 2.854 20.659 o
-8 1 -3 1622.580 1605.850 9.800 1.752 o
-8 1 -2 1244.530 1209.360 7.495 2.995 o
-8 1 -1 673.804 694.512 5.697 5.183 o
-8 1 0 2.152 2.569 0.934 192.726 o
-8 1 1 5347.760 5285.600 14.096 0.847 o
-8 1 2 1046.110 1026.430 5.819 4.968 o
-8 1 3 969.999 952.675 5.626 5.315 o
-8 1 4 1269.520 1265.720 6.621 3.837 o
-8 1 5 596.979 601.397 4.743 7.480 o
-8 1 6 715.181 709.126 5.291 6.010 o
-8 1 7 0.429 0.274 0.792 268.118 o
-8 1 8 68.153 63.563 2.285 32.222 o
-8 1 9 38.235 38.672 1.787 52.661 o
-8 1 10 44.194 44.877 2.062 39.584 o
-8 1 11 780.104 777.442 7.038 3.397 o
-8 1 12 51.919 49.224 2.498 26.955 o
-8 1 13 376.023 382.171 3.676 12.448 o
-8 1 15 649.763 664.838 3.219 16.233 o
-8 1 16 262.058 268.998 2.295 31.937 o
-8 1 17 871.626 869.897 3.940 10.836 o
-8 1 18 11.813 13.405 0.975 177.000 o
-8 1 19 210.798 213.214 3.229 16.131 o
-8 1 20 22.143 20.727 1.544 70.604 o
-8 1 21 61.400 58.506 2.407 29.041 o
-8 1 23 50.378 50.402 2.519 26.522 o
-8 1 25 1.869 1.696 1.249 107.821 o
-8 1 27 7.577 7.708 1.300 99.562 o
-8 1 28 0.180 0.731 1.361 90.846 o
-8 2 -7 346.239 342.554 5.484 5.594 o
-8 2 -6 332.035 336.877 5.271 6.056 o
-8 2 -5 309.490 308.676 5.057 6.577 o
-8 2 -4 531.052 537.387 6.266 4.285 o
-8 2 -3 681.323 699.021 6.479 4.008 o
-8 2 -2 353.970 373.721 4.174 9.657 o
-8 2 -1 227.869 225.939 3.290 15.539 o
-8 2 0 60.255 59.206 2.112 37.704 o
-8 2 1 47.914 50.777 1.879 47.662 o
-8 2 2 289.933 290.792 3.493 13.785 o
-8 2 3 30.382 33.015 1.533 71.542 o
-8 2 4 57.209 58.424 1.950 44.250 o
-8 2 5 0.024 0.437 0.782 275.127 o
-8 2 6 734.257 721.313 5.738 5.110 o
-8 2 7 276.004 258.954 3.676 12.448 o
-8 2 8 1060.050 1042.380 7.068 3.367 o
-8 2 10 276.207 275.843 3.950 10.780 o
-8 2 11 28.492 29.928 1.919 45.666 o
-8 2 12 257.373 252.455 4.468 8.426 o
-8 2 13 103.641 106.338 2.559 25.687 o
-8 2 14 2.260 2.986 0.711 332.904 o
-8 2 15 31.721 28.872 1.046 153.759 o
-8 2 16 0.594 0.183 0.619 438.385 o
-8 2 17 18.287 16.086 0.873 220.556 o
-8 2 18 40.432 41.252 1.320 96.522 o
-8 2 19 0.039 0.782 1.117 134.812 o
-8 2 21 28.273 27.257 1.798 52.068 o
-8 2 23 98.165 102.459 2.955 19.263 o
-8 2 24 8.362 7.942 1.361 90.846 o
-8 2 25 24.937 24.505 1.706 57.796 o
-8 2 26 2.028 2.590 1.300 99.562 o
-8 2 27 8.858 9.668 1.341 93.620 o
-8 2 28 1.905 1.452 1.198 117.152 o
-8 2 29 10.885 10.643 1.422 83.226 o
-8 3 -7 40.122 40.794 2.529 26.310 o
-8 3 -6 162.830 160.396 3.971 10.670 o
-8 3 -5 448.289 462.440 6.063 4.577 o
-8 3 -4 565.959 556.835 6.357 4.163 o
-8 3 -3 33.941 36.600 2.041 40.376 o
-8 3 -2 212.809 239.537 3.453 14.111 o
-8 3 -1 257.351 253.054 3.676 12.448 o
-8 3 0 3116.610 3112.250 11.283 1.322 o
-8 3 1 321.384 319.339 3.869 11.237 o
-8 3 2 1286.910 1235.840 7.302 3.155 o
-8 3 3 261.629 258.325 3.270 15.733 o
-8 3 4 133.982 139.597 2.610 24.697 o
-8 3 5 8.971 6.489 1.026 159.909 o
-8 3 6 681.762 677.390 5.484 5.594 o
-8 3 7 8.798 10.877 1.219 113.280 o
-8 3 8 22.817 23.794 1.564 68.782 o
-8 3 9 2.195 1.798 0.985 173.369 o
-8 3 10 3.658 3.747 1.056 150.816 o
-8 3 11 83.703 85.905 3.067 17.886 o
-8 3 12 128.410 135.555 3.971 10.670 o
-8 3 13 125.233 122.668 2.579 25.284 o
-8 3 14 369.492 383.389 2.519 26.522 o
-8 3 15 48.572 49.071 1.107 137.297 o
-8 3 16 821.890 838.852 3.148 16.974 o
-8 3 17 44.384 38.997 1.178 121.227 o
-8 3 18 406.645 406.432 2.468 27.625 o
-8 3 19 66.164 64.051 1.737 55.786 o
-8 3 20 50.837 49.955 1.747 55.139 o
-8 3 21 1.616 1.605 1.036 156.789 o
-8 3 22 30.221 26.079 1.442 80.898 o
-8 3 23 11.807 11.049 1.259 106.089 o
-8 3 24 1.909 1.798 1.229 111.415 o
-8 3 25 5.907 4.570 1.310 98.025 o
-8 3 26 0.871 0.579 1.259 106.089 o
-8 3 27 1.436 1.016 1.249 107.821 o
-8 3 28 8.100 8.003 1.320 96.522 o
-8 3 29 4.269 3.981 1.320 96.522 o
-8 4 -7 472.933 470.351 6.560 3.909 o
-8 4 -6 20.322 20.382 1.960 43.793 o
-8 4 -5 618.929 611.166 6.875 3.559 o
-8 4 -4 388.243 378.576 5.332 5.918 o
-8 4 -3 311.353 305.060 4.540 8.164 o
-8 4 -2 162.705 154.363 3.179 16.651 o
-8 4 -1 135.033 135.108 2.894 20.083 o
-8 4 0 3.202 7.627 1.076 145.179 o
-8 4 2 338.372 324.630 4.062 10.195 o
-8 4 3 195.337 196.305 3.036 18.246 o
-8 4 4 1022.590 1036.460 6.439 4.058 o
-8 4 5 86.846 88.871 2.447 28.085 o
-8 4 6 866.275 864.738 6.439 4.058 o
-8 4 7 12.068 12.836 1.341 93.620 o
-8 4 8 233.604 241.954 3.920 10.948 o
-8 4 9 447.055 438.808 5.453 5.657 o
-8 4 10 690.030 703.622 7.068 3.367 o
-8 4 11 15.109 15.528 1.848 49.246 o
-8 4 12 96.856 93.897 4.154 9.751 o
-8 4 13 25.224 26.770 1.361 90.846 o
-8 4 14 58.376 57.775 1.280 102.748 o
-8 4 15 8.535 7.596 0.670 374.479 o
-8 4 16 40.009 42.196 1.168 123.344 o
-8 4 17 263.786 265.230 2.021 41.192 o
-8 4 18 0.777 0.569 0.670 374.479 o
-8 4 19 9.195 7.952 0.944 188.603 o
-8 4 20 3.125 1.371 0.863 225.776 o
-8 4 21 8.085 7.373 0.975 177.000 o
-8 4 22 12.971 12.319 1.107 137.297 o
-8 4 23 51.052 53.408 2.102 38.069 o
-8 4 24 6.885 5.352 1.178 121.227 o
-8 4 25 8.278 5.606 1.330 95.054 o
-8 4 26 6.184 6.347 1.391 86.911 o
-8 4 28 4.297 6.367 1.625 63.720 o
-8 4 29 26.441 27.623 1.869 48.181 o
-8 5 -7 447.629 457.341 6.713 3.733 o
-8 5 -6 318.364 320.923 5.555 5.452 o
-8 5 -5 662.651 663.020 7.596 2.915 o
-8 5 -3 3.604 4.641 1.239 109.596 o
-8 5 -2 502.860 487.940 5.200 6.223 o
-8 5 -1 18.461 22.098 1.503 74.472 o
-8 5 0 892.519 913.535 6.601 3.861 o
-8 5 1 215.017 220.292 3.737 12.045 o
-8 5 2 1163.250 1144.790 8.145 2.536 o
-8 5 3 281.332 281.692 4.082 10.094 o
-8 5 4 86.378 85.682 2.559 25.687 o
-8 5 5 4.029 3.209 1.036 156.789 o
-8 5 6 988.813 966.628 7.210 3.236 o
-8 5 7 82.512 78.350 2.772 21.887 o
-8 5 8 127.172 128.700 3.443 14.194 o
-8 5 9 115.879 117.296 3.473 13.946 o
-8 5 10 34.932 40.541 2.417 28.798 o
-8 5 11 9.423 10.633 1.726 56.444 o
-8 5 12 469.536 459.596 7.129 3.310 o
-8 5 13 47.590 46.004 1.117 134.812 o
-8 5 14 92.629 97.533 1.300 99.562 o
-8 5 15 40.493 37.677 1.107 137.297 o
-8 5 16 667.222 676.395 3.118 17.308 o
-8 5 17 32.448 33.208 1.107 137.297 o
-8 5 18 2.974 3.859 0.701 342.623 o
-8 5 19 14.330 14.766 1.016 163.123 o
-8 5 20 65.380 67.128 1.798 52.068 o
-8 5 21 0.584 0.376 0.863 225.776 o
-8 5 22 1.959 1.584 0.934 192.726 o
-8 5 24 9.576 8.754 1.097 139.852 o
-8 5 25 0.211 0.457 1.107 137.297 o
-8 5 26 16.229 19.102 1.980 42.899 o
-8 5 28 3.148 5.992 1.645 62.156 o
-8 5 29 2.368 3.422 1.422 83.226 o
-8 6 -7 149.951 151.002 2.092 38.440 o
-8 6 -6 208.746 215.448 5.413 5.742 o
-8 6 -5 20.003 19.275 2.153 36.295 o
-8 6 -4 246.115 262.052 5.057 6.577 o
-8 6 -3 791.733 813.636 7.881 2.709 o
-8 6 -2 21.645 25.348 1.808 51.484 o
-8 6 -1 274.501 280.423 4.245 9.336 o
-8 6 0 528.212 540.728 5.738 5.110 o
-8 6 1 29.024 26.678 1.798 52.068 o
-8 6 2 233.787 242.279 4.001 10.508 o
-8 6 3 170.318 165.788 3.422 14.363 o
-8 6 4 1668.400 1625.650 9.109 2.027 o
-8 6 5 158.565 150.890 3.148 16.974 o
-8 6 6 1505.770 1485.520 9.902 1.716 o
-8 6 7 307.034 295.534 4.763 7.416 o
-8 6 8 684.976 672.587 7.078 3.358 o
-8 6 9 238.773 242.685 4.621 7.879 o
-8 6 10 995.935 989.478 9.282 1.953 o
-8 6 11 37.509 36.874 2.569 25.484 o
-8 6 12 149.437 159.319 2.143 36.639 o
-8 6 13 80.876 79.853 1.259 106.089 o
-8 6 14 97.862 98.224 1.280 102.748 o
-8 6 15 10.696 11.110 0.680 363.384 o
-8 6 16 17.785 16.807 0.812 254.880 o
-8 6 17 1.470 1.706 0.640 410.992 o
-8 6 18 90.534 89.774 1.523 72.499 o
-8 6 19 50.727 49.833 1.625 63.720 o
-8 6 20 3.242 3.077 0.904 205.937 o
-8 6 21 0.641 0.792 0.873 220.556 o
-8 6 22 25.506 25.724 1.310 98.025 o
-8 6 23 23.029 23.043 1.320 96.522 o
-8 6 24 69.076 73.323 2.265 32.802 o
-8 6 25 9.848 9.201 1.259 106.089 o
-8 6 26 48.267 46.959 2.925 19.667 o
-8 6 28 47.288 53.946 2.904 19.943 o
-8 6 29 13.617 15.812 1.848 49.246 o
-8 7 -7 357.726 368.034 2.437 28.320 o
-8 7 -6 13.871 15.741 2.397 29.288 o
-8 7 -5 2.306 2.305 1.665 60.650 o
-8 7 -4 21.567 18.188 2.346 30.570 o
-8 7 -3 7.434 5.768 1.564 68.782 o
-8 7 -2 46.234 46.502 2.397 29.288 o
-8 7 0 685.997 670.627 6.479 4.008 o
-8 7 1 1864.480 1857.260 10.978 1.396 o
-8 7 2 1.263 0.183 0.995 169.849 o
-8 7 3 776.058 766.870 6.885 3.549 o
-8 7 4 7.577 5.037 1.198 117.152 o
-8 7 5 453.568 449.278 5.636 5.296 o
-8 7 6 84.980 80.391 3.036 18.246 o
-8 7 7 395.737 392.621 5.525 5.512 o
-8 7 8 207.444 212.656 4.367 8.822 o
-8 7 9 348.937 344.159 5.464 5.636 o
-8 7 10 337.277 349.541 6.012 4.654 o
-8 7 11 39.423 38.997 2.752 22.211 o
-8 7 13 18.935 19.874 0.772 282.415 o
-8 7 14 135.984 135.433 1.452 79.771 o
-8 7 15 36.496 35.595 1.066 147.957 o
-8 7 16 41.319 42.033 1.188 119.163 o
-8 7 17 91.180 88.982 1.483 76.526 o
-8 7 18 74.736 66.884 1.513 73.475 o
-8 7 19 33.895 32.833 1.351 92.217 o
-8 7 20 19.783 17.863 1.117 134.812 o
-8 7 21 14.157 14.065 1.107 137.297 o
-8 7 22 58.173 59.034 2.163 35.955 o
-8 7 23 0.432 0.538 1.066 147.957 o
-8 7 24 0.003 0.142 1.117 134.812 o
-8 7 25 1.429 1.737 1.137 130.041 o
-8 7 27 3.540 1.574 1.554 69.684 o
-8 7 28 0.324 0.934 1.523 72.499 o
-8 8 -7 128.229 123.450 1.503 74.472 o
-8 8 -6 369.247 377.194 2.640 24.131 o
-8 8 -5 1.902 1.462 1.726 56.444 o
-8 8 -4 0.451 0.213 1.523 72.499 o
-8 8 -3 260.144 254.770 5.088 6.499 o
-8 8 -2 0.813 0.122 1.097 139.852 o
-8 8 -1 545.600 560.287 6.418 4.084 o
-8 8 0 153.217 147.366 3.585 13.091 o
-8 8 1 0.397 0.142 1.016 163.123 o
-8 8 2 80.282 87.611 3.087 17.651 o
-8 8 3 710.389 719.739 7.566 2.939 o
-8 8 4 297.451 304.187 4.966 6.822 o
-8 8 5 746.090 755.516 7.383 3.086 o
-8 8 6 125.873 126.923 3.544 13.393 o
-8 8 7 924.252 904.121 8.388 2.391 o
-8 8 8 409.637 403.203 5.870 4.883 o
-8 8 9 841.994 841.533 8.439 2.362 o
-8 8 10 540.370 539.083 7.464 3.020 o
-8 8 11 1873.780 1914.890 5.707 5.165 o
-8 8 12 191.884 200.357 1.676 59.917 o
-8 8 13 2.485 2.021 0.528 603.265 o
-8 8 14 123.648 124.313 1.432 82.050 o
-8 8 15 0.455 0.325 0.559 539.249 o
-8 8 16 0.507 0.782 0.579 502.071 o
-8 8 17 11.514 10.846 0.833 242.598 o
-8 8 18 3.714 3.493 0.772 282.415 o
-8 8 19 69.273 67.889 1.737 55.786 o
-8 8 20 98.580 99.107 2.173 35.620 o
-8 8 21 178.955 186.251 2.772 21.887 o
-8 8 22 56.459 61.034 2.163 35.955 o
-8 8 23 3.542 3.554 1.148 127.749 o
-8 8 24 56.568 55.347 2.234 33.703 o
-8 8 25 52.545 52.006 2.234 33.703 o
-8 8 26 15.696 12.227 1.320 96.522 o
-8 8 27 17.188 16.868 1.554 69.684 o
-8 8 28 19.169 18.991 1.930 45.186 o
-8 9 -7 9.711 10.613 0.680 363.384 o
-8 9 -6 348.753 354.345 2.447 28.085 o
-8 9 -5 25.892 29.106 1.320 96.522 o
-8 9 -4 24.797 24.251 2.620 24.506 o
-8 9 -3 131.722 127.837 3.981 10.616 o
-8 9 -2 365.798 360.905 5.575 5.412 o
-8 9 -1 86.654 85.905 3.240 16.030 o
-8 9 0 275.413 275.437 4.773 7.384 o
-8 9 1 246.422 257.797 5.057 6.577 o
-8 9 2 1294.290 1295.190 10.805 1.441 o
-8 9 3 2.093 1.087 1.300 99.562 o
-8 9 4 355.255 346.962 5.596 5.373 o
-8 9 5 100.180 102.560 3.473 13.946 o
-8 9 6 29.675 27.735 2.133 36.989 o
-8 9 7 15.468 13.344 1.757 54.503 o
-8 9 8 193.394 190.039 4.377 8.781 o
-8 9 9 36.669 32.711 2.417 28.798 o
-8 9 10 179.579 187.368 2.163 35.955 o
-8 9 11 3.906 3.798 0.650 398.249 o
-8 9 12 4.605 3.483 0.579 502.071 o
-8 9 13 119.994 119.763 1.381 88.194 o
-8 9 14 9.039 7.901 0.650 398.249 o
-8 9 15 31.740 33.879 1.178 121.227 o
-8 9 16 45.711 44.471 1.280 102.748 o
-8 9 17 96.421 94.019 1.676 59.917 o
-8 9 18 158.116 152.982 2.133 36.989 o
-8 9 19 16.372 14.390 1.066 147.957 o
-8 9 20 122.194 123.836 2.387 29.538 o
-8 9 21 10.069 10.237 1.229 111.415 o
-8 9 22 4.184 3.402 1.148 127.749 o
-8 9 23 2.489 2.437 1.158 125.518 o
-8 9 24 0.665 0.802 1.137 130.041 o
-8 9 25 2.466 2.813 1.208 115.192 o
-8 9 26 0.933 0.406 1.137 130.041 o
-8 9 27 4.287 5.687 1.351 92.217 o
-8 9 28 4.181 2.681 1.269 104.399 o
-8 10 -7 503.416 517.685 2.569 25.484 o
-8 10 -6 214.270 213.356 2.062 39.584 o
-8 10 -5 442.125 451.929 2.701 23.054 o
-8 10 -4 38.911 39.647 1.422 83.226 o
-8 10 -3 232.088 234.409 5.118 6.422 o
-8 10 -2 406.827 397.648 5.870 4.883 o
-8 10 -1 326.051 321.949 5.514 5.532 o
-8 10 0 188.163 189.603 4.611 7.914 o
-8 10 1 96.881 102.662 3.798 11.662 o
-8 10 2 2.839 1.909 1.391 86.911 o
-8 10 3 647.755 637.906 7.962 2.654 o
-8 10 4 5.847 4.773 1.574 67.897 o
-8 10 5 1521.880 1500.060 11.811 1.206 o
-8 10 6 121.832 123.887 3.808 11.600 o
-8 10 7 504.313 515.136 6.794 3.645 o
-8 10 8 21.656 21.357 2.122 37.344 o
-8 10 9 700.722 696.655 3.829 11.477 o
-8 10 11 441.252 441.976 2.549 25.892 o
-8 10 12 79.876 76.217 1.300 99.562 o
-8 10 13 118.177 118.423 1.523 72.499 o
-8 10 14 4.130 3.818 0.650 398.249 o
-8 10 15 101.072 98.417 1.544 70.604 o
-8 10 16 2.818 2.315 0.721 323.592 o
-8 10 17 48.170 43.943 1.452 79.771 o
-8 10 18 4.460 4.448 0.884 215.514 o
-8 10 19 5.397 3.219 0.904 205.937 o
-8 10 20 3.318 3.270 1.036 156.789 o
-8 10 21 40.112 36.326 1.818 50.911 o
-8 10 23 40.940 45.811 2.112 37.704 o
-8 10 24 5.177 5.443 1.249 107.821 o
-8 10 25 48.033 46.786 2.183 35.289 o
-8 10 27 39.309 40.134 1.919 45.666 o
-8 10 28 1.729 3.534 1.290 101.136 o
-8 11 -7 24.950 22.545 0.873 220.556 o
-8 11 -6 298.983 300.998 1.990 42.462 o
-8 11 -5 12.979 12.339 0.823 248.625 o
-8 11 -4 191.857 184.210 1.909 46.153 o
-8 11 -3 1.626 1.544 0.701 342.623 o
-8 11 -2 414.450 414.729 5.271 6.056 o
-8 11 -1 399.750 401.243 6.571 3.897 o
-8 11 0 16.281 14.025 1.980 42.899 o
-8 11 1 114.411 115.529 4.245 9.336 o
-8 11 2 282.679 284.881 5.910 4.816 o
-8 11 3 195.658 192.477 4.936 6.906 o
-8 11 4 93.373 85.793 3.849 11.356 o
-8 11 5 168.645 180.706 4.804 7.291 o
-8 11 6 957.540 958.026 9.566 1.838 o
-8 11 7 39.425 37.748 1.219 113.280 o
-8 11 8 5.587 6.154 0.619 438.385 o
-8 11 9 9.575 9.841 0.711 332.904 o
-8 11 10 157.076 153.337 1.635 62.931 o
-8 11 11 0.480 0.985 0.559 539.249 o
-8 11 12 1.044 1.351 0.579 502.071 o
-8 11 13 12.844 12.522 0.762 289.996 o
-8 11 14 42.917 45.953 1.259 106.089 o
-8 11 15 168.151 167.068 1.940 44.715 o
-8 11 16 20.715 19.275 0.985 173.369 o
-8 11 17 11.949 10.978 0.914 201.386 o
-8 11 18 28.102 24.830 1.178 121.227 o
-8 11 19 42.260 40.459 1.605 65.343 o
-8 11 20 21.279 21.875 1.371 89.505 o
-8 11 21 23.378 17.295 1.341 93.620 o
-8 11 22 17.102 15.650 1.361 90.846 o
-8 11 23 4.686 4.133 1.188 119.163 o
-8 11 24 4.001 5.707 1.249 107.821 o
-8 11 25 0.402 1.269 1.158 125.518 o
-8 11 26 2.454 2.630 1.188 119.163 o
-8 11 27 4.037 4.143 1.208 115.192 o
-8 12 -7 96.476 99.331 1.554 69.684 o
-8 12 -6 111.298 110.390 1.737 55.786 o
-8 12 -5 35.064 33.777 1.066 147.957 o
-8 12 -4 0.053 1.554 0.589 484.908 o
-8 12 -3 0.070 0.223 0.579 502.071 o
-8 12 -2 412.935 412.170 2.823 21.107 o
-8 12 -1 296.991 294.224 2.427 28.557 o
-8 12 0 29.936 31.451 1.239 109.596 o
-8 12 1 513.133 524.591 4.692 7.642 o
-8 12 2 5.841 5.301 1.127 132.394 o
-8 12 3 389.622 386.365 5.017 6.684 o
-8 12 4 1.429 1.300 0.772 282.415 o
-8 12 5 442.982 450.720 2.468 27.625 o
-8 12 6 512.553 502.909 2.478 27.399 o
-8 12 7 722.752 706.181 3.006 18.618 o
-8 12 8 236.894 237.069 1.899 46.648 o
-8 12 9 158.688 166.722 1.625 63.720 o
-8 12 10 319.190 320.547 2.163 35.955 o
-8 12 11 72.634 74.094 1.341 93.620 o
-8 12 12 44.837 40.520 1.280 102.748 o
-8 12 13 97.358 93.115 1.493 75.488 o
-8 12 14 17.134 15.365 0.853 231.183 o
-8 12 15 6.277 6.134 0.782 275.127 o
-8 12 16 67.403 63.919 1.584 67.029 o
-8 12 17 5.380 4.682 0.833 242.598 o
-8 12 18 32.642 33.574 1.381 88.194 o
-8 12 19 16.043 13.730 1.107 137.297 o
-8 12 20 19.054 15.345 1.280 102.748 o
-8 12 21 5.517 5.078 1.148 127.749 o
-8 12 22 21.312 18.767 1.412 84.428 o
-8 12 23 15.815 14.756 1.381 88.194 o
-8 12 24 10.803 12.765 1.391 86.911 o
-8 12 25 12.925 13.030 1.371 89.505 o
-8 12 26 16.884 17.538 1.452 79.771 o
-8 12 27 15.710 17.457 1.432 82.050 o
-8 13 -7 0.547 0.081 0.741 306.104 o
-8 13 -6 225.637 219.246 2.265 32.802 o
-8 13 -5 7.282 7.637 0.731 314.666 o
-8 13 -4 23.191 25.612 1.076 145.179 o
-8 13 -3 659.318 682.651 2.884 20.224 o
-8 13 -2 51.270 48.746 1.290 101.136 o
-8 13 -1 308.638 307.965 2.539 26.100 o
-8 13 0 1.308 1.483 0.660 386.090 o
-8 13 1 842.538 864.403 3.595 13.017 o
-8 13 3 285.219 285.582 2.143 36.639 o
-8 13 5 558.330 540.281 2.478 27.399 o
-8 13 6 13.934 15.568 0.711 332.904 o
-8 13 7 4.803 4.763 0.619 438.385 o
-8 13 8 7.894 8.602 0.650 398.249 o
-8 13 9 134.112 131.361 1.462 78.666 o
-8 13 10 4.564 3.758 0.630 424.357 o
-8 13 11 72.123 69.159 1.361 90.846 o
-8 13 13 4.558 3.341 0.741 306.104 o
-8 13 15 48.681 45.354 1.452 79.771 o
-8 13 17 17.048 16.421 1.026 159.909 o
-8 13 19 69.998 69.250 1.787 52.661 o
-8 13 20 2.276 0.457 1.056 150.816 o
-8 13 21 8.194 5.413 1.148 127.749 o
-8 13 22 6.382 6.550 1.219 113.280 o
-8 13 24 6.520 6.794 1.269 104.399 o
-8 13 25 0.564 0.132 1.137 130.041 o
-8 13 26 0.606 0.680 1.148 127.749 o
-8 13 27 0.544 0.772 1.127 132.394 o
-8 14 -7 38.871 43.069 1.554 69.684 o
-8 14 -6 80.513 80.279 1.696 58.490 o
-8 14 -5 10.324 9.089 0.792 268.118 o
-8 14 -4 171.351 162.711 1.970 43.342 o
-8 14 -3 0.857 0.548 0.559 539.249 o
-8 14 -2 45.724 40.429 1.036 156.789 o
-8 14 -1 40.011 38.834 0.975 177.000 o
-8 14 0 24.082 24.282 0.863 225.776 o
-8 14 1 178.741 182.900 1.513 73.475 o
-8 14 2 140.647 136.439 1.351 92.217 o
-8 14 3 18.809 16.807 0.680 363.384 o
-8 14 4 53.064 51.793 1.087 142.478 o
-8 14 5 262.447 259.757 1.879 47.662 o
[truncated: 450,432 more chars]
