# Supplementary material for: Hirshfeld atom like refinement with alternative electron density partitions
Source: IUCrJ. 2020 Oct 29;7(Pt 6):1199–215. doi: 10.1107/S2052252520013603 (PMC7642787; doi:10.1107/S2052252520013603)
Supplement: Supplementary file 2 [file m-07-01199-sup2.zip › cifs/SPAnPS_IS_B3LYP_cc-pVTZ.cif]

data_SPAnPS_IS_B3LYP_cc-pVTZ
_audit_creation_date               2019-12-16
_audit_creation_method
;
Olex2 1.2
(compiled 2018.05.29 svn.r3508 for OlexSys, GUI svn.r5506)
with development version of DiSCaMB library integrated with
the olex2.refine module
Chodkiewicz, M. L., Migacz, S., Rudnicki, W., Makal, A., Kalinowski,
J. A., Moriarty, N. W., Grosse-Kunstleve, R. W., Afonine, P. V., Adams,
P. D. & Dominiak, P. M. (2018). J. Appl. Cryst. 51, 193-199.
;

_publ_section_references
;
Bourhis, L.J., Dolomanov, O.V., Gildea, R.J., Howard, J.A.K., Puschmann, H.
 (2015). Acta Cryst. A71, 59-75.

Dolomanov, O.V., Bourhis, L.J., Gildea, R.J, Howard, J.A.K. & Puschmann, H.
 (2009), J. Appl. Cryst. 42, 339-341.
;
_chemical_formula_moiety           'C38 H28 P2 S2, 2(C7 H8)'
_chemical_formula_sum              'C52 H44 P2 S2'
_chemical_formula_weight           795.01
loop_
  _atom_type_symbol
  _atom_type_scat_dispersion_real
  _atom_type_scat_dispersion_imag
  _atom_type_scat_Cromer_Mann_a1
  _atom_type_scat_Cromer_Mann_a2
  _atom_type_scat_Cromer_Mann_a3
  _atom_type_scat_Cromer_Mann_a4
  _atom_type_scat_Cromer_Mann_b1
  _atom_type_scat_Cromer_Mann_b2
  _atom_type_scat_Cromer_Mann_b3
  _atom_type_scat_Cromer_Mann_b4
  _atom_type_scat_Cromer_Mann_c
  _atom_type_scat_source
  _atom_type_scat_dispersion_source
 H 0.00000 0.00000 0.49300 0.32291 0.14019 0.04081 10.51090 26.12570 3.14236
 57.79970 0.0030380000826
 'International Tables Volume C Table 6.1.1.4 (pp. 500-502)' custom
 C 0.00350 0.00160 2.31000 1.02000 1.58860 0.86500 20.84390 10.20750 0.56870
 51.65120 0.215599998832
 'International Tables Volume C Table 6.1.1.4 (pp. 500-502)' custom
 S 0.12420 0.12440 6.90530 5.20340 1.43790 1.58630 1.46790 22.21510 0.25360
 56.17200 0.866900026798
 'International Tables Volume C Table 6.1.1.4 (pp. 500-502)' custom
 P 0.10430 0.09670 6.43450 4.17910 1.78000 1.49080 1.90670 27.15700 0.52600
 68.16450 1.11489999294
 'International Tables Volume C Table 6.1.1.4 (pp. 500-502)' custom

_space_group_crystal_system        'monoclinic'
_space_group_IT_number             14
_space_group_name_H-M_alt          'P 1 21/n 1'
_space_group_name_Hall             '-P 2ybc (x-z,y,z)'
loop_
  _space_group_symop_id
  _space_group_symop_operation_xyz
 1 x,y,z
 2 -x+1/2,y+1/2,-z+1/2
 3 -x,-y,-z
 4 x-1/2,-y-1/2,z-1/2

_symmetry_Int_Tables_number        14
_cell_length_a                     10.7687
_cell_length_b                     14.7934
_cell_length_c                     13.4133
_cell_angle_alpha                  90
_cell_angle_beta                   103.813
_cell_angle_gamma                  90
_cell_volume                       2075.018562
_cell_formula_units_Z              2
_cell_measurement_temperature     100(2)
_cell_measurement_reflns_used     9597
_cell_measurement_theta_min       2.188
_cell_measurement_theta_max       30.4435
_exptl_absorpt_coefficient_mu      0.242
_exptl_crystal_density_diffrn      1.2723
_exptl_crystal_F_000               837.1877
_exptl_crystal_size_max            0.25
_exptl_crystal_size_mid            0.2
_exptl_crystal_size_min            0.2
_exptl_crystal_description        block
_exptl_crystal_colour             yellow 
_diffrn_reflns_av_unetI/netI      0.0186
_diffrn_reflns_av_R_equivalents   0.0324
_diffrn_reflns_limit_h_max         23
_diffrn_reflns_limit_h_min         -23
_diffrn_reflns_limit_k_max         32
_diffrn_reflns_limit_k_min         0
_diffrn_reflns_limit_l_max         29
_diffrn_reflns_limit_l_min         0
_diffrn_reflns_number              22130
_diffrn_reflns_theta_full          25.242
_diffrn_reflns_theta_max           52.918
_diffrn_reflns_theta_min           2.083
_diffrn_ambient_temperature        100(2)
_diffrn_measured_fraction_theta_full  0.994
_diffrn_measured_fraction_theta_max   1.000
_diffrn_radiation_type             'Mo K\a'
_diffrn_radiation_wavelength       0.71073
_diffrn_source                    'BRUKER Rotating Anode'
_diffrn_measurement_device_type   'Bruker Smart APEX II Ultra'
_reflns_Friedel_coverage           0.0
_reflns_limit_h_max                16
_reflns_limit_h_min                -23
_reflns_limit_k_max                32
_reflns_limit_k_min                0
_reflns_limit_l_max                29
_reflns_limit_l_min                -15
_reflns_number_gt                  17886
_reflns_number_total               22130
_reflns_threshold_expression       I>=2u(I)
_computing_molecular_graphics      'Olex2 (Dolomanov et al., 2009)'
_computing_publication_material    'Olex2 (Dolomanov et al., 2009)'
_computing_structure_refinement    'olex2.refine (Bourhis et al., 2015)'
_refine_diff_density_max           0.3331
_refine_diff_density_min           -0.4013
_refine_diff_density_rms           0.0393
_refine_ls_d_res_high              0.4496
_refine_ls_d_res_low               9.7760
_refine_ls_goodness_of_fit_ref     1.7474
_refine_ls_hydrogen_treatment      refall
_refine_ls_matrix_type             full
_refine_ls_number_constraints      0
_refine_ls_number_parameters       451
_refine_ls_number_reflns           22130
_refine_ls_number_restraints       0
_refine_ls_R_factor_all            0.0300
_refine_ls_R_factor_gt             0.0219
_refine_ls_restrained_S_all        1.7474
_refine_ls_shift/su_max            0.0004
_refine_ls_shift/su_mean           0.0000
_refine_ls_structure_factor_coef   Fsqd
_refine_ls_weighting_details      
 'w=1/[\s^2^(Fo^2^)+(0.0000P)^2^] where P=(Fo^2^+2Fc^2^)/3'
_refine_ls_weighting_scheme        calc
_refine_ls_wR_factor_gt            0.0248
_refine_ls_wR_factor_ref           0.0251
_refine_special_details          
;
Electron Density Partition Based Refinement (EDPBR):
  .  Aspherical atomic scattering factors obtained from 
     selected partitioning of molecular electron density
     derived from molecular wavefunction. Crystal field
     effect is modelled in the course of wavefunction
     calculations by embedding the system in a cluster of
	 Hirshfeld partition derived atomic multipoles for
	 molecules within certain radius from the system or
	 performing wave function calculations for a cluster of
	 molecules surrounding the system. Software used for
	 quantum mechanical calculations: Gaussian16. Software
	 used to partition electron density: HORTON.
  .  Partitioning of molecular electron density: Iterative
     Stockholder
  .  Level of theory: DFT(B3LYP)/cc-pVTZ 
  .  Cluster of multipoles: radius=8.0 angstrom, lmax=1
  .  Cluster of molecules: no
  .  H thermal motions refined anisotropically.
  .  Refinement based on Fsqd as implemented in olex2.refine
     with no use of additional ShelX type parameters in the
	 weighting scheme. DiSCaMB library used to obtain
	 aspherical atomic scattering factors.
;
loop_
  _atom_site_label
  _atom_site_type_symbol
  _atom_site_fract_x
  _atom_site_fract_y
  _atom_site_fract_z
  _atom_site_U_iso_or_equiv
  _atom_site_adp_type
  _atom_site_occupancy
  _atom_site_refinement_flags_posn
 S1 S 0.672560(7) 0.479311(5) 0.729682(6) 0.027402(13) Uani 1.000000 .
 P1 P 0.535274(5) 0.424637(4) 0.781085(4) 0.014363(9) Uani 1.000000 .
 C1 C 0.577693(18) 0.422247(13) 0.998262(15) 0.01445(3) Uani 1.000000 .
 C2 C 0.523312(19) 0.468630(13) 0.905830(15) 0.01415(3) Uani 1.000000 .
 C3 C 0.453296(19) 0.549332(13) 0.907997(15) 0.01445(3) Uani 1.000000 .
 C4 C 0.41595(2) 0.607090(14) 0.820093(16) 0.01762(3) Uani 1.000000 .
 C5 C 0.33989(2) 0.680726(15) 0.820754(18) 0.02034(4) Uani 1.000000 .
 C6 C 0.29015(2) 0.698913(16) 0.907646(19) 0.02086(4) Uani 1.000000 .
 C7 C 0.33209(2) 0.650037(15) 0.995743(17) 0.01818(3) Uani 1.000000 .
 C8 C 0.37728(2) 0.436456(13) 0.694955(15) 0.01566(3) Uani 1.000000 .
 C9 C 0.36956(3) 0.445633(17) 0.590236(18) 0.02350(4) Uani 1.000000 .
 C10 C 0.25082(3) 0.44256(2) 0.520135(19) 0.03045(6) Uani 1.000000 .
 C11 C 0.14033(3) 0.430000(19) 0.55461(2) 0.02875(5) Uani 1.000000 .
 C12 C 0.14761(2) 0.421356(17) 0.65912(2) 0.02352(4) Uani 1.000000 .
 C13 C 0.26567(2) 0.424728(15) 0.729318(16) 0.01781(3) Uani 1.000000 .
 C14 C 0.54133(2) 0.301816(13) 0.785488(16) 0.01576(3) Uani 1.000000 .
 C15 C 0.62297(3) 0.258130(18) 0.73518(2) 0.02615(5) Uani 1.000000 .
 C16 C 0.61991(4) 0.16429(2) 0.72628(2) 0.03487(7) Uani 1.000000 .
 C17 C 0.53519(3) 0.114334(17) 0.76743(2) 0.03007(6) Uani 1.000000 .
 C18 C 0.45322(3) 0.157985(16) 0.81796(2) 0.02325(4) Uani 1.000000 .
 C19 C 0.45607(2) 0.251571(15) 0.827075(18) 0.01814(3) Uani 1.000000 .
 C20 C 0.83550(4) 0.28688(3) 0.55793(3) 0.04338(9) Uani 1.000000 .
 C21 C 0.71600(3) 0.24147(2) 0.49740(2) 0.02941(5) Uani 1.000000 .
 C22 C 0.70966(3) 0.14781(3) 0.48889(3) 0.03472(6) Uani 1.000000 .
 C23 C 0.59841(4) 0.10487(3) 0.43631(3) 0.04431(9) Uani 1.000000 .
 C24 C 0.49144(4) 0.15605(4) 0.39019(3) 0.05187(11) Uani 1.000000 .
 C25 C 0.49742(4) 0.24977(4) 0.39776(3) 0.05160(11) Uani 1.000000 .
 C26 C 0.60867(4) 0.29184(3) 0.45101(3) 0.03941(7) Uani 1.000000 .
 H4 H 0.4532(3) 0.5927(2) 0.7535(3) 0.0348(10) Uani 1.000000 .
 H5 H 0.3165(3) 0.7249(2) 0.7535(3) 0.0372(11) Uani 1.000000 .
 H6 H 0.2180(3) 0.7521(2) 0.9049(3) 0.0385(11) Uani 1.000000 .
 H7 H 0.2947(3) 0.6644(2) 1.0619(2) 0.0323(10) Uani 1.000000 .
 H9 H 0.4570(3) 0.4541(3) 0.5659(3) 0.0439(11) Uani 1.000000 .
 H10 H 0.2468(4) 0.4494(3) 0.4393(3) 0.0560(14) Uani 1.000000 .
 H11 H 0.0484(3) 0.4257(3) 0.4994(3) 0.0547(13) Uani 1.000000 .
 H12 H 0.0615(3) 0.4107(3) 0.6869(3) 0.0452(12) Uani 1.000000 .
 H13 H 0.2700(3) 0.4171(3) 0.8102(2) 0.0377(10) Uani 1.000000 .
 H15 H 0.6862(4) 0.2990(3) 0.7019(3) 0.0522(13) Uani 1.000000 .
 H16 H 0.6804(4) 0.1298(3) 0.6852(3) 0.0679(15) Uani 1.000000 .
 H17 H 0.5329(4) 0.0408(2) 0.7587(3) 0.0571(14) Uani 1.000000 .
 H18 H 0.3856(3) 0.1189(2) 0.8487(3) 0.0443(12) Uani 1.000000 .
 H19 H 0.3907(3) 0.2851(2) 0.8652(3) 0.0359(10) Uani 1.000000 .
 H20a H 0.8151(6) 0.3570(4) 0.5545(7) 0.161(3) Uani 1.000000 .
 H20b H 0.9176(5) 0.2728(5) 0.5276(4) 0.114(2) Uani 1.000000 .
 H20c H 0.8588(6) 0.2665(6) 0.6374(4) 0.163(4) Uani 1.000000 .
 H22 H 0.7925(4) 0.1080(3) 0.5262(3) 0.0712(16) Uani 1.000000 .
 H23 H 0.5945(4) 0.0294(2) 0.4367(3) 0.0505(13) Uani 1.000000 .
 H24 H 0.4066(4) 0.1205(4) 0.3529(4) 0.100(2) Uani 1.000000 .
 H25 H 0.4105(4) 0.2866(4) 0.3637(4) 0.102(2) Uani 1.000000 .
 H26 H 0.6121(5) 0.3651(3) 0.4564(4) 0.0818(18) Uani 1.000000 .

loop_
  _atom_site_aniso_label
  _atom_site_aniso_U_11
  _atom_site_aniso_U_22
  _atom_site_aniso_U_33
  _atom_site_aniso_U_12
  _atom_site_aniso_U_13
  _atom_site_aniso_U_23
 S1 0.02438(3) 0.02814(3) 0.03359(3) -0.00787(2) 0.01462(2) 0.00039(2)
 P1 0.01497(2) 0.013917(19) 0.014658(19) -0.001397(17) 0.004440(15) -0.000937(17)
 C1 0.01488(7) 0.01215(6) 0.01439(7) 0.00142(6) -0.00031(5) -0.00161(6)
 C2 0.01510(7) 0.01210(7) 0.01393(7) 0.00066(5) 0.00085(5) -0.00132(5)
 C3 0.01609(7) 0.01153(6) 0.01388(7) 0.00073(5) -0.00004(5) -0.00101(5)
 C4 0.02221(9) 0.01275(7) 0.01566(7) 0.00097(6) 0.00012(6) 0.00037(6)
 C5 0.02475(10) 0.01380(8) 0.01881(8) 0.00324(7) -0.00199(7) 0.00088(6)
 C6 0.02206(9) 0.01618(8) 0.02045(9) 0.00602(7) -0.00261(7) -0.00116(7)
 C7 0.01777(8) 0.01610(8) 0.01801(8) 0.00447(6) -0.00099(6) -0.00255(6)
 C8 0.01923(8) 0.01425(7) 0.01259(7) -0.00074(6) 0.00204(6) 0.00003(5)
 C9 0.03255(12) 0.02349(10) 0.01363(8) -0.00269(8) 0.00388(8) 0.00217(7)
 C10 0.04196(16) 0.02892(12) 0.01492(9) -0.00110(10) -0.00415(9) 0.00270(8)
 C11 0.03059(12) 0.02356(10) 0.02387(10) 0.00260(9) -0.00970(9) -0.00229(9)
 C12 0.01902(9) 0.02078(9) 0.02653(10) 0.00139(8) -0.00289(7) -0.00448(8)
 C13 0.01678(8) 0.01815(8) 0.01706(7) -0.00015(7) 0.00120(6) -0.00197(7)
 C14 0.01772(8) 0.01477(7) 0.01500(7) 0.00188(6) 0.00433(6) -0.00176(6)
 C15 0.03596(13) 0.02158(10) 0.02567(11) 0.01042(9) 0.01680(10) 0.00183(8)
 C16 0.0583(2) 0.02205(11) 0.02936(12) 0.01755(12) 0.02055(13) 0.00129(9)
 C17 0.04903(17) 0.01501(9) 0.02347(11) 0.00795(10) 0.00329(10) -0.00150(8)
 C18 0.02698(11) 0.01373(8) 0.02506(10) -0.00040(7) -0.00167(8) 0.00108(7)
 C19 0.01835(8) 0.01385(7) 0.02162(9) -0.00032(6) 0.00358(7) -0.00045(6)
 C20 0.03163(16) 0.0609(3) 0.04003(18) -0.00693(16) 0.01327(14) -0.01409(17)
 C21 0.02675(12) 0.03957(15) 0.02407(11) 0.00161(11) 0.01033(9) -0.00102(10)
 C22 0.03357(15) 0.03940(17) 0.03350(14) 0.00500(12) 0.01254(12) -0.00317(12)
 C23 0.0440(2) 0.0488(2) 0.04477(19) -0.00945(17) 0.01987(16) -0.01198(17)
 C24 0.03296(18) 0.0795(3) 0.0429(2) -0.0139(2) 0.00871(15) -0.0128(2)
 C25 0.03177(17) 0.0750(3) 0.0434(2) 0.00666(19) -0.00005(15) 0.0054(2)
 C26 0.03675(17) 0.04465(19) 0.03660(16) 0.00705(15) 0.00827(13) 0.00862(14)
 H4 0.048(3) 0.033(2) 0.028(2) -0.002(2) 0.018(2) -0.0001(18)
 H5 0.053(3) 0.026(2) 0.028(2) 0.011(2) -0.001(2) 0.0080(18)
 H6 0.034(3) 0.032(3) 0.046(3) 0.0163(19) 0.003(2) -0.006(2)
 H7 0.031(2) 0.043(3) 0.025(2) 0.0147(19) 0.0101(18) 0.0028(18)
 H9 0.044(3) 0.056(3) 0.037(3) -0.005(2) 0.020(2) 0.003(2)
 H10 0.071(3) 0.075(4) 0.017(2) -0.007(3) 0.002(2) 0.008(2)
 H11 0.042(3) 0.062(3) 0.044(3) 0.006(2) -0.024(2) 0.002(2)
 H12 0.017(2) 0.056(3) 0.063(3) 0.003(2) 0.011(2) -0.010(2)
 H13 0.035(2) 0.056(3) 0.024(2) -0.010(2) 0.0094(18) -0.005(2)
 H15 0.063(3) 0.040(3) 0.069(3) 0.007(2) 0.046(3) 0.014(2)
 H16 0.111(4) 0.045(3) 0.070(3) 0.026(3) 0.065(3) -0.006(3)
 H17 0.091(4) 0.018(2) 0.063(3) 0.004(2) 0.018(3) -0.004(2)
 H18 0.040(3) 0.027(2) 0.063(3) -0.012(2) 0.008(2) 0.007(2)
 H19 0.041(3) 0.028(2) 0.047(3) 0.0009(19) 0.026(2) -0.005(2)
 H20a 0.130(6) 0.050(4) 0.273(10) 0.054(4) -0.013(6) 0.029(5)
 H20b 0.062(4) 0.201(7) 0.100(5) -0.024(4) 0.061(4) -0.063(5)
 H20c 0.126(6) 0.336(11) 0.023(3) -0.064(6) 0.007(4) -0.020(5)
 H22 0.058(3) 0.069(4) 0.080(4) 0.032(3) 0.003(3) 0.001(3)
 H23 0.063(3) 0.019(2) 0.073(3) -0.016(2) 0.025(3) -0.016(2)
 H24 0.060(4) 0.138(6) 0.103(5) -0.051(4) 0.022(3) -0.043(4)
 H25 0.041(3) 0.150(6) 0.097(5) 0.020(3) -0.017(3) -0.001(4)
 H26 0.112(5) 0.039(3) 0.100(5) 0.014(3) 0.036(4) 0.013(3)

loop_
  _geom_bond_atom_site_label_1
  _geom_bond_atom_site_label_2
  _geom_bond_distance
  _geom_bond_site_symmetry_2
  _geom_bond_publ_flag
 S1 P1 1.94986(8) . ?
 P1 C2 1.8283(2) . ?
 P1 C8 1.8225(2) . ?
 P1 C14 1.8186(2) . ?
 C1 C2 1.4157(3) . ?
 C1 C3 1.4386(3) 3_667 ?
 C1 C7 1.4340(3) 3_667 ?
 C2 C3 1.4160(3) . ?
 C3 C4 1.4337(3) . ?
 C4 C5 1.3642(3) . ?
 C5 C6 1.4198(3) . ?
 C6 C7 1.3668(3) . ?
 C8 C9 1.3938(3) . ?
 C8 C13 1.3971(3) . ?
 C9 C10 1.3954(4) . ?
 C10 C11 1.3881(5) . ?
 C11 C12 1.3911(4) . ?
 C12 C13 1.3905(3) . ?
 C14 C15 1.3890(3) . ?
 C14 C19 1.3968(3) . ?
 C15 C16 1.3930(4) . ?
 C16 C17 1.3870(5) . ?
 C17 C18 1.3932(4) . ?
 C18 C19 1.3895(3) . ?
 C20 C21 1.5057(5) . ?
 C21 C22 1.3906(4) . ?
 C21 C26 1.3910(4) . ?
 C22 C23 1.3902(5) . ?
 C23 C24 1.3938(6) . ?
 C24 C25 1.3905(7) . ?
 C25 C26 1.3870(6) . ?

loop_
  _geom_angle_atom_site_label_1
  _geom_angle_atom_site_label_2
  _geom_angle_atom_site_label_3
  _geom_angle
  _geom_angle_site_symmetry_1
  _geom_angle_site_symmetry_3
  _geom_angle_publ_flag
 C2 P1 S1 113.640(7) . . ?
 C8 P1 S1 114.075(7) . . ?
 C8 P1 C2 106.672(9) . . ?
 C14 P1 S1 113.679(8) . . ?
 C14 P1 C2 109.617(9) . . ?
 C14 P1 C8 97.888(9) . . ?
 C3 C1 C2 119.342(17) 3_667 . ?
 C7 C1 C2 122.927(19) 3_667 . ?
 C7 C1 C3 117.668(18) 3_667 3_667 ?
 C1 C2 P1 121.611(15) . . ?
 C3 C2 P1 118.236(15) . . ?
 C3 C2 C1 120.107(18) . . ?
 C2 C3 C1 120.008(17) . 3_667 ?
 C4 C3 C1 117.811(18) . 3_667 ?
 C4 C3 C2 122.125(19) . . ?
 C5 C4 C3 121.43(2) . . ?
 C6 C5 C4 120.09(2) . . ?
 C7 C6 C5 119.86(2) . . ?
 C6 C7 C1 121.50(2) . 3_667 ?
 C9 C8 P1 118.048(18) . . ?
 C13 C8 P1 121.698(15) . . ?
 C13 C8 C9 119.71(2) . . ?
 C10 C9 C8 120.03(3) . . ?
 C11 C10 C9 120.02(2) . . ?
 C12 C11 C10 120.10(2) . . ?
 C13 C12 C11 120.10(3) . . ?
 C12 C13 C8 120.03(2) . . ?
 C15 C14 P1 118.099(18) . . ?
 C19 C14 P1 121.516(16) . . ?
 C19 C14 C15 119.94(2) . . ?
 C16 C15 C14 120.04(3) . . ?
 C17 C16 C15 120.08(3) . . ?
 C18 C17 C16 120.00(2) . . ?
 C19 C18 C17 120.09(3) . . ?
 C18 C19 C14 119.86(2) . . ?
 C22 C21 C20 120.51(3) . . ?
 C26 C21 C20 120.94(4) . . ?
 C26 C21 C22 118.53(3) . . ?
 C23 C22 C21 121.09(3) . . ?
 C24 C23 C22 119.85(4) . . ?
 C25 C24 C23 119.35(4) . . ?
 C26 C25 C24 120.28(4) . . ?
 C25 C26 C21 120.89(4) . . ?


loop_
  _refln_index_h
  _refln_index_k
  _refln_index_l
  _refln_F_squared_calc
  _refln_F_squared_meas
  _refln_F_squared_sigma
  _refln_F_squared_weight
  _refln_observed_status
-23 0 -1 5.079 7.506 1.899 46.648 o
-23 0 1 15.502 14.149 2.113 37.704 o
-23 0 3 11.736 10.421 3.392 14.623 o
-23 0 5 25.678 20.466 2.499 26.955 o
-23 0 7 6.223 6.175 2.072 39.197 o
-23 0 9 0.361 1.574 1.950 44.250 o
-23 0 11 0.472 1.666 1.920 45.666 o
-23 0 13 19.340 21.228 2.346 30.570 o
-23 1 -1 7.110 8.197 1.381 88.194 o
-23 1 0 9.183 10.868 1.432 82.050 o
-23 1 1 0.384 1.239 1.524 72.499 o
-23 1 2 1.790 2.143 1.524 72.499 o
-23 1 3 1.577 0.711 1.270 104.399 o
-23 1 4 0.779 1.280 1.270 104.399 o
-23 1 5 6.508 5.881 1.493 75.488 o
-23 1 6 2.379 2.915 1.412 84.428 o
-23 1 7 4.821 3.900 1.422 83.226 o
-23 1 8 5.403 5.759 1.473 77.585 o
-23 1 9 3.775 3.078 1.432 82.050 o
-23 1 10 3.675 4.855 1.422 83.226 o
-23 1 11 0.286 0.589 1.341 93.620 o
-23 1 12 0.562 0.559 1.320 96.522 o
-23 1 13 2.712 3.179 1.341 93.620 o
-23 1 14 2.858 3.849 1.341 93.620 o
-23 2 0 16.332 20.182 1.950 44.250 o
-23 2 1 2.232 2.417 1.544 70.604 o
-23 2 3 2.150 2.946 1.544 70.604 o
-23 2 4 13.470 13.966 1.798 52.068 o
-23 2 5 0.253 0.020 1.280 102.748 o
-23 2 6 1.533 1.107 1.138 130.041 o
-23 2 7 0.069 0.721 1.361 90.846 o
-23 2 8 2.260 2.702 1.402 85.656 o
-23 2 9 0.190 0.772 1.341 93.620 o
-23 2 10 1.094 0.183 1.320 96.522 o
-23 2 11 4.098 4.743 1.402 85.656 o
-23 2 12 1.970 3.423 1.381 88.194 o
-23 2 13 1.459 2.072 1.361 90.846 o
-23 2 14 13.446 14.352 1.513 73.475 o
-23 3 0 0.117 1.016 1.513 73.475 o
-23 3 1 2.218 0.589 1.513 73.475 o
-23 3 2 0.061 0.173 1.483 76.526 o
-23 3 3 0.996 1.777 1.513 73.475 o
-23 3 4 1.333 1.737 1.534 71.542 o
-23 3 5 11.017 12.016 1.747 55.139 o
-23 3 6 0.441 0.396 1.320 96.522 o
-23 3 7 2.723 3.169 1.341 93.620 o
-23 3 9 5.454 5.271 1.422 83.226 o
-23 3 10 4.125 2.966 1.361 90.846 o
-23 3 11 3.546 4.520 1.392 86.911 o
-23 3 12 2.958 2.458 1.513 73.475 o
-23 3 13 12.284 12.849 1.717 57.114 o
-23 4 0 4.973 3.687 1.595 66.178 o
-23 4 1 1.742 2.265 1.554 69.684 o
-23 4 2 0.026 0.833 1.493 75.488 o
-23 4 4 6.806 4.946 1.605 65.343 o
-23 4 5 1.749 0.630 1.473 77.585 o
-23 4 7 2.162 2.641 1.351 92.217 o
-23 4 9 11.757 13.275 1.554 69.684 o
-23 4 10 0.293 0.620 1.635 62.931 o
-23 4 11 1.087 1.676 1.320 96.522 o
-23 4 12 0.222 0.366 1.452 79.771 o
-23 4 13 3.001 4.103 1.513 73.475 o
-23 4 14 14.924 14.697 1.493 75.488 o
-23 5 1 1.210 0.782 1.524 72.499 o
-23 5 2 5.458 7.628 1.676 59.917 o
-23 5 3 2.710 2.265 1.554 69.684 o
-23 5 4 5.772 6.622 1.656 61.396 o
-23 5 5 3.372 3.301 1.564 68.782 o
-23 5 6 17.308 18.861 1.696 58.490 o
-23 5 7 8.165 7.892 1.473 77.585 o
-23 5 8 14.123 14.484 1.584 67.029 o
-23 5 9 1.489 3.484 1.351 92.217 o
-23 5 10 7.194 7.384 1.432 82.050 o
-23 5 11 0.496 1.910 1.402 85.656 o
-23 5 13 1.278 4.368 1.940 44.715 o
-23 6 1 7.962 8.654 1.686 59.197 o
-23 6 2 0.465 1.757 1.534 71.542 o
-23 6 3 8.772 8.816 1.706 57.796 o
-23 6 4 5.280 5.515 1.635 62.931 o
-23 6 5 7.907 9.070 1.717 57.114 o
-23 6 6 2.401 2.702 1.371 89.505 o
-23 6 7 9.383 9.466 1.524 72.499 o
-23 6 8 3.688 5.454 1.422 83.226 o
-23 6 9 3.861 3.240 1.361 90.846 o
-23 6 11 1.438 2.549 1.310 98.025 o
-23 6 12 1.052 0.691 1.412 84.428 o
-23 7 3 5.929 5.820 1.645 62.156 o
-23 7 4 16.052 17.978 1.940 44.715 o
-23 7 5 0.594 0.914 1.544 70.604 o
-23 7 6 11.344 14.118 1.838 49.792 o
-23 7 8 20.956 20.944 1.717 57.114 o
-23 7 9 1.972 2.275 1.361 90.846 o
-23 7 10 25.317 31.893 1.960 43.793 o
-23 7 12 2.977 2.458 2.692 23.229 o
-23 8 3 0.259 0.701 2.793 21.570 o
-23 8 4 2.273 1.747 1.554 69.684 o
-23 8 5 1.562 1.757 1.554 69.684 o
-23 8 6 7.063 8.247 1.696 58.490 o
-23 8 7 8.830 9.283 1.534 71.542 o
-23 8 8 17.368 18.801 1.696 58.490 o
-23 8 9 16.389 18.618 1.666 60.650 o
-23 8 10 3.957 6.419 1.412 84.428 o
-23 9 6 2.358 2.986 1.554 69.684 o
-23 9 7 4.542 5.150 1.452 79.771 o
-23 9 8 5.078 4.703 1.767 53.879 o
-22 0 -4 4.077 2.885 1.473 77.585 o
-22 0 -2 24.957 27.576 2.509 26.738 o
-22 0 0 4.514 7.232 1.960 43.793 o
-22 0 2 3.201 3.789 1.889 47.151 o
-22 0 4 1.120 2.021 1.767 53.879 o
-22 0 6 0.353 1.574 2.011 41.609 o
-22 0 8 4.389 3.464 2.011 41.609 o
-22 0 12 0.508 0.081 1.534 71.542 o
-22 0 14 3.423 1.696 1.960 43.793 o
-22 0 16 4.130 3.504 1.940 44.715 o
-22 1 -4 1.140 2.214 1.127 132.394 o
-22 1 -3 9.125 11.051 1.290 101.136 o
-22 1 -2 1.015 2.895 1.300 99.562 o
-22 1 -1 15.568 18.851 1.625 63.720 o
-22 1 0 17.172 18.465 1.615 64.524 o
-22 1 1 8.637 8.522 1.442 80.898 o
-22 1 2 6.628 5.688 1.361 90.846 o
-22 1 3 30.247 31.223 2.397 29.288 o
-22 1 4 33.251 36.504 2.499 26.955 o
-22 1 5 25.099 27.211 1.828 50.347 o
-22 1 6 1.931 1.371 1.209 115.192 o
-22 1 7 19.462 16.261 1.696 58.490 o
-22 1 8 10.861 11.416 1.595 66.178 o
-22 1 9 0.275 0.548 1.371 89.505 o
-22 1 10 13.502 14.545 1.676 59.917 o
-22 1 11 2.519 3.596 1.402 85.656 o
-22 1 12 0.055 1.209 1.107 137.297 o
-22 1 13 19.198 18.608 1.625 63.720 o
-22 1 14 10.060 10.624 1.513 73.475 o
-22 1 15 31.473 30.867 1.910 46.153 o
-22 1 16 0.487 0.559 1.331 95.054 o
-22 1 17 32.001 29.537 1.869 48.181 o
-22 2 -4 1.064 1.635 1.117 134.812 o
-22 2 -3 4.847 4.114 1.178 121.227 o
-22 2 -1 19.400 21.381 1.666 60.650 o
-22 2 0 0.022 0.599 1.249 107.821 o
-22 2 1 7.309 9.365 1.767 53.879 o
-22 2 2 2.414 4.053 1.615 64.524 o
-22 2 3 0.630 0.122 1.493 75.488 o
-22 2 5 9.654 11.437 1.524 72.499 o
-22 2 6 3.403 3.677 1.320 96.522 o
-22 2 8 1.058 0.874 1.412 84.428 o
-22 2 9 5.842 5.698 1.483 76.526 o
-22 2 10 7.530 8.430 1.524 72.499 o
-22 2 11 0.799 0.965 1.351 92.217 o
-22 2 12 3.653 3.880 1.138 130.041 o
-22 2 13 9.494 9.842 1.493 75.488 o
-22 2 14 0.479 2.265 1.361 90.846 o
-22 2 16 3.600 2.813 1.371 89.505 o
-22 2 17 0.801 2.438 1.341 93.620 o
-22 3 -4 12.742 11.122 1.300 99.562 o
-22 3 -3 0.780 1.493 1.127 132.394 o
-22 3 -2 25.645 31.131 1.666 60.650 o
-22 3 -1 1.852 4.073 1.625 63.720 o
-22 3 0 13.322 10.919 1.818 50.911 o
-22 3 1 4.877 3.220 1.635 62.931 o
-22 3 3 1.635 1.645 1.564 68.782 o
-22 3 4 25.913 26.987 2.113 37.704 o
-22 3 5 6.716 8.034 1.706 57.796 o
-22 3 6 1.143 1.452 1.280 102.748 o
-22 3 7 0.074 0.284 1.158 125.518 o
-22 3 9 0.012 0.091 1.127 132.394 o
-22 3 10 0.001 1.168 1.351 92.217 o
-22 3 11 0.983 0.965 1.361 90.846 o
-22 3 12 2.123 3.931 1.138 130.041 o
-22 3 13 0.267 0.792 1.331 95.054 o
-22 3 14 32.971 30.867 1.808 51.484 o
-22 3 15 3.364 3.139 1.361 90.846 o
-22 3 16 18.279 17.318 1.615 64.524 o
-22 3 17 1.665 1.920 1.331 95.054 o
-22 4 -3 13.560 13.864 1.554 69.684 o
-22 4 -2 0.279 0.427 1.290 101.136 o
-22 4 0 0.000 0.142 1.564 68.782 o
-22 4 1 2.762 1.493 1.605 65.343 o
-22 4 2 0.541 0.345 1.554 69.684 o
-22 4 4 5.802 7.760 1.706 57.796 o
-22 4 5 5.436 4.307 1.635 62.931 o
-22 4 7 1.052 0.112 1.331 95.054 o
-22 4 8 10.850 11.041 1.544 70.604 o
-22 4 9 2.224 2.092 1.158 125.518 o
-22 4 10 11.868 9.537 1.280 102.748 o
-22 4 11 1.721 2.336 1.239 109.596 o
-22 4 12 16.647 16.718 1.442 80.898 o
-22 4 13 2.385 3.768 1.249 107.821 o
-22 4 14 7.431 8.847 1.463 78.666 o
-22 4 15 2.966 2.214 1.351 92.217 o
-22 4 16 6.689 6.257 1.392 86.911 o
-22 4 17 2.148 0.213 1.280 102.748 o
-22 5 -3 0.272 0.945 1.310 98.025 o
-22 5 -2 14.701 16.332 1.615 64.524 o
-22 5 0 2.329 1.737 1.605 65.343 o
-22 5 1 0.166 0.437 1.564 68.782 o
-22 5 2 2.074 3.220 1.625 63.720 o
-22 5 3 1.705 1.534 1.584 67.029 o
-22 5 4 32.505 36.423 2.549 25.892 o
-22 5 5 0.001 0.264 1.513 73.475 o
-22 5 6 9.197 11.813 1.808 51.484 o
-22 5 8 0.246 1.331 1.341 93.620 o
-22 5 10 0.199 0.030 1.280 102.748 o
-22 5 11 9.646 9.710 1.493 75.488 o
-22 5 12 2.383 4.032 1.056 150.816 o
-22 5 13 2.998 3.941 1.219 113.280 o
-22 5 14 27.164 28.013 1.747 55.139 o
-22 5 15 0.256 0.183 1.270 104.399 o
-22 5 16 9.215 7.465 1.412 84.428 o
-22 5 17 0.838 0.254 1.259 106.089 o
-22 6 -3 8.883 7.638 1.442 80.898 o
-22 6 -2 5.078 4.804 1.402 85.656 o
-22 6 -1 2.392 1.483 1.331 95.054 o
-22 6 0 7.202 7.587 1.463 78.666 o
-22 6 1 0.164 1.127 1.595 66.178 o
-22 6 2 2.375 2.428 1.615 64.524 o
-22 6 3 6.203 6.724 1.717 57.114 o
-22 6 4 10.901 12.564 1.859 48.709 o
-22 6 5 0.404 0.995 1.534 71.542 o
-22 6 6 13.307 13.407 1.869 48.181 o
-22 6 7 4.002 4.063 1.615 64.524 o
-22 6 8 18.437 18.323 1.706 57.796 o
-22 6 9 2.828 3.037 1.381 88.194 o
-22 6 10 19.960 19.288 1.676 59.917 o
-22 6 12 3.208 2.935 1.219 113.280 o
-22 6 14 3.507 4.114 1.625 63.720 o
-22 6 15 2.991 2.692 1.310 98.025 o
-22 6 16 0.867 1.259 1.280 102.748 o
-22 7 -3 3.983 5.546 1.402 85.656 o
-22 7 -2 3.607 3.982 1.392 86.911 o
-22 7 -1 1.083 0.274 1.300 99.562 o
-22 7 1 5.590 4.804 1.676 59.917 o
-22 7 2 1.031 1.605 1.595 66.178 o
-22 7 3 12.209 11.843 1.849 49.246 o
-22 7 4 2.272 4.022 1.656 61.396 o
-22 7 5 9.756 9.527 1.777 53.265 o
-22 7 6 3.862 6.338 1.696 58.490 o
-22 7 7 2.218 2.184 1.554 69.684 o
-22 7 8 3.060 2.895 1.381 88.194 o
-22 7 9 0.017 0.345 1.310 98.025 o
-22 7 10 1.276 2.143 1.361 90.846 o
-22 7 11 6.735 6.155 1.432 82.050 o
-22 7 12 0.421 0.061 1.280 102.748 o
-22 7 13 8.853 9.476 1.290 101.136 o
-22 7 14 7.055 6.541 1.331 95.054 o
-22 7 15 12.666 12.625 1.534 71.542 o
-22 7 16 6.758 7.201 1.686 59.197 o
-22 8 -2 5.801 5.221 1.412 84.428 o
-22 8 -1 5.965 5.668 1.422 83.226 o
-22 8 1 0.121 0.721 1.300 99.562 o
-22 8 2 3.344 3.484 1.656 61.396 o
-22 8 3 13.249 15.388 1.899 46.648 o
-22 8 4 5.637 7.953 1.737 55.786 o
-22 8 5 6.860 7.262 1.737 55.786 o
-22 8 6 2.092 0.945 1.564 68.782 o
-22 8 7 4.175 3.169 1.625 63.720 o
-22 8 8 4.324 5.129 1.463 78.666 o
-22 8 9 19.024 16.708 1.676 59.917 o
-22 8 10 10.982 10.695 1.534 71.542 o
-22 8 11 13.205 14.778 1.595 66.178 o
-22 8 12 13.882 13.092 1.534 71.542 o
-22 8 13 3.240 3.179 1.188 119.163 o
-22 8 14 12.291 13.123 1.483 76.526 o
-22 8 15 6.693 6.917 1.351 92.217 o
-22 9 -1 0.352 0.386 1.310 98.025 o
-22 9 0 2.130 2.488 1.320 96.522 o
-22 9 2 8.287 6.206 1.524 72.499 o
-22 9 3 0.076 1.168 1.564 68.782 o
-22 9 5 2.885 3.413 1.635 62.931 o
-22 9 6 2.785 3.311 1.625 63.720 o
-22 9 8 7.010 6.165 1.483 76.526 o
-22 9 9 0.002 0.366 1.361 90.846 o
-22 9 11 1.117 0.670 1.361 90.846 o
-22 9 12 3.814 5.464 1.402 85.656 o
-22 9 13 1.536 2.570 1.178 121.227 o
-22 9 14 0.591 1.402 1.249 107.821 o
-22 10 0 1.499 2.356 1.331 95.054 o
-22 10 1 0.856 0.752 1.300 99.562 o
-22 10 2 1.762 2.153 1.320 96.522 o
-22 10 3 8.469 11.366 1.818 50.911 o
-22 10 4 2.094 1.849 1.625 63.720 o
-22 10 5 15.167 17.805 1.991 42.462 o
-22 10 6 0.320 0.030 1.574 67.897 o
-22 10 7 10.329 12.534 1.849 49.246 o
-22 10 8 2.054 3.575 1.432 82.050 o
-22 10 9 35.505 39.236 2.235 33.703 o
-22 10 11 14.450 12.960 1.767 53.879 o
-22 10 12 4.649 5.871 1.402 85.656 o
-22 10 13 12.521 12.625 1.341 93.620 o
-22 11 2 0.002 0.274 1.280 102.748 o
-22 11 3 6.273 7.110 1.574 67.897 o
-22 11 4 17.356 18.831 2.001 42.032 o
-22 11 5 6.397 7.567 1.757 54.503 o
-22 11 7 3.397 4.317 1.635 62.931 o
-22 11 8 2.976 3.738 1.432 82.050 o
-22 11 9 2.685 4.540 1.432 82.050 o
-22 11 10 4.896 3.971 1.392 86.911 o
-22 11 11 0.225 0.599 1.463 78.666 o
-22 11 12 1.143 1.524 1.320 96.522 o
-22 12 3 0.527 0.112 1.290 101.136 o
-22 12 4 6.072 6.693 1.493 75.488 o
-22 12 5 14.937 18.669 2.021 41.192 o
-22 12 6 1.740 2.692 1.625 63.720 o
-22 12 7 0.912 0.345 1.361 90.846 o
-22 12 8 3.917 5.282 1.463 78.666 o
-22 12 9 13.309 14.301 1.605 65.343 o
-22 12 10 0.542 0.569 1.300 99.562 o
-21 0 -7 0.194 1.432 1.706 57.796 o
-21 0 -3 0.053 4.357 1.503 74.472 o
-21 0 -1 28.206 25.992 2.539 26.100 o
-21 0 1 17.981 18.851 2.387 29.538 o
-21 0 3 96.260 110.813 4.114 9.945 o
-21 0 5 74.012 88.254 3.900 11.062 o
-21 0 7 17.189 17.297 2.539 26.100 o
-21 0 9 2.464 5.698 2.123 37.344 o
-21 0 11 0.005 1.249 1.584 67.029 o
-21 0 13 12.177 12.463 2.224 34.012 o
-21 0 15 14.261 17.582 2.336 30.836 o
-21 0 17 14.659 12.991 2.265 32.802 o
-21 0 19 7.177 8.105 2.042 40.376 o
-21 1 -6 20.512 19.735 1.564 68.782 o
-21 1 -5 6.080 5.434 1.117 134.812 o
-21 1 -2 0.959 1.686 1.148 127.749 o
-21 1 -1 3.568 5.739 1.392 86.911 o
-21 1 0 19.538 21.462 1.686 59.197 o
-21 1 1 0.432 0.528 1.331 95.054 o
-21 1 2 1.276 2.295 1.331 95.054 o
-21 1 3 0.752 0.660 1.310 98.025 o
-21 1 4 9.550 11.274 1.564 68.782 o
-21 1 5 10.286 8.633 1.737 55.786 o
-21 1 6 5.778 6.054 1.442 80.898 o
-21 1 7 25.746 26.002 1.635 62.931 o
-21 1 8 15.912 14.860 1.717 57.114 o
-21 1 9 8.780 5.749 1.524 72.499 o
-21 1 11 5.512 6.165 1.209 115.192 o
-21 1 12 2.759 2.834 1.158 125.518 o
-21 1 13 0.530 0.467 1.341 93.620 o
-21 1 14 1.946 2.194 1.392 86.911 o
-21 1 15 1.222 3.240 1.412 84.428 o
-21 1 16 5.105 5.058 1.442 80.898 o
-21 1 17 0.977 0.853 1.351 92.217 o
-21 1 18 13.162 14.027 1.564 68.782 o
-21 1 19 0.069 0.711 1.290 101.136 o
-21 1 20 6.250 5.363 1.392 86.911 o
-21 2 -6 3.402 2.600 1.259 106.089 o
-21 2 -5 3.687 3.118 1.066 147.957 o
-21 2 -4 3.818 3.149 1.066 147.957 o
-21 2 -3 2.948 3.230 1.168 123.344 o
-21 2 -2 5.059 6.825 1.239 109.596 o
-21 2 -1 3.254 3.921 1.199 117.152 o
-21 2 0 20.964 20.426 1.696 58.490 o
-21 2 1 6.242 5.383 1.432 82.050 o
-21 2 2 8.216 9.710 1.513 73.475 o
-21 2 3 13.979 15.043 1.981 42.899 o
-21 2 4 34.739 39.805 2.580 25.284 o
-21 2 5 0.106 0.142 1.331 95.054 o
-21 2 7 11.681 12.280 1.554 69.684 o
-21 2 8 0.193 0.274 1.168 123.344 o
-21 2 9 2.101 1.432 1.199 117.152 o
-21 2 10 1.827 1.970 1.331 95.054 o
-21 2 11 4.354 5.150 1.188 119.163 o
-21 2 12 3.624 4.530 1.138 130.041 o
-21 2 13 2.680 1.209 1.341 93.620 o
-21 2 14 22.171 20.436 1.706 57.796 o
-21 2 15 1.324 0.792 1.371 89.505 o
-21 2 16 14.586 13.956 1.595 66.178 o
-21 2 17 7.471 8.258 1.503 74.472 o
-21 2 18 12.898 12.503 1.544 70.604 o
-21 2 19 3.357 3.311 1.361 90.846 o
-21 2 20 7.720 9.771 1.483 76.526 o
-21 3 -7 11.654 10.584 1.392 86.911 o
-21 3 -6 3.368 2.245 1.229 111.415 o
-21 3 -5 18.429 16.861 1.290 101.136 o
-21 3 -4 1.300 1.767 1.158 125.518 o
-21 3 -3 14.584 15.276 1.412 84.428 o
-21 3 -2 4.921 5.058 1.209 115.192 o
-21 3 -1 0.267 0.701 1.127 132.394 o
-21 3 0 0.718 2.702 1.341 93.620 o
-21 3 1 36.132 38.343 2.549 25.892 o
-21 3 2 4.504 5.302 1.757 54.503 o
-21 3 3 0.079 1.117 1.595 66.178 o
-21 3 4 1.143 1.077 1.564 68.782 o
-21 3 5 16.384 15.611 1.625 63.720 o
-21 3 6 1.322 0.437 1.331 95.054 o
-21 3 7 2.645 3.098 1.341 93.620 o
-21 3 9 1.764 2.265 1.209 115.192 o
-21 3 10 0.885 0.711 1.087 142.478 o
-21 3 11 0.104 0.244 1.097 139.852 o
-21 3 12 10.424 9.172 1.209 115.192 o
-21 3 13 9.884 9.009 1.361 90.846 o
-21 3 14 11.225 11.549 1.534 71.542 o
-21 3 15 0.608 0.152 1.351 92.217 o
-21 3 16 7.704 5.221 1.442 80.898 o
-21 3 17 0.048 1.239 1.341 93.620 o
-21 3 18 5.929 6.074 1.422 83.226 o
-21 3 19 0.899 1.402 1.310 98.025 o
-21 4 -7 0.901 1.676 1.219 113.280 o
-21 4 -6 1.237 1.524 1.199 117.152 o
-21 4 -5 6.425 5.647 1.199 117.152 o
-21 4 -4 0.038 0.061 1.127 132.394 o
-21 4 -3 0.883 1.239 1.148 127.749 o
-21 4 -2 10.463 9.395 1.310 98.025 o
-21 4 -1 0.387 0.538 1.310 98.025 o
-21 4 0 30.119 30.136 1.889 47.151 o
-21 4 1 2.547 2.905 1.645 62.156 o
-21 4 4 23.122 23.879 2.113 37.704 o
-21 4 5 26.299 28.338 2.214 34.324 o
-21 4 6 1.405 1.412 1.584 67.029 o
-21 4 7 2.119 1.219 1.351 92.217 o
-21 4 8 4.711 4.855 1.280 102.748 o
-21 4 9 17.051 16.972 1.483 76.526 o
-21 4 10 2.365 1.981 1.107 137.297 o
-21 4 11 5.225 4.317 1.006 166.435 o
-21 4 12 0.092 1.239 0.975 177.000 o
-21 4 13 22.056 20.659 1.513 73.475 o
-21 4 14 33.244 30.085 1.849 49.246 o
-21 4 15 5.261 4.855 1.422 83.226 o
-21 4 16 3.624 3.199 1.392 86.911 o
-21 4 17 14.506 13.489 1.564 68.782 o
-21 4 18 9.360 9.243 1.493 75.488 o
-21 5 -6 17.239 15.957 1.381 88.194 o
-21 5 -5 0.611 0.447 1.239 109.596 o
-21 5 -4 0.042 0.163 1.127 132.394 o
-21 5 -3 6.963 5.739 1.442 80.898 o
-21 5 -2 1.527 1.717 1.351 92.217 o
-21 5 -1 3.904 4.784 1.422 83.226 o
-21 5 0 0.377 0.975 1.351 92.217 o
-21 5 1 14.070 13.580 1.625 63.720 o
-21 5 2 4.043 2.864 1.635 62.931 o
-21 5 3 0.718 0.376 1.584 67.029 o
-21 5 5 6.035 5.251 1.747 55.139 o
-21 5 7 18.037 20.284 2.021 41.192 o
-21 5 8 7.004 6.917 1.717 57.114 o
-21 5 10 19.738 20.263 1.392 86.911 o
-21 5 11 0.827 2.275 0.975 177.000 o
-21 5 12 10.207 11.620 1.209 115.192 o
-21 5 13 1.076 1.645 1.056 150.816 o
-21 5 14 0.403 1.534 1.351 92.217 o
-21 5 15 10.568 9.019 1.483 76.526 o
-21 5 16 10.826 8.908 1.493 75.488 o
-21 5 17 4.382 4.175 1.371 89.505 o
-21 5 18 0.225 0.589 1.310 98.025 o
-21 5 19 0.469 0.386 1.331 95.054 o
-21 6 -6 0.175 2.103 1.554 69.684 o
-21 6 -5 2.672 2.966 1.564 68.782 o
-21 6 -3 0.154 5.119 1.422 83.226 o
-21 6 -2 6.854 6.592 1.483 76.526 o
-21 6 -1 0.453 1.127 1.351 92.217 o
-21 6 0 0.972 5.647 1.432 82.050 o
-21 6 1 7.919 6.602 1.463 78.666 o
-21 6 2 6.201 7.963 1.747 55.139 o
-21 6 3 4.790 10.970 1.798 52.068 o
-21 6 4 39.341 46.062 2.854 20.659 o
-21 6 5 0.004 0.081 1.564 68.782 o
-21 6 6 16.385 19.390 2.021 41.192 o
-21 6 7 2.503 3.362 1.686 59.197 o
-21 6 8 4.975 8.217 1.767 53.879 o
-21 6 9 10.878 10.990 1.554 69.684 o
-21 6 10 3.812 4.327 1.249 107.821 o
-21 6 11 49.532 54.462 2.052 39.977 o
-21 6 12 0.016 1.371 1.087 142.478 o
-21 6 13 31.975 29.973 1.493 75.488 o
-21 6 14 11.539 9.893 1.270 104.399 o
-21 6 15 18.890 22.325 1.534 71.542 o
-21 6 16 4.046 4.053 1.392 86.911 o
-21 6 17 13.885 11.549 1.493 75.488 o
-21 6 18 1.226 1.534 1.392 86.911 o
-21 6 19 5.110 4.936 1.371 89.505 o
-21 7 -6 24.768 25.179 2.011 41.609 o
-21 7 -5 3.132 3.453 1.605 65.343 o
-21 7 -4 12.931 13.194 1.605 65.343 o
-21 7 -3 0.052 0.152 1.331 95.054 o
-21 7 -2 10.080 9.578 1.544 70.604 o
-21 7 -1 3.604 1.818 1.381 88.194 o
-21 7 0 3.624 2.712 1.392 86.911 o
-21 7 3 1.995 2.631 1.615 64.524 o
-21 7 4 2.235 1.544 1.615 64.524 o
-21 7 5 1.444 0.721 1.554 69.684 o
-21 7 6 5.280 3.961 1.625 63.720 o
-21 7 7 0.002 2.438 1.584 67.029 o
-21 7 8 27.382 27.536 2.123 37.344 o
-21 7 9 9.866 7.699 1.513 73.475 o
-21 7 10 21.578 20.659 1.544 70.604 o
-21 7 11 3.503 4.195 1.138 130.041 o
-21 7 12 10.246 10.827 1.341 93.620 o
-21 7 14 6.396 6.998 1.412 84.428 o
-21 7 15 6.930 7.232 1.392 86.911 o
-21 7 16 2.738 2.235 1.127 132.394 o
-21 7 17 10.506 11.924 1.584 67.029 o
-21 7 18 0.685 0.945 1.381 88.194 o
-21 8 -5 2.447 4.672 1.605 65.343 o
-21 8 -4 1.822 2.976 1.381 88.194 o
-21 8 -3 2.287 1.889 1.381 88.194 o
-21 8 -2 1.244 2.539 1.392 86.911 o
-21 8 -1 11.255 8.725 1.524 72.499 o
-21 8 0 3.425 3.677 1.422 83.226 o
-21 8 1 12.061 11.681 1.574 67.897 o
-21 8 2 11.729 11.711 1.564 68.782 o
-21 8 3 5.667 5.221 1.717 57.114 o
-21 8 5 5.254 6.521 1.706 57.796 o
-21 8 6 14.737 18.750 1.981 42.899 o
-21 8 7 1.656 2.458 1.605 65.343 o
-21 8 8 0.078 0.579 1.534 71.542 o
-21 8 9 9.239 9.314 1.564 68.782 o
-21 8 10 24.920 26.632 1.666 60.650 o
-21 8 11 10.875 12.767 1.280 102.748 o
-21 8 12 16.702 16.475 1.432 82.050 o
-21 8 13 33.313 32.767 1.747 55.139 o
-21 8 14 3.006 3.738 1.351 92.217 o
-21 8 15 25.052 26.286 1.717 57.114 o
-21 8 16 3.526 3.423 1.341 93.620 o
-21 8 17 44.914 53.984 2.397 29.288 o
-21 8 18 13.099 13.742 1.849 49.246 o
-21 9 -5 37.065 37.733 2.052 39.977 o
-21 9 -4 2.136 1.940 1.209 115.192 o
-21 9 -3 1.269 0.538 1.158 125.518 o
-21 9 -2 2.347 2.367 1.199 117.152 o
-21 9 -1 11.522 13.397 1.392 86.911 o
-21 9 0 0.960 0.223 1.188 119.163 o
-21 9 1 0.561 0.945 1.341 93.620 o
-21 9 3 5.001 3.931 1.392 86.911 o
-21 9 4 6.244 7.151 1.767 53.879 o
-21 9 5 3.842 4.500 1.686 59.197 o
-21 9 6 0.879 1.392 1.605 65.343 o
-21 9 9 50.289 54.838 2.661 23.764 o
-21 9 10 0.086 1.199 1.259 106.089 o
-21 9 11 31.996 32.116 1.605 65.343 o
-21 9 12 0.284 1.320 1.209 115.192 o
-21 9 13 22.340 23.991 1.544 70.604 o
-21 9 14 0.632 1.209 1.310 98.025 o
-21 9 15 13.882 13.702 1.524 72.499 o
-21 9 16 8.697 9.446 1.442 80.898 o
-21 9 17 17.663 18.801 1.574 67.897 o
-21 10 -4 4.232 3.352 1.331 95.054 o
-21 10 -2 3.141 3.799 1.219 113.280 o
-21 10 -1 6.462 6.663 1.280 102.748 o
-21 10 0 3.393 0.701 1.178 121.227 o
-21 10 1 0.238 0.223 1.148 127.749 o
-21 10 2 3.293 2.742 1.199 117.152 o
-21 10 3 1.373 1.767 1.178 121.227 o
-21 10 5 1.516 2.062 1.615 64.524 o
-21 10 6 5.087 5.444 1.696 58.490 o
-21 10 7 0.490 1.036 1.605 65.343 o
-21 10 8 2.806 3.037 1.635 62.931 o
-21 10 9 0.800 0.894 1.381 88.194 o
-21 10 10 31.373 34.463 1.879 47.662 o
-21 10 11 5.954 6.450 1.473 77.585 o
-21 10 12 27.399 27.952 1.615 64.524 o
-21 10 13 0.399 0.152 1.178 121.227 o
-21 10 14 28.858 30.644 2.001 42.032 o
-21 10 15 0.157 0.254 1.270 104.399 o
-21 10 16 17.992 18.415 1.595 66.178 o
-21 10 17 1.292 2.062 1.615 64.524 o
-21 11 -3 0.653 1.859 1.168 123.344 o
-21 11 -2 1.808 2.671 1.188 119.163 o
-21 11 -1 2.603 1.534 1.178 121.227 o
-21 11 0 1.752 1.757 1.178 121.227 o
-21 11 3 0.489 0.884 1.158 125.518 o
-21 11 4 1.486 1.219 1.320 96.522 o
-21 11 5 5.247 4.733 1.686 59.197 o
-21 11 6 5.712 4.936 1.442 80.898 o
-21 11 7 12.991 12.239 1.595 66.178 o
-21 11 8 9.022 8.837 1.595 66.178 o
-21 11 9 24.839 26.693 1.889 47.151 o
-21 11 10 8.922 8.501 1.402 85.656 o
-21 11 11 7.653 9.680 1.544 70.604 o
-21 11 12 16.050 17.470 1.452 79.771 o
-21 11 13 3.993 4.469 1.249 107.821 o
-21 11 14 2.020 4.439 1.351 92.217 o
-21 11 15 3.575 6.429 1.392 86.911 o
-21 11 16 1.233 1.737 1.280 102.748 o
-21 12 -2 0.100 0.386 1.127 132.394 o
-21 12 0 0.120 1.554 1.158 125.518 o
-21 12 1 1.875 1.666 1.178 121.227 o
-21 12 2 1.640 1.859 1.168 123.344 o
-21 12 3 8.972 8.928 1.300 99.562 o
-21 12 4 0.483 0.102 1.300 99.562 o
-21 12 5 0.009 0.711 1.584 67.029 o
-21 12 6 6.003 7.151 1.503 74.472 o
-21 12 7 0.051 0.213 1.351 92.217 o
-21 12 8 4.587 3.524 1.280 102.748 o
-21 12 9 4.234 3.443 1.290 101.136 o
-21 12 10 11.412 10.502 1.270 104.399 o
-21 12 11 0.673 0.508 1.229 111.415 o
-21 12 12 9.773 11.305 1.371 89.505 o
-21 12 13 0.959 1.209 1.188 119.163 o
-21 12 14 13.020 11.051 1.473 77.585 o
-21 12 15 0.011 1.544 1.280 102.748 o
-21 13 -1 0.663 1.188 1.138 130.041 o
-21 13 0 3.570 3.697 1.188 119.163 o
-21 13 1 0.942 0.041 1.127 132.394 o
-21 13 2 0.939 1.138 1.158 125.518 o
-21 13 4 14.742 13.610 1.910 46.153 o
-21 13 5 0.002 1.178 1.432 82.050 o
-21 13 6 3.221 3.819 1.473 77.585 o
-21 13 8 15.089 13.915 1.463 78.666 o
-21 13 10 7.883 6.724 1.229 111.415 o
-21 13 11 0.671 1.117 1.239 109.596 o
-21 13 12 6.187 7.140 1.199 117.152 o
-21 13 13 8.293 8.755 1.199 117.152 o
-21 13 14 0.236 0.366 1.178 121.227 o
-21 14 0 4.230 5.749 1.219 113.280 o
-21 14 1 2.977 2.417 1.178 121.227 o
-21 14 2 2.215 2.326 1.168 123.344 o
-21 14 3 4.155 4.195 1.666 60.650 o
-21 14 5 4.243 4.713 1.503 74.472 o
-21 14 6 1.859 1.534 1.432 82.050 o
-21 14 7 0.093 0.559 1.392 86.911 o
-21 14 9 5.986 5.292 1.310 98.025 o
-21 14 10 2.323 2.235 1.229 111.415 o
-21 14 11 3.331 4.022 1.290 101.136 o
-21 14 12 4.414 5.150 1.158 125.518 o
-21 15 2 2.461 1.645 1.574 67.897 o
-21 15 3 0.956 2.306 1.564 68.782 o
-21 15 4 10.367 11.315 1.635 62.931 o
-21 15 5 3.908 3.636 1.503 74.472 o
-21 15 6 6.324 7.222 1.564 68.782 o
-21 15 8 20.095 21.563 1.605 65.343 o
-21 15 9 5.042 3.453 1.300 99.562 o
-21 15 10 10.879 10.746 1.503 74.472 o
-20 0 -8 8.385 8.085 2.011 41.609 o
-20 0 -6 6.589 5.830 1.940 44.715 o
-20 0 -4 7.492 6.196 1.605 65.343 o
-20 0 0 18.271 20.436 2.397 29.288 o
-20 0 2 15.435 14.707 2.235 33.703 o
-20 0 4 177.050 198.336 4.743 7.480 o
-20 0 6 75.377 69.738 3.596 13.017 o
-20 0 8 259.662 240.741 7.435 3.044 o
-20 0 10 55.876 55.285 2.976 19.001 o
-20 0 12 49.196 47.352 2.915 19.804 o
-20 0 14 1.139 2.235 2.001 42.032 o
-20 0 16 0.187 0.152 1.950 44.250 o
-20 0 18 16.118 14.839 2.306 31.657 o
-20 0 20 6.995 15.906 2.235 33.703 o
-20 1 -8 0.406 0.030 1.249 107.821 o
-20 1 -7 21.147 19.674 1.635 62.931 o
-20 1 -6 0.275 0.152 1.138 130.041 o
-20 1 -5 4.759 3.717 1.107 137.297 o
-20 1 -4 1.273 0.975 1.036 156.789 o
-20 1 -2 3.626 4.235 1.138 130.041 o
-20 1 -1 18.872 18.618 1.503 74.472 o
-20 1 1 0.545 0.599 1.290 101.136 o
-20 1 2 22.042 23.097 1.717 57.114 o
-20 1 3 18.246 16.546 1.574 67.897 o
-20 1 4 5.758 5.718 1.361 90.846 o
-20 1 5 0.577 1.645 1.290 101.136 o
-20 1 6 30.132 35.946 2.600 24.891 o
-20 1 7 17.330 19.501 1.676 59.917 o
-20 1 8 1.549 2.021 1.188 119.163 o
-20 1 9 0.972 1.046 1.209 115.192 o
-20 1 10 0.360 0.884 1.087 142.478 o
-20 1 11 2.400 4.063 1.158 125.518 o
-20 1 12 21.453 21.675 1.432 82.050 o
-20 1 13 9.653 7.750 1.524 72.499 o
-20 1 14 4.961 4.581 1.463 78.666 o
-20 1 15 0.165 0.782 1.412 84.428 o
-20 1 16 1.236 0.894 1.371 89.505 o
-20 1 17 0.856 1.544 1.371 89.505 o
-20 1 18 0.871 0.538 1.371 89.505 o
-20 1 19 2.069 2.133 1.392 86.911 o
-20 1 21 2.312 3.260 1.371 89.505 o
-20 2 -9 25.450 22.234 1.656 61.396 o
-20 2 -7 4.356 3.626 1.310 98.025 o
-20 2 -6 1.427 0.823 1.138 130.041 o
-20 2 -5 1.167 1.046 1.036 156.789 o
-20 2 -4 0.269 0.447 1.036 156.789 o
-20 2 -3 7.628 7.283 1.188 119.163 o
-20 2 -2 15.656 17.389 1.483 76.526 o
-20 2 -1 7.700 10.563 1.351 92.217 o
-20 2 0 42.758 42.284 2.092 38.440 o
-20 2 1 6.790 7.658 1.442 80.898 o
-20 2 2 20.479 24.133 1.737 55.786 o
-20 2 3 29.788 34.239 2.103 38.069 o
-20 2 4 28.905 24.783 2.123 37.344 o
-20 2 5 32.085 28.785 2.336 30.836 o
-20 2 6 43.543 49.932 2.895 20.083 o
-20 2 7 69.097 71.465 2.692 23.229 o
-20 2 8 4.175 4.388 1.371 89.505 o
-20 2 9 8.162 8.288 1.188 119.163 o
-20 2 10 2.222 3.159 1.006 166.435 o
-20 2 11 12.296 12.788 1.290 101.136 o
-20 2 12 16.133 13.783 1.320 96.522 o
-20 2 13 4.435 3.321 1.422 83.226 o
-20 2 14 2.152 0.772 1.422 83.226 o
-20 2 15 0.928 0.325 1.402 85.656 o
-20 2 17 3.081 1.970 1.371 89.505 o
-20 2 18 0.756 0.691 1.361 90.846 o
-20 2 19 0.209 0.650 1.320 96.522 o
-20 2 20 9.564 9.964 1.534 71.542 o
-20 2 21 15.657 15.175 1.584 67.029 o
-20 3 -9 1.149 2.123 1.290 101.136 o
-20 3 -8 2.701 1.656 1.280 102.748 o
-20 3 -7 0.552 1.402 1.259 106.089 o
-20 3 -6 3.686 3.768 1.199 117.152 o
-20 3 -5 7.050 8.014 1.178 121.227 o
-20 3 -4 0.137 0.416 1.026 159.909 o
-20 3 -3 0.323 0.630 1.077 145.179 o
-20 3 -2 24.320 22.843 1.574 67.897 o
-20 3 -1 8.682 10.919 1.361 90.846 o
-20 3 0 40.915 39.856 2.001 42.032 o
-20 3 1 8.249 8.115 1.473 77.585 o
-20 3 3 2.512 3.017 1.625 63.720 o
-20 3 4 8.219 7.029 1.717 57.114 o
-20 3 5 2.463 2.417 1.584 67.029 o
-20 3 6 0.124 0.508 1.290 101.136 o
-20 3 7 0.008 0.061 1.290 101.136 o
-20 3 8 1.033 0.325 1.270 104.399 o
-20 3 9 12.344 13.092 1.259 106.089 o
-20 3 10 4.659 4.296 1.026 159.909 o
-20 3 11 6.364 5.363 1.036 156.789 o
-20 3 12 0.052 0.467 1.097 139.852 o
-20 3 13 8.508 9.680 1.392 86.911 o
-20 3 14 19.793 18.973 1.737 55.786 o
-20 3 15 7.454 5.231 1.493 75.488 o
-20 3 16 5.579 3.220 1.412 84.428 o
-20 3 17 20.107 17.653 1.645 62.156 o
-20 3 18 1.753 0.284 1.351 92.217 o
-20 3 19 6.637 5.576 1.442 80.898 o
-20 3 20 0.172 1.767 1.371 89.505 o
-20 3 21 5.533 5.627 1.412 84.428 o
-20 4 -9 36.397 33.213 1.869 48.181 o
-20 4 -8 0.256 0.264 1.239 109.596 o
-20 4 -7 0.977 0.122 1.239 109.596 o
-20 4 -6 6.586 4.845 1.219 113.280 o
-20 4 -5 0.043 0.366 1.036 156.789 o
-20 4 -4 0.007 0.772 1.046 153.759 o
-20 4 -2 5.836 6.206 1.280 102.748 o
-20 4 -1 1.165 3.260 1.209 115.192 o
-20 4 0 0.730 0.985 1.361 90.846 o
-20 4 1 53.315 54.787 2.570 25.484 o
-20 4 2 3.101 2.031 1.584 67.029 o
-20 4 3 11.484 10.777 1.808 51.484 o
-20 4 4 2.539 3.575 1.635 62.931 o
-20 4 5 69.760 71.475 2.712 22.882 o
-20 4 6 12.060 13.895 1.584 67.029 o
-20 4 7 65.476 68.570 2.661 23.764 o
-20 4 8 2.879 1.219 1.300 99.562 o
-20 4 9 12.224 12.879 1.270 104.399 o
-20 4 10 3.342 2.844 1.006 166.435 o
-20 4 11 2.650 3.555 1.006 166.435 o
-20 4 13 21.162 19.674 1.351 92.217 o
-20 4 15 4.485 2.834 1.452 79.771 o
-20 4 16 1.188 1.331 1.381 88.194 o
-20 4 17 0.858 1.168 1.361 90.846 o
-20 4 19 0.949 0.711 1.402 85.656 o
-20 4 21 4.918 5.454 1.392 86.911 o
-20 5 -9 2.787 3.474 1.290 101.136 o
-20 5 -8 0.192 0.173 1.229 111.415 o
-20 5 -7 0.073 0.488 1.209 115.192 o
-20 5 -6 2.205 1.503 1.148 127.749 o
-20 5 -5 15.988 15.642 1.300 99.562 o
-20 5 -4 0.037 0.376 1.138 130.041 o
-20 5 -3 6.462 7.851 1.280 102.748 o
-20 5 -2 4.047 3.301 1.290 101.136 o
-20 5 -1 2.933 3.829 1.442 80.898 o
-20 5 0 11.984 11.498 1.595 66.178 o
-20 5 2 1.261 0.071 1.351 92.217 o
-20 5 3 2.851 1.534 1.595 66.178 o
-20 5 4 36.426 38.312 2.560 25.687 o
-20 5 5 9.439 13.671 1.869 48.181 o
-20 5 6 4.851 4.550 1.645 62.156 o
-20 5 7 0.239 0.081 1.473 77.585 o
-20 5 9 6.765 5.596 1.158 125.518 o
-20 5 11 18.871 18.313 1.229 111.415 o
-20 5 12 0.864 1.676 1.066 147.957 o
-20 5 13 44.068 48.053 1.950 44.250 o
-20 5 14 12.581 12.300 1.361 90.846 o
-20 5 15 27.162 24.834 1.777 53.265 o
-20 5 16 1.583 0.609 1.361 90.846 o
-20 5 17 20.666 20.162 1.696 58.490 o
-20 5 18 2.694 2.001 1.392 86.911 o
-20 5 19 3.616 3.474 1.432 82.050 o
-20 5 20 1.722 1.595 1.351 92.217 o
-20 5 21 0.691 1.747 1.320 96.522 o
-20 6 -9 25.767 22.630 1.615 64.524 o
-20 6 -8 10.809 8.958 1.402 85.656 o
-20 6 -7 2.311 2.793 1.280 102.748 o
-20 6 -6 8.469 6.805 1.249 107.821 o
-20 6 -5 0.024 1.310 1.077 145.179 o
-20 6 -4 2.872 3.220 1.280 102.748 o
-20 6 -3 0.841 0.670 1.341 93.620 o
-20 6 -2 2.834 2.793 1.452 79.771 o
-20 6 -1 19.243 20.050 1.808 51.484 o
-20 6 1 25.201 23.280 1.838 49.792 o
-20 6 2 0.903 1.625 1.361 90.846 o
-20 6 4 16.736 15.632 1.960 43.793 o
-20 6 5 34.648 33.051 2.488 27.176 o
-20 6 7 28.946 28.866 2.174 35.620 o
-20 6 8 20.747 21.381 2.021 41.192 o
-20 6 9 6.113 4.164 1.270 104.399 o
-20 6 10 4.056 6.328 1.178 121.227 o
-20 6 11 6.244 6.054 1.066 147.957 o
-20 6 12 4.281 4.124 1.117 134.812 o
-20 6 13 19.415 20.243 1.381 88.194 o
-20 6 14 0.516 0.640 1.158 125.518 o
-20 6 15 1.582 1.381 1.138 130.041 o
-20 6 16 0.759 0.528 1.138 130.041 o
-20 6 17 6.453 7.902 1.483 76.526 o
-20 6 18 1.937 1.158 1.432 82.050 o
-20 6 19 1.815 1.331 1.412 84.428 o
-20 7 -8 2.630 2.976 1.107 137.297 o
-20 7 -7 4.511 4.957 1.138 130.041 o
-20 7 -6 1.534 1.117 1.117 134.812 o
-20 7 -5 14.474 17.734 1.605 65.343 o
-20 7 -4 4.043 4.500 1.239 109.596 o
-20 7 -3 1.804 0.995 1.219 113.280 o
-20 7 -2 4.015 3.352 1.412 84.428 o
-20 7 -1 25.538 25.941 1.910 46.153 o
-20 7 0 2.972 4.144 1.452 79.771 o
-20 7 1 27.720 25.443 1.869 48.181 o
-20 7 2 6.233 4.946 1.452 79.771 o
-20 7 3 21.127 19.776 1.757 54.503 o
-20 7 4 10.598 11.071 1.808 51.484 o
-20 7 5 2.801 3.657 1.625 63.720 o
-20 7 6 8.348 8.095 1.747 55.139 o
-20 7 7 1.914 0.396 1.534 71.542 o
-20 7 8 4.052 5.952 1.666 60.650 o
-20 7 9 8.670 9.162 1.534 71.542 o
-20 7 10 25.825 27.485 1.503 74.472 o
-20 7 11 36.148 34.727 1.645 62.156 o
-20 7 12 15.850 16.068 1.473 77.585 o
-20 7 13 66.827 69.250 2.255 33.099 o
-20 7 15 27.243 24.529 1.493 75.488 o
-20 7 16 1.386 2.549 1.138 130.041 o
-20 7 17 36.323 33.447 1.737 55.786 o
-20 7 18 1.084 1.117 1.402 85.656 o
-20 7 19 5.639 4.835 1.432 82.050 o
-20 7 20 0.060 1.392 1.331 95.054 o
-20 8 -8 6.929 7.953 1.341 93.620 o
-20 8 -7 2.409 2.092 1.219 113.280 o
-20 8 -6 11.592 10.370 1.463 78.666 o
-20 8 -5 14.322 17.572 1.605 65.343 o
-20 8 -4 8.383 9.659 1.331 95.054 o
-20 8 -3 0.010 0.366 1.168 123.344 o
-20 8 -2 4.407 3.971 1.219 113.280 o
-20 8 -1 19.162 16.271 1.442 80.898 o
-20 8 0 0.073 0.620 1.188 119.163 o
-20 8 1 6.096 6.907 1.300 99.562 o
-20 8 2 7.736 7.181 1.310 98.025 o
-20 8 3 0.680 1.148 1.209 115.192 o
-20 8 4 21.607 19.532 2.042 40.376 o
-20 8 5 19.851 20.273 2.031 40.781 o
-20 8 6 3.311 4.276 1.625 63.720 o
-20 8 8 2.500 2.092 1.564 68.782 o
-20 8 9 27.078 29.343 1.899 46.648 o
-20 8 11 0.176 0.681 1.117 134.812 o
-20 8 12 0.598 0.965 1.219 113.280 o
-20 8 13 0.070 1.077 1.188 119.163 o
-20 8 14 0.924 1.432 1.331 95.054 o
-20 8 15 0.681 1.747 1.320 96.522 o
-20 8 16 0.204 0.163 1.280 102.748 o
-20 8 17 2.939 2.885 1.199 117.152 o
-20 8 18 1.125 1.920 1.158 125.518 o
-20 8 19 1.746 1.717 1.371 89.505 o
-20 8 20 5.805 6.379 1.392 86.911 o
-20 9 -7 7.173 7.476 1.564 68.782 o
-20 9 -6 0.603 1.117 1.300 99.562 o
-20 9 -5 1.438 0.640 1.290 101.136 o
-20 9 -4 39.166 41.908 2.092 38.440 o
-20 9 -3 3.030 2.702 1.219 113.280 o
-20 9 -2 10.571 10.736 1.371 89.505 o
-20 9 -1 9.325 8.105 1.300 99.562 o
-20 9 0 35.570 34.442 1.788 52.661 o
-20 9 1 7.563 6.998 1.331 95.054 o
-20 9 2 3.298 1.899 1.229 111.415 o
-20 9 3 16.276 15.764 1.452 79.771 o
-20 9 4 1.417 1.534 1.178 121.227 o
-20 9 5 3.119 2.793 1.371 89.505 o
-20 9 6 16.220 21.360 2.052 39.977 o
-20 9 7 0.549 1.747 1.595 66.178 o
-20 9 9 2.008 1.788 1.402 85.656 o
-20 9 10 41.770 44.325 1.889 47.151 o
-20 9 11 14.621 16.404 1.371 89.505 o
-20 9 12 30.718 29.293 1.625 63.720 o
-20 9 13 11.716 12.585 1.381 88.194 o
-20 9 14 78.046 81.957 2.712 22.882 o
-20 9 15 2.273 1.686 1.331 95.054 o
-20 9 16 36.077 35.113 1.991 42.462 o
-20 9 17 9.909 8.623 1.463 78.666 o
-20 9 18 63.049 70.723 2.549 25.892 o
-20 9 19 5.161 4.581 1.341 93.620 o
-20 10 -7 15.324 13.011 1.656 61.396 o
-20 10 -6 0.623 0.345 1.280 102.748 o
-20 10 -5 7.163 6.521 1.422 83.226 o
-20 10 -4 4.189 4.936 1.270 104.399 o
-20 10 -2 3.137 1.788 1.209 115.192 o
-20 10 -1 2.791 2.387 1.199 117.152 o
-20 10 0 0.002 3.921 1.229 111.415 o
-20 10 2 2.829 3.037 1.249 107.821 o
-20 10 3 2.456 0.528 1.209 115.192 o
-20 10 5 2.395 2.468 1.666 60.650 o
-20 10 6 2.237 1.950 1.645 62.156 o
-20 10 8 5.515 5.231 1.483 76.526 o
-20 10 9 17.680 16.556 1.412 84.428 o
-20 10 10 4.560 5.718 1.148 127.749 o
-20 10 11 2.640 2.275 1.127 132.394 o
-20 10 12 2.758 1.818 1.229 111.415 o
-20 10 13 4.870 5.028 1.270 104.399 o
-20 10 14 16.052 17.440 1.635 62.931 o
-20 10 15 2.750 5.678 1.422 83.226 o
-20 10 16 0.024 0.122 1.300 99.562 o
-20 10 17 4.549 4.855 1.381 88.194 o
-20 10 18 0.086 1.148 1.310 98.025 o
-20 10 19 2.281 1.920 1.290 101.136 o
-20 11 -6 15.245 17.643 1.595 66.178 o
-20 11 -4 0.081 0.427 1.158 125.518 o
-20 11 -1 6.792 5.789 1.290 101.136 o
-20 11 0 0.911 0.823 1.188 119.163 o
-20 11 2 4.251 3.789 1.249 107.821 o
-20 11 3 2.268 3.596 1.229 111.415 o
-20 11 4 1.681 1.483 1.168 123.344 o
-20 11 6 0.962 1.889 1.666 60.650 o
-20 11 8 2.105 1.259 1.351 92.217 o
-20 11 9 7.194 6.348 1.229 111.415 o
-20 11 10 29.342 27.637 1.422 83.226 o
-20 11 11 0.822 0.041 1.077 145.179 o
-20 11 12 69.392 69.291 2.194 34.963 o
-20 11 13 1.182 1.188 1.117 134.812 o
-20 11 14 14.823 15.947 1.605 65.343 o
-20 11 15 7.385 7.191 1.442 80.898 o
-20 11 16 21.885 22.142 1.686 59.197 o
-20 11 17 1.305 2.245 1.320 96.522 o
-20 11 18 2.677 2.671 1.320 96.522 o
-20 12 -5 0.900 0.386 1.259 106.089 o
-20 12 -4 2.040 2.773 1.331 95.054 o
-20 12 -3 0.381 0.325 1.168 123.344 o
-20 12 -2 3.676 3.748 1.229 111.415 o
-20 12 -1 0.454 0.112 1.168 123.344 o
-20 12 0 0.812 0.681 1.178 121.227 o
-20 12 1 0.079 0.122 1.168 123.344 o
-20 12 3 3.465 2.133 1.209 115.192 o
-20 12 4 23.977 24.681 1.584 67.029 o
-20 12 5 5.200 6.927 1.483 76.526 o
-20 12 6 22.473 22.924 2.103 38.069 o
-20 12 8 50.663 52.562 2.631 24.317 o
-20 12 9 2.564 2.295 1.168 123.344 o
-20 12 10 10.426 10.086 1.290 101.136 o
-20 12 11 0.305 0.437 1.077 145.179 o
-20 12 12 13.183 13.052 1.310 98.025 o
-20 12 13 1.380 1.452 1.127 132.394 o
-20 12 14 0.006 1.625 1.219 113.280 o
-20 12 15 2.705 1.676 1.219 113.280 o
-20 12 16 3.952 5.789 1.290 101.136 o
-20 13 -5 7.972 9.212 1.412 84.428 o
-20 13 -4 1.381 1.564 1.290 101.136 o
-20 13 -3 0.014 0.813 1.148 127.749 o
-20 13 -2 5.409 5.109 1.249 107.821 o
-20 13 -1 16.388 18.242 1.483 76.526 o
-20 13 0 6.235 5.891 1.270 104.399 o
-20 13 3 1.404 1.503 1.188 119.163 o
-20 13 4 0.089 0.477 1.168 123.344 o
-20 13 5 9.610 9.771 1.838 49.792 o
-20 13 6 2.081 1.879 1.432 82.050 o
-20 13 8 5.886 6.897 1.493 75.488 o
-20 13 9 11.169 12.351 1.351 92.217 o
-20 13 10 6.627 7.110 1.239 109.596 o
-20 13 11 3.415 1.320 1.097 139.852 o
-20 13 12 11.579 10.330 1.270 104.399 o
-20 13 13 16.857 19.258 1.381 88.194 o
-20 13 14 19.452 20.802 1.503 74.472 o
-20 13 15 0.489 1.463 1.199 117.152 o
-20 13 16 14.603 14.545 1.381 88.194 o
-20 13 17 4.674 5.373 1.503 74.472 o
-20 14 -3 0.694 1.219 1.158 125.518 o
-20 14 -2 2.570 2.590 1.188 119.163 o
-20 14 -1 1.899 2.722 1.199 117.152 o
-20 14 0 1.052 1.006 1.158 125.518 o
-20 14 1 0.424 0.792 1.168 123.344 o
-20 14 2 2.648 2.021 1.209 115.192 o
-20 14 3 21.773 21.309 1.544 70.604 o
-20 14 4 32.619 33.427 2.336 30.836 o
-20 14 5 6.193 7.577 1.798 52.068 o
-20 14 6 1.525 0.955 1.422 83.226 o
-20 14 7 12.761 12.127 1.656 61.396 o
-20 14 8 17.407 18.151 1.767 53.879 o
-20 14 9 9.286 9.619 1.320 96.522 o
-20 14 10 5.097 5.160 1.209 115.192 o
-20 14 11 4.862 4.185 1.158 125.518 o
-20 14 12 5.513 4.743 1.178 121.227 o
-20 14 13 0.262 2.265 1.117 134.812 o
-20 14 14 2.841 3.260 1.239 109.596 o
-20 14 16 6.464 7.222 1.747 55.139 o
-20 15 -2 3.259 3.169 1.188 119.163 o
-20 15 -1 3.301 3.728 1.209 115.192 o
-20 15 0 1.401 1.280 1.158 125.518 o
-20 15 1 7.904 7.709 1.290 101.136 o
-20 15 2 0.982 0.965 1.158 125.518 o
-20 15 3 2.074 1.717 1.351 92.217 o
-20 15 4 2.000 2.478 1.635 62.931 o
-20 15 5 1.254 1.229 1.595 66.178 o
-20 15 6 0.022 1.290 1.442 80.898 o
-20 15 7 0.057 0.904 1.442 80.898 o
-20 15 8 0.020 0.924 1.270 104.399 o
-20 15 9 11.817 11.102 1.341 93.620 o
-20 15 10 1.952 2.214 1.290 101.136 o
-20 15 11 26.676 27.241 1.473 77.585 o
-20 15 13 20.275 20.324 1.544 70.604 o
-20 15 14 0.225 0.061 1.341 93.620 o
-20 16 -1 1.273 0.234 1.127 132.394 o
-20 16 0 1.811 1.199 1.158 125.518 o
-20 16 2 1.756 1.920 1.351 92.217 o
-20 16 3 20.558 21.208 2.031 40.781 o
-20 16 4 0.892 1.432 1.584 67.029 o
-20 16 5 49.121 53.131 2.560 25.687 o
-20 16 6 0.275 2.031 1.463 78.666 o
-20 16 7 23.401 24.346 1.899 46.648 o
-20 16 8 1.561 2.275 1.310 98.025 o
-20 16 9 38.338 37.561 1.727 56.444 o
-20 16 10 2.663 2.306 1.310 98.025 o
-20 16 11 26.764 27.485 1.656 61.396 o
-20 16 13 4.941 4.906 1.259 106.089 o
-20 17 2 0.795 0.975 1.534 71.542 o
-20 17 4 2.661 3.321 1.625 63.720 o
-20 17 5 2.754 3.433 1.503 74.472 o
-20 17 7 3.357 3.179 1.310 98.025 o
-20 17 8 5.131 4.967 1.524 72.499 o
-20 17 10 1.393 1.320 1.463 78.666 o
-20 17 11 9.727 9.548 1.584 67.029 o
-20 18 5 14.885 15.621 1.737 55.786 o
-20 18 6 21.166 25.118 1.879 47.662 o
-20 18 7 5.054 6.531 1.544 70.604 o
-19 0 -11 9.513 10.645 2.103 38.069 o
-19 0 -9 3.251 3.078 1.889 47.151 o
-19 0 -7 1.257 1.219 1.838 49.792 o
-19 0 -5 13.104 15.591 1.879 47.662 o
-19 0 -3 3.060 1.270 1.503 74.472 o
-19 0 1 5.693 9.141 2.062 39.584 o
-19 0 3 100.809 110.041 4.002 10.508 o
-19 0 5 0.717 1.168 1.727 56.444 o
-19 0 7 0.647 0.701 1.635 62.931 o
-19 0 9 47.353 44.437 2.895 20.083 o
-19 0 11 50.052 50.419 2.905 19.943 o
-19 0 13 69.763 69.687 3.839 11.416 o
-19 0 17 0.819 0.020 1.970 43.342 o
-19 0 19 17.419 27.353 2.560 25.687 o
-19 0 21 7.703 7.476 2.103 38.069 o
-19 0 23 20.835 21.939 2.387 29.538 o
-19 1 -11 16.255 12.859 1.534 71.542 o
-19 1 -10 30.172 28.216 1.808 51.484 o
-19 1 -9 4.063 4.124 1.361 90.846 o
-19 1 -8 0.792 0.630 1.280 102.748 o
-19 1 -6 23.238 20.893 1.412 84.428 o
-19 1 -5 2.437 2.103 1.097 139.852 o
-19 1 -4 0.299 0.396 1.056 150.816 o
-19 1 -3 7.516 6.216 1.148 127.749 o
-19 1 -2 3.522 3.433 1.097 139.852 o
-19 1 -1 11.175 10.289 1.199 117.152 o
-19 1 0 67.086 67.960 2.306 31.657 o
-19 1 1 13.530 14.789 1.544 70.604 o
-19 1 2 23.316 24.966 1.727 56.444 o
-19 1 3 0.210 0.020 1.239 109.596 o
-19 1 4 110.127 118.156 2.844 20.806 o
-19 1 5 42.178 50.876 2.377 29.791 o
-19 1 6 71.872 82.201 2.773 21.887 o
-19 1 7 72.463 72.023 2.966 19.131 o
-19 1 8 55.519 57.905 2.235 33.703 o
-19 1 9 18.661 18.313 1.199 117.152 o
-19 1 10 48.254 50.165 2.062 39.584 o
-19 1 11 27.409 25.535 1.432 82.050 o
-19 1 12 107.359 113.342 2.417 28.798 o
-19 1 13 15.302 14.819 1.625 63.720 o
-19 1 14 10.310 10.259 1.544 70.604 o
-19 1 16 3.809 3.646 1.452 79.771 o
-19 1 17 2.184 1.574 1.412 84.428 o
-19 1 18 2.356 0.813 1.361 90.846 o
-19 1 19 4.342 4.632 1.442 80.898 o
-19 1 20 9.640 11.549 1.564 68.782 o
-19 1 21 0.627 0.548 1.351 92.217 o
-19 1 22 23.330 23.392 1.717 57.114 o
-19 1 23 10.652 11.122 1.503 74.472 o
-19 2 -11 5.765 4.632 1.371 89.505 o
-19 2 -10 5.808 4.449 1.371 89.505 o
-19 2 -8 0.545 0.193 1.290 101.136 o
-19 2 -6 5.954 4.733 1.188 119.163 o
-19 2 -4 0.016 0.305 1.066 147.957 o
-19 2 -3 5.752 5.322 1.138 130.041 o
-19 2 -2 74.696 74.237 2.163 35.955 o
-19 2 -1 2.567 1.960 1.158 125.518 o
-19 2 0 4.980 4.936 1.199 117.152 o
-19 2 1 4.026 4.540 1.188 119.163 o
-19 2 2 29.303 26.906 1.767 53.879 o
-19 2 3 1.024 0.701 1.229 111.415 o
-19 2 4 12.968 14.037 1.493 75.488 o
-19 2 5 16.697 18.699 1.899 46.648 o
-19 2 6 5.231 2.854 1.503 74.472 o
-19 2 7 22.445 21.381 1.666 60.650 o
-19 2 8 23.201 20.558 1.463 78.666 o
-19 2 9 3.885 3.362 0.995 169.849 o
-19 2 10 16.848 16.688 1.199 117.152 o
-19 2 11 0.091 1.412 0.975 177.000 o
-19 2 12 8.994 8.948 1.219 113.280 o
-19 2 13 2.240 2.793 1.402 85.656 o
-19 2 14 14.916 13.976 1.645 62.156 o
-19 2 15 2.411 1.767 1.402 85.656 o
-19 2 16 5.983 5.282 1.473 77.585 o
-19 2 19 0.770 1.361 1.361 90.846 o
-19 2 20 0.043 0.457 1.351 92.217 o
-19 2 21 3.735 6.216 1.473 77.585 o
-19 2 22 0.008 1.351 1.341 93.620 o
-19 2 23 6.280 6.937 1.422 83.226 o
-19 3 -11 7.653 5.840 1.381 88.194 o
-19 3 -10 8.436 7.425 1.422 83.226 o
-19 3 -8 0.358 0.274 1.280 102.748 o
-19 3 -7 0.010 0.071 1.249 107.821 o
-19 3 -6 1.338 1.605 1.209 115.192 o
-19 3 -5 0.020 0.315 1.056 150.816 o
-19 3 -3 3.418 2.874 1.097 139.852 o
-19 3 -2 1.200 1.331 1.066 147.957 o
-19 3 -1 16.662 14.393 1.402 85.656 o
-19 3 0 10.568 8.684 1.270 104.399 o
-19 3 1 48.953 50.247 2.153 36.295 o
-19 3 2 0.241 0.995 1.290 101.136 o
-19 3 3 87.718 99.538 3.413 14.449 o
-19 3 4 2.789 1.777 1.524 72.499 o
-19 3 5 34.393 34.270 2.387 29.538 o
-19 3 6 15.480 15.114 1.818 50.911 o
-19 3 7 53.168 57.722 2.549 25.892 o
-19 3 8 9.114 8.532 1.270 104.399 o
-19 3 9 1.036 0.691 0.955 184.612 o
-19 3 10 14.494 13.529 1.127 132.394 o
-19 3 11 7.135 6.724 1.036 156.789 o
-19 3 12 34.146 32.319 1.422 83.226 o
-19 3 13 7.146 6.125 1.361 90.846 o
-19 3 14 13.137 11.985 1.595 66.178 o
-19 3 16 5.124 4.489 1.483 76.526 o
-19 3 17 12.265 11.843 1.625 63.720 o
-19 3 18 9.063 8.938 1.524 72.499 o
-19 3 19 3.129 4.642 1.422 83.226 o
-19 3 20 2.329 2.488 1.402 85.656 o
-19 3 21 28.030 28.135 1.818 50.911 o
-19 3 22 0.553 2.428 1.361 90.846 o
-19 3 23 17.843 16.282 1.564 68.782 o
-19 4 -10 2.563 2.021 1.310 98.025 o
-19 4 -9 0.304 0.772 1.270 104.399 o
-19 4 -8 2.659 2.468 1.310 98.025 o
-19 4 -7 4.287 1.574 1.290 101.136 o
-19 4 -6 2.099 3.078 1.229 111.415 o
-19 4 -5 15.982 13.935 1.300 99.562 o
-19 4 -4 1.539 2.265 1.097 139.852 o
-19 4 -3 10.407 8.745 1.199 117.152 o
-19 4 -2 2.151 3.535 1.219 113.280 o
-19 4 -1 24.816 24.194 1.554 69.684 o
-19 4 0 10.048 8.471 1.280 102.748 o
-19 4 1 23.838 21.949 1.727 56.444 o
-19 4 2 3.990 2.417 1.341 93.620 o
-19 4 3 11.091 9.893 1.788 52.661 o
-19 4 4 18.540 20.233 1.981 42.899 o
-19 4 5 8.495 8.867 1.727 56.444 o
-19 4 6 0.194 0.995 1.290 101.136 o
-19 4 7 7.505 6.115 1.402 85.656 o
-19 4 8 14.539 12.798 1.351 92.217 o
-19 4 9 3.979 4.530 1.066 147.957 o
-19 4 10 26.466 23.128 1.259 106.089 o
-19 4 11 0.043 1.970 0.955 184.612 o
-19 4 12 18.268 17.876 1.229 111.415 o
-19 4 14 0.621 0.305 1.127 132.394 o
-19 4 15 8.977 7.130 1.493 75.488 o
-19 4 17 21.504 18.770 1.706 57.796 o
-19 4 18 6.185 5.150 1.432 82.050 o
-19 4 19 13.201 12.899 1.584 67.029 o
-19 4 20 4.176 4.855 1.483 76.526 o
-19 4 21 4.727 4.794 1.442 80.898 o
-19 4 22 0.757 0.163 1.320 96.522 o
-19 5 -11 4.035 2.082 1.290 101.136 o
-19 5 -10 5.413 5.261 1.371 89.505 o
-19 5 -9 26.278 25.931 1.767 53.879 o
-19 5 -8 0.182 0.061 1.259 106.089 o
-19 5 -7 4.458 4.378 1.341 93.620 o
-19 5 -5 0.007 0.274 1.066 147.957 o
-19 5 -4 10.272 11.203 1.239 109.596 o
-19 5 -3 0.762 1.127 1.178 121.227 o
-19 5 -2 2.929 2.946 1.199 117.152 o
-19 5 -1 5.333 4.550 1.219 113.280 o
-19 5 0 42.620 43.076 2.326 31.106 o
-19 5 1 104.709 107.847 2.915 19.804 o
-19 5 2 6.632 5.241 1.402 85.656 o
-19 5 4 2.884 1.879 1.544 70.604 o
-19 5 5 66.404 71.312 3.037 18.246 o
-19 5 6 15.120 14.291 1.686 59.197 o
-19 5 7 64.407 74.654 2.671 23.583 o
-19 5 8 3.848 3.199 1.168 123.344 o
-19 5 9 28.994 24.844 1.381 88.194 o
-19 5 10 11.520 12.442 1.138 130.041 o
-19 5 11 15.029 14.453 1.158 125.518 o
-19 5 12 4.266 2.560 1.056 150.816 o
-19 5 13 43.894 45.991 1.910 46.153 o
-19 5 14 10.487 9.944 1.320 96.522 o
-19 5 15 1.159 0.244 1.148 127.749 o
-19 5 16 9.410 7.811 1.534 71.542 o
-19 5 17 0.531 1.168 1.402 85.656 o
-19 5 18 32.151 28.958 1.859 48.709 o
-19 5 20 11.974 11.427 1.574 67.897 o
-19 5 21 3.601 3.717 1.412 84.428 o
-19 5 22 11.568 12.412 1.513 73.475 o
-19 6 -11 17.676 16.881 1.341 93.620 o
-19 6 -10 18.733 15.215 1.331 95.054 o
-19 6 -9 0.451 0.071 1.087 142.478 o
-19 6 -8 7.286 7.415 1.229 111.415 o
-19 6 -7 4.589 4.936 1.117 134.812 o
-19 6 -6 1.435 2.661 1.036 156.789 o
-19 6 -5 56.717 56.971 1.889 47.151 o
-19 6 -4 0.088 0.051 0.955 184.612 o
-19 6 -3 17.751 16.211 1.290 101.136 o
-19 6 -2 7.406 6.754 1.270 104.399 o
-19 6 -1 47.155 48.002 2.163 35.955 o
-19 6 0 1.622 0.254 1.341 93.620 o
-19 6 1 5.581 4.804 1.422 83.226 o
-19 6 2 6.429 5.322 1.432 82.050 o
-19 6 3 75.281 76.766 2.671 23.583 o
-19 6 4 2.365 1.381 1.524 72.499 o
-19 6 5 2.117 0.884 1.503 74.472 o
-19 6 6 1.051 0.863 1.483 76.526 o
-19 6 7 31.675 29.577 2.103 38.069 o
-19 6 8 6.140 4.540 1.371 89.505 o
-19 6 9 8.551 8.430 1.158 125.518 o
-19 6 10 4.088 3.951 1.006 166.435 o
-19 6 11 10.125 8.745 1.077 145.179 o
-19 6 12 3.996 3.210 1.087 142.478 o
-19 6 13 43.273 49.729 2.021 41.192 o
-19 6 14 16.930 15.774 1.412 84.428 o
-19 6 15 2.055 2.092 1.188 119.163 o
-19 6 16 0.046 0.142 1.148 127.749 o
-19 6 17 28.489 27.241 1.625 63.720 o
-19 6 18 6.254 7.476 1.564 68.782 o
-19 6 20 1.139 1.219 1.381 88.194 o
-19 6 21 3.568 4.459 1.402 85.656 o
-19 6 22 4.202 4.337 1.351 92.217 o
-19 7 -10 8.333 8.877 1.219 113.280 o
-19 7 -9 10.957 11.528 1.290 101.136 o
-19 7 -8 3.128 3.220 1.127 132.394 o
-19 7 -7 0.527 0.416 1.016 163.123 o
-19 7 -6 15.028 11.030 1.188 119.163 o
-19 7 -5 0.024 0.681 0.934 192.726 o
-19 7 -4 14.154 14.535 1.442 80.898 o
-19 7 -3 5.859 5.414 1.270 104.399 o
-19 7 -2 1.824 3.108 1.209 115.192 o
-19 7 -1 12.101 12.828 1.381 88.194 o
-19 7 0 18.375 17.551 1.463 78.666 o
-19 7 1 13.981 14.230 1.381 88.194 o
-19 7 2 20.774 23.300 1.534 71.542 o
-19 7 3 3.123 2.072 1.158 125.518 o
-19 7 4 67.626 65.970 2.295 31.937 o
-19 7 6 4.509 4.378 1.564 68.782 o
-19 7 7 14.237 14.971 1.818 50.911 o
-19 7 8 16.103 15.439 1.584 67.029 o
-19 7 9 3.115 2.590 1.158 125.518 o
-19 7 10 4.159 3.849 1.107 137.297 o
-19 7 11 13.866 11.802 1.249 107.821 o
-19 7 12 5.507 4.916 1.127 132.394 o
-19 7 13 47.221 46.681 1.859 48.709 o
-19 7 14 25.396 23.737 1.524 72.499 o
-19 7 15 5.562 4.906 1.229 111.415 o
-19 7 16 3.456 1.910 1.178 121.227 o
-19 7 17 0.007 0.295 1.107 137.297 o
-19 7 18 43.597 41.258 1.940 44.715 o
-19 7 19 3.486 2.803 1.442 80.898 o
-19 7 20 32.107 32.807 1.910 46.153 o
-19 7 21 5.996 6.196 1.422 83.226 o
-19 7 22 28.619 28.328 1.706 57.796 o
-19 8 -10 0.644 0.467 1.066 147.957 o
-19 8 -9 2.782 2.224 1.117 134.812 o
-19 8 -8 2.385 2.265 1.117 134.812 o
-19 8 -7 3.064 3.362 1.077 145.179 o
-19 8 -6 2.820 3.240 1.178 121.227 o
-19 8 -5 13.667 14.047 1.402 85.656 o
-19 8 -4 21.357 22.518 1.574 67.897 o
-19 8 -3 16.608 14.646 1.442 80.898 o
-19 8 -2 0.851 1.300 1.199 117.152 o
-19 8 -1 27.610 28.054 1.645 62.156 o
-19 8 0 37.240 39.541 1.950 44.250 o
-19 8 1 102.237 106.791 2.580 25.284 o
-19 8 2 60.704 66.935 2.336 30.836 o
-19 8 3 110.717 114.215 2.641 24.131 o
-19 8 4 27.794 27.058 1.595 66.178 o
-19 8 5 2.841 2.387 1.300 99.562 o
-19 8 6 4.900 4.266 1.605 65.343 o
-19 8 7 4.086 3.524 1.595 66.178 o
-19 8 8 5.932 6.673 1.452 79.771 o
-19 8 9 1.020 0.884 1.148 127.749 o
-19 8 10 32.320 32.218 1.605 65.343 o
-19 8 11 26.157 28.216 1.595 66.178 o
-19 8 12 25.852 26.906 1.666 60.650 o
-19 8 13 12.691 11.579 1.392 86.911 o
-19 8 14 9.734 8.227 1.493 75.488 o
-19 8 15 2.421 1.452 1.158 125.518 o
-19 8 16 10.626 11.051 1.310 98.025 o
-19 8 17 15.491 15.774 1.412 84.428 o
-19 8 18 12.488 11.223 1.331 95.054 o
-19 8 19 6.662 7.049 1.259 106.089 o
-19 8 20 2.106 1.158 1.341 93.620 o
-19 8 21 0.762 0.711 1.290 101.136 o
-19 9 -8 5.606 4.611 1.290 101.136 o
-19 9 -7 7.751 7.628 1.259 106.089 o
-19 9 -5 9.753 8.979 1.463 78.666 o
-19 9 -4 0.437 0.945 1.158 125.518 o
-19 9 -3 0.263 1.402 1.219 113.280 o
-19 9 -2 3.570 3.951 1.270 104.399 o
-19 9 0 3.329 1.402 1.199 117.152 o
-19 9 1 34.191 33.102 1.869 48.181 o
-19 9 2 5.627 5.688 1.290 101.136 o
-19 9 3 38.499 42.700 2.092 38.440 o
-19 9 4 8.082 4.560 1.239 109.596 o
-19 9 5 7.573 6.094 1.239 109.596 o
-19 9 6 3.419 2.641 1.554 69.684 o
-19 9 7 2.995 2.224 1.564 68.782 o
-19 9 8 2.229 2.509 1.239 109.596 o
-19 9 9 1.293 0.152 1.056 150.816 o
-19 9 10 2.498 2.082 1.026 159.909 o
-19 9 11 0.765 0.386 1.006 166.435 o
-19 9 12 4.635 3.108 1.249 107.821 o
-19 9 13 14.758 13.702 1.432 82.050 o
-19 9 14 5.305 2.874 1.392 86.911 o
-19 9 15 4.229 4.875 1.422 83.226 o
-19 9 16 8.936 11.030 1.503 74.472 o
-19 9 17 21.951 20.771 1.656 61.396 o
-19 9 18 0.784 1.584 1.168 123.344 o
-19 9 19 45.231 44.742 2.001 42.032 o
-19 9 20 7.132 6.866 1.219 113.280 o
-19 9 21 31.927 34.209 1.920 45.666 o
-19 10 -9 2.837 2.702 1.249 107.821 o
-19 10 -8 0.111 0.863 1.199 117.152 o
-19 10 -7 0.467 0.691 1.127 132.394 o
-19 10 -6 33.094 35.905 2.042 40.376 o
-19 10 -5 5.477 5.404 1.402 85.656 o
-19 10 -4 41.383 39.287 2.021 41.192 o
-19 10 -3 0.334 2.031 1.199 117.152 o
-19 10 -2 44.227 49.790 2.346 30.570 o
-19 10 -1 5.533 5.393 1.300 99.562 o
-19 10 0 42.139 41.766 2.062 39.584 o
-19 10 1 1.479 1.117 1.229 111.415 o
-19 10 2 56.421 53.883 2.275 32.510 o
-19 10 3 4.980 5.718 1.270 104.399 o
-19 10 4 19.982 18.963 1.493 75.488 o
-19 10 5 3.799 1.859 1.178 121.227 o
-19 10 6 4.822 5.089 1.676 59.917 o
-19 10 7 0.257 0.589 1.554 69.684 o
-19 10 10 13.559 13.864 1.199 117.152 o
-19 10 12 37.697 39.968 1.859 48.709 o
-19 10 13 0.001 0.670 1.117 134.812 o
-19 10 14 21.682 19.755 1.544 70.604 o
-19 10 15 6.377 7.394 1.351 92.217 o
-19 10 16 38.886 40.080 2.265 32.802 o
-19 10 17 9.722 9.578 1.483 76.526 o
-19 10 18 33.661 29.994 1.910 46.153 o
-19 10 19 2.816 2.946 1.331 95.054 o
-19 10 20 7.556 8.268 1.402 85.656 o
-19 11 -9 0.544 1.767 1.188 119.163 o
-19 11 -8 2.245 1.442 1.219 113.280 o
-19 11 -7 1.040 0.701 1.280 102.748 o
-19 11 -6 3.230 4.611 1.371 89.505 o
-19 11 -5 8.315 8.410 1.473 77.585 o
-19 11 -4 0.276 0.762 1.199 117.152 o
-19 11 -3 24.370 26.134 1.615 64.524 o
-19 11 -2 12.678 11.406 1.392 86.911 o
-19 11 -1 9.219 9.375 1.402 85.656 o
-19 11 0 0.743 1.737 1.239 109.596 o
-19 11 1 1.299 0.762 1.209 115.192 o
-19 11 2 4.664 5.139 1.290 101.136 o
-19 11 3 4.978 4.439 1.270 104.399 o
-19 11 4 4.790 3.575 1.239 109.596 o
-19 11 5 4.267 4.855 1.249 107.821 o
-19 11 7 0.824 1.016 1.574 67.897 o
-19 11 8 15.760 15.703 1.524 72.499 o
-19 11 9 0.598 1.066 1.087 142.478 o
-19 11 10 2.969 1.879 1.056 150.816 o
-19 11 11 2.403 2.570 1.138 130.041 o
-19 11 12 0.602 0.112 1.117 134.812 o
-19 11 13 2.131 1.412 1.148 127.749 o
-19 11 14 1.900 1.686 1.219 113.280 o
-19 11 15 12.509 11.985 1.381 88.194 o
-19 11 17 8.653 5.911 1.290 101.136 o
-19 11 18 3.592 4.246 1.402 85.656 o
-19 11 19 16.114 18.537 1.584 67.029 o
-19 12 -8 1.219 2.143 1.392 86.911 o
-19 12 -7 8.222 9.101 1.442 80.898 o
-19 12 -6 17.678 17.247 1.625 63.720 o
-19 12 -5 5.662 4.957 1.392 86.911 o
-19 12 -4 4.062 4.083 1.239 109.596 o
-19 12 -3 2.772 1.534 1.188 119.163 o
-19 12 -2 11.697 9.233 1.351 92.217 o
-19 12 -1 6.091 5.830 1.310 98.025 o
-19 12 0 13.096 13.153 1.473 77.585 o
-19 12 1 0.996 2.681 1.249 107.821 o
-19 12 2 37.053 38.668 2.021 41.192 o
-19 12 3 4.035 3.616 1.249 107.821 o
-19 12 4 0.956 0.518 1.188 119.163 o
-19 12 5 4.613 4.825 1.259 106.089 o
-19 12 6 11.409 10.990 1.554 69.684 o
-19 12 7 0.068 0.477 1.371 89.505 o
-19 12 9 41.592 39.044 1.828 50.347 o
-19 12 10 7.519 6.500 1.148 127.749 o
-19 12 11 13.492 13.174 1.300 99.562 o
-19 12 12 3.591 2.021 1.107 137.297 o
-19 12 13 22.260 22.061 1.422 83.226 o
-19 12 14 2.033 2.336 1.229 111.415 o
-19 12 15 5.182 6.054 1.310 98.025 o
-19 12 16 6.315 6.328 1.300 99.562 o
-19 12 17 1.121 1.544 1.209 115.192 o
-19 12 18 3.525 4.611 1.239 109.596 o
-19 12 19 1.377 1.991 1.310 98.025 o
-19 13 -7 0.421 0.132 1.259 106.089 o
-19 13 -6 3.915 4.276 1.361 90.846 o
-19 13 -5 4.409 4.093 1.361 90.846 o
-19 13 -4 1.702 1.615 1.199 117.152 o
-19 13 -2 1.386 1.584 1.209 115.192 o
-19 13 -1 0.245 1.452 1.178 121.227 o
-19 13 0 23.661 19.928 1.524 72.499 o
-19 13 1 7.195 6.551 1.290 101.136 o
-19 13 2 15.178 15.032 1.493 75.488 o
-19 13 3 0.292 1.310 1.229 111.415 o
-19 13 4 19.269 18.212 1.513 73.475 o
-19 13 5 12.531 11.183 1.402 85.656 o
-19 13 6 2.439 2.722 1.666 60.650 o
-19 13 7 4.884 4.479 1.493 75.488 o
-19 13 8 9.554 10.482 1.605 65.343 o
-19 13 9 29.843 30.024 1.828 50.347 o
-19 13 10 0.818 0.102 1.087 142.478 o
-19 13 11 14.459 13.854 1.300 99.562 o
-19 13 12 2.615 1.554 1.127 132.394 o
-19 13 13 8.781 8.826 1.249 107.821 o
-19 13 15 2.851 2.163 1.239 109.596 o
-19 13 16 0.042 0.366 1.188 119.163 o
-19 13 17 9.380 7.821 1.473 77.585 o
-19 13 18 5.251 5.271 1.402 85.656 o
-19 13 19 3.805 3.626 1.331 95.054 o
-19 14 -5 15.917 17.013 1.595 66.178 o
-19 14 -4 0.837 0.579 1.290 101.136 o
-19 14 -3 7.714 7.120 1.290 101.136 o
-19 14 -2 1.989 3.057 1.219 113.280 o
-19 14 -1 30.099 29.892 1.676 59.917 o
-19 14 0 12.557 12.595 1.402 85.656 o
-19 14 1 21.341 20.243 1.534 71.542 o
-19 14 2 2.260 3.910 1.229 111.415 o
-19 14 3 18.500 17.805 1.483 76.526 o
-19 14 4 3.689 2.011 1.219 113.280 o
-19 14 5 2.209 2.367 1.635 62.931 o
-19 14 6 7.221 6.247 1.706 57.796 o
-19 14 9 23.157 24.184 1.625 63.720 o
-19 14 11 21.894 23.402 1.534 71.542 o
-19 14 13 16.460 17.023 1.361 90.846 o
-19 14 14 2.389 3.220 1.148 127.749 o
-19 14 15 10.119 9.223 1.534 71.542 o
-19 14 16 5.196 5.414 1.442 80.898 o
-19 14 17 16.356 15.875 1.615 64.524 o
-19 14 18 1.223 1.503 1.300 99.562 o
-19 15 -6 8.857 6.866 2.834 20.956 o
-19 15 -5 0.720 0.620 1.270 104.399 o
-19 15 -4 3.838 4.896 1.351 92.217 o
-19 15 -3 3.505 3.078 1.209 115.192 o
-19 15 -1 2.268 1.513 1.188 119.163 o
-19 15 0 0.269 0.772 1.158 125.518 o
-19 15 1 0.703 1.706 1.188 119.163 o
-19 15 2 4.573 6.297 1.290 101.136 o
-19 15 3 44.411 47.504 2.184 35.289 o
-19 15 4 8.057 8.430 1.513 73.475 o
-19 15 5 13.496 16.495 1.970 43.342 o
-19 15 6 0.757 0.488 1.584 67.029 o
-19 15 7 16.372 16.830 1.757 54.503 o
-19 15 8 6.104 4.845 1.524 72.499 o
-19 15 9 8.732 7.079 1.392 86.911 o
-19 15 10 1.489 0.782 1.107 137.297 o
-19 15 11 21.403 21.746 1.524 72.499 o
-19 15 13 1.231 0.863 1.270 104.399 o
-19 15 14 2.053 0.995 1.239 109.596 o
-19 15 15 4.360 5.444 1.442 80.898 o
-19 15 17 0.068 0.284 1.290 101.136 o
-19 16 -4 2.675 2.356 1.280 102.748 o
-19 16 -2 13.368 13.895 1.392 86.911 o
-19 16 -1 1.253 1.117 1.178 121.227 o
-19 16 0 0.045 1.188 1.158 125.518 o
-19 16 1 14.568 12.798 1.402 85.656 o
-19 16 2 6.879 7.648 1.483 76.526 o
-19 16 3 9.369 9.700 1.534 71.542 o
-19 16 4 0.011 0.609 1.605 65.343 o
-19 16 5 0.921 0.569 1.574 67.897 o
-19 16 7 1.671 1.229 1.483 76.526 o
-19 16 8 9.270 8.786 1.432 82.050 o
-19 16 9 10.414 10.157 1.432 82.050 o
-19 16 10 8.008 7.435 1.351 92.217 o
-19 16 11 23.444 25.189 1.767 53.879 o
-19 16 12 18.887 19.237 1.686 59.197 o
-19 16 13 12.323 14.291 1.595 66.178 o
-19 16 14 8.283 8.867 1.361 90.846 o
-19 16 15 0.972 0.762 1.341 93.620 o
-19 16 16 5.968 5.718 1.412 84.428 o
-19 17 -3 1.384 1.879 1.138 130.041 o
-19 17 -2 0.993 0.863 1.158 125.518 o
-19 17 -1 3.155 3.433 1.199 117.152 o
-19 17 0 3.965 3.809 1.229 111.415 o
-19 17 1 7.462 7.201 1.452 79.771 o
-19 17 2 4.238 4.774 1.412 84.428 o
-19 17 3 16.947 19.969 1.706 57.796 o
-19 17 4 9.952 11.173 1.869 48.181 o
-19 17 5 14.340 14.809 1.950 44.250 o
-19 17 6 14.993 15.693 1.757 54.503 o
-19 17 7 13.214 13.956 1.706 57.796 o
-19 17 8 9.937 10.360 1.645 62.156 o
-19 17 9 26.936 27.983 1.950 44.250 o
-19 17 10 1.653 0.061 1.331 95.054 o
-19 17 11 25.534 25.758 1.798 52.068 o
-19 17 12 4.425 6.054 1.412 84.428 o
-19 17 13 9.425 10.685 1.503 74.472 o
-19 18 -2 0.890 0.173 1.219 113.280 o
-19 18 -1 5.842 7.018 1.392 86.911 o
-19 18 0 0.004 0.528 1.290 101.136 o
-19 18 1 2.058 2.854 1.310 98.025 o
-19 18 2 0.001 0.355 1.310 98.025 o
-19 18 3 5.378 3.474 1.635 62.931 o
-19 18 4 0.100 1.879 1.595 66.178 o
-19 18 5 5.305 4.804 1.534 71.542 o
-19 18 6 8.073 9.365 1.635 62.931 o
-19 18 7 1.598 0.071 1.422 83.226 o
-19 18 8 0.052 0.203 1.412 84.428 o
-19 18 9 8.186 10.584 1.635 62.931 o
-19 18 10 11.695 11.742 1.605 65.343 o
-19 18 12 8.978 11.538 1.534 71.542 o
-19 18 13 5.821 5.485 1.371 89.505 o
-19 19 1 3.326 3.047 1.320 96.522 o
-19 19 2 4.599 4.997 1.625 63.720 o
-19 19 3 4.488 5.972 1.656 61.396 o
-19 19 4 29.731 31.842 1.991 42.462 o
-19 19 5 0.582 0.762 1.432 82.050 o
-19 19 6 29.081 30.623 1.981 42.899 o
-19 19 7 3.350 2.316 1.483 76.526 o
-19 19 8 63.393 73.963 2.824 21.107 o
-19 19 9 2.640 3.199 1.676 59.917 o
-19 19 10 2.233 0.874 1.605 65.343 o
-19 20 5 0.778 3.017 3.585 13.091 o
-19 20 6 4.865 0.670 3.565 13.240 o
-18 0 -12 34.922 34.574 2.763 22.048 o
-18 0 -10 54.393 48.825 3.565 13.240 o
-18 0 -8 13.382 12.909 2.255 33.099 o
-18 0 -6 15.814 18.455 1.920 45.666 o
-18 0 -4 2.698 0.884 1.452 79.771 o
-18 0 -2 38.618 38.901 2.549 25.892 o
-18 0 0 0.513 3.677 1.473 77.585 o
-18 0 2 11.293 5.576 1.869 48.181 o
-18 0 6 53.869 58.697 3.199 16.440 o
-18 0 8 30.860 31.456 2.214 34.324 o
-18 0 10 164.980 164.807 3.677 12.448 o
-18 0 12 92.518 94.734 3.250 15.930 o
-18 0 14 0.406 0.102 1.960 43.793 o
-18 0 16 6.580 8.065 2.103 38.069 o
-18 0 18 8.556 14.403 2.285 32.222 o
-18 0 20 25.689 23.645 2.509 26.738 o
-18 0 22 0.825 0.589 1.899 46.648 o
-18 0 24 0.017 3.078 1.879 47.662 o
-18 1 -13 5.508 5.647 1.412 84.428 o
-18 1 -12 0.343 1.016 1.320 96.522 o
-18 1 -11 0.183 2.092 1.351 92.217 o
-18 1 -10 0.199 0.467 1.331 95.054 o
-18 1 -9 22.989 20.517 1.706 57.796 o
-18 1 -8 6.353 7.211 1.473 77.585 o
-18 1 -7 1.651 2.356 1.341 93.620 o
-18 1 -6 23.738 19.562 1.361 90.846 o
-18 1 -5 26.065 24.062 1.422 83.226 o
-18 1 -4 2.547 1.686 1.046 153.759 o
-18 1 -3 79.874 84.516 2.204 34.641 o
-18 1 -2 1.806 2.407 1.056 150.816 o
-18 1 -1 35.336 29.496 1.452 79.771 o
-18 1 0 44.055 36.890 1.645 62.156 o
-18 1 1 17.570 17.988 1.381 88.194 o
-18 1 2 3.393 4.865 1.280 102.748 o
-18 1 4 0.407 0.894 1.148 127.749 o
-18 1 5 55.617 59.997 2.275 32.510 o
-18 1 7 162.479 164.259 3.108 17.421 o
-18 1 8 14.711 13.915 1.168 123.344 o
-18 1 9 113.876 114.947 2.103 38.069 o
-18 1 10 69.222 70.652 1.930 45.186 o
-18 1 11 109.218 108.558 2.346 30.570 o
-18 1 12 43.596 45.910 2.052 39.977 o
-18 1 13 130.432 130.741 3.128 17.195 o
-18 1 14 40.464 36.261 2.092 38.440 o
-18 1 15 47.126 46.397 2.519 26.522 o
-18 1 16 9.823 9.629 1.534 71.542 o
-18 1 17 18.748 16.790 1.686 59.197 o
-18 1 18 1.671 1.696 1.402 85.656 o
-18 1 19 7.963 6.307 1.513 73.475 o
-18 1 20 1.454 0.620 1.351 92.217 o
-18 1 21 0.367 0.406 1.381 88.194 o
-18 1 23 7.637 7.252 1.452 79.771 o
-18 1 24 2.651 1.107 1.300 99.562 o
-18 2 -13 0.609 0.630 1.310 98.025 o
-18 2 -12 0.788 2.356 1.341 93.620 o
-18 2 -11 1.340 1.087 1.341 93.620 o
-18 2 -10 4.280 3.860 1.412 84.428 o
-18 2 -9 5.938 4.875 1.412 84.428 o
-18 2 -7 20.518 18.658 1.656 61.396 o
-18 2 -6 10.785 9.974 1.219 113.280 o
-18 2 -5 1.942 1.767 1.066 147.957 o
-18 2 -4 9.145 6.358 1.138 130.041 o
-18 2 -3 10.790 9.852 1.188 119.163 o
-18 2 -2 8.843 9.720 1.188 119.163 o
-18 2 -1 4.998 3.585 1.077 145.179 o
-18 2 0 52.861 56.422 2.184 35.289 o
-18 2 1 26.850 29.252 1.564 68.782 o
-18 2 2 35.093 43.574 2.275 32.510 o
-18 2 3 8.204 7.151 1.331 95.054 o
-18 2 4 12.224 11.833 1.381 88.194 o
-18 2 5 16.670 16.200 1.503 74.472 o
-18 2 6 0.814 0.843 1.331 95.054 o
-18 2 7 47.633 47.626 2.214 34.324 o
-18 2 8 2.168 3.179 1.006 166.435 o
-18 2 9 14.980 13.377 1.178 121.227 o
-18 2 10 6.541 5.485 0.995 169.849 o
-18 2 11 1.563 1.859 0.934 192.726 o
-18 2 12 29.841 28.673 1.473 77.585 o
-18 2 13 0.944 0.894 1.361 90.846 o
-18 2 14 0.024 0.163 1.331 95.054 o
-18 2 15 11.628 9.507 1.524 72.499 o
-18 2 16 18.942 16.282 1.666 60.650 o
-18 2 17 9.920 10.188 1.574 67.897 o
-18 2 18 0.058 0.386 1.381 88.194 o
-18 2 19 6.669 5.942 1.493 75.488 o
-18 2 20 1.855 0.741 1.392 86.911 o
-18 2 21 15.700 16.231 1.656 61.396 o
-18 2 22 10.216 9.619 1.534 71.542 o
-18 2 23 9.372 8.796 1.463 78.666 o
-18 2 24 0.884 1.351 1.290 101.136 o
-18 3 -13 3.438 0.609 1.290 101.136 o
-18 3 -11 0.093 0.366 1.310 98.025 o
-18 3 -10 21.474 18.933 1.666 60.650 o
-18 3 -9 15.850 14.403 1.584 67.029 o
-18 3 -8 11.871 7.953 1.483 76.526 o
-18 3 -7 1.634 1.148 1.320 96.522 o
-18 3 -6 9.329 7.699 1.178 121.227 o
-18 3 -5 1.028 0.660 1.036 156.789 o
-18 3 -4 4.324 4.550 1.097 139.852 o
-18 3 -3 0.252 0.985 1.026 159.909 o
-18 3 -2 90.575 85.908 2.235 33.703 o
-18 3 0 67.247 67.331 2.295 31.937 o
-18 3 1 27.937 27.170 1.574 67.897 o
-18 3 2 45.284 48.550 2.021 41.192 o
-18 3 3 5.896 6.958 1.310 98.025 o
-18 3 4 2.629 2.722 1.463 78.666 o
-18 3 5 49.722 51.130 2.793 21.570 o
-18 3 6 3.404 2.610 1.422 83.226 o
-18 3 7 27.557 24.448 1.463 78.666 o
-18 3 8 168.109 172.415 2.529 26.310 o
-18 3 9 105.466 112.214 2.255 33.099 o
-18 3 10 40.306 40.851 1.686 59.197 o
-18 3 12 23.925 21.543 1.239 109.596 o
-18 3 13 41.373 40.516 1.970 43.342 o
-18 3 14 27.157 25.098 1.777 53.265 o
-18 3 15 1.277 1.178 1.351 92.217 o
-18 3 16 18.338 17.074 1.686 59.197 o
-18 3 18 0.006 0.213 1.392 86.911 o
-18 3 19 1.971 2.143 1.422 83.226 o
-18 3 20 3.673 2.539 1.432 82.050 o
-18 3 21 0.498 0.721 1.381 88.194 o
-18 3 23 2.855 2.641 1.371 89.505 o
-18 3 24 1.138 0.741 1.270 104.399 o
-18 4 -13 1.348 0.102 1.097 139.852 o
-18 4 -11 16.066 13.397 1.351 92.217 o
-18 4 -10 4.510 2.925 1.178 121.227 o
-18 4 -9 1.773 1.666 1.127 132.394 o
-18 4 -8 2.763 3.453 1.199 117.152 o
-18 4 -7 0.102 0.254 1.026 159.909 o
-18 4 -6 1.296 1.249 0.975 177.000 o
-18 4 -5 15.000 15.378 1.219 113.280 o
-18 4 -4 12.254 11.061 1.219 113.280 o
-18 4 -3 0.900 0.589 1.026 159.909 o
-18 4 -2 5.942 4.520 1.097 139.852 o
-18 4 -1 42.187 42.974 2.123 37.344 o
-18 4 0 30.464 32.665 1.727 56.444 o
-18 4 1 2.444 1.290 1.107 137.297 o
-18 4 2 49.622 48.408 2.387 29.538 o
-18 4 3 10.246 10.218 1.442 80.898 o
-18 4 4 9.014 8.207 1.595 66.178 o
-18 4 5 4.772 3.921 1.493 75.488 o
-18 4 6 0.042 0.142 1.320 96.522 o
-18 4 7 50.056 48.632 2.113 37.704 o
-18 4 8 0.021 0.152 0.975 177.000 o
-18 4 9 0.842 0.823 0.985 173.369 o
-18 4 10 2.181 1.331 0.934 192.726 o
-18 4 11 31.184 31.151 1.392 86.911 o
-18 4 12 18.293 17.724 1.270 104.399 o
-18 4 13 1.409 0.081 1.026 159.909 o
-18 4 14 9.273 9.324 1.259 106.089 o
-18 4 15 4.581 4.652 1.209 115.192 o
-18 4 16 9.875 9.405 1.544 70.604 o
-18 4 17 8.788 7.953 1.503 74.472 o
-18 4 18 39.704 41.126 2.387 29.538 o
-18 4 19 0.023 0.467 1.392 86.911 o
-18 4 20 25.455 24.671 1.818 50.911 o
-18 4 21 5.804 4.286 1.452 79.771 o
-18 4 22 17.247 17.094 1.645 62.156 o
-18 4 23 2.629 2.946 1.361 90.846 o
-18 4 24 9.876 9.741 1.452 79.771 o
-18 5 -13 1.452 1.584 1.127 132.394 o
-18 5 -11 1.482 1.991 1.138 130.041 o
-18 5 -9 0.687 0.274 1.107 137.297 o
-18 5 -8 15.623 14.860 1.392 86.911 o
-18 5 -7 0.307 0.609 1.046 153.759 o
-18 5 -6 10.731 9.883 1.188 119.163 o
-18 5 -5 39.626 38.211 1.645 62.156 o
-18 5 -4 7.091 7.597 1.036 156.789 o
-18 5 -3 7.520 8.308 1.046 153.759 o
-18 5 -2 19.572 19.573 1.300 99.562 o
-18 5 -1 48.657 47.514 1.920 45.666 o
-18 5 0 11.025 9.283 1.209 115.192 o
-18 5 1 60.673 62.882 2.549 25.892 o
-18 5 3 3.003 2.397 1.270 104.399 o
-18 5 4 8.924 8.633 1.666 60.650 o
-18 5 6 8.850 9.974 1.392 86.911 o
-18 5 7 22.919 23.767 1.463 78.666 o
-18 5 8 129.096 123.641 2.295 31.937 o
-18 5 9 2.722 3.017 1.036 156.789 o
-18 5 10 73.010 77.478 1.950 44.250 o
-18 5 11 29.941 28.440 1.310 98.025 o
-18 5 12 48.953 45.280 1.910 46.153 o
-18 5 13 1.339 1.097 1.016 163.123 o
-18 5 14 44.109 45.046 2.082 38.816 o
-18 5 15 1.096 1.249 1.138 130.041 o
-18 5 16 20.988 20.019 1.442 80.898 o
-18 5 17 2.763 2.143 1.392 86.911 o
-18 5 18 2.060 0.924 1.381 88.194 o
-18 5 19 0.185 0.163 1.392 86.911 o
-18 5 20 0.360 0.061 1.381 88.194 o
-18 5 22 0.089 0.416 1.300 99.562 o
-18 5 23 0.000 0.975 1.300 99.562 o
-18 6 -12 0.736 0.548 1.097 139.852 o
-18 6 -11 0.551 2.367 1.138 130.041 o
-18 6 -10 4.663 4.571 1.199 117.152 o
-18 6 -9 26.653 22.711 1.493 75.488 o
-18 6 -8 3.005 2.042 1.138 130.041 o
-18 6 -7 4.222 6.307 1.148 127.749 o
-18 6 -6 15.770 15.825 1.300 99.562 o
-18 6 -4 44.773 46.143 1.767 53.879 o
-18 6 -3 21.349 19.908 1.209 115.192 o
-18 6 -2 23.435 22.579 1.341 93.620 o
-18 6 -1 2.487 2.143 1.148 127.749 o
-18 6 0 109.297 115.272 2.539 26.100 o
-18 6 1 12.475 16.140 1.381 88.194 o
-18 6 2 11.918 11.995 1.300 99.562 o
-18 6 3 3.404 8.501 1.219 113.280 o
-18 6 4 49.788 47.413 2.021 41.192 o
-18 6 5 1.341 0.366 1.300 99.562 o
-18 6 6 1.614 4.591 1.513 73.475 o
-18 6 7 31.748 29.689 1.788 52.661 o
-18 6 8 28.450 26.104 1.361 90.846 o
-18 6 9 7.065 6.927 1.087 142.478 o
-18 6 11 9.913 8.633 1.056 150.816 o
-18 6 12 0.816 1.199 1.006 166.435 o
-18 6 13 57.706 59.743 2.001 42.032 o
-18 6 14 36.374 35.529 1.798 52.068 o
-18 6 15 7.260 5.840 1.229 111.415 o
-18 6 16 18.227 16.576 1.392 86.911 o
-18 6 17 0.006 1.016 1.138 130.041 o
-18 6 18 47.681 54.441 2.275 32.510 o
-18 6 19 3.630 3.423 1.463 78.666 o
-18 6 20 26.588 26.388 1.828 50.347 o
-18 6 21 1.420 0.335 1.351 92.217 o
-18 6 22 21.081 21.269 1.686 59.197 o
-18 6 23 3.428 2.417 1.331 95.054 o
-18 7 -12 1.247 0.599 1.087 142.478 o
-18 7 -11 1.414 1.940 1.117 134.812 o
-18 7 -10 17.099 15.266 1.361 90.846 o
-18 7 -9 28.713 24.102 1.513 73.475 o
-18 7 -6 1.856 2.580 1.077 145.179 o
-18 7 -5 55.789 53.273 1.879 47.662 o
-18 7 -4 3.294 3.169 0.975 177.000 o
-18 7 -3 34.013 33.416 1.757 54.503 o
-18 7 -2 11.063 10.797 1.331 95.054 o
-18 7 -1 99.975 96.573 2.458 27.854 o
-18 7 0 1.344 1.107 1.138 130.041 o
-18 7 1 37.876 35.915 1.818 50.911 o
-18 7 2 47.742 50.287 2.133 36.989 o
-18 7 3 130.925 144.443 2.712 22.882 o
-18 7 4 25.732 24.102 1.493 75.488 o
-18 7 6 12.941 12.595 1.442 80.898 o
-18 7 7 0.751 1.300 1.259 106.089 o
-18 7 8 37.262 39.206 1.899 46.648 o
-18 7 9 19.587 20.568 1.452 79.771 o
-18 7 10 2.812 0.376 1.026 159.909 o
-18 7 11 7.991 7.455 1.066 147.957 o
-18 7 12 4.921 3.961 1.056 150.816 o
-18 7 13 45.769 45.666 1.930 45.186 o
-18 7 14 1.203 2.204 1.138 130.041 o
-18 7 15 0.446 0.274 1.107 137.297 o
-18 7 16 3.206 2.976 1.178 121.227 o
-18 7 17 22.706 21.746 1.493 75.488 o
-18 7 18 1.506 1.899 1.188 119.163 o
-18 7 19 1.938 1.869 1.178 121.227 o
-18 7 20 0.115 0.000 1.381 88.194 o
-18 7 21 0.032 0.599 1.320 96.522 o
-18 7 22 0.084 0.579 1.300 99.562 o
-18 7 23 5.298 6.754 1.402 85.656 o
-18 8 -12 6.051 5.729 1.168 123.344 o
-18 8 -11 0.360 1.554 1.097 139.852 o
-18 8 -10 7.151 7.059 1.209 115.192 o
-18 8 -8 10.026 9.192 1.259 106.089 o
-18 8 -7 5.284 4.987 1.127 132.394 o
-18 8 -6 2.213 2.946 1.097 139.852 o
-18 8 -5 8.356 10.167 1.219 113.280 o
-18 8 -4 3.210 5.505 1.270 104.399 o
-18 8 -3 18.949 20.944 1.513 73.475 o
-18 8 -2 12.266 10.533 1.331 95.054 o
-18 8 -1 3.879 4.652 1.219 113.280 o
-18 8 0 42.103 49.668 2.174 35.620 o
-18 8 1 0.960 2.803 1.188 119.163 o
-18 8 2 0.237 0.295 1.117 134.812 o
-18 8 3 38.078 38.983 2.021 41.192 o
-18 8 4 116.169 120.452 2.590 25.086 o
-18 8 5 2.402 1.503 1.117 134.812 o
-18 8 6 15.702 15.114 1.503 74.472 o
-18 8 7 25.921 24.509 1.747 55.139 o
-18 8 8 32.959 30.298 1.676 59.917 o
-18 8 9 16.779 16.221 1.280 102.748 o
-18 8 10 2.410 2.224 1.066 147.957 o
-18 8 12 6.498 8.156 1.168 123.344 o
-18 8 13 39.126 39.175 1.828 50.347 o
-18 8 14 53.471 54.574 2.174 35.620 o
-18 8 15 22.105 22.985 1.503 74.472 o
-18 8 16 8.034 7.608 1.249 107.821 o
-18 8 17 42.118 46.285 2.123 37.344 o
-18 8 18 53.633 51.303 2.174 35.620 o
-18 8 19 34.330 35.732 1.828 50.347 o
-18 8 20 43.132 46.681 1.970 43.342 o
-18 8 21 12.439 12.219 1.544 70.604 o
-18 8 22 51.053 54.401 2.488 27.176 o
-18 8 23 2.232 2.478 1.331 95.054 o
-18 9 -12 0.057 1.442 1.209 115.192 o
-18 9 -11 1.666 1.320 1.097 139.852 o
-18 9 -10 0.540 0.965 1.097 139.852 o
-18 9 -9 2.182 1.412 1.117 134.812 o
-18 9 -8 0.952 0.650 1.097 139.852 o
-18 9 -7 0.653 0.934 1.138 130.041 o
-18 9 -6 15.922 16.231 1.452 79.771 o
-18 9 -5 2.022 2.773 1.097 139.852 o
-18 9 -4 27.780 27.109 1.635 62.931 o
-18 9 -3 10.687 12.229 1.381 88.194 o
-18 9 -2 110.419 113.718 2.641 24.131 o
-18 9 -1 1.151 1.341 1.158 125.518 o
-18 9 0 175.795 178.336 2.956 19.263 o
-18 9 1 56.322 64.070 2.285 32.222 o
-18 9 2 176.017 192.932 3.037 18.246 o
-18 9 3 12.291 11.264 1.351 92.217 o
-18 9 4 2.907 1.717 1.178 121.227 o
-18 9 6 17.105 19.298 1.432 82.050 o
-18 9 8 3.681 3.179 1.087 142.478 o
-18 9 9 0.533 0.599 1.046 153.759 o
-18 9 11 4.107 4.368 1.026 159.909 o
-18 9 12 1.852 1.168 1.046 153.759 o
-18 9 14 0.692 1.239 1.199 117.152 o
-18 9 15 2.520 3.027 1.239 109.596 o
-18 9 16 23.584 22.802 1.432 82.050 o
-18 9 17 0.742 1.402 1.188 119.163 o
-18 9 18 9.876 9.944 1.320 96.522 o
-18 9 19 0.144 0.965 1.138 130.041 o
-18 9 20 3.519 2.956 1.168 123.344 o
-18 9 21 0.131 1.554 1.117 134.812 o
-18 9 22 0.041 2.042 1.331 95.054 o
-18 10 -11 0.005 0.030 1.056 150.816 o
-18 10 -10 2.291 2.620 1.249 107.821 o
-18 10 -8 0.715 0.995 1.229 111.415 o
-18 10 -7 17.852 17.043 1.432 82.050 o
-18 10 -6 30.853 28.409 1.595 66.178 o
-18 10 -5 5.155 4.987 1.290 101.136 o
-18 10 -4 4.088 4.053 1.249 107.821 o
-18 10 -3 8.086 8.765 1.320 96.522 o
-18 10 -2 13.129 13.001 1.412 84.428 o
-18 10 -1 49.957 53.771 2.255 33.099 o
-18 10 0 6.563 8.349 1.310 98.025 o
-18 10 1 35.906 36.057 1.920 45.666 o
-18 10 2 4.084 3.067 1.209 115.192 o
-18 10 3 53.448 45.828 2.133 36.989 o
-18 10 4 5.236 4.469 1.209 115.192 o
-18 10 5 4.403 3.067 1.158 125.518 o
-18 10 6 5.975 4.804 1.188 119.163 o
-18 10 7 2.055 0.071 1.442 80.898 o
-18 10 8 7.384 8.298 1.249 107.821 o
-18 10 9 0.334 0.091 1.087 142.478 o
-18 10 10 39.581 40.445 1.757 54.503 o
-18 10 11 1.598 0.752 1.006 166.435 o
-18 10 12 2.732 3.220 1.097 139.852 o
-18 10 13 44.850 45.788 1.981 42.899 o
-18 10 14 1.768 1.849 1.219 113.280 o
-18 10 15 17.950 16.556 1.473 77.585 o
-18 10 16 1.581 1.392 1.239 109.596 o
-18 10 17 54.362 55.579 2.235 33.703 o
-18 10 18 9.433 9.669 1.320 96.522 o
-18 10 19 63.663 67.361 2.214 34.324 o
-18 10 21 41.985 44.823 2.001 42.032 o
-18 10 22 4.633 4.865 1.168 123.344 o
-18 11 -10 2.582 3.006 1.249 107.821 o
-18 11 -9 10.329 11.183 1.422 83.226 o
-18 11 -8 2.892 2.021 1.249 107.821 o
-18 11 -7 3.731 2.946 1.178 121.227 o
-18 11 -6 24.900 23.463 1.727 56.444 o
-18 11 -5 24.297 26.053 1.818 50.911 o
-18 11 -4 30.587 30.755 1.696 58.490 o
-18 11 -2 6.817 5.079 1.290 101.136 o
-18 11 -1 36.863 39.287 2.042 40.376 o
-18 11 0 23.311 22.467 1.574 67.897 o
-18 11 1 8.812 9.172 1.351 92.217 o
-18 11 2 34.677 33.752 1.859 48.709 o
-18 11 3 12.955 11.752 1.361 90.846 o
-18 11 6 4.064 3.768 1.188 119.163 o
-18 11 7 6.256 5.627 1.381 88.194 o
-18 11 8 9.138 9.842 1.300 99.562 o
-18 11 9 31.778 34.950 1.808 51.484 o
-18 11 10 4.385 3.687 1.107 137.297 o
-18 11 11 1.273 2.428 1.168 123.344 o
-18 11 12 3.664 3.890 1.188 119.163 o
-18 11 13 34.761 31.030 1.635 62.931 o
-18 11 14 0.936 2.113 1.239 109.596 o
-18 11 15 15.859 15.540 1.463 78.666 o
-18 11 16 2.827 2.042 1.209 115.192 o
-18 11 17 33.993 34.006 1.757 54.503 o
-18 11 18 0.815 0.488 1.178 121.227 o
-18 11 19 2.730 3.088 1.209 115.192 o
-18 11 20 0.611 0.102 1.138 130.041 o
-18 11 21 6.776 6.043 1.473 77.585 o
-18 12 -10 0.087 0.061 1.168 123.344 o
-18 12 -8 16.514 13.956 1.483 76.526 o
-18 12 -6 1.112 3.514 1.351 92.217 o
-18 12 -5 21.958 22.284 1.717 57.114 o
-18 12 -4 27.468 30.664 1.717 57.114 o
-18 12 -3 27.558 29.252 1.696 58.490 o
-18 12 -1 27.330 26.682 1.656 61.396 o
-18 12 0 0.095 2.133 1.229 111.415 o
-18 12 1 16.524 20.019 1.534 71.542 o
-18 12 3 10.008 7.801 1.310 98.025 o
-18 12 4 7.413 6.155 1.270 104.399 o
-18 12 5 2.559 1.178 1.158 125.518 o
-18 12 7 1.250 0.853 1.513 73.475 o
-18 12 8 19.943 18.506 1.442 80.898 o
-18 12 9 4.386 4.469 1.199 117.152 o
-18 12 10 5.528 5.505 1.148 127.749 o
-18 12 11 2.133 0.721 1.168 123.344 o
-18 12 12 11.131 11.843 1.341 93.620 o
-18 12 13 5.318 3.707 1.229 111.415 o
-18 12 14 3.516 3.413 1.219 113.280 o
-18 12 15 9.761 10.431 1.392 86.911 o
-18 12 16 8.319 6.500 1.300 99.562 o
-18 12 17 12.533 12.006 1.392 86.911 o
-18 12 18 15.791 17.145 1.463 78.666 o
-18 12 19 25.790 27.546 1.798 52.068 o
-18 12 21 11.399 13.184 1.493 75.488 o
-18 13 -9 1.273 0.945 1.199 117.152 o
-18 13 -8 2.605 3.210 1.290 101.136 o
-18 13 -7 15.932 17.663 1.615 64.524 o
-18 13 -6 3.646 3.951 1.331 95.054 o
-18 13 -5 12.713 10.360 1.503 74.472 o
-18 13 -4 1.487 0.874 1.188 119.163 o
-18 13 -3 10.029 11.823 1.432 82.050 o
-18 13 -2 7.816 7.933 1.351 92.217 o
-18 13 -1 47.678 49.708 2.285 32.222 o
-18 13 0 46.410 41.613 2.072 39.197 o
-18 13 1 77.237 79.275 2.488 27.176 o
-18 13 2 17.116 18.120 1.513 73.475 o
-18 13 6 18.224 19.105 2.021 41.192 o
-18 13 7 3.591 4.906 1.645 62.156 o
-18 13 8 6.789 7.597 1.310 98.025 o
-18 13 9 29.617 27.617 1.615 64.524 o
-18 13 10 2.671 2.631 1.107 137.297 o
-18 13 11 25.238 23.422 1.534 71.542 o
-18 13 12 15.271 14.189 1.402 85.656 o
-18 13 13 2.461 2.133 1.209 115.192 o
-18 13 14 12.421 11.833 1.361 90.846 o
-18 13 15 16.431 15.632 1.452 79.771 o
-18 13 17 7.312 5.708 1.463 78.666 o
-18 13 18 0.396 0.264 1.341 93.620 o
-18 13 19 1.496 1.859 1.351 92.217 o
-18 13 20 0.758 1.737 1.300 99.562 o
-18 14 -8 0.693 0.041 1.371 89.505 o
-18 14 -7 2.896 2.803 1.331 95.054 o
-18 14 -6 0.737 0.904 1.280 102.748 o
-18 14 -5 15.870 15.774 1.595 66.178 o
-18 14 -4 2.040 1.036 1.188 119.163 o
-18 14 -2 0.243 0.091 1.168 123.344 o
-18 14 -1 0.075 0.122 1.199 117.152 o
-18 14 0 6.033 6.490 1.341 93.620 o
-18 14 1 4.268 5.962 1.320 96.522 o
-18 14 2 10.649 9.873 1.392 86.911 o
-18 14 4 9.134 6.744 1.331 95.054 o
-18 14 6 0.024 1.361 1.615 64.524 o
-18 14 8 0.952 1.270 1.249 107.821 o
-18 14 9 0.320 0.945 1.188 119.163 o
-18 14 10 4.038 3.819 1.158 125.518 o
-18 14 11 4.581 5.952 1.280 102.748 o
-18 14 12 13.007 12.249 1.381 88.194 o
-18 14 14 14.359 17.013 1.422 83.226 o
-18 14 15 1.079 0.163 1.513 73.475 o
-18 14 16 11.036 11.589 1.564 68.782 o
-18 14 17 9.051 9.212 1.534 71.542 o
-18 14 18 24.216 26.510 1.798 52.068 o
-18 14 19 4.760 4.997 1.392 86.911 o
-18 15 -8 1.589 2.590 1.798 52.068 o
-18 15 -7 0.211 0.427 1.249 107.821 o
-18 15 -6 4.387 5.586 1.371 89.505 o
-18 15 -5 29.655 26.378 1.757 54.503 o
-18 15 -4 6.784 7.029 1.310 98.025 o
-18 15 -3 16.422 17.541 1.463 78.666 o
-18 15 -2 12.652 12.808 1.412 84.428 o
-18 15 -1 32.865 31.202 1.767 53.879 o
-18 15 0 0.035 2.377 1.249 107.821 o
-18 15 1 43.181 43.462 2.103 38.069 o
-18 15 2 9.812 7.943 1.371 89.505 o
-18 15 3 36.829 39.572 2.072 39.197 o
-18 15 4 3.082 4.185 1.463 78.666 o
-18 15 5 0.318 0.244 1.361 90.846 o
-18 15 6 26.475 29.730 2.285 32.222 o
-18 15 7 0.018 0.548 1.412 84.428 o
-18 15 8 19.487 19.227 1.818 50.911 o
-18 15 9 13.116 12.097 1.290 101.136 o
-18 15 10 10.244 10.137 1.270 104.399 o
-18 15 11 22.882 21.218 1.493 75.488 o
-18 15 12 33.280 31.994 1.798 52.068 o
-18 15 13 21.251 20.273 1.696 58.490 o
-18 15 14 15.572 16.871 1.635 62.931 o
-18 15 15 5.812 5.322 1.625 63.720 o
-18 15 16 11.461 12.077 1.595 66.178 o
-18 15 17 14.578 13.102 1.584 67.029 o
-18 15 18 10.961 12.991 1.554 69.684 o
-18 15 19 0.393 0.010 1.280 102.748 o
-18 16 -7 28.706 30.573 2.295 31.937 o
-18 16 -5 1.137 0.173 1.270 104.399 o
-18 16 -4 14.358 14.829 1.584 67.029 o
-18 16 -3 0.845 0.122 1.158 125.518 o
-18 16 -1 4.187 3.819 1.239 109.596 o
-18 16 2 6.357 6.043 1.310 98.025 o
-18 16 3 10.550 8.938 1.574 67.897 o
-18 16 4 3.308 3.179 1.452 79.771 o
-18 16 5 0.926 0.660 1.645 62.156 o
-18 16 6 6.370 7.425 1.798 52.068 o
-18 16 7 6.398 6.917 1.595 66.178 o
-18 16 8 0.712 1.066 1.412 84.428 o
-18 16 9 8.057 7.079 1.199 117.152 o
-18 16 10 1.366 1.127 1.320 96.522 o
-18 16 11 7.118 7.445 1.463 78.666 o
-18 16 12 2.422 1.970 1.351 92.217 o
-18 16 13 1.734 1.239 1.341 93.620 o
-18 16 14 10.977 11.589 1.524 72.499 o
-18 16 16 0.844 0.670 1.513 73.475 o
-18 16 17 5.925 5.647 1.452 79.771 o
-18 16 18 9.499 9.416 1.493 75.488 o
-18 17 -6 15.124 15.175 1.869 48.181 o
-18 17 -5 3.098 0.843 1.574 67.897 o
-18 17 -4 25.487 23.849 1.696 58.490 o
-18 17 -3 3.511 2.478 1.188 119.163 o
-18 17 -2 34.111 32.482 1.757 54.503 o
-18 17 -1 2.854 2.214 1.209 115.192 o
-18 17 0 10.767 8.826 1.341 93.620 o
-18 17 1 1.798 1.178 1.209 115.192 o
-18 17 2 13.856 14.707 1.625 63.720 o
-18 17 3 0.169 0.660 1.351 92.217 o
-18 17 4 4.518 3.921 1.656 61.396 o
-18 17 6 9.804 9.162 1.625 63.720 o
-18 17 7 14.566 13.753 1.737 55.786 o
-18 17 8 30.343 33.437 2.174 35.620 o
-18 17 9 0.459 0.569 1.229 111.415 o
-18 17 10 30.717 31.944 1.889 47.151 o
-18 17 12 52.050 53.619 2.549 25.892 o
-18 17 13 1.343 1.656 1.351 92.217 o
-18 17 14 32.737 34.402 1.889 47.151 o
-18 17 15 3.717 3.900 1.564 68.782 o
-18 17 16 28.410 29.740 2.062 39.584 o
-18 17 17 0.096 0.355 1.300 99.562 o
-18 18 -5 0.203 0.132 1.524 72.499 o
-18 18 -4 3.267 3.331 1.584 67.029 o
-18 18 -3 0.622 0.112 1.127 132.394 o
-18 18 -2 0.481 1.341 1.168 123.344 o
-18 18 -1 3.295 3.900 1.229 111.415 o
-18 18 0 1.211 2.377 1.331 95.054 o
-18 18 1 1.230 0.427 1.320 96.522 o
-18 18 3 0.026 1.615 1.341 93.620 o
-18 18 4 2.587 3.098 1.625 63.720 o
-18 18 6 19.055 16.881 1.788 52.661 o
-18 18 7 0.800 0.762 1.452 79.771 o
-18 18 8 22.842 23.960 1.899 46.648 o
-18 18 9 0.432 0.620 1.219 113.280 o
-18 18 10 7.892 9.202 1.513 73.475 o
-18 18 11 4.016 5.058 1.442 80.898 o
-18 18 12 3.553 3.819 1.402 85.656 o
-18 18 13 0.033 0.772 1.300 99.562 o
-18 18 15 1.158 2.204 1.534 71.542 o
-18 18 16 3.793 3.331 2.001 42.032 o
-18 19 -3 1.824 0.772 1.300 99.562 o
-18 19 -2 2.407 2.681 1.300 99.562 o
-18 19 -1 7.065 6.876 1.209 115.192 o
-18 19 0 2.596 0.762 1.107 137.297 o
-18 19 1 1.327 1.097 1.168 123.344 o
-18 19 2 1.542 0.792 1.320 96.522 o
-18 19 3 2.296 1.127 1.554 69.684 o
-18 19 4 5.418 6.399 1.696 58.490 o
-18 19 5 0.937 1.087 1.452 79.771 o
-18 19 6 15.143 13.499 1.706 57.796 o
-18 19 7 2.805 2.519 1.493 75.488 o
-18 19 8 5.879 7.018 1.564 68.782 o
-18 19 9 46.752 50.358 2.214 34.324 o
-18 19 10 4.606 4.469 1.412 84.428 o
-18 19 11 7.042 7.191 1.463 78.666 o
-18 19 12 3.747 3.931 1.371 89.505 o
-18 19 13 30.567 34.036 2.072 39.197 o
-18 19 14 0.010 0.447 1.280 102.748 o
-18 20 -2 12.158 15.439 2.194 34.963 o
-18 20 -1 5.142 6.886 1.371 89.505 o
-18 20 0 19.104 20.639 1.645 62.156 o
-18 20 1 3.518 3.697 1.138 130.041 o
-18 20 3 2.429 4.957 1.341 93.620 o
-18 20 4 6.708 6.561 1.341 93.620 o
-18 20 5 3.827 2.813 1.473 77.585 o
-18 20 6 3.103 2.204 1.463 78.666 o
-18 20 7 11.929 11.081 1.625 63.720 o
-18 20 8 27.998 29.608 1.950 44.250 o
-18 20 9 0.282 1.879 1.605 65.343 o
-18 20 10 2.615 1.808 1.331 95.054 o
-18 20 11 4.540 4.794 1.392 86.911 o
-18 20 12 4.626 5.881 1.381 88.194 o
-18 21 1 0.119 1.026 1.463 78.666 o
-18 21 2 1.097 0.965 1.463 78.666 o
-18 21 3 0.026 0.264 1.138 130.041 o
-18 21 5 4.987 4.408 1.239 109.596 o
-18 21 6 1.313 2.011 1.219 113.280 o
-18 21 7 7.299 8.176 1.554 69.684 o
-18 21 9 36.002 40.943 2.478 27.399 o
-18 21 10 24.611 24.915 1.696 58.490 o
-17 0 -15 4.658 3.484 1.940 44.715 o
-17 0 -13 20.277 20.934 2.468 27.625 o
-17 0 -11 0.686 2.204 1.899 46.648 o
-17 0 -9 56.798 49.759 3.433 14.278 o
-17 0 -7 120.548 109.645 3.971 10.670 o
-17 0 -5 132.219 128.120 3.484 13.865 o
-17 0 -3 453.232 441.098 5.109 6.447 o
-17 0 -1 101.073 99.975 3.006 18.618 o
-17 0 1 15.398 16.150 1.625 63.720 o
-17 0 3 12.242 12.066 1.879 47.662 o
-17 0 5 4.183 2.722 1.493 75.488 o
-17 0 7 293.737 313.171 4.063 10.195 o
-17 0 9 196.829 186.726 3.189 16.545 o
-17 0 11 277.682 263.970 4.124 9.896 o
-17 0 13 489.884 499.450 6.653 3.802 o
-17 0 15 328.305 323.348 5.789 5.021 o
-17 0 17 62.569 68.285 3.748 11.980 o
-17 0 19 25.476 25.453 2.560 25.687 o
-17 0 21 7.543 8.054 2.235 33.703 o
-17 0 23 6.543 5.322 2.042 40.376 o
-17 0 25 1.943 1.046 1.798 52.068 o
-17 1 -15 2.818 1.930 1.341 93.620 o
-17 1 -14 2.099 1.767 1.361 90.846 o
-17 1 -13 11.664 8.837 1.524 72.499 o
-17 1 -12 17.129 15.053 1.645 62.156 o
-17 1 -11 17.466 16.190 1.645 62.156 o
-17 1 -10 44.963 40.557 2.356 30.307 o
-17 1 -9 12.061 10.827 1.544 70.604 o
-17 1 -7 1.621 1.127 1.320 96.522 o
-17 1 -6 2.433 1.402 1.077 145.179 o
-17 1 -5 0.422 0.701 1.036 156.789 o
-17 1 -4 75.967 77.691 2.143 36.639 o
-17 1 -3 2.775 3.677 1.056 150.816 o
-17 1 -2 8.137 8.654 1.117 134.812 o
-17 1 -1 4.586 6.429 1.077 145.179 o
-17 1 0 5.327 4.896 1.016 163.123 o
-17 1 1 25.991 28.450 1.524 72.499 o
-17 1 2 43.272 51.597 2.224 34.012 o
-17 1 3 3.789 3.646 1.168 123.344 o
-17 1 4 7.931 10.147 1.280 102.748 o
-17 1 5 5.595 5.576 1.148 127.749 o
-17 1 6 1.938 1.442 1.046 153.759 o
-17 1 7 41.938 40.201 1.656 61.396 o
-17 1 8 28.574 27.617 1.503 74.472 o
-17 1 9 30.617 27.302 1.381 88.194 o
-17 1 10 12.323 10.512 1.006 166.435 o
-17 1 11 5.280 5.109 1.066 147.957 o
-17 1 12 0.010 0.010 1.006 166.435 o
-17 1 13 4.870 6.886 1.422 83.226 o
-17 1 14 28.195 26.378 1.757 54.503 o
-17 1 15 0.204 0.681 1.361 90.846 o
-17 1 16 11.923 10.848 1.584 67.029 o
-17 1 17 48.693 44.863 2.529 26.310 o
-17 1 18 5.202 4.601 1.452 79.771 o
-17 1 19 0.010 1.981 1.381 88.194 o
-17 1 20 13.537 12.127 1.615 64.524 o
-17 1 21 2.484 2.438 1.442 80.898 o
-17 1 22 13.213 14.098 1.625 63.720 o
-17 1 23 0.564 2.204 1.381 88.194 o
-17 1 24 3.764 6.023 1.392 86.911 o
-17 2 -15 3.108 0.833 1.310 98.025 o
-17 2 -14 1.391 0.863 1.341 93.620 o
-17 2 -13 8.678 6.561 1.463 78.666 o
-17 2 -12 4.199 5.302 1.310 98.025 o
-17 2 -11 5.550 4.114 1.412 84.428 o
-17 2 -10 3.846 3.941 1.422 83.226 o
-17 2 -9 13.056 12.574 1.564 68.782 o
-17 2 -8 0.971 1.524 1.331 95.054 o
-17 2 -7 0.437 1.331 1.158 125.518 o
-17 2 -6 38.943 37.408 1.757 54.503 o
-17 2 -5 55.716 54.066 2.021 41.192 o
-17 2 -4 44.397 42.913 1.879 47.662 o
-17 2 -3 57.940 60.556 2.021 41.192 o
-17 2 -2 78.496 80.992 2.062 39.584 o
-17 2 -1 98.567 93.353 2.113 37.704 o
-17 2 0 68.444 67.615 1.920 45.666 o
-17 2 1 9.940 11.630 1.209 115.192 o
-17 2 3 4.177 3.128 1.158 125.518 o
-17 2 4 13.977 14.758 1.371 89.505 o
-17 2 5 99.732 105.633 2.478 27.399 o
-17 2 6 18.260 17.338 1.676 59.917 o
-17 2 7 89.718 91.707 2.214 34.324 o
-17 2 8 170.948 179.901 2.458 27.854 o
-17 2 9 63.638 62.100 1.879 47.662 o
-17 2 10 121.157 114.104 2.001 42.032 o
-17 2 11 45.930 49.048 1.706 57.796 o
-17 2 12 92.341 100.250 2.052 39.977 o
-17 2 13 49.705 49.668 2.468 27.625 o
-17 2 14 48.048 46.499 2.478 27.399 o
-17 2 15 10.442 8.694 1.503 74.472 o
-17 2 16 39.568 39.592 2.235 33.703 o
-17 2 17 21.105 22.041 1.737 55.786 o
-17 2 19 16.634 18.069 1.686 59.197 o
-17 2 21 13.657 12.717 1.605 65.343 o
-17 2 22 0.017 0.721 1.381 88.194 o
-17 2 24 2.327 1.097 1.310 98.025 o
-17 3 -15 28.288 24.935 1.503 74.472 o
-17 3 -14 0.371 0.152 1.117 134.812 o
-17 3 -13 3.043 4.286 1.199 117.152 o
-17 3 -11 26.803 25.108 1.402 85.656 o
-17 3 -10 0.733 0.467 1.127 132.394 o
-17 3 -9 4.001 3.728 1.188 119.163 o
-17 3 -8 24.874 20.334 1.452 79.771 o
-17 3 -7 5.139 4.550 1.077 145.179 o
-17 3 -5 5.696 5.404 1.016 163.123 o
-17 3 -4 0.466 0.457 1.016 163.123 o
-17 3 -3 5.305 5.129 1.066 147.957 o
-17 3 -2 16.492 17.338 1.239 109.596 o
-17 3 0 20.475 17.389 1.320 96.522 o
-17 3 1 1.901 2.438 1.056 150.816 o
-17 3 2 111.112 110.742 2.295 31.937 o
-17 3 3 12.867 10.573 1.158 125.518 o
-17 3 4 13.218 13.102 1.635 62.931 o
-17 3 5 17.165 17.531 1.686 59.197 o
-17 3 6 70.125 67.910 2.417 28.798 o
-17 3 7 49.654 50.023 1.970 43.342 o
-17 3 8 33.575 29.730 1.432 82.050 o
-17 3 10 24.032 23.056 1.188 119.163 o
-17 3 11 1.170 0.833 0.874 220.556 o
-17 3 12 0.332 0.427 0.945 188.603 o
-17 3 14 20.486 18.709 1.402 85.656 o
-17 3 15 14.734 13.387 1.595 66.178 o
-17 3 16 0.832 0.579 1.371 89.505 o
-17 3 17 9.674 9.456 1.534 71.542 o
-17 3 18 8.911 8.258 1.503 74.472 o
-17 3 19 12.101 10.127 1.574 67.897 o
-17 3 20 1.154 0.650 1.402 85.656 o
-17 3 21 13.303 9.121 1.544 70.604 o
-17 3 22 4.818 5.241 1.463 78.666 o
-17 3 23 6.926 6.409 1.463 78.666 o
-17 3 24 8.791 8.644 1.452 79.771 o
-17 4 -14 10.022 9.141 1.178 121.227 o
-17 4 -11 3.287 3.108 1.056 150.816 o
-17 4 -10 13.582 11.234 1.239 109.596 o
-17 4 -9 14.679 12.818 1.259 106.089 o
-17 4 -8 38.862 36.047 1.859 48.709 o
-17 4 -7 0.199 0.112 1.006 166.435 o
-17 4 -6 142.128 134.885 2.224 34.012 o
-17 4 -4 5.049 4.337 0.975 177.000 o
-17 4 -3 0.666 0.355 0.874 220.556 o
-17 4 -2 138.413 129.451 2.092 38.440 o
-17 4 -1 0.156 0.477 0.853 231.183 o
-17 4 1 10.624 10.127 1.199 117.152 o
-17 4 2 27.620 28.998 1.534 71.542 o
-17 4 3 8.290 6.815 1.290 101.136 o
-17 4 4 31.107 28.551 1.960 43.793 o
-17 4 5 11.636 12.371 1.595 66.178 o
-17 4 6 18.125 17.470 1.452 79.771 o
-17 4 7 3.705 4.164 0.955 184.612 o
-17 4 8 116.251 116.155 2.163 35.955 o
-17 4 9 10.278 10.127 1.077 145.179 o
-17 4 10 103.155 101.286 2.123 37.344 o
-17 4 11 7.917 7.821 0.995 169.849 o
-17 4 12 100.522 98.360 2.123 37.344 o
-17 4 13 55.315 54.259 2.113 37.704 o
-17 4 14 75.857 76.523 2.265 32.802 o
-17 4 15 19.010 20.314 1.452 79.771 o
-17 4 16 62.694 63.136 2.641 24.131 o
-17 4 17 1.518 0.579 1.351 92.217 o
-17 4 18 3.690 3.057 1.392 86.911 o
-17 4 19 12.860 11.569 1.554 69.684 o
-17 4 20 3.947 2.163 1.442 80.898 o
-17 4 21 3.913 4.997 1.463 78.666 o
-17 4 23 4.532 4.479 1.422 83.226 o
-17 4 24 3.145 4.408 1.371 89.505 o
-17 4 25 4.437 5.901 1.361 90.846 o
-17 5 -14 8.708 6.551 1.138 130.041 o
-17 5 -13 2.285 2.773 1.077 145.179 o
-17 5 -12 1.745 2.742 1.077 145.179 o
-17 5 -11 32.531 28.216 1.513 73.475 o
-17 5 -10 0.128 0.447 1.056 150.816 o
-17 5 -9 9.993 9.314 1.209 115.192 o
-17 5 -8 1.768 2.153 1.148 127.749 o
-17 5 -7 5.493 4.500 1.077 145.179 o
-17 5 -6 1.999 0.843 0.945 188.603 o
-17 5 -5 8.719 9.751 1.087 142.478 o
-17 5 -4 11.740 12.066 1.097 139.852 o
-17 5 -3 39.855 41.898 1.656 61.396 o
-17 5 -2 2.063 1.209 0.884 215.514 o
-17 5 -1 16.939 18.262 1.209 115.192 o
-17 5 0 4.224 6.633 1.036 156.789 o
-17 5 1 45.876 46.793 1.930 45.186 o
-17 5 2 83.121 78.869 2.133 36.989 o
-17 5 3 0.093 0.183 0.985 173.369 o
-17 5 4 118.586 126.414 2.397 29.288 o
-17 5 5 22.172 18.618 1.757 54.503 o
-17 5 6 11.915 10.188 1.209 115.192 o
-17 5 7 22.873 19.562 1.209 115.192 o
-17 5 8 59.567 57.590 1.879 47.662 o
-17 5 9 8.607 6.013 1.026 159.909 o
-17 5 10 9.198 7.262 1.056 150.816 o
-17 5 11 6.529 5.871 0.965 180.746 o
-17 5 12 0.261 0.345 0.955 184.612 o
-17 5 13 5.360 2.763 1.046 153.759 o
-17 5 15 1.185 0.874 1.127 132.394 o
-17 5 16 1.432 1.239 1.107 137.297 o
-17 5 17 26.471 21.939 1.442 80.898 o
-17 5 18 10.518 8.765 1.483 76.526 o
-17 5 19 0.218 0.102 1.402 85.656 o
-17 5 20 10.472 8.664 1.584 67.029 o
-17 5 21 6.600 6.368 1.493 75.488 o
-17 5 22 9.288 8.593 1.483 76.526 o
-17 5 23 1.633 0.701 1.331 95.054 o
-17 5 24 5.830 6.470 1.381 88.194 o
-17 6 -14 1.101 0.559 1.036 156.789 o
-17 6 -13 4.483 4.703 1.117 134.812 o
-17 6 -11 0.082 0.244 1.046 153.759 o
-17 6 -9 0.016 0.406 1.056 150.816 o
-17 6 -6 55.445 54.137 1.960 43.793 o
-17 6 -5 77.903 78.666 1.899 46.648 o
-17 6 -4 19.523 19.146 1.199 117.152 o
-17 6 -3 16.307 16.231 1.138 130.041 o
-17 6 -2 42.784 37.520 1.717 57.114 o
-17 6 -1 57.175 60.292 1.930 45.186 o
-17 6 0 57.146 62.232 2.092 38.440 o
-17 6 1 2.626 2.062 1.046 153.759 o
-17 6 2 1.998 1.757 1.026 159.909 o
-17 6 3 21.123 23.645 1.463 78.666 o
-17 6 4 26.294 27.454 1.452 79.771 o
-17 6 5 80.877 75.131 2.367 30.047 o
-17 6 6 7.788 5.688 1.097 139.852 o
-17 6 7 17.292 18.750 1.097 139.852 o
-17 6 8 164.374 167.875 2.448 28.085 o
-17 6 9 46.912 43.259 1.757 54.503 o
-17 6 10 50.621 51.151 1.869 48.181 o
-17 6 11 32.789 30.369 1.341 93.620 o
-17 6 12 58.883 56.706 1.950 44.250 o
-17 6 13 13.317 11.995 1.168 123.344 o
-17 6 14 59.381 55.985 2.143 36.639 o
-17 6 16 36.109 29.933 1.615 64.524 o
-17 6 18 8.432 7.608 1.229 111.415 o
-17 6 19 6.098 4.845 1.483 76.526 o
-17 6 20 7.405 7.364 1.564 68.782 o
-17 6 21 3.241 3.372 1.422 83.226 o
-17 6 22 1.368 0.843 1.341 93.620 o
-17 6 23 2.760 2.773 1.351 92.217 o
-17 6 24 0.794 1.056 1.280 102.748 o
-17 7 -14 15.792 13.356 1.219 113.280 o
-17 7 -13 0.484 0.325 1.016 163.123 o
-17 7 -12 13.550 11.742 1.229 111.415 o
-17 7 -11 16.681 15.621 1.280 102.748 o
-17 7 -10 80.727 81.429 2.163 35.955 o
-17 7 -9 0.091 1.239 1.077 145.179 o
-17 7 -6 3.493 2.661 1.056 150.816 o
-17 7 -5 19.355 18.333 1.199 117.152 o
-17 7 -4 2.733 1.879 0.945 188.603 o
-17 7 -3 19.668 19.166 1.178 121.227 o
-17 7 -2 5.779 7.079 1.219 113.280 o
-17 7 -1 27.233 26.164 1.584 67.029 o
-17 7 0 22.229 20.832 1.412 84.428 o
-17 7 1 0.558 1.229 1.046 153.759 o
-17 7 2 3.983 2.722 1.066 147.957 o
-17 7 3 24.421 24.153 1.432 82.050 o
-17 7 4 220.608 232.128 2.996 18.744 o
-17 7 5 0.777 0.102 1.006 166.435 o
-17 7 6 74.652 68.631 2.143 36.639 o
-17 7 7 33.702 31.923 1.564 68.782 o
-17 7 8 129.115 132.660 2.549 25.892 o
-17 7 9 24.757 22.000 1.199 117.152 o
-17 7 10 47.857 48.743 1.706 57.796 o
-17 7 11 19.963 19.613 1.097 139.852 o
-17 7 12 31.389 25.565 1.290 101.136 o
-17 7 13 12.562 12.178 1.178 121.227 o
-17 7 14 8.020 7.516 1.239 109.596 o
-17 7 16 3.021 2.428 1.127 132.394 o
-17 7 17 14.578 13.570 1.331 95.054 o
-17 7 18 30.178 31.446 1.706 57.796 o
-17 7 20 32.475 29.201 1.645 62.156 o
-17 7 21 0.795 0.051 1.351 92.217 o
-17 7 22 20.410 17.500 1.625 63.720 o
-17 7 23 2.104 2.428 1.361 90.846 o
-17 7 24 0.933 1.219 1.280 102.748 o
-17 8 -14 1.293 0.802 1.016 163.123 o
-17 8 -13 0.296 0.203 1.016 163.123 o
-17 8 -12 0.388 1.625 1.046 153.759 o
-17 8 -11 0.014 0.041 1.036 156.789 o
-17 8 -10 21.724 20.090 1.351 92.217 o
-17 8 -9 10.476 9.669 1.239 109.596 o
-17 8 -8 8.454 9.050 1.209 115.192 o
-17 8 -7 0.479 0.467 1.026 159.909 o
-17 8 -6 46.670 46.631 1.920 45.666 o
-17 8 -5 48.757 50.978 1.798 52.068 o
-17 8 -4 3.176 1.940 1.026 159.909 o
-17 8 -3 18.517 15.337 1.381 88.194 o
-17 8 -2 0.065 0.772 1.097 139.852 o
-17 8 -1 49.194 45.331 2.011 41.609 o
-17 8 0 3.690 2.072 1.097 139.852 o
-17 8 1 4.350 1.554 1.097 139.852 o
-17 8 2 25.756 21.330 1.422 83.226 o
-17 8 3 1.482 1.077 1.056 150.816 o
-17 8 4 24.254 23.696 1.432 82.050 o
-17 8 5 40.091 40.638 1.869 48.181 o
-17 8 6 10.704 9.883 1.188 119.163 o
-17 8 7 41.528 41.237 1.879 47.662 o
-17 8 9 36.706 33.102 1.798 52.068 o
-17 8 11 9.665 7.994 1.107 137.297 o
-17 8 12 58.352 58.677 1.818 50.911 o
-17 8 13 35.286 34.229 1.463 78.666 o
-17 8 14 1.278 0.985 1.016 163.123 o
-17 8 17 0.777 0.041 1.056 150.816 o
-17 8 18 2.054 1.818 1.168 123.344 o
-17 8 19 6.713 4.804 1.249 107.821 o
-17 8 20 10.972 11.162 1.300 99.562 o
-17 8 21 7.032 7.344 1.249 107.821 o
-17 8 22 19.730 21.248 1.666 60.650 o
-17 8 23 17.521 18.790 1.625 63.720 o
-17 8 24 0.239 0.325 1.259 106.089 o
-17 9 -13 14.212 13.214 1.209 115.192 o
-17 9 -12 15.601 15.408 1.249 107.821 o
-17 9 -11 8.028 7.679 1.158 125.518 o
-17 9 -10 1.670 1.717 1.046 153.759 o
-17 9 -9 0.694 0.589 1.046 153.759 o
-17 9 -8 6.391 5.556 1.148 127.749 o
-17 9 -7 30.644 28.775 1.463 78.666 o
-17 9 -6 1.133 0.193 1.127 132.394 o
-17 9 -5 4.346 4.235 1.097 139.852 o
-17 9 -4 0.198 0.102 1.006 166.435 o
-17 9 -3 0.214 0.894 1.107 137.297 o
-17 9 -2 21.781 17.379 1.422 83.226 o
-17 9 -1 4.973 5.647 1.209 115.192 o
-17 9 1 20.838 22.274 1.483 76.526 o
-17 9 2 0.683 2.011 1.117 134.812 o
-17 9 3 436.044 453.693 4.489 8.350 o
-17 9 4 41.988 37.103 1.859 48.709 o
-17 9 5 167.288 172.019 2.753 22.211 o
-17 9 6 36.484 34.798 1.696 58.490 o
-17 9 7 96.811 93.119 2.306 31.657 o
-17 9 8 15.480 16.769 1.493 75.488 o
-17 9 9 92.754 99.549 2.438 28.320 o
-17 9 10 22.134 18.516 1.402 85.656 o
-17 9 11 1.201 0.609 1.006 166.435 o
-17 9 12 28.309 30.247 1.564 68.782 o
-17 9 13 16.245 15.682 1.280 102.748 o
-17 9 14 11.198 11.406 1.199 117.152 o
-17 9 16 0.110 0.447 1.046 153.759 o
-17 9 17 24.863 23.442 1.381 88.194 o
-17 9 18 3.804 4.053 1.107 137.297 o
-17 9 19 56.837 54.777 2.021 41.192 o
-17 9 20 14.629 14.453 1.270 104.399 o
-17 9 21 43.645 44.599 1.991 42.462 o
-17 9 22 4.889 5.444 1.209 115.192 o
-17 9 23 23.587 27.129 1.727 56.444 o
-17 10 -13 7.030 5.576 1.077 145.179 o
-17 10 -12 2.818 2.103 1.036 156.789 o
-17 10 -11 7.335 7.831 1.138 130.041 o
-17 10 -9 1.280 1.503 1.046 153.759 o
-17 10 -8 7.888 6.460 1.300 99.562 o
-17 10 -7 1.177 0.416 1.168 123.344 o
-17 10 -6 41.272 39.226 1.940 44.715 o
-17 10 -5 4.765 5.018 1.107 137.297 o
-17 10 -4 22.409 22.244 1.513 73.475 o
-17 10 -3 1.610 0.620 1.117 134.812 o
-17 10 -2 64.669 66.843 2.316 31.379 o
-17 10 -1 75.135 83.297 2.397 29.288 o
-17 10 0 34.648 41.227 2.052 39.977 o
-17 10 1 16.279 14.850 1.381 88.194 o
-17 10 2 6.720 5.688 1.199 117.152 o
-17 10 3 12.251 14.606 1.361 90.846 o
-17 10 4 24.577 22.355 1.463 78.666 o
-17 10 5 3.558 2.560 1.127 132.394 o
-17 10 6 9.771 7.313 1.219 113.280 o
-17 10 7 8.721 7.963 1.077 145.179 o
-17 10 8 7.488 7.151 1.331 95.054 o
-17 10 9 2.474 0.508 1.107 137.297 o
-17 10 10 10.744 10.208 1.270 104.399 o
-17 10 11 4.661 4.550 1.178 121.227 o
-17 10 12 3.077 2.367 1.127 132.394 o
-17 10 13 0.059 0.102 1.087 142.478 o
-17 10 14 6.041 4.987 1.341 93.620 o
-17 10 15 2.511 1.524 1.168 123.344 o
-17 10 16 0.194 0.091 1.158 125.518 o
-17 10 17 9.461 9.649 1.209 115.192 o
-17 10 18 2.880 1.889 1.077 145.179 o
-17 10 19 3.200 3.372 1.066 147.957 o
-17 10 20 4.729 5.139 1.097 139.852 o
-17 10 21 1.177 0.975 1.026 159.909 o
-17 10 22 1.923 2.316 1.087 142.478 o
-17 10 23 0.266 0.741 1.229 111.415 o
-17 11 -11 13.904 12.818 1.219 113.280 o
-17 11 -10 13.467 11.325 1.310 98.025 o
-17 11 -9 6.712 6.389 1.229 111.415 o
-17 11 -8 10.387 10.502 1.300 99.562 o
-17 11 -6 2.737 3.758 1.219 113.280 o
-17 11 -5 9.544 12.097 1.371 89.505 o
-17 11 -4 17.500 18.232 1.452 79.771 o
-17 11 -3 12.079 10.675 1.341 93.620 o
-17 11 -2 5.957 5.972 1.239 109.596 o
-17 11 -1 20.905 25.433 1.625 63.720 o
-17 11 0 12.539 10.086 1.341 93.620 o
-17 11 1 6.481 4.957 1.219 113.280 o
-17 11 2 6.069 5.688 1.229 111.415 o
-17 11 3 25.281 28.876 1.605 65.343 o
-17 11 4 6.220 4.814 1.199 117.152 o
-17 11 5 4.426 3.758 1.168 123.344 o
-17 11 6 2.085 1.798 1.117 134.812 o
-17 11 7 78.501 84.222 2.316 31.379 o
-17 11 8 13.904 13.194 1.473 77.585 o
-17 11 9 10.181 8.867 1.270 104.399 o
-17 11 10 16.743 17.429 1.402 85.656 o
-17 11 11 26.165 26.144 1.513 73.475 o
-17 11 12 7.969 6.805 1.188 119.163 o
-17 11 13 0.107 0.244 1.087 142.478 o
-17 11 14 5.466 4.469 1.310 98.025 o
-17 11 15 0.089 0.041 1.239 109.596 o
-17 11 16 9.388 8.237 1.320 96.522 o
-17 11 17 14.027 12.544 1.402 85.656 o
-17 11 18 30.539 29.963 1.625 63.720 o
-17 11 19 16.264 14.789 1.392 86.911 o
-17 11 20 3.097 2.620 1.199 117.152 o
-17 11 21 10.073 9.334 1.310 98.025 o
-17 11 22 7.487 7.628 1.219 113.280 o
-17 11 23 0.761 1.493 1.574 67.897 o
-17 12 -11 7.532 4.246 1.168 123.344 o
-17 12 -10 2.596 1.199 1.239 109.596 o
-17 12 -9 1.108 1.615 1.249 107.821 o
-17 12 -8 0.435 0.823 1.138 130.041 o
-17 12 -7 29.045 26.947 1.564 68.782 o
-17 12 -6 15.016 14.667 1.412 84.428 o
-17 12 -5 58.848 58.281 2.539 26.100 o
-17 12 -4 3.678 2.834 1.199 117.152 o
-17 12 -3 3.277 2.316 1.199 117.152 o
-17 12 -2 2.108 1.188 1.158 125.518 o
-17 12 -1 2.288 3.139 1.188 119.163 o
-17 12 0 2.758 2.763 1.178 121.227 o
-17 12 1 0.046 0.183 1.127 132.394 o
-17 12 2 37.592 32.513 1.767 53.879 o
-17 12 3 4.414 5.556 1.249 107.821 o
-17 12 4 25.046 27.688 1.625 63.720 o
-17 12 6 4.952 2.915 1.168 123.344 o
-17 12 7 6.424 5.556 1.351 92.217 o
-17 12 8 7.395 9.751 1.412 84.428 o
-17 12 9 17.442 16.972 1.442 80.898 o
-17 12 10 0.160 0.345 1.087 142.478 o
-17 12 11 39.968 36.565 1.838 49.792 o
-17 12 12 5.160 5.800 1.188 119.163 o
-17 12 13 45.287 44.061 2.021 41.192 o
-17 12 14 13.686 15.296 1.544 70.604 o
-17 12 15 22.300 21.279 1.645 62.156 o
-17 12 16 3.496 3.301 1.249 107.821 o
-17 12 17 21.039 21.634 1.554 69.684 o
-17 12 18 11.409 10.939 1.361 90.846 o
-17 12 19 2.169 0.945 1.351 92.217 o
-17 12 20 6.277 5.718 1.412 84.428 o
-17 12 22 2.184 2.824 1.310 98.025 o
-17 13 -11 3.248 1.392 1.422 83.226 o
-17 13 -10 0.262 1.077 1.199 117.152 o
-17 13 -9 0.001 0.660 1.199 117.152 o
-17 13 -8 5.155 4.520 1.188 119.163 o
-17 13 -7 0.137 0.884 1.127 132.394 o
-17 13 -6 2.469 2.143 1.361 90.846 o
-17 13 -5 1.442 1.036 1.331 95.054 o
-17 13 -4 8.023 7.435 1.290 101.136 o
-17 13 -3 6.966 5.840 1.259 106.089 o
-17 13 -1 2.076 3.687 1.219 113.280 o
-17 13 0 2.107 0.995 1.178 121.227 o
-17 13 1 30.964 27.160 1.605 65.343 o
-17 13 2 42.226 37.408 1.930 45.186 o
-17 13 3 62.859 63.156 2.255 33.099 o
-17 13 4 20.213 21.675 1.513 73.475 o
-17 13 5 24.783 24.082 1.524 72.499 o
-17 13 6 11.250 8.187 1.270 104.399 o
-17 13 7 7.835 6.236 1.341 93.620 o
-17 13 8 27.947 28.958 1.595 66.178 o
-17 13 9 43.305 41.837 2.052 39.977 o
-17 13 10 0.207 0.498 1.026 159.909 o
-17 13 11 1.481 1.249 1.127 132.394 o
-17 13 12 19.628 20.294 1.452 79.771 o
-17 13 13 3.910 3.910 1.209 115.192 o
-17 13 14 4.017 5.150 1.219 113.280 o
-17 13 15 1.334 1.056 1.290 101.136 o
-17 13 16 4.666 3.514 1.392 86.911 o
-17 13 17 1.324 0.559 1.331 95.054 o
-17 13 18 26.582 25.088 1.757 54.503 o
-17 13 19 20.960 22.264 1.737 55.786 o
-17 13 20 2.430 2.123 1.341 93.620 o
-17 13 21 7.907 7.750 1.422 83.226 o
-17 14 -11 10.619 11.447 1.635 62.931 o
-17 14 -10 10.294 9.304 1.615 64.524 o
-17 14 -9 0.599 0.376 1.199 117.152 o
-17 14 -8 2.136 0.731 1.127 132.394 o
-17 14 -7 10.813 11.142 1.473 77.585 o
-17 14 -6 0.622 0.853 1.270 104.399 o
-17 14 -5 19.271 20.060 1.727 56.444 o
-17 14 -4 8.221 6.419 1.310 98.025 o
-17 14 -3 9.906 8.887 1.351 92.217 o
-17 14 -2 32.093 36.565 2.011 41.609 o
-17 14 -1 54.522 55.000 2.285 32.222 o
-17 14 0 8.787 9.060 1.331 95.054 o
-17 14 1 39.634 40.973 2.103 38.069 o
-17 14 3 0.849 1.107 1.158 125.518 o
-17 14 4 1.191 1.280 1.158 125.518 o
-17 14 5 0.778 0.376 1.138 130.041 o
-17 14 6 12.312 10.563 1.493 75.488 o
-17 14 7 8.181 10.512 1.452 79.771 o
-17 14 8 13.881 12.188 1.361 90.846 o
-17 14 9 26.206 25.677 1.595 66.178 o
-17 14 11 15.963 15.957 1.402 85.656 o
-17 14 12 38.992 39.358 2.042 40.376 o
-17 14 13 1.636 2.610 1.188 119.163 o
-17 14 14 27.301 27.332 1.798 52.068 o
-17 14 16 10.358 10.299 1.706 57.796 o
-17 14 17 0.761 0.874 1.381 88.194 o
-17 14 18 9.006 8.674 1.524 72.499 o
-17 14 19 1.203 0.010 1.331 95.054 o
-17 14 20 12.179 11.305 1.493 75.488 o
-17 14 21 0.324 1.209 1.280 102.748 o
-17 15 -10 4.716 4.794 1.249 107.821 o
-17 15 -9 2.662 1.127 1.178 121.227 o
-17 15 -7 0.150 0.203 1.077 145.179 o
-17 15 -6 2.519 2.224 1.138 130.041 o
-17 15 -5 5.290 5.850 1.199 117.152 o
-17 15 -4 4.350 3.951 1.066 147.957 o
-17 15 -2 1.215 1.331 1.107 137.297 o
-17 15 -1 1.420 1.077 1.199 117.152 o
-17 15 0 1.237 1.351 1.219 113.280 o
-17 15 1 3.458 3.199 1.229 111.415 o
-17 15 2 13.600 12.219 1.402 85.656 o
-17 15 4 20.052 18.415 1.493 75.488 o
-17 15 5 2.700 1.117 1.310 98.025 o
-17 15 6 17.242 17.490 1.970 43.342 o
-17 15 7 11.888 14.291 1.645 62.156 o
-17 15 8 27.996 26.916 1.635 62.931 o
-17 15 9 14.710 13.062 1.402 85.656 o
-17 15 10 3.285 2.895 1.127 132.394 o
-17 15 11 8.911 8.979 1.310 98.025 o
-17 15 12 0.732 0.731 1.300 99.562 o
-17 15 13 9.461 10.645 1.544 70.604 o
-17 15 14 11.188 12.818 1.584 67.029 o
-17 15 15 3.387 3.819 1.574 67.897 o
-17 15 16 16.214 19.014 1.889 47.151 o
-17 15 17 1.142 0.965 1.534 71.542 o
-17 15 18 33.624 34.767 2.143 36.639 o
-17 15 19 1.510 1.788 1.361 90.846 o
-17 15 20 23.767 23.717 1.717 57.114 o
-17 16 -8 1.007 1.564 1.249 107.821 o
-17 16 -7 1.343 0.609 1.229 111.415 o
-17 16 -6 40.878 44.193 2.021 41.192 o
-17 16 -5 24.541 21.685 1.473 77.585 o
-17 16 -4 81.190 90.103 2.367 30.047 o
-17 16 -3 0.810 0.447 1.016 163.123 o
-17 16 -2 63.812 67.209 2.153 36.295 o
-17 16 -1 4.823 5.160 1.127 132.394 o
-17 16 0 13.547 14.230 1.270 104.399 o
-17 16 2 10.244 9.253 1.249 107.821 o
-17 16 3 0.519 0.477 1.199 117.152 o
-17 16 4 6.153 5.962 1.442 80.898 o
-17 16 6 17.532 15.733 1.950 44.250 o
-17 16 7 2.715 2.986 1.452 79.771 o
-17 16 8 27.915 28.500 1.757 54.503 o
-17 16 9 0.088 0.010 1.168 123.344 o
-17 16 10 26.372 23.300 1.757 54.503 o
-17 16 11 2.217 2.184 1.361 90.846 o
-17 16 12 104.235 108.619 2.966 19.131 o
-17 16 13 0.001 1.331 1.320 96.522 o
-17 16 14 46.175 49.424 2.336 30.836 o
-17 16 15 0.570 0.213 1.493 75.488 o
-17 16 16 25.504 27.718 2.052 39.977 o
-17 16 17 0.069 0.071 1.483 76.526 o
-17 16 18 21.500 21.360 1.727 56.444 o
-17 16 19 0.790 0.945 1.310 98.025 o
-17 17 -8 5.956 6.074 1.341 93.620 o
-17 17 -7 18.468 17.887 1.605 65.343 o
-17 17 -5 0.383 0.884 1.280 102.748 o
-17 17 -4 19.613 20.639 1.452 79.771 o
-17 17 -3 2.622 2.458 1.056 150.816 o
-17 17 -2 7.871 7.039 1.148 127.749 o
-17 17 -1 0.733 0.741 1.036 156.789 o
-17 17 0 1.315 2.001 1.077 145.179 o
-17 17 1 3.039 2.712 1.107 137.297 o
-17 17 2 1.330 1.127 1.077 145.179 o
-17 17 3 19.379 19.664 1.483 76.526 o
-17 17 4 0.099 0.295 1.138 130.041 o
-17 17 5 0.433 1.361 1.320 96.522 o
-17 17 6 24.392 23.889 2.163 35.955 o
-17 17 7 3.252 3.941 1.524 72.499 o
-17 17 9 3.435 4.246 1.300 99.562 o
-17 17 10 5.226 7.597 1.493 75.488 o
-17 17 11 0.184 0.284 1.300 99.562 o
-17 17 12 0.109 1.188 1.320 96.522 o
-17 17 13 23.389 26.825 1.818 50.911 o
-17 17 14 0.387 0.569 1.290 101.136 o
-17 17 15 4.063 3.636 1.595 66.178 o
-17 17 16 1.086 0.955 1.544 70.604 o
-17 17 17 17.270 19.227 1.859 48.709 o
-17 17 18 1.445 0.457 1.351 92.217 o
-17 18 -7 12.069 13.143 1.493 75.488 o
-17 18 -6 26.517 28.064 1.767 53.879 o
-17 18 -5 1.360 1.757 1.290 101.136 o
-17 18 -4 6.999 6.155 1.422 83.226 o
-17 18 -3 18.422 19.705 1.381 88.194 o
-17 18 -2 38.031 36.768 1.788 52.661 o
-17 18 -1 8.307 8.491 1.158 125.518 o
-17 18 0 0.376 0.041 1.016 163.123 o
-17 18 1 1.777 0.589 1.117 134.812 o
-17 18 2 3.042 2.753 1.158 125.518 o
-17 18 3 0.078 0.051 1.127 132.394 o
-17 18 4 9.924 11.051 1.351 92.217 o
-17 18 5 2.345 1.371 1.290 101.136 o
-17 18 6 7.121 5.820 1.320 96.522 o
-17 18 7 13.472 13.214 1.442 80.898 o
-17 18 8 31.340 33.244 1.635 62.931 o
-17 18 9 22.614 21.777 1.574 67.897 o
-17 18 10 12.314 12.310 1.574 67.897 o
-17 18 11 33.129 34.574 1.910 46.153 o
-17 18 12 46.054 49.475 2.407 29.041 o
-17 18 13 72.727 75.741 2.732 22.543 o
-17 18 14 9.180 11.274 1.513 73.475 o
-17 18 15 44.686 52.877 2.915 19.804 o
-17 18 16 18.053 19.634 1.889 47.151 o
-17 18 17 5.551 6.541 1.615 64.524 o
-17 19 -6 0.013 0.569 1.249 107.821 o
-17 19 -5 0.078 0.132 1.280 102.748 o
-17 19 -4 1.044 0.670 1.300 99.562 o
-17 19 -2 3.477 4.154 1.341 93.620 o
-17 19 -1 0.025 0.132 1.087 142.478 o
-17 19 1 3.091 4.520 1.188 119.163 o
-17 19 2 4.591 4.144 1.199 117.152 o
-17 19 3 1.421 0.152 1.107 137.297 o
-17 19 5 0.760 0.762 1.249 107.821 o
-17 19 6 2.243 1.544 1.178 121.227 o
-17 19 7 2.244 2.773 1.219 113.280 o
-17 19 8 7.321 6.724 1.158 125.518 o
-17 19 9 3.938 4.428 1.127 132.394 o
-17 19 11 1.450 0.813 1.341 93.620 o
-17 19 12 0.469 0.813 1.331 95.054 o
-17 19 13 1.212 2.407 1.331 95.054 o
-17 19 16 3.050 3.707 1.554 69.684 o
-17 20 -5 17.612 17.531 1.798 52.068 o
-17 20 -4 4.219 6.287 1.595 66.178 o
-17 20 -2 0.746 0.437 1.249 107.821 o
-17 20 -1 17.695 18.404 1.645 62.156 o
-17 20 0 6.290 7.506 1.422 83.226 o
-17 20 1 0.519 0.061 1.087 142.478 o
-17 20 3 1.759 1.574 1.280 102.748 o
-17 20 4 1.498 1.737 1.280 102.748 o
-17 20 5 16.081 15.307 1.442 80.898 o
-17 20 6 0.182 1.402 1.188 119.163 o
-17 20 7 10.256 11.549 1.381 88.194 o
-17 20 8 2.696 2.763 1.097 139.852 o
-17 20 9 44.060 46.915 2.062 39.584 o
-17 20 11 11.612 11.162 1.320 96.522 o
-17 20 12 2.687 2.123 1.209 115.192 o
-17 20 13 22.233 25.098 1.747 55.139 o
-17 20 14 1.683 1.666 1.331 95.054 o
-17 20 15 6.415 6.947 1.625 63.720 o
-17 21 -3 19.997 18.130 1.818 50.911 o
-17 21 -2 9.397 7.577 1.402 85.656 o
-17 21 -1 6.950 7.882 1.432 82.050 o
-17 21 0 1.089 0.762 1.290 101.136 o
-17 21 1 4.572 5.058 1.392 86.911 o
-17 21 3 19.626 21.492 1.645 62.156 o
-17 21 5 16.706 18.201 1.503 74.472 o
-17 21 7 13.231 15.794 1.463 78.666 o
-17 21 8 3.156 2.661 1.209 115.192 o
-17 21 9 9.544 10.848 1.300 99.562 o
-17 21 10 16.644 17.226 1.402 85.656 o
-17 21 11 1.162 0.853 1.097 139.852 o
-17 21 12 1.219 2.458 1.138 130.041 o
-17 21 13 1.222 1.239 1.148 127.749 o
-17 22 -1 17.821 20.527 1.645 62.156 o
-17 22 0 7.080 7.018 1.412 84.428 o
-17 22 1 0.567 2.174 1.564 68.782 o
-17 22 2 0.102 0.406 1.524 72.499 o
-17 22 3 1.511 1.351 1.381 88.194 o
-17 22 4 2.729 1.452 1.402 85.656 o
-17 22 5 1.513 0.081 1.158 125.518 o
-17 22 6 3.920 4.032 1.229 111.415 o
-17 22 7 11.019 12.422 1.381 88.194 o
-17 22 8 13.310 14.332 1.412 84.428 o
-17 22 9 37.709 38.962 1.920 45.666 o
-17 22 10 2.880 2.295 1.127 132.394 o
-17 22 11 12.772 12.676 1.290 101.136 o
-17 23 4 2.992 2.428 1.392 86.911 o
-17 23 5 5.046 5.282 1.452 79.771 o
-17 23 6 0.036 0.813 1.361 90.846 o
-17 23 7 7.883 6.561 1.249 107.821 o
-16 0 -14 0.006 1.249 1.920 45.666 o
-16 0 -12 22.592 22.081 2.509 26.738 o
-16 0 -10 29.840 29.415 2.072 39.197 o
-16 0 -8 2.558 3.382 1.879 47.662 o
-16 0 -6 27.660 28.795 2.042 40.376 o
-16 0 -4 12.609 12.635 1.615 64.524 o
-16 0 -2 20.525 20.517 1.737 55.786 o
-16 0 0 225.659 227.760 3.667 12.517 o
-16 0 2 27.843 26.012 2.316 31.379 o
-16 0 4 42.301 37.997 2.671 23.583 o
-16 0 8 19.970 18.140 1.513 73.475 o
-16 0 10 26.397 27.200 1.920 45.666 o
-16 0 12 5.039 4.307 1.473 77.585 o
-16 0 14 456.265 470.137 6.348 4.176 o
-16 0 16 70.552 71.180 3.778 11.788 o
-16 0 18 232.136 238.639 5.180 6.272 o
-16 0 20 70.813 68.946 3.900 11.062 o
-16 0 22 39.356 40.963 2.966 19.131 o
-16 0 24 5.080 5.607 1.960 43.793 o
-16 0 26 0.268 1.229 2.367 30.047 o
-16 1 -15 1.590 2.255 1.148 127.749 o
-16 1 -14 6.513 5.698 1.229 111.415 o
-16 1 -13 3.840 2.844 1.158 125.518 o
-16 1 -11 8.777 8.166 1.148 127.749 o
-16 1 -10 10.964 9.131 1.158 125.518 o
-16 1 -9 36.801 34.412 1.686 59.197 o
-16 1 -8 40.249 36.261 1.920 45.666 o
-16 1 -7 65.363 63.044 2.031 40.781 o
-16 1 -6 86.490 79.235 2.103 38.069 o
-16 1 -5 51.432 54.401 1.910 46.153 o
-16 1 -4 41.746 44.711 1.818 50.911 o
-16 1 -3 209.419 197.117 2.600 24.891 o
-16 1 -2 0.016 0.355 0.924 196.985 o
-16 1 -1 128.404 134.407 2.224 34.012 o
-16 1 0 3.751 3.240 0.914 201.386 o
-16 1 2 7.237 4.794 0.985 173.369 o
-16 1 3 57.587 57.103 2.072 39.197 o
-16 1 4 3.215 3.281 1.036 156.789 o
-16 1 5 12.993 12.635 1.219 113.280 o
-16 1 6 3.040 3.027 0.823 248.625 o
-16 1 7 65.244 63.400 1.666 60.650 o
-16 1 8 10.470 8.247 1.036 156.789 o
-16 1 9 60.403 63.613 1.757 54.503 o
-16 1 10 86.920 91.210 1.828 50.347 o
-16 1 11 2.652 3.423 0.863 225.776 o
-16 1 12 153.954 148.841 2.631 24.317 o
-16 1 13 77.167 78.249 2.580 25.284 o
-16 1 14 65.433 65.970 2.580 25.284 o
-16 1 15 5.218 4.855 1.381 88.194 o
-16 1 16 15.028 15.672 1.605 65.343 o
-16 1 17 3.834 4.154 1.412 84.428 o
-16 1 18 3.006 1.239 1.331 95.054 o
-16 1 19 18.177 16.810 1.645 62.156 o
-16 1 20 0.329 0.284 1.351 92.217 o
-16 1 21 11.716 11.934 1.595 66.178 o
-16 1 22 1.350 2.509 1.452 79.771 o
-16 1 23 7.220 7.983 1.473 77.585 o
-16 1 24 1.540 2.681 1.341 93.620 o
-16 1 26 0.261 1.524 1.503 74.472 o
-16 2 -15 18.864 16.241 1.402 85.656 o
-16 2 -14 2.522 3.179 1.077 145.179 o
-16 2 -13 30.723 28.998 1.503 74.472 o
-16 2 -12 9.755 10.543 1.219 113.280 o
-16 2 -11 12.482 9.832 1.178 121.227 o
-16 2 -10 6.721 6.186 1.097 139.852 o
-16 2 -9 0.737 0.498 0.985 173.369 o
-16 2 -8 93.234 89.757 2.123 37.344 o
-16 2 -7 4.205 3.880 0.965 180.746 o
-16 2 -6 9.283 10.634 1.046 153.759 o
-16 2 -4 58.592 60.901 1.920 45.666 o
-16 2 -3 0.572 1.077 0.945 188.603 o
-16 2 -2 64.741 70.622 1.950 44.250 o
-16 2 -1 0.950 0.538 0.904 205.937 o
-16 2 1 34.603 34.026 1.686 59.197 o
-16 2 2 6.935 6.714 1.026 159.909 o
-16 2 3 107.737 108.527 2.184 35.289 o
-16 2 4 41.702 41.735 1.940 44.715 o
-16 2 5 64.211 59.906 2.042 40.376 o
-16 2 6 37.604 36.697 1.584 67.029 o
-16 2 7 57.059 59.225 1.899 46.648 o
-16 2 8 108.541 111.940 2.214 34.324 o
-16 2 9 7.164 6.084 0.945 188.603 o
-16 2 10 21.808 20.913 1.107 137.297 o
-16 2 11 8.182 7.191 0.934 192.726 o
-16 2 12 72.457 72.115 1.930 45.186 o
-16 2 13 59.745 57.153 2.021 41.192 o
-16 2 14 55.289 53.832 2.438 28.320 o
-16 2 15 56.775 56.524 2.499 26.955 o
-16 2 16 87.994 88.660 2.763 22.048 o
-16 2 17 57.755 56.402 2.671 23.583 o
-16 2 18 1.003 1.127 1.331 95.054 o
-16 2 19 53.200 56.361 2.590 25.086 o
-16 2 20 44.150 46.174 2.590 25.086 o
-16 2 21 13.218 12.646 1.625 63.720 o
-16 2 22 6.954 7.526 1.524 72.499 o
-16 2 24 0.535 0.599 1.300 99.562 o
-16 2 25 0.239 0.711 1.199 117.152 o
-16 2 26 0.138 0.843 1.483 76.526 o
-16 3 -15 0.872 0.467 1.036 156.789 o
-16 3 -14 2.779 2.844 1.066 147.957 o
-16 3 -13 4.915 4.347 1.097 139.852 o
-16 3 -11 7.183 5.383 1.117 134.812 o
-16 3 -10 5.177 4.591 1.087 142.478 o
-16 3 -9 47.303 44.315 1.879 47.662 o
-16 3 -8 76.050 72.297 2.042 40.376 o
-16 3 -7 1.406 1.595 0.934 192.726 o
-16 3 -6 122.065 129.817 2.011 41.609 o
-16 3 -5 0.624 0.874 0.863 225.776 o
-16 3 -4 0.619 1.554 0.874 220.556 o
-16 3 -3 47.171 47.443 1.615 64.524 o
-16 3 -2 68.110 68.489 1.706 57.796 o
-16 3 1 2.823 2.590 0.985 173.369 o
-16 3 2 7.814 10.380 1.107 137.297 o
-16 3 3 59.569 55.285 1.818 50.911 o
-16 3 4 6.227 3.809 1.056 150.816 o
-16 3 5 130.601 133.849 3.067 17.886 o
-16 3 6 8.390 8.410 1.046 153.759 o
-16 3 7 6.081 6.866 1.036 156.789 o
-16 3 8 191.896 194.263 2.417 28.798 o
-16 3 9 51.484 55.660 1.757 54.503 o
-16 3 10 46.814 45.991 1.727 56.444 o
-16 3 12 15.207 15.713 1.138 130.041 o
-16 3 13 3.875 3.433 1.077 145.179 o
-16 3 14 5.596 6.074 1.148 127.749 o
-16 3 15 11.192 8.979 1.331 95.054 o
-16 3 16 5.733 5.952 1.422 83.226 o
-16 3 17 0.503 0.467 1.331 95.054 o
-16 3 18 3.531 2.468 1.381 88.194 o
-16 3 19 28.980 27.698 1.828 50.347 o
-16 3 20 0.597 0.467 1.371 89.505 o
-16 3 21 6.521 4.814 1.473 77.585 o
-16 3 22 1.676 2.316 1.422 83.226 o
-16 3 23 9.122 8.583 1.483 76.526 o
-16 3 24 9.093 9.761 1.483 76.526 o
-16 3 25 3.966 3.768 1.219 113.280 o
-16 3 26 13.620 14.717 1.808 51.484 o
-16 4 -15 30.491 30.004 1.534 71.542 o
-16 4 -14 7.550 6.663 1.138 130.041 o
-16 4 -13 0.867 0.264 1.036 156.789 o
-16 4 -12 2.979 2.316 1.097 139.852 o
-16 4 -11 18.248 18.943 1.341 93.620 o
-16 4 -10 0.343 0.203 1.006 166.435 o
-16 4 -9 2.024 1.767 1.026 159.909 o
-16 4 -8 9.326 10.421 1.178 121.227 o
-16 4 -7 7.487 5.495 1.006 166.435 o
-16 4 -6 5.059 4.743 0.914 201.386 o
-16 4 -5 24.356 21.584 1.117 134.812 o
-16 4 -4 5.293 5.353 0.934 192.726 o
-16 4 -3 0.055 0.437 0.833 242.598 o
-16 4 -2 1.565 1.584 0.853 231.183 o
-16 4 -1 43.796 44.366 1.564 68.782 o
-16 4 0 9.603 8.105 0.975 177.000 o
-16 4 1 32.160 29.100 1.381 88.194 o
-16 4 2 121.762 125.591 2.052 39.977 o
-16 4 3 19.118 20.558 1.280 102.748 o
-16 4 4 98.890 99.356 2.417 28.798 o
-16 4 5 14.189 18.476 1.635 62.931 o
-16 4 6 41.730 42.944 1.828 50.347 o
-16 4 7 41.463 44.894 1.696 58.490 o
-16 4 8 78.744 77.234 1.889 47.151 o
-16 4 9 24.176 25.626 1.249 107.821 o
-16 4 10 42.041 41.613 1.706 57.796 o
-16 4 11 2.230 1.747 0.863 225.776 o
-16 4 12 29.480 28.348 1.351 92.217 o
-16 4 13 19.928 19.014 1.331 95.054 o
-16 4 14 67.845 67.717 2.143 36.639 o
-16 4 15 14.809 12.544 1.280 102.748 o
-16 4 16 44.428 45.036 2.072 39.197 o
-16 4 17 117.387 116.846 2.935 19.531 o
-16 4 18 6.674 4.713 1.402 85.656 o
-16 4 19 16.755 14.494 1.615 64.524 o
-16 4 20 0.416 0.599 1.371 89.505 o
-16 4 21 14.137 12.970 1.635 62.931 o
-16 4 23 0.012 0.528 1.341 93.620 o
-16 4 24 3.843 3.484 1.361 90.846 o
-16 4 25 0.019 2.245 1.280 102.748 o
-16 4 26 0.678 0.315 1.422 83.226 o
-16 5 -15 0.024 0.274 1.026 159.909 o
-16 5 -14 8.788 8.197 1.168 123.344 o
-16 5 -13 0.004 0.681 1.036 156.789 o
-16 5 -12 15.609 14.393 1.290 101.136 o
-16 5 -11 8.058 8.024 1.188 119.163 o
-16 5 -10 3.096 3.890 1.087 142.478 o
-16 5 -9 0.009 0.701 1.006 166.435 o
-16 5 -8 12.666 12.706 1.199 117.152 o
-16 5 -7 0.411 0.741 0.934 192.726 o
-16 5 -6 157.599 156.306 2.153 36.295 o
-16 5 -5 2.434 2.377 0.863 225.776 o
-16 5 -4 14.291 14.656 1.077 145.179 o
-16 5 -3 7.351 8.715 0.965 180.746 o
-16 5 -2 132.124 126.475 2.001 42.032 o
-16 5 -1 38.787 36.677 1.524 72.499 o
-16 5 0 2.385 2.062 0.884 215.514 o
-16 5 1 30.667 31.456 1.463 78.666 o
-16 5 2 0.062 0.315 0.914 201.386 o
-16 5 3 68.539 73.344 1.981 42.899 o
-16 5 4 24.464 23.981 1.361 90.846 o
-16 5 5 86.678 86.934 2.103 38.069 o
-16 5 6 0.335 0.579 0.833 242.598 o
-16 5 7 194.314 197.584 2.224 34.012 o
-16 5 8 105.112 101.479 2.021 41.192 o
-16 5 9 40.004 38.607 1.666 60.650 o
-16 5 10 20.287 18.598 1.178 121.227 o
-16 5 11 41.664 42.649 1.645 62.156 o
-16 5 12 21.453 22.873 1.249 107.821 o
-16 5 13 1.431 1.016 1.046 153.759 o
-16 5 14 25.849 22.873 1.392 86.911 o
-16 5 15 27.909 26.418 1.544 70.604 o
-16 5 16 42.568 47.057 2.072 39.197 o
-16 5 17 2.847 5.068 1.178 121.227 o
-16 5 18 2.226 1.452 1.097 139.852 o
-16 5 19 9.220 8.623 1.503 74.472 o
-16 5 20 15.278 16.718 1.676 59.917 o
-16 5 21 18.465 16.586 1.686 59.197 o
-16 5 22 0.412 0.274 1.331 95.054 o
-16 5 23 5.113 4.825 1.412 84.428 o
-16 5 25 14.376 14.951 1.524 72.499 o
-16 6 -14 15.196 13.072 1.239 109.596 o
-16 6 -12 27.599 25.118 1.402 85.656 o
-16 6 -11 4.679 3.971 1.117 134.812 o
-16 6 -10 0.027 0.163 1.046 153.759 o
-16 6 -9 5.650 3.433 1.087 142.478 o
-16 6 -8 3.762 2.885 1.046 153.759 o
-16 6 -7 0.489 1.341 0.945 188.603 o
-16 6 -6 44.329 44.427 1.645 62.156 o
-16 6 -4 3.829 2.996 0.904 205.937 o
-16 6 -3 2.435 3.078 0.884 215.514 o
-16 6 -2 1.658 2.031 0.843 236.787 o
-16 6 -1 8.814 9.669 1.016 163.123 o
-16 6 0 15.243 11.650 1.178 121.227 o
-16 6 1 0.068 0.345 0.955 184.612 o
-16 6 2 118.504 126.515 2.367 30.047 o
-16 6 3 10.905 9.598 1.107 137.297 o
-16 6 4 125.494 124.941 2.326 31.106 o
-16 6 5 0.636 0.538 0.945 188.603 o
-16 6 6 122.667 122.341 2.062 39.584 o
-16 6 7 1.033 0.457 0.853 231.183 o
-16 6 8 51.412 51.912 1.899 46.648 o
-16 6 9 26.418 29.516 1.371 89.505 o
-16 6 10 86.712 84.526 1.818 50.911 o
-16 6 11 9.802 9.030 0.904 205.937 o
-16 6 12 16.971 15.743 1.066 147.957 o
-16 6 13 56.429 57.976 2.001 42.032 o
-16 6 14 1.670 2.021 1.066 147.957 o
-16 6 15 33.637 34.300 1.706 57.796 o
-16 6 16 0.770 0.752 1.077 145.179 o
-16 6 17 47.793 45.717 2.052 39.977 o
-16 6 18 15.182 13.021 1.300 99.562 o
-16 6 19 11.502 9.832 1.270 104.399 o
-16 6 20 7.732 6.866 1.473 77.585 o
-16 6 21 11.810 12.198 1.595 66.178 o
-16 6 23 0.178 1.077 1.331 95.054 o
-16 6 24 0.029 0.528 1.290 101.136 o
-16 7 -15 4.994 5.068 1.107 137.297 o
-16 7 -14 0.381 1.006 1.036 156.789 o
-16 7 -13 0.175 0.985 1.046 153.759 o
-16 7 -12 0.987 0.274 1.046 153.759 o
-16 7 -11 1.974 2.103 1.117 134.812 o
-16 7 -9 23.706 20.822 1.341 93.620 o
-16 7 -8 2.285 0.853 1.016 163.123 o
-16 7 -7 108.698 101.793 2.072 39.197 o
-16 7 -6 13.057 11.315 1.107 137.297 o
-16 7 -5 23.034 20.944 1.127 132.394 o
-16 7 -4 2.576 1.666 0.874 220.556 o
-16 7 -3 37.652 34.828 1.452 79.771 o
-16 7 -2 37.263 35.295 1.513 73.475 o
-16 7 -1 4.346 4.144 1.056 150.816 o
-16 7 0 97.439 100.788 2.255 33.099 o
-16 7 1 49.098 56.828 1.991 42.462 o
-16 7 2 21.753 20.202 1.320 96.522 o
-16 7 3 68.851 67.900 2.011 41.609 o
-16 7 4 34.309 35.174 1.757 54.503 o
-16 7 5 126.235 130.060 2.377 29.791 o
-16 7 7 176.624 177.595 2.590 25.086 o
-16 7 9 235.188 237.674 2.681 23.405 o
-16 7 11 144.807 148.698 2.153 36.295 o
-16 7 12 28.258 24.773 1.270 104.399 o
-16 7 13 25.901 24.966 1.219 113.280 o
-16 7 14 1.836 1.625 0.985 173.369 o
-16 7 15 47.938 48.398 1.920 45.666 o
-16 7 17 3.125 2.529 1.036 156.789 o
-16 7 18 3.622 2.549 1.117 134.812 o
-16 7 19 1.075 0.945 1.107 137.297 o
-16 7 20 17.750 16.271 1.392 86.911 o
-16 7 21 10.859 9.842 1.320 96.522 o
-16 7 22 10.135 9.659 1.493 75.488 o
-16 7 23 24.763 22.670 1.717 57.114 o
-16 7 24 0.120 0.548 1.290 101.136 o
-16 7 25 22.538 24.996 1.666 60.650 o
-16 8 -15 18.114 15.388 1.229 111.415 o
-16 8 -14 4.476 2.925 1.056 150.816 o
-16 8 -13 14.428 14.738 1.259 106.089 o
-16 8 -12 32.429 31.578 1.554 69.684 o
-16 8 -11 75.508 69.697 2.163 35.955 o
-16 8 -10 13.984 12.463 1.270 104.399 o
-16 8 -9 0.347 0.234 1.046 153.759 o
-16 8 -8 1.989 0.965 0.965 180.746 o
-16 8 -7 56.214 53.304 1.808 51.484 o
-16 8 -6 9.063 6.754 1.056 150.816 o
-16 8 -5 2.886 2.946 0.894 210.644 o
-16 8 -4 19.196 19.004 1.158 125.518 o
-16 8 -2 3.219 5.485 1.097 139.852 o
-16 8 -1 51.648 49.211 1.991 42.462 o
-16 8 0 18.557 15.296 1.270 104.399 o
-16 8 1 7.525 8.319 1.138 130.041 o
-16 8 2 122.635 124.931 2.448 28.085 o
-16 8 3 96.582 96.654 2.245 33.399 o
-16 8 4 58.345 60.190 2.052 39.977 o
-16 8 5 30.073 30.237 1.483 76.526 o
-16 8 6 208.286 217.055 2.549 25.892 o
-16 8 7 122.820 132.275 2.428 28.557 o
-16 8 8 35.115 34.788 2.031 40.781 o
-16 8 9 49.302 45.148 1.940 44.715 o
-16 8 10 82.108 82.840 2.204 34.641 o
-16 8 11 145.491 149.216 2.316 31.379 o
-16 8 12 16.678 16.952 1.188 119.163 o
-16 8 13 1.519 1.452 0.965 180.746 o
-16 8 14 1.934 1.422 1.006 166.435 o
-16 8 15 9.996 8.958 1.127 132.394 o
-16 8 16 6.155 3.382 1.036 156.789 o
-16 8 17 7.634 5.251 1.087 142.478 o
-16 8 18 5.705 5.922 1.107 137.297 o
-16 8 19 4.834 4.845 1.097 139.852 o
-16 8 20 24.171 23.828 1.361 90.846 o
-16 8 21 3.110 3.342 1.107 137.297 o
-16 8 22 2.093 2.631 1.148 127.749 o
-16 8 23 2.651 4.063 1.392 86.911 o
-16 8 24 0.570 2.174 1.300 99.562 o
-16 8 25 1.238 1.402 1.483 76.526 o
-16 9 -15 0.388 0.518 0.995 169.849 o
-16 9 -14 0.004 0.132 1.006 166.435 o
-16 9 -13 2.131 2.153 1.046 153.759 o
-16 9 -12 1.165 2.428 1.066 147.957 o
-16 9 -11 0.118 0.660 1.036 156.789 o
-16 9 -10 27.214 26.114 1.452 79.771 o
-16 9 -9 19.626 17.876 1.331 95.054 o
-16 9 -8 0.585 0.284 0.955 184.612 o
-16 9 -7 5.895 5.434 1.016 163.123 o
-16 9 -6 16.675 16.556 1.168 123.344 o
-16 9 -5 4.914 4.743 1.006 166.435 o
-16 9 -4 1.012 1.006 0.985 173.369 o
-16 9 -3 4.551 3.809 1.117 134.812 o
-16 9 -2 1.179 0.081 1.026 159.909 o
-16 9 -1 1.156 0.498 1.026 159.909 o
-16 9 0 36.357 36.128 1.767 53.879 o
-16 9 1 60.018 59.723 2.082 38.816 o
-16 9 2 2.950 2.062 1.036 156.789 o
-16 9 3 5.082 4.977 1.107 137.297 o
-16 9 4 126.277 126.607 2.793 21.570 o
-16 9 5 51.221 50.450 1.970 43.342 o
-16 9 6 108.442 111.544 2.113 37.704 o
-16 9 7 52.233 50.511 1.788 52.661 o
-16 9 8 239.470 248.704 3.423 14.363 o
-16 9 9 16.831 12.747 1.239 109.596 o
-16 9 10 97.265 97.223 2.306 31.657 o
-16 9 11 1.403 2.692 1.077 145.179 o
-16 9 12 79.573 79.275 2.224 34.012 o
-16 9 13 16.824 15.957 1.199 117.152 o
-16 9 14 18.578 18.364 1.341 93.620 o
-16 9 15 2.543 2.224 1.026 159.909 o
-16 9 16 1.373 0.386 0.985 173.369 o
-16 9 17 3.555 2.092 1.026 159.909 o
-16 9 18 26.191 25.230 1.442 80.898 o
-16 9 19 0.382 0.152 1.016 163.123 o
-16 9 20 21.259 22.802 1.371 89.505 o
-16 9 21 1.629 1.859 1.016 163.123 o
-16 9 22 56.853 57.905 1.970 43.342 o
-16 9 23 8.385 8.258 1.168 123.344 o
-16 9 24 18.853 20.365 1.899 46.648 o
-16 10 -14 4.184 4.926 1.066 147.957 o
-16 10 -13 20.527 19.491 1.310 98.025 o
-16 10 -12 6.802 7.069 1.138 130.041 o
-16 10 -11 13.652 13.438 1.249 107.821 o
-16 10 -10 3.545 3.474 1.117 134.812 o
-16 10 -9 4.331 5.200 1.127 132.394 o
-16 10 -8 20.435 20.527 1.249 107.821 o
-16 10 -7 38.358 34.940 1.493 75.488 o
-16 10 -4 2.733 1.960 1.026 159.909 o
-16 10 -2 10.531 9.791 1.239 109.596 o
-16 10 -1 4.251 3.240 1.097 139.852 o
-16 10 0 44.029 47.992 2.042 40.376 o
-16 10 1 94.287 88.325 2.295 31.937 o
-16 10 2 222.246 229.386 3.047 18.125 o
-16 10 3 399.410 413.491 3.799 11.662 o
-16 10 4 0.218 1.432 1.077 145.179 o
-16 10 5 121.112 110.589 2.397 29.288 o
-16 10 6 81.478 87.523 2.021 41.192 o
-16 10 7 231.466 225.516 2.651 23.946 o
-16 10 8 1.033 1.635 1.066 147.957 o
-16 10 9 129.298 131.218 2.539 26.100 o
-16 10 10 12.648 10.401 1.239 109.596 o
-16 10 11 60.961 62.201 2.153 36.295 o
-16 10 12 34.415 32.614 1.747 55.139 o
-16 10 13 0.020 0.559 1.046 153.759 o
-16 10 14 23.600 23.981 1.635 62.931 o
-16 10 15 8.839 8.491 1.351 92.217 o
-16 10 16 5.310 3.606 1.056 150.816 o
-16 10 17 16.010 13.570 1.219 113.280 o
-16 10 19 12.600 12.798 1.229 111.415 o
-16 10 20 4.404 4.611 1.066 147.957 o
-16 10 21 10.472 9.212 1.148 127.749 o
-16 10 22 1.960 1.361 1.127 132.394 o
-16 10 23 1.987 2.580 1.158 125.518 o
-16 10 24 27.802 32.817 1.635 62.931 o
-16 11 -14 0.481 0.213 1.097 139.852 o
-16 11 -13 0.008 0.863 1.006 166.435 o
-16 11 -12 0.675 1.199 0.965 180.746 o
-16 11 -11 0.741 0.305 0.945 188.603 o
-16 11 -10 5.450 4.936 1.016 163.123 o
-16 11 -9 8.633 7.994 1.148 127.749 o
-16 11 -8 9.465 7.689 1.178 121.227 o
-16 11 -7 22.396 22.985 1.412 84.428 o
-16 11 -6 79.071 79.082 2.184 35.289 o
-16 11 -5 14.664 13.489 1.239 109.596 o
-16 11 -4 1.476 2.763 1.148 127.749 o
-16 11 -3 2.135 1.412 1.107 137.297 o
-16 11 -2 11.043 10.401 1.259 106.089 o
-16 11 -1 10.261 8.776 1.239 109.596 o
-16 11 0 38.727 40.872 1.981 42.899 o
-16 11 1 20.914 19.999 1.412 84.428 o
-16 11 2 77.131 83.531 2.295 31.937 o
-16 11 3 8.923 8.481 1.229 111.415 o
-16 11 4 206.828 203.709 2.935 19.531 o
-16 11 5 10.460 10.492 1.249 107.821 o
-16 11 6 37.436 41.908 1.788 52.661 o
-16 11 8 40.308 40.323 2.235 33.703 o
-16 11 10 74.396 78.432 2.265 32.802 o
-16 11 11 9.155 8.908 1.229 111.415 o
-16 11 12 4.734 4.185 1.127 132.394 o
-16 11 13 7.938 7.293 1.178 121.227 o
-16 11 14 0.136 0.173 1.188 119.163 o
-16 11 15 1.877 1.889 1.229 111.415 o
-16 11 18 6.795 6.734 1.290 101.136 o
-16 11 19 0.902 0.234 1.036 156.789 o
-16 11 20 8.702 8.034 1.270 104.399 o
-16 11 21 6.749 7.008 1.239 109.596 o
-16 11 22 4.639 3.585 1.158 125.518 o
-16 11 23 0.036 0.376 1.117 134.812 o
-16 11 24 6.116 7.567 1.666 60.650 o
-16 12 -14 12.821 11.305 1.402 85.656 o
-16 12 -13 2.915 2.356 1.016 163.123 o
-16 12 -12 7.754 6.988 1.026 159.909 o
-16 12 -11 3.992 3.728 1.056 150.816 o
-16 12 -10 3.966 2.742 1.036 156.789 o
-16 12 -9 2.942 3.941 1.087 142.478 o
-16 12 -8 12.125 11.599 1.127 132.394 o
-16 12 -7 20.253 19.664 1.229 111.415 o
-16 12 -6 2.444 2.468 0.975 177.000 o
-16 12 -5 2.303 1.188 0.934 192.726 o
-16 12 -4 39.965 44.132 1.930 45.186 o
-16 12 -2 9.363 9.070 1.270 104.399 o
-16 12 -1 3.107 1.859 1.127 132.394 o
-16 12 0 30.302 28.998 1.625 63.720 o
-16 12 1 53.881 53.639 2.133 36.989 o
-16 12 2 35.382 40.029 1.930 45.186 o
-16 12 3 74.359 74.471 2.285 32.222 o
-16 12 4 11.137 11.985 1.310 98.025 o
-16 12 5 11.320 10.248 1.259 106.089 o
-16 12 6 17.081 17.338 1.239 109.596 o
-16 12 7 46.421 47.799 1.869 48.181 o
-16 12 8 46.755 48.784 2.295 31.937 o
-16 12 9 62.712 63.085 2.245 33.399 o
-16 12 10 1.422 1.341 1.107 137.297 o
-16 12 11 22.412 20.517 1.422 83.226 o
-16 12 13 18.719 15.865 1.320 96.522 o
-16 12 14 3.611 2.661 1.270 104.399 o
-16 12 15 26.376 29.943 1.747 55.139 o
-16 12 16 15.363 12.209 1.483 76.526 o
-16 12 17 1.050 1.757 1.270 104.399 o
-16 12 18 48.980 44.813 2.377 29.791 o
-16 12 19 0.604 0.102 1.310 98.025 o
-16 12 20 3.306 3.900 1.371 89.505 o
-16 12 21 0.763 1.798 1.310 98.025 o
-16 12 22 2.259 1.493 1.290 101.136 o
-16 12 23 0.037 0.427 1.127 132.394 o
-16 13 -13 2.336 1.087 1.087 142.478 o
-16 13 -12 0.778 0.091 1.066 147.957 o
-16 13 -11 4.999 3.900 1.148 127.749 o
-16 13 -10 5.760 5.962 1.077 145.179 o
-16 13 -9 3.380 3.667 1.046 153.759 o
-16 13 -8 1.255 1.148 0.975 177.000 o
-16 13 -7 15.485 12.828 1.148 127.749 o
-16 13 -6 0.178 0.813 1.016 163.123 o
-16 13 -5 26.031 24.326 1.371 89.505 o
-16 13 -3 9.058 9.324 1.127 132.394 o
-16 13 -2 1.458 0.548 0.965 180.746 o
-16 13 -1 6.904 5.922 1.087 142.478 o
-16 13 0 0.098 1.463 1.117 134.812 o
-16 13 1 0.357 1.564 1.138 130.041 o
-16 13 2 31.224 33.122 1.788 52.661 o
-16 13 3 1.472 0.051 1.097 139.852 o
-16 13 4 85.687 85.156 2.367 30.047 o
-16 13 5 63.858 67.087 2.265 32.802 o
-16 13 6 61.540 60.170 1.970 43.342 o
-16 13 7 0.018 0.366 1.199 117.152 o
-16 13 8 19.505 18.506 1.564 68.782 o
-16 13 9 80.259 86.365 2.428 28.557 o
-16 13 10 10.251 11.315 1.320 96.522 o
-16 13 11 24.622 22.579 1.473 77.585 o
-16 13 12 30.749 32.248 1.686 59.197 o
-16 13 13 4.544 4.774 1.168 123.344 o
-16 13 14 16.656 14.789 1.524 72.499 o
-16 13 15 8.241 8.044 1.402 85.656 o
-16 13 16 6.445 7.181 1.615 64.524 o
-16 13 17 1.576 0.965 1.513 73.475 o
-16 13 18 6.887 7.039 1.463 78.666 o
-16 13 19 19.252 21.208 1.696 58.490 o
-16 13 20 5.999 5.637 1.422 83.226 o
-16 13 21 1.326 0.518 1.310 98.025 o
-16 13 22 1.964 1.899 1.290 101.136 o
-16 13 23 4.463 6.551 1.625 63.720 o
-16 14 -12 22.527 20.852 1.432 82.050 o
-16 14 -11 0.236 0.163 1.107 137.297 o
-16 14 -10 1.738 2.509 1.138 130.041 o
-16 14 -9 0.024 0.376 0.975 177.000 o
-16 14 -8 0.710 0.193 0.924 196.985 o
-16 14 -7 2.151 1.199 0.965 180.746 o
-16 14 -6 0.037 0.102 1.087 142.478 o
-16 14 -4 16.968 16.261 1.270 104.399 o
-16 14 -3 3.548 3.149 1.036 156.789 o
-16 14 -2 0.938 0.884 0.995 169.849 o
-16 14 -1 14.912 11.630 1.178 121.227 o
-16 14 0 10.390 9.923 1.168 123.344 o
-16 14 1 8.846 10.899 1.178 121.227 o
-16 14 2 144.036 148.841 2.478 27.399 o
-16 14 4 79.655 79.844 2.397 29.288 o
-16 14 5 1.538 2.001 1.148 127.749 o
-16 14 6 76.852 80.931 2.346 30.570 o
-16 14 7 8.743 8.918 1.412 84.428 o
-16 14 8 98.851 101.875 2.570 25.484 o
-16 14 9 62.056 69.616 2.346 30.570 o
-16 14 10 13.412 12.300 1.199 117.152 o
-16 14 11 16.406 17.348 1.402 85.656 o
-16 14 12 0.823 0.782 1.097 139.852 o
-16 14 13 6.886 5.759 1.259 106.089 o
-16 14 14 6.288 5.119 1.371 89.505 o
-16 14 15 15.466 14.860 1.828 50.347 o
-16 14 16 7.972 8.339 1.696 58.490 o
-16 14 17 2.884 2.742 1.574 67.897 o
-16 14 18 46.862 46.550 2.793 21.570 o
-16 14 19 0.042 1.544 1.361 90.846 o
-16 14 20 7.719 7.465 1.463 78.666 o
-16 14 21 2.746 3.413 1.371 89.505 o
-16 14 22 3.466 2.438 1.300 99.562 o
-16 15 -12 3.274 2.813 1.117 134.812 o
-16 15 -11 0.195 1.117 1.097 139.852 o
-16 15 -10 2.528 2.377 1.127 132.394 o
-16 15 -9 0.172 0.752 1.097 139.852 o
-16 15 -8 5.945 5.139 1.199 117.152 o
-16 15 -7 47.844 52.502 2.153 36.295 o
-16 15 -6 0.898 1.117 1.127 132.394 o
-16 15 -5 7.567 6.541 1.209 115.192 o
-16 15 -4 24.832 24.712 1.392 86.911 o
-16 15 -3 0.773 0.721 1.016 163.123 o
-16 15 -2 27.061 24.915 1.392 86.911 o
-16 15 1 0.039 0.315 1.006 166.435 o
-16 15 2 19.369 20.172 1.300 99.562 o
-16 15 3 15.782 13.164 1.199 117.152 o
-16 15 4 4.985 4.286 1.066 147.957 o
-16 15 5 12.054 14.017 1.331 95.054 o
-16 15 6 5.172 4.560 1.036 156.789 o
-16 15 7 4.148 4.459 1.158 125.518 o
-16 15 8 6.527 7.130 1.249 107.821 o
-16 15 9 32.300 31.020 1.818 50.911 o
-16 15 11 18.400 18.120 1.615 64.524 o
-16 15 12 8.699 7.333 1.402 85.656 o
-16 15 13 1.380 2.295 1.331 95.054 o
-16 15 15 1.653 2.874 1.564 68.782 o
-16 15 16 0.329 0.802 1.524 72.499 o
-16 15 17 3.030 3.951 1.574 67.897 o
-16 15 18 2.781 1.747 1.513 73.475 o
-16 15 19 9.634 9.710 1.513 73.475 o
-16 15 20 3.366 1.605 1.351 92.217 o
-16 15 21 8.612 11.599 1.524 72.499 o
-16 16 -11 21.280 18.841 1.392 86.911 o
-16 16 -10 0.014 0.457 1.178 121.227 o
-16 16 -9 0.925 2.072 1.219 113.280 o
-16 16 -8 4.344 3.331 1.178 121.227 o
-16 16 -7 4.539 4.317 1.331 95.054 o
-16 16 -6 2.312 1.077 1.097 139.852 o
-16 16 -5 5.777 6.450 1.229 111.415 o
-16 16 -4 1.109 2.417 1.066 147.957 o
-16 16 -3 4.503 5.079 1.117 134.812 o
-16 16 -2 5.627 6.155 1.127 132.394 o
-16 16 -1 78.537 77.112 2.143 36.639 o
-16 16 0 0.402 0.203 1.016 163.123 o
-16 16 1 38.985 40.801 1.859 48.709 o
-16 16 2 24.015 23.320 1.381 88.194 o
-16 16 3 93.581 97.202 2.224 34.012 o
-16 16 4 7.387 5.647 1.199 117.152 o
-16 16 5 40.687 37.987 1.960 43.793 o
-16 16 6 14.165 12.646 1.463 78.666 o
-16 16 7 1.547 0.355 1.036 156.789 o
-16 16 8 34.054 35.976 1.706 57.796 o
-16 16 9 6.988 7.293 1.127 132.394 o
-16 16 10 37.166 36.951 1.970 43.342 o
-16 16 12 0.920 1.209 1.290 101.136 o
-16 16 13 21.490 20.659 1.706 57.796 o
-16 16 15 32.729 30.441 2.143 36.639 o
-16 16 16 4.694 7.719 1.656 61.396 o
-16 16 17 30.813 28.013 2.052 39.977 o
-16 16 18 12.820 13.336 1.788 52.661 o
-16 16 19 23.402 21.137 1.717 57.114 o
-16 16 20 6.058 6.389 1.452 79.771 o
-16 16 21 27.355 26.002 1.727 56.444 o
-16 17 -10 8.588 6.917 1.310 98.025 o
-16 17 -9 1.109 1.473 1.188 119.163 o
-16 17 -8 1.202 1.625 1.259 106.089 o
-16 17 -7 4.588 6.003 1.371 89.505 o
-16 17 -6 28.683 27.718 1.757 54.503 o
-16 17 -4 35.300 33.914 1.656 61.396 o
-16 17 -3 2.080 4.347 1.117 134.812 o
-16 17 -2 45.477 48.520 1.970 43.342 o
-16 17 -1 8.917 7.770 1.178 121.227 o
-16 17 1 13.620 13.499 1.249 107.821 o
-16 17 2 41.958 39.866 1.828 50.347 o
-16 17 3 14.748 14.514 1.361 90.846 o
-16 17 4 1.434 0.061 1.107 137.297 o
-16 17 5 7.516 7.465 1.239 109.596 o
-16 17 6 4.190 4.347 1.300 99.562 o
-16 17 8 13.460 13.062 1.219 113.280 o
-16 17 9 24.183 24.468 1.402 85.656 o
-16 17 10 4.847 4.916 1.188 119.163 o
-16 17 11 15.560 17.094 1.412 84.428 o
-16 17 12 36.720 39.013 1.991 42.462 o
-16 17 13 17.967 18.303 1.696 58.490 o
-16 17 14 0.437 0.538 1.270 104.399 o
-16 17 15 8.536 9.812 1.717 57.114 o
-16 17 16 2.170 3.453 1.584 67.029 o
-16 17 20 0.452 1.087 1.331 95.054 o
-16 18 -9 8.731 9.263 1.564 68.782 o
-16 18 -8 10.634 7.851 1.412 84.428 o
-16 18 -7 1.200 0.620 1.249 107.821 o
-16 18 -6 0.005 0.579 1.270 104.399 o
-16 18 -5 9.875 9.283 1.452 79.771 o
-16 18 -3 0.009 0.691 1.158 125.518 o
-16 18 -2 0.249 0.000 1.056 150.816 o
-16 18 -1 8.106 8.501 1.188 119.163 o
-16 18 0 20.386 17.947 1.341 93.620 o
-16 18 1 0.895 1.270 1.066 147.957 o
-16 18 2 5.383 5.271 1.219 113.280 o
-16 18 3 20.635 20.964 1.493 75.488 o
-16 18 4 1.632 1.483 1.138 130.041 o
-16 18 6 0.369 0.772 1.249 107.821 o
-16 18 7 8.151 9.141 1.178 121.227 o
-16 18 8 0.518 0.041 1.036 156.789 o
-16 18 9 3.289 4.469 1.117 134.812 o
-16 18 10 13.765 15.560 1.402 85.656 o
-16 18 11 0.532 0.244 1.107 137.297 o
-16 18 12 0.776 0.122 1.148 127.749 o
-16 18 13 30.665 30.400 1.605 65.343 o
-16 18 14 8.593 6.368 1.209 115.192 o
-16 18 15 11.095 12.239 1.777 53.265 o
-16 18 16 38.612 39.450 2.549 25.892 o
-16 18 17 33.503 34.808 2.346 30.570 o
-16 18 18 17.144 20.994 1.930 45.186 o
-16 18 19 8.809 9.954 1.676 59.917 o
-16 19 -8 0.669 0.376 1.249 107.821 o
-16 19 -7 36.736 38.200 2.123 37.344 o
-16 19 -6 3.039 1.717 1.290 101.136 o
-16 19 -5 14.225 13.143 1.534 71.542 o
-16 19 -4 2.691 2.519 1.341 93.620 o
-16 19 -3 13.001 12.412 1.402 85.656 o
-16 19 -2 5.270 5.607 1.280 102.748 o
-16 19 -1 0.014 0.163 1.026 159.909 o
-16 19 0 0.068 0.884 1.148 127.749 o
-16 19 1 0.366 0.640 1.148 127.749 o
-16 19 2 1.528 0.731 1.148 127.749 o
-16 19 3 0.242 0.609 1.138 130.041 o
-16 19 4 4.472 3.982 1.361 90.846 o
-16 19 5 2.429 2.174 1.310 98.025 o
-16 19 7 8.092 8.014 1.178 121.227 o
-16 19 8 3.310 3.088 1.107 137.297 o
-16 19 9 16.689 17.114 1.341 93.620 o
-16 19 10 0.213 0.020 1.087 142.478 o
-16 19 11 37.866 37.662 1.970 43.342 o
-16 19 12 3.792 4.865 1.209 115.192 o
-16 19 13 43.458 43.736 2.021 41.192 o
-16 19 14 9.182 9.517 1.280 102.748 o
-16 19 15 36.806 38.322 2.153 36.295 o
-16 19 16 0.024 0.406 1.310 98.025 o
-16 19 17 11.314 12.930 1.788 52.661 o
-16 19 18 0.352 0.934 1.473 77.585 o
-16 20 -7 2.140 2.895 1.280 102.748 o
-16 20 -5 1.976 1.777 1.320 96.522 o
-16 20 -3 4.271 3.717 1.361 90.846 o
-16 20 -2 0.891 1.371 1.300 99.562 o
-16 20 -1 0.635 0.427 1.280 102.748 o
-16 20 0 5.395 5.119 1.392 86.911 o
-16 20 1 0.881 0.427 1.107 137.297 o
-16 20 2 15.684 16.790 1.412 84.428 o
-16 20 3 0.009 0.945 1.107 137.297 o
-16 20 4 1.076 1.696 1.270 104.399 o
-16 20 5 0.194 1.077 1.158 125.518 o
-16 20 6 5.060 4.500 1.259 106.089 o
-16 20 7 0.001 0.691 1.036 156.789 o
-16 20 8 1.217 1.920 1.056 150.816 o
-16 20 9 1.234 1.564 1.127 132.394 o
-16 20 10 1.383 1.199 1.138 130.041 o
-16 20 11 1.342 0.863 1.138 130.041 o
-16 20 12 3.240 2.082 1.168 123.344 o
-16 20 13 4.574 5.464 1.219 113.280 o
-16 20 15 2.910 3.210 1.290 101.136 o
-16 20 16 8.492 8.197 1.381 88.194 o
-16 20 17 3.792 4.530 1.351 92.217 o
-16 21 -6 2.327 0.884 1.442 80.898 o
-16 21 -5 3.000 4.327 1.544 70.604 o
-16 21 -4 13.859 12.666 1.737 55.786 o
-16 21 -3 3.602 4.459 1.361 90.846 o
-16 21 -2 4.539 4.276 1.371 89.505 o
-16 21 -1 0.709 1.788 1.320 96.522 o
-16 21 0 1.499 1.239 1.320 96.522 o
-16 21 1 2.044 1.239 1.331 95.054 o
-16 21 2 2.673 2.103 1.351 92.217 o
-16 21 4 4.392 5.840 1.361 90.846 o
-16 21 5 1.770 2.610 1.229 111.415 o
-16 21 6 7.245 6.815 1.290 101.136 o
-16 21 7 2.675 2.966 1.087 142.478 o
-16 21 8 57.926 60.261 2.082 38.816 o
-16 21 9 7.008 6.043 1.219 113.280 o
-16 21 10 3.956 3.758 1.188 119.163 o
-16 21 11 4.265 6.734 1.239 109.596 o
-16 21 12 6.989 9.283 1.270 104.399 o
-16 21 14 0.518 1.117 1.107 137.297 o
-16 21 15 0.547 0.386 1.229 111.415 o
-16 22 -4 9.485 10.391 1.656 61.396 o
-16 22 -3 11.136 10.350 1.584 67.029 o
-16 22 -2 1.236 0.741 1.300 99.562 o
-16 22 -1 33.789 36.159 2.174 35.620 o
-16 22 0 5.490 4.408 1.392 86.911 o
-16 22 1 4.871 6.693 1.442 80.898 o
-16 22 2 1.375 0.670 1.544 70.604 o
-16 22 3 15.463 12.605 1.889 47.151 o
-16 22 4 1.190 1.727 1.412 84.428 o
-16 22 5 3.171 2.925 1.229 111.415 o
-16 22 6 0.110 0.051 1.158 125.518 o
-16 22 7 8.393 9.151 1.239 109.596 o
-16 22 8 3.442 3.250 1.077 145.179 o
-16 22 9 14.909 16.241 1.371 89.505 o
-16 22 10 8.456 8.146 1.239 109.596 o
-16 22 11 3.060 3.017 1.158 125.518 o
-16 22 12 5.109 5.495 1.199 117.152 o
-16 22 13 0.003 0.102 1.097 139.852 o
-16 22 14 15.015 17.775 1.402 85.656 o
-16 23 -2 19.456 23.625 1.717 57.114 o
-16 23 -1 27.718 34.321 2.062 39.584 o
-16 23 0 20.931 24.763 2.103 38.069 o
-16 23 1 0.717 0.122 1.534 71.542 o
-16 23 4 2.422 1.940 1.422 83.226 o
-16 23 5 2.624 1.554 1.412 84.428 o
-16 23 6 9.579 10.157 1.595 66.178 o
-16 23 7 0.434 1.127 1.158 125.518 o
-16 23 8 27.934 28.795 1.463 78.666 o
-16 23 9 13.171 14.271 1.341 93.620 o
-16 23 10 2.630 2.885 1.138 130.041 o
-16 23 11 0.870 1.605 1.097 139.852 o
-16 23 12 50.194 59.408 2.306 31.657 o
-16 24 3 3.021 3.372 1.422 83.226 o
-16 24 5 10.691 10.614 1.574 67.897 o
-16 24 6 0.950 1.270 1.371 89.505 o
-16 24 7 1.640 3.037 1.381 88.194 o
-16 24 8 1.810 2.874 1.290 101.136 o
-15 0 -13 20.671 19.694 1.869 48.181 o
-15 0 -11 1.800 1.676 1.199 117.152 o
-15 0 -9 113.262 103.043 2.580 25.284 o
-15 0 -7 15.908 15.682 1.432 82.050 o
-15 0 -5 71.598 62.730 2.285 32.222 o
-15 0 -3 337.701 351.574 4.378 8.781 o
-15 0 -1 178.808 178.377 3.291 15.539 o
-15 0 1 3.899 4.957 1.178 121.227 o
-15 0 3 28.541 32.289 2.306 31.657 o
-15 0 5 0.297 0.508 0.995 169.849 o
-15 0 7 9.927 8.948 1.168 123.344 o
-15 0 9 0.108 0.731 1.046 153.759 o
-15 0 11 108.060 110.955 2.925 19.667 o
-15 0 13 6.780 6.297 1.849 49.246 o
-15 0 15 6.302 4.591 1.838 49.792 o
-15 0 17 7.372 8.745 2.133 36.989 o
-15 0 19 2.355 1.899 1.899 46.648 o
-15 0 21 1.704 7.090 2.021 41.192 o
-15 0 23 22.513 21.878 2.184 35.289 o
-15 0 25 4.208 4.906 1.869 48.181 o
-15 0 27 0.332 0.843 1.899 46.648 o
-15 1 -13 5.637 5.596 1.127 132.394 o
-15 1 -11 38.423 34.666 1.615 64.524 o
-15 1 -10 0.818 0.163 0.985 173.369 o
-15 1 -9 44.659 46.397 1.696 58.490 o
-15 1 -8 21.829 21.320 1.158 125.518 o
-15 1 -7 14.302 13.600 0.975 177.000 o
-15 1 -6 2.265 2.702 0.762 289.996 o
-15 1 -5 1.824 0.518 0.782 275.127 o
-15 1 -4 17.681 16.840 1.168 123.344 o
-15 1 -3 140.786 143.874 2.255 33.099 o
-15 1 -2 277.553 287.158 2.803 21.414 o
-15 1 -1 160.345 153.259 2.194 34.963 o
-15 1 0 448.275 443.525 3.199 16.440 o
-15 1 1 38.263 38.576 1.442 80.898 o
-15 1 2 217.984 218.599 2.468 27.625 o
-15 1 3 3.588 4.276 0.955 184.612 o
-15 1 4 481.773 480.944 3.717 12.177 o
-15 1 5 8.659 8.979 0.833 242.598 o
-15 1 6 271.053 272.949 2.346 30.570 o
-15 1 7 24.228 20.019 0.975 177.000 o
-15 1 8 7.314 5.170 0.782 275.127 o
-15 1 9 24.039 23.056 1.158 125.518 o
-15 1 10 20.411 17.114 0.985 173.369 o
-15 1 11 27.714 25.535 1.138 130.041 o
-15 1 12 109.954 109.939 2.600 24.891 o
-15 1 14 265.671 279.663 3.636 12.728 o
-15 1 15 229.037 229.711 3.971 10.670 o
-15 1 16 277.386 278.972 3.728 12.111 o
-15 1 17 126.425 126.739 2.986 18.872 o
-15 1 18 93.628 95.201 2.813 21.260 o
-15 1 19 61.255 58.758 2.570 25.484 o
-15 1 20 101.735 101.905 2.874 20.368 o
-15 1 21 15.911 11.924 1.554 69.684 o
-15 1 22 50.807 51.212 2.326 31.106 o
-15 1 23 0.172 0.782 1.280 102.748 o
-15 1 24 6.584 5.932 1.209 115.192 o
-15 1 25 1.074 1.006 1.270 104.399 o
-15 1 26 1.904 1.869 1.412 84.428 o
-15 1 27 1.120 1.066 1.351 92.217 o
-15 2 -14 3.017 1.666 1.087 142.478 o
-15 2 -13 19.045 18.100 1.320 96.522 o
-15 2 -12 2.473 2.438 1.046 153.759 o
-15 2 -11 7.787 7.689 1.107 137.297 o
-15 2 -10 65.613 62.628 1.960 43.793 o
-15 2 -9 37.152 36.108 1.706 57.796 o
-15 2 -8 42.936 42.578 1.808 51.484 o
-15 2 -7 3.445 5.414 0.924 196.985 o
-15 2 -6 19.931 16.546 0.985 173.369 o
-15 2 -5 61.679 53.233 1.534 71.542 o
-15 2 -4 9.777 8.654 0.863 225.776 o
-15 2 -3 30.384 27.525 1.178 121.227 o
-15 2 -2 30.336 28.754 1.249 107.821 o
-15 2 -1 0.610 0.112 0.823 248.625 o
-15 2 0 0.938 0.924 0.802 261.373 o
-15 2 1 19.502 19.694 1.036 156.789 o
-15 2 3 45.554 46.742 1.564 68.782 o
-15 2 5 42.621 40.780 1.392 86.911 o
-15 2 6 5.947 6.460 0.813 254.880 o
-15 2 7 16.165 11.955 0.995 169.849 o
-15 2 8 77.652 74.187 1.777 53.265 o
-15 2 9 66.625 62.354 1.676 59.917 o
-15 2 10 4.135 3.951 0.802 261.373 o
-15 2 11 162.058 160.938 2.052 39.977 o
-15 2 12 4.462 3.697 0.904 205.937 o
-15 2 13 12.656 13.834 1.188 119.163 o
-15 2 14 13.671 12.818 1.432 82.050 o
-15 2 15 70.869 66.356 2.468 27.625 o
-15 2 16 0.426 2.204 1.310 98.025 o
-15 2 17 76.933 74.888 2.661 23.764 o
-15 2 18 19.281 16.566 1.615 64.524 o
-15 2 19 1.643 0.823 1.351 92.217 o
-15 2 20 7.568 7.049 1.452 79.771 o
-15 2 21 0.010 1.320 1.341 93.620 o
-15 2 22 24.578 26.733 1.838 49.792 o
-15 2 23 15.326 18.394 1.574 67.897 o
-15 2 24 15.693 17.622 1.493 75.488 o
-15 2 25 0.005 0.041 1.209 115.192 o
-15 2 26 6.914 6.287 1.524 72.499 o
-15 3 -14 13.545 11.813 1.239 109.596 o
-15 3 -13 9.859 9.263 1.199 117.152 o
-15 3 -12 6.502 5.932 1.117 134.812 o
-15 3 -11 0.211 0.163 0.975 177.000 o
-15 3 -9 5.232 5.881 1.066 147.957 o
-15 3 -8 17.071 14.382 1.168 123.344 o
-15 3 -7 11.345 10.472 1.006 166.435 o
-15 3 -6 155.614 155.879 2.031 40.781 o
-15 3 -5 176.170 172.638 2.072 39.197 o
-15 3 -4 4.030 2.397 0.792 268.118 o
-15 3 -3 82.388 83.430 1.727 56.444 o
-15 3 -2 227.986 226.795 2.295 31.937 o
-15 3 -1 198.145 199.077 2.153 36.295 o
-15 3 0 20.760 20.700 0.995 169.849 o
-15 3 1 132.411 129.563 1.960 43.793 o
-15 3 2 0.080 0.427 0.721 323.592 o
-15 3 3 354.563 343.103 2.915 19.804 o
-15 3 4 3.004 2.874 0.853 231.183 o
-15 3 5 88.934 89.991 1.879 47.662 o
-15 3 6 50.216 50.297 1.615 64.524 o
-15 3 7 141.038 138.755 2.133 36.989 o
-15 3 8 31.930 31.212 1.371 89.505 o
-15 3 9 14.822 14.748 1.036 156.789 o
-15 3 10 20.956 18.872 1.097 139.852 o
-15 3 11 2.013 1.452 0.802 261.373 o
-15 3 12 6.440 9.913 0.985 173.369 o
-15 3 13 209.065 217.004 2.783 21.728 o
-15 3 14 67.487 65.706 2.052 39.977 o
-15 3 15 17.428 13.102 1.199 117.152 o
-15 3 16 67.226 59.977 2.509 26.738 o
-15 3 17 176.342 181.434 3.260 15.831 o
-15 3 18 11.225 21.452 1.656 61.396 o
-15 3 19 22.316 21.462 1.696 58.490 o
-15 3 20 29.550 26.875 1.808 51.484 o
-15 3 21 30.067 31.040 1.869 48.181 o
-15 3 22 8.184 5.982 1.473 77.585 o
-15 3 23 1.915 1.615 1.290 101.136 o
-15 3 24 0.010 3.017 1.249 107.821 o
-15 3 25 6.161 6.003 1.422 83.226 o
-15 4 -14 1.379 1.219 1.026 159.909 o
-15 4 -13 18.988 16.688 1.300 99.562 o
-15 4 -12 3.120 2.367 1.066 147.957 o
-15 4 -11 10.833 9.355 1.158 125.518 o
-15 4 -10 25.437 24.265 1.351 92.217 o
-15 4 -9 3.722 3.555 1.036 156.789 o
-15 4 -8 6.005 4.347 1.026 159.909 o
-15 4 -7 3.961 4.428 0.924 196.985 o
-15 4 -6 87.405 89.321 1.747 55.139 o
-15 4 -5 14.491 16.241 1.006 166.435 o
-15 4 -4 2.300 0.376 0.762 289.996 o
-15 4 -3 23.285 21.279 1.026 159.909 o
-15 4 -2 24.259 25.433 1.148 127.749 o
-15 4 -1 3.257 1.666 0.772 282.415 o
-15 4 1 1.482 1.544 0.782 275.127 o
-15 4 2 15.543 15.215 0.985 173.369 o
-15 4 3 57.295 59.733 1.554 69.684 o
-15 4 4 194.596 206.035 2.397 29.288 o
-15 4 5 247.052 241.300 2.275 32.510 o
-15 4 6 48.655 50.470 1.452 79.771 o
-15 4 7 106.134 103.744 1.849 49.246 o
-15 4 8 11.925 11.742 0.975 177.000 o
-15 4 9 303.192 300.464 2.742 22.376 o
-15 4 10 30.136 25.108 1.259 106.089 o
-15 4 11 59.313 60.790 1.625 63.720 o
-15 4 12 20.673 21.106 1.219 113.280 o
-15 4 13 10.875 8.552 1.138 130.041 o
-15 4 15 8.501 8.166 1.138 130.041 o
-15 4 16 2.758 1.259 1.066 147.957 o
-15 4 17 12.218 10.289 1.219 113.280 o
-15 4 18 3.665 2.620 1.351 92.217 o
-15 4 19 0.093 0.223 1.300 99.562 o
-15 4 20 2.438 2.143 1.361 90.846 o
-15 4 22 10.201 10.726 1.554 69.684 o
-15 4 23 1.815 2.712 1.341 93.620 o
-15 4 24 3.222 3.392 1.259 106.089 o
-15 4 25 7.197 8.735 1.463 78.666 o
-15 4 26 4.741 4.581 1.584 67.029 o
-15 5 -14 1.242 0.274 1.036 156.789 o
-15 5 -13 3.665 2.702 1.107 137.297 o
-15 5 -12 0.763 1.199 1.046 153.759 o
-15 5 -11 4.728 3.971 1.087 142.478 o
-15 5 -9 0.000 0.284 0.985 173.369 o
-15 5 -8 11.820 11.609 1.148 127.749 o
-15 5 -7 2.561 2.042 0.894 210.644 o
-15 5 -6 4.724 5.546 0.874 220.556 o
-15 5 -5 25.730 24.814 1.097 139.852 o
-15 5 -4 5.404 5.668 0.843 236.787 o
-15 5 -3 40.454 42.700 1.463 78.666 o
-15 5 -2 3.293 3.169 0.823 248.625 o
-15 5 -1 131.952 130.243 1.899 46.648 o
-15 5 1 153.098 149.988 2.062 39.584 o
-15 5 3 133.595 130.792 2.194 34.963 o
-15 5 4 1.749 1.686 0.863 225.776 o
-15 5 5 25.361 24.011 1.138 130.041 o
-15 5 6 4.426 3.941 0.884 215.514 o
-15 5 7 20.695 19.136 1.046 153.759 o
-15 5 8 6.317 4.916 0.945 188.603 o
-15 5 9 0.189 0.173 0.802 261.373 o
-15 5 10 2.798 3.118 0.874 220.556 o
-15 5 11 58.278 55.488 1.524 72.499 o
-15 5 12 11.585 10.777 0.975 177.000 o
-15 5 13 134.010 141.395 2.458 27.854 o
-15 5 15 139.305 137.130 2.499 26.955 o
-15 5 16 0.661 0.325 1.036 156.789 o
-15 5 17 160.204 161.649 2.671 23.583 o
-15 5 18 3.055 2.245 1.107 137.297 o
-15 5 19 72.353 72.176 2.245 33.399 o
-15 5 20 4.094 3.453 1.351 92.217 o
-15 5 21 22.559 20.730 1.727 56.444 o
-15 5 22 3.648 2.753 1.412 84.428 o
-15 5 23 8.326 9.832 1.483 76.526 o
-15 5 24 0.811 1.777 1.300 99.562 o
-15 5 25 1.066 0.813 1.300 99.562 o
-15 5 26 0.626 0.741 1.473 77.585 o
-15 6 -14 0.086 0.071 1.026 159.909 o
-15 6 -13 2.169 2.133 1.097 139.852 o
-15 6 -12 5.704 6.013 1.138 130.041 o
-15 6 -11 46.900 46.255 1.960 43.793 o
-15 6 -10 12.681 11.640 1.199 117.152 o
-15 6 -9 31.001 25.646 1.381 88.194 o
-15 6 -8 13.174 10.543 1.138 130.041 o
-15 6 -7 71.821 72.623 1.859 48.709 o
-15 6 -6 20.121 18.933 1.056 150.816 o
-15 6 -4 1.919 0.904 0.782 275.127 o
-15 6 -3 69.279 71.749 1.625 63.720 o
-15 6 -2 100.893 103.012 1.828 50.347 o
-15 6 -1 8.073 6.744 0.863 225.776 o
-15 6 0 6.880 9.476 0.975 177.000 o
-15 6 1 5.440 4.540 0.934 192.726 o
-15 6 2 3.421 3.636 0.924 196.985 o
-15 6 3 163.066 158.490 2.367 30.047 o
-15 6 4 53.784 55.731 1.788 52.661 o
-15 6 5 80.916 84.323 1.747 55.139 o
-15 6 6 1.302 2.499 0.772 282.415 o
-15 6 7 271.981 267.170 2.549 25.892 o
-15 6 8 2.633 1.463 0.914 201.386 o
-15 6 9 102.911 106.364 1.970 43.342 o
-15 6 10 54.540 53.730 1.686 59.197 o
-15 6 11 128.104 124.494 2.103 38.069 o
-15 6 12 0.836 2.519 0.894 210.644 o
-15 6 13 53.048 53.212 1.828 50.347 o
-15 6 14 1.285 0.488 0.934 192.726 o
-15 6 15 39.335 35.275 1.534 71.542 o
-15 6 16 0.228 0.112 0.934 192.726 o
-15 6 18 0.384 0.091 0.995 169.849 o
-15 6 19 0.395 0.488 1.056 150.816 o
-15 6 20 1.336 0.528 1.087 142.478 o
-15 6 21 13.327 14.332 1.605 65.343 o
-15 6 22 0.688 0.102 1.331 95.054 o
-15 6 23 7.492 7.425 1.452 79.771 o
-15 6 24 2.941 4.357 1.341 93.620 o
-15 6 25 6.127 5.840 1.513 73.475 o
-15 7 -14 2.823 1.077 1.046 153.759 o
-15 7 -13 0.982 0.498 1.077 145.179 o
-15 7 -12 33.325 33.285 1.595 66.178 o
-15 7 -11 1.448 2.001 1.066 147.957 o
-15 7 -9 14.754 14.941 1.249 107.821 o
-15 7 -8 83.751 78.300 2.113 37.704 o
-15 7 -7 24.111 21.462 1.209 115.192 o
-15 7 -4 4.398 4.154 0.823 248.625 o
-15 7 -3 1.407 1.259 0.782 275.127 o
-15 7 -2 138.102 135.545 2.001 42.032 o
-15 7 0 5.494 4.591 0.975 177.000 o
-15 7 2 173.777 176.965 2.519 26.522 o
-15 7 3 24.333 26.063 1.371 89.505 o
-15 7 4 19.695 17.165 1.168 123.344 o
-15 7 5 50.343 50.023 1.605 65.343 o
-15 7 6 67.609 65.828 1.706 57.796 o
-15 7 7 4.730 5.271 0.975 177.000 o
-15 7 8 1.925 0.630 0.894 210.644 o
-15 7 9 19.936 21.401 1.168 123.344 o
-15 7 10 26.600 28.054 1.351 92.217 o
-15 7 11 8.343 8.694 0.995 169.849 o
-15 7 12 97.033 97.233 1.991 42.462 o
-15 7 13 42.700 40.293 1.849 49.246 o
-15 7 14 51.101 53.466 1.920 45.666 o
-15 7 15 6.410 5.221 1.006 166.435 o
-15 7 16 88.305 87.919 2.265 32.802 o
-15 7 17 7.423 6.399 1.066 147.957 o
-15 7 18 33.883 33.681 1.524 72.499 o
-15 7 20 26.158 23.554 1.331 95.054 o
-15 7 21 4.450 4.307 1.066 147.957 o
-15 7 23 0.462 0.701 1.320 96.522 o
-15 7 25 1.837 2.255 1.432 82.050 o
-15 7 26 3.597 3.778 1.727 56.444 o
-15 8 -14 0.341 0.061 1.026 159.909 o
-15 8 -13 4.620 4.530 1.046 153.759 o
-15 8 -12 1.512 0.609 1.066 147.957 o
-15 8 -11 26.911 26.825 1.452 79.771 o
-15 8 -10 31.064 27.058 1.483 76.526 o
-15 8 -9 14.902 12.493 1.219 113.280 o
-15 8 -8 13.452 13.245 1.138 130.041 o
-15 8 -7 46.604 45.625 1.727 56.444 o
-15 8 -6 77.880 71.983 1.869 48.181 o
-15 8 -5 10.499 9.558 0.945 188.603 o
-15 8 -4 6.718 6.125 0.874 220.556 o
-15 8 -3 60.098 57.692 1.615 64.524 o
-15 8 -2 2.526 1.899 0.904 205.937 o
-15 8 -1 0.039 0.802 0.934 192.726 o
-15 8 0 12.488 14.078 1.178 121.227 o
-15 8 1 2.396 2.316 0.955 184.612 o
-15 8 2 18.952 18.963 1.239 109.596 o
-15 8 3 71.324 73.496 2.001 42.032 o
-15 8 4 155.441 166.300 2.488 27.176 o
-15 8 5 146.992 157.058 2.174 35.620 o
-15 8 6 112.515 116.988 1.991 42.462 o
-15 8 7 293.310 286.691 2.712 22.882 o
-15 8 8 104.471 104.180 2.448 28.085 o
-15 8 9 93.461 105.176 2.499 26.955 o
-15 8 10 82.804 84.344 1.940 44.715 o
-15 8 11 56.397 56.036 1.777 53.265 o
-15 8 12 168.873 170.180 2.326 31.106 o
-15 8 13 46.743 45.117 1.717 57.114 o
-15 8 14 26.721 25.453 1.392 86.911 o
-15 8 15 12.538 10.949 1.178 121.227 o
-15 8 16 40.026 35.306 1.656 61.396 o
-15 8 17 2.269 2.133 1.016 163.123 o
-15 8 18 1.808 0.762 0.985 173.369 o
-15 8 19 1.945 1.706 1.016 163.123 o
-15 8 20 8.470 8.562 1.127 132.394 o
-15 8 21 6.556 5.993 1.097 139.852 o
-15 8 22 17.500 18.283 1.259 106.089 o
-15 8 23 28.380 30.461 1.483 76.526 o
-15 8 24 9.095 11.193 1.371 89.505 o
-15 8 25 20.427 22.975 2.275 32.510 o
-15 9 -14 0.010 0.518 0.934 192.726 o
-15 9 -13 9.574 8.837 1.077 145.179 o
-15 9 -12 1.701 3.118 1.026 159.909 o
-15 9 -11 29.901 26.530 1.331 95.054 o
-15 9 -10 3.944 3.220 1.006 166.435 o
-15 9 -9 3.741 2.610 0.965 180.746 o
-15 9 -8 4.564 3.169 0.924 196.985 o
-15 9 -7 34.307 31.619 1.392 86.911 o
-15 9 -6 0.897 0.457 0.894 210.644 o
-15 9 -5 12.246 13.275 1.006 166.435 o
-15 9 -4 4.072 3.403 0.914 201.386 o
-15 9 -3 2.194 3.362 0.884 215.514 o
-15 9 -2 5.781 5.170 1.077 145.179 o
-15 9 -1 67.054 66.549 2.031 40.781 o
-15 9 0 35.355 37.926 1.767 53.879 o
-15 9 1 0.897 1.239 0.965 180.746 o
-15 9 2 9.313 10.015 1.138 130.041 o
-15 9 3 268.426 282.253 3.098 17.535 o
-15 9 4 50.297 48.479 1.889 47.151 o
-15 9 5 40.522 41.380 1.645 62.156 o
-15 9 6 26.201 27.942 1.331 95.054 o
-15 9 7 199.519 205.984 2.458 27.854 o
-15 9 8 0.266 0.538 0.995 169.849 o
-15 9 9 17.041 18.333 1.310 98.025 o
-15 9 10 5.825 6.470 1.127 132.394 o
-15 9 11 21.714 20.223 1.320 96.522 o
-15 9 12 0.152 0.427 0.894 210.644 o
-15 9 13 45.585 40.862 1.737 55.786 o
-15 9 14 12.855 11.345 1.188 119.163 o
-15 9 15 0.007 7.059 1.107 137.297 o
-15 9 16 3.233 3.017 1.066 147.957 o
-15 9 17 14.676 15.428 1.229 111.415 o
-15 9 18 2.436 3.240 1.046 153.759 o
-15 9 19 1.826 1.828 1.016 163.123 o
-15 9 20 1.851 1.818 1.036 156.789 o
-15 9 21 4.683 5.617 1.097 139.852 o
-15 9 22 0.017 0.325 0.985 173.369 o
-15 9 23 5.335 6.003 1.117 134.812 o
-15 9 24 0.790 2.295 1.138 130.041 o
-15 9 25 0.486 0.701 1.402 85.656 o
-15 10 -14 3.156 2.681 0.985 173.369 o
-15 10 -13 12.827 11.884 1.107 137.297 o
-15 10 -12 4.213 3.321 1.016 163.123 o
-15 10 -11 16.518 14.413 1.178 121.227 o
-15 10 -10 79.558 81.703 2.021 41.192 o
-15 10 -9 105.746 103.855 2.072 39.197 o
-15 10 -8 5.291 4.591 0.924 196.985 o
-15 10 -6 42.442 41.481 1.666 60.650 o
-15 10 -5 6.111 5.830 0.894 210.644 o
-15 10 -3 6.061 5.119 0.945 188.603 o
-15 10 -2 0.637 0.548 0.985 173.369 o
-15 10 -1 1.884 0.315 0.975 177.000 o
-15 10 0 7.252 7.242 1.117 134.812 o
-15 10 1 297.958 312.267 3.321 15.255 o
-15 10 2 0.029 0.295 0.975 177.000 o
-15 10 3 15.770 15.215 1.239 109.596 o
-15 10 4 336.722 347.227 3.413 14.449 o
-15 10 5 25.317 25.453 1.280 102.748 o
-15 10 6 94.831 84.273 1.920 45.666 o
-15 10 7 8.103 7.658 1.006 166.435 o
-15 10 8 339.055 348.923 3.392 14.623 o
-15 10 9 31.473 31.538 1.625 63.720 o
-15 10 10 102.345 101.590 2.316 31.379 o
-15 10 11 53.503 51.811 2.001 42.032 o
-15 10 12 112.520 104.129 2.326 31.106 o
-15 10 13 83.308 82.759 2.224 34.012 o
-15 10 14 2.174 2.103 1.199 117.152 o
-15 10 15 7.237 6.216 1.127 132.394 o
-15 10 16 17.256 18.861 1.351 92.217 o
-15 10 17 2.639 2.113 1.056 150.816 o
-15 10 18 7.237 7.699 1.107 137.297 o
-15 10 19 12.793 10.909 1.168 123.344 o
-15 10 20 5.336 5.119 1.097 139.852 o
-15 10 21 6.518 6.033 1.087 142.478 o
-15 10 22 37.447 36.403 1.930 45.186 o
-15 10 23 0.098 0.802 1.087 142.478 o
-15 10 24 6.596 8.288 1.239 109.596 o
-15 10 25 9.563 10.726 1.402 85.656 o
-15 11 -14 3.757 3.565 1.077 145.179 o
-15 11 -13 7.756 6.866 1.036 156.789 o
-15 11 -12 1.110 0.620 0.945 188.603 o
-15 11 -11 6.568 7.293 1.077 145.179 o
-15 11 -10 6.495 6.450 1.046 153.759 o
-15 11 -9 4.514 3.189 0.985 173.369 o
-15 11 -8 74.297 74.786 1.808 51.484 o
-15 11 -7 49.565 48.611 1.747 55.139 o
-15 11 -6 3.539 3.189 0.955 184.612 o
-15 11 -5 9.986 9.151 0.955 184.612 o
-15 11 -4 8.297 8.938 0.934 192.726 o
-15 11 -3 4.963 4.855 0.924 196.985 o
-15 11 -2 44.433 41.725 1.696 58.490 o
-15 11 -1 0.232 0.366 0.874 220.556 o
-15 11 0 39.556 46.935 1.950 44.250 o
-15 11 1 14.760 16.708 1.280 102.748 o
-15 11 2 290.103 283.116 3.250 15.930 o
-15 11 4 27.228 28.927 1.544 70.604 o
-15 11 5 0.698 0.630 0.904 205.937 o
-15 11 6 50.407 49.515 1.767 53.879 o
-15 11 8 38.882 37.357 1.981 42.899 o
-15 11 9 24.853 22.670 1.392 86.911 o
-15 11 10 7.996 7.476 1.158 125.518 o
-15 11 11 3.753 1.066 1.046 153.759 o
-15 11 12 11.636 11.112 1.229 111.415 o
-15 11 13 33.285 32.147 1.625 63.720 o
-15 11 14 5.761 5.383 1.270 104.399 o
-15 11 15 0.873 1.107 1.188 119.163 o
-15 11 16 6.540 6.003 1.300 99.562 o
-15 11 17 25.037 25.799 1.452 79.771 o
-15 11 18 11.556 10.380 1.158 125.518 o
-15 11 19 7.275 7.130 1.148 127.749 o
-15 11 20 6.115 4.560 1.229 111.415 o
-15 11 21 5.661 6.440 1.219 113.280 o
-15 11 22 5.915 4.175 1.178 121.227 o
-15 11 23 1.560 1.006 1.097 139.852 o
-15 11 24 14.352 16.911 1.422 83.226 o
-15 12 -14 6.064 5.901 1.097 139.852 o
-15 12 -13 0.603 0.985 1.026 159.909 o
-15 12 -12 22.336 22.660 1.310 98.025 o
-15 12 -11 0.444 0.843 0.934 192.726 o
-15 12 -10 0.892 0.081 0.955 184.612 o
-15 12 -9 1.218 0.762 1.016 163.123 o
-15 12 -7 11.651 11.345 1.097 139.852 o
-15 12 -6 15.512 15.784 1.127 132.394 o
-15 12 -5 24.038 23.686 1.168 123.344 o
-15 12 -4 0.330 0.213 0.874 220.556 o
-15 12 -3 0.525 2.468 0.945 188.603 o
-15 12 -1 0.189 0.620 0.904 205.937 o
-15 12 0 3.911 6.693 0.995 169.849 o
-15 12 2 63.400 66.142 1.889 47.151 o
-15 12 3 65.539 75.944 2.052 39.977 o
-15 12 4 189.914 191.693 2.824 21.107 o
-15 12 5 5.536 4.378 0.975 177.000 o
-15 12 6 141.521 151.227 2.295 31.937 o
-15 12 8 113.936 115.424 2.712 22.882 o
-15 12 9 0.659 2.448 1.077 145.179 o
-15 12 10 98.454 102.098 2.377 29.791 o
-15 12 11 2.538 2.295 1.066 147.957 o
-15 12 12 9.051 8.187 1.168 123.344 o
-15 12 13 1.817 1.249 1.046 153.759 o
-15 12 14 3.615 3.596 1.229 111.415 o
-15 12 15 12.387 11.254 1.392 86.911 o
-15 12 16 13.532 11.833 1.412 84.428 o
-15 12 17 0.648 0.447 1.432 82.050 o
-15 12 18 9.108 10.675 1.686 59.197 o
-15 12 19 7.051 7.608 1.473 77.585 o
-15 12 21 15.665 13.651 1.341 93.620 o
-15 12 22 1.094 0.741 1.107 137.297 o
-15 12 23 0.732 0.630 1.087 142.478 o
-15 12 24 1.125 2.722 1.219 113.280 o
-15 13 -14 12.834 11.681 1.168 123.344 o
-15 13 -13 1.404 1.199 1.016 163.123 o
-15 13 -12 1.477 1.808 1.148 127.749 o
-15 13 -11 14.965 15.662 1.371 89.505 o
-15 13 -10 0.923 0.132 1.016 163.123 o
-15 13 -9 0.315 1.026 1.016 163.123 o
-15 13 -8 4.444 4.764 1.016 163.123 o
-15 13 -7 13.688 12.280 1.107 137.297 o
-15 13 -6 5.312 5.018 0.985 173.369 o
-15 13 -5 18.816 19.755 1.138 130.041 o
-15 13 -4 52.271 51.465 1.767 53.879 o
-15 13 -3 37.354 35.550 1.645 62.156 o
-15 13 -2 28.099 26.561 1.351 92.217 o
-15 13 -1 69.498 71.962 1.991 42.462 o
-15 13 0 81.421 79.184 2.031 40.781 o
-15 13 2 23.106 23.625 1.280 102.748 o
-15 13 3 43.218 41.725 1.727 56.444 o
-15 13 4 50.646 48.164 1.798 52.068 o
-15 13 5 3.622 2.356 0.863 225.776 o
-15 13 6 34.697 32.045 1.442 80.898 o
-15 13 7 5.997 5.312 1.016 163.123 o
-15 13 8 78.878 81.408 2.499 26.955 o
-15 13 9 9.687 6.572 1.199 117.152 o
-15 13 10 8.779 9.111 1.239 109.596 o
-15 13 11 9.798 7.211 1.178 121.227 o
-15 13 12 6.034 4.581 1.127 132.394 o
-15 13 13 0.359 0.376 1.056 150.816 o
-15 13 14 9.468 8.461 1.361 90.846 o
-15 13 15 29.968 28.704 1.788 52.661 o
-15 13 16 21.163 17.521 1.808 51.484 o
-15 13 17 11.703 13.803 1.747 55.139 o
-15 13 18 26.620 24.021 1.950 44.250 o
-15 13 19 6.357 7.171 1.483 76.526 o
-15 13 20 2.755 2.935 1.371 89.505 o
-15 13 21 9.546 8.623 1.473 77.585 o
-15 13 23 2.363 2.986 1.280 102.748 o
-15 14 -14 0.324 0.396 1.077 145.179 o
-15 14 -13 0.227 1.199 1.107 137.297 o
-15 14 -12 0.279 0.548 1.107 137.297 o
-15 14 -11 17.379 16.322 1.381 88.194 o
-15 14 -9 18.028 15.764 1.351 92.217 o
-15 14 -8 4.675 4.195 1.006 166.435 o
-15 14 -7 15.135 15.164 1.158 125.518 o
-15 14 -6 18.972 17.907 1.199 117.152 o
-15 14 -5 13.501 12.585 1.117 134.812 o
-15 14 -4 0.027 0.366 0.955 184.612 o
-15 14 -3 26.037 24.397 1.351 92.217 o
-15 14 -2 4.881 3.910 1.026 159.909 o
-15 14 -1 6.075 6.754 1.077 145.179 o
-15 14 0 7.288 7.801 1.077 145.179 o
-15 14 1 1.207 0.904 0.965 180.746 o
-15 14 2 45.974 47.464 1.859 48.709 o
-15 14 3 33.515 30.136 1.564 68.782 o
-15 14 4 21.293 19.258 1.229 111.415 o
-15 14 5 80.265 82.922 1.859 48.709 o
-15 14 6 3.079 2.184 0.934 192.726 o
-15 14 7 9.632 6.673 1.117 134.812 o
-15 14 8 10.652 11.152 1.178 121.227 o
-15 14 9 49.448 51.212 1.889 47.151 o
-15 14 10 15.543 13.092 1.087 142.478 o
-15 14 11 18.159 16.749 1.259 106.089 o
-15 14 12 13.377 13.275 1.371 89.505 o
-15 14 14 13.863 14.088 1.493 75.488 o
-15 14 15 3.115 2.042 1.290 101.136 o
-15 14 16 8.064 6.856 1.605 65.343 o
-15 14 17 0.119 0.488 1.473 77.585 o
-15 14 18 3.689 3.880 1.574 67.897 o
-15 14 19 24.407 21.320 1.910 46.153 o
-15 14 20 0.032 0.203 1.331 95.054 o
-15 14 21 20.834 22.010 1.686 59.197 o
-15 14 22 0.830 0.102 1.249 107.821 o
-15 14 23 10.896 11.782 1.452 79.771 o
-15 15 -13 0.853 1.432 1.097 139.852 o
-15 15 -12 6.327 4.368 1.178 121.227 o
-15 15 -11 4.920 5.068 1.188 119.163 o
-15 15 -10 0.171 0.701 1.107 137.297 o
-15 15 -8 30.116 25.910 1.442 80.898 o
-15 15 -7 3.656 2.966 0.985 173.369 o
-15 15 -6 1.231 1.239 0.975 177.000 o
-15 15 -5 7.708 9.314 1.239 109.596 o
-15 15 -4 46.229 48.571 1.899 46.648 o
-15 15 -3 11.209 12.168 1.168 123.344 o
-15 15 -2 8.040 5.952 1.087 142.478 o
-15 15 -1 188.922 200.773 2.956 19.263 o
-15 15 0 15.754 17.947 1.270 104.399 o
-15 15 1 62.756 66.884 2.031 40.781 o
-15 15 2 93.725 94.602 2.153 36.295 o
-15 15 3 99.431 102.129 2.214 34.324 o
-15 15 4 39.352 34.839 1.656 61.396 o
-15 15 5 62.752 62.110 1.970 43.342 o
-15 15 6 25.775 31.151 1.432 82.050 o
-15 15 7 34.164 33.051 1.615 64.524 o
-15 15 8 83.422 81.104 2.052 39.977 o
-15 15 9 22.931 21.533 1.300 99.562 o
-15 15 10 28.398 29.719 1.584 67.029 o
-15 15 11 2.128 1.584 1.077 145.179 o
-15 15 12 13.831 11.681 1.239 109.596 o
-15 15 13 25.167 22.884 1.422 83.226 o
-15 15 14 5.125 3.494 1.066 147.957 o
-15 15 15 27.858 31.568 1.940 44.715 o
-15 15 16 8.850 7.811 1.645 62.156 o
-15 15 17 17.781 18.415 1.889 47.151 o
-15 15 18 40.555 39.886 2.529 26.310 o
-15 15 19 2.283 1.006 1.503 74.472 o
-15 15 20 2.975 1.798 1.371 89.505 o
-15 15 21 37.642 41.349 2.153 36.295 o
-15 15 22 0.083 1.016 1.290 101.136 o
-15 16 -12 6.984 6.054 1.209 115.192 o
-15 16 -11 2.279 2.813 1.148 127.749 o
-15 16 -10 15.999 15.479 1.392 86.911 o
-15 16 -9 2.485 2.803 1.077 145.179 o
-15 16 -8 1.063 1.463 1.036 156.789 o
-15 16 -7 17.590 17.389 1.331 95.054 o
-15 16 -5 6.963 7.130 1.219 113.280 o
-15 16 -4 10.273 10.766 1.188 119.163 o
-15 16 -3 1.382 1.158 1.026 159.909 o
-15 16 -2 74.395 72.480 2.072 39.197 o
-15 16 -1 2.772 3.636 1.056 150.816 o
-15 16 0 7.550 7.283 1.138 130.041 o
-15 16 2 9.968 9.019 1.158 125.518 o
-15 16 3 85.413 86.406 2.163 35.955 o
-15 16 5 12.797 12.879 1.300 99.562 o
-15 16 6 27.483 25.819 1.341 93.620 o
-15 16 7 7.477 5.830 1.138 130.041 o
-15 16 8 36.185 38.200 1.757 54.503 o
-15 16 9 4.579 5.729 1.077 145.179 o
-15 16 10 6.591 6.226 1.148 127.749 o
-15 16 11 4.445 3.392 1.097 139.852 o
-15 16 12 4.547 3.951 1.107 137.297 o
-15 16 13 0.187 0.792 1.066 147.957 o
-15 16 14 5.588 5.901 1.077 145.179 o
-15 16 15 1.592 2.123 1.138 130.041 o
-15 16 16 2.635 2.620 1.168 123.344 o
-15 16 17 0.257 1.442 1.493 75.488 o
-15 16 18 6.915 7.323 1.625 63.720 o
-15 16 19 1.371 0.508 1.483 76.526 o
-15 16 20 1.844 1.950 1.361 90.846 o
-15 16 21 2.873 4.540 1.371 89.505 o
-15 16 22 21.137 20.517 1.625 63.720 o
-15 17 -12 3.189 4.002 1.127 132.394 o
-15 17 -11 5.960 4.814 1.168 123.344 o
-15 17 -10 5.359 5.891 1.209 115.192 o
-15 17 -9 0.782 1.016 1.046 153.759 o
-15 17 -8 1.070 0.325 1.006 166.435 o
-15 17 -6 2.789 2.692 1.331 95.054 o
-15 17 -5 8.495 8.786 1.442 80.898 o
-15 17 -4 24.895 24.824 1.442 80.898 o
-15 17 -3 13.234 12.818 1.239 109.596 o
-15 17 -2 12.051 11.934 1.219 113.280 o
-15 17 -1 190.440 190.911 2.753 22.211 o
-15 17 0 27.387 28.348 1.473 77.585 o
-15 17 1 71.836 73.780 2.133 36.989 o
-15 17 3 83.153 79.966 2.356 30.307 o
-15 17 4 3.994 3.291 1.148 127.749 o
-15 17 5 137.022 140.502 2.651 23.946 o
-15 17 6 1.443 1.209 1.046 153.759 o
-15 17 7 42.258 40.801 1.930 45.186 o
-15 17 8 2.870 2.935 1.026 159.909 o
-15 17 9 1.846 2.509 1.016 163.123 o
-15 17 10 3.105 2.956 1.107 137.297 o
-15 17 11 0.153 0.020 1.066 147.957 o
-15 17 13 48.882 47.880 1.910 46.153 o
-15 17 14 13.791 14.067 1.249 107.821 o
-15 17 15 74.800 79.692 2.397 29.288 o
-15 17 16 7.469 7.211 1.239 109.596 o
-15 17 17 52.120 52.755 2.387 29.538 o
-15 17 18 3.781 4.063 1.392 86.911 o
-15 17 19 34.202 36.575 2.488 27.176 o
-15 17 20 1.494 0.579 1.351 92.217 o
-15 17 21 25.306 26.246 1.727 56.444 o
-15 18 -11 0.117 0.315 1.066 147.957 o
-15 18 -10 15.171 13.560 1.310 98.025 o
-15 18 -9 0.108 2.773 1.117 134.812 o
-15 18 -8 1.393 1.899 1.259 106.089 o
-15 18 -7 8.450 7.496 1.412 84.428 o
-15 18 -6 6.762 7.120 1.392 86.911 o
-15 18 -5 12.563 12.219 1.564 68.782 o
-15 18 -4 1.639 0.437 1.188 119.163 o
-15 18 -3 8.723 8.664 1.341 93.620 o
-15 18 -2 0.989 1.331 1.056 150.816 o
-15 18 -1 19.944 17.277 1.320 96.522 o
-15 18 0 3.877 4.784 1.107 137.297 o
-15 18 1 25.596 26.500 1.442 80.898 o
-15 18 2 2.407 2.458 1.148 127.749 o
-15 18 3 2.654 4.814 1.188 119.163 o
-15 18 4 5.831 5.861 1.219 113.280 o
-15 18 5 5.334 4.814 1.188 119.163 o
-15 18 6 2.538 2.275 1.097 139.852 o
-15 18 7 5.031 5.627 1.097 139.852 o
-15 18 8 2.870 2.529 1.046 153.759 o
-15 18 10 7.071 5.972 1.219 113.280 o
-15 18 11 3.506 2.874 1.138 130.041 o
-15 18 12 0.382 0.427 1.097 139.852 o
-15 18 13 0.339 0.853 1.026 159.909 o
-15 18 14 2.068 1.188 1.036 156.789 o
-15 18 15 4.180 4.581 1.188 119.163 o
-15 18 16 1.366 1.107 1.138 130.041 o
-15 18 18 0.038 0.081 1.239 109.596 o
-15 18 19 7.619 7.872 1.402 85.656 o
-15 19 -10 0.845 1.117 1.199 117.152 o
-15 19 -9 9.748 10.492 1.412 84.428 o
-15 19 -8 14.668 16.322 1.544 70.604 o
-15 19 -6 30.319 32.330 1.950 44.250 o
-15 19 -5 17.810 13.783 1.564 68.782 o
-15 19 -4 15.249 14.677 1.412 84.428 o
-15 19 -2 95.119 94.694 2.661 23.764 o
-15 19 -1 0.118 0.589 1.209 115.192 o
-15 19 0 64.334 71.972 2.336 30.836 o
-15 19 1 3.357 3.149 1.199 117.152 o
-15 19 2 27.928 26.886 1.595 66.178 o
-15 19 3 42.994 41.887 2.072 39.197 o
-15 19 5 8.234 9.253 1.442 80.898 o
-15 19 6 7.143 6.145 1.188 119.163 o
-15 19 7 20.481 21.177 1.381 88.194 o
-15 19 8 2.621 2.326 1.066 147.957 o
-15 19 9 3.433 3.159 1.097 139.852 o
-15 19 10 3.863 4.053 1.178 121.227 o
-15 19 12 16.170 14.748 1.392 86.911 o
-15 19 13 10.628 10.198 1.178 121.227 o
-15 19 14 25.029 24.509 1.381 88.194 o
-15 19 15 0.330 1.036 1.127 132.394 o
-15 19 16 65.674 69.707 2.336 30.836 o
-15 19 17 3.382 4.469 1.310 98.025 o
-15 19 18 31.304 32.015 1.777 53.265 o
-15 20 -8 2.204 2.295 1.259 106.089 o
-15 20 -7 4.250 2.509 1.310 98.025 o
-15 20 -6 0.175 0.863 1.270 104.399 o
-15 20 -5 2.024 0.305 1.310 98.025 o
-15 20 -4 4.948 5.830 1.432 82.050 o
-15 20 -3 12.465 14.281 1.584 67.029 o
-15 20 -2 5.699 3.880 1.371 89.505 o
-15 20 0 3.252 3.413 1.422 83.226 o
-15 20 1 23.207 21.086 1.777 53.265 o
-15 20 2 5.924 6.287 1.259 106.089 o
-15 20 3 2.902 1.249 1.168 123.344 o
-15 20 4 5.921 5.485 1.371 89.505 o
-15 20 5 0.981 0.599 1.259 106.089 o
-15 20 6 5.868 7.151 1.168 123.344 o
-15 20 7 19.044 21.553 1.392 86.911 o
-15 20 8 3.991 3.545 1.107 137.297 o
-15 20 10 17.404 18.465 1.442 80.898 o
-15 20 11 0.366 0.112 1.097 139.852 o
-15 20 12 16.018 17.054 1.341 93.620 o
-15 20 13 2.502 2.539 1.066 147.957 o
-15 20 14 25.378 24.885 1.422 83.226 o
-15 20 15 0.471 0.173 1.127 132.394 o
-15 20 16 4.334 4.073 1.199 117.152 o
-15 20 17 0.357 1.656 1.239 109.596 o
-15 20 18 5.764 5.729 1.310 98.025 o
-15 21 -7 0.051 0.406 1.412 84.428 o
-15 21 -6 16.743 17.429 1.849 49.246 o
-15 21 -4 5.881 7.821 1.666 60.650 o
-15 21 -3 6.072 6.490 1.422 83.226 o
-15 21 -2 31.475 33.376 2.062 39.584 o
-15 21 -1 0.234 0.264 1.280 102.748 o
-15 21 0 22.581 23.371 1.767 53.879 o
-15 21 1 4.790 3.880 1.402 85.656 o
-15 21 2 35.201 34.869 2.031 40.781 o
-15 21 3 0.430 0.071 1.310 98.025 o
-15 21 4 12.808 11.792 1.534 71.542 o
-15 21 5 0.679 0.000 1.188 119.163 o
-15 21 6 30.259 33.163 1.767 53.879 o
-15 21 7 0.934 0.335 1.066 147.957 o
-15 21 8 0.720 1.188 1.036 156.789 o
-15 21 9 11.369 12.503 1.320 96.522 o
-15 21 11 0.011 0.152 1.097 139.852 o
-15 21 12 15.987 14.758 1.280 102.748 o
-15 21 13 2.301 2.813 1.066 147.957 o
-15 21 14 11.841 12.158 1.219 113.280 o
-15 21 15 0.269 0.345 1.117 134.812 o
-15 21 16 26.269 29.384 1.584 67.029 o
-15 21 17 5.311 4.723 1.290 101.136 o
-15 22 -7 8.938 8.542 1.625 63.720 o
-15 22 -6 0.010 0.305 1.442 80.898 o
-15 22 -5 23.887 21.827 1.920 45.666 o
-15 22 -4 1.919 1.046 1.503 74.472 o
-15 22 -3 0.657 1.381 1.310 98.025 o
-15 22 -2 13.985 15.591 1.625 63.720 o
-15 22 -1 0.300 1.097 1.300 99.562 o
-15 22 1 1.558 1.645 1.320 96.522 o
-15 22 2 5.940 7.354 1.747 55.139 o
-15 22 3 0.470 0.477 1.564 68.782 o
-15 22 4 4.465 4.774 1.493 75.488 o
-15 22 5 1.799 1.087 1.209 115.192 o
-15 22 6 6.936 6.612 1.138 130.041 o
-15 22 7 15.898 18.242 1.331 95.054 o
-15 22 8 32.998 34.402 1.727 56.444 o
-15 22 11 0.382 1.097 1.107 137.297 o
-15 22 12 7.547 7.201 1.158 125.518 o
-15 22 14 0.401 0.579 1.026 159.909 o
-15 22 15 0.523 0.955 1.117 134.812 o
-15 23 -5 2.987 2.996 1.493 75.488 o
-15 23 -4 2.159 1.584 1.493 75.488 o
-15 23 -3 2.197 0.660 1.331 95.054 o
-15 23 -2 11.253 13.834 1.574 67.897 o
-15 23 -1 115.362 129.502 3.067 17.886 o
-15 23 0 2.563 2.062 1.361 90.846 o
-15 23 1 5.513 4.642 1.706 57.796 o
-15 23 2 4.238 4.571 1.706 57.796 o
-15 23 3 2.551 1.950 1.432 82.050 o
-15 23 4 11.834 11.173 1.645 62.156 o
-15 23 5 2.205 1.950 1.412 84.428 o
-15 23 7 2.059 2.570 1.087 142.478 o
-15 23 8 6.193 5.982 1.127 132.394 o
-15 23 9 25.308 25.189 1.493 75.488 o
-15 23 10 12.816 12.564 1.310 98.025 o
-15 23 12 12.387 13.174 1.219 113.280 o
-15 23 13 12.371 11.213 1.178 121.227 o
-15 23 14 8.988 9.751 1.158 125.518 o
-15 24 -3 6.863 10.716 1.696 58.490 o
-15 24 -2 31.575 29.618 1.910 46.153 o
-15 24 -1 4.290 4.865 1.392 86.911 o
-15 24 0 0.478 0.122 1.574 67.897 o
-15 24 2 0.716 0.193 1.341 93.620 o
-15 24 3 1.145 0.924 1.392 86.911 o
-15 24 4 0.223 0.376 1.361 90.846 o
-15 24 6 15.908 14.443 1.666 60.650 o
-15 24 7 5.199 5.464 1.259 106.089 o
-15 24 8 29.325 29.526 1.777 53.265 o
-15 24 9 0.011 0.234 1.239 109.596 o
-15 24 11 22.987 24.255 1.473 77.585 o
-15 24 12 19.040 21.452 1.351 92.217 o
-15 25 2 1.811 1.981 1.361 90.846 o
-15 25 5 17.502 15.703 1.656 61.396 o
-15 25 6 2.643 3.108 1.361 90.846 o
-15 25 7 1.051 0.863 1.138 130.041 o
-15 25 8 0.374 0.691 1.249 107.821 o
-15 25 9 4.197 4.368 1.300 99.562 o
-14 0 -12 19.174 19.359 1.564 68.782 o
-14 0 -10 3.208 3.555 1.188 119.163 o
-14 0 -8 10.584 9.537 1.249 107.821 o
-14 0 -6 53.588 45.981 1.777 53.265 o
-14 0 -4 46.670 40.537 1.930 45.186 o
-14 0 -2 728.589 715.347 5.271 6.056 o
-14 0 0 428.727 422.978 4.042 10.298 o
-14 0 2 884.581 902.367 5.454 5.657 o
-14 0 4 1125.750 1136.100 5.901 4.832 o
-14 0 6 493.482 497.997 4.063 10.195 o
-14 0 8 30.423 30.745 1.747 55.139 o
-14 0 10 56.612 60.942 1.818 50.911 o
-14 0 12 350.442 355.464 5.170 6.296 o
-14 0 14 171.650 163.629 4.032 10.350 o
-14 0 16 359.236 380.440 5.729 5.128 o
-14 0 18 82.248 80.108 3.697 12.312 o
-14 0 20 174.578 171.125 4.520 8.237 o
-14 0 22 28.588 26.144 2.499 26.955 o
-14 0 24 8.820 7.618 1.757 54.503 o
-14 0 26 1.845 3.413 2.092 38.440 o
-14 1 -12 2.518 1.757 0.924 196.985 o
-14 1 -11 27.059 25.200 1.178 121.227 o
-14 1 -10 1.798 2.976 0.833 242.598 o
-14 1 -9 20.922 18.496 1.016 163.123 o
-14 1 -8 54.766 48.815 1.564 68.782 o
-14 1 -7 3.230 3.179 0.802 261.373 o
-14 1 -6 404.426 422.937 2.610 24.697 o
-14 1 -5 24.594 22.711 0.955 184.612 o
-14 1 -4 68.821 66.295 1.361 90.846 o
-14 1 -3 125.068 126.932 1.656 61.396 o
-14 1 -2 45.341 47.555 1.503 74.472 o
-14 1 -1 12.414 12.036 0.904 205.937 o
-14 1 0 10.123 9.121 0.853 231.183 o
-14 1 1 58.917 58.687 1.483 76.526 o
-14 1 2 64.347 66.173 1.473 77.585 o
-14 1 3 10.266 11.193 0.924 196.985 o
-14 1 4 46.813 45.849 1.371 89.505 o
-14 1 5 2.785 1.808 0.691 352.774 o
-14 1 6 29.674 32.035 1.188 119.163 o
-14 1 7 295.868 298.676 2.326 31.106 o
-14 1 8 1.190 1.259 0.681 363.384 o
-14 1 9 45.937 44.701 1.392 86.911 o
-14 1 10 49.025 48.875 1.341 93.620 o
-14 1 12 129.926 121.427 2.113 37.704 o
-14 1 14 4.564 2.722 1.158 125.518 o
-14 1 15 69.654 66.731 2.387 29.538 o
-14 1 16 44.939 45.981 2.336 30.836 o
-14 1 17 168.759 166.097 3.118 17.308 o
-14 1 18 12.356 11.843 1.452 79.771 o
-14 1 19 11.473 9.466 1.432 82.050 o
-14 1 20 2.054 1.808 1.310 98.025 o
-14 1 21 51.066 55.630 2.519 26.522 o
-14 1 22 44.682 45.371 2.458 27.854 o
-14 1 23 56.758 60.048 2.468 27.625 o
-14 1 24 2.269 2.600 1.229 111.415 o
-14 1 25 14.232 11.386 1.615 64.524 o
-14 1 26 4.092 3.443 1.473 77.585 o
-14 1 27 5.150 7.232 1.524 72.499 o
-14 2 -12 2.356 2.448 1.026 159.909 o
-14 2 -11 32.278 30.908 1.524 72.499 o
-14 2 -10 24.449 22.071 1.270 104.399 o
-14 2 -9 6.676 4.723 1.006 166.435 o
-14 2 -8 86.841 86.466 1.808 51.484 o
-14 2 -7 0.655 0.853 0.762 289.996 o
-14 2 -6 65.965 65.746 1.463 78.666 o
-14 2 -5 133.910 138.745 1.717 57.114 o
-14 2 -4 0.025 0.102 0.691 352.774 o
-14 2 -3 46.676 47.352 1.280 102.748 o
-14 2 -2 54.677 53.578 1.351 92.217 o
-14 2 -1 158.645 159.485 1.808 51.484 o
-14 2 0 207.009 210.179 1.950 44.250 o
-14 2 1 75.150 74.755 1.381 88.194 o
-14 2 2 126.363 122.270 1.930 45.186 o
-14 2 3 373.966 377.413 2.844 20.806 o
-14 2 4 333.112 344.048 2.681 23.405 o
-14 2 5 21.876 21.320 0.945 188.603 o
-14 2 6 558.159 560.138 3.017 18.493 o
-14 2 7 55.794 56.016 1.544 70.604 o
-14 2 8 144.735 148.069 2.062 39.584 o
-14 2 9 5.693 5.881 0.792 268.118 o
-14 2 10 27.843 26.347 1.066 147.957 o
-14 2 11 23.731 23.422 1.026 159.909 o
-14 2 12 46.850 46.874 1.727 56.444 o
-14 2 13 192.824 196.599 2.560 25.687 o
-14 2 14 18.950 15.875 1.188 119.163 o
-14 2 15 39.408 34.899 1.991 42.462 o
-14 2 16 9.868 9.111 1.361 90.846 o
-14 2 17 192.805 191.581 3.220 16.233 o
-14 2 18 2.104 1.940 1.280 102.748 o
-14 2 19 24.686 21.330 1.635 62.931 o
-14 2 20 0.930 1.107 1.310 98.025 o
-14 2 21 25.562 26.926 1.625 63.720 o
-14 2 22 8.515 10.015 1.392 86.911 o
-14 2 23 0.453 1.656 1.259 106.089 o
-14 2 24 0.242 0.599 1.209 115.192 o
-14 2 25 0.018 1.371 1.574 67.897 o
-14 2 26 0.528 1.127 1.412 84.428 o
-14 2 27 12.958 12.777 1.625 63.720 o
-14 3 -13 43.701 38.475 1.656 61.396 o
-14 3 -12 27.820 26.185 1.392 86.911 o
-14 3 -11 6.984 5.962 1.097 139.852 o
-14 3 -10 53.633 47.342 1.869 48.181 o
-14 3 -9 4.189 4.042 0.995 169.849 o
-14 3 -8 35.849 38.942 1.676 59.917 o
-14 3 -7 4.394 2.641 0.853 231.183 o
-14 3 -6 50.327 49.475 1.463 78.666 o
-14 3 -5 78.892 74.552 1.554 69.684 o
-14 3 -4 18.035 17.795 0.924 196.985 o
-14 3 -3 0.233 0.223 0.650 398.249 o
-14 3 -2 31.272 31.680 1.138 130.041 o
-14 3 -1 69.782 70.459 1.432 82.050 o
-14 3 0 97.953 95.780 1.524 72.499 o
-14 3 1 418.022 421.881 2.600 24.891 o
-14 3 2 28.218 26.215 1.138 130.041 o
-14 3 4 49.580 43.127 1.158 125.518 o
-14 3 5 58.004 55.264 1.361 90.846 o
-14 3 6 60.549 56.046 1.442 80.898 o
-14 3 7 9.820 8.847 0.894 210.644 o
-14 3 8 25.696 26.215 1.138 130.041 o
-14 3 9 159.348 159.444 1.981 42.899 o
-14 3 11 218.065 219.107 2.275 32.510 o
-14 3 12 64.567 63.989 1.859 48.709 o
-14 3 13 9.386 8.572 1.056 150.816 o
-14 3 14 3.780 2.346 0.975 177.000 o
-14 3 15 13.833 13.164 1.158 125.518 o
-14 3 16 1.880 0.335 0.995 169.849 o
-14 3 17 37.454 32.848 1.950 44.250 o
-14 3 18 8.820 6.683 1.361 90.846 o
-14 3 19 9.671 8.633 1.432 82.050 o
-14 3 20 4.400 5.007 1.300 99.562 o
-14 3 21 0.383 0.223 1.178 121.227 o
-14 3 22 20.619 20.497 1.554 69.684 o
-14 3 23 22.216 22.183 1.584 67.029 o
-14 3 24 13.742 14.504 1.402 85.656 o
-14 3 25 0.166 1.371 1.554 69.684 o
-14 3 26 14.717 15.276 1.849 49.246 o
-14 3 27 0.689 0.538 1.371 89.505 o
-14 4 -13 0.380 0.701 1.036 156.789 o
-14 4 -12 6.126 5.942 1.107 137.297 o
-14 4 -11 4.893 5.759 1.087 142.478 o
-14 4 -10 1.831 1.351 0.985 173.369 o
-14 4 -9 45.512 49.668 1.838 49.792 o
-14 4 -8 12.834 9.639 1.056 150.816 o
-14 4 -7 2.188 0.650 0.833 242.598 o
-14 4 -6 6.142 5.393 0.813 254.880 o
-14 4 -5 49.898 48.103 1.432 82.050 o
-14 4 -4 4.433 4.520 0.752 297.887 o
-14 4 -3 173.752 171.379 1.899 46.648 o
-14 4 -2 81.112 83.643 1.442 80.898 o
-14 4 -1 95.251 90.448 1.534 71.542 o
-14 4 0 32.000 32.218 1.199 117.152 o
-14 4 1 191.827 195.766 2.042 40.376 o
-14 4 3 340.573 337.537 2.438 28.320 o
-14 4 4 10.590 10.604 0.884 215.514 o
-14 4 5 138.411 141.182 1.767 53.879 o
-14 4 6 35.866 32.401 1.341 93.620 o
-14 4 7 9.963 6.592 0.823 248.625 o
-14 4 8 28.471 28.490 1.310 98.025 o
-14 4 9 2.716 1.899 0.731 314.666 o
-14 4 10 172.171 174.944 2.082 38.816 o
-14 4 11 110.689 117.080 2.011 41.609 o
-14 4 12 124.901 122.219 1.991 42.462 o
-14 4 13 89.917 88.701 2.052 39.977 o
-14 4 14 26.654 23.696 1.300 99.562 o
-14 4 15 55.151 59.398 1.950 44.250 o
-14 4 16 1.562 1.077 0.995 169.849 o
-14 4 17 54.505 53.070 2.001 42.032 o
-14 4 19 56.337 51.983 2.428 28.557 o
-14 4 20 8.062 8.837 1.402 85.656 o
-14 4 21 2.895 2.560 1.219 113.280 o
-14 4 22 4.151 4.479 1.290 101.136 o
-14 4 23 3.255 3.596 1.280 102.748 o
-14 4 26 1.286 2.072 1.534 71.542 o
-14 4 27 2.504 2.133 1.503 74.472 o
-14 5 -13 14.431 12.107 1.229 111.415 o
-14 5 -12 31.396 28.226 1.442 80.898 o
-14 5 -11 37.085 30.877 1.513 73.475 o
-14 5 -10 3.222 2.194 1.016 163.123 o
-14 5 -9 1.435 0.965 0.955 184.612 o
-14 5 -8 0.395 0.843 0.924 196.985 o
-14 5 -7 170.679 165.975 2.214 34.324 o
-14 5 -6 13.247 13.102 0.945 188.603 o
-14 5 -5 26.793 26.408 1.077 145.179 o
-14 5 -4 26.211 24.732 1.056 150.816 o
-14 5 -3 65.082 61.044 1.432 82.050 o
-14 5 -2 8.499 7.130 0.741 306.104 o
-14 5 -1 69.173 68.641 1.452 79.771 o
-14 5 0 2.674 1.717 0.681 363.384 o
-14 5 1 3.173 3.291 0.741 306.104 o
-14 5 2 33.197 35.854 1.422 83.226 o
-14 5 3 1.117 0.376 0.741 306.104 o
-14 5 6 4.627 2.407 0.752 297.887 o
-14 5 7 43.178 44.762 1.341 93.620 o
-14 5 8 0.979 0.569 0.762 289.996 o
-14 5 9 12.408 10.441 0.863 225.776 o
-14 5 10 17.857 17.947 0.985 173.369 o
-14 5 11 174.659 175.635 2.194 34.963 o
-14 5 12 1.670 1.452 0.823 248.625 o
-14 5 13 24.701 23.645 1.270 104.399 o
-14 5 14 4.330 3.220 0.904 205.937 o
-14 5 15 76.992 74.420 1.859 48.709 o
-14 5 16 25.889 25.707 1.320 96.522 o
-14 5 17 35.046 34.402 1.584 67.029 o
-14 5 18 22.237 21.452 1.270 104.399 o
-14 5 19 0.580 0.173 1.046 153.759 o
-14 5 20 22.436 21.706 1.635 62.931 o
-14 5 21 7.350 7.222 1.310 98.025 o
-14 5 22 20.765 20.852 1.544 70.604 o
-14 5 23 2.135 1.066 1.229 111.415 o
-14 5 24 10.748 9.873 1.422 83.226 o
-14 5 26 2.634 3.413 1.574 67.897 o
-14 6 -12 3.995 4.408 0.985 173.369 o
-14 6 -11 1.749 2.387 0.965 180.746 o
-14 6 -10 13.803 12.371 1.168 123.344 o
-14 6 -9 4.770 4.957 1.046 153.759 o
-14 6 -7 6.163 5.769 0.924 196.985 o
-14 6 -6 105.965 106.862 1.798 52.068 o
-14 6 -5 21.474 16.444 0.965 180.746 o
-14 6 -4 2.141 1.463 0.741 306.104 o
-14 6 -3 37.725 36.281 1.320 96.522 o
-14 6 -2 119.375 117.130 1.696 58.490 o
-14 6 -1 102.172 103.114 1.625 63.720 o
-14 6 0 0.374 0.345 0.711 332.904 o
-14 6 1 241.559 232.534 2.509 26.738 o
-14 6 2 62.758 59.378 1.635 62.931 o
-14 6 3 251.103 242.803 2.478 27.399 o
-14 6 4 2.056 1.046 0.762 289.996 o
-14 6 5 119.078 119.020 1.737 55.786 o
-14 6 7 132.176 131.584 1.818 50.911 o
-14 6 8 142.865 140.065 1.859 48.709 o
-14 6 9 27.106 28.826 1.331 95.054 o
-14 6 10 130.068 128.486 1.981 42.899 o
-14 6 11 57.100 59.469 1.717 57.114 o
-14 6 12 374.178 378.053 2.966 19.131 o
-14 6 13 1.907 1.188 0.945 188.603 o
-14 6 14 110.913 112.489 2.214 34.324 o
-14 6 15 65.897 65.838 1.879 47.662 o
-14 6 16 207.144 207.568 2.549 25.892 o
-14 6 17 56.728 57.103 1.859 48.709 o
-14 6 18 50.718 48.428 1.828 50.347 o
-14 6 19 23.576 19.837 1.259 106.089 o
-14 6 20 24.806 24.824 1.320 96.522 o
-14 6 21 5.429 5.099 1.056 150.816 o
-14 6 22 1.723 1.402 1.107 137.297 o
-14 6 23 9.838 9.812 1.392 86.911 o
-14 6 26 9.574 8.776 1.676 59.917 o
-14 7 -13 4.331 4.154 1.016 163.123 o
-14 7 -12 6.806 5.464 1.016 163.123 o
-14 7 -11 138.294 132.061 2.336 30.836 o
-14 7 -9 44.861 40.273 1.605 65.343 o
-14 7 -8 0.524 0.934 0.813 254.880 o
-14 7 -7 276.837 282.700 2.681 23.405 o
-14 7 -6 51.826 52.400 1.554 69.684 o
-14 7 -5 151.834 151.705 1.970 43.342 o
-14 7 -4 78.156 80.514 1.615 64.524 o
-14 7 -3 453.733 459.827 2.864 20.512 o
-14 7 -2 21.774 18.333 0.934 192.726 o
-14 7 -1 5.169 4.916 0.874 220.556 o
-14 7 0 9.568 10.472 0.975 177.000 o
-14 7 1 4.889 4.398 0.853 231.183 o
-14 7 2 1.007 1.087 0.802 261.373 o
-14 7 3 63.058 64.761 1.686 59.197 o
-14 7 4 19.206 17.236 1.046 153.759 o
-14 7 6 18.002 15.855 0.924 196.985 o
-14 7 7 155.123 163.253 1.818 50.911 o
-14 7 8 1.221 1.229 0.721 323.592 o
-14 7 9 25.619 22.741 1.209 115.192 o
-14 7 10 43.604 42.639 1.534 71.542 o
-14 7 11 125.267 117.608 1.991 42.462 o
-14 7 12 48.379 45.585 1.635 62.931 o
-14 7 13 172.500 172.313 2.499 26.955 o
-14 7 14 24.875 27.556 1.463 78.666 o
-14 7 15 68.954 63.542 1.950 44.250 o
-14 7 16 48.645 44.386 1.717 57.114 o
-14 7 17 7.982 6.368 1.046 153.759 o
-14 7 18 15.114 13.986 1.168 123.344 o
-14 7 19 15.028 13.844 1.178 121.227 o
-14 7 21 10.243 11.924 1.148 127.749 o
-14 7 22 1.548 1.564 0.975 177.000 o
-14 7 23 4.296 3.474 1.107 137.297 o
-14 7 24 2.979 2.367 1.178 121.227 o
-14 7 25 5.931 5.789 1.615 64.524 o
-14 8 -13 1.522 0.721 0.975 177.000 o
-14 8 -12 14.362 13.224 1.138 130.041 o
-14 8 -11 6.377 5.505 1.006 166.435 o
-14 8 -9 35.738 39.826 1.625 63.720 o
-14 8 -8 15.831 18.272 1.056 150.816 o
-14 8 -7 8.847 8.958 0.914 201.386 o
-14 8 -6 6.890 5.028 0.802 261.373 o
-14 8 -5 10.445 8.603 0.833 242.598 o
-14 8 -4 0.511 1.127 0.752 297.887 o
-14 8 -3 11.256 9.080 0.853 231.183 o
-14 8 -2 12.044 10.604 0.924 196.985 o
-14 8 -1 19.587 19.969 1.209 115.192 o
-14 8 0 19.306 16.668 1.148 127.749 o
-14 8 1 0.499 0.345 0.823 248.625 o
-14 8 2 57.283 53.619 1.645 62.156 o
-14 8 3 20.476 20.426 1.127 132.394 o
-14 8 4 94.696 98.309 1.889 47.151 o
-14 8 5 39.683 38.576 1.381 88.194 o
-14 8 6 2.290 1.970 0.731 314.666 o
-14 8 7 100.300 101.418 1.747 55.139 o
-14 8 8 40.800 39.247 1.666 60.650 o
-14 8 9 83.071 85.065 1.991 42.462 o
-14 8 10 250.619 250.217 2.580 25.284 o
-14 8 11 181.617 189.367 2.326 31.106 o
-14 8 12 247.557 260.151 2.631 24.317 o
-14 8 13 52.514 50.358 1.869 48.181 o
-14 8 14 172.207 175.848 2.590 25.086 o
-14 8 15 56.646 56.778 1.940 44.715 o
-14 8 16 75.082 76.188 2.062 39.584 o
-14 8 17 49.406 48.510 1.828 50.347 o
-14 8 18 19.142 19.116 1.249 107.821 o
-14 8 19 30.201 27.241 1.381 88.194 o
-14 8 20 3.228 2.956 1.026 159.909 o
-14 8 23 0.003 0.254 0.934 192.726 o
-14 8 24 5.638 4.997 1.219 113.280 o
-14 8 25 8.269 8.735 1.706 57.796 o
-14 8 26 8.636 9.426 1.706 57.796 o
-14 9 -13 3.327 1.696 0.995 169.849 o
-14 9 -12 32.816 32.116 1.473 77.585 o
-14 9 -11 7.439 5.891 1.026 159.909 o
-14 9 -10 47.912 43.411 1.727 56.444 o
-14 9 -9 36.068 32.675 1.442 80.898 o
-14 9 -8 119.483 120.259 1.950 44.250 o
-14 9 -7 27.690 25.017 1.158 125.518 o
-14 9 -6 226.607 219.086 2.245 33.399 o
-14 9 -4 56.366 54.736 1.452 79.771 o
-14 9 -3 45.368 46.092 1.432 82.050 o
-14 9 -2 131.630 128.191 1.798 52.068 o
-14 9 -1 6.798 7.039 1.016 163.123 o
-14 9 0 45.044 43.218 1.727 56.444 o
-14 9 1 22.302 19.928 1.209 115.192 o
-14 9 2 64.563 69.596 1.910 46.153 o
-14 9 3 1.015 0.670 0.874 220.556 o
-14 9 4 30.490 25.413 1.331 95.054 o
-14 9 5 1.007 1.300 0.782 275.127 o
-14 9 6 116.942 122.209 1.930 45.186 o
-14 9 7 56.781 52.908 1.615 64.524 o
-14 9 8 315.693 319.194 2.763 22.048 o
-14 9 10 395.186 396.864 3.474 13.946 o
-14 9 11 12.234 9.466 1.016 163.123 o
-14 9 12 227.877 239.756 2.590 25.086 o
-14 9 13 49.347 46.986 1.737 55.786 o
-14 9 14 148.738 146.159 2.438 28.320 o
-14 9 15 12.193 9.913 1.148 127.749 o
-14 9 16 61.367 64.558 2.275 32.510 o
-14 9 17 1.496 0.701 1.026 159.909 o
-14 9 18 8.855 10.838 1.138 130.041 o
-14 9 19 10.684 10.512 1.138 130.041 o
-14 9 20 4.972 4.286 1.056 150.816 o
-14 9 21 1.275 0.782 0.995 169.849 o
-14 9 22 0.291 0.477 1.006 166.435 o
-14 9 23 12.948 13.560 1.300 99.562 o
-14 9 24 13.895 14.890 1.371 89.505 o
-14 9 26 13.162 15.581 1.818 50.911 o
-14 10 -13 0.683 0.284 0.975 177.000 o
-14 10 -12 27.507 24.946 1.310 98.025 o
-14 10 -11 5.413 5.810 1.036 156.789 o
-14 10 -10 27.865 25.982 1.280 102.748 o
-14 10 -9 3.429 4.672 0.995 169.849 o
-14 10 -7 1.293 1.310 0.843 236.787 o
-14 10 -6 1.371 0.081 0.802 261.373 o
-14 10 -5 67.576 68.123 1.635 62.931 o
-14 10 -4 7.893 6.846 0.863 225.776 o
-14 10 -3 9.130 9.304 0.884 215.514 o
-14 10 -2 24.307 24.438 1.148 127.749 o
-14 10 0 3.501 2.245 0.833 242.598 o
-14 10 1 9.420 9.527 0.945 188.603 o
-14 10 2 14.808 13.824 1.138 130.041 o
-14 10 3 72.322 71.932 1.960 43.793 o
-14 10 4 156.766 155.585 2.438 28.320 o
-14 10 5 9.277 8.278 0.924 196.985 o
-14 10 6 64.686 65.909 1.706 57.796 o
-14 10 8 42.145 40.557 1.757 54.503 o
-14 10 9 79.140 73.100 2.255 33.099 o
-14 10 10 7.751 6.236 1.087 142.478 o
-14 10 11 159.524 163.152 2.549 25.892 o
-14 10 12 10.762 10.330 1.168 123.344 o
-14 10 13 161.753 162.705 2.570 25.484 o
-14 10 15 49.207 46.610 1.889 47.151 o
-14 10 16 43.710 48.916 1.970 43.342 o
-14 10 17 49.286 47.311 2.001 42.032 o
-14 10 19 7.434 7.039 1.097 139.852 o
-14 10 20 12.880 14.443 1.209 115.192 o
-14 10 21 0.007 0.853 1.107 137.297 o
-14 10 23 4.803 5.038 1.168 123.344 o
-14 10 24 0.826 0.894 1.188 119.163 o
-14 10 25 1.696 2.295 1.280 102.748 o
-14 11 -13 7.658 8.359 1.097 139.852 o
-14 11 -12 36.681 34.178 1.554 69.684 o
-14 11 -11 28.569 26.195 1.310 98.025 o
-14 11 -10 26.871 25.342 1.290 101.136 o
-14 11 -9 37.164 34.889 1.483 76.526 o
-14 11 -8 9.243 8.075 0.975 177.000 o
-14 11 -7 8.313 7.100 0.965 180.746 o
-14 11 -6 245.606 237.806 2.549 25.892 o
-14 11 -5 15.534 14.626 0.995 169.849 o
-14 11 -4 84.724 79.915 1.676 59.917 o
-14 11 -2 31.490 29.983 1.280 102.748 o
-14 11 -1 9.214 8.278 0.965 180.746 o
-14 11 0 0.209 0.945 0.833 242.598 o
-14 11 1 24.965 22.589 1.178 121.227 o
-14 11 2 14.056 16.038 1.077 145.179 o
-14 11 3 58.743 57.844 1.706 57.796 o
-14 11 4 110.385 118.420 2.011 41.609 o
-14 11 5 103.247 104.353 1.777 53.265 o
-14 11 6 7.223 7.283 0.945 188.603 o
-14 11 7 16.926 14.768 1.066 147.957 o
-14 11 8 1.361 1.920 1.066 147.957 o
-14 11 9 89.177 82.272 2.163 35.955 o
-14 11 10 6.007 5.576 1.087 142.478 o
-14 11 11 94.140 98.675 2.265 32.802 o
-14 11 12 170.078 175.421 2.671 23.583 o
-14 11 13 9.994 8.989 1.056 150.816 o
-14 11 14 6.279 5.231 1.117 134.812 o
-14 11 15 1.023 0.691 1.046 153.759 o
-14 11 16 104.494 108.233 2.336 30.836 o
-14 11 18 6.470 4.987 1.107 137.297 o
-14 11 19 38.292 37.103 1.859 48.709 o
-14 11 20 10.124 8.867 1.270 104.399 o
-14 11 21 10.735 11.173 1.320 96.522 o
-14 11 22 2.745 1.666 1.117 134.812 o
-14 11 24 5.378 6.978 1.320 96.522 o
-14 11 25 13.255 12.310 1.615 64.524 o
-14 12 -13 5.268 4.804 1.117 134.812 o
-14 12 -12 0.082 0.691 1.077 145.179 o
-14 12 -11 27.553 26.388 1.331 95.054 o
-14 12 -10 1.088 1.920 0.975 177.000 o
-14 12 -9 59.152 57.397 1.777 53.265 o
-14 12 -8 25.291 25.474 1.290 101.136 o
-14 12 -7 5.946 6.805 1.006 166.435 o
-14 12 -6 35.821 35.651 1.473 77.585 o
-14 12 -5 3.584 2.143 0.853 231.183 o
-14 12 -4 42.874 40.465 1.483 76.526 o
-14 12 -3 4.086 4.093 0.884 215.514 o
-14 12 -2 57.551 54.645 1.635 62.931 o
-14 12 -1 74.981 73.963 1.879 47.662 o
-14 12 0 0.016 0.427 0.853 231.183 o
-14 12 1 10.803 12.767 1.056 150.816 o
-14 12 2 208.671 213.734 2.539 26.100 o
-14 12 3 73.600 73.537 1.838 49.792 o
-14 12 4 25.328 24.285 1.219 113.280 o
-14 12 5 95.009 91.342 1.747 55.139 o
-14 12 7 23.983 23.229 1.087 142.478 o
-14 12 8 4.260 3.941 0.975 177.000 o
-14 12 9 103.277 99.823 2.021 41.192 o
-14 12 10 6.806 8.105 1.036 156.789 o
-14 12 11 228.345 232.585 2.956 19.263 o
-14 12 12 54.137 55.447 2.021 41.192 o
-14 12 13 211.296 209.518 2.641 24.131 o
-14 12 14 0.278 0.741 1.046 153.759 o
-14 12 15 2.968 3.139 1.087 142.478 o
-14 12 16 48.692 50.226 2.692 23.229 o
-14 12 17 22.955 22.782 1.869 48.181 o
-14 12 18 23.059 20.659 1.656 61.396 o
-14 12 19 1.324 2.732 1.239 109.596 o
-14 12 20 27.147 25.951 1.544 70.604 o
-14 12 21 4.191 6.338 1.219 113.280 o
-14 12 22 0.008 0.305 1.097 139.852 o
-14 12 23 9.297 7.658 1.219 113.280 o
-14 12 24 3.352 4.378 1.249 107.821 o
-14 12 25 0.783 0.894 1.371 89.505 o
-14 13 -13 15.858 14.149 1.249 107.821 o
-14 13 -12 54.116 53.558 2.062 39.584 o
-14 13 -11 32.893 30.247 1.534 71.542 o
-14 13 -10 8.961 8.298 1.168 123.344 o
-14 13 -9 0.091 0.396 0.934 192.726 o
-14 13 -8 4.520 3.027 0.965 180.746 o
-14 13 -7 139.806 144.016 2.245 33.399 o
-14 13 -6 8.706 8.684 1.036 156.789 o
-14 13 -5 68.424 68.915 1.696 58.490 o
-14 13 -4 1.258 1.016 0.823 248.625 o
-14 13 -3 2.484 1.970 0.863 225.776 o
-14 13 -2 0.814 1.127 0.904 205.937 o
-14 13 -1 0.844 1.158 0.894 210.644 o
-14 13 0 61.645 65.147 1.838 49.792 o
-14 13 1 0.090 0.183 0.874 220.556 o
-14 13 2 3.147 2.316 0.914 201.386 o
-14 13 3 210.729 216.029 2.570 25.484 o
-14 13 4 5.007 3.230 0.934 192.726 o
-14 13 5 5.000 3.149 0.833 242.598 o
-14 13 6 21.254 16.993 1.036 156.789 o
-14 13 7 26.401 28.135 1.300 99.562 o
-14 13 8 105.272 116.633 2.285 32.222 o
-14 13 9 22.600 17.247 1.138 130.041 o
-14 13 10 90.171 84.973 2.113 37.704 o
-14 13 11 129.152 127.602 2.174 35.620 o
-14 13 12 25.731 22.630 1.148 127.749 o
-14 13 13 3.142 1.798 0.863 225.776 o
-14 13 14 3.220 2.844 1.056 150.816 o
-14 13 15 57.651 61.653 2.275 32.510 o
-14 13 16 20.330 22.691 1.666 60.650 o
-14 13 17 0.572 1.635 1.442 80.898 o
-14 13 18 14.577 14.413 1.737 55.786 o
-14 13 19 1.597 1.138 1.503 74.472 o
-14 13 20 8.859 10.208 1.503 74.472 o
-14 13 21 12.457 9.202 1.473 77.585 o
-14 13 22 4.890 4.053 1.188 119.163 o
-14 13 24 0.272 1.066 1.209 115.192 o
-14 14 -12 11.797 8.826 1.300 99.562 o
-14 14 -11 9.453 9.862 1.351 92.217 o
-14 14 -10 9.131 7.262 1.290 101.136 o
-14 14 -9 14.170 12.402 1.239 109.596 o
-14 14 -8 2.513 1.889 0.945 188.603 o
-14 14 -7 24.105 23.239 1.249 107.821 o
-14 14 -6 8.424 9.629 1.066 147.957 o
-14 14 -5 4.043 3.667 0.904 205.937 o
-14 14 -4 46.754 47.118 1.727 56.444 o
-14 14 -3 1.245 1.188 0.874 220.556 o
-14 14 -2 17.103 14.453 1.138 130.041 o
-14 14 -1 47.703 50.562 1.808 51.484 o
-14 14 0 2.169 3.006 0.934 192.726 o
-14 14 1 0.907 1.534 0.904 205.937 o
-14 14 2 51.224 49.322 1.727 56.444 o
-14 14 3 45.980 44.630 1.747 55.139 o
-14 14 4 13.783 13.316 1.097 139.852 o
-14 14 5 81.392 81.124 1.757 54.503 o
-14 14 7 41.961 45.737 1.676 59.917 o
-14 14 8 1.192 2.001 0.975 177.000 o
-14 14 9 0.252 0.874 0.904 205.937 o
-14 14 10 13.891 13.570 1.209 115.192 o
-14 14 11 77.448 80.616 2.163 35.955 o
-14 14 12 67.655 69.596 1.930 45.186 o
-14 14 13 1.667 1.828 0.955 184.612 o
-14 14 14 6.574 6.958 1.168 123.344 o
-14 14 15 1.022 1.422 1.056 150.816 o
-14 14 16 19.215 18.506 1.381 88.194 o
-14 14 18 15.936 17.429 1.828 50.347 o
-14 14 19 0.692 1.056 1.493 75.488 o
-14 14 20 0.807 1.930 1.473 77.585 o
-14 14 21 25.184 25.433 1.727 56.444 o
-14 14 22 1.280 1.798 1.290 101.136 o
-14 14 23 0.901 0.386 1.442 80.898 o
-14 14 24 1.112 0.325 1.381 88.194 o
-14 15 -13 0.023 0.223 1.097 139.852 o
-14 15 -11 36.934 35.560 1.798 52.068 o
-14 15 -10 9.408 10.248 1.341 93.620 o
-14 15 -9 11.455 10.624 1.219 113.280 o
-14 15 -8 10.298 9.934 1.209 115.192 o
-14 15 -7 64.376 65.269 2.062 39.584 o
-14 15 -6 0.078 0.528 0.914 201.386 o
-14 15 -5 97.266 94.897 2.021 41.192 o
-14 15 -4 7.967 7.171 1.026 159.909 o
-14 15 -3 9.231 8.694 1.107 137.297 o
-14 15 -2 16.267 12.473 1.158 125.518 o
-14 15 -1 13.419 15.642 1.188 119.163 o
-14 15 0 3.168 2.895 0.975 177.000 o
-14 15 1 8.271 9.121 1.077 145.179 o
-14 15 2 0.421 0.488 0.934 192.726 o
-14 15 3 63.174 64.121 1.940 44.715 o
-14 15 4 21.845 20.690 1.239 109.596 o
-14 15 5 59.866 61.368 1.696 58.490 o
-14 15 6 15.245 14.453 1.107 137.297 o
-14 15 7 11.247 10.380 1.148 127.749 o
-14 15 8 74.591 76.726 2.113 37.704 o
-14 15 9 37.732 38.282 1.777 53.265 o
-14 15 10 0.920 0.528 1.006 166.435 o
-14 15 11 75.928 72.826 1.970 43.342 o
-14 15 12 0.570 0.041 0.924 196.985 o
-14 15 13 44.374 48.865 1.869 48.181 o
-14 15 14 33.729 32.086 1.605 65.343 o
-14 15 15 18.898 16.647 1.361 90.846 o
-14 15 16 25.992 26.104 1.524 72.499 o
-14 15 17 18.628 19.999 1.564 68.782 o
-14 15 18 45.452 48.428 2.387 29.538 o
-14 15 19 1.087 0.701 1.188 119.163 o
-14 15 20 2.393 1.046 1.463 78.666 o
-14 15 21 9.992 11.782 1.534 71.542 o
-14 15 22 11.913 11.742 1.503 74.472 o
-14 15 23 6.610 5.993 1.544 70.604 o
-14 16 -12 1.077 0.467 1.127 132.394 o
-14 16 -11 10.941 9.456 1.290 101.136 o
-14 16 -10 7.622 7.161 1.239 109.596 o
-14 16 -8 5.192 4.642 1.127 132.394 o
-14 16 -7 36.009 33.041 1.595 66.178 o
-14 16 -6 10.813 12.209 1.229 111.415 o
-14 16 -5 16.190 14.078 1.219 113.280 o
-14 16 -3 6.612 6.125 1.087 142.478 o
-14 16 -2 0.601 0.853 0.995 169.849 o
-14 16 -1 148.551 152.192 2.488 27.176 o
-14 16 0 3.535 3.057 1.066 147.957 o
-14 16 1 101.837 99.965 2.275 32.510 o
-14 16 2 42.091 39.876 1.869 48.181 o
-14 16 3 225.086 234.566 2.966 19.131 o
-14 16 5 171.167 171.267 2.468 27.625 o
-14 16 6 5.337 4.063 0.975 177.000 o
-14 16 7 120.926 122.859 2.438 28.320 o
-14 16 8 3.274 3.646 1.006 166.435 o
-14 16 9 21.096 18.882 1.249 107.821 o
-14 16 10 8.268 6.927 1.168 123.344 o
-14 16 11 5.440 6.897 1.066 147.957 o
-14 16 12 16.637 17.968 1.249 107.821 o
-14 16 13 27.046 27.129 1.371 89.505 o
-14 16 14 1.596 1.686 0.975 177.000 o
-14 16 15 37.107 39.368 1.889 47.151 o
-14 16 16 3.325 2.742 1.168 123.344 o
-14 16 17 26.435 27.424 1.574 67.897 o
-14 16 18 3.568 4.215 1.331 95.054 o
-14 16 20 0.344 0.010 1.219 113.280 o
-14 16 21 24.788 24.153 1.574 67.897 o
-14 16 22 6.162 8.461 1.422 83.226 o
-14 17 -13 2.487 1.473 1.249 107.821 o
-14 17 -12 1.713 1.838 1.127 132.394 o
-14 17 -11 1.011 0.934 1.138 130.041 o
-14 17 -10 5.341 4.307 1.199 117.152 o
-14 17 -9 1.520 0.995 1.036 156.789 o
-14 17 -8 8.735 7.943 1.188 119.163 o
-14 17 -7 2.546 2.255 1.087 142.478 o
-14 17 -6 15.382 12.564 1.361 90.846 o
-14 17 -5 20.916 19.837 1.473 77.585 o
-14 17 -4 12.858 10.756 1.320 96.522 o
-14 17 -3 8.109 7.597 1.117 134.812 o
-14 17 -2 25.288 25.281 1.412 84.428 o
-14 17 0 3.071 4.967 1.148 127.749 o
-14 17 1 0.728 0.274 1.056 150.816 o
-14 17 2 29.187 26.104 1.463 78.666 o
-14 17 3 0.617 1.219 1.148 127.749 o
-14 17 4 10.887 9.761 1.310 98.025 o
-14 17 5 1.741 0.833 0.965 180.746 o
-14 17 6 18.294 16.861 1.310 98.025 o
-14 17 8 28.741 25.738 1.371 89.505 o
-14 17 10 3.781 2.803 1.016 163.123 o
-14 17 11 0.709 0.904 0.955 184.612 o
-14 17 12 7.841 6.338 1.056 150.816 o
-14 17 13 2.156 2.184 1.006 166.435 o
-14 17 14 0.457 0.660 0.975 177.000 o
-14 17 15 0.975 1.920 1.138 130.041 o
-14 17 16 6.606 5.647 1.229 111.415 o
-14 17 17 7.779 8.258 1.290 101.136 o
-14 17 18 30.752 30.298 1.747 55.139 o
-14 17 19 4.806 4.469 1.300 99.562 o
-14 17 20 16.927 19.024 1.605 65.343 o
-14 17 21 7.614 7.547 1.249 107.821 o
-14 17 22 25.834 25.443 1.574 67.897 o
-14 18 -12 24.921 23.584 1.483 76.526 o
-14 18 -11 6.450 5.536 1.209 115.192 o
-14 18 -10 1.362 1.290 1.127 132.394 o
-14 18 -8 0.147 0.386 1.026 159.909 o
-14 18 -7 7.285 6.561 1.270 104.399 o
-14 18 -6 7.100 6.582 1.280 102.748 o
-14 18 -5 2.862 3.484 1.361 90.846 o
-14 18 -4 25.332 23.524 1.564 68.782 o
-14 18 -3 42.834 43.827 2.235 33.703 o
-14 18 -2 119.717 125.804 2.915 19.804 o
-14 18 -1 39.326 39.186 1.889 47.151 o
-14 18 0 21.505 22.376 1.442 80.898 o
-14 18 1 31.802 31.578 1.717 57.114 o
-14 18 2 60.186 60.749 2.336 30.836 o
-14 18 3 26.321 23.442 1.595 66.178 o
-14 18 4 22.668 20.893 1.554 69.684 o
-14 18 5 28.432 27.932 1.554 69.684 o
-14 18 6 25.883 27.089 1.524 72.499 o
-14 18 7 3.312 3.220 1.056 150.816 o
-14 18 10 9.477 8.705 1.117 134.812 o
-14 18 11 2.449 2.438 1.016 163.123 o
-14 18 12 1.734 1.077 0.995 169.849 o
-14 18 13 4.483 3.860 1.056 150.816 o
-14 18 14 8.919 8.054 1.138 130.041 o
-14 18 15 29.754 29.252 1.686 59.197 o
-14 18 16 34.287 36.667 1.950 44.250 o
-14 18 17 12.354 11.904 1.341 93.620 o
-14 18 18 20.157 17.917 1.554 69.684 o
-14 18 19 14.786 14.768 1.513 73.475 o
-14 18 20 38.633 40.354 2.174 35.620 o
-14 18 21 6.335 7.181 1.239 109.596 o
-14 19 -12 10.713 9.395 1.381 88.194 o
-14 19 -11 8.283 9.700 1.259 106.089 o
-14 19 -10 7.874 9.253 1.270 104.399 o
-14 19 -9 4.538 5.068 1.097 139.852 o
-14 19 -8 1.336 1.666 1.087 142.478 o
-14 19 -7 33.272 31.812 1.940 44.715 o
-14 19 -5 19.372 18.496 1.676 59.917 o
-14 19 -4 3.827 3.809 1.239 109.596 o
-14 19 -3 27.508 25.139 1.737 55.786 o
-14 19 -2 25.805 24.641 1.717 57.114 o
-14 19 0 13.512 12.635 1.432 82.050 o
-14 19 1 1.207 0.620 1.168 123.344 o
-14 19 2 5.093 4.337 1.219 113.280 o
-14 19 3 22.743 22.102 1.584 67.029 o
-14 19 4 2.311 1.666 1.168 123.344 o
-14 19 5 1.323 1.158 1.127 132.394 o
-14 19 6 6.966 6.968 1.188 119.163 o
-14 19 7 0.232 0.325 0.995 169.849 o
-14 19 8 0.610 0.650 0.995 169.849 o
-14 19 9 4.755 6.348 1.046 153.759 o
-14 19 10 2.869 2.011 1.016 163.123 o
-14 19 11 2.154 2.631 1.036 156.789 o
-14 19 13 6.129 7.344 1.138 130.041 o
-14 19 14 0.400 0.366 1.036 156.789 o
-14 19 15 2.124 2.468 1.138 130.041 o
-14 19 16 0.278 0.772 1.148 127.749 o
-14 19 17 4.353 3.657 1.199 117.152 o
-14 19 18 3.210 2.631 1.300 99.562 o
-14 19 19 5.078 5.505 1.320 96.522 o
-14 19 20 0.144 0.427 1.219 113.280 o
-14 20 -11 2.746 3.849 1.259 106.089 o
-14 20 -10 2.748 1.991 1.127 132.394 o
-14 20 -9 0.002 0.041 1.138 130.041 o
-14 20 -8 2.146 1.026 1.239 109.596 o
-14 20 -7 7.679 6.734 1.402 85.656 o
-14 20 -6 51.875 51.648 2.458 27.854 o
-14 20 -5 2.862 2.905 1.341 93.620 o
-14 20 -4 0.262 0.609 1.199 117.152 o
-14 20 -3 3.758 3.494 1.351 92.217 o
-14 20 -2 24.715 25.646 1.970 43.342 o
-14 20 -1 7.916 9.314 1.635 62.931 o
-14 20 0 5.854 5.627 1.544 70.604 o
-14 20 2 68.522 68.925 2.468 27.625 o
-14 20 3 18.344 20.466 1.564 68.782 o
-14 20 4 17.275 18.212 1.524 72.499 o
-14 20 5 0.290 0.112 1.117 134.812 o
-14 20 6 39.368 37.114 1.798 52.068 o
-14 20 7 9.916 9.609 1.178 121.227 o
-14 20 8 0.021 1.036 1.046 153.759 o
-14 20 9 18.388 20.812 1.341 93.620 o
-14 20 10 17.466 17.348 1.290 101.136 o
-14 20 11 0.458 0.731 1.026 159.909 o
-14 20 12 18.666 19.979 1.361 90.846 o
-14 20 13 5.125 5.596 1.138 130.041 o
-14 20 14 5.274 5.200 1.107 137.297 o
-14 20 15 12.310 12.818 1.351 92.217 o
-14 20 16 13.947 14.403 1.371 89.505 o
-14 20 17 5.294 4.540 1.209 115.192 o
-14 20 18 1.437 0.437 1.239 109.596 o
-14 20 19 4.152 3.057 1.270 104.399 o
-14 21 -10 6.737 5.119 1.757 54.503 o
-14 21 -9 0.676 0.447 1.381 88.194 o
-14 21 -7 5.947 7.872 1.625 63.720 o
-14 21 -6 3.076 2.844 1.534 71.542 o
-14 21 -4 8.899 8.095 1.706 57.796 o
-14 21 -3 0.101 0.102 1.371 89.505 o
-14 21 -2 10.042 10.289 1.686 59.197 o
-14 21 -1 4.604 6.937 1.595 66.178 o
-14 21 0 11.454 13.174 1.757 54.503 o
-14 21 1 3.159 3.240 1.513 73.475 o
-14 21 2 17.710 17.094 1.828 50.347 o
-14 21 3 22.194 21.259 1.920 45.666 o
-14 21 4 12.662 11.701 1.615 64.524 o
-14 21 6 8.488 8.349 1.199 117.152 o
-14 21 7 2.477 2.742 1.087 142.478 o
-14 21 8 9.036 8.562 1.199 117.152 o
-14 21 9 0.214 0.376 1.016 163.123 o
-14 21 10 14.185 14.382 1.270 104.399 o
-14 21 12 4.735 3.139 1.056 150.816 o
-14 21 13 4.352 4.398 1.077 145.179 o
-14 21 14 5.748 7.922 1.138 130.041 o
-14 21 15 2.809 3.362 1.178 121.227 o
-14 21 16 3.546 3.149 1.178 121.227 o
-14 21 17 8.605 8.054 1.249 107.821 o
-14 22 -9 4.659 4.946 1.483 76.526 o
-14 22 -7 28.674 34.392 2.499 26.955 o
-14 22 -6 1.412 2.367 1.524 72.499 o
-14 22 -5 1.663 1.656 1.534 71.542 o
-14 22 -4 25.424 25.301 2.082 38.816 o
-14 22 -3 7.761 10.188 1.625 63.720 o
-14 22 -2 71.286 74.562 2.966 19.131 o
-14 22 -1 12.922 15.205 1.737 55.786 o
-14 22 0 36.714 36.758 2.316 31.379 o
-14 22 1 0.017 0.325 1.463 78.666 o
-14 22 2 54.422 53.944 2.935 19.531 o
-14 22 3 2.676 1.392 1.849 49.246 o
-14 22 4 21.547 24.357 2.519 26.522 o
-14 22 5 15.014 15.296 1.615 64.524 o
-14 22 6 5.937 5.881 1.178 121.227 o
-14 22 7 1.139 0.691 1.056 150.816 o
-14 22 8 2.128 2.163 1.036 156.789 o
-14 22 9 15.113 13.092 1.219 113.280 o
-14 22 10 1.595 1.960 1.036 156.789 o
-14 22 11 4.268 4.012 1.077 145.179 o
-14 22 12 4.318 4.886 1.077 145.179 o
-14 22 13 7.890 8.491 1.148 127.749 o
-14 22 14 9.148 10.045 1.188 119.163 o
-14 22 15 15.596 16.525 1.381 88.194 o
-14 22 16 23.939 25.210 1.513 73.475 o
-14 23 -6 17.728 17.318 1.879 47.662 o
-14 23 -4 20.507 22.061 1.991 42.462 o
-14 23 -3 5.126 5.972 1.432 82.050 o
-14 23 -2 56.242 58.098 2.813 21.260 o
-14 23 -1 0.287 1.381 1.463 78.666 o
-14 23 0 0.425 0.213 1.422 83.226 o
-14 23 1 1.234 0.599 1.432 82.050 o
-14 23 3 2.966 4.073 1.889 47.151 o
-14 23 4 0.021 1.300 1.513 73.475 o
-14 23 5 0.046 0.508 1.249 107.821 o
-14 23 7 2.766 1.910 1.229 111.415 o
-14 23 8 7.257 6.805 1.066 147.957 o
-14 23 10 0.444 0.528 1.016 163.123 o
-14 23 12 6.358 5.363 1.087 142.478 o
-14 23 13 3.435 4.235 1.066 147.957 o
-14 23 14 3.963 3.667 1.066 147.957 o
-14 23 15 2.400 3.728 1.158 125.518 o
-14 24 -6 7.672 7.831 1.605 65.343 o
-14 24 -3 0.179 0.701 1.310 98.025 o
-14 24 -2 28.936 30.471 2.031 40.781 o
-14 24 -1 57.123 59.591 2.834 20.956 o
-14 24 1 3.387 0.863 1.818 50.911 o
-14 24 2 2.518 1.950 1.818 50.911 o
-14 24 3 9.645 9.395 1.717 57.114 o
-14 24 4 18.769 17.511 1.920 45.666 o
-14 24 5 7.826 7.171 1.574 67.897 o
-14 24 6 4.342 3.677 1.249 107.821 o
-14 24 7 1.305 1.229 1.188 119.163 o
-14 24 8 23.436 25.260 1.574 67.897 o
-14 24 9 65.517 68.875 2.336 30.836 o
-14 24 10 0.996 0.833 1.006 166.435 o
-14 24 11 5.792 5.495 1.077 145.179 o
-14 24 12 0.217 1.036 1.006 166.435 o
-14 24 13 29.835 30.806 1.493 75.488 o
-14 25 -4 0.855 0.437 1.463 78.666 o
-14 25 -3 37.284 38.180 2.631 24.317 o
-14 25 -2 14.267 12.666 1.544 70.604 o
-14 25 0 13.037 11.792 2.103 38.069 o
-14 25 1 6.466 5.972 1.574 67.897 o
-14 25 2 0.151 0.315 1.463 78.666 o
-14 25 3 2.193 2.651 1.503 74.472 o
-14 25 5 1.491 2.052 1.402 85.656 o
-14 25 6 2.106 2.042 1.178 121.227 o
-14 25 7 15.318 15.693 1.422 83.226 o
-14 25 8 10.383 10.076 1.310 98.025 o
-14 25 9 4.167 4.875 1.199 117.152 o
-14 25 10 4.366 4.957 1.199 117.152 o
-14 25 11 37.499 37.154 1.859 48.709 o
-14 25 12 7.080 7.130 1.239 109.596 o
-14 26 -1 22.046 22.427 2.092 38.440 o
-14 26 1 0.918 0.254 1.341 93.620 o
-14 26 2 6.134 5.089 1.452 79.771 o
-14 26 3 1.092 0.122 1.331 95.054 o
-14 26 4 1.691 1.737 1.361 90.846 o
-14 26 5 0.927 0.802 1.331 95.054 o
-14 26 6 1.143 0.833 1.138 130.041 o
-14 26 7 1.114 0.985 1.148 127.749 o
-14 26 8 5.793 6.968 1.249 107.821 o
-14 26 9 4.000 3.717 1.148 127.749 o
-13 0 -11 71.281 63.370 2.245 33.399 o
-13 0 -9 620.458 666.898 4.753 7.448 o
-13 0 -7 72.926 70.307 1.879 47.662 o
-13 0 -5 57.194 56.940 1.625 63.720 o
-13 0 -3 280.730 300.058 2.996 18.744 o
-13 0 -1 548.700 542.099 4.347 8.905 o
-13 0 1 538.009 541.408 4.175 9.657 o
-13 0 3 250.093 240.487 3.453 14.111 o
-13 0 5 189.617 197.432 2.631 24.317 o
-13 0 7 1325.320 1353.910 6.125 4.486 o
-13 0 9 349.910 331.311 3.260 15.831 o
-13 0 11 88.183 90.834 2.397 29.288 o
-13 0 13 150.090 151.146 3.565 13.240 o
-13 0 15 0.555 0.264 1.513 73.475 o
-13 0 17 231.092 239.888 4.764 7.416 o
-13 0 19 23.193 25.118 2.285 32.222 o
-13 0 21 168.213 183.435 4.520 8.237 o
-13 0 23 168.409 176.965 4.621 7.879 o
-13 0 25 30.187 25.321 2.742 22.376 o
-13 0 27 13.596 10.878 2.306 31.657 o
-13 1 -12 119.727 115.282 1.910 46.153 o
-13 1 -11 39.938 34.341 1.300 99.562 o
-13 1 -9 1.813 2.214 0.782 275.127 o
-13 1 -8 4.177 2.539 0.741 306.104 o
-13 1 -7 174.755 180.358 1.808 51.484 o
-13 1 -6 4.553 4.246 0.660 386.090 o
-13 1 -5 102.272 101.905 1.422 83.226 o
-13 1 -4 149.555 145.621 1.554 69.684 o
-13 1 -3 53.527 50.165 1.138 130.041 o
-13 1 -2 35.337 35.438 1.148 127.749 o
-13 1 -1 668.153 675.704 3.027 18.369 o
-13 1 0 152.406 158.652 1.849 49.246 o
-13 1 1 426.360 418.438 2.610 24.697 o
-13 1 2 164.989 167.702 1.950 44.250 o
-13 1 3 119.911 121.366 1.910 46.153 o
-13 1 4 56.575 59.774 1.331 95.054 o
-13 1 5 198.331 206.939 1.899 46.648 o
-13 1 6 574.528 573.484 2.905 19.943 o
-13 1 7 79.927 80.779 1.432 82.050 o
-13 1 8 7.813 5.515 0.691 352.774 o
-13 1 9 254.666 267.413 2.214 34.324 o
-13 1 10 3.148 4.042 0.681 363.384 o
-13 1 11 17.222 17.734 0.934 192.726 o
-13 1 12 7.764 8.451 0.914 201.386 o
-13 1 13 23.956 24.052 1.351 92.217 o
-13 1 14 20.724 19.004 1.351 92.217 o
-13 1 15 6.054 6.338 1.178 121.227 o
-13 1 16 30.297 27.942 1.605 65.343 o
-13 1 17 154.892 155.097 2.935 19.531 o
-13 1 18 44.160 40.730 2.123 37.344 o
-13 1 19 56.233 55.874 2.346 30.570 o
-13 1 20 10.663 10.269 1.412 84.428 o
-13 1 21 19.537 20.558 1.625 63.720 o
-13 1 22 9.562 10.309 1.463 78.666 o
-13 1 23 0.011 0.843 1.229 111.415 o
-13 1 24 11.724 11.335 1.910 46.153 o
-13 1 26 10.281 10.695 1.645 62.156 o
-13 1 27 11.124 11.122 1.625 63.720 o
-13 1 28 0.622 1.138 1.371 89.505 o
-13 2 -12 7.419 5.089 0.955 184.612 o
-13 2 -11 37.946 41.766 1.615 64.524 o
-13 2 -10 108.372 108.822 1.889 47.151 o
-13 2 -9 58.340 54.462 1.686 59.197 o
-13 2 -8 85.122 83.084 1.706 57.796 o
-13 2 -7 10.777 11.142 0.853 231.183 o
-13 2 -6 200.905 198.376 1.869 48.181 o
-13 2 -5 80.661 82.830 1.341 93.620 o
-13 2 -4 17.274 14.636 0.752 297.887 o
-13 2 -3 82.975 82.404 1.371 89.505 o
-13 2 -2 6.833 5.343 0.650 398.249 o
-13 2 -1 336.862 342.575 2.143 36.639 o
-13 2 0 224.566 236.699 1.910 46.153 o
-13 2 1 247.497 255.184 1.930 45.186 o
-13 2 2 23.260 22.488 1.036 156.789 o
-13 2 3 164.137 169.601 1.899 46.648 o
-13 2 4 353.336 357.790 2.326 31.106 o
-13 2 5 220.899 215.846 1.930 45.186 o
-13 2 6 72.453 76.025 1.483 76.526 o
-13 2 7 856.216 852.527 3.860 11.297 o
-13 2 8 352.858 353.047 2.661 23.764 o
-13 2 9 97.120 98.543 1.595 66.178 o
-13 2 10 95.176 97.355 1.513 73.475 o
-13 2 11 259.159 260.090 2.295 31.937 o
-13 2 12 94.563 94.338 1.828 50.347 o
-13 2 13 36.928 36.951 1.534 71.542 o
-13 2 14 2.189 1.280 0.874 220.556 o
-13 2 15 0.290 0.579 1.056 150.816 o
-13 2 16 13.176 11.376 1.320 96.522 o
-13 2 17 53.871 51.892 2.285 32.222 o
-13 2 18 29.160 26.672 1.615 64.524 o
-13 2 19 4.139 3.250 1.249 107.821 o
-13 2 20 20.279 19.380 1.574 67.897 o
-13 2 21 32.908 33.803 1.930 45.186 o
-13 2 22 101.396 100.727 2.570 25.484 o
-13 2 23 27.145 27.048 1.635 62.931 o
-13 2 24 29.823 29.780 2.245 33.399 o
-13 2 25 18.679 18.374 1.981 42.899 o
-13 2 26 32.498 35.834 2.397 29.288 o
-13 2 27 5.516 5.942 1.544 70.604 o
-13 2 28 4.566 6.897 1.493 75.488 o
-13 3 -12 0.115 0.315 0.985 173.369 o
-13 3 -11 4.777 4.500 1.016 163.123 o
-13 3 -10 60.750 57.285 1.838 49.792 o
-13 3 -9 6.579 5.932 1.006 166.435 o
-13 3 -8 57.541 54.025 1.727 56.444 o
-13 3 -7 19.750 19.694 1.036 156.789 o
-13 3 -6 24.689 24.163 1.056 150.816 o
-13 3 -5 7.894 6.805 0.670 374.479 o
-13 3 -4 2.316 2.224 0.599 468.609 o
-13 3 -3 35.082 36.961 1.148 127.749 o
-13 3 -2 13.042 13.499 0.752 297.887 o
-13 3 -1 79.670 79.336 1.310 98.025 o
-13 3 0 44.490 41.309 1.168 123.344 o
-13 3 1 176.858 176.203 1.696 58.490 o
-13 3 2 13.475 13.143 0.782 275.127 o
-13 3 3 177.108 182.816 1.777 53.265 o
-13 3 4 4.637 3.504 0.599 468.609 o
-13 3 5 9.060 6.633 0.731 314.666 o
-13 3 6 0.150 0.020 0.630 424.357 o
-13 3 7 4.182 2.620 0.701 342.623 o
-13 3 8 46.110 42.020 1.361 90.846 o
-13 3 9 21.750 19.156 0.985 173.369 o
-13 3 10 89.446 91.047 1.696 58.490 o
-13 3 11 54.108 55.376 1.452 79.771 o
-13 3 12 251.483 245.129 2.478 27.399 o
-13 3 13 28.762 24.641 1.178 121.227 o
-13 3 14 122.127 121.864 2.153 36.295 o
-13 3 15 28.975 25.331 1.310 98.025 o
-13 3 16 36.811 38.241 1.686 59.197 o
-13 3 17 3.132 0.223 1.016 163.123 o
-13 3 18 36.173 30.969 1.849 49.246 o
-13 3 20 2.190 1.818 1.178 121.227 o
-13 3 21 3.971 3.047 1.239 109.596 o
-13 3 22 1.667 2.610 1.229 111.415 o
-13 3 23 2.344 2.082 1.229 111.415 o
-13 3 24 0.751 2.113 1.625 63.720 o
-13 3 25 6.943 8.187 1.747 55.139 o
-13 3 26 0.284 0.934 1.524 72.499 o
-13 3 27 3.818 3.616 1.442 80.898 o
-13 3 28 2.155 1.767 1.381 88.194 o
-13 4 -12 42.136 43.665 1.747 55.139 o
-13 4 -11 94.291 97.345 1.960 43.793 o
-13 4 -10 91.172 86.020 2.021 41.192 o
-13 4 -8 175.147 183.598 2.407 29.041 o
-13 4 -7 118.404 115.180 1.869 48.181 o
-13 4 -6 4.676 4.621 0.741 306.104 o
-13 4 -5 15.234 14.596 0.833 242.598 o
-13 4 -4 54.856 54.177 1.270 104.399 o
-13 4 -3 0.192 0.132 0.599 468.609 o
-13 4 -2 285.560 280.394 2.042 40.376 o
-13 4 -1 20.445 21.949 0.863 225.776 o
-13 4 0 115.716 115.028 1.524 72.499 o
-13 4 1 339.402 343.063 2.407 29.041 o
-13 4 2 125.111 126.597 1.625 63.720 o
-13 4 3 13.198 14.332 0.792 268.118 o
-13 4 4 46.141 45.199 1.188 119.163 o
-13 4 5 96.722 97.538 1.483 76.526 o
-13 4 6 340.363 335.851 2.529 26.310 o
-13 4 7 3.251 1.859 0.691 352.774 o
-13 4 8 61.587 60.972 1.503 74.472 o
-13 4 9 30.168 34.117 1.239 109.596 o
-13 4 10 71.325 68.844 1.463 78.666 o
-13 4 11 93.406 89.971 1.615 64.524 o
-13 4 12 85.103 86.974 1.788 52.661 o
-13 4 13 4.070 3.484 0.802 261.373 o
-13 4 14 7.568 7.729 0.914 201.386 o
-13 4 15 13.313 12.270 1.016 163.123 o
-13 4 16 32.750 31.345 1.463 78.666 o
-13 4 17 7.573 6.064 0.965 180.746 o
-13 4 18 1.484 0.843 0.863 225.776 o
-13 4 19 19.316 18.069 1.320 96.522 o
-13 4 20 19.523 18.730 1.463 78.666 o
-13 4 21 7.933 6.064 1.249 107.821 o
-13 4 22 56.849 57.042 2.285 32.222 o
-13 4 23 44.331 45.077 2.153 36.295 o
-13 4 24 12.162 12.310 1.869 48.181 o
-13 4 26 15.093 13.722 1.828 50.347 o
-13 5 -12 2.119 2.031 0.945 188.603 o
-13 5 -11 2.933 3.169 0.924 196.985 o
-13 5 -10 70.977 69.433 1.767 53.879 o
-13 5 -9 0.554 0.213 0.833 242.598 o
-13 5 -8 2.369 1.838 0.843 236.787 o
-13 5 -7 10.591 10.066 0.924 196.985 o
-13 5 -6 34.350 31.588 1.188 119.163 o
-13 5 -5 0.563 0.447 0.650 398.249 o
-13 5 -4 46.777 44.772 1.259 106.089 o
-13 5 -3 14.317 14.393 0.792 268.118 o
-13 5 -2 22.907 23.808 0.924 196.985 o
-13 5 -1 11.692 11.823 0.741 306.104 o
-13 5 0 0.841 0.569 0.609 453.119 o
-13 5 1 294.494 300.495 2.316 31.379 o
-13 5 2 250.471 249.781 2.336 30.836 o
-13 5 3 94.217 93.597 1.635 62.931 o
-13 5 4 143.530 152.426 1.737 55.786 o
-13 5 5 47.853 47.992 1.259 106.089 o
-13 5 6 113.561 113.139 1.574 67.897 o
-13 5 7 7.385 7.587 0.731 314.666 o
-13 5 8 106.463 107.248 1.584 67.029 o
-13 5 9 1.677 2.052 0.691 352.774 o
-13 5 10 282.058 292.999 2.367 30.047 o
-13 5 11 1.030 0.752 0.731 314.666 o
-13 5 12 298.224 299.733 2.661 23.764 o
-13 5 13 11.276 8.755 0.995 169.849 o
-13 5 14 85.039 84.212 1.920 45.666 o
-13 5 15 10.301 8.735 0.955 184.612 o
-13 5 16 142.556 144.321 2.184 35.289 o
-13 5 17 3.542 2.143 0.904 205.937 o
-13 5 18 28.799 27.383 1.249 107.821 o
-13 5 20 9.917 10.340 1.056 150.816 o
-13 5 21 7.253 5.495 1.097 139.852 o
-13 5 22 3.817 4.235 1.117 134.812 o
-13 5 23 3.295 3.524 1.239 109.596 o
-13 5 24 0.436 0.741 1.564 68.782 o
-13 5 25 0.742 0.498 1.503 74.472 o
-13 5 26 3.263 4.520 1.605 65.343 o
-13 6 -12 46.835 40.872 1.635 62.931 o
-13 6 -11 32.011 26.550 1.249 107.821 o
-13 6 -10 6.663 7.344 0.965 180.746 o
-13 6 -9 111.532 112.214 1.940 44.715 o
-13 6 -8 33.516 32.716 1.280 102.748 o
-13 6 -7 233.806 230.340 2.204 34.641 o
-13 6 -6 0.912 0.853 0.660 386.090 o
-13 6 -5 72.061 66.620 1.473 77.585 o
-13 6 -4 9.692 8.603 0.762 289.996 o
-13 6 -3 68.368 67.635 1.341 93.620 o
-13 6 -2 95.312 91.829 1.442 80.898 o
-13 6 -1 2.862 1.676 0.620 438.385 o
-13 6 0 99.130 94.866 1.615 64.524 o
-13 6 1 21.851 19.948 1.066 147.957 o
-13 6 2 52.073 50.186 1.452 79.771 o
-13 6 3 3.695 2.702 0.721 323.592 o
-13 6 4 120.920 120.574 1.635 62.931 o
-13 6 6 333.722 335.110 2.204 34.641 o
-13 6 7 9.419 10.482 0.792 268.118 o
-13 6 9 36.073 32.106 1.361 90.846 o
-13 6 10 178.821 173.847 1.991 42.462 o
-13 6 11 59.668 61.714 1.503 74.472 o
-13 6 12 9.876 10.025 0.894 210.644 o
-13 6 13 10.189 6.257 0.975 177.000 o
-13 6 14 1.492 1.910 0.904 205.937 o
-13 6 15 21.579 18.049 1.178 121.227 o
-13 6 16 3.613 3.535 0.924 196.985 o
-13 6 17 0.655 0.223 0.884 215.514 o
-13 6 18 26.455 26.327 1.300 99.562 o
-13 6 19 0.554 0.813 0.884 215.514 o
-13 6 20 29.278 30.247 1.310 98.025 o
-13 6 21 19.802 18.476 1.168 123.344 o
-13 6 22 47.111 49.495 1.777 53.265 o
-13 6 23 12.533 11.742 1.249 107.821 o
-13 6 24 16.716 15.317 1.574 67.897 o
-13 6 25 7.010 7.323 1.422 83.226 o
-13 6 26 8.854 8.390 1.676 59.917 o
-13 6 27 2.346 3.240 1.584 67.029 o
-13 7 -12 33.991 35.722 1.463 78.666 o
-13 7 -11 10.905 7.933 1.016 163.123 o
-13 7 -10 11.475 10.878 1.026 159.909 o
-13 7 -9 14.037 12.351 1.016 163.123 o
-13 7 -8 3.439 5.099 0.843 236.787 o
-13 7 -7 38.597 34.300 1.341 93.620 o
-13 7 -6 47.400 44.132 1.331 95.054 o
-13 7 -5 7.683 7.161 0.741 306.104 o
-13 7 -4 74.965 73.740 1.381 88.194 o
-13 7 -3 4.934 4.571 0.670 374.479 o
-13 7 -2 244.941 237.277 1.981 42.899 o
-13 7 -1 21.509 20.680 0.874 220.556 o
-13 7 0 533.081 534.207 3.464 14.028 o
-13 7 1 3.443 3.839 0.802 261.373 o
-13 7 2 240.426 242.427 2.438 28.320 o
-13 7 3 36.501 38.028 1.371 89.505 o
-13 7 4 5.594 4.601 0.711 332.904 o
-13 7 5 73.938 72.582 1.442 80.898 o
-13 7 6 0.453 0.163 0.640 410.992 o
-13 7 7 67.160 68.468 1.341 93.620 o
-13 7 8 367.413 370.121 2.560 25.687 o
-13 7 9 101.907 102.230 1.828 50.347 o
-13 7 10 222.373 221.646 2.214 34.324 o
-13 7 11 9.226 8.816 0.853 231.183 o
-13 7 12 310.759 301.886 2.641 24.131 o
-13 7 13 29.883 27.749 1.361 90.846 o
-13 7 14 364.364 369.186 3.210 16.336 o
-13 7 15 35.194 33.356 1.645 62.156 o
-13 7 16 275.042 273.853 2.956 19.263 o
-13 7 17 37.444 39.704 1.666 60.650 o
-13 7 18 85.823 83.165 1.981 42.899 o
-13 7 19 14.315 13.031 1.077 145.179 o
-13 7 20 33.042 32.279 1.371 89.505 o
-13 7 21 23.392 22.762 1.209 115.192 o
-13 7 22 1.223 0.792 0.945 188.603 o
-13 7 23 1.454 2.732 0.995 169.849 o
-13 7 24 0.543 0.772 1.290 101.136 o
-13 7 25 0.688 0.762 1.290 101.136 o
-13 7 26 10.299 11.406 1.767 53.879 o
-13 7 27 0.179 1.158 1.645 62.156 o
-13 8 -12 24.562 21.401 1.239 109.596 o
-13 8 -11 62.017 59.815 1.828 50.347 o
-13 8 -10 0.896 0.782 0.884 215.514 o
-13 8 -9 268.446 257.510 2.570 25.484 o
-13 8 -8 215.171 210.006 2.204 34.641 o
-13 8 -7 93.096 94.165 1.737 55.786 o
-13 8 -6 246.925 244.073 2.133 36.989 o
-13 8 -5 1.406 0.010 0.650 398.249 o
-13 8 -4 188.614 189.915 1.849 49.246 o
-13 8 -3 135.178 134.397 1.574 67.897 o
-13 8 -2 24.690 22.437 0.904 205.937 o
-13 8 -1 53.838 53.944 1.331 95.054 o
-13 8 0 128.489 125.368 2.001 42.032 o
-13 8 1 15.159 14.413 0.985 173.369 o
-13 8 2 2.365 2.367 0.782 275.127 o
-13 8 3 45.327 41.187 1.422 83.226 o
-13 8 4 0.235 0.030 0.650 398.249 o
-13 8 5 5.514 3.921 0.721 323.592 o
-13 8 6 0.662 0.427 0.660 386.090 o
-13 8 7 239.785 241.858 2.194 34.963 o
-13 8 8 15.117 16.414 0.924 196.985 o
-13 8 9 22.611 21.452 1.077 145.179 o
-13 8 10 79.866 84.496 1.666 60.650 o
-13 8 11 179.925 178.519 2.163 35.955 o
-13 8 12 2.947 2.773 0.792 268.118 o
-13 8 13 28.006 25.565 1.239 109.596 o
-13 8 14 11.115 10.177 1.077 145.179 o
-13 8 15 12.069 11.061 1.117 134.812 o
-13 8 16 17.456 14.393 1.178 121.227 o
-13 8 17 16.153 15.632 1.219 113.280 o
-13 8 18 0.600 0.345 0.914 201.386 o
-13 8 19 17.966 16.241 1.148 127.749 o
-13 8 21 19.518 18.201 1.168 123.344 o
-13 8 22 0.225 0.427 0.934 192.726 o
-13 8 23 8.219 8.430 1.148 127.749 o
-13 8 24 1.082 0.061 1.239 109.596 o
-13 8 25 9.098 9.212 1.767 53.879 o
-13 8 26 1.006 1.442 1.513 73.475 o
-13 8 27 1.947 1.849 1.513 73.475 o
-13 9 -11 29.885 28.785 1.392 86.911 o
-13 9 -10 6.711 5.475 0.975 177.000 o
-13 9 -9 0.479 0.894 0.874 220.556 o
-13 9 -8 0.838 0.924 0.802 261.373 o
-13 9 -7 2.952 3.139 0.823 248.625 o
-13 9 -6 33.983 31.832 1.290 101.136 o
-13 9 -5 29.424 27.779 1.056 150.816 o
-13 9 -4 4.065 3.870 0.701 342.623 o
-13 9 -3 189.621 187.386 1.960 43.793 o
-13 9 -2 57.206 61.572 1.381 88.194 o
-13 9 -1 11.407 11.041 0.833 242.598 o
-13 9 0 49.420 48.164 1.422 83.226 o
-13 9 1 385.821 381.486 2.722 22.712 o
-13 9 2 45.410 44.356 1.361 90.846 o
-13 9 3 2.503 2.011 0.691 352.774 o
-13 9 5 26.406 29.212 1.158 125.518 o
-13 9 6 11.739 10.594 0.843 236.787 o
-13 9 7 237.142 236.485 2.245 33.399 o
-13 9 8 34.997 30.887 1.270 104.399 o
-13 9 9 188.988 199.138 2.631 24.317 o
-13 9 10 80.968 84.222 2.072 39.197 o
-13 9 11 654.291 664.552 3.707 12.244 o
-13 9 12 49.232 44.010 1.442 80.898 o
-13 9 13 310.181 311.586 2.803 21.414 o
-13 9 14 20.884 16.068 1.107 137.297 o
-13 9 15 301.224 306.995 3.067 17.886 o
-13 9 16 45.827 42.791 1.818 50.911 o
-13 9 17 76.010 72.754 2.062 39.584 o
-13 9 18 0.336 0.142 0.985 173.369 o
-13 9 19 65.713 72.226 2.021 41.192 o
-13 9 20 0.763 1.026 0.924 196.985 o
-13 9 21 3.713 2.854 0.965 180.746 o
-13 9 23 0.727 0.467 1.127 132.394 o
-13 9 25 10.128 10.035 1.442 80.898 o
-13 9 26 3.746 3.646 1.564 68.782 o
-13 10 -12 76.900 72.043 1.920 45.666 o
-13 10 -11 56.785 58.078 1.808 51.484 o
-13 10 -10 57.428 50.876 1.757 54.503 o
-13 10 -9 0.864 1.331 0.884 215.514 o
-13 10 -8 235.679 236.993 2.346 30.570 o
-13 10 -7 1.561 0.995 0.792 268.118 o
-13 10 -6 175.044 170.932 2.052 39.977 o
-13 10 -5 2.168 3.139 0.741 306.104 o
-13 10 -4 97.692 95.069 1.656 61.396 o
-13 10 -3 39.782 39.145 1.351 92.217 o
-13 10 -2 4.709 3.118 0.731 314.666 o
-13 10 -1 1.893 1.910 0.741 306.104 o
-13 10 0 31.778 32.198 1.331 95.054 o
-13 10 1 96.536 104.160 1.757 54.503 o
-13 10 3 7.231 6.734 0.792 268.118 o
-13 10 4 4.063 2.925 0.670 374.479 o
-13 10 5 96.156 97.954 1.544 70.604 o
-13 10 6 39.511 39.165 1.219 113.280 o
-13 10 7 122.881 122.676 1.676 59.917 o
-13 10 8 88.569 87.147 1.534 71.542 o
-13 10 9 387.466 405.569 3.778 11.788 o
-13 10 10 251.458 250.776 3.139 17.084 o
-13 10 11 199.640 200.235 2.407 29.041 o
-13 10 12 74.071 73.151 1.838 49.792 o
-13 10 13 12.429 11.234 1.026 159.909 o
-13 10 14 47.644 45.839 1.727 56.444 o
-13 10 15 0.852 0.528 0.884 215.514 o
-13 10 16 27.591 28.602 1.503 74.472 o
-13 10 17 4.410 4.479 1.066 147.957 o
-13 10 18 10.478 8.979 1.158 125.518 o
-13 10 19 0.768 0.142 0.945 188.603 o
-13 10 20 5.428 5.058 1.107 137.297 o
-13 10 22 1.662 1.199 1.056 150.816 o
-13 10 23 7.448 6.815 1.229 111.415 o
-13 10 24 5.606 4.713 1.361 90.846 o
-13 10 25 0.950 0.173 1.249 107.821 o
-13 10 26 10.927 13.885 1.473 77.585 o
-13 11 -12 17.034 14.890 1.168 123.344 o
-13 11 -11 0.162 0.081 0.914 201.386 o
-13 11 -10 15.929 15.510 1.148 127.749 o
-13 11 -9 37.082 38.322 1.493 75.488 o
-13 11 -8 1.168 0.823 0.823 248.625 o
-13 11 -7 6.665 6.409 0.884 215.514 o
-13 11 -6 5.329 3.900 0.874 220.556 o
-13 11 -5 91.256 91.758 1.706 57.796 o
-13 11 -4 1.805 1.249 0.752 297.887 o
-13 11 -3 3.988 3.382 0.762 289.996 o
-13 11 -1 304.922 298.930 2.529 26.310 o
-13 11 0 40.868 40.120 1.524 72.499 o
-13 11 1 24.902 25.301 1.219 113.280 o
-13 11 2 66.242 70.733 1.605 65.343 o
-13 11 3 23.713 23.219 1.127 132.394 o
-13 11 4 4.924 4.235 0.701 342.623 o
-13 11 5 168.256 174.883 1.899 46.648 o
-13 11 6 0.259 0.254 0.660 386.090 o
-13 11 7 81.388 78.605 1.584 67.029 o
-13 11 9 280.677 286.315 2.681 23.405 o
-13 11 10 6.011 5.180 0.965 180.746 o
-13 11 11 158.283 163.822 2.062 39.584 o
-13 11 12 53.133 51.902 1.564 68.782 o
-13 11 13 259.376 261.248 2.488 27.176 o
-13 11 15 57.516 58.139 1.717 57.114 o
-13 11 16 2.860 2.844 0.965 180.746 o
-13 11 17 186.878 188.554 2.732 22.543 o
-13 11 19 17.979 16.282 1.463 78.666 o
-13 11 20 0.480 0.132 1.066 147.957 o
-13 11 21 2.574 2.326 1.077 145.179 o
-13 11 22 19.216 20.507 1.351 92.217 o
-13 11 23 0.101 0.376 1.127 132.394 o
-13 11 24 0.176 0.122 1.239 109.596 o
-13 11 26 2.022 0.843 1.239 109.596 o
-13 12 -12 43.779 37.835 1.717 57.114 o
-13 12 -11 35.612 35.702 1.544 70.604 o
-13 12 -10 106.534 105.856 2.052 39.977 o
-13 12 -9 6.081 4.946 0.934 192.726 o
-13 12 -8 12.532 11.508 1.006 166.435 o
-13 12 -7 196.482 196.721 2.397 29.288 o
-13 12 -6 8.875 6.277 0.934 192.726 o
-13 12 -5 57.885 57.367 1.544 70.604 o
-13 12 -4 0.681 0.548 0.752 297.887 o
-13 12 -3 2.939 1.554 0.752 297.887 o
-13 12 -2 20.125 20.375 1.066 147.957 o
-13 12 -1 6.619 5.414 0.874 220.556 o
-13 12 0 1.358 1.666 0.853 231.183 o
-13 12 1 1.260 0.071 0.833 242.598 o
-13 12 2 368.207 381.202 3.220 16.233 o
-13 12 3 159.452 154.214 2.295 31.937 o
-13 12 4 10.008 9.009 0.853 231.183 o
-13 12 5 18.519 17.653 0.965 180.746 o
-13 12 6 52.711 50.998 1.452 79.771 o
-13 12 7 4.706 3.331 0.762 289.996 o
-13 12 8 1.955 1.412 0.874 220.556 o
-13 12 9 36.809 38.322 1.595 66.178 o
-13 12 10 13.733 13.478 1.046 153.759 o
-13 12 11 67.821 71.525 1.686 59.197 o
-13 12 12 65.990 72.805 1.696 58.490 o
-13 12 13 14.152 14.494 1.016 163.123 o
-13 12 14 10.164 9.263 1.036 156.789 o
-13 12 15 20.917 20.456 1.331 95.054 o
-13 12 16 35.624 30.532 1.615 64.524 o
-13 12 17 6.401 6.257 1.117 134.812 o
-13 12 19 15.192 14.860 1.442 80.898 o
-13 12 20 4.243 4.500 1.178 121.227 o
-13 12 21 12.253 12.930 1.331 95.054 o
-13 12 22 0.106 0.467 1.026 159.909 o
-13 12 23 0.013 0.081 1.107 137.297 o
-13 12 24 8.262 9.923 1.442 80.898 o
-13 12 25 14.923 16.678 1.564 68.782 o
-13 13 -12 0.870 0.467 1.066 147.957 o
-13 13 -11 19.657 18.059 1.320 96.522 o
-13 13 -10 64.921 62.740 2.042 40.376 o
-13 13 -9 28.111 28.044 1.300 99.562 o
-13 13 -8 28.705 28.704 1.290 101.136 o
-13 13 -7 2.057 2.651 0.914 201.386 o
-13 13 -6 9.367 6.765 0.965 180.746 o
-13 13 -5 74.116 73.151 1.666 60.650 o
-13 13 -4 11.121 11.609 0.934 192.726 o
-13 13 -3 0.769 0.701 0.853 231.183 o
-13 13 -2 34.594 28.165 1.381 88.194 o
-13 13 -1 83.394 82.668 1.991 42.462 o
-13 13 0 6.411 6.135 0.985 173.369 o
-13 13 1 1.660 1.239 0.874 220.556 o
-13 13 2 167.866 170.719 2.428 28.557 o
-13 13 3 31.166 33.467 1.656 61.396 o
-13 13 4 75.579 76.787 1.717 57.114 o
-13 13 5 23.128 21.797 1.077 145.179 o
-13 13 6 49.517 51.008 1.503 74.472 o
-13 13 8 74.401 77.467 1.991 42.462 o
-13 13 9 52.233 49.932 1.706 57.796 o
-13 13 10 35.082 37.693 1.615 64.524 o
-13 13 11 233.547 238.964 2.448 28.085 o
-13 13 12 142.155 139.323 2.214 34.324 o
-13 13 13 230.236 231.458 2.651 23.946 o
-13 13 14 2.697 2.905 1.046 153.759 o
-13 13 15 12.951 12.066 1.219 113.280 o
-13 13 16 29.283 22.041 1.402 85.656 o
-13 13 17 8.616 5.261 1.138 130.041 o
-13 13 18 24.395 21.909 1.554 69.684 o
-13 13 19 0.108 0.081 1.158 125.518 o
-13 13 20 1.677 2.610 1.097 139.852 o
-13 13 21 21.210 20.822 1.483 76.526 o
-13 13 22 9.342 11.183 1.239 109.596 o
-13 13 25 0.726 0.447 1.239 109.596 o
-13 14 -12 8.383 7.608 1.199 117.152 o
-13 14 -11 32.911 31.538 1.737 55.786 o
-13 14 -10 28.841 28.277 1.574 67.897 o
-13 14 -9 40.870 38.180 1.666 60.650 o
-13 14 -8 1.773 1.981 1.056 150.816 o
-13 14 -7 235.705 230.940 2.600 24.891 o
-13 14 -6 6.318 4.327 0.934 192.726 o
-13 14 -5 41.781 40.090 1.524 72.499 o
-13 14 -4 18.703 15.754 1.056 150.816 o
-13 14 -3 36.998 34.199 1.534 71.542 o
-13 14 -2 4.984 4.185 0.904 205.937 o
-13 14 -1 48.178 56.595 1.879 47.662 o
-13 14 0 128.691 134.804 2.326 31.106 o
-13 14 1 3.556 3.443 0.955 184.612 o
-13 14 2 10.826 7.750 1.046 153.759 o
-13 14 3 141.964 145.418 2.387 29.538 o
-13 14 4 19.641 20.233 1.097 139.852 o
-13 14 5 64.616 65.472 1.706 57.796 o
-13 14 6 41.261 37.114 1.666 60.650 o
-13 14 7 79.522 75.893 1.828 50.347 o
-13 14 8 215.338 221.930 2.793 21.570 o
-13 14 9 89.959 86.131 1.828 50.347 o
-13 14 10 0.983 0.995 0.863 225.776 o
-13 14 11 177.287 179.667 2.428 28.557 o
-13 14 12 15.025 13.651 1.117 134.812 o
-13 14 14 0.712 0.599 1.016 163.123 o
-13 14 15 59.108 60.251 2.113 37.704 o
-13 14 16 15.465 17.887 1.371 89.505 o
-13 14 17 4.649 3.372 1.117 134.812 o
-13 14 18 17.059 14.758 1.452 79.771 o
-13 14 20 0.019 0.041 1.229 111.415 o
-13 14 21 13.165 11.599 1.270 104.399 o
-13 14 22 2.213 2.072 1.127 132.394 o
-13 14 23 2.434 3.321 1.483 76.526 o
-13 14 24 3.717 3.260 1.554 69.684 o
-13 15 -12 13.871 11.945 1.381 88.194 o
-13 15 -11 36.132 32.188 1.808 51.484 o
-13 15 -10 0.065 1.097 1.138 130.041 o
-13 15 -9 11.818 10.167 1.188 119.163 o
-13 15 -8 30.220 29.669 1.452 79.771 o
-13 15 -7 3.623 2.915 1.056 150.816 o
-13 15 -6 1.471 1.239 0.914 201.386 o
-13 15 -5 5.051 5.048 0.945 188.603 o
-13 15 -4 25.041 25.423 1.280 102.748 o
-13 15 -3 23.599 22.386 1.229 111.415 o
-13 15 -2 51.265 50.044 1.757 54.503 o
-13 15 -1 3.157 2.549 0.975 177.000 o
-13 15 0 80.938 82.292 2.042 40.376 o
-13 15 1 6.227 5.454 1.026 159.909 o
-13 15 2 58.187 58.636 1.930 45.186 o
-13 15 3 8.359 7.445 1.056 150.816 o
-13 15 4 8.807 8.633 0.965 180.746 o
-13 15 5 40.658 40.770 1.717 57.114 o
-13 15 6 30.989 30.898 1.534 71.542 o
-13 15 7 27.546 27.404 1.635 62.931 o
-13 15 8 94.118 96.745 2.042 40.376 o
-13 15 9 10.837 11.355 0.995 169.849 o
-13 15 10 50.704 52.187 1.798 52.068 o
-13 15 11 20.477 19.116 1.209 115.192 o
-13 15 12 115.168 114.266 2.163 35.955 o
-13 15 13 6.759 6.653 1.036 156.789 o
-13 15 14 36.961 40.364 1.910 46.153 o
-13 15 15 2.589 3.017 1.117 134.812 o
-13 15 16 35.998 35.763 1.828 50.347 o
-13 15 17 4.718 4.307 1.148 127.749 o
-13 15 18 22.049 21.462 1.605 65.343 o
-13 15 19 9.377 7.161 1.361 90.846 o
-13 15 21 0.192 0.467 1.107 137.297 o
-13 15 22 2.062 0.406 1.107 137.297 o
-13 15 23 5.791 6.399 1.331 95.054 o
-13 15 24 1.504 0.945 1.747 55.139 o
-13 16 -12 31.332 28.592 1.645 62.156 o
-13 16 -11 8.027 8.126 1.300 99.562 o
-13 16 -10 42.081 44.396 2.133 36.989 o
-13 16 -9 17.933 16.200 1.290 101.136 o
-13 16 -8 88.205 82.465 2.153 36.295 o
-13 16 -7 7.276 7.536 1.127 132.394 o
-13 16 -6 31.788 30.613 1.473 77.585 o
-13 16 -5 10.337 9.832 1.148 127.749 o
-13 16 -4 14.812 14.342 1.158 125.518 o
-13 16 -3 1.032 0.589 0.914 201.386 o
-13 16 -1 6.869 8.562 1.117 134.812 o
-13 16 0 51.694 51.801 1.920 45.666 o
-13 16 1 1.809 1.859 0.975 177.000 o
-13 16 2 34.679 37.124 1.757 54.503 o
-13 16 3 7.238 6.663 1.056 150.816 o
-13 16 4 150.736 145.550 2.194 34.963 o
-13 16 5 4.746 3.433 0.965 180.746 o
-13 16 6 197.500 204.064 2.681 23.405 o
-13 16 7 1.443 0.386 1.026 159.909 o
-13 16 8 416.469 409.367 3.149 16.974 o
-13 16 9 7.807 5.241 0.924 196.985 o
-13 16 10 261.278 272.085 2.895 20.083 o
-13 16 11 31.142 31.883 1.503 74.472 o
-13 16 12 75.947 74.593 2.011 41.609 o
-13 16 13 23.375 21.279 1.290 101.136 o
-13 16 14 4.599 5.180 1.097 139.852 o
-13 16 15 13.976 13.742 1.290 101.136 o
-13 16 17 17.885 16.556 1.381 88.194 o
-13 16 18 35.438 37.418 1.940 44.715 o
-13 16 19 0.420 0.457 1.229 111.415 o
-13 16 20 7.348 6.917 1.351 92.217 o
-13 16 21 2.288 1.463 1.259 106.089 o
-13 16 22 13.958 13.610 1.473 77.585 o
-13 16 23 2.397 1.158 1.229 111.415 o
-13 17 -12 11.707 11.579 1.320 96.522 o
-13 17 -11 0.848 1.777 1.127 132.394 o
-13 17 -10 4.438 3.504 1.209 115.192 o
-13 17 -9 3.254 2.417 1.077 145.179 o
-13 17 -8 1.030 0.488 1.046 153.759 o
-13 17 -7 0.449 1.056 1.046 153.759 o
-13 17 -5 0.764 0.030 1.148 127.749 o
-13 17 -4 6.381 6.460 1.178 121.227 o
-13 17 -3 0.098 1.706 1.178 121.227 o
-13 17 -2 71.426 71.069 2.133 36.989 o
-13 17 -1 40.013 38.058 1.818 50.911 o
-13 17 0 9.949 10.502 1.178 121.227 o
-13 17 1 81.998 84.679 2.174 35.620 o
-13 17 2 8.318 8.430 1.117 134.812 o
-13 17 3 24.825 25.585 1.534 71.542 o
-13 17 4 11.913 10.777 1.127 132.394 o
-13 17 5 11.431 9.162 1.107 137.297 o
-13 17 6 29.760 32.421 1.615 64.524 o
-13 17 7 4.102 5.576 1.056 150.816 o
-13 17 8 5.275 5.789 1.006 166.435 o
-13 17 9 5.750 5.932 0.975 177.000 o
-13 17 10 54.049 57.651 1.940 44.715 o
-13 17 12 7.459 6.460 1.056 150.816 o
-13 17 13 7.653 8.247 1.066 147.957 o
-13 17 14 1.763 2.163 0.985 173.369 o
-13 17 15 5.793 5.251 1.168 123.344 o
-13 17 16 2.847 2.834 1.138 130.041 o
-13 17 17 10.900 8.644 1.280 102.748 o
-13 17 18 0.344 0.620 1.148 127.749 o
-13 17 19 2.402 1.920 1.259 106.089 o
-13 17 20 12.920 13.438 1.493 75.488 o
-13 17 23 6.624 6.775 1.331 95.054 o
-13 18 -12 4.833 5.515 1.341 93.620 o
-13 18 -11 3.083 2.204 1.148 127.749 o
-13 18 -10 1.456 1.158 1.127 132.394 o
-13 18 -9 2.217 2.641 1.087 142.478 o
-13 18 -8 59.999 60.759 2.103 38.069 o
-13 18 -7 36.190 32.066 1.615 64.524 o
-13 18 -6 0.844 0.599 1.209 115.192 o
-13 18 -5 9.556 10.441 1.402 85.656 o
-13 18 -4 7.682 6.978 1.331 95.054 o
-13 18 -3 39.952 36.636 2.021 41.192 o
-13 18 -2 8.786 8.146 1.361 90.846 o
-13 18 -1 21.720 20.019 1.371 89.505 o
-13 18 0 36.995 38.597 1.838 49.792 o
-13 18 1 29.540 33.488 1.757 54.503 o
-13 18 2 84.038 89.544 2.478 27.399 o
-13 18 3 57.861 56.422 2.235 33.703 o
-13 18 4 30.755 28.805 1.483 76.526 o
-13 18 5 58.516 60.759 2.011 41.609 o
-13 18 6 55.777 61.125 2.245 33.399 o
-13 18 7 77.557 75.771 2.031 40.781 o
-13 18 8 25.535 21.421 1.270 104.399 o
-13 18 9 9.790 8.461 1.046 153.759 o
-13 18 10 11.604 9.365 1.117 134.812 o
-13 18 11 11.617 11.122 1.148 127.749 o
-13 18 12 3.955 4.764 1.036 156.789 o
-13 18 13 0.263 0.579 0.955 184.612 o
-13 18 14 6.074 4.469 1.046 153.759 o
-13 18 15 2.172 2.194 1.138 130.041 o
-13 18 17 16.845 16.251 1.422 83.226 o
-13 18 18 3.224 3.474 1.178 121.227 o
-13 18 19 17.483 17.582 1.544 70.604 o
-13 18 20 5.595 6.815 1.371 89.505 o
-13 18 21 27.934 28.561 1.696 58.490 o
-13 18 22 16.651 17.592 1.524 72.499 o
-13 19 -12 14.060 12.331 1.473 77.585 o
-13 19 -9 0.631 0.548 1.016 163.123 o
-13 19 -8 0.000 0.041 1.056 150.816 o
-13 19 -5 1.918 1.392 1.432 82.050 o
-13 19 -4 10.752 10.248 1.432 82.050 o
-13 19 -2 93.092 95.750 2.692 23.229 o
-13 19 -1 3.240 4.256 1.290 101.136 o
-13 19 0 23.935 20.202 1.798 52.068 o
-13 19 1 2.627 3.982 1.199 117.152 o
-13 19 2 67.109 70.886 2.377 29.791 o
-13 19 3 11.251 10.878 1.351 92.217 o
-13 19 4 14.323 13.793 1.229 111.415 o
-13 19 5 8.570 9.172 1.270 104.399 o
-13 19 6 0.825 0.122 1.006 166.435 o
-13 19 7 7.296 6.643 1.056 150.816 o
-13 19 8 2.321 3.646 1.016 163.123 o
-13 19 9 1.804 2.519 0.985 173.369 o
-13 19 10 16.138 14.789 1.209 115.192 o
-13 19 11 4.973 4.886 1.056 150.816 o
-13 19 12 0.812 0.569 0.965 180.746 o
-13 19 14 3.116 3.291 1.056 150.816 o
-13 19 16 11.034 10.259 1.331 95.054 o
-13 19 17 9.817 9.690 1.300 99.562 o
-13 19 18 12.314 11.985 1.341 93.620 o
-13 19 19 4.111 3.728 1.310 98.025 o
-13 19 20 20.593 19.247 1.564 68.782 o
-13 19 21 3.814 4.550 1.290 101.136 o
-13 20 -12 8.948 9.842 1.412 84.428 o
-13 20 -11 40.468 39.348 2.042 40.376 o
-13 20 -10 0.186 0.447 1.097 139.852 o
-13 20 -9 2.695 3.169 1.056 150.816 o
-13 20 -7 31.067 30.969 1.960 43.793 o
-13 20 -6 8.766 8.562 1.615 64.524 o
-13 20 -4 7.531 7.811 1.402 85.656 o
-13 20 -3 8.867 8.725 1.422 83.226 o
-13 20 -2 26.957 26.317 1.960 43.793 o
-13 20 -1 22.325 21.624 1.838 49.792 o
-13 20 0 4.170 3.809 1.442 80.898 o
-13 20 1 1.156 0.071 1.331 95.054 o
-13 20 2 3.831 5.332 1.483 76.526 o
-13 20 3 21.767 20.629 1.513 73.475 o
-13 20 4 6.535 4.357 1.077 145.179 o
-13 20 5 29.001 28.115 1.706 57.796 o
-13 20 6 10.369 9.548 1.117 134.812 o
-13 20 7 45.351 42.030 1.767 53.879 o
-13 20 8 0.021 0.457 0.955 184.612 o
-13 20 9 66.533 65.746 2.052 39.977 o
-13 20 10 23.467 21.055 1.331 95.054 o
-13 20 11 57.125 63.552 2.042 40.376 o
-13 20 12 2.653 1.259 1.016 163.123 o
-13 20 13 1.728 1.544 1.036 156.789 o
-13 20 14 5.223 5.200 1.117 134.812 o
-13 20 16 2.909 3.423 1.178 121.227 o
-13 20 17 1.537 2.143 1.168 123.344 o
-13 20 18 2.477 1.422 1.158 125.518 o
-13 20 19 1.918 1.392 1.229 111.415 o
-13 20 20 1.266 0.488 1.209 115.192 o
-13 21 -11 0.016 1.097 1.371 89.505 o
-13 21 -10 3.081 3.464 1.463 78.666 o
-13 21 -9 6.391 6.876 1.371 89.505 o
-13 21 -8 4.699 7.303 1.381 88.194 o
-13 21 -7 52.193 52.217 2.478 27.399 o
-13 21 -6 0.577 0.691 1.645 62.156 o
-13 21 -5 8.702 8.938 1.950 44.250 o
-13 21 -4 0.049 0.213 1.381 88.194 o
-13 21 0 1.361 1.392 1.402 85.656 o
-13 21 1 4.494 2.966 1.473 77.585 o
-13 21 2 20.167 19.644 1.838 49.792 o
-13 21 3 9.119 10.299 1.635 62.931 o
-13 21 4 0.137 0.650 1.199 117.152 o
-13 21 5 29.114 30.918 1.747 55.139 o
-13 21 6 4.325 5.424 1.077 145.179 o
-13 21 7 9.629 11.091 1.168 123.344 o
-13 21 8 2.170 3.047 1.046 153.759 o
-13 21 9 4.709 5.363 1.087 142.478 o
-13 21 10 2.053 2.031 1.036 156.789 o
-13 21 11 1.906 2.052 1.036 156.789 o
-13 21 12 2.490 0.945 1.036 156.789 o
-13 21 13 7.920 6.247 1.138 130.041 o
-13 21 14 1.034 1.036 1.016 163.123 o
-13 21 15 23.617 25.159 1.554 69.684 o
-13 21 18 3.372 2.742 1.148 127.749 o
-13 22 -10 4.868 4.611 1.463 78.666 o
-13 22 -9 2.194 1.239 1.452 79.771 o
-13 22 -8 29.818 26.723 2.021 41.192 o
-13 22 -7 7.428 9.375 1.676 59.917 o
-13 22 -6 3.054 1.402 1.706 57.796 o
-13 22 -5 1.737 0.650 1.625 63.720 o
-13 22 -4 5.648 4.642 1.554 69.684 o
-13 22 -3 2.415 3.331 1.483 76.526 o
-13 22 -2 0.010 0.802 1.402 85.656 o
-13 22 -1 32.086 34.574 2.285 32.222 o
-13 22 0 6.967 9.446 1.645 62.156 o
-13 22 1 35.002 37.875 2.387 29.538 o
-13 22 2 5.591 5.739 1.574 67.897 o
-13 22 3 64.041 68.519 3.687 12.380 o
-13 22 4 3.082 4.733 1.503 74.472 o
-13 22 5 32.020 30.522 1.717 57.114 o
-13 22 6 57.631 58.413 2.011 41.609 o
-13 22 7 10.743 11.091 1.188 119.163 o
-13 22 8 20.666 20.598 1.341 93.620 o
-13 22 9 0.870 0.183 1.006 166.435 o
-13 22 10 12.531 13.346 1.249 107.821 o
-13 22 11 1.449 1.036 1.046 153.759 o
-13 22 13 0.019 0.102 0.995 169.849 o
-13 22 14 1.556 1.696 1.046 153.759 o
-13 22 15 1.200 1.117 1.117 134.812 o
-13 22 16 15.369 14.585 1.371 89.505 o
-13 22 17 2.364 1.392 1.127 132.394 o
-13 22 18 2.488 1.960 1.138 130.041 o
-13 23 -9 1.468 1.432 1.442 80.898 o
-13 23 -8 0.020 0.274 1.452 79.771 o
-13 23 -7 12.373 17.480 1.889 47.151 o
-13 23 -6 2.085 3.514 1.727 56.444 o
-13 23 -5 0.394 0.457 1.635 62.931 o
-13 23 -3 32.847 35.854 2.143 36.639 o
-13 23 -1 68.350 64.263 2.844 20.806 o
-13 23 0 0.788 1.056 1.442 80.898 o
-13 23 1 44.026 46.163 2.813 21.260 o
-13 23 2 5.340 2.915 1.930 45.186 o
-13 23 3 5.180 5.241 1.970 43.342 o
-13 23 4 11.212 9.497 1.483 76.526 o
-13 23 5 18.596 18.232 1.473 77.585 o
-13 23 6 10.223 9.558 1.341 93.620 o
-13 23 7 1.939 2.285 1.199 117.152 o
-13 23 8 1.152 1.930 1.036 156.789 o
-13 23 9 7.111 7.648 1.117 134.812 o
-13 23 12 1.179 0.447 1.006 166.435 o
-13 23 13 8.803 8.999 1.158 125.518 o
-13 23 14 2.896 2.245 1.046 153.759 o
-13 23 15 40.246 37.815 1.940 44.715 o
-13 23 17 11.213 11.305 1.280 102.748 o
-13 24 -8 17.054 16.698 1.788 52.661 o
-13 24 -7 19.502 18.740 1.910 46.153 o
-13 24 -6 5.989 7.425 1.828 50.347 o
-13 24 -5 14.692 15.032 2.021 41.192 o
-13 24 -3 42.184 43.695 2.631 24.317 o
-13 24 -2 18.318 18.496 1.818 50.911 o
-13 24 -1 6.387 7.415 1.574 67.897 o
-13 24 0 1.685 1.188 1.422 83.226 o
-13 24 1 0.228 0.995 1.828 50.347 o
-13 24 3 2.027 1.493 1.534 71.542 o
-13 24 5 1.167 2.560 1.148 127.749 o
-13 24 6 5.694 6.003 1.209 115.192 o
-13 24 7 0.251 0.203 1.097 139.852 o
-13 24 8 41.971 38.759 2.011 41.609 o
-13 24 9 5.722 4.672 1.229 111.415 o
-13 24 10 2.096 2.194 1.087 142.478 o
-13 24 11 3.068 2.458 1.036 156.789 o
-13 24 12 2.214 2.021 1.036 156.789 o
-13 24 15 0.779 0.924 1.087 142.478 o
-13 25 -6 4.396 5.942 2.174 35.620 o
-13 25 -5 1.284 0.589 1.625 63.720 o
-13 25 -3 0.029 0.091 1.361 90.846 o
-13 25 -2 37.876 40.801 2.519 26.522 o
-13 25 -1 49.343 50.409 3.433 14.278 o
-13 25 0 4.208 3.778 1.889 47.151 o
-13 25 1 3.551 3.921 1.889 47.151 o
-13 25 2 2.409 1.910 1.493 75.488 o
-13 25 3 1.716 1.239 1.493 75.488 o
-13 25 4 2.092 1.188 1.493 75.488 o
-13 25 5 7.407 5.180 1.199 117.152 o
-13 25 7 1.257 1.392 1.127 132.394 o
-13 25 8 41.233 47.799 2.174 35.620 o
-13 25 9 26.694 28.297 1.615 64.524 o
-13 25 10 1.564 1.422 1.138 130.041 o
-13 25 12 15.361 15.967 1.402 85.656 o
-13 25 13 4.775 4.235 1.056 150.816 o
-13 25 14 14.675 14.575 1.209 115.192 o
-13 26 -4 0.033 0.934 2.367 30.047 o
-13 26 -3 21.475 23.107 3.281 15.635 o
-13 26 -2 4.340 3.870 1.818 50.911 o
-13 26 -1 1.331 1.798 1.767 53.879 o
-13 26 0 30.823 27.830 2.011 41.609 o
-13 26 1 3.675 2.052 1.503 74.472 o
-13 26 2 3.750 3.565 1.544 70.604 o
-13 26 3 2.122 0.823 1.452 79.771 o
-13 26 5 1.962 0.884 1.087 142.478 o
-13 26 7 36.731 35.519 1.798 52.068 o
-13 26 8 0.219 0.498 1.117 134.812 o
-13 26 9 6.541 5.901 1.219 113.280 o
-13 26 10 30.221 29.394 1.645 62.156 o
-13 26 11 23.917 27.363 1.767 53.879 o
-13 27 -1 8.645 6.704 1.910 46.153 o
-13 27 0 2.733 2.661 1.788 52.661 o
-13 27 1 0.643 1.016 1.747 55.139 o
-13 27 2 4.113 4.794 1.595 66.178 o
-13 27 3 4.785 4.733 1.493 75.488 o
-13 27 4 0.497 0.234 1.412 84.428 o
-13 27 5 1.425 0.741 1.066 147.957 o
-13 27 8 9.020 8.227 1.219 113.280 o
-12 0 -10 194.671 190.799 2.854 20.659 o
-12 0 -8 151.776 146.220 2.356 30.307 o
-12 0 -6 268.210 268.581 2.509 26.738 o
-12 0 -4 4.789 3.982 0.741 306.104 o
-12 0 -2 731.493 736.270 4.053 10.246 o
-12 0 0 170.026 179.210 3.027 18.369 o
-12 0 2 0.240 0.670 1.219 113.280 o
-12 0 4 0.473 1.219 1.270 104.399 o
-12 0 8 62.646 64.629 3.108 17.421 o
-12 0 10 20.479 20.385 1.402 85.656 o
-12 0 12 17.208 18.801 1.656 61.396 o
-12 0 14 15.730 3.900 3.971 10.670 o
-12 0 16 159.847 164.025 3.921 10.948 o
-12 0 18 80.390 88.853 3.514 13.626 o
-12 0 20 11.451 10.238 1.920 45.666 o
-12 0 22 0.410 3.443 1.798 52.068 o
-12 0 24 50.081 71.942 5.322 5.941 o
-12 0 26 27.619 29.161 2.824 21.107 o
-12 0 28 0.523 0.071 1.981 42.899 o
-12 1 -11 374.540 373.798 2.671 23.583 o
-12 1 -10 0.180 0.427 0.711 332.904 o
-12 1 -9 361.783 342.961 2.905 19.943 o
-12 1 -8 20.258 18.079 0.843 236.787 o
-12 1 -7 20.742 18.415 0.772 282.415 o
-12 1 -6 117.298 121.295 1.341 93.620 o
-12 1 -5 48.989 50.023 1.026 159.909 o
-12 1 -4 154.456 159.262 1.493 75.488 o
-12 1 -3 0.771 0.924 0.508 652.492 o
-12 1 -2 2.813 2.285 0.559 539.249 o
-12 1 -1 196.659 206.349 1.777 53.265 o
-12 1 0 21.675 19.146 1.016 163.123 o
-12 1 1 219.510 224.734 2.610 24.697 o
-12 1 2 170.329 175.208 2.813 21.260 o
-12 1 3 325.912 323.602 3.606 12.944 o
-12 1 4 663.990 667.660 4.987 6.766 o
-12 1 5 692.183 697.440 5.271 6.056 o
-12 1 6 983.907 948.399 6.622 3.837 o
-12 1 7 1754.050 1769.280 7.902 2.695 o
-12 1 8 114.971 105.663 2.123 37.344 o
-12 1 9 594.229 606.576 3.392 14.623 o
-12 1 10 57.202 57.407 1.290 101.136 o
-12 1 11 760.938 782.109 3.717 12.177 o
-12 1 12 5.016 5.383 0.813 254.880 o
-12 1 13 367.230 363.112 2.763 22.048 o
-12 1 14 2.959 2.397 0.934 192.726 o
-12 1 15 54.963 54.767 1.910 46.153 o
-12 1 16 15.402 14.728 1.290 101.136 o
-12 1 17 66.946 67.585 2.265 32.802 o
-12 1 18 1.835 3.575 1.188 119.163 o
-12 1 19 11.650 10.899 1.361 90.846 o
-12 1 20 140.753 142.807 2.874 20.368 o
-12 1 21 141.203 148.475 2.966 19.131 o
-12 1 22 48.983 51.374 2.397 29.288 o
-12 1 23 62.788 63.024 3.606 12.944 o
-12 1 24 69.461 67.158 3.240 16.030 o
-12 1 25 30.998 28.775 2.224 34.012 o
-12 1 26 6.287 5.332 1.524 72.499 o
-12 1 27 0.653 0.142 1.402 85.656 o
-12 1 28 4.509 3.565 1.452 79.771 o
-12 2 -11 2.283 2.133 0.792 268.118 o
-12 2 -10 27.831 27.271 1.117 134.812 o
-12 2 -9 77.007 79.326 1.503 74.472 o
-12 2 -8 19.147 18.232 0.863 225.776 o
-12 2 -7 30.749 28.521 0.975 177.000 o
-12 2 -6 12.705 13.844 0.731 314.666 o
-12 2 -4 321.017 312.581 2.194 34.963 o
-12 2 -3 223.144 229.406 1.676 59.917 o
-12 2 -2 0.895 1.006 0.508 652.492 o
-12 2 -1 107.455 105.298 1.544 70.604 o
-12 2 0 85.850 87.045 1.615 64.524 o
-12 2 1 68.477 69.697 1.808 51.484 o
-12 2 2 259.776 264.539 2.742 22.376 o
-12 2 3 99.863 94.257 2.326 31.106 o
-12 2 4 257.209 258.760 3.321 15.255 o
-12 2 5 5.191 5.200 1.046 153.759 o
-12 2 6 66.856 71.658 2.184 35.289 o
-12 2 7 204.130 204.166 2.722 22.712 o
-12 2 8 313.358 324.942 2.915 19.804 o
-12 2 9 9.676 7.770 0.792 268.118 o
-12 2 10 21.242 19.816 0.904 205.937 o
-12 2 11 197.598 201.566 2.113 37.704 o
-12 2 12 25.703 24.245 1.138 130.041 o
-12 2 13 55.907 55.731 1.534 71.542 o
-12 2 14 2.001 0.762 0.782 275.127 o
-12 2 15 21.844 20.334 1.117 134.812 o
-12 2 16 6.701 6.064 1.148 127.749 o
-12 2 17 5.487 5.607 1.168 123.344 o
-12 2 18 161.579 162.583 2.885 20.224 o
-12 2 20 68.153 65.289 2.458 27.854 o
-12 2 21 10.233 8.857 1.381 88.194 o
-12 2 22 15.573 15.144 1.483 76.526 o
-12 2 23 1.344 0.691 1.584 67.029 o
-12 2 24 10.368 10.167 1.838 49.792 o
-12 2 25 21.235 20.009 2.042 40.376 o
-12 2 26 10.528 10.259 1.777 53.265 o
-12 2 27 6.479 3.494 1.503 74.472 o
-12 2 28 0.211 0.437 1.371 89.505 o
-12 3 -11 0.137 0.376 0.752 297.887 o
-12 3 -10 405.322 407.356 2.956 19.263 o
-12 3 -9 13.151 12.747 0.945 188.603 o
-12 3 -8 22.448 19.227 1.117 134.812 o
-12 3 -7 41.413 39.419 1.300 99.562 o
-12 3 -6 3.281 10.055 0.681 363.384 o
-12 3 -5 15.221 15.398 0.731 314.666 o
-12 3 -4 1.330 1.493 0.559 539.249 o
-12 3 -3 48.305 51.303 1.077 145.179 o
-12 3 -2 129.681 132.010 1.452 79.771 o
-12 3 -1 30.087 28.897 0.945 188.603 o
-12 3 0 99.382 104.861 1.656 61.396 o
-12 3 1 248.880 248.115 2.793 21.570 o
-12 3 2 206.048 206.715 2.519 26.522 o
-12 3 3 132.209 135.220 2.133 36.989 o
-12 3 4 719.215 723.696 4.266 9.247 o
-12 3 5 357.408 364.331 3.139 17.084 o
-12 3 6 684.164 707.475 3.961 10.725 o
-12 3 7 255.662 251.314 2.377 29.791 o
-12 3 8 620.127 608.627 3.199 16.440 o
-12 3 9 94.621 99.640 1.625 63.720 o
-12 3 10 382.672 398.794 2.488 27.176 o
-12 3 11 14.126 13.732 0.823 248.625 o
-12 3 12 163.918 166.595 2.021 41.192 o
-12 3 13 104.596 106.202 1.676 59.917 o
-12 3 14 50.715 49.170 1.442 80.898 o
-12 3 15 55.879 55.691 1.595 66.178 o
-12 3 16 0.835 1.818 0.802 261.373 o
-12 3 17 23.335 21.309 1.178 121.227 o
-12 3 18 0.924 2.113 1.046 153.759 o
-12 3 19 33.710 33.234 1.960 43.793 o
-12 3 20 39.367 36.240 2.052 39.977 o
-12 3 21 0.010 3.717 1.188 119.163 o
-12 3 22 53.996 52.735 2.143 36.639 o
-12 3 23 8.535 7.465 1.727 56.444 o
-12 3 24 16.191 17.998 1.991 42.462 o
-12 3 26 19.243 20.720 1.991 42.462 o
-12 3 27 3.413 3.900 1.595 66.178 o
-12 3 28 3.359 4.022 1.442 80.898 o
-12 4 -11 2.269 2.103 0.853 231.183 o
-12 4 -10 46.513 42.314 1.544 70.604 o
-12 4 -9 248.463 246.023 2.367 30.047 o
-12 4 -8 0.586 0.488 0.721 323.592 o
-12 4 -7 9.891 9.395 0.762 289.996 o
-12 4 -6 275.875 274.472 2.092 38.440 o
-12 4 -5 5.040 6.500 0.691 352.774 o
-12 4 -4 145.219 143.457 1.584 67.029 o
-12 4 -3 35.338 32.096 1.006 166.435 o
-12 4 -2 200.203 195.461 1.676 59.917 o
-12 4 -1 335.802 342.748 2.031 40.781 o
-12 4 0 4.803 4.916 0.660 386.090 o
-12 4 2 205.193 196.721 2.478 27.399 o
-12 4 3 61.924 58.159 1.696 58.490 o
-12 4 4 41.172 42.578 1.564 68.782 o
-12 4 5 0.816 0.731 0.752 297.887 o
-12 4 6 104.661 107.105 1.808 51.484 o
-12 4 7 25.760 23.219 1.107 137.297 o
-12 4 8 2.722 1.524 0.660 386.090 o
-12 4 9 31.746 33.742 1.158 125.518 o
-12 4 10 9.990 10.858 0.772 282.415 o
-12 4 11 11.656 7.699 0.752 297.887 o
-12 4 12 414.500 419.717 2.874 20.368 o
-12 4 13 18.447 18.079 1.026 159.909 o
-12 4 14 58.752 56.239 1.595 66.178 o
-12 4 15 6.576 7.090 0.884 215.514 o
-12 4 16 107.243 107.075 1.899 46.648 o
-12 4 17 5.546 4.804 0.914 201.386 o
-12 4 18 36.882 36.301 1.463 78.666 o
-12 4 19 50.317 46.509 1.625 63.720 o
-12 4 20 22.971 22.975 1.320 96.522 o
-12 4 21 0.932 1.046 1.036 156.789 o
-12 4 22 0.322 0.213 1.016 163.123 o
-12 4 23 2.695 3.585 1.361 90.846 o
-12 4 24 28.741 28.389 2.184 35.289 o
-12 4 25 3.931 3.799 1.595 66.178 o
-12 4 27 1.163 1.442 1.524 72.499 o
-12 4 28 0.702 0.416 1.320 96.522 o
-12 5 -11 77.973 84.872 1.838 49.792 o
-12 5 -10 186.126 180.114 2.214 34.324 o
-12 5 -9 11.307 12.006 0.945 188.603 o
-12 5 -7 16.565 17.003 0.853 231.183 o
-12 5 -6 19.250 20.355 0.823 248.625 o
-12 5 -5 21.469 20.802 0.823 248.625 o
-12 5 -4 14.514 12.767 0.752 297.887 o
-12 5 -3 2.767 3.372 0.609 453.119 o
-12 5 -2 207.389 206.989 1.737 55.786 o
-12 5 -1 79.442 76.330 1.219 113.280 o
-12 5 0 94.002 96.187 1.493 75.488 o
-12 5 1 107.773 105.765 1.625 63.720 o
-12 5 2 123.570 128.882 1.676 59.917 o
-12 5 3 11.338 10.401 0.823 248.625 o
-12 5 4 254.153 253.315 2.417 28.798 o
-12 5 5 16.608 16.850 0.884 215.514 o
-12 5 6 660.348 669.457 3.291 15.539 o
-12 5 7 46.073 45.321 1.188 119.163 o
-12 5 8 137.321 145.286 1.666 60.650 o
-12 5 9 24.569 24.438 1.036 156.789 o
-12 5 10 235.877 237.013 2.214 34.324 o
-12 5 11 4.053 3.464 0.711 332.904 o
-12 5 12 238.018 243.737 2.356 30.307 o
-12 5 13 225.793 221.108 2.306 31.657 o
-12 5 14 24.138 22.802 1.138 130.041 o
-12 5 15 8.597 9.324 0.985 173.369 o
-12 5 16 1.931 1.859 0.792 268.118 o
-12 5 17 53.508 54.574 1.615 64.524 o
-12 5 18 7.009 5.942 0.894 210.644 o
-12 5 19 24.495 20.771 1.127 132.394 o
-12 5 20 137.555 145.367 2.153 36.295 o
-12 5 21 39.306 40.212 1.625 63.720 o
-12 5 22 103.613 107.766 2.255 33.099 o
-12 5 23 0.180 0.315 1.280 102.748 o
-12 5 24 19.922 20.294 1.676 59.917 o
-12 5 25 3.596 3.728 1.310 98.025 o
-12 5 26 15.099 12.534 1.777 53.265 o
-12 5 28 4.154 3.636 1.615 64.524 o
-12 6 -11 4.542 4.042 0.894 210.644 o
-12 6 -10 1.584 0.589 0.833 242.598 o
-12 6 -9 11.503 8.644 0.914 201.386 o
-12 6 -8 1.525 1.574 0.721 323.592 o
-12 6 -7 3.388 3.220 0.721 323.592 o
-12 6 -6 111.954 113.382 1.493 75.488 o
-12 6 -5 32.092 33.508 1.087 142.478 o
-12 6 -4 223.627 223.901 1.767 53.879 o
-12 6 -3 90.019 93.048 1.280 102.748 o
-12 6 -2 656.493 661.962 2.834 20.956 o
-12 6 -1 1.549 1.524 0.559 539.249 o
-12 6 0 495.209 487.150 2.783 21.728 o
-12 6 1 10.988 10.035 0.782 275.127 o
-12 6 2 317.139 324.292 2.417 28.798 o
-12 6 3 20.756 22.030 1.036 156.789 o
-12 6 4 123.385 121.803 1.686 59.197 o
-12 6 5 6.681 7.090 0.691 352.774 o
-12 6 6 10.810 13.102 0.802 261.373 o
-12 6 7 0.289 0.457 0.599 468.609 o
-12 6 9 28.360 42.334 1.331 95.054 o
-12 6 10 56.076 54.970 1.432 82.050 o
-12 6 11 0.044 0.122 0.609 453.119 o
-12 6 12 159.625 162.552 1.930 45.186 o
-12 6 13 9.259 7.191 0.874 220.556 o
-12 6 14 52.167 50.724 1.666 60.650 o
-12 6 15 0.458 1.320 0.853 231.183 o
-12 6 16 80.176 71.658 1.777 53.265 o
-12 6 17 16.042 15.398 1.026 159.909 o
-12 6 18 37.584 38.404 1.524 72.499 o
-12 6 19 13.756 13.793 1.056 150.816 o
-12 6 21 4.104 6.064 0.995 169.849 o
-12 6 22 4.785 4.530 0.975 177.000 o
-12 6 23 13.042 13.763 1.564 68.782 o
-12 6 24 0.054 0.599 1.300 99.562 o
-12 6 25 1.017 0.650 1.259 106.089 o
-12 6 28 0.344 0.081 1.879 47.662 o
-12 7 -11 52.268 49.444 1.666 60.650 o
-12 7 -10 71.088 69.088 1.767 53.879 o
-12 7 -9 114.433 115.749 1.920 45.666 o
-12 7 -8 17.079 16.343 0.934 192.726 o
-12 7 -7 5.145 4.388 0.741 306.104 o
-12 7 -6 8.288 6.907 0.691 352.774 o
-12 7 -5 0.119 0.792 0.589 484.908 o
-12 7 -3 7.555 6.064 0.630 424.357 o
-12 7 -2 15.421 16.140 0.721 323.592 o
-12 7 -1 0.283 0.183 0.528 603.265 o
-12 7 0 18.083 18.059 0.802 261.373 o
-12 7 1 157.874 161.902 1.981 42.899 o
-12 7 2 6.260 5.993 0.752 297.887 o
-12 7 3 260.014 257.571 2.265 32.802 o
-12 7 4 22.308 21.431 0.934 192.726 o
-12 7 5 52.806 50.988 1.229 111.415 o
-12 7 6 104.437 106.171 1.524 72.499 o
-12 7 7 251.545 255.144 1.910 46.153 o
-12 7 8 78.673 77.193 1.331 95.054 o
-12 7 9 7.858 8.247 0.813 254.880 o
-12 7 10 114.085 123.174 1.808 51.484 o
-12 7 11 7.950 8.410 0.741 306.104 o
-12 7 12 175.763 174.253 1.920 45.666 o
-12 7 13 5.952 5.180 0.813 254.880 o
-12 7 14 3.286 3.545 0.884 215.514 o
-12 7 15 39.738 37.794 1.635 62.931 o
-12 7 16 0.011 0.477 0.894 210.644 o
-12 7 17 85.583 85.451 1.940 44.715 o
-12 7 18 12.683 11.355 0.995 169.849 o
-12 7 19 146.440 149.805 2.184 35.289 o
-12 7 20 1.603 1.706 0.894 210.644 o
-12 7 21 147.393 146.982 2.194 34.963 o
-12 7 22 0.229 0.203 0.914 201.386 o
-12 7 23 64.482 63.156 2.092 38.440 o
-12 7 24 7.714 8.075 1.259 106.089 o
-12 7 25 35.620 35.468 2.092 38.440 o
-12 7 26 0.470 1.889 1.544 70.604 o
-12 7 27 1.639 0.670 1.493 75.488 o
-12 8 -11 0.023 0.203 0.863 225.776 o
-12 8 -10 87.903 85.603 1.818 50.911 o
-12 8 -9 28.135 26.479 1.158 125.518 o
-12 8 -8 27.815 27.048 1.097 139.852 o
-12 8 -7 14.175 14.210 0.904 205.937 o
-12 8 -6 509.825 510.775 2.742 22.376 o
-12 8 -5 79.099 75.019 1.341 93.620 o
-12 8 -4 4.527 4.936 0.640 410.992 o
-12 8 -3 578.078 579.182 2.620 24.506 o
-12 8 -2 440.035 434.364 2.417 28.798 o
-12 8 -1 407.247 406.300 2.326 31.106 o
-12 8 0 374.227 382.959 2.397 29.288 o
-12 8 1 469.498 467.557 2.742 22.376 o
-12 8 2 93.883 90.743 1.452 79.771 o
-12 8 3 155.955 153.706 1.574 67.897 o
-12 8 4 2.854 3.596 0.589 484.908 o
-12 8 5 1.834 1.889 0.640 410.992 o
-12 8 6 258.817 263.543 2.133 36.989 o
-12 8 7 2.103 2.042 0.650 398.249 o
-12 8 8 71.985 75.070 1.341 93.620 o
-12 8 9 10.472 10.604 0.853 231.183 o
-12 8 10 156.344 154.904 1.869 48.181 o
-12 8 11 118.347 118.532 1.635 62.931 o
-12 8 12 214.311 213.632 2.021 41.192 o
-12 8 13 89.055 90.478 1.767 53.879 o
-12 8 14 92.700 87.746 1.818 50.911 o
-12 8 15 61.114 58.159 1.828 50.347 o
-12 8 16 247.537 248.115 2.793 21.570 o
-12 8 17 127.077 134.143 2.153 36.295 o
-12 8 18 0.732 1.016 0.894 210.644 o
-12 8 19 51.525 51.029 1.717 57.114 o
-12 8 20 1.648 1.869 0.934 192.726 o
-12 8 21 21.270 20.426 1.188 119.163 o
-12 8 22 3.880 4.469 0.975 177.000 o
-12 8 23 4.601 4.266 1.107 137.297 o
-12 8 24 0.317 1.412 1.310 98.025 o
-12 8 25 1.259 0.081 1.270 104.399 o
-12 8 26 6.234 5.586 1.625 63.720 o
-12 8 27 3.050 2.641 1.544 70.604 o
-12 9 -11 45.870 47.575 1.666 60.650 o
-12 9 -10 47.684 47.575 1.656 61.396 o
-12 9 -9 13.167 11.650 0.985 173.369 o
-12 9 -8 40.468 37.134 1.422 83.226 o
-12 9 -7 4.404 4.642 0.782 275.127 o
-12 9 -6 6.280 8.512 0.823 248.625 o
-12 9 -5 30.509 31.741 1.148 127.749 o
-12 9 -4 0.150 0.203 0.599 468.609 o
-12 9 -3 7.805 11.640 0.762 289.996 o
-12 9 -1 62.247 67.128 1.381 88.194 o
-12 9 0 49.496 56.859 1.320 96.522 o
-12 9 1 1.141 0.305 0.640 410.992 o
-12 9 2 7.646 6.622 0.731 314.666 o
-12 9 3 18.487 22.853 0.914 201.386 o
-12 9 4 83.009 83.927 1.351 92.217 o
-12 9 5 3.367 4.042 0.609 453.119 o
-12 9 6 42.871 41.603 1.127 132.394 o
-12 9 7 62.271 63.512 1.270 104.399 o
-12 9 8 69.218 68.529 1.310 98.025 o
-12 9 9 0.429 5.383 0.762 289.996 o
-12 9 10 34.389 34.676 1.168 123.344 o
-12 9 11 23.555 24.641 0.955 184.612 o
-12 9 12 5.584 5.170 0.691 352.774 o
-12 9 13 15.227 16.018 0.955 184.612 o
-12 9 14 80.434 83.226 1.818 50.911 o
-12 9 15 3.834 4.560 0.904 205.937 o
-12 9 16 1.806 0.721 0.934 192.726 o
-12 9 17 30.397 30.410 1.452 79.771 o
-12 9 18 86.155 80.809 1.940 44.715 o
-12 9 19 2.131 3.728 0.934 192.726 o
-12 9 20 38.187 36.779 1.574 67.897 o
-12 9 21 45.253 46.214 1.706 57.796 o
-12 9 22 23.022 21.787 1.361 90.846 o
-12 9 23 6.793 6.399 1.270 104.399 o
-12 9 24 4.667 4.042 1.361 90.846 o
-12 9 25 5.384 5.688 1.371 89.505 o
-12 9 26 11.086 12.554 1.493 75.488 o
-12 10 -11 31.814 28.247 1.331 95.054 o
-12 10 -10 0.948 0.091 0.843 236.787 o
-12 10 -9 39.510 44.559 1.605 65.343 o
-12 10 -8 59.741 57.042 1.554 69.684 o
-12 10 -7 39.131 33.701 1.300 99.562 o
-12 10 -6 26.107 26.114 1.107 137.297 o
-12 10 -5 247.067 249.659 2.072 39.197 o
-12 10 -4 2.017 2.631 0.681 363.384 o
-12 10 -3 283.761 276.108 2.224 34.012 o
-12 10 -2 50.699 51.922 1.310 98.025 o
-12 10 -1 363.348 367.226 2.620 24.506 o
-12 10 0 141.352 133.067 1.788 52.661 o
-12 10 1 418.696 416.437 2.895 20.083 o
-12 10 2 86.299 90.519 1.645 62.156 o
-12 10 3 128.406 125.185 1.615 64.524 o
-12 10 5 37.872 38.465 1.148 127.749 o
-12 10 6 0.768 0.305 0.579 502.071 o
-12 10 7 5.635 6.907 0.691 352.774 o
-12 10 8 31.038 34.371 1.249 107.821 o
-12 10 9 21.690 20.202 0.945 188.603 o
-12 10 10 21.432 20.030 0.965 180.746 o
-12 10 11 287.595 279.053 2.235 33.703 o
-12 10 12 194.809 205.354 1.960 43.793 o
-12 10 13 252.155 255.225 2.306 31.657 o
-12 10 14 52.150 51.516 1.534 71.542 o
-12 10 15 83.162 81.388 1.717 57.114 o
-12 10 16 36.932 38.241 1.452 79.771 o
-12 10 17 79.311 73.659 1.818 50.911 o
-12 10 18 6.095 6.196 0.904 205.937 o
-12 10 19 13.055 11.995 1.127 132.394 o
-12 10 20 6.569 7.029 1.107 137.297 o
-12 10 21 0.624 0.802 1.026 159.909 o
-12 10 22 23.666 24.793 1.524 72.499 o
-12 10 23 1.247 1.219 1.148 127.749 o
-12 10 24 2.792 1.737 1.310 98.025 o
-12 10 26 1.407 0.924 1.249 107.821 o
-12 10 27 3.702 4.205 1.554 69.684 o
-12 11 -11 80.735 81.530 1.910 46.153 o
-12 11 -10 2.093 1.229 0.884 215.514 o
-12 11 -9 36.948 35.042 1.381 88.194 o
-12 11 -8 13.107 11.843 0.934 192.726 o
-12 11 -7 85.803 84.303 1.656 61.396 o
-12 11 -6 0.145 0.589 0.752 297.887 o
-12 11 -5 1.005 1.036 0.721 323.592 o
-12 11 -4 3.629 2.082 0.752 297.887 o
-12 11 -3 0.091 0.366 0.711 332.904 o
-12 11 -2 113.037 118.806 1.818 50.911 o
-12 11 -1 16.385 16.332 0.934 192.726 o
-12 11 0 47.130 47.118 1.412 84.428 o
-12 11 1 13.323 13.529 0.924 196.985 o
-12 11 2 57.567 55.640 1.493 75.488 o
-12 11 3 150.494 153.797 1.798 52.068 o
-12 11 4 11.283 10.076 0.782 275.127 o
-12 11 5 54.285 53.273 1.320 96.522 o
-12 11 6 15.977 16.078 0.863 225.776 o
-12 11 7 107.753 103.957 1.524 72.499 o
-12 11 8 110.557 110.285 1.737 55.786 o
-12 11 9 159.430 152.883 1.828 50.347 o
-12 11 10 34.949 31.822 1.290 101.136 o
-12 11 11 157.758 159.769 1.981 42.899 o
-12 11 12 134.234 137.505 1.899 46.648 o
-12 11 13 1.397 1.717 0.833 242.598 o
-12 11 14 8.293 6.094 0.853 231.183 o
-12 11 15 32.377 29.232 1.290 101.136 o
-12 11 16 95.458 96.481 1.960 43.793 o
-12 11 17 0.730 1.046 0.934 192.726 o
-12 11 18 12.731 11.173 1.087 142.478 o
-12 11 19 10.057 10.238 1.127 132.394 o
-12 11 20 155.668 159.414 2.306 31.657 o
-12 11 21 4.358 5.637 1.006 166.435 o
-12 11 22 25.730 25.453 1.452 79.771 o
-12 11 23 0.212 0.599 1.107 137.297 o
-12 11 24 18.087 20.314 1.666 60.650 o
-12 11 25 2.558 2.560 1.320 96.522 o
-12 11 26 2.861 1.574 1.259 106.089 o
-12 12 -11 16.331 16.596 1.259 106.089 o
-12 12 -10 19.625 18.598 1.148 127.749 o
-12 12 -9 1.898 1.503 0.823 248.625 o
-12 12 -8 80.236 75.294 1.656 61.396 o
-12 12 -7 85.675 84.984 1.828 50.347 o
-12 12 -6 0.450 2.356 0.843 236.787 o
-12 12 -5 308.874 300.373 2.560 25.687 o
-12 12 -4 156.929 153.909 1.970 43.342 o
-12 12 -3 155.423 173.360 2.011 41.609 o
-12 12 -2 149.899 153.553 2.082 38.816 o
-12 12 -1 70.239 65.320 1.564 68.782 o
-12 12 0 6.277 5.038 0.782 275.127 o
-12 12 1 143.275 147.358 2.072 39.197 o
-12 12 2 105.187 102.779 1.828 50.347 o
-12 12 3 39.813 44.325 1.310 98.025 o
-12 12 4 1.929 2.417 0.681 363.384 o
-12 12 5 33.697 34.625 1.270 104.399 o
-12 12 6 63.648 68.783 1.463 78.666 o
-12 12 7 20.479 19.816 1.006 166.435 o
-12 12 8 19.559 21.502 1.006 166.435 o
-12 12 9 0.064 0.254 0.721 323.592 o
-12 12 10 22.946 24.011 1.138 130.041 o
-12 12 11 119.017 118.309 1.838 49.792 o
-12 12 12 103.235 104.952 1.788 52.661 o
-12 12 13 74.825 72.785 1.717 57.114 o
-12 12 14 4.211 4.408 1.026 159.909 o
-12 12 15 107.642 110.295 2.265 32.802 o
-12 12 16 1.200 1.747 0.894 210.644 o
-12 12 17 32.247 35.519 1.595 66.178 o
-12 12 18 25.934 25.961 1.320 96.522 o
-12 12 19 15.114 14.626 1.168 123.344 o
-12 12 20 13.775 14.514 1.199 117.152 o
-12 12 21 0.056 2.001 0.975 177.000 o
-12 12 22 7.681 6.968 1.138 130.041 o
-12 12 23 6.772 7.211 1.127 132.394 o
-12 12 24 1.927 3.210 1.331 95.054 o
-12 12 25 2.069 1.574 1.300 99.562 o
-12 12 26 2.313 1.737 1.259 106.089 o
-12 13 -11 146.746 149.237 2.448 28.085 o
-12 13 -10 73.624 71.830 2.011 41.609 o
-12 13 -9 15.027 14.037 1.097 139.852 o
-12 13 -8 18.888 16.180 1.087 142.478 o
-12 13 -7 22.767 22.508 1.148 127.749 o
-12 13 -6 4.972 3.880 0.924 196.985 o
-12 13 -5 5.374 4.672 0.843 236.787 o
-12 13 -4 48.530 51.283 1.554 69.684 o
-12 13 -3 2.864 1.970 0.782 275.127 o
-12 13 -2 55.467 53.710 1.605 65.343 o
-12 13 -1 7.909 5.231 0.853 231.183 o
-12 13 0 5.963 4.520 0.904 205.937 o
-12 13 1 61.102 59.276 1.747 55.139 o
-12 13 2 206.534 206.553 2.346 30.570 o
-12 13 3 284.247 277.652 2.346 30.570 o
-12 13 4 70.781 73.161 1.544 70.604 o
-12 13 5 115.882 114.307 1.737 55.786 o
-12 13 6 84.561 81.388 1.666 60.650 o
-12 13 7 67.429 65.391 1.584 67.029 o
-12 13 8 39.921 42.619 1.615 64.524 o
-12 13 9 16.724 18.151 1.006 166.435 o
-12 13 10 13.306 14.169 1.026 159.909 o
-12 13 11 65.725 59.865 1.717 57.114 o
-12 13 12 10.941 10.289 1.006 166.435 o
-12 13 13 13.092 14.027 1.097 139.852 o
-12 13 14 51.223 48.906 1.910 46.153 o
-12 13 15 7.009 6.978 1.117 134.812 o
-12 13 16 7.094 5.789 1.107 137.297 o
-12 13 17 0.048 0.030 1.016 163.123 o
-12 13 18 6.577 6.419 1.290 101.136 o
-12 13 19 4.364 2.763 0.985 173.369 o
-12 13 20 23.502 22.985 1.320 96.522 o
-12 13 21 42.964 41.197 1.645 62.156 o
-12 13 23 0.300 0.071 1.006 166.435 o
-12 13 24 8.644 9.619 1.270 104.399 o
-12 13 25 21.223 23.503 1.686 59.197 o
-12 14 -11 3.973 4.002 1.077 145.179 o
-12 14 -10 1.673 0.965 1.107 137.297 o
-12 14 -9 0.743 0.620 0.995 169.849 o
-12 14 -8 123.541 128.740 2.336 30.836 o
-12 14 -7 12.475 13.895 1.148 127.749 o
-12 14 -6 51.941 52.004 1.737 55.786 o
-12 14 -5 4.679 4.307 0.843 236.787 o
-12 14 -4 13.462 12.280 0.955 184.612 o
-12 14 -3 49.047 46.905 1.645 62.156 o
-12 14 -2 169.626 165.234 2.204 34.641 o
-12 14 -1 20.472 19.247 1.077 145.179 o
-12 14 0 26.907 25.210 1.249 107.821 o
-12 14 1 57.164 55.549 1.737 55.786 o
-12 14 2 156.325 157.281 2.306 31.657 o
-12 14 3 194.608 202.774 2.275 32.510 o
-12 14 4 28.752 28.897 1.320 96.522 o
-12 14 5 12.905 13.539 0.955 184.612 o
-12 14 6 14.805 12.442 0.975 177.000 o
-12 14 7 5.308 5.830 0.853 231.183 o
-12 14 8 109.974 114.093 2.092 38.440 o
-12 14 9 9.952 12.209 1.006 166.435 o
-12 14 10 103.695 107.359 2.011 41.609 o
-12 14 11 1.494 0.152 0.833 242.598 o
-12 14 12 294.458 289.373 2.854 20.659 o
-12 14 13 29.921 29.902 1.463 78.666 o
-12 14 14 1.615 1.077 0.985 173.369 o
-12 14 15 11.712 10.248 1.188 119.163 o
-12 14 16 31.009 31.842 1.666 60.650 o
-12 14 17 24.872 21.248 1.412 84.428 o
-12 14 19 8.627 9.791 1.270 104.399 o
-12 14 20 1.629 1.036 1.127 132.394 o
-12 14 21 7.414 8.339 1.280 102.748 o
-12 14 22 4.456 4.327 1.066 147.957 o
-12 14 23 1.924 0.559 1.036 156.789 o
-12 14 24 2.191 2.356 1.148 127.749 o
-12 14 25 10.797 12.270 1.320 96.522 o
-12 15 -11 16.593 14.951 1.371 89.505 o
-12 15 -10 72.628 68.133 2.214 34.324 o
-12 15 -9 4.592 7.963 1.127 132.394 o
-12 15 -8 154.888 150.466 2.610 24.697 o
-12 15 -7 23.224 20.009 1.371 89.505 o
-12 15 -5 19.032 19.441 1.087 142.478 o
-12 15 -4 17.278 19.339 1.056 150.816 o
-12 15 -3 0.027 0.538 0.843 236.787 o
-12 15 0 44.512 48.469 1.788 52.661 o
-12 15 1 3.173 1.747 0.894 210.644 o
-12 15 2 130.044 132.610 2.235 33.703 o
-12 15 3 209.984 216.527 2.377 29.791 o
-12 15 4 32.108 28.206 1.290 101.136 o
-12 15 5 11.929 11.924 1.036 156.789 o
-12 15 6 248.564 257.795 2.549 25.892 o
-12 15 7 54.608 53.842 1.777 53.265 o
-12 15 8 346.112 354.449 3.271 15.733 o
-12 15 9 18.631 17.308 1.117 134.812 o
-12 15 10 114.743 112.895 2.082 38.816 o
-12 15 11 3.155 2.996 0.914 201.386 o
-12 15 12 46.246 43.513 1.717 57.114 o
-12 15 13 0.693 0.345 0.884 215.514 o
-12 15 14 53.641 55.569 2.011 41.609 o
-12 15 15 4.957 5.789 1.127 132.394 o
-12 15 16 7.748 6.551 1.178 121.227 o
-12 15 17 1.824 0.701 1.056 150.816 o
-12 15 18 12.957 12.544 1.320 96.522 o
-12 15 19 14.717 13.539 1.432 82.050 o
-12 15 20 1.343 2.986 1.199 117.152 o
-12 15 21 31.414 34.798 1.727 56.444 o
-12 15 22 2.657 1.524 1.138 130.041 o
-12 15 23 3.866 2.356 1.310 98.025 o
-12 15 24 9.573 10.695 1.473 77.585 o
-12 16 -11 22.445 19.745 1.452 79.771 o
-12 16 -10 1.621 1.300 1.127 132.394 o
-12 16 -9 1.330 0.955 1.016 163.123 o
-12 16 -8 0.006 0.406 1.077 145.179 o
-12 16 -7 7.218 9.091 1.209 115.192 o
-12 16 -6 30.741 25.758 1.442 80.898 o
-12 16 -5 17.481 17.145 1.199 117.152 o
-12 16 -4 50.042 47.332 1.930 45.186 o
-12 16 -3 41.269 39.755 1.635 62.931 o
-12 16 -2 18.454 16.739 1.107 137.297 o
-12 16 -1 14.605 13.397 1.158 125.518 o
-12 16 0 122.094 123.204 2.265 32.802 o
-12 16 1 4.913 4.642 0.975 177.000 o
-12 16 2 19.840 20.090 1.239 109.596 o
-12 16 3 5.395 6.277 0.904 205.937 o
-12 16 4 0.083 0.437 0.853 231.183 o
-12 16 5 2.977 2.590 0.833 242.598 o
-12 16 6 2.309 3.220 0.853 231.183 o
-12 16 7 2.427 2.773 0.945 188.603 o
-12 16 8 2.004 2.194 0.884 215.514 o
-12 16 9 18.011 14.646 1.087 142.478 o
-12 16 10 52.579 52.694 1.808 51.484 o
-12 16 11 44.192 38.718 1.737 55.786 o
-12 16 12 11.541 10.655 1.077 145.179 o
-12 16 13 87.556 90.468 2.072 39.197 o
-12 16 14 15.073 15.022 1.300 99.562 o
-12 16 15 79.828 85.776 2.306 31.657 o
-12 16 16 8.615 6.592 1.168 123.344 o
-12 16 17 1.625 2.255 1.117 134.812 o
-12 16 18 18.996 18.801 1.432 82.050 o
-12 16 19 0.202 0.772 1.219 113.280 o
-12 16 20 0.592 2.306 1.270 104.399 o
-12 16 21 6.408 7.689 1.249 107.821 o
-12 16 22 1.228 1.696 1.148 127.749 o
-12 16 23 12.794 13.549 1.564 68.782 o
-12 17 -11 7.936 7.547 1.270 104.399 o
-12 17 -10 59.832 59.225 2.214 34.324 o
-12 17 -8 28.174 25.504 1.483 76.526 o
-12 17 -7 27.474 27.718 1.524 72.499 o
-12 17 -6 3.032 2.996 1.107 137.297 o
-12 17 -5 3.074 1.452 0.965 180.746 o
-12 17 -4 2.485 1.310 1.026 159.909 o
-12 17 -3 62.598 62.811 2.062 39.584 o
-12 17 -2 4.934 4.814 1.188 119.163 o
-12 17 -1 6.657 5.607 1.036 156.789 o
-12 17 1 12.703 11.010 1.117 134.812 o
-12 17 2 126.114 121.061 2.285 32.222 o
-12 17 3 158.577 162.715 2.438 28.320 o
-12 17 4 180.862 183.953 2.519 26.522 o
-12 17 5 61.537 59.449 1.717 57.114 o
-12 17 6 201.293 195.370 2.407 29.041 o
-12 17 7 298.177 302.983 3.159 16.865 o
-12 17 8 315.289 315.872 3.017 18.493 o
-12 17 9 10.845 10.147 1.066 147.957 o
-12 17 10 128.278 129.227 2.255 33.099 o
-12 17 11 14.797 13.885 1.138 130.041 o
-12 17 12 66.267 61.958 1.920 45.666 o
-12 17 14 48.136 47.514 2.011 41.609 o
-12 17 15 7.059 6.622 1.158 125.518 o
-12 17 16 0.080 0.467 1.056 150.816 o
-12 17 17 4.133 2.539 1.148 127.749 o
-12 17 18 16.119 17.754 1.432 82.050 o
-12 17 19 7.662 7.882 1.392 86.911 o
-12 17 20 28.870 27.343 1.696 58.490 o
-12 17 22 29.723 32.177 1.625 63.720 o
-12 18 -11 2.426 1.656 1.148 127.749 o
-12 18 -10 3.667 3.616 1.117 134.812 o
-12 18 -9 51.622 49.637 2.133 36.989 o
-12 18 -8 18.324 17.998 1.392 86.911 o
-12 18 -6 11.563 12.859 1.259 106.089 o
-12 18 -5 0.052 0.142 1.087 142.478 o
-12 18 -4 1.356 0.284 1.046 153.759 o
-12 18 -2 47.526 48.144 2.214 34.324 o
-12 18 -1 38.144 39.541 2.062 39.584 o
-12 18 0 9.871 9.791 1.127 132.394 o
-12 18 1 21.849 22.000 1.310 98.025 o
-12 18 2 0.058 0.630 1.016 163.123 o
-12 18 3 7.823 9.690 1.066 147.957 o
-12 18 4 0.979 0.924 0.853 231.183 o
-12 18 5 4.303 3.799 0.914 201.386 o
-12 18 6 0.816 1.544 0.945 188.603 o
-12 18 7 14.800 14.748 1.138 130.041 o
-12 18 8 11.614 11.112 1.107 137.297 o
-12 18 9 34.518 34.899 1.625 63.720 o
-12 18 10 18.338 17.226 1.219 113.280 o
-12 18 11 14.442 12.107 1.148 127.749 o
-12 18 12 0.929 2.123 0.975 177.000 o
-12 18 14 0.003 0.213 0.945 188.603 o
-12 18 15 1.441 2.925 1.127 132.394 o
-12 18 16 0.024 0.589 1.107 137.297 o
-12 18 18 3.021 3.596 1.219 113.280 o
-12 18 19 7.513 8.369 1.270 104.399 o
-12 18 20 2.245 1.310 1.249 107.821 o
-12 18 22 11.076 11.467 1.412 84.428 o
-12 19 -11 22.000 22.518 1.645 62.156 o
-12 19 -10 4.228 3.047 1.107 137.297 o
-12 19 -9 12.777 12.991 1.341 93.620 o
-12 19 -8 10.268 10.431 1.280 102.748 o
-12 19 -7 6.087 4.916 1.188 119.163 o
-12 19 -6 2.306 1.828 1.178 121.227 o
-12 19 -5 6.182 6.115 1.483 76.526 o
-12 19 -4 9.054 7.983 1.341 93.620 o
-12 19 -3 3.200 3.494 1.239 109.596 o
-12 19 -2 1.641 1.605 1.188 119.163 o
-12 19 -1 56.742 55.935 2.316 31.379 o
-12 19 0 0.765 0.701 1.290 101.136 o
-12 19 1 76.493 78.635 2.864 20.512 o
-12 19 2 8.976 7.658 1.229 111.415 o
-12 19 3 219.042 228.410 2.742 22.376 o
-12 19 5 208.500 214.729 2.864 20.512 o
-12 19 7 143.994 146.433 2.367 30.047 o
-12 19 8 48.909 49.983 1.798 52.068 o
-12 19 9 22.785 24.793 1.331 95.054 o
-12 19 10 13.229 12.798 1.158 125.518 o
-12 19 11 6.677 4.510 1.016 163.123 o
-12 19 12 16.044 16.779 1.229 111.415 o
-12 19 13 2.719 2.560 0.995 169.849 o
-12 19 14 11.845 10.441 1.148 127.749 o
-12 19 15 0.100 0.152 1.087 142.478 o
-12 19 16 8.487 7.608 1.270 104.399 o
-12 19 17 8.026 6.125 1.249 107.821 o
-12 19 19 9.265 8.786 1.280 102.748 o
-12 19 20 1.574 2.397 1.259 106.089 o
-12 19 21 30.226 32.939 1.757 54.503 o
-12 19 22 0.143 0.660 1.199 117.152 o
-12 20 -11 0.060 0.295 1.199 117.152 o
-12 20 -10 1.516 0.782 1.026 159.909 o
-12 20 -9 4.937 4.073 1.209 115.192 o
-12 20 -8 0.813 2.468 1.290 101.136 o
-12 20 -7 0.540 0.813 1.239 109.596 o
-12 20 -6 0.124 0.518 1.371 89.505 o
-12 20 -5 2.477 1.869 1.392 86.911 o
-12 20 -4 15.917 14.007 1.483 76.526 o
-12 20 -3 15.756 15.103 1.503 74.472 o
-12 20 -2 13.377 12.473 1.595 66.178 o
-12 20 -1 24.303 25.900 1.910 46.153 o
-12 20 0 30.789 31.984 2.163 35.955 o
-12 20 1 20.160 17.399 1.534 71.542 o
-12 20 2 1.973 3.585 1.392 86.911 o
-12 20 3 23.812 20.355 1.280 102.748 o
-12 20 4 4.203 3.352 0.965 180.746 o
-12 20 5 46.995 53.040 1.991 42.462 o
-12 20 6 0.752 0.254 0.945 188.603 o
-12 20 7 20.664 19.735 1.290 101.136 o
-12 20 8 0.456 1.107 0.975 177.000 o
-12 20 9 25.678 25.738 1.351 92.217 o
-12 20 10 3.237 3.992 1.026 159.909 o
-12 20 11 8.915 7.425 1.087 142.478 o
-12 20 12 36.173 37.581 1.706 57.796 o
-12 20 14 12.143 11.772 1.199 117.152 o
-12 20 15 6.940 7.577 1.270 104.399 o
-12 20 16 0.592 1.503 1.148 127.749 o
-12 20 17 4.532 4.418 1.188 119.163 o
-12 20 18 0.826 0.020 1.117 134.812 o
-12 20 19 13.142 13.204 1.341 93.620 o
-12 20 21 4.266 3.362 1.249 107.821 o
-12 21 -11 46.291 42.954 2.478 27.399 o
-12 21 -10 2.127 2.011 1.290 101.136 o
-12 21 -9 3.838 6.947 1.341 93.620 o
-12 21 -8 18.647 18.943 1.574 67.897 o
-12 21 -6 26.443 24.488 2.275 32.510 o
-12 21 -4 5.468 4.733 1.473 77.585 o
-12 21 -3 9.367 14.352 1.666 60.650 o
-12 21 -2 3.426 2.935 1.392 86.911 o
-12 21 -1 30.186 29.730 1.970 43.342 o
-12 21 0 0.464 3.271 1.361 90.846 o
-12 21 1 2.307 0.609 1.331 95.054 o
-12 21 2 0.005 0.183 1.341 93.620 o
-12 21 3 105.934 115.109 2.438 28.320 o
-12 21 4 10.647 11.782 1.392 86.911 o
-12 21 5 78.962 83.714 2.235 33.703 o
-12 21 6 2.233 4.175 1.026 159.909 o
-12 21 7 108.299 103.744 2.204 34.641 o
-12 21 8 36.812 40.019 1.777 53.265 o
-12 21 9 57.757 59.916 2.001 42.032 o
-12 21 10 5.898 7.130 1.117 134.812 o
-12 21 11 66.551 69.748 2.082 38.816 o
-12 21 12 1.480 1.767 1.026 159.909 o
-12 21 13 9.960 9.344 1.168 123.344 o
-12 21 14 1.896 2.265 1.056 150.816 o
-12 21 15 3.042 3.321 1.158 125.518 o
-12 21 16 12.056 11.924 1.331 95.054 o
-12 21 18 7.065 7.079 1.229 111.415 o
-12 21 19 3.309 2.133 1.138 130.041 o
-12 21 20 3.846 4.489 1.259 106.089 o
-12 22 -11 4.530 4.195 1.463 78.666 o
-12 22 -10 0.794 0.802 1.249 107.821 o
-12 22 -8 20.067 21.045 2.163 35.955 o
-12 22 -7 17.831 18.841 2.103 38.069 o
-12 22 -6 0.741 0.173 1.656 61.396 o
-12 22 -5 0.308 0.061 1.666 60.650 o
-12 22 -3 3.929 4.743 1.473 77.585 o
-12 22 -2 37.717 37.063 2.458 27.854 o
-12 22 -1 7.953 8.969 1.574 67.897 o
-12 22 0 22.805 22.498 1.849 49.246 o
-12 22 1 0.860 0.467 1.361 90.846 o
-12 22 2 22.089 22.102 1.625 63.720 o
-12 22 3 10.284 9.832 1.412 84.428 o
-12 22 4 0.780 0.528 1.199 117.152 o
-12 22 5 22.806 21.919 1.503 74.472 o
-12 22 6 5.763 5.404 1.219 113.280 o
-12 22 7 2.463 2.692 1.016 163.123 o
-12 22 8 11.476 12.493 1.188 119.163 o
-12 22 11 0.888 2.011 1.046 153.759 o
-12 22 13 3.652 3.392 1.087 142.478 o
-12 22 14 6.884 7.882 1.127 132.394 o
-12 22 15 14.887 14.240 1.351 92.217 o
-12 22 16 1.010 0.559 1.117 134.812 o
-12 22 17 0.012 0.254 1.087 142.478 o
-12 22 18 1.467 1.331 1.107 137.297 o
-12 23 -11 5.636 6.714 1.950 44.250 o
-12 23 -10 8.524 7.587 1.392 86.911 o
-12 23 -9 1.963 1.473 1.656 61.396 o
-12 23 -8 22.763 23.981 2.235 33.703 o
-12 23 -6 3.644 3.311 1.696 58.490 o
-12 23 -4 4.576 3.017 1.483 76.526 o
-12 23 -3 1.119 0.691 1.392 86.911 o
-12 23 -2 3.236 2.905 1.442 80.898 o
-12 23 -1 2.707 0.792 1.432 82.050 o
-12 23 0 36.362 38.942 2.570 25.484 o
-12 23 2 105.213 101.103 3.271 15.733 o
-12 23 4 34.878 36.464 1.879 47.662 o
-12 23 6 91.156 91.636 2.468 27.625 o
-12 23 7 4.803 5.231 1.249 107.821 o
-12 23 8 23.220 22.701 1.564 68.782 o
-12 23 9 11.873 13.367 1.229 111.415 o
-12 23 10 0.359 0.091 0.995 169.849 o
-12 23 11 14.171 13.052 1.229 111.415 o
-12 23 13 4.551 5.292 1.087 142.478 o
-12 23 14 1.714 1.757 1.026 159.909 o
-12 23 15 0.873 1.950 1.107 137.297 o
-12 23 16 18.416 17.561 1.392 86.911 o
-12 23 17 2.312 1.442 1.107 137.297 o
-12 23 18 16.529 16.058 1.371 89.505 o
-12 24 -9 0.109 1.767 2.031 40.781 o
-12 24 -8 1.352 2.956 2.529 26.310 o
-12 24 -7 10.837 11.813 2.072 39.197 o
-12 24 -5 1.438 2.052 1.676 59.917 o
-12 24 -4 5.132 5.068 1.747 55.139 o
-12 24 -3 26.760 25.718 1.899 46.648 o
-12 24 -2 20.547 22.823 1.889 47.151 o
-12 24 -1 33.874 34.889 2.306 31.657 o
-12 24 0 46.146 50.125 2.834 20.956 o
-12 24 1 5.685 5.424 1.960 43.793 o
-12 24 2 21.097 21.208 1.981 42.899 o
-12 24 3 2.957 2.092 1.168 123.344 o
-12 24 4 2.578 1.341 1.188 119.163 o
-12 24 5 37.434 39.044 2.072 39.197 o
-12 24 6 0.773 3.352 1.199 117.152 o
-12 24 7 1.058 2.235 1.188 119.163 o
-12 24 8 0.164 0.213 1.158 125.518 o
-12 24 9 0.025 0.386 1.148 127.749 o
-12 24 10 0.185 0.244 1.127 132.394 o
-12 24 11 4.534 4.276 1.066 147.957 o
-12 24 12 0.589 4.225 1.066 147.957 o
-12 24 13 9.431 8.796 1.158 125.518 o
-12 24 15 25.906 26.916 1.513 73.475 o
-12 24 16 4.465 4.713 1.148 127.749 o
-12 24 17 0.219 0.904 1.066 147.957 o
-12 25 -8 5.617 7.811 2.641 24.131 o
-12 25 -7 8.462 8.806 2.732 22.543 o
-12 25 -6 1.453 0.813 2.458 27.854 o
-12 25 -5 0.417 2.133 2.417 28.798 o
-12 25 -4 0.340 2.925 2.560 25.687 o
-12 25 -3 20.214 18.994 1.828 50.347 o
-12 25 -2 0.003 0.447 1.371 89.505 o
-12 25 0 9.952 9.609 2.072 39.197 o
-12 25 2 25.894 24.986 1.767 53.879 o
-12 25 3 26.854 27.901 1.686 59.197 o
-12 25 4 7.867 9.273 1.280 102.748 o
-12 25 5 4.936 4.144 1.199 117.152 o
-12 25 6 29.236 28.978 1.615 64.524 o
-12 25 7 31.237 31.477 1.767 53.879 o
-12 25 8 46.425 46.174 2.163 35.955 o
-12 25 9 0.294 0.051 1.127 132.394 o
-12 25 10 1.731 0.904 1.127 132.394 o
-12 25 11 4.967 5.546 1.219 113.280 o
-12 25 12 1.355 0.884 1.127 132.394 o
-12 25 13 7.551 7.618 1.158 125.518 o
-12 25 14 4.380 4.266 1.056 150.816 o
-12 25 15 2.508 3.961 1.117 134.812 o
-12 26 -6 18.539 20.669 3.189 16.545 o
-12 26 -5 5.121 4.936 2.539 26.100 o
-12 26 -4 5.642 5.546 2.590 25.086 o
-12 26 -3 7.495 9.944 2.031 40.781 o
-12 26 -2 57.632 67.117 3.626 12.799 o
-12 26 -1 33.872 31.680 2.610 24.697 o
-12 26 0 4.744 5.698 1.605 65.343 o
-12 26 1 1.288 0.457 1.361 90.846 o
-12 26 2 15.493 12.950 1.524 72.499 o
-12 26 3 0.102 0.041 1.239 109.596 o
-12 26 4 3.994 3.626 1.148 127.749 o
-12 26 5 1.667 1.331 1.127 132.394 o
-12 26 6 18.753 16.434 1.412 84.428 o
-12 26 8 4.059 4.408 1.199 117.152 o
-12 26 9 13.928 15.418 1.392 86.911 o
-12 26 10 0.751 1.310 1.127 132.394 o
-12 26 11 5.037 4.560 1.199 117.152 o
-12 26 12 23.740 22.518 1.493 75.488 o
-12 26 13 9.073 8.816 1.259 106.089 o
-12 27 -4 3.021 2.255 2.468 27.625 o
-12 27 -3 0.189 4.246 2.367 30.047 o
-12 27 -2 4.677 4.479 1.828 50.347 o
-12 27 -1 23.521 26.297 2.428 28.557 o
-12 27 0 10.396 16.089 2.194 34.963 o
-12 27 1 2.161 2.539 1.595 66.178 o
-12 27 2 1.058 0.772 1.432 82.050 o
-12 27 3 5.050 5.485 1.574 67.897 o
-12 27 4 4.280 4.195 1.280 102.748 o
-12 27 6 2.194 1.767 1.127 132.394 o
-12 27 7 8.400 8.136 1.259 106.089 o
-12 27 9 2.552 2.316 1.138 130.041 o
-12 27 10 18.246 17.927 1.412 84.428 o
-12 27 11 5.394 5.261 1.188 119.163 o
-12 28 0 3.571 3.606 1.828 50.347 o
-12 28 1 1.109 0.102 1.686 59.197 o
-12 28 4 2.695 2.651 1.239 109.596 o
-11 0 -9 12.181 10.919 1.026 159.909 o
-11 0 -7 579.684 583.925 3.697 12.312 o
-11 0 -5 15.133 16.018 0.924 196.985 o
-11 0 -3 232.732 259.877 3.372 14.799 o
-11 0 -1 24.459 24.133 3.535 13.470 o
-11 0 1 664.387 651.043 10.218 1.612 o
-11 0 3 1789.840 1769.830 16.495 0.619 o
-11 0 5 2.583 0.366 1.869 48.181 o
-11 0 7 1668.360 1683.150 16.536 0.615 o
-11 0 9 138.242 140.877 2.610 24.697 o
-11 0 11 327.089 328.904 3.768 11.851 o
-11 0 13 103.943 99.792 2.763 22.048 o
-11 0 15 75.320 74.512 2.783 21.728 o
-11 0 17 141.860 143.833 3.657 12.587 o
-11 0 19 92.352 102.291 3.514 13.626 o
-11 0 21 250.092 261.573 4.814 7.260 o
-11 0 23 30.815 25.027 3.260 15.831 o
-11 0 25 46.446 47.108 4.845 7.169 o
-11 0 27 5.633 7.689 2.245 33.399 o
-11 1 -10 54.868 54.279 1.259 106.089 o
-11 1 -9 3.035 2.905 0.640 410.992 o
-11 1 -8 248.008 251.731 1.930 45.186 o
-11 1 -7 151.587 155.097 1.483 76.526 o
-11 1 -6 650.926 657.879 2.458 27.854 o
-11 1 -5 132.514 136.327 1.361 90.846 o
-11 1 -4 28.085 26.865 1.016 163.123 o
-11 1 -3 366.372 389.490 2.712 22.882 o
-11 1 -2 232.752 233.215 5.708 5.165 o
-11 1 -1 337.731 340.107 6.521 3.958 o
-11 1 0 4.335 4.134 1.544 70.604 o
-11 1 1 1129.360 1096.360 9.233 1.974 o
-11 1 2 144.336 141.467 3.778 11.788 o
-11 1 3 1.919 1.696 1.310 98.025 o
-11 1 4 612.625 635.056 7.181 3.263 o
-11 1 5 456.683 468.034 6.307 4.230 o
-11 1 6 10.251 7.689 1.666 60.650 o
-11 1 7 425.625 424.755 6.440 4.058 o
-11 1 8 1417.010 1414.160 11.721 1.225 o
-11 1 9 88.631 89.696 1.879 47.662 o
-11 1 10 679.187 705.109 3.585 13.091 o
-11 1 11 109.376 105.298 1.818 50.911 o
-11 1 12 351.336 361.447 2.580 25.284 o
-11 1 13 8.810 8.410 0.823 248.625 o
-11 1 14 176.864 185.914 2.448 28.085 o
-11 1 15 3.339 3.281 0.955 184.612 o
-11 1 16 325.224 322.068 3.179 16.651 o
-11 1 17 17.247 15.327 1.290 101.136 o
-11 1 18 25.314 21.807 1.422 83.226 o
-11 1 19 26.475 23.838 1.513 73.475 o
-11 1 20 4.653 5.434 1.219 113.280 o
-11 1 22 9.247 6.775 1.920 45.666 o
-11 1 24 36.513 33.742 2.255 33.099 o
-11 1 25 7.810 7.831 1.767 53.879 o
-11 1 26 36.760 35.285 2.194 34.963 o
-11 1 27 1.399 1.666 1.432 82.050 o
-11 1 28 1.077 1.503 1.422 83.226 o
-11 2 -10 1.491 0.315 0.609 453.119 o
-11 2 -9 57.960 57.946 1.178 121.227 o
-11 2 -8 4.855 4.489 0.599 468.609 o
-11 2 -7 51.375 50.206 1.077 145.179 o
-11 2 -6 17.956 17.653 0.670 374.479 o
-11 2 -5 4.461 3.189 0.528 603.265 o
-11 2 -4 232.130 234.180 1.706 57.796 o
-11 2 -3 121.469 119.030 1.534 71.542 o
-11 2 -2 4.354 5.657 1.259 106.089 o
-11 2 -1 11.826 14.179 2.224 34.012 o
-11 2 2 291.172 291.678 5.261 6.079 o
-11 2 3 503.079 484.712 6.886 3.549 o
-11 2 4 13.628 13.844 1.950 44.250 o
-11 2 5 149.990 146.413 4.307 9.074 o
-11 2 6 806.701 818.095 8.928 2.111 o
-11 2 7 74.565 74.816 3.555 13.316 o
-11 2 8 46.947 50.115 2.946 19.396 o
-11 2 9 203.065 211.733 2.803 21.414 o
-11 2 10 236.095 241.554 2.580 25.284 o
-11 2 11 371.583 364.311 2.813 21.260 o
-11 2 12 2.567 2.265 0.660 386.090 o
-11 2 13 344.830 349.634 2.387 29.538 o
-11 2 14 0.640 0.396 0.660 386.090 o
-11 2 15 2.261 1.513 0.701 342.623 o
-11 2 16 160.633 164.980 1.981 42.899 o
-11 2 17 6.485 5.678 0.985 173.369 o
-11 2 18 5.610 5.150 1.066 147.957 o
-11 2 19 6.397 5.617 1.209 115.192 o
-11 2 20 148.740 146.169 2.824 21.107 o
-11 2 21 21.474 22.254 1.544 70.604 o
-11 2 22 13.580 13.742 2.042 40.376 o
-11 2 24 11.820 7.252 1.727 56.444 o
-11 2 25 12.464 11.396 1.849 49.246 o
-11 2 26 2.493 2.813 1.635 62.931 o
-11 2 27 1.533 0.813 1.392 86.911 o
-11 2 28 1.491 1.899 1.412 84.428 o
-11 3 -10 11.801 10.198 0.792 268.118 o
-11 3 -9 15.517 15.459 0.802 261.373 o
-11 3 -8 78.736 78.808 1.320 96.522 o
-11 3 -7 300.499 296.381 1.920 45.666 o
-11 3 -6 125.155 127.775 1.320 96.522 o
-11 3 -5 121.576 118.288 1.422 83.226 o
-11 3 -4 26.252 24.895 0.934 192.726 o
-11 3 -3 717.931 741.410 3.057 18.005 o
-11 3 -2 36.499 36.484 1.381 88.194 o
-11 3 0 6.015 4.845 1.544 70.604 o
-11 3 1 131.898 136.845 4.042 10.298 o
-11 3 2 173.701 174.924 4.530 8.201 o
-11 3 4 74.248 70.550 3.382 14.710 o
-11 3 5 21.042 25.768 2.336 30.836 o
-11 3 6 284.559 297.437 5.688 5.202 o
-11 3 7 392.663 384.523 6.409 4.097 o
-11 3 8 589.191 560.239 7.313 3.147 o
-11 3 9 554.999 569.005 4.327 8.989 o
-11 3 10 272.996 276.646 2.499 26.955 o
-11 3 11 452.413 454.190 2.986 18.872 o
-11 3 12 7.785 6.805 0.762 289.996 o
-11 3 13 169.803 175.046 1.970 43.342 o
-11 3 14 73.641 72.927 1.452 79.771 o
-11 3 15 172.121 172.364 1.950 44.250 o
-11 3 16 15.271 12.656 0.894 210.644 o
-11 3 17 0.867 1.320 0.792 268.118 o
-11 3 18 32.252 32.482 1.463 78.666 o
-11 3 19 16.799 16.922 1.239 109.596 o
-11 3 20 0.877 1.737 1.016 163.123 o
-11 3 21 13.038 14.514 1.270 104.399 o
-11 3 22 15.924 16.363 1.554 69.684 o
-11 3 23 0.221 0.000 1.249 107.821 o
-11 3 24 2.233 1.727 1.595 66.178 o
-11 3 25 0.020 0.335 1.544 70.604 o
-11 3 27 1.276 1.219 1.524 72.499 o
-11 3 28 1.058 2.072 1.422 83.226 o
-11 4 -10 1.119 1.615 0.701 342.623 o
-11 4 -9 9.903 8.786 0.802 261.373 o
-11 4 -8 15.207 15.114 0.863 225.776 o
-11 4 -7 4.088 4.723 0.660 386.090 o
-11 4 -6 250.144 244.682 1.777 53.265 o
-11 4 -5 78.454 76.787 1.178 121.227 o
-11 4 -4 0.822 1.442 0.538 580.715 o
-11 4 -3 197.173 195.268 1.605 65.343 o
-11 4 -2 3.836 5.393 0.731 314.666 o
-11 4 -1 333.528 335.069 3.199 16.440 o
-11 4 0 123.564 128.242 4.317 9.031 o
-11 4 1 156.068 153.635 4.134 9.848 o
-11 4 2 137.527 142.990 4.073 10.144 o
-11 4 3 51.523 52.349 2.895 20.083 o
-11 4 4 361.678 354.124 5.830 4.951 o
-11 4 5 2.580 0.853 1.381 88.194 o
-11 4 6 161.582 168.220 4.571 8.055 o
-11 4 8 2.562 1.737 1.148 127.749 o
-11 4 9 4.822 5.647 0.823 248.625 o
-11 4 10 72.269 70.073 1.696 58.490 o
-11 4 11 5.032 3.778 0.701 342.623 o
-11 4 12 184.016 187.915 2.001 42.032 o
-11 4 13 88.895 85.816 1.605 65.343 o
-11 4 14 23.038 22.010 1.056 150.816 o
-11 4 15 103.028 104.810 1.686 59.197 o
-11 4 17 101.276 98.309 1.828 50.347 o
-11 4 18 13.425 13.285 1.006 166.435 o
-11 4 19 106.204 103.855 1.869 48.181 o
-11 4 20 113.622 114.286 1.960 43.793 o
-11 4 21 29.065 27.556 1.381 88.194 o
-11 4 22 14.195 12.087 1.473 77.585 o
-11 4 23 0.574 1.148 1.259 106.089 o
-11 4 24 10.222 10.289 1.483 76.526 o
-11 4 26 1.381 0.802 1.270 104.399 o
-11 4 27 0.544 0.792 1.493 75.488 o
-11 4 28 0.004 0.975 1.483 76.526 o
-11 5 -10 0.049 0.071 0.782 275.127 o
-11 5 -9 23.146 22.498 1.077 145.179 o
-11 5 -8 75.678 81.510 1.513 73.475 o
-11 5 -7 166.432 164.259 1.696 58.490 o
-11 5 -6 52.187 50.876 1.127 132.394 o
-11 5 -5 34.615 35.651 1.016 163.123 o
-11 5 -4 208.832 218.751 1.757 54.503 o
-11 5 -3 233.508 230.929 1.727 56.444 o
-11 5 -2 82.948 87.309 1.392 86.911 o
-11 5 -1 53.121 54.259 1.331 95.054 o
-11 5 0 99.231 102.068 1.940 44.715 o
-11 5 1 3.155 3.017 1.473 77.585 o
-11 5 2 543.881 548.996 7.151 3.291 o
-11 5 3 19.036 17.602 2.011 41.609 o
-11 5 4 152.154 151.075 4.185 9.610 o
-11 5 5 90.704 92.997 3.880 11.179 o
-11 5 6 468.938 469.233 7.404 3.069 o
-11 5 7 378.064 384.940 6.551 3.921 o
-11 5 8 11.079 12.097 1.066 147.957 o
-11 5 9 290.706 288.245 2.529 26.310 o
-11 5 10 25.047 22.213 1.097 139.852 o
-11 5 11 36.144 39.419 1.199 117.152 o
-11 5 12 5.431 6.876 0.741 306.104 o
-11 5 13 60.461 60.363 1.513 73.475 o
-11 5 14 9.910 8.217 0.843 236.787 o
-11 5 15 29.253 30.004 1.249 107.821 o
-11 5 16 2.111 1.168 0.772 282.415 o
-11 5 17 0.140 0.498 0.752 297.887 o
-11 5 19 0.002 0.772 0.833 242.598 o
-11 5 20 19.695 18.669 1.097 139.852 o
-11 5 21 0.331 0.325 0.894 210.644 o
-11 5 23 25.601 25.738 1.737 55.786 o
-11 5 24 8.241 7.486 1.422 83.226 o
-11 5 25 20.642 21.624 1.706 57.796 o
-11 5 27 4.467 5.139 1.341 93.620 o
-11 5 28 0.386 0.325 1.584 67.029 o
-11 6 -10 208.865 206.492 2.387 29.538 o
-11 6 -9 120.907 115.617 1.899 46.648 o
-11 6 -8 2.162 1.747 0.681 363.384 o
-11 6 -7 8.318 8.380 0.721 323.592 o
-11 6 -6 27.418 27.211 0.965 180.746 o
-11 6 -5 172.511 165.935 1.615 64.524 o
-11 6 -4 135.814 136.358 1.402 85.656 o
-11 6 -3 173.058 172.334 1.595 66.178 o
-11 6 -2 0.798 0.416 0.579 502.071 o
-11 6 -1 158.528 163.903 1.706 57.796 o
-11 6 0 121.208 119.863 1.554 69.684 o
-11 6 1 422.888 426.695 2.915 19.804 o
-11 6 2 168.742 167.956 2.356 30.307 o
-11 6 3 514.331 508.225 4.896 7.021 o
-11 6 4 258.459 265.148 4.327 8.989 o
-11 6 5 165.669 167.204 3.128 17.195 o
-11 6 6 240.568 248.552 3.260 15.831 o
-11 6 7 165.276 161.405 2.255 33.099 o
-11 6 8 123.857 123.367 1.747 55.139 o
-11 6 9 7.767 9.019 0.802 261.373 o
-11 6 10 209.983 214.363 1.970 43.342 o
-11 6 11 16.166 16.089 0.782 275.127 o
-11 6 12 309.564 310.083 2.326 31.106 o
-11 6 13 55.782 51.648 1.381 88.194 o
-11 6 14 11.946 12.879 0.863 225.776 o
-11 6 15 132.277 129.339 1.828 50.347 o
-11 6 16 3.224 2.103 0.802 261.373 o
-11 6 17 260.054 263.767 2.600 24.891 o
-11 6 18 0.560 0.345 0.813 254.880 o
-11 6 19 215.281 219.503 2.377 29.791 o
-11 6 20 17.329 15.997 1.077 145.179 o
-11 6 21 195.636 196.944 2.397 29.288 o
-11 6 22 22.522 19.908 1.249 107.821 o
-11 6 23 27.714 26.997 1.524 72.499 o
-11 6 24 0.280 0.813 1.300 99.562 o
-11 6 25 34.879 35.773 2.153 36.295 o
-11 6 26 0.098 0.782 1.280 102.748 o
-11 6 27 0.051 0.203 1.493 75.488 o
-11 7 -10 83.915 81.804 1.828 50.347 o
-11 7 -9 36.299 40.841 1.524 72.499 o
-11 7 -8 28.652 26.408 1.158 125.518 o
-11 7 -7 0.683 1.209 0.670 374.479 o
-11 7 -6 388.770 395.787 2.224 34.012 o
-11 7 -5 124.672 126.739 1.432 82.050 o
-11 7 -4 439.066 436.273 2.214 34.324 o
-11 7 -3 1.080 0.975 0.518 627.155 o
-11 7 -2 700.867 704.174 2.885 20.224 o
-11 7 -1 102.317 103.744 1.513 73.475 o
-11 7 0 831.895 847.052 3.413 14.449 o
-11 7 1 613.931 617.454 2.895 20.083 o
-11 7 2 736.930 740.140 3.565 13.240 o
-11 7 3 136.021 134.712 1.889 47.151 o
-11 7 4 277.400 284.589 2.539 26.100 o
-11 7 5 50.117 50.612 1.432 82.050 o
-11 7 6 33.098 29.608 1.168 123.344 o
-11 7 7 218.921 217.888 2.133 36.989 o
-11 7 8 0.923 0.518 0.660 386.090 o
-11 7 9 97.289 94.501 1.554 69.684 o
-11 7 10 67.264 65.147 1.331 95.054 o
-11 7 11 22.999 20.802 0.863 225.776 o
-11 7 12 25.928 26.022 1.077 145.179 o
-11 7 13 138.197 145.336 1.849 49.246 o
-11 7 14 1.895 1.798 0.681 363.384 o
-11 7 15 20.480 19.512 1.046 153.759 o
-11 7 16 49.559 47.230 1.564 68.782 o
-11 7 17 2.841 2.184 0.863 225.776 o
-11 7 19 21.676 20.832 1.127 132.394 o
-11 7 20 8.808 9.223 0.995 169.849 o
-11 7 21 0.151 0.701 0.904 205.937 o
-11 7 22 5.350 4.428 1.026 159.909 o
-11 7 23 12.881 14.149 1.341 93.620 o
-11 7 26 7.349 6.683 1.686 59.197 o
-11 7 27 1.215 1.229 1.513 73.475 o
-11 7 28 0.323 0.802 1.452 79.771 o
-11 8 -10 67.425 67.422 1.788 52.661 o
-11 8 -9 6.042 5.627 0.894 210.644 o
-11 8 -8 6.819 5.525 0.813 254.880 o
-11 8 -7 51.764 52.827 1.361 90.846 o
-11 8 -6 8.256 9.141 0.701 342.623 o
-11 8 -5 0.195 0.731 0.559 539.249 o
-11 8 -4 31.502 29.049 1.006 166.435 o
-11 8 -3 121.957 124.636 1.422 83.226 o
-11 8 -2 25.496 23.767 0.934 192.726 o
-11 8 -1 93.661 91.718 1.422 83.226 o
-11 8 0 181.205 180.002 1.920 45.666 o
-11 8 1 260.594 265.555 2.204 34.641 o
-11 8 2 547.152 547.726 3.281 15.635 o
-11 8 3 208.590 206.999 2.174 35.620 o
-11 8 4 386.555 384.625 2.773 21.887 o
-11 8 5 113.350 114.307 1.524 72.499 o
-11 8 6 16.177 15.479 0.792 268.118 o
-11 8 7 22.255 22.711 1.046 153.759 o
-11 8 8 4.860 4.154 0.650 398.249 o
-11 8 9 120.712 120.980 1.361 90.846 o
-11 8 10 141.328 148.871 1.584 67.029 o
-11 8 11 0.240 0.071 0.538 580.715 o
-11 8 12 173.852 169.520 1.727 56.444 o
-11 8 13 15.950 13.813 0.802 261.373 o
-11 8 14 164.921 162.461 1.808 51.484 o
-11 8 15 168.763 169.348 1.869 48.181 o
-11 8 16 239.908 248.592 2.295 31.937 o
-11 8 17 156.115 148.780 1.981 42.899 o
-11 8 18 180.230 180.348 2.153 36.295 o
-11 8 19 308.907 303.399 2.509 26.738 o
-11 8 20 110.315 112.763 2.011 41.609 o
-11 8 21 57.875 53.233 1.798 52.068 o
-11 8 22 62.460 66.620 1.970 43.342 o
-11 8 23 35.943 35.011 1.970 43.342 o
-11 8 24 35.167 33.701 1.981 42.899 o
-11 8 25 9.534 11.752 1.483 76.526 o
-11 8 26 9.378 8.501 1.463 78.666 o
-11 9 -10 50.960 53.710 1.727 56.444 o
-11 9 -9 59.178 57.966 1.706 57.796 o
-11 9 -8 76.469 75.324 1.635 62.931 o
-11 9 -7 158.150 162.959 1.910 46.153 o
-11 9 -6 71.541 67.656 1.371 89.505 o
-11 9 -5 469.018 459.766 2.488 27.176 o
-11 9 -4 22.503 21.949 0.853 231.183 o
-11 9 -3 459.249 474.179 2.570 25.484 o
-11 9 -2 152.059 150.506 1.645 62.156 o
-11 9 -1 264.182 264.001 2.001 42.032 o
-11 9 0 132.051 129.390 1.605 65.343 o
-11 9 1 380.921 387.814 2.570 25.484 o
-11 9 2 32.008 32.553 1.168 123.344 o
-11 9 3 861.715 870.160 3.819 11.538 o
-11 9 4 26.291 28.308 1.077 145.179 o
-11 9 5 226.277 227.740 1.930 45.186 o
-11 9 6 100.290 103.114 1.432 82.050 o
-11 9 7 59.519 60.200 1.158 125.518 o
-11 9 8 59.351 61.734 1.138 130.041 o
-11 9 9 53.419 52.288 1.199 117.152 o
-11 9 10 49.289 49.048 1.178 121.227 o
-11 9 11 115.472 118.786 1.463 78.666 o
-11 9 12 8.652 7.029 0.660 386.090 o
-11 9 13 299.107 298.626 2.235 33.703 o
-11 9 14 0.168 0.142 0.691 352.774 o
-11 9 15 66.644 66.711 1.483 76.526 o
-11 9 16 35.020 37.754 1.290 101.136 o
-11 9 17 50.218 49.718 1.544 70.604 o
-11 9 18 10.230 11.376 0.955 184.612 o
-11 9 19 19.889 17.754 1.077 145.179 o
-11 9 20 4.962 3.860 0.904 205.937 o
-11 9 21 4.919 4.896 0.965 180.746 o
-11 9 22 12.541 12.859 1.168 123.344 o
-11 9 23 1.456 1.564 1.290 101.136 o
-11 9 24 0.381 0.416 1.310 98.025 o
-11 9 25 0.109 0.884 1.259 106.089 o
-11 9 26 0.307 0.559 1.239 109.596 o
-11 9 27 2.494 2.062 1.331 95.054 o
-11 10 -10 13.549 11.640 1.056 150.816 o
-11 10 -9 126.298 127.105 2.042 40.376 o
-11 10 -8 8.405 7.963 0.884 215.514 o
-11 10 -7 58.402 60.099 1.564 68.782 o
-11 10 -6 8.172 5.566 0.813 254.880 o
-11 10 -5 217.409 214.891 1.879 47.662 o
-11 10 -4 112.484 112.214 1.605 65.343 o
-11 10 -3 182.539 188.392 1.849 49.246 o
-11 10 -2 149.420 145.804 1.666 60.650 o
-11 10 -1 13.899 14.717 0.833 242.598 o
-11 10 0 112.655 114.297 1.584 67.029 o
-11 10 1 25.269 24.956 1.016 163.123 o
-11 10 2 304.242 305.705 2.153 36.295 o
-11 10 3 16.131 16.617 0.792 268.118 o
-11 10 4 174.995 175.198 1.727 56.444 o
-11 10 5 25.666 26.682 1.056 150.816 o
-11 10 6 132.399 131.990 1.595 66.178 o
-11 10 7 34.782 33.995 1.046 153.759 o
-11 10 8 29.305 30.166 1.117 134.812 o
-11 10 9 55.962 53.669 1.249 107.821 o
-11 10 10 98.913 98.309 1.584 67.029 o
-11 10 11 20.376 19.237 0.894 210.644 o
-11 10 12 10.644 12.107 0.741 306.104 o
-11 10 13 72.129 70.845 1.483 76.526 o
-11 10 14 152.325 145.702 1.869 48.181 o
-11 10 15 15.216 17.084 0.924 196.985 o
-11 10 16 118.355 116.612 1.757 54.503 o
-11 10 17 6.898 4.896 0.843 236.787 o
-11 10 18 225.083 228.096 2.590 25.086 o
-11 10 19 5.787 5.942 1.006 166.435 o
-11 10 20 197.442 202.043 2.438 28.320 o
-11 10 21 3.956 3.067 0.955 184.612 o
-11 10 22 19.929 15.916 1.229 111.415 o
-11 10 23 8.152 6.328 1.239 109.596 o
-11 10 24 20.349 19.268 1.432 82.050 o
-11 10 25 6.682 6.115 1.381 88.194 o
-11 10 26 4.116 3.951 1.320 96.522 o
-11 11 -10 22.367 18.933 1.158 125.518 o
-11 11 -9 83.119 82.658 1.808 51.484 o
-11 11 -8 2.139 2.052 0.823 248.625 o
-11 11 -7 143.222 141.873 2.082 38.816 o
-11 11 -6 44.977 40.161 1.493 75.488 o
-11 11 -5 15.614 16.688 0.894 210.644 o
-11 11 -4 328.535 341.641 2.397 29.288 o
-11 11 -3 601.695 580.330 2.956 19.263 o
-11 11 -2 9.983 8.075 0.741 306.104 o
-11 11 -1 82.385 83.683 1.524 72.499 o
-11 11 1 1130.720 1147.360 4.103 9.994 o
-11 11 2 34.443 32.817 1.117 134.812 o
-11 11 3 130.148 130.599 1.635 62.931 o
-11 11 5 121.616 118.105 1.595 66.178 o
-11 11 6 73.106 69.362 1.259 106.089 o
-11 11 7 37.730 38.790 1.127 132.394 o
-11 11 8 1.024 1.838 0.681 363.384 o
-11 11 9 147.116 153.716 1.747 55.139 o
-11 11 10 73.782 78.889 1.544 70.604 o
-11 11 11 25.460 28.937 1.107 137.297 o
-11 11 12 114.734 111.524 1.706 57.796 o
-11 11 13 248.312 248.247 2.255 33.099 o
-11 11 14 108.582 100.442 1.747 55.139 o
-11 11 15 3.526 2.925 0.823 248.625 o
-11 11 16 10.144 10.970 0.965 180.746 o
-11 11 18 85.462 85.024 1.970 43.342 o
-11 11 19 17.675 20.111 1.239 109.596 o
-11 11 20 0.756 2.620 0.985 173.369 o
-11 11 22 10.566 10.482 1.158 125.518 o
-11 11 23 7.428 6.328 1.249 107.821 o
-11 11 24 1.453 1.574 1.158 125.518 o
-11 11 25 0.629 0.559 1.117 134.812 o
-11 11 26 3.654 3.453 1.320 96.522 o
-11 12 -10 44.744 43.045 1.920 45.666 o
-11 12 -9 54.211 56.991 1.666 60.650 o
-11 12 -8 8.251 6.490 0.955 184.612 o
-11 12 -7 4.729 4.825 0.894 210.644 o
-11 12 -6 60.762 57.143 1.645 62.156 o
-11 12 -5 0.006 0.457 0.721 323.592 o
-11 12 -4 152.896 148.952 1.828 50.347 o
-11 12 -3 57.195 56.635 1.392 86.911 o
-11 12 -2 550.947 551.514 2.925 19.667 o
-11 12 -1 98.367 94.876 1.625 63.720 o
-11 12 0 33.055 30.085 1.188 119.163 o
-11 12 1 124.306 124.911 1.849 49.246 o
-11 12 2 154.174 151.451 1.737 55.786 o
-11 12 3 266.606 267.342 2.143 36.639 o
-11 12 5 51.552 51.851 1.239 109.596 o
-11 12 6 4.852 4.520 0.630 424.357 o
-11 12 7 5.144 4.804 0.691 352.774 o
-11 12 8 99.168 101.997 1.757 54.503 o
-11 12 9 71.722 72.927 1.534 71.542 o
-11 12 10 86.424 83.196 1.615 64.524 o
-11 12 11 0.441 0.681 0.701 342.623 o
-11 12 12 74.556 67.432 1.686 59.197 o
-11 12 13 115.057 121.366 2.194 34.963 o
-11 12 14 38.358 41.146 1.757 54.503 o
-11 12 15 0.996 0.223 0.843 236.787 o
-11 12 16 86.958 82.343 1.767 53.879 o
-11 12 17 46.562 44.823 1.625 63.720 o
-11 12 18 115.531 109.716 2.153 36.295 o
-11 12 19 34.549 36.555 1.645 62.156 o
-11 12 20 207.178 215.237 2.692 23.229 o
-11 12 21 60.458 63.634 1.981 42.899 o
-11 12 22 11.204 11.081 1.188 119.163 o
-11 12 23 10.232 10.868 1.331 95.054 o
-11 12 24 10.153 10.766 1.300 99.562 o
-11 12 25 14.549 13.885 1.361 90.846 o
-11 12 26 0.505 0.142 1.107 137.297 o
-11 13 -10 84.937 83.328 2.204 34.641 o
-11 13 -9 0.139 0.640 0.985 173.369 o
-11 13 -8 105.018 99.417 2.174 35.620 o
-11 13 -7 42.382 43.848 1.645 62.156 o
-11 13 -6 154.162 160.328 2.174 35.620 o
-11 13 -5 88.959 80.870 1.635 62.931 o
-11 13 -4 110.078 108.416 1.737 55.786 o
-11 13 -3 207.601 206.299 2.092 38.440 o
-11 13 -2 382.758 390.404 2.753 22.211 o
-11 13 -1 9.860 7.862 0.833 242.598 o
-11 13 0 3.491 1.798 0.650 398.249 o
-11 13 1 11.359 8.633 0.802 261.373 o
-11 13 2 536.291 536.574 2.732 22.543 o
-11 13 3 17.529 17.043 0.884 215.514 o
-11 13 4 35.410 33.366 1.219 113.280 o
-11 13 5 52.128 50.358 1.249 107.821 o
-11 13 6 7.843 7.222 0.741 306.104 o
-11 13 7 25.380 23.564 1.036 156.789 o
-11 13 8 82.117 78.879 1.676 59.917 o
-11 13 9 91.098 93.008 1.686 59.197 o
-11 13 10 26.592 21.675 1.066 147.957 o
-11 13 11 8.455 8.918 0.914 201.386 o
-11 13 12 278.016 282.984 2.671 23.583 o
-11 13 13 8.022 7.455 0.945 188.603 o
-11 13 14 1.257 0.498 0.934 192.726 o
-11 13 15 2.397 0.894 0.965 180.746 o
-11 13 16 26.921 22.792 1.259 106.089 o
-11 13 17 2.382 2.438 0.904 205.937 o
-11 13 18 9.218 9.162 1.026 159.909 o
-11 13 20 28.572 27.800 1.432 82.050 o
-11 13 21 0.059 1.290 0.995 169.849 o
-11 13 22 1.282 1.259 1.026 159.909 o
-11 13 24 9.575 10.411 1.290 101.136 o
-11 13 25 2.335 3.078 1.178 121.227 o
-11 14 -10 1.324 0.995 1.036 156.789 o
-11 14 -9 66.312 68.235 2.082 38.816 o
-11 14 -8 139.637 136.195 2.438 28.320 o
-11 14 -7 16.224 15.154 1.229 111.415 o
-11 14 -5 0.533 0.731 0.752 297.887 o
-11 14 -4 44.705 44.325 1.432 82.050 o
-11 14 -3 3.207 3.707 0.772 282.415 o
-11 14 -2 6.758 5.109 0.833 242.598 o
-11 14 0 57.530 61.338 1.381 88.194 o
-11 14 1 10.576 9.944 0.833 242.598 o
-11 14 2 149.054 150.974 1.727 56.444 o
-11 14 3 160.253 165.589 1.788 52.661 o
-11 14 4 134.276 133.097 1.584 67.029 o
-11 14 5 19.185 17.694 0.863 225.776 o
-11 14 6 4.048 3.169 0.711 332.904 o
-11 14 7 34.999 36.128 1.310 98.025 o
-11 14 8 12.477 10.695 0.985 173.369 o
-11 14 9 14.587 11.762 0.955 184.612 o
-11 14 10 16.604 17.500 1.056 150.816 o
-11 14 11 17.325 15.611 1.046 153.759 o
-11 14 12 0.303 0.995 0.833 242.598 o
-11 14 13 135.298 132.386 2.174 35.620 o
-11 14 14 152.762 142.391 2.438 28.320 o
-11 14 15 52.322 57.367 1.991 42.462 o
-11 14 16 5.419 5.424 1.026 159.909 o
-11 14 17 65.766 65.391 1.981 42.899 o
-11 14 18 7.119 7.394 1.117 134.812 o
-11 14 19 58.530 61.755 2.163 35.955 o
-11 14 20 19.092 17.267 1.371 89.505 o
-11 14 21 19.732 17.247 1.259 106.089 o
-11 14 22 8.412 8.501 1.117 134.812 o
-11 14 24 1.385 0.995 1.127 132.394 o
-11 14 25 9.199 8.857 1.270 104.399 o
-11 15 -10 3.064 2.011 1.107 137.297 o
-11 15 -9 7.026 5.302 1.138 130.041 o
-11 15 -8 1.508 1.463 1.036 156.789 o
-11 15 -7 159.116 161.151 2.560 25.687 o
-11 15 -6 83.521 78.300 2.052 39.977 o
-11 15 -5 28.949 25.768 1.249 107.821 o
-11 15 -4 182.065 182.389 2.123 37.344 o
-11 15 -3 50.141 52.481 1.635 62.931 o
-11 15 -2 144.363 145.428 2.092 38.440 o
-11 15 -1 19.592 18.354 1.046 153.759 o
-11 15 0 231.439 230.432 2.356 30.307 o
-11 15 1 2.285 2.620 0.782 275.127 o
-11 15 2 405.238 404.868 2.692 23.229 o
-11 15 3 173.104 168.403 1.818 50.911 o
-11 15 4 2.546 2.458 0.681 363.384 o
-11 15 5 5.127 4.560 0.741 306.104 o
-11 15 6 26.266 24.844 1.107 137.297 o
-11 15 7 116.916 116.105 2.082 38.816 o
-11 15 8 16.210 12.686 0.985 173.369 o
-11 15 9 58.389 55.183 1.635 62.931 o
-11 15 10 140.605 142.604 2.163 35.955 o
-11 15 11 231.713 232.615 2.600 24.891 o
-11 15 12 115.616 118.065 2.113 37.704 o
-11 15 13 35.967 33.721 1.574 67.897 o
-11 15 14 0.298 0.620 0.975 177.000 o
-11 15 15 114.684 112.286 2.367 30.047 o
-11 15 16 37.472 40.597 1.910 46.153 o
-11 15 17 8.384 7.191 1.117 134.812 o
-11 15 18 12.891 12.422 1.188 119.163 o
-11 15 19 2.078 1.493 1.107 137.297 o
-11 15 20 9.902 8.887 1.290 101.136 o
-11 15 21 10.111 8.440 1.280 102.748 o
-11 15 22 2.975 3.362 1.158 125.518 o
-11 15 24 5.160 6.013 1.402 85.656 o
-11 15 25 17.892 20.284 1.483 76.526 o
-11 16 -10 26.487 23.564 1.452 79.771 o
-11 16 -9 24.091 22.173 1.432 82.050 o
-11 16 -8 240.572 235.327 2.996 18.744 o
-11 16 -7 4.685 5.688 1.107 137.297 o
-11 16 -6 5.014 3.748 1.046 153.759 o
-11 16 -5 14.398 12.879 1.077 145.179 o
-11 16 -4 41.026 36.352 1.656 61.396 o
-11 16 -3 30.393 29.973 1.513 73.475 o
-11 16 -2 2.372 0.640 0.813 254.880 o
-11 16 -1 1.113 0.559 0.802 261.373 o
-11 16 0 54.732 53.487 1.595 66.178 o
-11 16 1 5.186 5.688 0.863 225.776 o
-11 16 2 238.554 238.588 2.224 34.012 o
-11 16 3 14.350 11.538 0.823 248.625 o
-11 16 5 2.570 2.681 0.741 306.104 o
-11 16 6 131.570 131.736 2.011 41.609 o
-11 16 7 25.648 26.601 1.432 82.050 o
-11 16 8 48.061 48.621 1.635 62.931 o
-11 16 9 8.739 8.562 0.975 177.000 o
-11 16 10 85.717 82.972 1.930 45.186 o
-11 16 12 16.359 15.947 1.138 130.041 o
-11 16 13 18.317 15.754 1.148 127.749 o
-11 16 14 51.529 52.633 1.981 42.899 o
-11 16 15 0.444 1.574 1.036 156.789 o
-11 16 16 39.563 39.531 2.001 42.032 o
-11 16 17 4.159 3.941 1.036 156.789 o
-11 16 18 37.830 40.161 1.818 50.911 o
-11 16 19 46.570 51.110 2.021 41.192 o
-11 16 20 17.208 18.872 1.452 79.771 o
-11 16 21 13.251 13.448 1.331 95.054 o
-11 16 22 8.949 10.035 1.280 102.748 o
-11 16 23 2.609 2.306 1.331 95.054 o
-11 16 24 8.231 8.776 1.463 78.666 o
-11 17 -10 50.694 52.197 2.103 38.069 o
-11 17 -9 12.126 11.681 1.270 104.399 o
-11 17 -7 166.627 164.909 2.651 23.946 o
-11 17 -6 4.198 2.285 1.046 153.759 o
-11 17 -5 45.311 44.122 1.747 55.139 o
-11 17 -4 19.902 17.287 1.249 107.821 o
-11 17 -3 116.474 116.023 2.265 32.802 o
-11 17 -2 0.002 0.447 0.934 192.726 o
-11 17 -1 21.321 19.755 1.249 107.821 o
-11 17 0 27.422 25.616 1.178 121.227 o
-11 17 1 25.295 25.352 1.239 109.596 o
-11 17 2 6.107 5.231 0.752 297.887 o
-11 17 3 0.829 0.538 0.711 332.904 o
-11 17 4 11.355 12.280 0.904 205.937 o
-11 17 5 9.694 8.542 0.853 231.183 o
-11 17 6 5.190 6.074 0.914 201.386 o
-11 17 7 75.755 77.610 2.001 42.032 o
-11 17 8 29.375 25.413 1.300 99.562 o
-11 17 9 127.773 124.850 2.174 35.620 o
-11 17 10 25.686 25.606 1.270 104.399 o
-11 17 11 184.503 183.232 2.478 27.399 o
-11 17 12 97.891 100.341 2.082 38.816 o
-11 17 13 50.222 48.540 1.798 52.068 o
-11 17 14 19.636 17.907 1.341 93.620 o
-11 17 15 92.584 91.159 2.346 30.570 o
-11 17 16 5.636 4.733 1.148 127.749 o
-11 17 17 15.027 14.575 1.331 95.054 o
-11 17 18 0.625 1.097 1.036 156.789 o
-11 17 19 3.810 3.677 1.107 137.297 o
-11 17 21 0.823 0.457 1.117 134.812 o
-11 17 22 2.054 2.143 1.138 130.041 o
-11 17 23 6.479 4.845 1.371 89.505 o
-11 17 24 2.042 1.838 1.310 98.025 o
-11 18 -10 7.263 6.856 1.188 119.163 o
-11 18 -9 5.748 3.423 1.127 132.394 o
-11 18 -7 25.614 26.022 1.473 77.585 o
-11 18 -6 6.640 4.743 1.127 132.394 o
-11 18 -5 37.374 31.812 1.473 77.585 o
-11 18 -4 10.740 10.309 1.199 117.152 o
-11 18 -3 104.447 105.176 2.570 25.484 o
-11 18 -2 16.867 15.175 1.371 89.505 o
-11 18 -1 3.755 3.971 0.995 169.849 o
-11 18 0 0.092 0.518 0.914 201.386 o
-11 18 1 28.824 27.962 1.229 111.415 o
-11 18 2 22.691 22.020 1.056 150.816 o
-11 18 3 200.988 206.136 2.235 33.703 o
-11 18 4 20.058 19.989 1.046 153.759 o
-11 18 5 76.770 73.841 1.696 58.490 o
-11 18 6 12.477 10.584 1.006 166.435 o
-11 18 7 152.960 151.756 2.285 32.222 o
-11 18 8 43.437 42.710 1.727 56.444 o
-11 18 10 14.985 12.463 1.117 134.812 o
-11 18 11 27.735 27.891 1.422 83.226 o
-11 18 12 0.633 0.802 0.914 201.386 o
-11 18 13 0.062 0.030 0.914 201.386 o
-11 18 14 1.923 1.188 1.077 145.179 o
-11 18 15 11.549 8.837 1.229 111.415 o
-11 18 16 1.036 0.782 1.087 142.478 o
-11 18 17 7.163 6.135 1.209 115.192 o
-11 18 18 27.847 27.475 1.635 62.931 o
-11 18 19 2.368 2.285 1.087 142.478 o
-11 18 20 7.892 8.776 1.249 107.821 o
-11 18 21 10.848 11.193 1.300 99.562 o
-11 18 22 3.474 2.620 1.188 119.163 o
-11 18 23 4.503 4.469 1.351 92.217 o
-11 19 -10 2.064 1.940 1.138 130.041 o
-11 19 -9 1.541 1.249 1.117 134.812 o
-11 19 -8 4.883 4.886 1.168 123.344 o
-11 19 -7 15.178 15.418 1.320 96.522 o
-11 19 -5 68.690 66.508 2.519 26.522 o
-11 19 -4 22.645 23.239 1.595 66.178 o
-11 19 -3 1.939 0.223 1.117 134.812 o
-11 19 -2 119.515 119.599 2.702 23.054 o
-11 19 -1 2.409 2.793 1.026 159.909 o
-11 19 0 1.763 1.056 1.066 147.957 o
-11 19 1 1.020 0.762 0.945 188.603 o
-11 19 2 40.063 40.516 1.656 61.396 o
-11 19 4 3.131 2.265 0.813 254.880 o
-11 19 5 52.171 53.568 1.737 55.786 o
-11 19 6 28.775 29.669 1.452 79.771 o
-11 19 8 85.688 85.370 2.011 41.609 o
-11 19 9 55.574 50.755 1.828 50.347 o
-11 19 10 6.612 6.023 1.026 159.909 o
-11 19 11 37.021 35.285 1.645 62.156 o
-11 19 12 21.528 19.522 1.249 107.821 o
-11 19 13 13.566 11.488 1.127 132.394 o
-11 19 14 2.091 2.062 0.975 177.000 o
-11 19 15 1.513 2.052 1.117 134.812 o
-11 19 16 0.367 1.016 1.107 137.297 o
-11 19 17 10.500 10.096 1.310 98.025 o
-11 19 18 0.061 0.020 1.138 130.041 o
-11 19 20 12.121 13.164 1.351 92.217 o
-11 19 21 4.055 4.256 1.178 121.227 o
-11 19 22 3.528 3.271 1.320 96.522 o
-11 20 -10 0.746 0.163 1.239 109.596 o
-11 20 -9 18.576 15.337 1.534 71.542 o
-11 20 -8 0.460 1.056 1.219 113.280 o
-11 20 -6 8.386 6.206 1.310 98.025 o
-11 20 -5 10.365 9.324 1.524 72.499 o
-11 20 -4 6.101 7.394 1.310 98.025 o
-11 20 -3 2.378 2.976 1.209 115.192 o
-11 20 -2 28.092 29.902 2.042 40.376 o
-11 20 -1 37.810 35.123 2.062 39.584 o
-11 20 0 37.006 36.657 1.859 48.709 o
-11 20 1 26.841 26.286 1.432 82.050 o
-11 20 2 69.272 69.799 1.899 46.648 o
-11 20 3 3.810 3.220 0.955 184.612 o
-11 20 4 20.302 20.334 1.107 137.297 o
-11 20 5 23.733 23.046 1.249 107.821 o
-11 20 6 55.612 55.345 1.737 55.786 o
-11 20 7 18.286 17.155 1.209 115.192 o
-11 20 8 0.244 0.650 0.924 196.985 o
-11 20 9 0.450 0.366 0.934 192.726 o
-11 20 10 0.879 0.142 0.945 188.603 o
-11 20 11 35.564 34.280 1.676 59.917 o
-11 20 12 2.413 2.123 0.975 177.000 o
-11 20 13 11.166 10.939 1.158 125.518 o
-11 20 14 1.144 0.731 0.985 173.369 o
-11 20 15 5.046 6.236 1.219 113.280 o
-11 20 16 18.904 17.673 1.422 83.226 o
-11 20 17 9.034 8.451 1.270 104.399 o
-11 20 18 1.117 1.899 1.138 130.041 o
-11 20 20 4.201 3.301 1.249 107.821 o
-11 20 21 4.141 2.570 1.148 127.749 o
-11 20 22 4.370 4.317 1.584 67.029 o
-11 21 -10 3.661 2.661 1.442 80.898 o
-11 21 -9 13.295 12.625 1.503 74.472 o
-11 21 -8 34.329 34.249 2.042 40.376 o
-11 21 -7 27.345 26.489 1.727 56.444 o
-11 21 -6 0.348 0.934 1.615 64.524 o
-11 21 -5 14.334 13.285 1.960 43.793 o
-11 21 -4 12.862 10.756 1.544 70.604 o
-11 21 -3 6.749 5.170 1.442 80.898 o
-11 21 -2 11.453 13.986 1.645 62.156 o
-11 21 -1 9.867 8.918 1.290 101.136 o
-11 21 0 40.514 38.820 1.879 47.662 o
-11 21 1 13.274 15.002 1.300 99.562 o
-11 21 2 10.531 11.660 1.127 132.394 o
-11 21 3 27.828 29.018 1.371 89.505 o
-11 21 5 46.633 48.987 1.960 43.793 o
-11 21 6 113.734 117.090 2.113 37.704 o
-11 21 7 63.936 66.173 1.991 42.462 o
-11 21 8 67.480 65.919 2.001 42.032 o
-11 21 9 10.234 9.751 1.117 134.812 o
-11 21 10 48.878 50.267 1.910 46.153 o
-11 21 11 3.339 3.636 1.026 159.909 o
-11 21 12 58.461 57.570 1.960 43.793 o
-11 21 13 12.390 11.102 1.178 121.227 o
-11 21 14 31.972 29.455 1.463 78.666 o
-11 21 15 10.655 11.234 1.310 98.025 o
-11 21 16 0.029 0.203 1.097 139.852 o
-11 21 17 1.992 2.235 1.127 132.394 o
-11 21 18 0.424 0.305 1.097 139.852 o
-11 21 20 0.071 0.802 1.178 121.227 o
-11 21 21 0.844 0.681 1.158 125.518 o
-11 22 -10 1.819 1.473 1.402 85.656 o
-11 22 -9 3.468 2.590 1.442 80.898 o
-11 22 -8 17.648 15.611 1.696 58.490 o
-11 22 -7 0.991 1.940 1.645 62.156 o
-11 22 -5 3.277 3.189 1.645 62.156 o
-11 22 -3 2.074 1.473 1.341 93.620 o
-11 22 -2 1.574 1.300 1.341 93.620 o
-11 22 -1 0.354 0.498 1.016 163.123 o
-11 22 0 56.675 59.784 2.103 38.069 o
-11 22 1 7.031 7.465 1.168 123.344 o
-11 22 2 73.411 79.316 2.011 41.609 o
-11 22 3 62.120 67.331 2.194 34.963 o
-11 22 4 6.638 4.743 1.168 123.344 o
-11 22 5 71.694 69.911 2.123 37.344 o
-11 22 6 14.541 15.154 1.280 102.748 o
-11 22 7 63.490 64.802 2.255 33.099 o
-11 22 8 26.638 25.088 1.361 90.846 o
-11 22 9 22.378 21.726 1.331 95.054 o
-11 22 11 27.961 28.145 1.412 84.428 o
-11 22 12 1.400 1.006 1.006 166.435 o
-11 22 13 1.057 0.934 1.016 163.123 o
-11 22 14 1.612 1.849 1.046 153.759 o
-11 22 16 10.801 8.796 1.259 106.089 o
-11 22 17 0.060 0.721 1.087 142.478 o
-11 22 18 12.840 12.107 1.310 98.025 o
-11 22 19 5.476 5.739 1.188 119.163 o
-11 23 -10 0.519 0.295 1.788 52.661 o
-11 23 -9 0.417 0.609 1.798 52.068 o
-11 23 -8 0.094 0.609 1.645 62.156 o
-11 23 -7 25.312 26.926 2.235 33.703 o
-11 23 -6 4.581 3.352 1.747 55.139 o
-11 23 -5 0.790 0.061 1.574 67.897 o
-11 23 -4 7.151 7.973 1.544 70.604 o
-11 23 -3 48.202 51.191 2.641 24.131 o
-11 23 -2 3.344 3.951 1.442 80.898 o
-11 23 -1 78.713 80.393 2.275 32.510 o
-11 23 0 2.614 3.057 1.107 137.297 o
-11 23 1 35.424 35.468 1.889 47.151 o
-11 23 2 1.039 0.863 1.066 147.957 o
-11 23 3 6.780 6.653 1.209 115.192 o
-11 23 4 17.214 16.454 1.300 99.562 o
-11 23 5 16.122 16.343 1.310 98.025 o
-11 23 6 3.211 3.057 1.107 137.297 o
-11 23 7 3.772 2.783 1.168 123.344 o
-11 23 8 5.937 4.611 1.229 111.415 o
-11 23 9 7.593 6.064 1.168 123.344 o
-11 23 10 1.936 1.442 1.016 163.123 o
-11 23 12 8.071 8.837 1.178 121.227 o
-11 23 13 1.050 1.554 1.006 166.435 o
-11 23 14 0.763 0.295 0.985 173.369 o
-11 23 15 8.258 8.329 1.229 111.415 o
-11 23 16 1.358 1.960 1.097 139.852 o
-11 23 19 1.412 0.416 1.056 150.816 o
-11 24 -10 2.726 2.874 1.818 50.911 o
-11 24 -8 25.433 23.737 3.311 15.349 o
-11 24 -7 2.345 1.798 2.560 25.687 o
-11 24 -6 13.033 12.777 2.935 19.531 o
-11 24 -5 1.870 2.245 2.458 27.854 o
-11 24 -4 3.521 3.169 1.463 78.666 o
-11 24 -3 0.742 1.158 1.371 89.505 o
-11 24 -2 3.393 2.712 1.442 80.898 o
-11 24 -1 1.286 0.782 1.097 139.852 o
-11 24 0 43.795 42.710 2.042 40.376 o
-11 24 1 31.875 34.605 1.930 45.186 o
-11 24 2 83.470 88.823 2.417 28.798 o
-11 24 3 59.591 59.388 2.062 39.584 o
-11 24 4 1.383 0.965 1.066 147.957 o
-11 24 5 26.584 26.469 1.483 76.526 o
-11 24 6 80.656 81.987 2.428 28.557 o
-11 24 7 2.160 3.057 1.199 117.152 o
-11 24 8 6.514 5.576 1.249 107.821 o
-11 24 9 8.498 7.740 1.320 96.522 o
-11 24 11 26.078 24.875 1.554 69.684 o
-11 24 12 0.007 0.406 0.985 173.369 o
-11 24 13 15.245 15.195 1.249 107.821 o
-11 24 14 0.674 1.006 0.995 169.849 o
-11 24 15 8.167 8.806 1.209 115.192 o
-11 24 16 45.119 47.047 2.062 39.584 o
-11 24 17 3.474 4.520 1.148 127.749 o
-11 25 -10 6.710 8.725 2.651 23.946 o
-11 25 -9 0.024 0.264 2.367 30.047 o
-11 25 -8 1.096 0.721 2.468 27.625 o
-11 25 -7 26.722 25.128 3.291 15.539 o
-11 25 -6 18.683 18.435 3.169 16.757 o
-11 25 -4 2.993 3.159 2.478 27.399 o
-11 25 -3 19.895 18.283 2.224 34.012 o
-11 25 -2 8.916 9.344 1.818 50.911 o
-11 25 -1 6.516 6.155 1.392 86.911 o
-11 25 0 17.142 16.769 1.635 62.931 o
-11 25 1 6.192 6.287 1.432 82.050 o
-11 25 2 68.948 66.945 2.113 37.704 o
-11 25 3 0.630 1.239 1.066 147.957 o
-11 25 4 34.223 32.665 1.605 65.343 o
-11 25 5 5.340 5.109 1.168 123.344 o
-11 25 6 18.957 17.460 1.473 77.585 o
-11 25 7 12.410 12.757 1.381 88.194 o
-11 25 9 14.212 13.285 1.361 90.846 o
-11 25 10 6.657 5.881 1.229 111.415 o
-11 25 11 13.713 14.149 1.392 86.911 o
-11 25 12 16.853 18.313 1.463 78.666 o
-11 25 13 0.754 1.625 1.127 132.394 o
-11 25 14 3.487 3.870 1.046 153.759 o
-11 25 15 12.059 12.595 1.280 102.748 o
-11 25 16 5.316 5.475 1.127 132.394 o
-11 26 -7 9.981 11.752 2.824 21.107 o
-11 26 -6 5.792 5.871 2.600 24.891 o
-11 26 -5 0.900 1.645 2.438 28.320 o
-11 26 -4 2.574 2.448 2.519 26.522 o
-11 26 -2 12.049 13.438 1.879 47.662 o
-11 26 -1 26.119 27.180 1.788 52.661 o
-11 26 0 1.314 0.091 1.270 104.399 o
-11 26 1 33.185 35.346 2.001 42.032 o
-11 26 2 3.653 2.722 1.351 92.217 o
-11 26 3 46.057 48.225 2.092 38.440 o
-11 26 4 0.814 0.030 1.046 153.759 o
-11 26 5 11.877 12.381 1.351 92.217 o
-11 26 6 9.346 9.324 1.280 102.748 o
-11 26 7 36.974 38.170 1.869 48.181 o
-11 26 8 15.011 15.814 1.422 83.226 o
-11 26 9 0.618 0.752 1.117 134.812 o
-11 26 11 2.004 2.488 1.148 127.749 o
-11 26 13 3.930 3.067 1.158 125.518 o
-11 26 15 7.780 4.713 2.885 20.224 o
-11 27 -6 9.610 9.334 2.712 22.882 o
-11 27 -5 5.987 6.612 2.590 25.086 o
-11 27 -4 4.498 4.743 2.560 25.687 o
-11 27 -3 21.142 21.837 2.306 31.657 o
-11 27 -2 36.513 41.816 2.824 21.107 o
-11 27 -1 0.981 3.260 1.483 76.526 o
-11 27 1 2.961 0.254 1.300 99.562 o
-11 27 2 6.801 4.225 1.392 86.911 o
-11 27 3 8.834 8.705 1.392 86.911 o
-11 27 4 5.647 5.343 1.351 92.217 o
-11 27 5 9.828 8.857 1.412 84.428 o
-11 27 6 7.677 7.140 1.392 86.911 o
-11 27 7 0.851 0.345 1.259 106.089 o
-11 27 8 0.113 0.091 1.239 109.596 o
-11 27 9 15.670 16.018 1.595 66.178 o
-11 27 10 7.049 6.927 1.422 83.226 o
-11 27 11 6.177 6.480 1.412 84.428 o
-11 27 12 2.011 1.432 1.290 101.136 o
-11 27 13 6.982 7.547 1.300 99.562 o
-11 28 -4 2.395 3.017 2.275 32.510 o
-11 28 -3 1.912 2.834 2.285 32.222 o
-11 28 -2 16.787 15.571 2.103 38.069 o
-11 28 -1 37.827 40.943 2.509 26.738 o
-11 28 0 4.834 5.546 1.554 69.684 o
-11 28 1 10.104 11.782 1.727 56.444 o
-11 28 2 5.554 6.724 1.625 63.720 o
-11 28 3 0.847 0.782 1.229 111.415 o
-11 28 6 0.041 0.752 1.239 109.596 o
-11 28 7 3.326 2.255 1.280 102.748 o
-11 28 8 12.666 13.458 1.513 73.475 o
-11 28 9 8.554 8.339 1.432 82.050 o
-11 28 10 2.531 3.179 1.300 99.562 o
-11 29 1 31.453 34.869 2.316 31.379 o
-11 29 2 2.906 3.413 1.503 74.472 o
-11 29 3 7.818 9.497 1.503 74.472 o
-11 29 4 3.823 3.321 1.249 107.821 o
-11 29 5 1.743 2.062 1.239 109.596 o
-11 29 6 0.604 0.863 1.229 111.415 o
-10 0 -8 256.369 246.784 2.509 26.738 o
-10 0 -6 541.199 573.372 4.794 7.322 o
-10 0 -4 1676.990 1646.960 16.515 0.617 o
-10 0 -2 2190.830 2212.820 19.765 0.431 o
-10 0 0 951.786 933.133 12.320 1.109 o
-10 0 2 184.978 189.692 5.647 5.277 o
-10 0 4 320.018 323.754 7.069 3.367 o
-10 0 6 1508.330 1511.850 13.620 0.907 o
-10 0 8 2131.360 2037.820 15.723 0.681 o
-10 0 10 800.501 813.687 10.584 1.502 o
-10 0 12 253.788 260.953 3.342 15.070 o
-10 0 14 705.777 730.531 5.668 5.239 o
-10 0 16 335.326 330.549 4.398 8.700 o
-10 0 18 66.751 66.376 3.037 18.246 o
-10 0 20 108.672 118.491 3.575 13.165 o
-10 0 24 59.420 61.064 4.743 7.480 o
-10 0 26 39.859 35.610 3.006 18.618 o
-10 0 28 16.148 17.267 2.458 27.854 o
-10 1 -9 208.921 216.517 1.757 54.503 o
-10 1 -8 48.946 49.668 1.056 150.816 o
-10 1 -7 345.206 344.962 1.950 44.250 o
-10 1 -6 71.026 71.881 1.351 92.217 o
-10 1 -5 63.304 67.676 1.524 72.499 o
-10 1 -4 151.213 144.057 4.256 9.292 o
-10 1 -3 193.009 196.264 4.875 7.080 o
-10 1 -2 30.509 25.646 2.417 28.798 o
-10 1 -1 10.518 8.268 1.513 73.475 o
-10 1 0 62.822 62.577 2.834 20.956 o
-10 1 1 418.507 407.336 5.261 6.079 o
-10 1 2 6.888 7.151 1.412 84.428 o
-10 1 3 78.820 82.444 3.078 17.768 o
-10 1 4 1420.620 1412.180 9.873 1.727 o
-10 1 5 117.814 115.353 3.392 14.623 o
-10 1 6 605.208 612.629 6.429 4.071 o
-10 1 7 54.024 50.277 2.356 30.307 o
-10 1 8 214.396 210.493 3.921 10.948 o
-10 1 10 47.469 43.482 2.397 29.288 o
-10 1 11 19.331 20.517 1.026 159.909 o
-10 1 12 17.659 14.037 0.924 196.985 o
-10 1 13 50.704 55.721 1.574 67.897 o
-10 1 14 54.051 54.401 1.432 82.050 o
-10 1 15 26.645 30.308 1.463 78.666 o
-10 1 16 56.852 56.757 1.798 52.068 o
-10 1 17 126.813 131.665 2.306 31.657 o
-10 1 18 66.763 72.013 2.143 36.639 o
-10 1 19 47.632 47.372 2.031 40.781 o
-10 1 22 58.140 59.926 3.281 15.635 o
-10 1 23 7.250 6.206 1.859 48.709 o
-10 1 24 6.716 6.592 1.849 49.246 o
-10 1 25 12.680 11.315 1.818 50.911 o
-10 1 26 2.201 1.788 1.645 62.156 o
-10 1 27 22.485 21.259 1.808 51.484 o
-10 1 29 15.549 17.490 1.696 58.490 o
-10 2 -9 318.361 318.635 2.052 39.977 o
-10 2 -8 1148.630 1142.200 3.799 11.662 o
-10 2 -7 482.156 489.252 2.306 31.657 o
-10 2 -6 866.719 874.608 3.372 14.799 o
-10 2 -5 126.049 126.739 1.838 49.792 o
-10 2 -4 222.581 233.103 5.353 5.873 o
-10 2 -3 666.120 664.684 8.258 2.468 o
-10 2 -2 172.079 171.125 4.479 8.388 o
-10 2 -1 57.529 55.599 2.753 22.211 o
-10 2 0 471.111 458.131 5.586 5.392 o
-10 2 1 245.596 230.178 4.124 9.896 o
-10 2 2 775.070 782.068 7.100 3.339 o
-10 2 3 33.316 33.792 2.082 38.816 o
-10 2 4 136.123 128.212 3.291 15.539 o
-10 2 6 40.002 40.973 2.326 31.106 o
-10 2 7 878.058 878.478 7.669 2.862 o
-10 2 8 671.774 687.689 7.079 3.358 o
-10 2 9 489.725 475.784 6.094 4.531 o
-10 2 10 792.014 798.228 7.912 2.688 o
-10 2 11 364.072 389.064 3.057 18.005 o
-10 2 12 468.415 488.561 3.575 13.165 o
-10 2 13 478.741 494.138 2.651 23.946 o
-10 2 14 759.384 770.408 3.301 15.444 o
-10 2 15 397.097 401.679 2.549 25.892 o
-10 2 16 663.904 658.153 3.230 16.131 o
-10 2 17 3.818 2.905 0.782 275.127 o
-10 2 18 43.777 44.203 1.717 57.114 o
-10 2 19 17.265 16.556 1.178 121.227 o
-10 2 20 46.714 43.655 1.828 50.347 o
-10 2 22 27.649 28.247 1.869 48.181 o
-10 2 23 8.532 8.816 1.361 90.846 o
-10 2 24 0.038 0.660 1.270 104.399 o
-10 2 25 20.658 21.401 2.031 40.781 o
-10 2 27 2.579 2.428 1.422 83.226 o
-10 2 28 3.911 2.732 1.452 79.771 o
-10 2 29 23.145 21.939 1.788 52.661 o
-10 3 -9 10.760 10.604 0.741 306.104 o
-10 3 -8 193.119 197.249 1.869 48.181 o
-10 3 -7 14.748 14.606 0.752 297.887 o
-10 3 -6 5.606 3.880 0.630 424.357 o
-10 3 -5 10.217 12.585 0.802 261.373 o
-10 3 -4 349.940 359.872 6.450 4.045 o
-10 3 -3 411.751 421.566 6.734 3.711 o
-10 3 -2 247.249 248.613 5.190 6.247 o
-10 3 -1 452.735 457.552 5.922 4.799 o
-10 3 0 183.674 174.396 4.063 10.195 o
-10 3 1 133.554 131.645 3.484 13.865 o
-10 3 2 0.282 0.203 1.127 132.394 o
-10 3 3 356.727 358.826 5.444 5.678 o
-10 3 4 4.545 0.173 1.219 113.280 o
-10 3 5 412.536 408.860 5.576 5.412 o
-10 3 6 233.061 232.179 4.327 8.989 o
-10 3 7 7.773 7.079 1.483 76.526 o
-10 3 8 5.525 3.890 1.290 101.136 o
-10 3 9 26.033 24.600 2.042 40.376 o
-10 3 10 203.301 204.613 4.764 7.416 o
-10 3 11 105.345 113.636 1.981 42.899 o
-10 3 12 88.645 92.185 1.686 59.197 o
-10 3 13 3.588 3.139 0.691 352.774 o
-10 3 14 98.453 99.010 1.625 63.720 o
-10 3 15 2.100 1.371 0.670 374.479 o
-10 3 16 207.910 212.901 2.072 39.197 o
-10 3 17 4.263 3.900 0.792 268.118 o
-10 3 18 8.974 9.609 0.995 169.849 o
-10 3 19 49.391 49.901 1.625 63.720 o
-10 3 20 61.749 57.783 1.930 45.186 o
-10 3 21 15.458 14.047 1.574 67.897 o
-10 3 22 3.797 4.114 1.300 99.562 o
-10 3 23 13.835 13.610 1.483 76.526 o
-10 3 25 0.684 0.203 1.270 104.399 o
-10 3 26 5.447 4.693 1.341 93.620 o
-10 3 27 4.478 2.793 1.595 66.178 o
-10 3 28 0.005 0.488 1.381 88.194 o
-10 3 29 0.793 1.117 1.361 90.846 o
-10 4 -9 365.104 364.108 2.336 30.836 o
-10 4 -8 2.396 1.828 0.670 374.479 o
-10 4 -7 104.634 103.947 1.412 84.428 o
-10 4 -6 16.884 17.561 0.833 242.598 o
-10 4 -5 26.801 25.880 1.016 163.123 o
-10 4 -4 58.091 61.734 1.808 51.484 o
-10 4 -3 956.486 965.798 10.462 1.538 o
-10 4 -2 1.591 1.473 1.605 65.343 o
-10 4 -1 574.110 572.062 7.496 2.995 o
-10 4 1 41.718 45.717 2.580 25.284 o
-10 4 2 7.506 6.135 1.452 79.771 o
-10 4 3 22.457 21.756 1.981 42.899 o
-10 4 5 240.475 229.873 4.317 9.031 o
-10 4 6 0.069 0.061 1.127 132.394 o
-10 4 7 1690.750 1688.580 11.061 1.375 o
-10 4 8 318.242 315.943 5.353 5.873 o
-10 4 9 175.868 177.940 4.276 9.203 o
-10 4 10 34.715 32.807 1.899 46.648 o
-10 4 11 425.861 437.045 3.017 18.493 o
-10 4 12 19.419 18.191 0.914 201.386 o
-10 4 13 44.782 47.250 1.310 98.025 o
-10 4 14 13.748 13.529 0.863 225.776 o
-10 4 15 227.918 228.349 2.214 34.324 o
-10 4 18 6.654 7.425 0.894 210.644 o
-10 4 19 130.627 139.496 2.092 38.440 o
-10 4 20 26.976 25.149 1.178 121.227 o
-10 4 21 14.273 13.945 1.229 111.415 o
-10 4 25 1.875 1.432 1.290 101.136 o
-10 4 26 1.384 1.066 1.249 107.821 o
-10 4 28 0.086 0.447 1.219 113.280 o
-10 4 29 23.405 25.819 2.265 32.802 o
-10 5 -9 92.358 89.676 1.483 76.526 o
-10 5 -8 2.106 2.367 0.681 363.384 o
-10 5 -7 4.099 4.489 0.650 398.249 o
-10 5 -6 10.959 10.777 0.691 352.774 o
-10 5 -5 144.184 152.944 1.574 67.897 o
-10 5 -4 219.748 219.706 2.174 35.620 o
-10 5 -3 141.422 147.053 4.967 6.822 o
-10 5 -2 0.059 0.416 1.534 71.542 o
-10 5 -1 453.662 455.734 7.110 3.329 o
-10 5 0 9.194 8.491 1.574 67.897 o
-10 5 1 186.736 188.595 4.286 9.160 o
-10 5 2 266.091 264.234 4.896 7.021 o
-10 5 3 308.000 311.891 5.261 6.079 o
-10 5 4 91.117 85.319 3.240 16.030 o
-10 5 5 76.845 85.451 3.210 16.336 o
-10 5 6 3.866 4.042 1.371 89.505 o
-10 5 7 213.544 208.269 4.743 7.480 o
-10 5 8 4.152 2.712 1.442 80.898 o
-10 5 9 376.791 375.870 5.911 4.816 o
-10 5 10 1.466 0.945 0.863 225.776 o
-10 5 11 2.636 3.494 0.640 410.992 o
-10 5 12 0.020 0.244 0.589 484.908 o
-10 5 13 10.305 9.101 0.762 289.996 o
-10 5 14 44.266 45.138 1.351 92.217 o
-10 5 15 21.117 20.009 1.026 159.909 o
-10 5 17 171.763 166.534 1.970 43.342 o
-10 5 18 7.091 6.247 0.843 236.787 o
-10 5 19 69.256 69.931 1.696 58.490 o
-10 5 20 12.626 10.512 0.965 180.746 o
-10 5 21 41.535 40.465 1.737 55.786 o
-10 5 22 12.912 10.746 1.249 107.821 o
-10 5 23 9.892 8.857 1.402 85.656 o
-10 5 24 2.939 1.798 1.280 102.748 o
-10 5 25 3.728 2.285 1.320 96.522 o
-10 5 26 1.902 1.452 1.290 101.136 o
-10 5 28 6.172 6.856 1.635 62.931 o
-10 6 -9 424.885 420.479 2.610 24.697 o
-10 6 -8 157.981 160.348 1.666 60.650 o
-10 6 -7 180.032 175.269 1.635 62.931 o
-10 6 -6 167.537 166.432 1.727 56.444 o
-10 6 -5 387.897 382.837 2.235 33.703 o
-10 6 -4 132.502 134.580 1.574 67.897 o
-10 6 -3 164.703 167.529 2.103 38.069 o
-10 6 -2 93.965 93.617 4.439 8.542 o
-10 6 -1 421.939 412.445 6.673 3.779 o
-10 6 0 179.428 184.075 4.327 8.989 o
-10 6 2 3.817 4.215 1.442 80.898 o
-10 6 3 308.103 311.850 5.200 6.223 o
-10 6 4 74.097 75.345 3.210 16.336 o
-10 6 5 14.145 10.391 1.737 55.786 o
-10 6 6 0.401 0.071 1.300 99.562 o
-10 6 7 535.149 527.981 7.211 3.236 o
-10 6 8 96.753 101.306 4.042 10.298 o
-10 6 9 550.009 556.918 4.307 9.074 o
-10 6 10 0.886 1.036 0.650 398.249 o
-10 6 11 12.653 15.764 0.772 282.415 o
-10 6 12 13.343 16.525 0.772 282.415 o
-10 6 13 455.398 459.248 2.356 30.307 o
-10 6 15 261.142 260.446 2.062 39.584 o
-10 6 16 58.091 59.327 1.351 92.217 o
-10 6 17 3.841 3.992 0.762 289.996 o
-10 6 18 6.612 5.434 0.782 275.127 o
-10 6 19 46.971 49.099 1.503 74.472 o
-10 6 20 0.508 0.427 0.823 248.625 o
-10 6 21 4.300 4.073 0.975 177.000 o
-10 6 22 43.003 42.659 1.940 44.715 o
-10 6 23 11.570 10.655 1.249 107.821 o
-10 6 24 9.114 9.416 1.259 106.089 o
-10 6 25 6.581 6.104 1.392 86.911 o
-10 6 26 31.191 33.041 2.397 29.288 o
-10 6 27 0.414 1.645 1.503 74.472 o
-10 6 28 3.719 4.550 1.534 71.542 o
-10 7 -9 35.210 36.443 1.270 104.399 o
-10 7 -8 82.460 75.202 1.341 93.620 o
-10 7 -7 93.781 93.871 1.381 88.194 o
-10 7 -5 6.943 5.637 0.630 424.357 o
-10 7 -4 121.463 120.259 1.503 74.472 o
-10 7 -3 40.212 39.328 1.290 101.136 o
-10 7 -2 93.495 94.673 1.849 49.246 o
-10 7 -1 397.640 392.761 6.947 3.487 o
-10 7 0 127.695 125.744 4.093 10.044 o
-10 7 1 306.536 314.389 5.454 5.657 o
-10 7 2 491.418 485.271 6.592 3.873 o
-10 7 3 1306.830 1294.760 10.939 1.406 o
-10 7 4 686.938 675.186 7.933 2.674 o
-10 7 5 970.680 965.341 9.487 1.870 o
-10 7 6 108.123 118.766 4.144 9.799 o
-10 7 7 782.321 774.836 8.806 2.170 o
-10 7 8 130.524 124.829 2.235 33.703 o
-10 7 9 540.122 545.654 3.514 13.626 o
-10 7 10 13.914 14.504 0.894 210.644 o
-10 7 11 99.786 103.794 1.463 78.666 o
-10 7 12 34.848 35.641 1.026 159.909 o
-10 7 13 266.106 271.263 1.910 46.153 o
-10 7 14 0.330 0.173 0.579 502.071 o
-10 7 15 22.922 20.934 0.863 225.776 o
-10 7 16 32.480 31.669 1.270 104.399 o
-10 7 17 251.064 247.749 2.275 32.510 o
-10 7 18 1.927 1.574 0.762 289.996 o
-10 7 19 179.092 176.833 2.011 41.609 o
-10 7 21 96.696 93.282 1.910 46.153 o
-10 7 22 5.296 4.845 1.036 156.789 o
-10 7 23 21.399 21.066 1.300 99.562 o
-10 7 24 19.356 19.826 1.645 62.156 o
-10 7 25 26.299 26.205 1.767 53.879 o
-10 7 26 12.591 12.371 1.828 50.347 o
-10 7 27 1.019 0.782 1.513 73.475 o
-10 7 28 0.767 2.224 1.524 72.499 o
-10 8 -9 13.605 11.681 0.833 242.598 o
-10 8 -8 52.453 50.958 1.270 104.399 o
-10 8 -7 49.655 51.465 1.219 113.280 o
-10 8 -6 146.646 150.283 1.635 62.931 o
-10 8 -5 26.059 29.963 1.127 132.394 o
-10 8 -4 324.784 322.251 2.092 38.440 o
-10 8 -3 5.425 4.764 0.609 453.119 o
-10 8 -2 76.907 80.403 1.452 79.771 o
-10 8 -1 157.291 163.995 1.960 43.793 o
-10 8 0 586.633 578.258 7.638 2.885 o
-10 8 1 861.577 857.382 9.629 1.815 o
-10 8 2 16.744 17.978 2.336 30.836 o
-10 8 3 4.138 2.813 1.483 76.526 o
-10 8 4 64.704 60.353 3.199 16.440 o
-10 8 5 0.623 0.823 1.402 85.656 o
-10 8 6 85.295 81.358 2.651 23.946 o
-10 8 7 31.357 33.244 1.290 101.136 o
-10 8 8 135.121 133.402 2.306 31.657 o
-10 8 9 11.756 10.716 0.884 215.514 o
-10 8 10 125.936 128.994 1.442 80.898 o
-10 8 11 0.870 1.219 0.518 627.155 o
-10 8 12 22.669 21.147 0.924 196.985 o
-10 8 13 121.721 129.166 1.493 75.488 o
-10 8 14 48.674 51.151 1.209 115.192 o
-10 8 15 62.413 63.796 1.310 98.025 o
-10 8 16 19.936 16.993 0.934 192.726 o
-10 8 17 6.147 4.611 0.782 275.127 o
-10 8 18 0.095 0.030 0.762 289.996 o
-10 8 19 18.335 17.094 0.975 177.000 o
-10 8 20 0.588 0.955 0.792 268.118 o
-10 8 21 40.390 42.182 1.615 64.524 o
-10 8 22 4.451 2.539 1.117 134.812 o
-10 8 24 0.577 0.142 1.127 132.394 o
-10 8 25 7.940 7.892 1.270 104.399 o
-10 8 26 12.746 12.991 1.493 75.488 o
-10 8 27 9.955 12.717 1.798 52.068 o
-10 8 28 3.024 3.880 1.564 68.782 o
-10 9 -8 493.338 488.368 2.773 21.887 o
-10 9 -7 25.020 26.652 1.087 142.478 o
-10 9 -6 80.685 78.178 1.392 86.911 o
-10 9 -5 31.964 28.958 1.107 137.297 o
-10 9 -4 182.781 185.954 1.717 57.114 o
-10 9 -3 2.221 1.981 0.559 539.249 o
-10 9 -2 312.377 316.512 2.153 36.295 o
-10 9 -1 0.169 0.345 0.589 484.908 o
-10 9 0 298.761 305.055 2.245 33.399 o
-10 9 1 14.175 15.012 0.874 220.556 o
-10 9 2 542.557 546.497 3.443 14.194 o
-10 9 3 170.303 169.957 2.204 34.641 o
-10 9 4 142.468 141.304 2.021 41.192 o
-10 9 5 67.866 66.264 1.584 67.029 o
-10 9 6 362.984 357.709 2.580 25.284 o
-10 9 7 182.841 185.822 2.021 41.192 o
-10 9 8 433.022 429.255 3.819 11.538 o
-10 9 9 190.610 179.129 1.899 46.648 o
-10 9 10 448.569 463.789 2.580 25.284 o
-10 9 11 0.064 0.325 0.518 627.155 o
-10 9 12 242.711 242.661 1.910 46.153 o
-10 9 13 7.013 7.760 0.670 374.479 o
-10 9 14 23.729 23.828 0.924 196.985 o
-10 9 15 8.136 8.562 0.772 282.415 o
-10 9 16 481.114 490.583 2.844 20.806 o
-10 9 17 4.698 3.646 0.802 261.373 o
-10 9 18 281.101 282.994 2.509 26.738 o
-10 9 19 22.461 18.161 1.158 125.518 o
-10 9 20 163.825 159.942 2.214 34.324 o
-10 9 21 0.942 1.402 0.975 177.000 o
-10 9 22 12.184 9.954 1.259 106.089 o
-10 9 23 3.133 2.468 1.158 125.518 o
-10 9 24 23.837 22.843 1.544 70.604 o
-10 9 26 0.262 0.081 1.107 137.297 o
-10 9 27 0.469 0.589 1.219 113.280 o
-10 9 28 0.295 0.457 1.473 77.585 o
-10 10 -9 51.777 46.692 1.463 78.666 o
-10 10 -8 50.014 46.783 1.351 92.217 o
-10 10 -7 300.357 311.495 2.295 31.937 o
-10 10 -6 64.769 68.316 1.361 90.846 o
-10 10 -5 226.356 221.717 1.910 46.153 o
-10 10 -4 351.838 350.426 2.255 33.099 o
-10 10 -3 280.440 280.790 2.011 41.609 o
-10 10 -2 112.379 119.233 1.473 77.585 o
-10 10 -1 20.606 22.467 0.995 169.849 o
-10 10 0 30.458 30.745 1.056 150.816 o
-10 10 1 230.801 229.985 1.859 48.709 o
-10 10 2 109.283 109.756 1.727 56.444 o
-10 10 3 12.252 11.071 0.823 248.625 o
-10 10 4 2.359 1.859 0.660 386.090 o
-10 10 5 0.440 0.772 0.559 539.249 o
-10 10 6 17.133 17.348 0.762 289.996 o
-10 10 7 77.330 78.798 1.310 98.025 o
-10 10 8 87.350 89.219 1.503 74.472 o
-10 10 9 7.738 7.943 0.701 342.623 o
-10 10 10 34.614 43.675 1.229 111.415 o
-10 10 11 146.266 140.024 1.503 74.472 o
-10 10 12 334.273 331.920 2.255 33.099 o
-10 10 13 15.107 16.241 0.792 268.118 o
-10 10 14 106.064 105.358 1.513 73.475 o
-10 10 15 102.374 96.969 1.574 67.897 o
-10 10 16 145.512 139.902 1.960 43.793 o
-10 10 17 6.177 5.190 0.863 225.776 o
-10 10 18 97.103 95.273 1.960 43.793 o
-10 10 19 14.482 15.114 1.117 134.812 o
-10 10 20 3.558 5.525 1.016 163.123 o
-10 10 21 25.247 24.875 1.351 92.217 o
-10 10 22 20.100 19.075 1.412 84.428 o
-10 10 23 0.517 0.650 1.148 127.749 o
-10 10 24 1.568 1.859 1.209 115.192 o
-10 10 25 10.466 10.553 1.331 95.054 o
-10 10 26 0.117 0.213 1.107 137.297 o
-10 10 27 3.258 2.367 1.138 130.041 o
-10 11 -9 75.975 74.136 1.625 63.720 o
-10 11 -7 47.229 47.718 1.320 96.522 o
-10 11 -5 142.651 147.876 1.727 56.444 o
-10 11 -4 9.245 9.375 0.741 306.104 o
-10 11 -3 7.733 7.882 0.701 342.623 o
-10 11 -2 582.000 580.117 2.763 22.048 o
-10 11 -1 25.419 24.590 0.995 169.849 o
-10 11 0 41.913 42.385 1.148 127.749 o
-10 11 1 18.490 18.039 0.762 289.996 o
-10 11 2 552.314 549.310 2.712 22.882 o
-10 11 3 3.435 2.803 0.548 559.406 o
-10 11 4 938.007 940.009 3.210 16.336 o
-10 11 5 28.582 27.840 1.056 150.816 o
-10 11 6 478.668 482.142 2.448 28.085 o
-10 11 7 33.447 33.416 1.107 137.297 o
-10 11 8 108.429 102.667 1.635 62.931 o
-10 11 9 2.164 3.961 0.670 374.479 o
-10 11 10 100.414 96.928 1.442 80.898 o
-10 11 11 2.258 0.985 0.630 424.357 o
-10 11 12 0.694 1.351 0.650 398.249 o
-10 11 13 20.861 21.086 0.945 188.603 o
-10 11 14 122.432 119.416 1.777 53.265 o
-10 11 15 12.543 13.742 0.934 192.726 o
-10 11 16 10.547 9.131 0.904 205.937 o
-10 11 17 5.442 3.778 0.833 242.598 o
-10 11 18 61.165 63.654 1.808 51.484 o
-10 11 20 133.131 135.322 2.316 31.379 o
-10 11 21 23.725 22.589 1.290 101.136 o
-10 11 22 30.913 33.742 1.696 58.490 o
-10 11 24 18.966 20.497 1.483 76.526 o
-10 11 25 0.403 0.538 1.138 130.041 o
-10 11 26 8.284 8.359 1.270 104.399 o
-10 11 27 0.115 0.213 1.107 137.297 o
-10 12 -8 6.766 4.418 0.792 268.118 o
-10 12 -7 0.841 0.213 0.762 289.996 o
-10 12 -6 0.033 0.274 0.711 332.904 o
-10 12 -5 137.927 143.965 1.737 55.786 o
-10 12 -4 51.544 57.661 1.320 96.522 o
-10 12 -3 139.872 139.913 1.656 61.396 o
-10 12 -2 121.971 124.261 1.574 67.897 o
-10 12 0 219.650 225.841 1.818 50.911 o
-10 12 1 23.229 25.961 0.924 196.985 o
-10 12 2 254.976 257.845 1.869 48.181 o
-10 12 3 37.872 40.851 1.026 159.909 o
-10 12 4 0.421 0.467 0.508 652.492 o
-10 12 5 0.004 0.152 0.508 652.492 o
-10 12 6 154.337 154.721 1.605 65.343 o
-10 12 7 4.006 2.813 0.609 453.119 o
-10 12 8 90.990 95.577 1.645 62.156 o
-10 12 9 158.549 154.498 1.838 49.792 o
-10 12 10 3.696 3.951 0.721 323.592 o
-10 12 11 142.411 142.228 1.991 42.462 o
-10 12 12 13.349 10.838 0.853 231.183 o
-10 12 13 24.458 27.221 1.259 106.089 o
-10 12 14 2.350 1.351 0.813 254.880 o
-10 12 15 25.887 21.431 1.056 150.816 o
-10 12 16 0.894 0.386 0.792 268.118 o
-10 12 17 6.441 5.749 0.894 210.644 o
-10 12 18 21.947 21.878 1.158 125.518 o
-10 12 19 11.472 10.726 1.097 139.852 o
-10 12 20 0.160 1.087 0.985 173.369 o
-10 12 21 4.110 2.610 1.016 163.123 o
-10 12 22 0.720 0.335 1.107 137.297 o
-10 12 23 2.264 1.148 1.168 123.344 o
-10 12 24 0.694 0.681 1.127 132.394 o
-10 12 26 4.814 4.307 1.188 119.163 o
-10 12 27 1.849 1.168 1.117 134.812 o
-10 13 -9 6.231 6.013 0.934 192.726 o
-10 13 -8 47.753 49.759 1.838 49.792 o
-10 13 -7 0.288 0.599 0.863 225.776 o
-10 13 -6 8.636 6.064 0.843 236.787 o
-10 13 -5 103.589 104.698 1.615 64.524 o
-10 13 -3 61.507 59.124 1.331 95.054 o
-10 13 -2 166.105 163.162 1.767 53.879 o
-10 13 -1 129.356 133.950 1.574 67.897 o
-10 13 0 68.676 70.490 1.300 99.562 o
-10 13 1 5.136 4.246 0.569 520.162 o
-10 13 2 53.144 51.100 1.097 139.852 o
-10 13 3 20.112 19.095 0.752 297.887 o
-10 13 4 96.679 96.583 1.310 98.025 o
-10 13 5 82.528 81.327 1.239 109.596 o
-10 13 6 8.909 7.120 0.660 386.090 o
-10 13 7 68.737 66.518 1.351 92.217 o
-10 13 8 27.621 27.109 1.239 109.596 o
-10 13 9 49.589 54.401 1.392 86.911 o
-10 13 10 144.678 141.599 1.879 47.662 o
-10 13 12 1.343 0.264 0.741 306.104 o
-10 13 13 56.610 54.005 1.788 52.661 o
-10 13 15 100.097 100.442 2.021 41.192 o
-10 13 16 5.958 4.693 0.904 205.937 o
-10 13 17 53.730 58.758 1.696 58.490 o
-10 13 18 43.821 44.589 1.635 62.931 o
-10 13 19 34.294 35.174 1.706 57.796 o
-10 13 20 47.468 47.271 1.869 48.181 o
-10 13 21 8.701 6.379 1.077 145.179 o
-10 13 23 2.647 1.920 1.168 123.344 o
-10 13 24 0.068 0.488 1.117 134.812 o
-10 14 -9 2.770 2.681 0.995 169.849 o
-10 14 -8 75.612 70.906 1.991 42.462 o
-10 14 -7 97.309 90.316 2.052 39.977 o
-10 14 -6 145.775 147.673 2.316 31.379 o
-10 14 -5 31.564 34.361 1.473 77.585 o
-10 14 -4 253.929 246.358 2.204 34.641 o
-10 14 -3 72.532 67.747 1.402 85.656 o
-10 14 -2 36.126 33.803 1.239 109.596 o
-10 14 -1 0.968 1.006 0.620 438.385 o
-10 14 0 113.886 115.404 1.544 70.604 o
-10 14 1 55.537 52.603 1.229 111.415 o
-10 14 2 64.332 61.704 1.178 121.227 o
-10 14 3 8.036 8.451 0.660 386.090 o
-10 14 4 0.469 0.325 0.548 559.406 o
-10 14 5 46.328 47.423 1.209 115.192 o
-10 14 6 14.920 12.554 0.762 289.996 o
-10 14 7 12.219 10.451 0.802 261.373 o
-10 14 8 57.260 54.675 1.422 83.226 o
-10 14 9 44.425 46.935 1.402 85.656 o
-10 14 10 105.547 107.380 1.859 48.709 o
-10 14 11 135.049 132.589 2.011 41.609 o
-10 14 12 175.067 168.484 2.204 34.641 o
-10 14 13 70.055 66.091 1.747 55.139 o
-10 14 14 98.055 96.116 1.991 42.462 o
-10 14 15 86.929 91.657 2.001 42.032 o
-10 14 16 3.829 2.001 0.934 192.726 o
-10 14 17 79.001 79.763 2.052 39.977 o
-10 14 18 13.288 13.123 1.188 119.163 o
-10 14 19 8.961 6.440 1.046 153.759 o
-10 14 20 1.574 1.300 0.975 177.000 o
-10 14 22 5.591 5.231 1.209 115.192 o
-10 14 23 0.625 0.477 1.107 137.297 o
-10 14 24 1.489 1.077 1.148 127.749 o
-10 14 26 0.488 0.122 1.117 134.812 o
-10 15 -9 14.527 14.748 1.229 111.415 o
-10 15 -8 421.915 428.442 3.921 10.948 o
-10 15 -7 5.953 5.962 1.046 153.759 o
-10 15 -6 5.821 4.652 0.975 177.000 o
-10 15 -5 0.583 0.345 0.802 261.373 o
-10 15 -4 103.523 101.925 1.869 48.181 o
-10 15 -3 19.324 20.395 0.985 173.369 o
-10 15 -2 0.045 0.132 0.701 342.623 o
-10 15 -1 19.618 19.349 0.884 215.514 o
-10 15 0 12.720 10.248 0.752 297.887 o
-10 15 1 2.327 1.442 0.579 502.071 o
-10 15 2 6.459 5.881 0.650 398.249 o
-10 15 3 329.027 327.035 2.143 36.639 o
-10 15 4 253.701 252.117 1.960 43.793 o
-10 15 5 216.555 219.807 1.960 43.793 o
-10 15 6 10.729 11.081 0.772 282.415 o
-10 15 7 105.875 103.774 1.696 58.490 o
-10 15 8 79.295 76.381 1.625 63.720 o
-10 15 9 75.939 72.308 1.696 58.490 o
-10 15 10 5.104 5.271 0.853 231.183 o
-10 15 11 1.635 2.732 0.833 242.598 o
-10 15 12 129.165 135.626 2.143 36.639 o
-10 15 13 206.576 211.550 2.519 26.522 o
-10 15 14 5.568 5.180 0.965 180.746 o
-10 15 15 71.897 76.025 1.950 44.250 o
-10 15 16 66.603 65.411 1.981 42.899 o
-10 15 17 66.444 67.128 2.001 42.032 o
-10 15 18 2.439 1.798 1.036 156.789 o
-10 15 19 97.992 100.270 2.245 33.399 o
-10 15 21 27.000 25.159 1.524 72.499 o
-10 15 22 0.420 0.213 1.087 142.478 o
-10 15 23 1.299 0.721 1.127 132.394 o
-10 15 24 3.381 3.352 1.199 117.152 o
-10 15 25 5.893 4.865 1.219 113.280 o
-10 16 -9 8.047 6.013 1.107 137.297 o
-10 16 -8 2.265 2.702 1.026 159.909 o
-10 16 -7 391.620 386.341 3.433 14.278 o
-10 16 -6 30.791 27.109 1.361 90.846 o
-10 16 -5 264.219 261.918 2.651 23.946 o
-10 16 -4 81.185 82.424 1.838 49.792 o
-10 16 -3 439.381 449.934 3.504 13.705 o
-10 16 -2 10.616 10.604 1.056 150.816 o
-10 16 -1 209.347 207.731 2.143 36.639 o
-10 16 0 98.433 95.892 1.625 63.720 o
-10 16 1 415.876 414.426 2.509 26.738 o
-10 16 2 35.971 35.692 1.127 132.394 o
-10 16 3 203.758 204.440 1.849 49.246 o
-10 16 4 10.699 10.797 0.782 275.127 o
-10 16 5 12.489 11.071 0.833 242.598 o
-10 16 6 0.482 0.355 0.660 386.090 o
-10 16 7 245.117 247.973 2.478 27.399 o
-10 16 8 0.787 0.183 0.721 323.592 o
-10 16 9 247.947 252.726 2.580 25.284 o
-10 16 10 9.060 7.354 0.934 192.726 o
-10 16 11 298.521 291.831 2.813 21.260 o
-10 16 13 134.698 132.193 2.174 35.620 o
-10 16 14 43.498 46.763 1.808 51.484 o
-10 16 15 340.334 341.173 3.179 16.651 o
-10 16 16 1.348 1.087 0.985 173.369 o
-10 16 17 124.327 126.790 2.377 29.791 o
-10 16 18 3.576 3.078 1.046 153.759 o
-10 16 19 49.025 53.182 2.001 42.032 o
-10 16 20 5.172 5.647 1.219 113.280 o
-10 16 21 1.012 0.538 1.138 130.041 o
-10 16 22 0.150 0.183 1.259 106.089 o
-10 16 23 1.718 0.569 1.270 104.399 o
-10 16 24 2.805 3.535 1.361 90.846 o
-10 16 25 21.397 24.011 1.717 57.114 o
-10 17 -9 64.286 67.727 2.123 37.344 o
-10 17 -8 169.910 173.563 2.681 23.405 o
-10 17 -7 0.006 0.376 0.985 173.369 o
-10 17 -5 24.927 23.666 1.229 111.415 o
-10 17 -2 2.962 1.595 1.046 153.759 o
-10 17 -1 3.678 3.078 0.833 242.598 o
-10 17 0 0.585 0.284 0.762 289.996 o
-10 17 2 15.200 14.474 0.833 242.598 o
-10 17 3 118.502 118.684 1.737 55.786 o
-10 17 4 42.604 43.959 1.381 88.194 o
-10 17 5 18.291 17.511 0.934 192.726 o
-10 17 6 7.537 6.429 0.863 225.776 o
-10 17 7 3.134 2.783 0.782 275.127 o
-10 17 8 12.155 11.122 0.924 196.985 o
-10 17 9 5.735 6.531 0.934 192.726 o
-10 17 10 0.351 0.477 0.843 236.787 o
-10 17 11 2.469 2.509 0.884 215.514 o
-10 17 12 20.845 19.065 1.168 123.344 o
-10 17 13 5.948 6.084 0.975 177.000 o
-10 17 14 0.021 0.163 1.006 166.435 o
-10 17 15 39.868 43.990 1.879 47.662 o
-10 17 16 47.434 50.064 1.940 44.715 o
-10 17 17 0.404 0.081 0.975 177.000 o
-10 17 18 27.888 28.836 1.463 78.666 o
-10 17 19 5.229 5.393 1.127 132.394 o
-10 17 20 12.062 11.112 1.331 95.054 o
-10 17 22 4.091 3.331 1.351 92.217 o
-10 17 24 2.796 3.027 1.331 95.054 o
-10 18 -9 53.496 50.846 2.021 41.192 o
-10 18 -8 11.743 10.919 1.209 115.192 o
-10 18 -7 42.260 41.115 1.879 47.662 o
-10 18 -6 1.345 1.402 0.995 169.849 o
-10 18 -5 153.361 145.458 2.509 26.738 o
-10 18 -4 7.139 5.221 1.087 142.478 o
-10 18 -3 30.356 30.613 1.767 53.879 o
-10 18 -2 109.807 112.194 2.062 39.584 o
-10 18 -1 45.319 46.692 1.625 63.720 o
-10 18 0 5.710 4.916 0.884 215.514 o
-10 18 1 31.177 30.461 1.432 82.050 o
-10 18 2 91.205 95.120 1.676 59.917 o
-10 18 3 4.061 3.514 0.752 297.887 o
-10 18 5 44.619 45.920 1.452 79.771 o
-10 18 6 140.684 142.025 2.123 37.344 o
-10 18 7 37.303 33.924 1.412 84.428 o
-10 18 8 273.558 277.875 2.590 25.086 o
-10 18 9 60.791 61.206 1.808 51.484 o
-10 18 10 98.599 99.630 2.042 40.376 o
-10 18 11 75.247 77.671 1.930 45.186 o
-10 18 12 195.864 191.581 2.529 26.310 o
-10 18 13 31.277 27.078 1.331 95.054 o
-10 18 14 76.604 79.214 2.245 33.399 o
-10 18 15 22.602 23.219 1.341 93.620 o
-10 18 16 11.773 10.289 1.138 130.041 o
-10 18 17 15.621 14.799 1.239 109.596 o
-10 18 18 10.092 9.964 1.199 117.152 o
-10 18 19 2.299 2.499 1.097 139.852 o
-10 18 20 0.413 0.081 1.087 142.478 o
-10 18 21 0.279 0.030 1.087 142.478 o
-10 18 22 9.184 9.233 1.452 79.771 o
-10 19 -9 14.601 12.097 1.259 106.089 o
-10 19 -8 4.151 3.494 1.117 134.812 o
-10 19 -7 2.569 1.960 1.199 117.152 o
-10 19 -5 24.898 23.158 1.381 88.194 o
-10 19 -4 14.290 14.139 1.371 89.505 o
-10 19 -3 74.072 74.116 2.306 31.657 o
-10 19 -2 1.996 1.950 0.863 225.776 o
-10 19 -1 18.206 18.029 1.127 132.394 o
-10 19 0 37.793 38.505 1.747 55.139 o
-10 19 1 18.329 20.121 1.117 134.812 o
-10 19 2 35.909 36.697 1.574 67.897 o
-10 19 3 24.869 23.188 1.178 121.227 o
-10 19 4 3.537 3.128 0.792 268.118 o
-10 19 5 94.996 93.251 1.920 45.666 o
-10 19 6 43.681 41.989 1.625 63.720 o
-10 19 7 107.486 107.827 1.899 46.648 o
-10 19 8 0.072 0.091 0.792 268.118 o
-10 19 9 11.799 10.970 1.066 147.957 o
-10 19 10 6.788 5.769 0.985 173.369 o
-10 19 12 16.532 14.007 1.148 127.749 o
-10 19 13 10.095 10.330 1.107 137.297 o
-10 19 14 16.695 17.988 1.392 86.911 o
-10 19 15 7.172 6.175 1.168 123.344 o
-10 19 16 4.704 3.799 1.066 147.957 o
-10 19 17 6.416 6.236 1.138 130.041 o
-10 19 18 19.893 20.101 1.371 89.505 o
-10 19 19 12.186 13.560 1.229 111.415 o
-10 19 20 1.571 1.331 1.107 137.297 o
-10 19 21 15.019 14.362 1.361 90.846 o
-10 19 22 2.077 2.509 1.300 99.562 o
-10 19 23 2.934 3.037 1.331 95.054 o
-10 20 -9 4.482 3.352 1.259 106.089 o
-10 20 -8 83.782 74.491 2.438 28.320 o
-10 20 -6 58.280 53.964 2.285 32.222 o
-10 20 -5 57.988 55.508 2.356 30.307 o
-10 20 -4 79.601 81.967 2.478 27.399 o
-10 20 -3 0.080 0.142 1.066 147.957 o
-10 20 -2 114.853 113.728 2.285 32.222 o
-10 20 -1 0.359 0.792 0.945 188.603 o
-10 20 0 25.710 27.150 1.442 80.898 o
-10 20 1 0.917 2.224 0.884 215.514 o
-10 20 2 0.090 0.874 0.843 236.787 o
-10 20 3 13.256 14.524 1.087 142.478 o
-10 20 4 10.959 10.238 1.026 159.909 o
-10 20 5 12.675 10.584 1.016 163.123 o
-10 20 6 10.822 8.776 0.955 184.612 o
-10 20 7 2.785 2.996 0.874 220.556 o
-10 20 8 133.811 132.051 2.103 38.069 o
-10 20 9 6.497 5.404 0.985 173.369 o
-10 20 10 16.428 16.871 1.188 119.163 o
-10 20 11 8.594 7.557 1.066 147.957 o
-10 20 12 99.045 100.382 2.163 35.955 o
-10 20 13 2.658 1.473 0.965 180.746 o
-10 20 14 81.655 83.044 2.103 38.069 o
-10 20 15 0.058 0.609 1.087 142.478 o
-10 20 16 47.971 45.656 1.950 44.250 o
-10 20 17 4.088 3.545 1.087 142.478 o
-10 20 18 8.489 8.755 1.178 121.227 o
-10 20 19 3.732 3.037 1.066 147.957 o
-10 20 20 13.687 13.042 1.320 96.522 o
-10 20 21 3.113 3.240 1.138 130.041 o
-10 21 -9 37.154 34.493 2.336 30.836 o
-10 21 -8 26.067 27.586 1.940 44.715 o
-10 21 -7 0.009 0.559 1.320 96.522 o
-10 21 -5 9.221 9.802 1.798 52.068 o
-10 21 -4 19.832 18.963 1.717 57.114 o
-10 21 -3 23.239 20.923 1.544 70.604 o
-10 21 -2 77.962 80.748 2.153 36.295 o
-10 21 -1 0.225 0.051 0.975 177.000 o
-10 21 0 26.782 24.478 1.392 86.911 o
-10 21 1 22.906 23.534 1.239 109.596 o
-10 21 2 3.460 1.818 0.934 192.726 o
-10 21 3 100.311 96.237 2.072 39.197 o
-10 21 4 82.984 90.285 2.275 32.510 o
-10 21 5 2.177 0.630 0.945 188.603 o
-10 21 7 0.954 1.280 0.884 215.514 o
-10 21 8 4.431 5.119 0.945 188.603 o
-10 21 9 13.505 12.422 1.138 130.041 o
-10 21 10 12.613 11.508 1.148 127.749 o
-10 21 12 7.864 8.461 1.097 139.852 o
-10 21 13 1.853 1.564 0.985 173.369 o
-10 21 14 0.373 0.589 0.975 177.000 o
-10 21 15 13.477 13.367 1.331 95.054 o
-10 21 16 20.652 21.116 1.483 76.526 o
-10 21 17 8.960 8.166 1.148 127.749 o
-10 21 19 1.448 2.153 1.056 150.816 o
-10 21 20 3.323 4.175 1.158 125.518 o
-10 21 21 1.417 1.239 1.138 130.041 o
-10 22 -9 8.522 7.293 1.574 67.897 o
-10 22 -8 31.501 30.390 2.123 37.344 o
-10 22 -7 12.825 11.559 1.605 65.343 o
-10 22 -6 4.204 3.504 1.656 61.396 o
-10 22 -5 4.484 3.697 1.635 62.931 o
-10 22 -4 76.077 82.343 2.509 26.738 o
-10 22 -3 10.098 8.288 1.300 99.562 o
-10 22 -2 37.452 37.977 1.920 45.666 o
-10 22 -1 0.006 0.010 0.995 169.849 o
-10 22 0 1.674 2.072 1.026 159.909 o
-10 22 1 3.220 3.362 0.975 177.000 o
-10 22 2 0.540 0.183 0.924 196.985 o
-10 22 3 23.292 23.067 1.452 79.771 o
-10 22 4 2.938 1.595 1.066 147.957 o
-10 22 5 10.863 9.984 1.168 123.344 o
-10 22 6 122.078 125.825 2.387 29.538 o
-10 22 7 37.817 39.429 1.767 53.879 o
-10 22 8 80.256 80.992 1.991 42.462 o
-10 22 9 21.170 18.892 1.249 107.821 o
-10 22 10 29.605 28.927 1.442 80.898 o
-10 22 11 35.320 33.132 1.615 64.524 o
-10 22 12 43.543 41.766 1.818 50.911 o
-10 22 13 23.140 22.061 1.351 92.217 o
-10 22 14 29.007 32.330 1.635 62.931 o
-10 22 15 37.010 37.317 1.920 45.666 o
-10 22 16 0.228 0.752 1.087 142.478 o
-10 22 17 5.622 4.012 1.148 127.749 o
-10 22 18 8.233 7.780 1.158 125.518 o
-10 22 19 1.434 2.773 1.056 150.816 o
-10 22 20 2.013 2.722 1.097 139.852 o
-10 23 -8 51.683 46.844 3.413 14.449 o
-10 23 -5 4.656 4.408 1.706 57.796 o
-10 23 -4 11.906 11.914 1.392 86.911 o
-10 23 -1 0.952 0.609 1.006 166.435 o
-10 23 0 65.524 72.023 2.143 36.639 o
-10 23 1 28.841 28.927 1.392 86.911 o
-10 23 2 136.048 141.710 2.610 24.697 o
-10 23 3 6.274 7.628 1.199 117.152 o
-10 23 4 47.913 48.530 1.960 43.793 o
-10 23 6 142.751 144.544 2.529 26.310 o
-10 23 7 10.060 8.623 1.178 121.227 o
-10 23 8 29.383 26.012 1.432 82.050 o
-10 23 9 1.497 0.548 1.127 132.394 o
-10 23 11 2.826 2.590 1.026 159.909 o
-10 23 12 4.934 5.180 1.077 145.179 o
-10 23 14 5.712 6.267 1.117 134.812 o
-10 23 15 3.674 3.321 1.127 132.394 o
-10 23 16 11.258 12.158 1.300 99.562 o
-10 23 17 1.335 1.879 1.107 137.297 o
-10 23 18 0.552 0.853 1.077 145.179 o
-10 23 19 8.482 8.806 1.209 115.192 o
-10 24 -9 0.173 0.741 1.798 52.068 o
-10 24 -8 3.146 2.245 1.981 42.899 o
-10 24 -7 52.604 47.870 4.642 7.811 o
-10 24 -6 14.059 11.630 2.854 20.659 o
-10 24 -5 5.357 3.139 2.560 25.687 o
-10 24 -4 23.846 24.915 2.011 41.609 o
-10 24 -3 31.544 32.797 2.316 31.379 o
-10 24 -1 36.294 34.991 1.940 44.715 o
-10 24 0 11.279 11.447 1.270 104.399 o
-10 24 1 29.510 28.521 1.605 65.343 o
-10 24 2 42.774 45.432 2.113 37.704 o
-10 24 3 23.930 22.863 1.381 88.194 o
-10 24 4 11.754 11.173 1.209 115.192 o
-10 24 6 3.234 2.671 1.066 147.957 o
-10 24 7 26.225 23.666 1.412 84.428 o
-10 24 8 0.831 1.168 1.087 142.478 o
-10 24 9 47.812 46.428 2.194 34.963 o
-10 24 11 13.828 10.878 1.371 89.505 o
-10 24 13 5.460 5.810 1.066 147.957 o
-10 24 14 5.344 5.688 1.066 147.957 o
-10 24 15 26.437 24.397 1.463 78.666 o
-10 24 16 1.784 1.808 1.087 142.478 o
-10 24 17 2.025 2.529 1.077 145.179 o
-10 24 18 4.694 4.764 1.117 134.812 o
-10 25 -9 11.423 11.234 2.326 31.106 o
-10 25 -8 20.919 21.959 3.108 17.421 o
-10 25 -6 12.378 13.194 2.854 20.659 o
-10 25 -4 6.691 6.998 1.554 69.684 o
-10 25 -3 32.169 37.368 2.387 29.538 o
-10 25 -1 31.969 33.477 1.879 47.662 o
-10 25 0 0.973 1.381 1.280 102.748 o
-10 25 1 21.155 24.113 1.524 72.499 o
-10 25 2 7.424 8.095 1.188 119.163 o
-10 25 3 10.735 11.081 1.209 115.192 o
-10 25 4 3.252 3.118 1.077 145.179 o
-10 25 5 35.710 36.240 1.686 59.197 o
-10 25 6 48.563 51.658 2.031 40.781 o
-10 25 7 18.184 19.278 1.381 88.194 o
-10 25 8 21.355 20.405 1.534 71.542 o
-10 25 9 5.855 5.444 1.249 107.821 o
-10 25 10 3.613 2.326 1.158 125.518 o
-10 25 11 0.829 0.234 1.127 132.394 o
-10 25 12 0.061 0.142 1.117 134.812 o
-10 25 13 6.094 6.521 1.229 111.415 o
-10 25 14 1.605 2.773 1.148 127.749 o
-10 25 15 20.275 21.401 1.412 84.428 o
-10 25 16 19.366 18.526 1.341 93.620 o
-10 25 17 9.851 12.087 1.259 106.089 o
-10 26 -9 2.565 1.777 2.417 28.798 o
-10 26 -8 6.437 5.932 2.570 25.484 o
-10 26 -7 2.514 2.336 2.468 27.625 o
-10 26 -6 8.257 4.693 2.560 25.687 o
-10 26 -5 0.454 2.245 2.387 29.538 o
-10 26 -4 25.225 23.696 2.397 29.288 o
-10 26 -3 1.001 0.650 1.381 88.194 o
-10 26 -2 16.986 16.820 1.554 69.684 o
-10 26 -1 3.533 2.671 1.280 102.748 o
-10 26 0 12.660 11.955 1.493 75.488 o
-10 26 1 0.414 0.437 1.188 119.163 o
-10 26 2 11.680 12.341 1.351 92.217 o
-10 26 3 4.883 4.459 1.209 115.192 o
-10 26 4 0.943 0.457 1.148 127.749 o
-10 26 6 1.882 2.793 1.188 119.163 o
-10 26 7 3.355 3.514 1.219 113.280 o
-10 26 8 3.524 3.047 1.239 109.596 o
-10 26 9 3.860 3.088 1.199 117.152 o
-10 26 10 10.780 11.162 1.320 96.522 o
-10 26 11 1.401 1.320 1.107 137.297 o
-10 26 12 21.150 18.648 1.422 83.226 o
-10 26 14 20.587 23.158 1.463 78.666 o
-10 26 15 0.022 0.051 1.178 121.227 o
-10 27 -8 14.645 13.986 2.773 21.887 o
-10 27 -7 1.347 1.006 2.285 32.222 o
-10 27 -6 8.654 6.714 2.600 24.891 o
-10 27 -2 22.522 24.255 1.686 59.197 o
-10 27 -1 23.587 26.114 1.737 55.786 o
-10 27 0 7.284 6.876 1.392 86.911 o
-10 27 1 25.528 27.170 1.777 53.265 o
-10 27 2 17.080 17.358 1.412 84.428 o
-10 27 3 0.958 0.884 1.117 134.812 o
-10 27 4 1.282 1.168 1.127 132.394 o
-10 27 5 8.702 8.217 1.280 102.748 o
-10 27 6 3.030 3.921 1.219 113.280 o
-10 27 7 3.085 3.921 1.320 96.522 o
-10 27 8 2.214 1.849 1.290 101.136 o
-10 27 10 3.154 4.652 1.371 89.505 o
-10 27 13 0.125 0.833 1.259 106.089 o
-10 28 -6 1.437 2.722 2.326 31.106 o
-10 28 -4 3.046 3.880 1.737 55.786 o
-10 28 -3 16.545 16.495 1.767 53.879 o
-10 28 -2 14.660 14.403 1.524 72.499 o
-10 28 -1 5.619 6.094 1.351 92.217 o
-10 28 0 0.200 1.310 1.249 107.821 o
-10 28 1 13.347 14.464 1.544 70.604 o
-10 28 2 3.610 4.073 1.158 125.518 o
-10 28 3 2.930 2.549 1.158 125.518 o
-10 28 4 6.075 5.901 1.239 109.596 o
-10 28 5 5.786 6.775 1.270 104.399 o
-10 28 6 4.546 4.154 1.310 98.025 o
-10 28 8 12.149 13.194 1.534 71.542 o
-10 28 9 9.977 10.645 1.483 76.526 o
-10 28 10 1.941 1.402 1.290 101.136 o
-10 28 11 10.424 11.569 1.493 75.488 o
-10 28 12 0.047 0.467 1.249 107.821 o
-10 29 -3 3.017 3.890 1.737 55.786 o
-10 29 -2 25.483 27.414 1.991 42.462 o
-10 29 -1 21.421 23.087 1.686 59.197 o
-10 29 0 1.984 0.945 1.270 104.399 o
-10 29 1 3.253 2.367 1.300 99.562 o
-10 29 2 5.445 7.110 1.229 111.415 o
-10 29 3 3.701 3.271 1.178 121.227 o
-10 29 4 2.576 3.524 1.199 117.152 o
-10 29 5 19.476 20.720 1.625 63.720 o
-10 29 6 11.739 13.661 1.534 71.542 o
-10 29 7 13.414 15.510 1.574 67.897 o
-10 29 8 2.606 2.885 1.300 99.562 o
-10 29 9 0.607 0.030 1.239 109.596 o
-9 0 -7 159.523 155.341 2.742 22.376 o
-9 0 -5 115.041 119.101 5.089 6.499 o
-9 0 -3 52.096 54.970 4.256 9.292 o
-9 0 -1 850.452 840.745 9.476 1.874 o
-9 0 1 4010.440 3961.320 19.806 0.429 o
-9 0 3 318.781 306.690 5.749 5.092 o
-9 0 5 1538.510 1517.090 12.117 1.146 o
-9 0 7 297.140 290.744 5.850 4.917 o
-9 0 9 11.084 10.665 1.981 42.899 o
-9 0 11 967.410 992.805 12.107 1.148 o
-9 0 13 193.481 208.259 3.037 18.246 o
-9 0 15 465.550 481.970 4.652 7.777 o
-9 0 17 19.420 19.705 1.666 60.650 o
-9 0 19 343.044 347.725 4.845 7.169 o
-9 0 21 3.660 5.779 2.336 30.836 o
-9 0 23 68.326 73.455 4.967 6.822 o
-9 0 27 7.339 8.471 2.204 34.641 o
-9 0 29 13.635 11.853 2.245 33.399 o
-9 1 -8 793.820 816.277 3.199 16.440 o
-9 1 -7 191.131 201.748 2.387 29.538 o
-9 1 -6 1141.440 1132.180 9.700 1.789 o
-9 1 -5 47.354 47.819 2.620 24.506 o
-9 1 -4 1144.890 1165.250 9.568 1.838 o
-9 1 -3 13.777 16.211 1.737 55.786 o
-9 1 -2 1837.090 1823.730 10.289 1.590 o
-9 1 -1 307.919 311.698 4.225 9.426 o
-9 1 0 855.715 870.840 6.734 3.711 o
-9 1 2 335.381 329.107 4.469 8.426 o
-9 1 3 69.594 70.053 2.417 28.798 o
-9 1 4 154.685 151.278 2.905 19.943 o
-9 1 5 57.847 53.385 2.092 38.440 o
-9 1 6 181.453 181.891 3.199 16.440 o
-9 1 7 193.669 210.189 3.494 13.785 o
-9 1 8 58.494 63.613 2.397 29.288 o
-9 1 9 440.249 437.116 5.068 6.551 o
-9 1 10 407.778 401.374 5.150 6.346 o
-9 1 11 447.643 438.254 5.850 4.917 o
-9 1 12 109.319 116.450 2.468 27.625 o
-9 1 13 25.158 24.753 1.158 125.518 o
-9 1 14 775.638 775.395 3.921 10.948 o
-9 1 15 2.803 1.981 0.670 374.479 o
-9 1 16 116.033 116.653 1.828 50.347 o
-9 1 18 133.240 128.374 2.072 39.197 o
-9 1 19 9.572 8.461 1.006 166.435 o
-9 1 20 19.245 17.013 1.524 72.499 o
-9 1 21 25.091 25.565 1.706 57.796 o
-9 1 22 5.376 3.464 1.310 98.025 o
-9 1 23 11.880 12.036 1.554 69.684 o
-9 1 24 38.781 39.602 2.397 29.288 o
-9 1 25 30.794 29.526 2.174 35.620 o
-9 1 26 12.050 9.923 1.777 53.265 o
-9 1 27 11.006 11.681 1.666 60.650 o
-9 1 28 15.257 17.043 1.706 57.796 o
-9 1 29 17.068 16.140 1.686 59.197 o
-9 2 -8 81.843 84.892 1.371 89.505 o
-9 2 -7 4.261 8.044 0.904 205.937 o
-9 2 -6 43.190 48.236 2.753 22.211 o
-9 2 -5 43.747 49.678 2.753 22.211 o
-9 2 -4 7.532 8.501 1.605 65.343 o
-9 2 -3 88.869 91.433 3.362 14.889 o
-9 2 -2 18.161 18.374 1.727 56.444 o
-9 2 -1 95.647 84.801 2.753 22.211 o
-9 2 0 9.825 10.665 1.361 90.846 o
-9 2 1 416.743 403.659 4.936 6.906 o
-9 2 2 318.024 320.087 4.428 8.581 o
-9 2 3 0.994 1.686 0.965 180.746 o
-9 2 4 1.326 2.428 1.006 166.435 o
-9 2 5 1135.360 1145.330 7.232 3.218 o
-9 2 6 181.078 176.894 3.189 16.545 o
-9 2 7 302.354 298.179 4.063 10.195 o
-9 2 8 17.904 19.491 1.554 69.684 o
-9 2 9 475.491 485.931 5.302 5.987 o
-9 2 10 15.239 15.479 1.554 69.684 o
-9 2 11 268.293 268.409 4.550 8.128 o
-9 2 12 147.928 152.507 2.570 25.484 o
-9 2 13 361.671 379.912 3.118 17.308 o
-9 2 14 180.943 184.756 1.757 54.503 o
-9 2 15 76.826 81.754 1.442 80.898 o
-9 2 16 257.943 266.377 2.163 35.955 o
-9 2 17 620.067 632.202 3.169 16.757 o
-9 2 18 108.886 109.990 2.021 41.192 o
-9 2 19 32.194 27.830 1.402 85.656 o
-9 2 20 102.721 105.237 2.824 21.107 o
-9 2 21 24.178 20.253 1.625 63.720 o
-9 2 23 2.473 2.570 1.361 90.846 o
-9 2 24 1.232 1.097 1.239 109.596 o
-9 2 25 0.956 1.686 1.280 102.748 o
-9 2 26 11.450 10.929 1.483 76.526 o
-9 2 27 24.516 24.194 1.676 59.917 o
-9 2 28 6.593 6.846 1.513 73.475 o
-9 3 -8 0.027 0.325 0.528 603.265 o
-9 3 -7 943.558 972.715 3.433 14.278 o
-9 3 -6 498.097 517.864 7.252 3.200 o
-9 3 -5 299.686 315.466 5.779 5.038 o
-9 3 -4 10.954 11.518 1.838 49.792 o
-9 3 -3 1400.490 1405.760 11.203 1.341 o
-9 3 -2 227.003 236.678 4.418 8.621 o
-9 3 -1 356.266 365.428 4.804 7.291 o
-9 3 0 68.863 67.371 2.620 24.506 o
-9 3 1 347.115 323.226 4.479 8.388 o
-9 3 2 267.477 270.328 3.941 10.836 o
-9 3 3 4.590 8.095 1.178 121.227 o
-9 3 4 53.944 51.354 2.163 35.955 o
-9 3 5 81.408 76.259 2.448 28.085 o
-9 3 6 435.934 430.463 4.865 7.110 o
-9 3 7 1152.690 1139.410 7.912 2.688 o
-9 3 8 101.135 99.386 3.057 18.005 o
-9 3 9 85.180 82.515 2.976 19.001 o
-9 3 10 137.983 133.900 3.575 13.165 o
-9 3 11 325.714 331.778 5.789 5.021 o
-9 3 12 75.326 72.064 1.717 57.114 o
-9 3 13 987.374 1014.630 4.814 7.260 o
-9 3 14 5.985 4.723 0.711 332.904 o
-9 3 15 358.805 357.607 2.356 30.307 o
-9 3 16 99.261 97.213 1.564 68.782 o
-9 3 17 6.166 6.236 0.772 282.415 o
-9 3 19 104.185 99.965 1.818 50.911 o
-9 3 20 55.587 53.365 2.082 38.816 o
-9 3 21 0.292 5.586 1.310 98.025 o
-9 3 22 25.558 24.458 1.635 62.931 o
-9 3 23 0.821 0.721 1.199 117.152 o
-9 3 24 10.642 10.462 1.422 83.226 o
-9 3 25 3.276 2.803 1.300 99.562 o
-9 3 26 1.834 0.874 1.280 102.748 o
-9 3 27 0.228 1.006 1.249 107.821 o
-9 3 28 7.871 8.288 1.300 99.562 o
-9 3 29 31.779 36.626 2.275 32.510 o
-9 4 -8 68.415 73.669 1.259 106.089 o
-9 4 -7 92.124 91.921 1.371 89.505 o
-9 4 -6 42.397 40.740 2.285 32.222 o
-9 4 -5 130.762 127.399 4.428 8.581 o
-9 4 -4 528.225 528.560 7.252 3.200 o
-9 4 -3 48.563 51.059 2.885 20.224 o
-9 4 -2 37.539 36.433 2.265 32.802 o
-9 4 -1 91.849 85.359 2.854 20.659 o
-9 4 0 211.159 209.965 3.768 11.851 o
-9 4 1 252.199 270.430 4.378 8.781 o
-9 4 2 160.240 162.390 3.392 14.623 o
-9 4 3 365.019 370.446 4.926 6.935 o
-9 4 4 210.755 204.338 3.839 11.416 o
-9 4 5 521.198 532.176 5.718 5.146 o
-9 4 6 1292.160 1277.620 8.572 2.290 o
-9 4 7 101.772 103.429 3.006 18.618 o
-9 4 8 173.078 170.861 3.758 11.915 o
-9 4 9 505.785 493.630 6.267 4.285 o
-9 4 10 56.833 53.466 2.783 21.728 o
-9 4 11 193.321 195.999 4.764 7.416 o
-9 4 12 159.035 170.820 2.214 34.324 o
-9 4 13 153.689 151.654 1.727 56.444 o
-9 4 14 213.013 211.865 2.001 42.032 o
-9 4 15 26.943 26.530 1.148 127.749 o
-9 4 16 232.276 237.145 2.092 38.440 o
-9 4 17 12.519 14.007 0.874 220.556 o
-9 4 18 2.230 2.295 0.741 306.104 o
-9 4 19 17.184 15.225 1.006 166.435 o
-9 4 20 20.344 16.018 1.219 113.280 o
-9 4 21 12.277 11.020 1.158 125.518 o
-9 4 22 5.117 3.971 1.138 130.041 o
-9 4 23 0.482 0.132 1.199 117.152 o
-9 4 24 0.002 0.559 1.229 111.415 o
-9 4 25 3.318 3.423 1.310 98.025 o
-9 4 26 2.310 4.053 1.341 93.620 o
-9 4 27 1.120 0.934 1.249 107.821 o
-9 4 28 0.506 0.904 1.259 106.089 o
-9 4 29 0.002 2.661 1.402 85.656 o
-9 5 -8 111.886 107.806 1.422 83.226 o
-9 5 -7 382.633 392.222 2.174 35.620 o
-9 5 -6 271.434 274.442 2.184 35.289 o
-9 5 -5 76.735 76.980 3.646 12.657 o
-9 5 -4 1.319 0.203 1.320 96.522 o
-9 5 -3 772.514 765.868 8.867 2.140 o
-9 5 -2 331.445 332.266 5.536 5.492 o
-9 5 -1 396.973 402.694 5.586 5.392 o
-9 5 0 115.956 115.861 3.403 14.535 o
-9 5 1 137.069 142.716 3.616 12.871 o
-9 5 2 1407.930 1372.480 9.263 1.961 o
-9 5 3 12.583 13.042 1.503 74.472 o
-9 5 4 787.847 790.082 7.181 3.263 o
-9 5 6 237.440 230.422 3.951 10.780 o
-9 5 7 822.521 799.640 7.689 2.847 o
-9 5 8 100.212 102.636 3.484 13.865 o
-9 5 9 61.891 62.374 2.935 19.531 o
-9 5 10 5.937 4.042 1.432 82.050 o
-9 5 11 74.212 77.203 2.732 22.543 o
-9 5 12 77.798 80.159 1.300 99.562 o
-9 5 13 227.614 232.646 1.930 45.186 o
-9 5 14 5.906 5.089 0.650 398.249 o
-9 5 15 164.126 164.797 1.747 55.139 o
-9 5 16 4.317 3.504 0.681 363.384 o
-9 5 17 0.722 0.061 0.620 438.385 o
-9 5 18 0.557 0.071 0.670 374.479 o
-9 5 19 96.839 95.628 1.645 62.156 o
-9 5 20 96.671 95.344 1.930 45.186 o
-9 5 21 14.209 11.274 1.066 147.957 o
-9 5 22 29.049 27.617 1.341 93.620 o
-9 5 23 14.274 13.763 1.168 123.344 o
-9 5 24 19.679 18.669 1.595 66.178 o
-9 5 25 26.674 27.261 1.767 53.879 o
-9 5 26 30.958 30.410 1.777 53.265 o
-9 5 27 2.462 2.448 1.544 70.604 o
-9 5 28 8.416 10.492 1.747 55.139 o
-9 5 29 45.520 45.859 2.356 30.307 o
-9 6 -8 4.115 4.946 0.640 410.992 o
-9 6 -7 178.897 183.252 1.645 62.156 o
-9 6 -5 6.397 5.556 1.371 89.505 o
-9 6 -4 39.581 31.710 2.986 18.872 o
-9 6 -3 162.763 170.048 4.946 6.878 o
-9 6 -2 174.130 168.200 4.388 8.741 o
-9 6 -1 5.621 5.018 1.402 85.656 o
-9 6 0 0.003 6.998 1.381 88.194 o
-9 6 1 526.683 519.662 5.952 4.750 o
-9 6 2 99.096 93.140 3.067 17.886 o
-9 6 3 1526.880 1535.280 9.984 1.688 o
-9 6 4 3.601 2.854 1.188 119.163 o
-9 6 5 464.816 442.286 5.861 4.900 o
-9 6 7 871.699 883.354 8.247 2.474 o
-9 6 8 31.593 31.233 2.224 34.012 o
-9 6 9 305.404 307.097 5.302 5.987 o
-9 6 10 83.494 84.841 3.626 12.799 o
-9 6 11 148.123 149.308 2.224 34.012 o
-9 6 12 44.927 47.230 1.127 132.394 o
-9 6 13 40.627 39.785 1.016 163.123 o
-9 6 14 52.194 53.832 1.127 132.394 o
-9 6 15 48.491 47.941 1.188 119.163 o
-9 6 16 129.412 129.085 1.605 65.343 o
-9 6 17 1.421 1.584 0.701 342.623 o
-9 6 18 46.267 48.398 1.351 92.217 o
-9 6 19 44.081 41.715 1.371 89.505 o
-9 6 20 24.909 22.315 1.097 139.852 o
-9 6 21 6.796 14.291 1.117 134.812 o
-9 6 22 10.438 8.989 1.097 139.852 o
-9 6 23 1.044 0.416 0.955 184.612 o
-9 6 24 1.653 2.641 1.026 159.909 o
-9 6 26 5.187 4.601 1.635 62.931 o
-9 6 27 9.305 10.736 1.747 55.139 o
-9 6 28 4.274 3.961 1.574 67.897 o
-9 7 -8 70.427 75.537 1.270 104.399 o
-9 7 -7 82.524 78.046 1.290 101.136 o
-9 7 -6 223.461 233.682 1.879 47.662 o
-9 7 -5 120.254 123.824 2.011 41.609 o
-9 7 -4 26.595 23.219 2.722 22.712 o
-9 7 -3 537.924 548.274 8.786 2.180 o
-9 7 -2 368.745 366.891 6.409 4.097 o
-9 7 -1 256.184 251.446 4.896 7.021 o
-9 7 0 432.071 419.738 5.718 5.146 o
-9 7 1 33.724 33.020 2.113 37.704 o
-9 7 2 226.442 232.138 4.286 9.160 o
-9 7 3 113.966 111.961 3.464 14.028 o
-9 7 4 600.509 612.385 7.242 3.209 o
-9 7 5 114.836 118.512 3.789 11.725 o
-9 7 6 896.673 905.171 8.948 2.102 o
-9 7 7 71.497 64.507 2.986 18.872 o
-9 7 8 721.053 725.026 7.811 2.758 o
-9 7 9 85.912 87.238 3.565 13.240 o
-9 7 10 435.723 426.330 3.545 13.393 o
-9 7 11 139.541 139.506 1.859 48.709 o
-9 7 12 316.503 321.337 1.920 45.666 o
-9 7 13 34.215 31.578 1.006 166.435 o
-9 7 14 50.145 51.730 1.138 130.041 o
-9 7 15 108.438 103.926 1.422 83.226 o
-9 7 16 2.654 2.428 0.650 398.249 o
-9 7 17 6.978 6.988 0.792 268.118 o
-9 7 18 72.183 69.179 1.574 67.897 o
-9 7 19 38.065 40.151 1.351 92.217 o
-9 7 20 15.269 14.301 0.995 169.849 o
-9 7 21 28.220 28.551 1.371 89.505 o
-9 7 22 73.497 70.236 1.991 42.462 o
-9 7 23 6.836 5.627 1.188 119.163 o
-9 7 24 64.419 67.554 2.295 31.937 o
-9 7 25 3.073 3.149 1.199 117.152 o
-9 7 26 52.123 51.161 2.153 36.295 o
-9 7 27 9.892 9.903 1.737 55.786 o
-9 7 28 36.791 38.708 2.631 24.317 o
-9 8 -8 119.663 119.619 1.544 70.604 o
-9 8 -7 64.774 61.846 1.239 109.596 o
-9 8 -6 47.064 45.798 1.107 137.297 o
-9 8 -5 160.293 160.927 1.645 62.156 o
-9 8 -4 3.268 3.524 0.762 289.996 o
-9 8 -3 1.164 0.203 1.656 61.396 o
-9 8 0 7.528 7.689 1.493 75.488 o
-9 8 1 48.051 43.990 2.488 27.176 o
-9 8 2 1197.070 1201.370 10.055 1.664 o
-9 8 3 1065.140 1050.930 9.690 1.792 o
-9 8 4 1117.110 1104.450 9.791 1.755 o
-9 8 5 318.189 325.420 5.627 5.315 o
-9 8 6 1365.240 1369.070 11.142 1.356 o
-9 8 7 933.025 915.419 8.908 2.121 o
-9 8 8 706.506 700.985 7.862 2.723 o
-9 8 9 41.119 42.131 1.473 77.585 o
-9 8 10 314.149 313.272 2.753 22.211 o
-9 8 11 54.606 53.304 1.107 137.297 o
-9 8 12 2.701 3.667 0.548 559.406 o
-9 8 13 177.214 178.743 1.605 65.343 o
-9 8 14 8.440 8.674 0.670 374.479 o
-9 8 15 14.634 14.139 0.762 289.996 o
-9 8 17 257.428 261.725 2.285 32.222 o
-9 8 19 38.118 35.032 1.422 83.226 o
-9 8 20 20.008 20.751 1.117 134.812 o
-9 8 21 19.805 15.693 1.310 98.025 o
-9 8 22 3.725 2.336 1.117 134.812 o
-9 8 23 0.500 0.000 1.066 147.957 o
-9 8 24 17.665 19.603 1.452 79.771 o
-9 8 25 2.599 3.027 1.209 115.192 o
-9 8 26 1.729 1.503 1.138 130.041 o
-9 8 27 7.905 8.633 1.392 86.911 o
-9 8 28 0.000 0.569 1.483 76.526 o
-9 9 -8 91.511 86.680 1.442 80.898 o
-9 9 -7 333.964 336.288 2.194 34.963 o
-9 9 -6 182.828 181.424 1.676 59.917 o
-9 9 -5 553.699 574.916 2.824 21.107 o
-9 9 -4 1.063 1.138 0.589 484.908 o
-9 9 -3 112.861 112.590 1.930 45.186 o
-9 9 -2 11.149 10.949 2.011 41.609 o
-9 9 -1 253.467 251.325 5.058 6.577 o
-9 9 0 10.361 9.192 1.676 59.917 o
-9 9 1 94.722 96.410 3.849 11.356 o
-9 9 2 371.506 374.976 6.592 3.873 o
-9 9 3 988.593 981.287 9.873 1.727 o
-9 9 4 41.025 40.709 2.813 21.260 o
-9 9 5 274.460 272.604 5.343 5.896 o
-9 9 6 142.112 152.223 4.347 8.905 o
-9 9 7 200.703 198.996 4.743 7.480 o
-9 9 8 83.613 79.164 1.859 48.709 o
-9 9 9 16.006 23.747 1.229 111.415 o
-9 9 10 300.971 318.472 2.326 31.106 o
-9 9 11 676.551 680.935 2.712 22.882 o
-9 9 12 53.502 59.906 1.138 130.041 o
-9 9 13 80.784 78.209 1.270 104.399 o
-9 9 14 64.288 63.705 1.249 107.821 o
-9 9 15 75.921 77.427 1.341 93.620 o
-9 9 16 10.736 10.868 0.792 268.118 o
-9 9 17 4.058 3.646 0.802 261.373 o
-9 9 18 10.434 12.889 1.016 163.123 o
-9 9 19 52.586 54.685 1.717 57.114 o
-9 9 21 145.431 153.106 2.671 23.583 o
-9 9 22 4.208 2.976 1.117 134.812 o
-9 9 23 18.944 17.236 1.402 85.656 o
-9 9 24 0.638 1.706 1.158 125.518 o
-9 9 25 50.833 50.186 2.123 37.344 o
-9 9 26 2.634 1.696 1.148 127.749 o
-9 9 27 20.014 19.532 1.452 79.771 o
-9 9 28 3.435 3.179 1.280 102.748 o
-9 10 -8 297.421 308.021 2.235 33.703 o
-9 10 -7 47.767 44.416 1.199 117.152 o
-9 10 -6 33.929 34.026 1.107 137.297 o
-9 10 -5 29.594 28.419 0.955 184.612 o
-9 10 -4 0.761 0.051 0.518 627.155 o
-9 10 -3 6.422 6.897 0.670 374.479 o
-9 10 -2 376.476 384.290 2.763 22.048 o
-9 10 -1 1025.920 1008.890 6.643 3.814 o
-9 10 0 5.059 2.245 1.534 71.542 o
-9 10 1 1.203 0.569 1.452 79.771 o
-9 10 2 1348.380 1340.670 11.772 1.214 o
-9 10 3 32.943 30.288 2.620 24.506 o
-9 10 4 529.311 530.997 7.841 2.737 o
-9 10 5 12.835 12.026 1.991 42.462 o
-9 10 6 589.517 585.551 4.073 10.144 o
-9 10 7 7.403 6.704 0.792 268.118 o
-9 10 8 446.234 457.390 3.027 18.369 o
-9 10 9 867.154 887.406 3.403 14.535 o
-9 10 10 476.795 475.926 2.620 24.506 o
-9 10 11 182.465 183.456 1.493 75.488 o
-9 10 12 2.142 1.127 0.548 559.406 o
-9 10 13 58.582 53.192 1.199 117.152 o
-9 10 14 52.439 51.476 1.300 99.562 o
-9 10 15 67.650 66.488 1.513 73.475 o
-9 10 16 16.733 13.671 0.914 201.386 o
-9 10 17 37.095 35.621 1.381 88.194 o
-9 10 18 58.993 56.168 1.717 57.114 o
-9 10 19 9.661 9.223 1.016 163.123 o
-9 10 20 76.528 76.797 1.950 44.250 o
-9 10 21 105.997 102.342 2.448 28.085 o
-9 10 22 0.887 0.244 1.077 145.179 o
-9 10 24 2.715 1.828 1.178 121.227 o
-9 10 25 0.081 0.752 1.158 125.518 o
-9 10 26 2.895 2.712 1.168 123.344 o
-9 10 27 0.399 0.792 1.117 134.812 o
-9 10 28 3.074 2.377 1.554 69.684 o
-9 11 -8 4.140 5.607 0.721 323.592 o
-9 11 -7 0.516 0.030 0.620 438.385 o
-9 11 -6 59.033 61.176 1.280 102.748 o
-9 11 -5 104.535 106.384 1.442 80.898 o
-9 11 -4 162.914 167.895 1.635 62.931 o
-9 11 -3 30.112 27.962 0.955 184.612 o
-9 11 -2 282.900 286.366 2.052 39.977 o
-9 11 -1 93.850 95.425 1.442 80.898 o
-9 11 0 34.959 35.519 1.270 104.399 o
-9 11 1 562.847 572.468 3.423 14.363 o
-9 11 2 99.362 99.417 1.869 48.181 o
-9 11 3 508.776 512.004 3.514 13.626 o
-9 11 4 14.698 16.109 0.833 242.598 o
-9 11 5 711.562 717.327 2.864 20.512 o
-9 11 6 12.637 12.158 0.650 398.249 o
-9 11 7 442.331 443.180 2.306 31.657 o
-9 11 8 206.954 201.413 1.970 43.342 o
-9 11 9 72.168 69.911 1.341 93.620 o
-9 11 10 0.162 1.310 0.620 438.385 o
-9 11 11 42.386 41.278 1.158 125.518 o
-9 11 12 349.357 343.418 2.356 30.307 o
-9 11 13 32.477 30.562 1.127 132.394 o
-9 11 14 2.796 2.316 0.670 374.479 o
-9 11 15 44.109 47.657 1.442 80.898 o
-9 11 16 20.930 21.330 1.066 147.957 o
-9 11 17 75.975 75.355 1.696 58.490 o
-9 11 18 2.368 1.270 0.813 254.880 o
-9 11 19 4.133 2.031 0.914 201.386 o
-9 11 20 1.112 0.264 0.914 201.386 o
-9 11 21 53.087 51.892 2.113 37.704 o
-9 11 22 12.132 10.766 1.270 104.399 o
-9 11 23 30.983 32.888 1.727 56.444 o
-9 11 24 0.450 0.335 1.168 123.344 o
-9 11 25 44.152 44.609 2.113 37.704 o
-9 11 26 7.333 7.994 1.270 104.399 o
-9 11 27 27.959 28.856 1.574 67.897 o
-9 12 -8 4.530 4.093 0.772 282.415 o
-9 12 -7 80.746 80.139 1.493 75.488 o
-9 12 -6 33.266 34.544 1.259 106.089 o
-9 12 -5 28.325 26.489 1.097 139.852 o
-9 12 -4 19.218 18.364 0.813 254.880 o
-9 12 -3 0.469 0.914 0.569 520.162 o
-9 12 -2 136.032 141.223 1.544 70.604 o
-9 12 -1 31.470 30.197 1.056 150.816 o
-9 12 0 29.271 31.040 1.046 153.759 o
-9 12 1 123.878 125.094 1.524 72.499 o
-9 12 2 657.085 659.280 2.885 20.224 o
-9 12 3 524.525 526.772 2.600 24.891 o
-9 12 4 635.018 639.728 2.671 23.583 o
-9 12 5 735.848 719.745 2.885 20.224 o
-9 12 6 370.632 369.979 2.143 36.639 o
-9 12 7 60.799 58.616 1.168 123.344 o
-9 12 8 293.699 286.986 2.316 31.379 o
-9 12 9 159.767 174.253 1.838 49.792 o
-9 12 10 227.890 235.530 2.103 38.069 o
-9 12 11 129.562 135.281 1.757 54.503 o
-9 12 12 53.409 53.487 1.310 98.025 o
-9 12 13 1.779 1.036 0.711 332.904 o
-9 12 14 42.917 38.302 1.361 90.846 o
-9 12 15 16.303 16.078 0.955 184.612 o
-9 12 16 13.456 11.609 0.934 192.726 o
-9 12 17 7.429 8.329 0.904 205.937 o
-9 12 18 0.006 0.792 0.813 254.880 o
-9 12 19 7.241 5.678 0.985 173.369 o
-9 12 20 12.614 9.497 1.107 137.297 o
-9 12 21 8.723 9.639 1.239 109.596 o
-9 12 22 0.876 1.320 1.127 132.394 o
-9 12 23 6.449 6.257 1.249 107.821 o
-9 12 24 0.154 0.884 1.127 132.394 o
-9 12 25 2.186 1.930 1.158 125.518 o
-9 12 26 0.855 0.914 1.158 125.518 o
-9 12 27 3.401 4.652 1.199 117.152 o
-9 13 -8 166.643 171.562 2.255 33.099 o
-9 13 -7 0.582 0.122 0.782 275.127 o
-9 13 -6 117.503 111.199 1.899 46.648 o
-9 13 -5 20.641 21.482 0.894 210.644 o
-9 13 -4 360.527 370.527 2.346 30.570 o
-9 13 -3 2.468 2.722 0.620 438.385 o
-9 13 -2 43.246 41.979 1.127 132.394 o
-9 13 -1 42.662 43.665 1.087 142.478 o
-9 13 0 22.554 22.295 0.833 242.598 o
-9 13 1 352.293 352.062 1.869 48.181 o
-9 13 2 199.411 200.722 1.574 67.897 o
-9 13 3 50.370 51.273 1.046 153.759 o
-9 13 4 8.448 6.917 0.579 502.071 o
-9 13 5 226.854 224.134 1.696 58.490 o
-9 13 6 154.239 161.293 1.595 66.178 o
-9 13 7 50.733 51.719 1.158 125.518 o
-9 13 8 66.203 64.751 1.280 102.748 o
-9 13 9 11.994 11.731 0.802 261.373 o
-9 13 10 319.506 304.700 2.407 29.041 o
-9 13 11 1.201 1.158 0.640 410.992 o
-9 13 12 60.369 66.447 1.412 84.428 o
-9 13 14 56.193 58.667 1.666 60.650 o
-9 13 15 1.609 1.270 0.833 242.598 o
-9 13 16 2.667 1.910 0.802 261.373 o
-9 13 17 3.306 3.169 0.853 231.183 o
-9 13 18 18.763 19.532 1.138 130.041 o
-9 13 19 0.662 0.366 0.924 196.985 o
-9 13 20 41.743 44.803 1.869 48.181 o
-9 13 21 3.974 1.188 1.097 139.852 o
-9 13 23 10.396 9.771 1.320 96.522 o
-9 13 24 7.779 8.826 1.280 102.748 o
-9 13 25 1.648 1.981 1.158 125.518 o
-9 13 26 3.870 4.347 1.209 115.192 o
-9 14 -8 15.079 12.859 1.097 139.852 o
-9 14 -7 0.404 0.051 0.833 242.598 o
-9 14 -6 104.968 100.778 1.940 44.715 o
-9 14 -5 24.878 24.052 1.066 147.957 o
-9 14 -4 32.606 33.244 1.310 98.025 o
-9 14 -3 200.665 203.302 1.869 48.181 o
-9 14 -2 3.111 2.549 0.569 520.162 o
-9 14 -1 4.124 4.652 0.589 484.908 o
-9 14 0 39.775 40.008 0.985 173.369 o
-9 14 1 83.490 81.520 1.199 117.152 o
-9 14 2 34.634 33.224 0.965 180.746 o
-9 14 3 90.569 84.628 1.239 109.596 o
-9 14 4 106.899 104.587 1.331 95.054 o
-9 14 5 177.252 176.894 1.686 59.197 o
-9 14 6 38.081 35.986 1.107 137.297 o
-9 14 7 71.975 70.215 1.412 84.428 o
-9 14 8 138.227 141.548 1.656 61.396 o
-9 14 9 107.848 103.622 1.544 70.604 o
-9 14 10 133.854 129.217 1.818 50.911 o
-9 14 12 26.083 22.447 1.016 163.123 o
-9 14 13 22.372 20.608 1.107 137.297 o
-9 14 14 2.835 3.951 0.894 210.644 o
-9 14 15 133.747 134.377 2.174 35.620 o
-9 14 16 11.777 11.752 1.077 145.179 o
-9 14 17 72.630 74.065 1.940 44.715 o
-9 14 18 1.389 1.777 0.884 215.514 o
-9 14 19 90.603 85.075 1.930 45.186 o
-9 14 20 1.132 0.975 0.955 184.612 o
-9 14 21 4.335 3.860 1.138 130.041 o
-9 14 23 1.315 0.223 1.107 137.297 o
-9 14 25 1.446 0.467 1.138 130.041 o
-9 14 26 1.771 2.235 1.168 123.344 o
-9 15 -8 39.955 37.520 1.717 57.114 o
-9 15 -7 93.862 87.249 1.981 42.899 o
-9 15 -6 74.396 82.190 1.889 47.151 o
-9 15 -5 176.215 173.400 2.143 36.639 o
-9 15 -4 15.257 14.342 0.934 192.726 o
-9 15 -3 327.018 329.523 2.560 25.687 o
-9 15 -2 33.499 32.319 1.117 134.812 o
-9 15 -1 114.128 112.123 1.412 84.428 o
-9 15 0 65.664 70.449 1.209 115.192 o
-9 15 1 269.434 269.881 1.889 47.151 o
-9 15 2 2.184 2.174 0.559 539.249 o
-9 15 3 15.565 14.535 0.721 323.592 o
-9 15 4 33.820 33.599 1.097 139.852 o
-9 15 5 0.181 0.762 0.579 502.071 o
-9 15 6 191.169 188.920 1.808 51.484 o
-9 15 7 6.002 5.739 0.721 323.592 o
-9 15 8 43.916 45.442 1.270 104.399 o
-9 15 9 23.485 20.405 0.914 201.386 o
-9 15 10 112.233 113.179 1.879 47.662 o
-9 15 11 243.386 250.096 2.722 22.712 o
-9 15 12 84.184 80.017 1.666 60.650 o
-9 15 13 12.016 11.508 0.934 192.726 o
-9 15 14 6.325 6.135 0.965 180.746 o
-9 15 15 64.810 65.909 1.849 49.246 o
-9 15 16 2.050 0.670 0.914 201.386 o
-9 15 17 24.740 25.169 1.331 95.054 o
-9 15 18 4.218 3.880 1.046 153.759 o
-9 15 19 2.577 3.139 1.046 153.759 o
-9 15 20 6.047 4.814 1.046 153.759 o
-9 15 21 2.310 1.676 1.117 134.812 o
-9 15 22 16.354 15.632 1.402 85.656 o
-9 15 23 1.688 2.123 1.168 123.344 o
-9 15 24 4.211 4.479 1.209 115.192 o
-9 15 25 6.126 6.186 1.229 111.415 o
-9 15 26 7.753 7.719 1.249 107.821 o
-9 16 -8 93.479 96.004 2.153 36.295 o
-9 16 -7 2.602 2.224 0.934 192.726 o
-9 16 -5 2.437 2.844 0.843 236.787 o
-9 16 -4 8.523 8.400 0.904 205.937 o
-9 16 -3 6.978 6.064 0.782 275.127 o
-9 16 -2 62.141 61.988 1.473 77.585 o
-9 16 -1 0.235 0.488 0.670 374.479 o
-9 16 0 13.086 14.037 0.741 306.104 o
-9 16 1 1.363 1.077 0.569 520.162 o
-9 16 2 552.217 553.566 2.661 23.764 o
-9 16 3 592.509 602.096 2.935 19.531 o
-9 16 4 104.696 99.285 1.493 75.488 o
-9 16 5 88.933 82.668 1.442 80.898 o
-9 16 6 14.035 12.503 0.782 275.127 o
-9 16 7 173.849 171.775 1.981 42.899 o
-9 16 9 91.629 92.022 1.656 61.396 o
-9 16 10 44.077 40.811 1.463 78.666 o
-9 16 11 8.142 7.618 0.914 201.386 o
-9 16 12 240.135 243.402 2.428 28.557 o
-9 16 13 27.305 27.668 1.209 115.192 o
-9 16 14 9.525 8.288 1.016 163.123 o
-9 16 15 8.867 8.654 1.046 153.759 o
-9 16 16 131.362 125.094 2.285 32.222 o
-9 16 17 7.752 7.496 1.087 142.478 o
-9 16 18 67.795 62.780 2.021 41.192 o
-9 16 19 3.542 3.941 1.077 145.179 o
-9 16 20 75.416 78.950 2.326 31.106 o
-9 16 22 9.813 8.481 1.422 83.226 o
-9 16 23 0.606 0.660 1.300 99.562 o
-9 16 24 16.846 18.161 1.635 62.931 o
-9 16 25 2.942 3.392 1.209 115.192 o
-9 17 -8 185.625 177.250 2.580 25.284 o
-9 17 -7 338.055 331.636 3.179 16.651 o
-9 17 -6 1.679 1.361 0.945 188.603 o
-9 17 -5 401.257 408.931 3.098 17.535 o
-9 17 -4 180.440 177.758 2.295 31.937 o
-9 17 -3 240.831 233.530 2.580 25.284 o
-9 17 -2 98.983 101.580 1.828 50.347 o
-9 17 -1 83.340 87.421 1.727 56.444 o
-9 17 0 29.504 24.803 1.056 150.816 o
-9 17 1 117.162 113.301 1.635 62.931 o
-9 17 2 0.007 0.091 0.599 468.609 o
-9 17 3 89.330 88.183 1.483 76.526 o
-9 17 4 87.006 80.129 1.442 80.898 o
-9 17 5 32.805 29.963 1.229 111.415 o
-9 17 7 19.371 19.349 0.965 180.746 o
-9 17 8 5.752 4.347 0.782 275.127 o
-9 17 9 40.291 35.011 1.381 88.194 o
-9 17 10 57.992 59.987 1.595 66.178 o
-9 17 11 241.416 243.707 2.631 24.317 o
-9 17 12 45.164 47.961 1.584 67.029 o
-9 17 13 8.542 7.547 0.924 196.985 o
-9 17 14 200.732 200.458 2.570 25.484 o
-9 17 15 121.193 122.768 2.295 31.937 o
-9 17 16 15.721 17.694 1.249 107.821 o
-9 17 17 55.053 60.698 2.001 42.032 o
-9 17 18 0.460 0.315 0.995 169.849 o
-9 17 19 4.873 4.195 1.107 137.297 o
-9 17 21 3.500 3.910 1.371 89.505 o
-9 17 23 0.040 1.016 1.310 98.025 o
-9 17 24 2.003 1.645 1.331 95.054 o
-9 18 -8 1.589 1.676 1.006 166.435 o
-9 18 -7 102.167 99.498 2.204 34.641 o
-9 18 -5 17.360 16.688 1.188 119.163 o
-9 18 -4 0.453 0.132 0.843 236.787 o
-9 18 -3 20.814 18.872 1.097 139.852 o
-9 18 -2 22.892 25.646 1.239 109.596 o
-9 18 -1 2.446 1.808 0.792 268.118 o
-9 18 0 0.377 1.046 0.701 342.623 o
-9 18 1 1.012 1.442 0.741 306.104 o
-9 18 2 118.134 115.515 1.899 46.648 o
-9 18 3 53.310 52.786 1.422 83.226 o
-9 18 4 10.661 10.289 0.843 236.787 o
-9 18 5 161.330 162.878 1.940 44.715 o
-9 18 6 24.690 23.747 1.178 121.227 o
-9 18 7 3.760 3.494 0.782 275.127 o
-9 18 8 2.020 1.381 0.762 289.996 o
-9 18 9 55.281 59.743 1.595 66.178 o
-9 18 10 0.854 0.548 0.772 282.415 o
-9 18 11 65.444 62.709 1.757 54.503 o
-9 18 12 30.867 29.496 1.432 82.050 o
-9 18 13 0.164 0.386 0.823 248.625 o
-9 18 14 1.377 1.849 0.965 180.746 o
-9 18 15 120.900 127.673 2.499 26.955 o
-9 18 16 40.909 41.298 1.828 50.347 o
-9 18 17 0.108 0.295 0.985 173.369 o
-9 18 18 17.804 15.337 1.270 104.399 o
-9 18 20 12.970 13.174 1.341 93.620 o
-9 18 21 5.370 5.657 1.361 90.846 o
-9 18 22 0.292 0.599 1.270 104.399 o
-9 18 23 3.985 5.007 1.371 89.505 o
-9 18 24 1.465 4.449 1.351 92.217 o
-9 19 -8 21.390 21.228 1.524 72.499 o
-9 19 -7 74.594 68.560 2.336 30.836 o
-9 19 -5 57.339 55.406 1.767 53.879 o
-9 19 -4 30.157 29.740 1.381 88.194 o
-9 19 -3 36.344 35.428 1.513 73.475 o
-9 19 -2 85.020 83.277 1.859 48.709 o
-9 19 -1 0.594 1.635 0.884 215.514 o
-9 19 0 37.203 35.986 1.503 74.472 o
-9 19 1 13.961 13.671 0.985 173.369 o
-9 19 2 16.264 15.215 1.016 163.123 o
-9 19 3 3.329 2.336 0.823 248.625 o
-9 19 4 3.940 5.271 0.874 220.556 o
-9 19 5 6.281 6.328 0.884 215.514 o
-9 19 6 79.915 84.394 1.706 57.796 o
-9 19 7 21.643 19.430 1.036 156.789 o
-9 19 8 260.655 264.783 2.549 25.892 o
-9 19 9 45.441 41.237 1.524 72.499 o
-9 19 10 144.668 137.871 2.042 40.376 o
-9 19 11 0.216 0.366 0.863 225.776 o
-9 19 12 185.416 188.656 2.519 26.522 o
-9 19 13 0.340 0.752 0.853 231.183 o
-9 19 14 42.883 43.634 1.879 47.662 o
-9 19 15 3.315 3.849 1.026 159.909 o
-9 19 17 5.444 5.251 1.087 142.478 o
-9 19 18 2.876 2.763 1.066 147.957 o
-9 19 19 3.861 3.870 1.097 139.852 o
-9 19 20 0.604 0.234 1.016 163.123 o
-9 19 21 0.846 1.249 1.270 104.399 o
-9 19 23 2.438 2.722 1.310 98.025 o
-9 20 -8 16.533 15.053 1.452 79.771 o
-9 20 -7 5.514 4.936 1.229 111.415 o
-9 20 -6 0.158 0.681 1.006 166.435 o
-9 20 -5 4.195 4.012 0.975 177.000 o
-9 20 -4 2.476 1.808 0.975 177.000 o
-9 20 -3 2.452 2.560 0.945 188.603 o
-9 20 -2 3.563 4.144 0.975 177.000 o
-9 20 -1 61.931 62.039 1.889 47.151 o
-9 20 0 70.879 68.539 1.727 56.444 o
-9 20 1 3.644 4.378 0.904 205.937 o
-9 20 2 12.737 12.046 1.026 159.909 o
-9 20 3 9.229 8.410 0.955 184.612 o
-9 20 4 25.430 24.956 1.361 90.846 o
-9 20 5 0.576 0.244 0.945 188.603 o
-9 20 6 60.756 60.363 1.615 64.524 o
-9 20 7 11.986 11.427 0.965 180.746 o
-9 20 8 6.395 5.657 0.894 210.644 o
-9 20 9 53.202 50.704 1.625 63.720 o
-9 20 10 21.010 18.130 1.107 137.297 o
-9 20 11 2.559 2.692 0.945 188.603 o
-9 20 12 48.401 52.441 1.849 49.246 o
-9 20 13 13.888 12.168 1.087 142.478 o
-9 20 14 55.510 56.828 1.950 44.250 o
-9 20 15 39.774 38.779 1.757 54.503 o
-9 20 16 9.810 9.578 1.168 123.344 o
-9 20 17 34.825 33.772 1.635 62.931 o
-9 20 18 15.898 16.739 1.331 95.054 o
-9 20 19 0.096 0.142 1.026 159.909 o
-9 20 21 18.256 19.837 1.635 62.931 o
-9 20 22 4.058 4.276 1.331 95.054 o
-9 21 -8 69.812 62.587 2.651 23.946 o
-9 21 -7 29.413 30.095 2.001 42.032 o
-9 21 -6 98.053 98.299 2.590 25.086 o
-9 21 -5 5.584 4.672 1.127 132.394 o
-9 21 -4 64.521 61.450 2.275 32.510 o
-9 21 -3 95.959 101.225 2.204 34.641 o
-9 21 -2 144.925 153.269 2.509 26.738 o
-9 21 -1 16.147 16.911 1.249 107.821 o
-9 21 0 3.610 10.198 0.995 169.849 o
-9 21 1 39.935 42.548 1.656 61.396 o
-9 21 2 0.620 0.548 0.863 225.776 o
-9 21 3 83.687 83.419 1.920 45.666 o
-9 21 4 6.503 6.429 1.097 139.852 o
-9 21 5 7.231 7.069 1.026 159.909 o
-9 21 6 4.516 5.932 1.016 163.123 o
-9 21 8 43.090 43.269 1.635 62.931 o
-9 21 9 20.098 19.349 1.117 134.812 o
-9 21 10 7.515 6.856 0.965 180.746 o
-9 21 12 86.767 94.186 2.163 35.955 o
-9 21 13 11.763 11.620 1.148 127.749 o
-9 21 14 33.207 32.411 1.422 83.226 o
-9 21 15 53.742 61.064 2.001 42.032 o
-9 21 16 43.860 47.271 1.920 45.666 o
-9 21 18 0.980 1.452 1.036 156.789 o
-9 21 20 10.245 9.791 1.188 119.163 o
-9 21 21 5.745 5.129 1.331 95.054 o
-9 21 22 0.867 0.488 1.239 109.596 o
-9 22 -8 15.885 18.343 2.204 34.641 o
-9 22 -7 17.648 17.866 1.981 42.899 o
-9 22 -6 3.556 4.002 1.452 79.771 o
-9 22 -5 28.055 25.839 1.828 50.347 o
-9 22 -4 21.385 19.857 1.524 72.499 o
-9 22 -3 2.862 2.163 1.016 163.123 o
-9 22 -2 11.501 9.751 1.148 127.749 o
-9 22 -1 8.193 8.765 1.148 127.749 o
-9 22 0 4.617 5.180 0.965 180.746 o
-9 22 1 25.123 25.839 1.320 96.522 o
-9 22 2 1.078 0.620 0.904 205.937 o
-9 22 3 3.699 3.189 1.066 147.957 o
-9 22 4 3.326 3.677 0.995 169.849 o
-9 22 5 77.561 78.696 2.042 40.376 o
-9 22 6 11.888 12.818 1.178 121.227 o
-9 22 7 16.838 15.398 1.219 113.280 o
-9 22 8 23.841 21.807 1.320 96.522 o
-9 22 9 15.680 15.835 1.117 134.812 o
-9 22 10 2.738 2.560 0.945 188.603 o
-9 22 11 1.305 1.442 0.955 184.612 o
-9 22 14 6.667 7.384 1.046 153.759 o
-9 22 15 30.128 30.136 1.524 72.499 o
-9 22 16 9.289 9.233 1.199 117.152 o
-9 22 17 3.819 2.976 1.056 150.816 o
-9 22 18 4.322 3.971 1.087 142.478 o
-9 22 19 0.568 0.508 1.006 166.435 o
-9 22 20 5.821 6.104 1.087 142.478 o
-9 22 21 8.150 6.825 1.331 95.054 o
-9 23 -8 41.888 39.633 3.128 17.195 o
-9 23 -7 21.184 22.091 1.920 45.666 o
-9 23 -6 7.113 6.419 1.849 49.246 o
-9 23 -4 46.405 47.443 2.681 23.405 o
-9 23 -3 16.252 14.484 1.432 82.050 o
-9 23 -2 24.742 22.427 1.574 67.897 o
-9 23 -1 9.025 9.273 1.249 107.821 o
-9 23 0 0.050 0.000 0.904 205.937 o
-9 23 1 24.262 23.808 1.280 102.748 o
-9 23 2 23.175 23.402 1.442 80.898 o
-9 23 3 48.292 49.637 1.859 48.709 o
-9 23 4 28.010 29.618 1.442 80.898 o
-9 23 5 34.525 36.321 1.686 59.197 o
-9 23 6 16.078 14.748 1.229 111.415 o
-9 23 7 164.501 167.123 2.915 19.804 o
-9 23 8 10.208 9.019 1.158 125.518 o
-9 23 9 128.808 127.948 2.417 28.798 o
-9 23 10 13.147 12.493 1.219 113.280 o
-9 23 11 135.883 139.730 2.417 28.798 o
-9 23 12 4.097 4.479 1.056 150.816 o
-9 23 13 4.191 3.657 1.046 153.759 o
-9 23 14 9.427 10.238 1.178 121.227 o
-9 23 15 7.424 7.557 1.117 134.812 o
-9 23 16 0.390 0.355 1.006 166.435 o
-9 23 18 11.865 12.564 1.199 117.152 o
-9 23 19 2.739 3.098 1.026 159.909 o
-9 23 20 1.681 2.712 1.107 137.297 o
-9 24 -8 21.955 17.805 2.153 36.295 o
-9 24 -7 1.326 1.970 1.483 76.526 o
-9 24 -6 0.578 0.112 1.696 58.490 o
-9 24 -5 6.099 5.109 1.828 50.347 o
-9 24 -3 3.495 4.022 1.259 106.089 o
-9 24 -2 0.032 0.051 1.148 127.749 o
-9 24 0 5.857 5.434 1.127 132.394 o
-9 24 1 4.499 4.906 1.138 130.041 o
-9 24 2 69.513 69.301 2.214 34.324 o
-9 24 3 34.292 32.462 1.524 72.499 o
-9 24 4 18.539 19.522 1.300 99.562 o
-9 24 5 41.210 39.358 1.788 52.661 o
-9 24 6 42.098 41.146 1.899 46.648 o
-9 24 7 54.044 55.305 2.001 42.032 o
-9 24 8 19.027 19.247 1.351 92.217 o
-9 24 9 8.254 8.826 1.168 123.344 o
-9 24 10 1.894 1.686 1.138 130.041 o
-9 24 11 4.840 4.347 1.209 115.192 o
-9 24 12 7.222 7.933 1.270 104.399 o
-9 24 13 1.823 1.788 1.016 163.123 o
-9 24 15 8.347 8.095 1.199 117.152 o
-9 24 16 20.697 23.889 1.361 90.846 o
-9 24 17 2.083 1.270 1.006 166.435 o
-9 24 18 4.946 5.830 1.056 150.816 o
-9 24 19 2.206 1.341 0.985 173.369 o
-9 25 -8 10.507 10.431 1.960 43.793 o
-9 25 -7 69.273 71.119 3.555 13.316 o
-9 25 -6 0.390 0.193 1.717 57.114 o
-9 25 -5 18.302 19.207 2.285 32.222 o
-9 25 -4 11.244 11.041 1.706 57.796 o
-9 25 -3 6.979 6.673 1.331 95.054 o
-9 25 -2 0.308 0.823 1.199 117.152 o
-9 25 -1 6.169 6.907 1.341 93.620 o
-9 25 0 4.435 4.022 1.127 132.394 o
-9 25 1 0.369 0.823 1.066 147.957 o
-9 25 2 27.274 26.672 1.534 71.542 o
-9 25 3 19.939 17.683 1.402 85.656 o
-9 25 4 3.091 2.316 1.138 130.041 o
-9 25 5 1.024 1.991 1.127 132.394 o
-9 25 6 13.522 16.363 1.422 83.226 o
-9 25 7 10.746 11.467 1.280 102.748 o
-9 25 8 19.503 18.069 1.341 93.620 o
-9 25 9 40.353 40.100 1.788 52.661 o
-9 25 10 25.236 24.631 1.584 67.029 o
-9 25 11 45.738 44.985 2.133 36.989 o
-9 25 12 29.497 28.694 1.584 67.029 o
-9 25 13 17.475 18.120 1.412 84.428 o
-9 25 14 22.783 24.834 1.503 74.472 o
-9 25 15 25.683 27.566 1.554 69.684 o
-9 25 16 0.190 0.589 1.026 159.909 o
-9 25 17 3.334 3.484 1.066 147.957 o
-9 25 18 6.074 6.297 1.168 123.344 o
-9 26 -8 0.210 0.061 2.346 30.570 o
-9 26 -7 0.366 0.030 1.666 60.650 o
-9 26 -6 1.086 1.077 1.706 57.796 o
-9 26 -5 7.888 8.420 1.910 46.153 o
-9 26 -4 4.494 5.139 1.564 68.782 o
-9 26 -3 8.123 7.059 1.351 92.217 o
-9 26 -2 8.897 7.628 1.381 88.194 o
-9 26 -1 24.861 24.204 1.727 56.444 o
-9 26 0 2.898 3.585 1.178 121.227 o
-9 26 1 42.874 45.767 2.113 37.704 o
-9 26 2 6.223 6.338 1.219 113.280 o
-9 26 3 11.624 11.091 1.310 98.025 o
-9 26 4 12.829 13.570 1.371 89.505 o
-9 26 5 92.306 97.131 2.519 26.522 o
-9 26 6 4.774 4.205 1.249 107.821 o
-9 26 7 13.671 12.981 1.422 83.226 o
-9 26 8 3.757 4.063 1.270 104.399 o
-9 26 9 16.572 18.201 1.473 77.585 o
-9 26 10 0.678 0.874 1.280 102.748 o
-9 26 11 5.946 4.774 1.371 89.505 o
-9 26 12 1.468 0.833 1.290 101.136 o
-9 26 13 13.026 13.702 1.534 71.542 o
-9 26 15 6.517 6.876 1.584 67.029 o
-9 26 16 7.386 8.664 1.625 63.720 o
-9 27 -8 2.351 1.392 2.346 30.570 o
-9 27 -7 1.071 0.660 1.656 61.396 o
-9 27 -4 8.357 9.192 1.960 43.793 o
-9 27 -3 18.413 23.625 1.625 63.720 o
-9 27 -1 2.486 1.757 1.270 104.399 o
-9 27 1 14.343 12.280 1.300 99.562 o
-9 27 2 21.964 20.659 1.452 79.771 o
-9 27 3 0.014 4.428 1.168 123.344 o
-9 27 4 4.134 4.540 1.188 119.163 o
-9 27 5 0.627 1.788 1.158 125.518 o
-9 27 6 28.171 30.816 1.696 58.490 o
-9 27 7 1.081 0.833 1.158 125.518 o
-9 27 8 6.045 6.917 1.290 101.136 o
-9 27 9 0.567 3.504 1.331 95.054 o
-9 27 10 8.880 7.384 1.412 84.428 o
-9 27 11 7.460 8.806 1.442 80.898 o
-9 27 12 2.178 4.256 1.341 93.620 o
-9 27 13 2.497 2.976 1.300 99.562 o
-9 27 14 1.873 1.513 1.280 102.748 o
-9 27 15 0.162 4.032 1.452 79.771 o
-9 28 -7 0.981 0.904 1.625 63.720 o
-9 28 -6 1.347 1.117 1.656 61.396 o
-9 28 -5 2.483 1.259 1.666 60.650 o
-9 28 -2 19.956 19.380 1.605 65.343 o
-9 28 -1 3.349 2.204 1.259 106.089 o
-9 28 0 2.596 1.625 1.249 107.821 o
-9 28 1 14.327 12.777 1.310 98.025 o
-9 28 2 2.558 1.981 1.117 134.812 o
-9 28 3 2.918 2.011 1.127 132.394 o
-9 28 4 0.432 0.132 1.107 137.297 o
-9 28 5 15.539 16.586 1.442 80.898 o
-9 28 6 1.258 0.295 1.148 127.749 o
-9 28 7 1.877 2.590 1.199 117.152 o
-9 28 8 4.741 4.753 1.341 93.620 o
-9 28 9 2.688 1.920 1.290 101.136 o
-9 28 10 1.901 2.285 1.300 99.562 o
-9 28 13 4.830 5.221 1.341 93.620 o
-9 29 -5 0.212 0.061 1.554 69.684 o
-9 29 -4 0.764 2.367 1.666 60.650 o
-9 29 -3 9.004 9.649 1.625 63.720 o
-9 29 -2 9.850 9.974 1.392 86.911 o
-9 29 -1 4.166 3.545 1.280 102.748 o
-9 29 0 6.975 7.211 1.371 89.505 o
-9 29 1 0.295 0.102 1.077 145.179 o
-9 29 2 8.331 7.679 1.219 113.280 o
-9 29 3 1.291 0.569 1.107 137.297 o
-9 29 4 3.806 3.524 1.178 121.227 o
-9 29 5 0.099 0.447 1.148 127.749 o
-9 29 6 14.525 14.758 1.432 82.050 o
-9 29 7 17.497 19.542 1.503 74.472 o
-9 29 8 24.623 25.331 1.757 54.503 o
-9 29 9 1.193 0.518 1.280 102.748 o
-9 30 -2 3.123 4.235 1.727 56.444 o
-9 30 -1 36.786 40.090 2.265 32.802 o
-9 30 0 0.579 0.315 1.209 115.192 o
-9 30 2 10.983 10.706 1.280 102.748 o
-9 30 3 2.002 2.793 1.138 130.041 o
-9 30 4 16.944 18.465 1.452 79.771 o
-9 30 5 0.336 0.152 1.117 134.812 o
-9 30 6 27.902 28.887 1.757 54.503 o
-9 30 7 7.468 10.096 1.432 82.050 o
-8 0 -6 49.730 52.877 3.799 11.662 o
-8 0 -4 674.720 687.425 9.609 1.823 o
-8 0 -2 94.476 95.232 3.524 13.547 o
-8 0 0 118.781 117.364 3.677 12.448 o
-8 0 2 417.255 412.861 5.211 6.198 o
-8 0 4 309.805 282.496 4.621 7.879 o
-8 0 6 297.139 303.460 5.068 6.551 o
-8 0 8 887.231 873.928 8.837 2.155 o
-8 0 10 263.011 259.978 5.109 6.447 o
-8 0 12 2.816 1.239 1.717 57.114 o
-8 0 14 57.734 52.471 1.899 46.648 o
-8 0 16 100.163 106.669 2.214 34.324 o
-8 0 18 46.133 45.676 1.930 45.186 o
-8 0 20 0.152 0.477 1.331 95.054 o
-8 0 22 28.991 31.263 2.407 29.041 o
-8 0 24 102.293 100.229 3.565 13.240 o
-8 0 26 50.984 58.575 4.002 10.508 o
-8 0 28 37.002 36.230 3.220 16.233 o
-8 1 -7 62.542 64.253 2.996 18.744 o
-8 1 -6 37.995 31.385 2.194 34.963 o
-8 1 -5 48.398 48.134 2.458 27.854 o
-8 1 -4 68.439 67.128 2.854 20.659 o
-8 1 -3 1623.410 1606.090 9.802 1.752 o
-8 1 -2 1243.270 1209.550 7.496 2.995 o
-8 1 -1 675.309 694.616 5.698 5.183 o
-8 1 0 2.157 2.570 0.934 192.726 o
-8 1 1 5349.120 5286.390 14.098 0.847 o
-8 1 2 1043.080 1026.590 5.820 4.968 o
-8 1 3 967.597 952.817 5.627 5.315 o
-8 1 4 1266.230 1265.910 6.622 3.837 o
-8 1 5 597.640 601.487 4.743 7.480 o
-8 1 6 717.150 709.232 5.292 6.010 o
-8 1 7 0.424 0.274 0.792 268.118 o
-8 1 8 68.387 63.573 2.285 32.222 o
-8 1 9 38.299 38.678 1.788 52.661 o
-8 1 10 43.978 44.884 2.062 39.584 o
-8 1 11 779.383 777.558 7.039 3.397 o
-8 1 12 51.888 49.231 2.499 26.955 o
-8 1 13 375.773 382.228 3.677 12.448 o
-8 1 15 650.014 664.938 3.220 16.233 o
-8 1 16 261.458 269.038 2.295 31.937 o
-8 1 17 871.803 870.028 3.941 10.836 o
-8 1 18 11.817 13.407 0.975 177.000 o
-8 1 19 210.886 213.246 3.230 16.131 o
-8 1 20 22.264 20.730 1.544 70.604 o
-8 1 21 61.499 58.514 2.407 29.041 o
-8 1 23 50.397 50.409 2.519 26.522 o
-8 1 25 1.867 1.696 1.249 107.821 o
-8 1 27 7.572 7.709 1.300 99.562 o
-8 1 28 0.180 0.731 1.361 90.846 o
-8 2 -7 346.132 342.605 5.485 5.594 o
-8 2 -6 330.524 336.928 5.271 6.056 o
-8 2 -5 309.167 308.722 5.058 6.577 o
-8 2 -4 530.555 537.467 6.267 4.285 o
-8 2 -3 682.881 699.126 6.480 4.008 o
-8 2 -2 355.170 373.777 4.175 9.657 o
-8 2 -1 228.362 225.973 3.291 15.539 o
-8 2 0 60.404 59.215 2.113 37.704 o
-8 2 1 48.155 50.785 1.879 47.662 o
-8 2 2 288.745 290.835 3.494 13.785 o
-8 2 3 30.757 33.020 1.534 71.542 o
-8 2 4 57.590 58.433 1.950 44.250 o
-8 2 5 0.038 0.437 0.782 275.127 o
-8 2 6 736.004 721.421 5.739 5.110 o
-8 2 7 274.478 258.993 3.677 12.448 o
-8 2 8 1059.410 1042.530 7.069 3.367 o
-8 2 10 275.928 275.884 3.951 10.780 o
-8 2 11 28.508 29.933 1.920 45.666 o
-8 2 12 257.737 252.493 4.469 8.426 o
-8 2 13 103.804 106.354 2.560 25.687 o
-8 2 14 2.235 2.986 0.711 332.904 o
-8 2 15 31.762 28.876 1.046 153.759 o
-8 2 16 0.599 0.183 0.620 438.385 o
-8 2 17 18.312 16.089 0.874 220.556 o
-8 2 18 40.581 41.258 1.320 96.522 o
-8 2 19 0.039 0.782 1.117 134.812 o
-8 2 21 28.303 27.261 1.798 52.068 o
-8 2 23 98.237 102.474 2.956 19.263 o
-8 2 24 8.356 7.943 1.361 90.846 o
-8 2 25 24.942 24.509 1.706 57.796 o
-8 2 26 2.026 2.590 1.300 99.562 o
-8 2 27 8.875 9.669 1.341 93.620 o
-8 2 28 1.914 1.452 1.199 117.152 o
-8 2 29 10.914 10.645 1.422 83.226 o
-8 3 -7 39.941 40.801 2.529 26.310 o
-8 3 -6 162.074 160.420 3.971 10.670 o
-8 3 -5 449.784 462.509 6.064 4.577 o
-8 3 -4 567.014 556.918 6.358 4.163 o
-8 3 -3 33.782 36.606 2.042 40.376 o
-8 3 -2 212.795 239.573 3.453 14.111 o
-8 3 -1 256.668 253.092 3.677 12.448 o
-8 3 0 3113.760 3112.710 11.284 1.322 o
-8 3 1 320.832 319.387 3.870 11.237 o
-8 3 2 1284.820 1236.020 7.303 3.155 o
-8 3 3 262.721 258.363 3.271 15.733 o
-8 3 4 134.088 139.618 2.610 24.697 o
-8 3 5 8.906 6.490 1.026 159.909 o
-8 3 6 681.584 677.492 5.485 5.594 o
-8 3 7 8.752 10.878 1.219 113.280 o
-8 3 8 22.578 23.798 1.564 68.782 o
-8 3 9 2.228 1.798 0.985 173.369 o
-8 3 10 3.645 3.748 1.056 150.816 o
-8 3 11 83.922 85.918 3.067 17.886 o
-8 3 12 128.369 135.576 3.971 10.670 o
-8 3 13 125.349 122.686 2.580 25.284 o
-8 3 14 370.027 383.447 2.519 26.522 o
-8 3 15 48.585 49.079 1.107 137.297 o
-8 3 16 822.327 838.978 3.149 16.974 o
-8 3 17 44.403 39.003 1.178 121.227 o
-8 3 18 406.485 406.493 2.468 27.625 o
-8 3 19 66.115 64.060 1.737 55.786 o
-8 3 20 50.780 49.962 1.747 55.139 o
-8 3 21 1.623 1.605 1.036 156.789 o
-8 3 22 30.294 26.083 1.442 80.898 o
-8 3 23 11.818 11.051 1.259 106.089 o
-8 3 24 1.912 1.798 1.229 111.415 o
-8 3 25 5.912 4.571 1.310 98.025 o
-8 3 26 0.875 0.579 1.259 106.089 o
-8 3 27 1.431 1.016 1.249 107.821 o
-8 3 28 8.091 8.004 1.320 96.522 o
-8 3 29 4.263 3.982 1.320 96.522 o
-8 4 -7 473.665 470.421 6.561 3.909 o
-8 4 -6 20.052 20.385 1.960 43.793 o
-8 4 -5 620.291 611.258 6.876 3.559 o
-8 4 -4 388.787 378.632 5.332 5.918 o
-8 4 -3 311.445 305.106 4.540 8.164 o
-8 4 -2 161.880 154.386 3.179 16.651 o
-8 4 -1 134.705 135.129 2.895 20.083 o
-8 4 0 3.219 7.628 1.077 145.179 o
-8 4 2 339.810 324.678 4.063 10.195 o
-8 4 3 194.806 196.335 3.037 18.246 o
-8 4 4 1021.360 1036.610 6.440 4.058 o
-8 4 5 87.693 88.884 2.448 28.085 o
-8 4 6 866.107 864.868 6.440 4.058 o
-8 4 7 12.279 12.838 1.341 93.620 o
-8 4 8 233.460 241.990 3.921 10.948 o
-8 4 9 447.937 438.873 5.454 5.657 o
-8 4 10 691.820 703.727 7.069 3.367 o
-8 4 11 15.105 15.530 1.849 49.246 o
-8 4 12 96.412 93.912 4.154 9.751 o
-8 4 13 25.237 26.774 1.361 90.846 o
-8 4 14 58.504 57.783 1.280 102.748 o
-8 4 15 8.570 7.597 0.670 374.479 o
-8 4 16 39.852 42.202 1.168 123.344 o
-8 4 17 263.692 265.270 2.021 41.192 o
-8 4 18 0.781 0.569 0.670 374.479 o
-8 4 19 9.227 7.953 0.945 188.603 o
-8 4 20 3.101 1.371 0.863 225.776 o
-8 4 21 8.079 7.374 0.975 177.000 o
-8 4 22 12.947 12.320 1.107 137.297 o
-8 4 23 50.944 53.416 2.103 38.069 o
-8 4 24 6.873 5.353 1.178 121.227 o
-8 4 25 8.229 5.607 1.331 95.054 o
-8 4 26 6.174 6.348 1.392 86.911 o
-8 4 28 4.300 6.368 1.625 63.720 o
-8 4 29 26.473 27.627 1.869 48.181 o
-8 5 -7 448.501 457.410 6.714 3.733 o
-8 5 -6 318.174 320.971 5.556 5.452 o
-8 5 -5 663.347 663.120 7.597 2.915 o
-8 5 -3 3.487 4.642 1.239 109.596 o
-8 5 -2 502.875 488.013 5.200 6.223 o
-8 5 -1 18.551 22.102 1.503 74.472 o
-8 5 0 892.598 913.672 6.602 3.861 o
-8 5 1 214.834 220.325 3.738 12.045 o
-8 5 2 1163.770 1144.960 8.146 2.536 o
-8 5 3 281.911 281.735 4.083 10.094 o
-8 5 4 86.072 85.695 2.560 25.687 o
-8 5 5 3.983 3.210 1.036 156.789 o
-8 5 6 987.120 966.773 7.211 3.236 o
-8 5 7 82.646 78.361 2.773 21.887 o
-8 5 8 126.621 128.720 3.443 14.194 o
-8 5 9 116.166 117.313 3.474 13.946 o
-8 5 10 35.262 40.547 2.417 28.798 o
-8 5 11 9.581 10.634 1.727 56.444 o
-8 5 12 469.713 459.665 7.130 3.310 o
-8 5 13 47.461 46.011 1.117 134.812 o
-8 5 14 92.499 97.548 1.300 99.562 o
-8 5 15 40.586 37.682 1.107 137.297 o
-8 5 16 667.647 676.496 3.118 17.308 o
-8 5 17 32.426 33.213 1.107 137.297 o
-8 5 18 2.985 3.860 0.701 342.623 o
-8 5 19 14.335 14.768 1.016 163.123 o
-8 5 20 65.446 67.138 1.798 52.068 o
-8 5 21 0.581 0.376 0.863 225.776 o
-8 5 22 1.965 1.584 0.934 192.726 o
-8 5 24 9.583 8.755 1.097 139.852 o
-8 5 25 0.210 0.457 1.107 137.297 o
-8 5 26 16.204 19.105 1.981 42.899 o
-8 5 28 3.148 5.993 1.645 62.156 o
-8 5 29 2.374 3.423 1.422 83.226 o
-8 6 -7 150.229 151.024 2.092 38.440 o
-8 6 -6 208.628 215.481 5.414 5.742 o
-8 6 -5 20.216 19.278 2.153 36.295 o
-8 6 -4 246.378 262.091 5.058 6.577 o
-8 6 -3 790.233 813.758 7.882 2.709 o
-8 6 -2 22.005 25.352 1.808 51.484 o
-8 6 -1 274.256 280.465 4.246 9.336 o
-8 6 0 528.094 540.809 5.739 5.110 o
-8 6 1 28.664 26.682 1.798 52.068 o
-8 6 2 233.329 242.315 4.002 10.508 o
-8 6 3 170.438 165.813 3.423 14.363 o
-8 6 4 1666.830 1625.890 9.111 2.027 o
-8 6 5 158.066 150.913 3.149 16.974 o
-8 6 6 1505.640 1485.740 9.903 1.716 o
-8 6 7 307.035 295.579 4.764 7.416 o
-8 6 8 685.480 672.687 7.079 3.358 o
-8 6 9 239.463 242.722 4.621 7.879 o
-8 6 10 994.278 989.626 9.283 1.953 o
-8 6 11 37.349 36.880 2.570 25.484 o
-8 6 12 149.778 159.343 2.143 36.639 o
-8 6 13 80.894 79.864 1.259 106.089 o
-8 6 14 97.808 98.238 1.280 102.748 o
-8 6 15 10.760 11.112 0.681 363.384 o
-8 6 16 17.825 16.810 0.813 254.880 o
-8 6 17 1.475 1.706 0.640 410.992 o
-8 6 18 90.500 89.788 1.524 72.499 o
-8 6 19 50.762 49.840 1.625 63.720 o
-8 6 20 3.257 3.078 0.904 205.937 o
-8 6 21 0.646 0.792 0.874 220.556 o
-8 6 22 25.551 25.728 1.310 98.025 o
-8 6 23 23.019 23.046 1.320 96.522 o
-8 6 24 69.084 73.334 2.265 32.802 o
-8 6 25 9.840 9.202 1.259 106.089 o
-8 6 26 48.316 46.966 2.925 19.667 o
-8 6 28 47.338 53.954 2.905 19.943 o
-8 6 29 13.602 15.814 1.849 49.246 o
-8 7 -7 357.150 368.089 2.438 28.320 o
-8 7 -6 13.916 15.743 2.397 29.288 o
-8 7 -5 2.265 2.306 1.666 60.650 o
-8 7 -4 21.747 18.191 2.346 30.570 o
-8 7 -3 7.480 5.769 1.564 68.782 o
-8 7 -2 45.577 46.509 2.397 29.288 o
-8 7 0 687.311 670.727 6.480 4.008 o
-8 7 1 1864.780 1857.540 10.980 1.396 o
-8 7 2 1.281 0.183 0.995 169.849 o
-8 7 3 774.672 766.985 6.886 3.549 o
-8 7 4 7.547 5.038 1.199 117.152 o
-8 7 5 453.448 449.345 5.637 5.296 o
-8 7 6 84.760 80.403 3.037 18.246 o
-8 7 7 396.298 392.679 5.525 5.512 o
-8 7 8 208.563 212.687 4.368 8.822 o
-8 7 9 348.843 344.210 5.464 5.636 o
-8 7 10 336.077 349.593 6.013 4.654 o
-8 7 11 39.674 39.003 2.753 22.211 o
-8 7 13 18.726 19.877 0.772 282.415 o
-8 7 14 135.880 135.454 1.452 79.771 o
-8 7 15 36.456 35.600 1.066 147.957 o
-8 7 16 41.385 42.040 1.188 119.163 o
-8 7 17 91.191 88.996 1.483 76.526 o
-8 7 18 74.787 66.894 1.513 73.475 o
-8 7 19 33.960 32.838 1.351 92.217 o
-8 7 20 19.731 17.866 1.117 134.812 o
-8 7 21 14.156 14.067 1.107 137.297 o
-8 7 22 58.189 59.043 2.163 35.955 o
-8 7 23 0.439 0.538 1.066 147.957 o
-8 7 24 0.002 0.142 1.117 134.812 o
-8 7 25 1.426 1.737 1.138 130.041 o
-8 7 27 3.549 1.574 1.554 69.684 o
-8 7 28 0.324 0.934 1.524 72.499 o
-8 8 -7 128.093 123.468 1.503 74.472 o
-8 8 -6 368.848 377.251 2.641 24.131 o
-8 8 -5 2.008 1.463 1.727 56.444 o
-8 8 -4 0.432 0.213 1.524 72.499 o
-8 8 -3 260.859 254.808 5.089 6.499 o
-8 8 -2 0.778 0.122 1.097 139.852 o
-8 8 -1 545.817 560.371 6.419 4.084 o
-8 8 0 153.391 147.388 3.585 13.091 o
-8 8 1 0.418 0.142 1.016 163.123 o
-8 8 2 80.199 87.624 3.088 17.651 o
-8 8 3 709.888 719.846 7.567 2.939 o
-8 8 4 298.761 304.232 4.967 6.822 o
-8 8 5 745.440 755.629 7.384 3.086 o
-8 8 6 125.294 126.942 3.545 13.393 o
-8 8 7 925.856 904.257 8.390 2.391 o
-8 8 8 409.709 403.263 5.871 4.883 o
-8 8 9 840.693 841.659 8.440 2.362 o
-8 8 10 539.767 539.164 7.465 3.020 o
-8 8 11 1875.010 1915.170 5.708 5.165 o
-8 8 12 192.106 200.387 1.676 59.917 o
-8 8 13 2.552 2.021 0.528 603.265 o
-8 8 14 123.553 124.332 1.432 82.050 o
-8 8 15 0.446 0.325 0.559 539.249 o
-8 8 16 0.504 0.782 0.579 502.071 o
-8 8 17 11.498 10.848 0.833 242.598 o
-8 8 18 3.708 3.494 0.772 282.415 o
-8 8 19 69.202 67.900 1.737 55.786 o
-8 8 20 98.591 99.122 2.174 35.620 o
-8 8 21 178.605 186.279 2.773 21.887 o
-8 8 22 56.314 61.044 2.163 35.955 o
-8 8 23 3.529 3.555 1.148 127.749 o
-8 8 24 56.529 55.356 2.235 33.703 o
-8 8 25 52.536 52.014 2.235 33.703 o
-8 8 26 15.753 12.229 1.320 96.522 o
-8 8 27 17.208 16.871 1.554 69.684 o
-8 8 28 19.188 18.994 1.930 45.186 o
-8 9 -7 9.804 10.614 0.681 363.384 o
-8 9 -6 349.359 354.398 2.448 28.085 o
-8 9 -5 26.063 29.110 1.320 96.522 o
-8 9 -4 24.710 24.255 2.620 24.506 o
-8 9 -3 132.066 127.856 3.982 10.616 o
-8 9 -2 365.423 360.959 5.576 5.412 o
-8 9 -1 86.552 85.918 3.240 16.030 o
-8 9 0 275.599 275.478 4.774 7.384 o
-8 9 1 247.557 257.835 5.058 6.577 o
-8 9 2 1293.910 1295.380 10.807 1.441 o
-8 9 3 2.032 1.087 1.300 99.562 o
-8 9 4 355.201 347.014 5.596 5.373 o
-8 9 5 100.399 102.575 3.474 13.946 o
-8 9 6 29.951 27.739 2.133 36.989 o
-8 9 7 15.491 13.346 1.757 54.503 o
-8 9 8 193.518 190.068 4.378 8.781 o
-8 9 9 36.724 32.716 2.417 28.798 o
-8 9 10 179.846 187.396 2.163 35.955 o
-8 9 11 3.884 3.799 0.650 398.249 o
-8 9 12 4.571 3.484 0.579 502.071 o
-8 9 13 120.176 119.781 1.381 88.194 o
-8 9 14 8.930 7.902 0.650 398.249 o
-8 9 15 31.811 33.884 1.178 121.227 o
-8 9 16 45.722 44.477 1.280 102.748 o
-8 9 17 96.336 94.033 1.676 59.917 o
-8 9 18 158.012 153.005 2.133 36.989 o
-8 9 19 16.297 14.393 1.066 147.957 o
-8 9 20 122.081 123.854 2.387 29.538 o
-8 9 21 10.077 10.238 1.229 111.415 o
-8 9 22 4.199 3.403 1.148 127.749 o
-8 9 23 2.484 2.438 1.158 125.518 o
-8 9 24 0.662 0.802 1.138 130.041 o
-8 9 25 2.470 2.813 1.209 115.192 o
-8 9 26 0.936 0.406 1.138 130.041 o
-8 9 27 4.287 5.688 1.351 92.217 o
-8 9 28 4.184 2.681 1.270 104.399 o
-8 10 -7 503.628 517.763 2.570 25.484 o
-8 10 -6 213.954 213.388 2.062 39.584 o
-8 10 -5 441.112 451.996 2.702 23.054 o
-8 10 -4 38.922 39.653 1.422 83.226 o
-8 10 -3 233.245 234.444 5.119 6.422 o
-8 10 -2 406.456 397.707 5.871 4.883 o
-8 10 -1 326.473 321.997 5.515 5.532 o
-8 10 0 188.052 189.631 4.611 7.914 o
-8 10 1 96.533 102.677 3.799 11.662 o
-8 10 2 2.892 1.910 1.392 86.911 o
-8 10 3 649.038 638.001 7.963 2.654 o
-8 10 4 5.865 4.774 1.574 67.897 o
-8 10 5 1520.630 1500.290 11.813 1.206 o
-8 10 6 122.074 123.905 3.809 11.600 o
-8 10 7 503.114 515.213 6.795 3.645 o
-8 10 8 21.441 21.360 2.123 37.344 o
-8 10 9 701.818 696.759 3.829 11.477 o
-8 10 11 440.929 442.042 2.549 25.892 o
-8 10 12 79.713 76.228 1.300 99.562 o
-8 10 13 117.948 118.441 1.524 72.499 o
-8 10 14 4.153 3.819 0.650 398.249 o
-8 10 15 101.197 98.431 1.544 70.604 o
-8 10 16 2.790 2.316 0.721 323.592 o
-8 10 17 48.162 43.949 1.452 79.771 o
-8 10 18 4.472 4.449 0.884 215.514 o
-8 10 19 5.406 3.220 0.904 205.937 o
-8 10 20 3.341 3.271 1.036 156.789 o
-8 10 21 40.215 36.332 1.818 50.911 o
-8 10 23 40.997 45.818 2.113 37.704 o
-8 10 24 5.196 5.444 1.249 107.821 o
-8 10 25 48.074 46.793 2.184 35.289 o
-8 10 27 39.311 40.140 1.920 45.666 o
-8 10 28 1.727 3.535 1.290 101.136 o
-8 11 -7 24.938 22.549 0.874 220.556 o
-8 11 -6 299.807 301.043 1.991 42.462 o
-8 11 -5 13.048 12.341 0.823 248.625 o
-8 11 -4 191.665 184.238 1.910 46.153 o
-8 11 -3 1.648 1.544 0.701 342.623 o
-8 11 -2 415.968 414.791 5.271 6.056 o
-8 11 -1 399.720 401.303 6.572 3.897 o
-8 11 0 16.409 14.027 1.981 42.899 o
-8 11 1 114.673 115.546 4.246 9.336 o
-8 11 2 282.462 284.924 5.911 4.816 o
-8 11 3 195.262 192.505 4.936 6.906 o
-8 11 4 93.118 85.806 3.849 11.356 o
-8 11 5 168.724 180.734 4.804 7.291 o
-8 11 6 956.873 958.170 9.568 1.838 o
-8 11 7 39.166 37.754 1.219 113.280 o
-8 11 8 5.701 6.155 0.620 438.385 o
-8 11 9 9.496 9.842 0.711 332.904 o
-8 11 10 157.006 153.360 1.635 62.931 o
-8 11 11 0.492 0.985 0.559 539.249 o
-8 11 12 1.051 1.351 0.579 502.071 o
-8 11 13 12.806 12.524 0.762 289.996 o
-8 11 14 42.825 45.960 1.259 106.089 o
-8 11 15 167.935 167.093 1.940 44.715 o
-8 11 16 20.674 19.278 0.985 173.369 o
-8 11 17 11.947 10.980 0.914 201.386 o
-8 11 18 28.019 24.834 1.178 121.227 o
-8 11 19 42.304 40.465 1.605 65.343 o
-8 11 20 21.195 21.878 1.371 89.505 o
-8 11 21 23.475 17.297 1.341 93.620 o
-8 11 22 17.072 15.652 1.361 90.846 o
-8 11 23 4.705 4.134 1.188 119.163 o
-8 11 24 4.002 5.708 1.249 107.821 o
-8 11 25 0.401 1.270 1.158 125.518 o
-8 11 26 2.456 2.631 1.188 119.163 o
-8 11 27 4.048 4.144 1.209 115.192 o
-8 12 -7 96.583 99.346 1.554 69.684 o
-8 12 -6 111.418 110.406 1.737 55.786 o
-8 12 -5 35.142 33.782 1.066 147.957 o
-8 12 -4 0.054 1.554 0.589 484.908 o
-8 12 -3 0.062 0.223 0.579 502.071 o
-8 12 -2 413.179 412.232 2.824 21.107 o
-8 12 -1 297.522 294.268 2.428 28.557 o
-8 12 0 29.872 31.456 1.239 109.596 o
-8 12 1 513.144 524.670 4.693 7.642 o
-8 12 2 5.934 5.302 1.127 132.394 o
-8 12 3 389.482 386.423 5.018 6.684 o
-8 12 4 1.483 1.300 0.772 282.415 o
-8 12 5 444.036 450.788 2.468 27.625 o
-8 12 6 511.684 502.984 2.478 27.399 o
-8 12 7 722.692 706.287 3.006 18.618 o
-8 12 8 236.518 237.105 1.899 46.648 o
-8 12 9 158.608 166.747 1.625 63.720 o
-8 12 10 319.407 320.595 2.163 35.955 o
-8 12 11 72.859 74.105 1.341 93.620 o
-8 12 12 44.720 40.526 1.280 102.748 o
-8 12 13 97.491 93.129 1.493 75.488 o
-8 12 14 17.105 15.367 0.853 231.183 o
-8 12 15 6.314 6.135 0.782 275.127 o
-8 12 16 67.381 63.928 1.584 67.029 o
-8 12 17 5.399 4.682 0.833 242.598 o
-8 12 18 32.669 33.579 1.381 88.194 o
-8 12 19 16.068 13.732 1.107 137.297 o
-8 12 20 19.025 15.347 1.280 102.748 o
-8 12 21 5.517 5.079 1.148 127.749 o
-8 12 22 21.322 18.770 1.412 84.428 o
-8 12 23 15.869 14.758 1.381 88.194 o
-8 12 24 10.799 12.767 1.392 86.911 o
-8 12 25 12.924 13.031 1.371 89.505 o
-8 12 26 16.866 17.541 1.452 79.771 o
-8 12 27 15.705 17.460 1.432 82.050 o
-8 13 -7 0.542 0.081 0.741 306.104 o
-8 13 -6 225.996 219.279 2.265 32.802 o
-8 13 -5 7.294 7.638 0.731 314.666 o
-8 13 -4 23.216 25.616 1.077 145.179 o
-8 13 -3 659.457 682.753 2.885 20.224 o
-8 13 -2 51.304 48.754 1.290 101.136 o
-8 13 -1 309.324 308.011 2.539 26.100 o
-8 13 0 1.367 1.483 0.660 386.090 o
-8 13 1 842.997 864.533 3.596 13.017 o
-8 13 3 285.468 285.625 2.143 36.639 o
-8 13 5 558.072 540.362 2.478 27.399 o
-8 13 6 13.916 15.571 0.711 332.904 o
-8 13 7 4.862 4.764 0.620 438.385 o
-8 13 8 7.912 8.603 0.650 398.249 o
-8 13 9 133.836 131.381 1.463 78.666 o
-8 13 10 4.523 3.758 0.630 424.357 o
-8 13 11 72.174 69.169 1.361 90.846 o
-8 13 13 4.540 3.342 0.741 306.104 o
-8 13 15 48.646 45.361 1.452 79.771 o
-8 13 17 16.966 16.424 1.026 159.909 o
-8 13 19 70.019 69.260 1.788 52.661 o
-8 13 20 2.288 0.457 1.056 150.816 o
-8 13 21 8.186 5.414 1.148 127.749 o
-8 13 22 6.369 6.551 1.219 113.280 o
-8 13 24 6.509 6.795 1.270 104.399 o
-8 13 25 0.567 0.132 1.138 130.041 o
-8 13 26 0.608 0.681 1.148 127.749 o
-8 13 27 0.545 0.772 1.127 132.394 o
-8 14 -7 38.725 43.076 1.554 69.684 o
-8 14 -6 80.625 80.291 1.696 58.490 o
-8 14 -5 10.319 9.091 0.792 268.118 o
-8 14 -4 171.526 162.735 1.970 43.342 o
-8 14 -3 0.851 0.548 0.559 539.249 o
-8 14 -2 45.701 40.435 1.036 156.789 o
-8 14 -1 39.894 38.840 0.975 177.000 o
-8 14 0 23.999 24.285 0.863 225.776 o
-8 14 1 179.253 182.927 1.513 73.475 o
-8 14 2 140.810 136.459 1.351 92.217 o
-8 14 3 18.870 16.810 0.681 363.384 o
-8 14 4 52.963 51.801 1.087 142.478 o
[truncated: 450,481 more chars]
