# Supplementary material for: Hirshfeld atom like refinement with alternative electron density partitions
Source: IUCrJ. 2020 Oct 29;7(Pt 6):1199–215. doi: 10.1107/S2052252520013603 (PMC7642787; doi:10.1107/S2052252520013603)
Supplement: Supplementary file 2 [file m-07-01199-sup2.zip › cifs/SPAnPS_MBIS_B3LYP_cc-pVTZ.cif]

data_SPAnPS_MBIS_B3LYP_cc-pVTZ
_audit_creation_date               2019-12-17
_audit_creation_method
;
Olex2 1.2
(compiled 2018.05.29 svn.r3508 for OlexSys, GUI svn.r5506)
with development version of DiSCaMB library integrated with
the olex2.refine module
Chodkiewicz, M. L., Migacz, S., Rudnicki, W., Makal, A., Kalinowski,
J. A., Moriarty, N. W., Grosse-Kunstleve, R. W., Afonine, P. V., Adams,
P. D. & Dominiak, P. M. (2018). J. Appl. Cryst. 51, 193-199.
;

_publ_section_references
;
Bourhis, L.J., Dolomanov, O.V., Gildea, R.J., Howard, J.A.K., Puschmann, H.
 (2015). Acta Cryst. A71, 59-75.

Dolomanov, O.V., Bourhis, L.J., Gildea, R.J, Howard, J.A.K. & Puschmann, H.
 (2009), J. Appl. Cryst. 42, 339-341.
;
_chemical_formula_moiety           'C38 H28 P2 S2, 2(C7 H8)'
_chemical_formula_sum              'C52 H44 P2 S2'
_chemical_formula_weight           795.01
loop_
  _atom_type_symbol
  _atom_type_scat_dispersion_real
  _atom_type_scat_dispersion_imag
  _atom_type_scat_Cromer_Mann_a1
  _atom_type_scat_Cromer_Mann_a2
  _atom_type_scat_Cromer_Mann_a3
  _atom_type_scat_Cromer_Mann_a4
  _atom_type_scat_Cromer_Mann_b1
  _atom_type_scat_Cromer_Mann_b2
  _atom_type_scat_Cromer_Mann_b3
  _atom_type_scat_Cromer_Mann_b4
  _atom_type_scat_Cromer_Mann_c
  _atom_type_scat_source
  _atom_type_scat_dispersion_source
 H 0.00000 0.00000 0.49300 0.32291 0.14019 0.04081 10.51090 26.12570 3.14236
 57.79970 0.0030380000826
 'International Tables Volume C Table 6.1.1.4 (pp. 500-502)' custom
 C 0.00350 0.00160 2.31000 1.02000 1.58860 0.86500 20.84390 10.20750 0.56870
 51.65120 0.215599998832
 'International Tables Volume C Table 6.1.1.4 (pp. 500-502)' custom
 S 0.12420 0.12440 6.90530 5.20340 1.43790 1.58630 1.46790 22.21510 0.25360
 56.17200 0.866900026798
 'International Tables Volume C Table 6.1.1.4 (pp. 500-502)' custom
 P 0.10430 0.09670 6.43450 4.17910 1.78000 1.49080 1.90670 27.15700 0.52600
 68.16450 1.11489999294
 'International Tables Volume C Table 6.1.1.4 (pp. 500-502)' custom

_space_group_crystal_system        'monoclinic'
_space_group_IT_number             14
_space_group_name_H-M_alt          'P 1 21/n 1'
_space_group_name_Hall             '-P 2ybc (x-z,y,z)'
loop_
  _space_group_symop_id
  _space_group_symop_operation_xyz
 1 x,y,z
 2 -x+1/2,y+1/2,-z+1/2
 3 -x,-y,-z
 4 x-1/2,-y-1/2,z-1/2

_symmetry_Int_Tables_number        14
_cell_length_a                     10.7687
_cell_length_b                     14.7934
_cell_length_c                     13.4133
_cell_angle_alpha                  90
_cell_angle_beta                   103.813
_cell_angle_gamma                  90
_cell_volume                       2075.018562
_cell_formula_units_Z              2
_cell_measurement_temperature     100(2)
_cell_measurement_reflns_used     9597
_cell_measurement_theta_min       2.188
_cell_measurement_theta_max       30.4435
_exptl_absorpt_coefficient_mu      0.242
_exptl_crystal_density_diffrn      1.2723
_exptl_crystal_F_000               837.1877
_exptl_crystal_size_max            0.25
_exptl_crystal_size_mid            0.2
_exptl_crystal_size_min            0.2
_exptl_crystal_description        block
_exptl_crystal_colour             yellow 
_diffrn_reflns_av_unetI/netI      0.0186
_diffrn_reflns_av_R_equivalents   0.0324
_diffrn_reflns_limit_h_max         23
_diffrn_reflns_limit_h_min         -23
_diffrn_reflns_limit_k_max         32
_diffrn_reflns_limit_k_min         0
_diffrn_reflns_limit_l_max         29
_diffrn_reflns_limit_l_min         0
_diffrn_reflns_number              22130
_diffrn_reflns_theta_full          25.242
_diffrn_reflns_theta_max           52.918
_diffrn_reflns_theta_min           2.083
_diffrn_ambient_temperature        100(2)
_diffrn_measured_fraction_theta_full  0.994
_diffrn_measured_fraction_theta_max   1.000
_diffrn_radiation_type             'Mo K\a'
_diffrn_radiation_wavelength       0.71073
_diffrn_source                    'BRUKER Rotating Anode'
_diffrn_measurement_device_type   'Bruker Smart APEX II Ultra'
_reflns_Friedel_coverage           0.0
_reflns_limit_h_max                16
_reflns_limit_h_min                -23
_reflns_limit_k_max                32
_reflns_limit_k_min                0
_reflns_limit_l_max                29
_reflns_limit_l_min                -15
_reflns_number_gt                  17886
_reflns_number_total               22130
_reflns_threshold_expression       I>=2u(I)
_computing_molecular_graphics      'Olex2 (Dolomanov et al., 2009)'
_computing_publication_material    'Olex2 (Dolomanov et al., 2009)'
_computing_structure_refinement    'olex2.refine (Bourhis et al., 2015)'
_refine_diff_density_max           0.3337
_refine_diff_density_min           -0.3970
_refine_diff_density_rms           0.0393
_refine_ls_d_res_high              0.4496
_refine_ls_d_res_low               9.7760
_refine_ls_goodness_of_fit_ref     1.7474
_refine_ls_hydrogen_treatment      refall
_refine_ls_matrix_type             full
_refine_ls_number_constraints      0
_refine_ls_number_parameters       451
_refine_ls_number_reflns           22130
_refine_ls_number_restraints       0
_refine_ls_R_factor_all            0.0300
_refine_ls_R_factor_gt             0.0219
_refine_ls_restrained_S_all        1.7474
_refine_ls_shift/su_max            0.0004
_refine_ls_shift/su_mean           0.0000
_refine_ls_structure_factor_coef   Fsqd
_refine_ls_weighting_details      
 'w=1/[\s^2^(Fo^2^)+(0.0000P)^2^] where P=(Fo^2^+2Fc^2^)/3'
_refine_ls_weighting_scheme        calc
_refine_ls_wR_factor_gt            0.0248
_refine_ls_wR_factor_ref           0.0251
_refine_special_details          
;
Electron Density Partition Based Refinement (EDPBR):
  .  Aspherical atomic scattering factors obtained from 
     selected partitioning of molecular electron density
     derived from molecular wavefunction. Crystal field
     effect is modelled in the course of wavefunction
     calculations by embedding the system in a cluster of
	 Hirshfeld partition derived atomic multipoles for
	 molecules within certain radius from the system or
	 performing wave function calculations for a cluster of
	 molecules surrounding the system. Software used for
	 quantum mechanical calculations: Gaussian16. Software
	 used to partition electron density: HORTON.
  .  Partitioning of molecular electron density: Minimal
     Basis Iterative Stockholder
  .  Level of theory: DFT(B3LYP)/cc-pVTZ 
  .  Cluster of multipoles: radius=8.0 angstrom, lmax=1
  .  Cluster of molecules: no
  .  H thermal motions refined anisotropically.
  .  Refinement based on Fsqd as implemented in olex2.refine
     with no use of additional ShelX type parameters in the
	 weighting scheme. DiSCaMB library used to obtain
	 aspherical atomic scattering factors.
;
loop_
  _atom_site_label
  _atom_site_type_symbol
  _atom_site_fract_x
  _atom_site_fract_y
  _atom_site_fract_z
  _atom_site_U_iso_or_equiv
  _atom_site_adp_type
  _atom_site_occupancy
  _atom_site_refinement_flags_posn
 S1 S 0.672560(7) 0.479311(5) 0.729682(6) 0.027402(13) Uani 1.000000 .
 P1 P 0.535274(5) 0.424636(4) 0.781084(4) 0.014360(9) Uani 1.000000 .
 C1 C 0.577693(18) 0.422248(13) 0.998261(15) 0.01445(3) Uani 1.000000 .
 C2 C 0.523313(19) 0.468631(13) 0.905829(15) 0.01415(3) Uani 1.000000 .
 C3 C 0.453299(19) 0.549332(13) 0.907997(15) 0.01444(3) Uani 1.000000 .
 C4 C 0.41595(2) 0.607090(14) 0.820098(16) 0.01761(3) Uani 1.000000 .
 C5 C 0.33989(2) 0.680725(15) 0.820755(18) 0.02033(4) Uani 1.000000 .
 C6 C 0.29016(2) 0.698910(15) 0.907648(19) 0.02086(4) Uani 1.000000 .
 C7 C 0.33209(2) 0.650035(15) 0.995741(17) 0.01818(3) Uani 1.000000 .
 C8 C 0.37728(2) 0.436458(13) 0.694957(15) 0.01565(3) Uani 1.000000 .
 C9 C 0.36956(3) 0.445632(17) 0.590241(18) 0.02350(4) Uani 1.000000 .
 C10 C 0.25082(3) 0.44256(2) 0.520138(19) 0.03044(6) Uani 1.000000 .
 C11 C 0.14033(3) 0.430001(19) 0.55461(2) 0.02874(5) Uani 1.000000 .
 C12 C 0.14762(2) 0.421358(17) 0.65912(2) 0.02352(4) Uani 1.000000 .
 C13 C 0.26567(2) 0.424729(15) 0.729312(16) 0.01781(3) Uani 1.000000 .
 C14 C 0.54132(2) 0.301817(13) 0.785488(16) 0.01575(3) Uani 1.000000 .
 C15 C 0.62296(3) 0.258134(18) 0.73518(2) 0.02615(5) Uani 1.000000 .
 C16 C 0.61991(4) 0.16430(2) 0.72628(2) 0.03487(7) Uani 1.000000 .
 C17 C 0.53518(3) 0.114336(17) 0.76743(2) 0.03007(6) Uani 1.000000 .
 C18 C 0.45322(3) 0.157989(16) 0.81796(2) 0.02326(4) Uani 1.000000 .
 C19 C 0.45607(2) 0.251572(15) 0.827071(18) 0.01814(3) Uani 1.000000 .
 C20 C 0.83548(4) 0.28688(3) 0.55791(3) 0.04340(9) Uani 1.000000 .
 C21 C 0.71600(3) 0.24147(2) 0.49740(2) 0.02941(5) Uani 1.000000 .
 C22 C 0.70966(3) 0.14782(3) 0.48889(3) 0.03473(6) Uani 1.000000 .
 C23 C 0.59841(4) 0.10487(3) 0.43631(3) 0.04431(9) Uani 1.000000 .
 C24 C 0.49144(4) 0.15605(4) 0.39018(3) 0.05185(11) Uani 1.000000 .
 C25 C 0.49743(4) 0.24977(4) 0.39776(3) 0.05160(11) Uani 1.000000 .
 C26 C 0.60867(4) 0.29183(3) 0.45101(3) 0.03942(7) Uani 1.000000 .
 H4 H 0.4532(3) 0.5927(2) 0.7535(2) 0.0340(10) Uani 1.000000 .
 H5 H 0.3165(3) 0.7249(2) 0.7535(3) 0.0366(10) Uani 1.000000 .
 H6 H 0.2181(3) 0.7520(2) 0.9049(3) 0.0380(11) Uani 1.000000 .
 H7 H 0.2947(3) 0.6644(2) 1.0619(2) 0.0318(9) Uani 1.000000 .
 H9 H 0.4569(3) 0.4541(3) 0.5659(3) 0.0432(11) Uani 1.000000 .
 H10 H 0.2468(4) 0.4494(3) 0.4393(3) 0.0553(13) Uani 1.000000 .
 H11 H 0.0484(3) 0.4257(3) 0.4995(3) 0.0542(13) Uani 1.000000 .
 H12 H 0.0615(3) 0.4107(3) 0.6868(3) 0.0446(11) Uani 1.000000 .
 H13 H 0.2700(3) 0.4171(2) 0.8101(2) 0.0370(10) Uani 1.000000 .
 H15 H 0.6863(4) 0.2989(2) 0.7019(3) 0.0513(13) Uani 1.000000 .
 H16 H 0.6804(4) 0.1298(3) 0.6852(3) 0.0672(15) Uani 1.000000 .
 H17 H 0.5328(4) 0.0409(2) 0.7588(3) 0.0566(13) Uani 1.000000 .
 H18 H 0.3857(3) 0.1189(2) 0.8488(3) 0.0438(11) Uani 1.000000 .
 H19 H 0.3907(3) 0.2851(2) 0.8652(3) 0.0354(10) Uani 1.000000 .
 H20a H 0.8152(6) 0.3572(4) 0.5543(7) 0.159(3) Uani 1.000000 .
 H20b H 0.9177(5) 0.2728(5) 0.5278(4) 0.111(2) Uani 1.000000 .
 H20c H 0.8589(6) 0.2666(6) 0.6373(4) 0.161(4) Uani 1.000000 .
 H22 H 0.7925(4) 0.1080(3) 0.5262(3) 0.0702(16) Uani 1.000000 .
 H23 H 0.5945(4) 0.0294(2) 0.4367(3) 0.0505(13) Uani 1.000000 .
 H24 H 0.4066(4) 0.1206(4) 0.3529(4) 0.099(2) Uani 1.000000 .
 H25 H 0.4106(4) 0.2865(4) 0.3637(4) 0.101(2) Uani 1.000000 .
 H26 H 0.6120(5) 0.3650(3) 0.4564(4) 0.0808(17) Uani 1.000000 .

loop_
  _atom_site_aniso_label
  _atom_site_aniso_U_11
  _atom_site_aniso_U_22
  _atom_site_aniso_U_33
  _atom_site_aniso_U_12
  _atom_site_aniso_U_13
  _atom_site_aniso_U_23
 S1 0.02438(3) 0.02814(3) 0.03358(3) -0.00787(2) 0.01462(2) 0.00039(3)
 P1 0.01497(2) 0.013914(19) 0.014655(19) -0.001398(17) 0.004440(15) -0.000937(17)
 C1 0.01487(7) 0.01215(6) 0.01439(7) 0.00142(6) -0.00031(5) -0.00161(6)
 C2 0.01510(7) 0.01209(7) 0.01393(7) 0.00066(5) 0.00085(5) -0.00132(5)
 C3 0.01609(7) 0.01153(6) 0.01387(7) 0.00074(5) -0.00004(5) -0.00100(5)
 C4 0.02221(9) 0.01275(7) 0.01566(8) 0.00097(6) 0.00013(6) 0.00036(6)
 C5 0.02476(10) 0.01380(8) 0.01880(8) 0.00324(7) -0.00199(7) 0.00089(6)
 C6 0.02205(9) 0.01617(8) 0.02047(9) 0.00604(7) -0.00261(7) -0.00116(7)
 C7 0.01777(8) 0.01611(8) 0.01800(8) 0.00447(6) -0.00099(6) -0.00255(6)
 C8 0.01924(8) 0.01426(7) 0.01258(7) -0.00074(6) 0.00204(6) 0.00004(5)
 C9 0.03253(12) 0.02350(10) 0.01365(8) -0.00270(8) 0.00389(8) 0.00217(7)
 C10 0.04197(16) 0.02892(12) 0.01490(9) -0.00111(10) -0.00415(9) 0.00271(8)
 C11 0.03057(12) 0.02357(10) 0.02387(10) 0.00260(9) -0.00971(9) -0.00229(9)
 C12 0.01902(9) 0.02079(9) 0.02653(10) 0.00139(8) -0.00287(7) -0.00447(8)
 C13 0.01678(8) 0.01816(8) 0.01704(8) -0.00015(7) 0.00119(6) -0.00197(7)
 C14 0.01771(8) 0.01478(7) 0.01499(7) 0.00189(6) 0.00434(6) -0.00175(6)
 C15 0.03597(13) 0.02157(10) 0.02568(11) 0.01040(9) 0.01680(10) 0.00183(8)
 C16 0.0583(2) 0.02207(11) 0.02935(12) 0.01757(12) 0.02055(13) 0.00129(9)
 C17 0.04904(17) 0.01498(9) 0.02348(11) 0.00795(10) 0.00329(10) -0.00150(8)
 C18 0.02698(11) 0.01373(8) 0.02507(10) -0.00040(7) -0.00166(8) 0.00109(7)
 C19 0.01835(8) 0.01384(7) 0.02163(9) -0.00031(6) 0.00358(7) -0.00046(6)
 C20 0.03165(16) 0.0609(3) 0.04006(18) -0.00690(16) 0.01329(14) -0.01406(17)
 C21 0.02672(12) 0.03957(15) 0.02407(11) 0.00162(11) 0.01031(9) -0.00102(10)
 C22 0.03355(15) 0.03943(17) 0.03348(14) 0.00501(12) 0.01252(12) -0.00317(12)
 C23 0.0440(2) 0.0489(2) 0.04477(19) -0.00942(17) 0.01986(16) -0.01196(17)
 C24 0.03294(18) 0.0795(3) 0.0429(2) -0.0139(2) 0.00869(15) -0.0128(2)
 C25 0.03177(17) 0.0750(3) 0.0434(2) 0.00667(19) -0.00006(15) 0.0054(2)
 C26 0.03678(17) 0.04463(19) 0.03662(16) 0.00703(15) 0.00828(13) 0.00860(14)
 H4 0.047(3) 0.032(2) 0.027(2) -0.001(2) 0.0167(19) 0.0000(17)
 H5 0.052(3) 0.025(2) 0.027(2) 0.011(2) -0.0007(19) 0.0078(18)
 H6 0.034(2) 0.031(2) 0.045(3) 0.0165(19) 0.002(2) -0.005(2)
 H7 0.030(2) 0.042(2) 0.025(2) 0.0145(19) 0.0096(17) 0.0027(18)
 H9 0.043(3) 0.055(3) 0.036(2) -0.005(2) 0.020(2) 0.003(2)
 H10 0.071(3) 0.074(4) 0.017(2) -0.007(3) 0.002(2) 0.008(2)
 H11 0.042(3) 0.061(3) 0.043(3) 0.006(2) -0.024(2) 0.001(2)
 H12 0.017(2) 0.055(3) 0.062(3) 0.002(2) 0.010(2) -0.010(2)
 H13 0.034(2) 0.055(3) 0.024(2) -0.009(2) 0.0094(17) -0.0048(19)
 H15 0.062(3) 0.040(3) 0.067(3) 0.008(2) 0.045(3) 0.013(2)
 H16 0.111(4) 0.044(3) 0.069(3) 0.027(3) 0.064(3) -0.005(2)
 H17 0.090(4) 0.018(2) 0.062(3) 0.005(2) 0.018(3) -0.004(2)
 H18 0.040(3) 0.027(2) 0.063(3) -0.0117(19) 0.008(2) 0.007(2)
 H19 0.040(2) 0.027(2) 0.047(3) 0.0009(18) 0.025(2) -0.0051(19)
 H20a 0.129(6) 0.048(4) 0.270(10) 0.053(4) -0.013(6) 0.028(5)
 H20b 0.059(4) 0.198(7) 0.098(5) -0.024(4) 0.059(4) -0.063(4)
 H20c 0.121(6) 0.333(11) 0.022(3) -0.065(6) 0.007(4) -0.023(5)
 H22 0.058(3) 0.068(4) 0.078(4) 0.031(3) 0.004(3) 0.001(3)
 H23 0.064(3) 0.019(2) 0.074(3) -0.016(2) 0.025(3) -0.016(2)
 H24 0.060(4) 0.138(5) 0.102(5) -0.051(4) 0.023(3) -0.042(4)
 H25 0.041(3) 0.151(6) 0.096(5) 0.019(3) -0.016(3) -0.001(4)
 H26 0.110(5) 0.040(3) 0.098(4) 0.014(3) 0.035(4) 0.014(3)

loop_
  _geom_bond_atom_site_label_1
  _geom_bond_atom_site_label_2
  _geom_bond_distance
  _geom_bond_site_symmetry_2
  _geom_bond_publ_flag
 S1 P1 1.94986(8) . ?
 P1 C2 1.8283(2) . ?
 P1 C8 1.8224(2) . ?
 P1 C14 1.8185(2) . ?
 C1 C2 1.4157(3) . ?
 C1 C3 1.4386(3) 3_667 ?
 C1 C7 1.4340(3) 3_667 ?
 C2 C3 1.4160(3) . ?
 C3 C4 1.4337(3) . ?
 C4 C5 1.3642(3) . ?
 C5 C6 1.4198(3) . ?
 C6 C7 1.3668(3) . ?
 C8 C9 1.3937(3) . ?
 C8 C13 1.3970(3) . ?
 C9 C10 1.3954(4) . ?
 C10 C11 1.3881(5) . ?
 C11 C12 1.3911(4) . ?
 C12 C13 1.3905(3) . ?
 C14 C15 1.3889(3) . ?
 C14 C19 1.3968(3) . ?
 C15 C16 1.3930(4) . ?
 C16 C17 1.3871(5) . ?
 C17 C18 1.3932(4) . ?
 C18 C19 1.3895(3) . ?
 C20 C21 1.5056(5) . ?
 C21 C22 1.3905(5) . ?
 C21 C26 1.3909(4) . ?
 C22 C23 1.3903(5) . ?
 C23 C24 1.3938(6) . ?
 C24 C25 1.3905(7) . ?
 C25 C26 1.3871(6) . ?

loop_
  _geom_angle_atom_site_label_1
  _geom_angle_atom_site_label_2
  _geom_angle_atom_site_label_3
  _geom_angle
  _geom_angle_site_symmetry_1
  _geom_angle_site_symmetry_3
  _geom_angle_publ_flag
 C2 P1 S1 113.639(7) . . ?
 C8 P1 S1 114.075(8) . . ?
 C8 P1 C2 106.672(9) . . ?
 C14 P1 S1 113.679(8) . . ?
 C14 P1 C2 109.617(9) . . ?
 C14 P1 C8 97.889(9) . . ?
 C3 C1 C2 119.343(17) 3_667 . ?
 C7 C1 C2 122.928(19) 3_667 . ?
 C7 C1 C3 117.666(18) 3_667 3_667 ?
 C1 C2 P1 121.612(15) . . ?
 C3 C2 P1 118.237(15) . . ?
 C3 C2 C1 120.106(18) . . ?
 C2 C3 C1 120.008(18) . 3_667 ?
 C4 C3 C1 117.810(18) . 3_667 ?
 C4 C3 C2 122.126(19) . . ?
 C5 C4 C3 121.44(2) . . ?
 C6 C5 C4 120.09(2) . . ?
 C7 C6 C5 119.87(2) . . ?
 C6 C7 C1 121.50(2) . 3_667 ?
 C9 C8 P1 118.050(18) . . ?
 C13 C8 P1 121.702(15) . . ?
 C13 C8 C9 119.70(2) . . ?
 C10 C9 C8 120.04(3) . . ?
 C11 C10 C9 120.02(2) . . ?
 C12 C11 C10 120.09(2) . . ?
 C13 C12 C11 120.10(3) . . ?
 C12 C13 C8 120.04(2) . . ?
 C15 C14 P1 118.100(18) . . ?
 C19 C14 P1 121.519(16) . . ?
 C19 C14 C15 119.94(2) . . ?
 C16 C15 C14 120.04(3) . . ?
 C17 C16 C15 120.08(3) . . ?
 C18 C17 C16 120.00(2) . . ?
 C19 C18 C17 120.09(3) . . ?
 C18 C19 C14 119.86(2) . . ?
 C22 C21 C20 120.51(3) . . ?
 C26 C21 C20 120.94(4) . . ?
 C26 C21 C22 118.53(3) . . ?
 C23 C22 C21 121.10(3) . . ?
 C24 C23 C22 119.85(4) . . ?
 C25 C24 C23 119.35(4) . . ?
 C26 C25 C24 120.28(4) . . ?
 C25 C26 C21 120.89(4) . . ?


loop_
  _refln_index_h
  _refln_index_k
  _refln_index_l
  _refln_F_squared_calc
  _refln_F_squared_meas
  _refln_F_squared_sigma
  _refln_F_squared_weight
  _refln_observed_status
-23 0 -1 5.102 7.507 1.900 46.648 o
-23 0 1 15.490 14.150 2.113 37.704 o
-23 0 3 11.790 10.422 3.393 14.623 o
-23 0 5 25.716 20.468 2.499 26.955 o
-23 0 7 6.249 6.176 2.072 39.197 o
-23 0 9 0.362 1.574 1.950 44.250 o
-23 0 11 0.473 1.666 1.920 45.666 o
-23 0 13 19.365 21.230 2.346 30.570 o
-23 1 -1 7.111 8.197 1.381 88.194 o
-23 1 0 9.188 10.869 1.432 82.050 o
-23 1 1 0.384 1.239 1.524 72.499 o
-23 1 2 1.791 2.143 1.524 72.499 o
-23 1 3 1.578 0.711 1.270 104.399 o
-23 1 4 0.775 1.280 1.270 104.399 o
-23 1 5 6.508 5.881 1.493 75.488 o
-23 1 6 2.375 2.915 1.412 84.428 o
-23 1 7 4.831 3.901 1.422 83.226 o
-23 1 8 5.409 5.760 1.473 77.585 o
-23 1 9 3.789 3.078 1.432 82.050 o
-23 1 10 3.683 4.856 1.422 83.226 o
-23 1 11 0.284 0.589 1.341 93.620 o
-23 1 12 0.563 0.559 1.321 96.522 o
-23 1 13 2.716 3.179 1.341 93.620 o
-23 1 14 2.866 3.850 1.341 93.620 o
-23 2 0 16.335 20.184 1.950 44.250 o
-23 2 1 2.234 2.418 1.544 70.604 o
-23 2 3 2.157 2.946 1.544 70.604 o
-23 2 4 13.473 13.967 1.798 52.068 o
-23 2 5 0.252 0.020 1.280 102.748 o
-23 2 6 1.541 1.107 1.138 130.041 o
-23 2 7 0.071 0.721 1.361 90.846 o
-23 2 8 2.258 2.702 1.402 85.656 o
-23 2 9 0.191 0.772 1.341 93.620 o
-23 2 10 1.094 0.183 1.321 96.522 o
-23 2 11 4.102 4.744 1.402 85.656 o
-23 2 12 1.972 3.423 1.381 88.194 o
-23 2 13 1.460 2.072 1.361 90.846 o
-23 2 14 13.465 14.353 1.514 73.475 o
-23 3 0 0.118 1.016 1.514 73.475 o
-23 3 1 2.216 0.589 1.514 73.475 o
-23 3 2 0.062 0.173 1.483 76.526 o
-23 3 3 0.992 1.778 1.514 73.475 o
-23 3 4 1.333 1.737 1.534 71.542 o
-23 3 5 11.003 12.017 1.747 55.139 o
-23 3 6 0.442 0.396 1.321 96.522 o
-23 3 7 2.725 3.169 1.341 93.620 o
-23 3 9 5.439 5.272 1.422 83.226 o
-23 3 10 4.123 2.966 1.361 90.846 o
-23 3 11 3.546 4.520 1.392 86.911 o
-23 3 12 2.968 2.458 1.514 73.475 o
-23 3 13 12.278 12.850 1.717 57.114 o
-23 4 0 4.984 3.687 1.595 66.178 o
-23 4 1 1.742 2.265 1.554 69.684 o
-23 4 2 0.026 0.833 1.493 75.488 o
-23 4 4 6.823 4.947 1.605 65.343 o
-23 4 5 1.747 0.630 1.473 77.585 o
-23 4 7 2.159 2.641 1.351 92.217 o
-23 4 9 11.747 13.276 1.554 69.684 o
-23 4 10 0.292 0.620 1.635 62.931 o
-23 4 11 1.085 1.676 1.321 96.522 o
-23 4 12 0.223 0.366 1.453 79.771 o
-23 4 13 2.998 4.104 1.514 73.475 o
-23 4 14 14.946 14.698 1.493 75.488 o
-23 5 1 1.209 0.782 1.524 72.499 o
-23 5 2 5.456 7.629 1.676 59.917 o
-23 5 3 2.706 2.265 1.554 69.684 o
-23 5 4 5.775 6.623 1.656 61.396 o
-23 5 5 3.371 3.301 1.564 68.782 o
-23 5 6 17.299 18.863 1.696 58.490 o
-23 5 7 8.174 7.893 1.473 77.585 o
-23 5 8 14.117 14.485 1.585 67.029 o
-23 5 9 1.497 3.484 1.351 92.217 o
-23 5 10 7.196 7.385 1.432 82.050 o
-23 5 11 0.501 1.910 1.402 85.656 o
-23 5 13 1.280 4.368 1.940 44.715 o
-23 6 1 7.957 8.655 1.686 59.197 o
-23 6 2 0.465 1.757 1.534 71.542 o
-23 6 3 8.778 8.817 1.707 57.796 o
-23 6 4 5.283 5.516 1.635 62.931 o
-23 6 5 7.911 9.071 1.717 57.114 o
-23 6 6 2.411 2.702 1.371 89.505 o
-23 6 7 9.388 9.467 1.524 72.499 o
-23 6 8 3.687 5.455 1.422 83.226 o
-23 6 9 3.856 3.240 1.361 90.846 o
-23 6 11 1.435 2.550 1.310 98.025 o
-23 6 12 1.052 0.691 1.412 84.428 o
-23 7 3 5.928 5.821 1.646 62.156 o
-23 7 4 16.049 17.980 1.940 44.715 o
-23 7 5 0.596 0.914 1.544 70.604 o
-23 7 6 11.353 14.120 1.839 49.792 o
-23 7 8 20.946 20.946 1.717 57.114 o
-23 7 9 1.974 2.275 1.361 90.846 o
-23 7 10 25.327 31.896 1.960 43.793 o
-23 7 12 2.980 2.458 2.692 23.229 o
-23 8 3 0.261 0.701 2.793 21.570 o
-23 8 4 2.274 1.747 1.554 69.684 o
-23 8 5 1.564 1.757 1.554 69.684 o
-23 8 6 7.080 8.248 1.696 58.490 o
-23 8 7 8.826 9.284 1.534 71.542 o
-23 8 8 17.385 18.802 1.696 58.490 o
-23 8 9 16.395 18.619 1.666 60.650 o
-23 8 10 3.958 6.420 1.412 84.428 o
-23 9 6 2.351 2.986 1.554 69.684 o
-23 9 7 4.549 5.150 1.453 79.771 o
-23 9 8 5.081 4.703 1.767 53.879 o
-22 0 -4 4.068 2.885 1.473 77.585 o
-22 0 -2 24.957 27.579 2.509 26.738 o
-22 0 0 4.514 7.232 1.960 43.793 o
-22 0 2 3.185 3.789 1.889 47.151 o
-22 0 4 1.123 2.021 1.767 53.879 o
-22 0 6 0.357 1.574 2.011 41.609 o
-22 0 8 4.423 3.464 2.011 41.609 o
-22 0 12 0.499 0.081 1.534 71.542 o
-22 0 14 3.405 1.696 1.960 43.793 o
-22 0 16 4.125 3.504 1.940 44.715 o
-22 1 -4 1.142 2.214 1.128 132.394 o
-22 1 -3 9.117 11.052 1.290 101.136 o
-22 1 -2 1.015 2.895 1.300 99.562 o
-22 1 -1 15.605 18.853 1.625 63.720 o
-22 1 0 17.186 18.467 1.615 64.524 o
-22 1 1 8.624 8.523 1.442 80.898 o
-22 1 2 6.628 5.688 1.361 90.846 o
-22 1 3 30.301 31.226 2.397 29.288 o
-22 1 4 33.285 36.508 2.499 26.955 o
-22 1 5 25.083 27.213 1.828 50.347 o
-22 1 6 1.931 1.371 1.209 115.192 o
-22 1 7 19.455 16.263 1.696 58.490 o
-22 1 8 10.877 11.418 1.595 66.178 o
-22 1 9 0.275 0.549 1.371 89.505 o
-22 1 10 13.498 14.546 1.676 59.917 o
-22 1 11 2.520 3.596 1.402 85.656 o
-22 1 12 0.054 1.209 1.107 137.297 o
-22 1 13 19.217 18.609 1.625 63.720 o
-22 1 14 10.073 10.625 1.514 73.475 o
-22 1 15 31.488 30.870 1.910 46.153 o
-22 1 16 0.487 0.559 1.331 95.054 o
-22 1 17 32.007 29.539 1.869 48.181 o
-22 2 -4 1.064 1.635 1.117 134.812 o
-22 2 -3 4.833 4.114 1.178 121.227 o
-22 2 -1 19.419 21.383 1.666 60.650 o
-22 2 0 0.023 0.599 1.249 107.821 o
-22 2 1 7.310 9.366 1.767 53.879 o
-22 2 2 2.411 4.053 1.615 64.524 o
-22 2 3 0.627 0.122 1.493 75.488 o
-22 2 5 9.639 11.438 1.524 72.499 o
-22 2 6 3.412 3.677 1.321 96.522 o
-22 2 8 1.061 0.874 1.412 84.428 o
-22 2 9 5.859 5.699 1.483 76.526 o
-22 2 10 7.537 8.431 1.524 72.499 o
-22 2 11 0.795 0.965 1.351 92.217 o
-22 2 12 3.666 3.880 1.138 130.041 o
-22 2 13 9.516 9.843 1.493 75.488 o
-22 2 14 0.478 2.265 1.361 90.846 o
-22 2 16 3.597 2.814 1.371 89.505 o
-22 2 17 0.802 2.438 1.341 93.620 o
-22 3 -4 12.713 11.123 1.300 99.562 o
-22 3 -3 0.781 1.493 1.128 132.394 o
-22 3 -2 25.665 31.134 1.666 60.650 o
-22 3 -1 1.848 4.073 1.625 63.720 o
-22 3 0 13.328 10.920 1.818 50.911 o
-22 3 1 4.881 3.220 1.635 62.931 o
-22 3 3 1.632 1.646 1.564 68.782 o
-22 3 4 25.917 26.990 2.113 37.704 o
-22 3 5 6.718 8.035 1.707 57.796 o
-22 3 6 1.143 1.453 1.280 102.748 o
-22 3 7 0.075 0.284 1.158 125.518 o
-22 3 9 0.013 0.091 1.128 132.394 o
-22 3 10 0.001 1.168 1.351 92.217 o
-22 3 11 0.985 0.965 1.361 90.846 o
-22 3 12 2.117 3.931 1.138 130.041 o
-22 3 13 0.266 0.792 1.331 95.054 o
-22 3 14 32.986 30.870 1.808 51.484 o
-22 3 15 3.362 3.139 1.361 90.846 o
-22 3 16 18.256 17.319 1.615 64.524 o
-22 3 17 1.662 1.920 1.331 95.054 o
-22 4 -3 13.545 13.866 1.554 69.684 o
-22 4 -2 0.281 0.427 1.290 101.136 o
-22 4 0 0.000 0.142 1.564 68.782 o
-22 4 1 2.765 1.493 1.605 65.343 o
-22 4 2 0.538 0.345 1.554 69.684 o
-22 4 4 5.816 7.761 1.707 57.796 o
-22 4 5 5.431 4.307 1.635 62.931 o
-22 4 7 1.059 0.112 1.331 95.054 o
-22 4 8 10.847 11.042 1.544 70.604 o
-22 4 9 2.218 2.093 1.158 125.518 o
-22 4 10 11.858 9.538 1.280 102.748 o
-22 4 11 1.716 2.336 1.239 109.596 o
-22 4 12 16.644 16.720 1.442 80.898 o
-22 4 13 2.390 3.769 1.249 107.821 o
-22 4 14 7.428 8.848 1.463 78.666 o
-22 4 15 2.959 2.214 1.351 92.217 o
-22 4 16 6.691 6.257 1.392 86.911 o
-22 4 17 2.147 0.213 1.280 102.748 o
-22 5 -3 0.272 0.945 1.310 98.025 o
-22 5 -2 14.722 16.334 1.615 64.524 o
-22 5 0 2.331 1.737 1.605 65.343 o
-22 5 1 0.167 0.437 1.564 68.782 o
-22 5 2 2.072 3.220 1.625 63.720 o
-22 5 3 1.713 1.534 1.585 67.029 o
-22 5 4 32.544 36.426 2.550 25.892 o
-22 5 5 0.001 0.264 1.514 73.475 o
-22 5 6 9.183 11.814 1.808 51.484 o
-22 5 8 0.245 1.331 1.341 93.620 o
-22 5 10 0.200 0.030 1.280 102.748 o
-22 5 11 9.654 9.711 1.493 75.488 o
-22 5 12 2.386 4.033 1.056 150.816 o
-22 5 13 3.003 3.941 1.219 113.280 o
-22 5 14 27.206 28.016 1.747 55.139 o
-22 5 15 0.257 0.183 1.270 104.399 o
-22 5 16 9.220 7.466 1.412 84.428 o
-22 5 17 0.836 0.254 1.260 106.089 o
-22 6 -3 8.868 7.639 1.442 80.898 o
-22 6 -2 5.075 4.805 1.402 85.656 o
-22 6 -1 2.394 1.483 1.331 95.054 o
-22 6 0 7.199 7.588 1.463 78.666 o
-22 6 1 0.163 1.128 1.595 66.178 o
-22 6 2 2.379 2.428 1.615 64.524 o
-22 6 3 6.190 6.725 1.717 57.114 o
-22 6 4 10.886 12.565 1.859 48.709 o
-22 6 5 0.406 0.995 1.534 71.542 o
-22 6 6 13.311 13.409 1.869 48.181 o
-22 6 7 4.016 4.063 1.615 64.524 o
-22 6 8 18.453 18.325 1.707 57.796 o
-22 6 9 2.812 3.037 1.381 88.194 o
-22 6 10 20.000 19.290 1.676 59.917 o
-22 6 12 3.212 2.936 1.219 113.280 o
-22 6 14 3.520 4.114 1.625 63.720 o
-22 6 15 2.986 2.692 1.310 98.025 o
-22 6 16 0.869 1.260 1.280 102.748 o
-22 7 -3 3.993 5.546 1.402 85.656 o
-22 7 -2 3.611 3.982 1.392 86.911 o
-22 7 -1 1.090 0.274 1.300 99.562 o
-22 7 1 5.567 4.805 1.676 59.917 o
-22 7 2 1.031 1.605 1.595 66.178 o
-22 7 3 12.238 11.844 1.849 49.246 o
-22 7 4 2.270 4.023 1.656 61.396 o
-22 7 5 9.754 9.528 1.778 53.265 o
-22 7 6 3.869 6.339 1.696 58.490 o
-22 7 7 2.219 2.184 1.554 69.684 o
-22 7 8 3.066 2.895 1.381 88.194 o
-22 7 9 0.017 0.345 1.310 98.025 o
-22 7 10 1.279 2.143 1.361 90.846 o
-22 7 11 6.748 6.156 1.432 82.050 o
-22 7 12 0.420 0.061 1.280 102.748 o
-22 7 13 8.842 9.477 1.290 101.136 o
-22 7 14 7.058 6.542 1.331 95.054 o
-22 7 15 12.681 12.626 1.534 71.542 o
-22 7 16 6.760 7.202 1.686 59.197 o
-22 8 -2 5.802 5.221 1.412 84.428 o
-22 8 -1 5.956 5.668 1.422 83.226 o
-22 8 1 0.121 0.721 1.300 99.562 o
-22 8 2 3.350 3.484 1.656 61.396 o
-22 8 3 13.263 15.389 1.900 46.648 o
-22 8 4 5.635 7.954 1.737 55.786 o
-22 8 5 6.872 7.263 1.737 55.786 o
-22 8 6 2.103 0.945 1.564 68.782 o
-22 8 7 4.192 3.169 1.625 63.720 o
-22 8 8 4.331 5.130 1.463 78.666 o
-22 8 9 19.070 16.710 1.676 59.917 o
-22 8 10 11.002 10.696 1.534 71.542 o
-22 8 11 13.240 14.780 1.595 66.178 o
-22 8 12 13.892 13.094 1.534 71.542 o
-22 8 13 3.247 3.179 1.188 119.163 o
-22 8 14 12.303 13.124 1.483 76.526 o
-22 8 15 6.695 6.918 1.351 92.217 o
-22 9 -1 0.351 0.386 1.310 98.025 o
-22 9 0 2.136 2.489 1.321 96.522 o
-22 9 2 8.325 6.207 1.524 72.499 o
-22 9 3 0.075 1.168 1.564 68.782 o
-22 9 5 2.884 3.413 1.635 62.931 o
-22 9 6 2.793 3.311 1.625 63.720 o
-22 9 8 7.011 6.166 1.483 76.526 o
-22 9 9 0.002 0.366 1.361 90.846 o
-22 9 11 1.117 0.670 1.361 90.846 o
-22 9 12 3.818 5.465 1.402 85.656 o
-22 9 13 1.539 2.570 1.178 121.227 o
-22 9 14 0.591 1.402 1.249 107.821 o
-22 10 0 1.502 2.357 1.331 95.054 o
-22 10 1 0.858 0.752 1.300 99.562 o
-22 10 2 1.766 2.153 1.321 96.522 o
-22 10 3 8.467 11.367 1.818 50.911 o
-22 10 4 2.092 1.849 1.625 63.720 o
-22 10 5 15.149 17.807 1.991 42.462 o
-22 10 6 0.322 0.030 1.574 67.897 o
-22 10 7 10.338 12.535 1.849 49.246 o
-22 10 8 2.054 3.576 1.432 82.050 o
-22 10 9 35.482 39.240 2.235 33.703 o
-22 10 11 14.477 12.961 1.767 53.879 o
-22 10 12 4.656 5.871 1.402 85.656 o
-22 10 13 12.543 12.626 1.341 93.620 o
-22 11 2 0.002 0.274 1.280 102.748 o
-22 11 3 6.274 7.111 1.574 67.897 o
-22 11 4 17.349 18.833 2.001 42.032 o
-22 11 5 6.393 7.568 1.757 54.503 o
-22 11 7 3.391 4.317 1.635 62.931 o
-22 11 8 2.972 3.738 1.432 82.050 o
-22 11 9 2.684 4.541 1.432 82.050 o
-22 11 10 4.902 3.972 1.392 86.911 o
-22 11 11 0.224 0.599 1.463 78.666 o
-22 11 12 1.146 1.524 1.321 96.522 o
-22 12 3 0.527 0.112 1.290 101.136 o
-22 12 4 6.070 6.694 1.493 75.488 o
-22 12 5 14.934 18.670 2.021 41.192 o
-22 12 6 1.741 2.692 1.625 63.720 o
-22 12 7 0.916 0.345 1.361 90.846 o
-22 12 8 3.918 5.282 1.463 78.666 o
-22 12 9 13.324 14.302 1.605 65.343 o
-22 12 10 0.543 0.569 1.300 99.562 o
-21 0 -7 0.196 1.432 1.707 57.796 o
-21 0 -3 0.056 4.358 1.503 74.472 o
-21 0 -1 28.244 25.994 2.539 26.100 o
-21 0 1 17.992 18.853 2.387 29.538 o
-21 0 3 96.194 110.823 4.114 9.945 o
-21 0 5 74.040 88.262 3.901 11.062 o
-21 0 7 17.195 17.299 2.539 26.100 o
-21 0 9 2.463 5.699 2.123 37.344 o
-21 0 11 0.005 1.249 1.585 67.029 o
-21 0 13 12.229 12.464 2.225 34.012 o
-21 0 15 14.279 17.583 2.336 30.836 o
-21 0 17 14.722 12.992 2.265 32.802 o
-21 0 19 7.174 8.106 2.042 40.376 o
-21 1 -6 20.520 19.737 1.564 68.782 o
-21 1 -5 6.086 5.434 1.117 134.812 o
-21 1 -2 0.963 1.686 1.148 127.749 o
-21 1 -1 3.552 5.739 1.392 86.911 o
-21 1 0 19.548 21.464 1.686 59.197 o
-21 1 1 0.431 0.528 1.331 95.054 o
-21 1 2 1.277 2.296 1.331 95.054 o
-21 1 3 0.749 0.660 1.310 98.025 o
-21 1 4 9.557 11.275 1.564 68.782 o
-21 1 5 10.293 8.634 1.737 55.786 o
-21 1 6 5.796 6.054 1.442 80.898 o
-21 1 7 25.795 26.004 1.635 62.931 o
-21 1 8 15.946 14.861 1.717 57.114 o
-21 1 9 8.823 5.749 1.524 72.499 o
-21 1 11 5.532 6.166 1.209 115.192 o
-21 1 12 2.767 2.834 1.158 125.518 o
-21 1 13 0.535 0.467 1.341 93.620 o
-21 1 14 1.943 2.194 1.392 86.911 o
-21 1 15 1.220 3.240 1.412 84.428 o
-21 1 16 5.102 5.059 1.442 80.898 o
-21 1 17 0.979 0.853 1.351 92.217 o
-21 1 18 13.182 14.028 1.564 68.782 o
-21 1 19 0.070 0.711 1.290 101.136 o
-21 1 20 6.247 5.363 1.392 86.911 o
-21 2 -6 3.407 2.600 1.260 106.089 o
-21 2 -5 3.691 3.118 1.067 147.957 o
-21 2 -4 3.827 3.149 1.067 147.957 o
-21 2 -3 2.948 3.230 1.168 123.344 o
-21 2 -2 5.057 6.826 1.239 109.596 o
-21 2 -1 3.256 3.921 1.199 117.152 o
-21 2 0 20.973 20.428 1.696 58.490 o
-21 2 1 6.239 5.384 1.432 82.050 o
-21 2 2 8.216 9.711 1.514 73.475 o
-21 2 3 14.023 15.044 1.981 42.899 o
-21 2 4 34.756 39.809 2.580 25.284 o
-21 2 5 0.104 0.142 1.331 95.054 o
-21 2 7 11.674 12.281 1.554 69.684 o
-21 2 8 0.192 0.274 1.168 123.344 o
-21 2 9 2.105 1.432 1.199 117.152 o
-21 2 10 1.818 1.971 1.331 95.054 o
-21 2 11 4.365 5.150 1.188 119.163 o
-21 2 12 3.625 4.530 1.138 130.041 o
-21 2 13 2.675 1.209 1.341 93.620 o
-21 2 14 22.151 20.438 1.707 57.796 o
-21 2 15 1.314 0.792 1.371 89.505 o
-21 2 16 14.576 13.957 1.595 66.178 o
-21 2 17 7.468 8.258 1.503 74.472 o
-21 2 18 12.931 12.504 1.544 70.604 o
-21 2 19 3.359 3.311 1.361 90.846 o
-21 2 20 7.728 9.772 1.483 76.526 o
-21 3 -7 11.677 10.585 1.392 86.911 o
-21 3 -6 3.362 2.245 1.229 111.415 o
-21 3 -5 18.408 16.862 1.290 101.136 o
-21 3 -4 1.303 1.767 1.158 125.518 o
-21 3 -3 14.571 15.277 1.412 84.428 o
-21 3 -2 4.915 5.059 1.209 115.192 o
-21 3 -1 0.261 0.701 1.128 132.394 o
-21 3 0 0.718 2.702 1.341 93.620 o
-21 3 1 36.166 38.346 2.550 25.892 o
-21 3 2 4.502 5.302 1.757 54.503 o
-21 3 3 0.079 1.117 1.595 66.178 o
-21 3 4 1.148 1.077 1.564 68.782 o
-21 3 5 16.410 15.613 1.625 63.720 o
-21 3 6 1.317 0.437 1.331 95.054 o
-21 3 7 2.659 3.098 1.341 93.620 o
-21 3 9 1.766 2.265 1.209 115.192 o
-21 3 10 0.888 0.711 1.087 142.478 o
-21 3 11 0.105 0.244 1.097 139.852 o
-21 3 12 10.441 9.173 1.209 115.192 o
-21 3 13 9.877 9.010 1.361 90.846 o
-21 3 14 11.232 11.550 1.534 71.542 o
-21 3 15 0.609 0.152 1.351 92.217 o
-21 3 16 7.717 5.221 1.442 80.898 o
-21 3 17 0.049 1.239 1.341 93.620 o
-21 3 18 5.929 6.074 1.422 83.226 o
-21 3 19 0.902 1.402 1.310 98.025 o
-21 4 -7 0.904 1.676 1.219 113.280 o
-21 4 -6 1.236 1.524 1.199 117.152 o
-21 4 -5 6.428 5.648 1.199 117.152 o
-21 4 -4 0.039 0.061 1.128 132.394 o
-21 4 -3 0.879 1.239 1.148 127.749 o
-21 4 -2 10.489 9.396 1.310 98.025 o
-21 4 -1 0.391 0.538 1.310 98.025 o
-21 4 0 30.147 30.139 1.889 47.151 o
-21 4 1 2.548 2.905 1.646 62.156 o
-21 4 4 23.125 23.881 2.113 37.704 o
-21 4 5 26.302 28.341 2.214 34.324 o
-21 4 6 1.406 1.412 1.585 67.029 o
-21 4 7 2.122 1.219 1.351 92.217 o
-21 4 8 4.702 4.856 1.280 102.748 o
-21 4 9 17.050 16.974 1.483 76.526 o
-21 4 10 2.368 1.981 1.107 137.297 o
-21 4 11 5.220 4.317 1.006 166.435 o
-21 4 12 0.093 1.239 0.975 177.000 o
-21 4 13 22.058 20.661 1.514 73.475 o
-21 4 14 33.282 30.088 1.849 49.246 o
-21 4 15 5.252 4.856 1.422 83.226 o
-21 4 16 3.615 3.200 1.392 86.911 o
-21 4 17 14.506 13.490 1.564 68.782 o
-21 4 18 9.368 9.244 1.493 75.488 o
-21 5 -6 17.250 15.958 1.381 88.194 o
-21 5 -5 0.609 0.447 1.239 109.596 o
-21 5 -4 0.042 0.163 1.128 132.394 o
-21 5 -3 6.965 5.739 1.442 80.898 o
-21 5 -2 1.532 1.717 1.351 92.217 o
-21 5 -1 3.904 4.784 1.422 83.226 o
-21 5 0 0.376 0.975 1.351 92.217 o
-21 5 1 14.082 13.581 1.625 63.720 o
-21 5 2 4.053 2.865 1.635 62.931 o
-21 5 3 0.716 0.376 1.585 67.029 o
-21 5 5 6.031 5.252 1.747 55.139 o
-21 5 7 18.052 20.285 2.021 41.192 o
-21 5 8 6.999 6.918 1.717 57.114 o
-21 5 10 19.711 20.265 1.392 86.911 o
-21 5 11 0.825 2.275 0.975 177.000 o
-21 5 12 10.200 11.621 1.209 115.192 o
-21 5 13 1.087 1.646 1.056 150.816 o
-21 5 14 0.399 1.534 1.351 92.217 o
-21 5 15 10.558 9.020 1.483 76.526 o
-21 5 16 10.819 8.909 1.493 75.488 o
-21 5 17 4.387 4.175 1.371 89.505 o
-21 5 18 0.224 0.589 1.310 98.025 o
-21 5 19 0.470 0.386 1.331 95.054 o
-21 6 -6 0.176 2.103 1.554 69.684 o
-21 6 -5 2.677 2.966 1.564 68.782 o
-21 6 -3 0.156 5.120 1.422 83.226 o
-21 6 -2 6.859 6.593 1.483 76.526 o
-21 6 -1 0.449 1.128 1.351 92.217 o
-21 6 0 0.972 5.648 1.432 82.050 o
-21 6 1 7.905 6.603 1.463 78.666 o
-21 6 2 6.193 7.964 1.747 55.139 o
-21 6 3 4.784 10.971 1.798 52.068 o
-21 6 4 39.337 46.066 2.854 20.659 o
-21 6 5 0.004 0.081 1.564 68.782 o
-21 6 6 16.374 19.392 2.021 41.192 o
-21 6 7 2.499 3.362 1.686 59.197 o
-21 6 8 4.973 8.218 1.767 53.879 o
-21 6 9 10.880 10.991 1.554 69.684 o
-21 6 10 3.812 4.327 1.249 107.821 o
-21 6 11 49.515 54.467 2.052 39.977 o
-21 6 12 0.017 1.371 1.087 142.478 o
-21 6 13 32.010 29.976 1.493 75.488 o
-21 6 14 11.558 9.894 1.270 104.399 o
-21 6 15 18.891 22.327 1.534 71.542 o
-21 6 16 4.046 4.053 1.392 86.911 o
-21 6 17 13.896 11.550 1.493 75.488 o
-21 6 18 1.229 1.534 1.392 86.911 o
-21 6 19 5.108 4.937 1.371 89.505 o
-21 7 -6 24.785 25.181 2.011 41.609 o
-21 7 -5 3.131 3.454 1.605 65.343 o
-21 7 -4 12.899 13.195 1.605 65.343 o
-21 7 -3 0.053 0.152 1.331 95.054 o
-21 7 -2 10.096 9.579 1.544 70.604 o
-21 7 -1 3.595 1.818 1.381 88.194 o
-21 7 0 3.612 2.712 1.392 86.911 o
-21 7 3 1.992 2.631 1.615 64.524 o
-21 7 4 2.247 1.544 1.615 64.524 o
-21 7 5 1.445 0.721 1.554 69.684 o
-21 7 6 5.313 3.962 1.625 63.720 o
-21 7 7 0.002 2.438 1.585 67.029 o
-21 7 8 27.446 27.538 2.123 37.344 o
-21 7 9 9.869 7.700 1.514 73.475 o
-21 7 10 21.661 20.661 1.544 70.604 o
-21 7 11 3.513 4.195 1.138 130.041 o
-21 7 12 10.254 10.828 1.341 93.620 o
-21 7 14 6.405 6.999 1.412 84.428 o
-21 7 15 6.924 7.232 1.392 86.911 o
-21 7 16 2.734 2.235 1.128 132.394 o
-21 7 17 10.518 11.925 1.585 67.029 o
-21 7 18 0.680 0.945 1.381 88.194 o
-21 8 -5 2.446 4.673 1.605 65.343 o
-21 8 -4 1.829 2.976 1.381 88.194 o
-21 8 -3 2.293 1.889 1.381 88.194 o
-21 8 -2 1.240 2.539 1.392 86.911 o
-21 8 -1 11.268 8.726 1.524 72.499 o
-21 8 0 3.432 3.677 1.422 83.226 o
-21 8 1 12.081 11.682 1.574 67.897 o
-21 8 2 11.734 11.712 1.564 68.782 o
-21 8 3 5.706 5.221 1.717 57.114 o
-21 8 5 5.247 6.521 1.707 57.796 o
-21 8 6 14.727 18.752 1.981 42.899 o
-21 8 7 1.652 2.458 1.605 65.343 o
-21 8 8 0.078 0.579 1.534 71.542 o
-21 8 9 9.231 9.315 1.564 68.782 o
-21 8 10 24.909 26.634 1.666 60.650 o
-21 8 11 10.872 12.768 1.280 102.748 o
-21 8 12 16.710 16.476 1.432 82.050 o
-21 8 13 33.306 32.770 1.747 55.139 o
-21 8 14 3.013 3.738 1.351 92.217 o
-21 8 15 25.061 26.289 1.717 57.114 o
-21 8 16 3.519 3.423 1.341 93.620 o
-21 8 17 44.899 53.989 2.397 29.288 o
-21 8 18 13.107 13.744 1.849 49.246 o
-21 9 -5 37.045 37.737 2.052 39.977 o
-21 9 -4 2.135 1.940 1.209 115.192 o
-21 9 -3 1.271 0.538 1.158 125.518 o
-21 9 -2 2.351 2.367 1.199 117.152 o
-21 9 -1 11.533 13.398 1.392 86.911 o
-21 9 0 0.958 0.223 1.188 119.163 o
-21 9 1 0.562 0.945 1.341 93.620 o
-21 9 3 5.012 3.931 1.392 86.911 o
-21 9 4 6.227 7.151 1.767 53.879 o
-21 9 5 3.860 4.500 1.686 59.197 o
-21 9 6 0.876 1.392 1.605 65.343 o
-21 9 9 50.322 54.843 2.661 23.764 o
-21 9 10 0.087 1.199 1.260 106.089 o
-21 9 11 32.040 32.119 1.605 65.343 o
-21 9 12 0.282 1.321 1.209 115.192 o
-21 9 13 22.351 23.993 1.544 70.604 o
-21 9 14 0.632 1.209 1.310 98.025 o
-21 9 15 13.889 13.703 1.524 72.499 o
-21 9 16 8.698 9.447 1.442 80.898 o
-21 9 17 17.670 18.802 1.574 67.897 o
-21 10 -4 4.245 3.352 1.331 95.054 o
-21 10 -2 3.125 3.799 1.219 113.280 o
-21 10 -1 6.482 6.664 1.280 102.748 o
-21 10 0 3.395 0.701 1.178 121.227 o
-21 10 1 0.239 0.223 1.148 127.749 o
-21 10 2 3.316 2.743 1.199 117.152 o
-21 10 3 1.371 1.767 1.178 121.227 o
-21 10 5 1.514 2.062 1.615 64.524 o
-21 10 6 5.083 5.445 1.696 58.490 o
-21 10 7 0.494 1.036 1.605 65.343 o
-21 10 8 2.802 3.037 1.635 62.931 o
-21 10 9 0.797 0.894 1.381 88.194 o
-21 10 10 31.370 34.466 1.879 47.662 o
-21 10 11 5.961 6.450 1.473 77.585 o
-21 10 12 27.371 27.955 1.615 64.524 o
-21 10 13 0.400 0.152 1.178 121.227 o
-21 10 14 28.875 30.646 2.001 42.032 o
-21 10 15 0.158 0.254 1.270 104.399 o
-21 10 16 18.010 18.416 1.595 66.178 o
-21 10 17 1.293 2.062 1.615 64.524 o
-21 11 -3 0.654 1.859 1.168 123.344 o
-21 11 -2 1.814 2.672 1.188 119.163 o
-21 11 -1 2.608 1.534 1.178 121.227 o
-21 11 0 1.753 1.757 1.178 121.227 o
-21 11 3 0.493 0.884 1.158 125.518 o
-21 11 4 1.487 1.219 1.321 96.522 o
-21 11 5 5.238 4.734 1.686 59.197 o
-21 11 6 5.725 4.937 1.442 80.898 o
-21 11 7 13.018 12.240 1.595 66.178 o
-21 11 8 9.014 8.837 1.595 66.178 o
-21 11 9 24.831 26.695 1.889 47.151 o
-21 11 10 8.915 8.502 1.402 85.656 o
-21 11 11 7.662 9.681 1.544 70.604 o
-21 11 12 16.049 17.472 1.453 79.771 o
-21 11 13 3.990 4.470 1.249 107.821 o
-21 11 14 2.013 4.439 1.351 92.217 o
-21 11 15 3.576 6.430 1.392 86.911 o
-21 11 16 1.231 1.737 1.280 102.748 o
-21 12 -2 0.099 0.386 1.128 132.394 o
-21 12 0 0.119 1.554 1.158 125.518 o
-21 12 1 1.874 1.666 1.178 121.227 o
-21 12 2 1.644 1.859 1.168 123.344 o
-21 12 3 8.978 8.929 1.300 99.562 o
-21 12 4 0.483 0.102 1.300 99.562 o
-21 12 5 0.009 0.711 1.585 67.029 o
-21 12 6 6.000 7.151 1.503 74.472 o
-21 12 7 0.051 0.213 1.351 92.217 o
-21 12 8 4.590 3.525 1.280 102.748 o
-21 12 9 4.227 3.444 1.290 101.136 o
-21 12 10 11.419 10.503 1.270 104.399 o
-21 12 11 0.673 0.508 1.229 111.415 o
-21 12 12 9.778 11.306 1.371 89.505 o
-21 12 13 0.957 1.209 1.188 119.163 o
-21 12 14 13.023 11.052 1.473 77.585 o
-21 12 15 0.010 1.544 1.280 102.748 o
-21 13 -1 0.663 1.188 1.138 130.041 o
-21 13 0 3.573 3.697 1.188 119.163 o
-21 13 1 0.946 0.041 1.128 132.394 o
-21 13 2 0.941 1.138 1.158 125.518 o
-21 13 4 14.771 13.612 1.910 46.153 o
-21 13 5 0.001 1.178 1.432 82.050 o
-21 13 6 3.243 3.819 1.473 77.585 o
-21 13 8 15.118 13.916 1.463 78.666 o
-21 13 10 7.916 6.725 1.229 111.415 o
-21 13 11 0.671 1.117 1.239 109.596 o
-21 13 12 6.196 7.141 1.199 117.152 o
-21 13 13 8.298 8.756 1.199 117.152 o
-21 13 14 0.237 0.366 1.178 121.227 o
-21 14 0 4.231 5.749 1.219 113.280 o
-21 14 1 2.990 2.418 1.178 121.227 o
-21 14 2 2.205 2.326 1.168 123.344 o
-21 14 3 4.160 4.195 1.666 60.650 o
-21 14 5 4.245 4.713 1.503 74.472 o
-21 14 6 1.860 1.534 1.432 82.050 o
-21 14 7 0.094 0.559 1.392 86.911 o
-21 14 9 5.991 5.292 1.310 98.025 o
-21 14 10 2.327 2.235 1.229 111.415 o
-21 14 11 3.330 4.023 1.290 101.136 o
-21 14 12 4.414 5.150 1.158 125.518 o
-21 15 2 2.460 1.646 1.574 67.897 o
-21 15 3 0.959 2.306 1.564 68.782 o
-21 15 4 10.374 11.316 1.635 62.931 o
-21 15 5 3.924 3.637 1.503 74.472 o
-21 15 6 6.323 7.222 1.564 68.782 o
-21 15 8 20.105 21.565 1.605 65.343 o
-21 15 9 5.048 3.454 1.300 99.562 o
-21 15 10 10.873 10.747 1.503 74.472 o
-20 0 -8 8.391 8.086 2.011 41.609 o
-20 0 -6 6.594 5.831 1.940 44.715 o
-20 0 -4 7.465 6.196 1.605 65.343 o
-20 0 0 18.319 20.438 2.397 29.288 o
-20 0 2 15.453 14.709 2.235 33.703 o
-20 0 4 177.149 198.354 4.744 7.480 o
-20 0 6 75.425 69.744 3.596 13.017 o
-20 0 8 259.695 240.764 7.436 3.044 o
-20 0 10 55.959 55.290 2.976 19.001 o
-20 0 12 49.247 47.356 2.915 19.804 o
-20 0 14 1.145 2.235 2.001 42.032 o
-20 0 16 0.183 0.152 1.950 44.250 o
-20 0 18 16.141 14.841 2.306 31.657 o
-20 0 20 7.002 15.907 2.235 33.703 o
-20 1 -8 0.408 0.030 1.249 107.821 o
-20 1 -7 21.147 19.676 1.635 62.931 o
-20 1 -6 0.278 0.152 1.138 130.041 o
-20 1 -5 4.781 3.718 1.107 137.297 o
-20 1 -4 1.270 0.975 1.036 156.789 o
-20 1 -2 3.631 4.236 1.138 130.041 o
-20 1 -1 18.869 18.619 1.503 74.472 o
-20 1 1 0.548 0.599 1.290 101.136 o
-20 1 2 22.035 23.099 1.717 57.114 o
-20 1 3 18.267 16.547 1.574 67.897 o
-20 1 4 5.745 5.719 1.361 90.846 o
-20 1 5 0.578 1.646 1.290 101.136 o
-20 1 6 30.111 35.949 2.600 24.891 o
-20 1 7 17.334 19.503 1.676 59.917 o
-20 1 8 1.548 2.021 1.188 119.163 o
-20 1 9 0.973 1.046 1.209 115.192 o
-20 1 10 0.358 0.884 1.087 142.478 o
-20 1 11 2.394 4.063 1.158 125.518 o
-20 1 12 21.497 21.677 1.432 82.050 o
-20 1 13 9.675 7.751 1.524 72.499 o
-20 1 14 4.982 4.581 1.463 78.666 o
-20 1 15 0.162 0.782 1.412 84.428 o
-20 1 16 1.251 0.894 1.371 89.505 o
-20 1 17 0.866 1.544 1.371 89.505 o
-20 1 18 0.869 0.538 1.371 89.505 o
-20 1 19 2.066 2.133 1.392 86.911 o
-20 1 21 2.309 3.261 1.371 89.505 o
-20 2 -9 25.488 22.236 1.656 61.396 o
-20 2 -7 4.346 3.626 1.310 98.025 o
-20 2 -6 1.419 0.823 1.138 130.041 o
-20 2 -5 1.165 1.046 1.036 156.789 o
-20 2 -4 0.273 0.447 1.036 156.789 o
-20 2 -3 7.644 7.283 1.188 119.163 o
-20 2 -2 15.653 17.390 1.483 76.526 o
-20 2 -1 7.703 10.564 1.351 92.217 o
-20 2 0 42.737 42.288 2.093 38.440 o
-20 2 1 6.786 7.659 1.442 80.898 o
-20 2 2 20.491 24.135 1.737 55.786 o
-20 2 3 29.823 34.242 2.103 38.069 o
-20 2 4 28.919 24.785 2.123 37.344 o
-20 2 5 32.083 28.788 2.336 30.836 o
-20 2 6 43.539 49.937 2.895 20.083 o
-20 2 7 69.127 71.471 2.692 23.229 o
-20 2 8 4.193 4.388 1.371 89.505 o
-20 2 9 8.171 8.289 1.188 119.163 o
-20 2 10 2.201 3.159 1.006 166.435 o
-20 2 11 12.297 12.789 1.290 101.136 o
-20 2 12 16.113 13.784 1.321 96.522 o
-20 2 13 4.447 3.322 1.422 83.226 o
-20 2 14 2.148 0.772 1.422 83.226 o
-20 2 15 0.931 0.325 1.402 85.656 o
-20 2 17 3.085 1.971 1.371 89.505 o
-20 2 18 0.756 0.691 1.361 90.846 o
-20 2 19 0.208 0.650 1.321 96.522 o
-20 2 20 9.563 9.965 1.534 71.542 o
-20 2 21 15.694 15.176 1.585 67.029 o
-20 3 -9 1.153 2.123 1.290 101.136 o
-20 3 -8 2.702 1.656 1.280 102.748 o
-20 3 -7 0.556 1.402 1.260 106.089 o
-20 3 -6 3.673 3.769 1.199 117.152 o
-20 3 -5 7.037 8.015 1.178 121.227 o
-20 3 -4 0.140 0.416 1.026 159.909 o
-20 3 -3 0.322 0.630 1.077 145.179 o
-20 3 -2 24.291 22.845 1.574 67.897 o
-20 3 -1 8.668 10.920 1.361 90.846 o
-20 3 0 40.989 39.860 2.001 42.032 o
-20 3 1 8.258 8.116 1.473 77.585 o
-20 3 3 2.517 3.017 1.625 63.720 o
-20 3 4 8.256 7.029 1.717 57.114 o
-20 3 5 2.466 2.418 1.585 67.029 o
-20 3 6 0.122 0.508 1.290 101.136 o
-20 3 7 0.008 0.061 1.290 101.136 o
-20 3 8 1.030 0.325 1.270 104.399 o
-20 3 9 12.347 13.094 1.260 106.089 o
-20 3 10 4.652 4.297 1.026 159.909 o
-20 3 11 6.371 5.363 1.036 156.789 o
-20 3 12 0.053 0.467 1.097 139.852 o
-20 3 13 8.510 9.681 1.392 86.911 o
-20 3 14 19.746 18.975 1.737 55.786 o
-20 3 15 7.477 5.231 1.493 75.488 o
-20 3 16 5.579 3.220 1.412 84.428 o
-20 3 17 20.115 17.654 1.646 62.156 o
-20 3 18 1.752 0.284 1.351 92.217 o
-20 3 19 6.643 5.577 1.442 80.898 o
-20 3 20 0.173 1.767 1.371 89.505 o
-20 3 21 5.538 5.628 1.412 84.428 o
-20 4 -9 36.433 33.217 1.869 48.181 o
-20 4 -8 0.256 0.264 1.239 109.596 o
-20 4 -7 0.979 0.122 1.239 109.596 o
-20 4 -6 6.578 4.845 1.219 113.280 o
-20 4 -5 0.045 0.366 1.036 156.789 o
-20 4 -4 0.006 0.772 1.046 153.759 o
-20 4 -2 5.831 6.207 1.280 102.748 o
-20 4 -1 1.165 3.261 1.209 115.192 o
-20 4 0 0.735 0.985 1.361 90.846 o
-20 4 1 53.311 54.792 2.570 25.484 o
-20 4 2 3.086 2.032 1.585 67.029 o
-20 4 3 11.498 10.778 1.808 51.484 o
-20 4 4 2.534 3.576 1.635 62.931 o
-20 4 5 69.731 71.481 2.712 22.882 o
-20 4 6 12.055 13.896 1.585 67.029 o
-20 4 7 65.496 68.576 2.661 23.764 o
-20 4 8 2.874 1.219 1.300 99.562 o
-20 4 9 12.221 12.880 1.270 104.399 o
-20 4 10 3.356 2.844 1.006 166.435 o
-20 4 11 2.668 3.555 1.006 166.435 o
-20 4 13 21.156 19.676 1.351 92.217 o
-20 4 15 4.489 2.834 1.453 79.771 o
-20 4 16 1.183 1.331 1.381 88.194 o
-20 4 17 0.867 1.168 1.361 90.846 o
-20 4 19 0.947 0.711 1.402 85.656 o
-20 4 21 4.924 5.455 1.392 86.911 o
-20 5 -9 2.783 3.474 1.290 101.136 o
-20 5 -8 0.191 0.173 1.229 111.415 o
-20 5 -7 0.073 0.488 1.209 115.192 o
-20 5 -6 2.194 1.503 1.148 127.749 o
-20 5 -5 16.025 15.643 1.300 99.562 o
-20 5 -4 0.036 0.376 1.138 130.041 o
-20 5 -3 6.450 7.852 1.280 102.748 o
-20 5 -2 4.044 3.301 1.290 101.136 o
-20 5 -1 2.945 3.830 1.442 80.898 o
-20 5 0 11.988 11.499 1.595 66.178 o
-20 5 2 1.263 0.071 1.351 92.217 o
-20 5 3 2.864 1.534 1.595 66.178 o
-20 5 4 36.392 38.316 2.560 25.687 o
-20 5 5 9.406 13.673 1.869 48.181 o
-20 5 6 4.854 4.551 1.646 62.156 o
-20 5 7 0.239 0.081 1.473 77.585 o
-20 5 9 6.753 5.597 1.158 125.518 o
-20 5 11 18.856 18.315 1.229 111.415 o
-20 5 12 0.859 1.676 1.067 147.957 o
-20 5 13 44.071 48.057 1.950 44.250 o
-20 5 14 12.618 12.301 1.361 90.846 o
-20 5 15 27.150 24.836 1.778 53.265 o
-20 5 16 1.567 0.609 1.361 90.846 o
-20 5 17 20.695 20.163 1.696 58.490 o
-20 5 18 2.676 2.001 1.392 86.911 o
-20 5 19 3.615 3.474 1.432 82.050 o
-20 5 20 1.724 1.595 1.351 92.217 o
-20 5 21 0.691 1.747 1.321 96.522 o
-20 6 -9 25.775 22.632 1.615 64.524 o
-20 6 -8 10.783 8.959 1.402 85.656 o
-20 6 -7 2.314 2.793 1.280 102.748 o
-20 6 -6 8.492 6.806 1.249 107.821 o
-20 6 -5 0.024 1.310 1.077 145.179 o
-20 6 -4 2.865 3.220 1.280 102.748 o
-20 6 -3 0.844 0.670 1.341 93.620 o
-20 6 -2 2.834 2.793 1.453 79.771 o
-20 6 -1 19.255 20.052 1.808 51.484 o
-20 6 1 25.259 23.282 1.839 49.792 o
-20 6 2 0.906 1.625 1.361 90.846 o
-20 6 4 16.765 15.633 1.960 43.793 o
-20 6 5 34.655 33.054 2.489 27.176 o
-20 6 7 29.005 28.869 2.174 35.620 o
-20 6 8 20.758 21.383 2.021 41.192 o
-20 6 9 6.127 4.165 1.270 104.399 o
-20 6 10 4.053 6.328 1.178 121.227 o
-20 6 11 6.260 6.054 1.067 147.957 o
-20 6 12 4.283 4.124 1.117 134.812 o
-20 6 13 19.438 20.245 1.381 88.194 o
-20 6 14 0.517 0.640 1.158 125.518 o
-20 6 15 1.580 1.381 1.138 130.041 o
-20 6 16 0.757 0.528 1.138 130.041 o
-20 6 17 6.459 7.903 1.483 76.526 o
-20 6 18 1.944 1.158 1.432 82.050 o
-20 6 19 1.817 1.331 1.412 84.428 o
-20 7 -8 2.629 2.976 1.107 137.297 o
-20 7 -7 4.517 4.957 1.138 130.041 o
-20 7 -6 1.540 1.117 1.117 134.812 o
-20 7 -5 14.510 17.736 1.605 65.343 o
-20 7 -4 4.042 4.500 1.239 109.596 o
-20 7 -3 1.802 0.995 1.219 113.280 o
-20 7 -2 4.015 3.352 1.412 84.428 o
-20 7 -1 25.559 25.943 1.910 46.153 o
-20 7 0 2.964 4.144 1.453 79.771 o
-20 7 1 27.738 25.446 1.869 48.181 o
-20 7 2 6.231 4.947 1.453 79.771 o
-20 7 3 21.145 19.777 1.757 54.503 o
-20 7 4 10.618 11.072 1.808 51.484 o
-20 7 5 2.793 3.657 1.625 63.720 o
-20 7 6 8.333 8.096 1.747 55.139 o
-20 7 7 1.923 0.396 1.534 71.542 o
-20 7 8 4.054 5.953 1.666 60.650 o
-20 7 9 8.700 9.162 1.534 71.542 o
-20 7 10 25.840 27.487 1.503 74.472 o
-20 7 11 36.175 34.730 1.646 62.156 o
-20 7 12 15.848 16.070 1.473 77.585 o
-20 7 13 66.985 69.257 2.255 33.099 o
-20 7 15 27.207 24.531 1.493 75.488 o
-20 7 16 1.389 2.550 1.138 130.041 o
-20 7 17 36.367 33.450 1.737 55.786 o
-20 7 18 1.085 1.117 1.402 85.656 o
-20 7 19 5.651 4.835 1.432 82.050 o
-20 7 20 0.060 1.392 1.331 95.054 o
-20 8 -8 6.937 7.954 1.341 93.620 o
-20 8 -7 2.414 2.093 1.219 113.280 o
-20 8 -6 11.589 10.371 1.463 78.666 o
-20 8 -5 14.330 17.573 1.605 65.343 o
-20 8 -4 8.377 9.660 1.331 95.054 o
-20 8 -3 0.011 0.366 1.168 123.344 o
-20 8 -2 4.416 3.972 1.219 113.280 o
-20 8 -1 19.148 16.273 1.442 80.898 o
-20 8 0 0.074 0.620 1.188 119.163 o
-20 8 1 6.081 6.907 1.300 99.562 o
-20 8 2 7.750 7.182 1.310 98.025 o
-20 8 3 0.685 1.148 1.209 115.192 o
-20 8 4 21.608 19.534 2.042 40.376 o
-20 8 5 19.854 20.275 2.032 40.781 o
-20 8 6 3.326 4.276 1.625 63.720 o
-20 8 8 2.511 2.093 1.564 68.782 o
-20 8 9 27.099 29.346 1.900 46.648 o
-20 8 11 0.179 0.681 1.117 134.812 o
-20 8 12 0.598 0.965 1.219 113.280 o
-20 8 13 0.071 1.077 1.188 119.163 o
-20 8 14 0.924 1.432 1.331 95.054 o
-20 8 15 0.681 1.747 1.321 96.522 o
-20 8 16 0.203 0.163 1.280 102.748 o
-20 8 17 2.942 2.885 1.199 117.152 o
-20 8 18 1.132 1.920 1.158 125.518 o
-20 8 19 1.753 1.717 1.371 89.505 o
-20 8 20 5.820 6.379 1.392 86.911 o
-20 9 -7 7.163 7.476 1.564 68.782 o
-20 9 -6 0.603 1.117 1.300 99.562 o
-20 9 -5 1.440 0.640 1.290 101.136 o
-20 9 -4 39.185 41.912 2.093 38.440 o
-20 9 -3 3.029 2.702 1.219 113.280 o
-20 9 -2 10.611 10.737 1.371 89.505 o
-20 9 -1 9.353 8.106 1.300 99.562 o
-20 9 0 35.584 34.446 1.788 52.661 o
-20 9 1 7.557 6.999 1.331 95.054 o
-20 9 2 3.308 1.900 1.229 111.415 o
-20 9 3 16.308 15.765 1.453 79.771 o
-20 9 4 1.424 1.534 1.178 121.227 o
-20 9 5 3.106 2.793 1.371 89.505 o
-20 9 6 16.200 21.362 2.052 39.977 o
-20 9 7 0.551 1.747 1.595 66.178 o
-20 9 9 1.996 1.788 1.402 85.656 o
-20 9 10 41.762 44.329 1.889 47.151 o
-20 9 11 14.607 16.405 1.371 89.505 o
-20 9 12 30.717 29.296 1.625 63.720 o
-20 9 13 11.723 12.586 1.381 88.194 o
-20 9 14 78.154 81.964 2.712 22.882 o
-20 9 15 2.272 1.686 1.331 95.054 o
-20 9 16 36.079 35.116 1.991 42.462 o
-20 9 17 9.909 8.624 1.463 78.666 o
-20 9 18 63.082 70.730 2.550 25.892 o
-20 9 19 5.173 4.581 1.341 93.620 o
-20 10 -7 15.304 13.012 1.656 61.396 o
-20 10 -6 0.627 0.345 1.280 102.748 o
-20 10 -5 7.178 6.521 1.422 83.226 o
-20 10 -4 4.182 4.937 1.270 104.399 o
-20 10 -2 3.148 1.788 1.209 115.192 o
-20 10 -1 2.790 2.387 1.199 117.152 o
-20 10 0 0.002 3.921 1.229 111.415 o
-20 10 2 2.839 3.037 1.249 107.821 o
-20 10 3 2.460 0.528 1.209 115.192 o
-20 10 5 2.399 2.468 1.666 60.650 o
-20 10 6 2.241 1.950 1.646 62.156 o
-20 10 8 5.516 5.231 1.483 76.526 o
-20 10 9 17.670 16.557 1.412 84.428 o
-20 10 10 4.563 5.719 1.148 127.749 o
-20 10 11 2.626 2.275 1.128 132.394 o
-20 10 12 2.756 1.818 1.229 111.415 o
-20 10 13 4.862 5.028 1.270 104.399 o
-20 10 14 16.047 17.441 1.635 62.931 o
-20 10 15 2.749 5.678 1.422 83.226 o
-20 10 16 0.023 0.122 1.300 99.562 o
-20 10 17 4.548 4.856 1.381 88.194 o
-20 10 18 0.087 1.148 1.310 98.025 o
-20 10 19 2.285 1.920 1.290 101.136 o
-20 11 -6 15.264 17.644 1.595 66.178 o
-20 11 -4 0.083 0.427 1.158 125.518 o
-20 11 -1 6.805 5.790 1.290 101.136 o
-20 11 0 0.908 0.823 1.188 119.163 o
-20 11 2 4.263 3.789 1.249 107.821 o
-20 11 3 2.258 3.596 1.229 111.415 o
-20 11 4 1.683 1.483 1.168 123.344 o
-20 11 6 0.966 1.889 1.666 60.650 o
-20 11 8 2.097 1.260 1.351 92.217 o
-20 11 9 7.203 6.349 1.229 111.415 o
-20 11 10 29.345 27.640 1.422 83.226 o
-20 11 11 0.820 0.041 1.077 145.179 o
-20 11 12 69.356 69.297 2.194 34.963 o
-20 11 13 1.178 1.188 1.117 134.812 o
-20 11 14 14.836 15.948 1.605 65.343 o
-20 11 15 7.396 7.192 1.442 80.898 o
-20 11 16 21.905 22.144 1.686 59.197 o
-20 11 17 1.309 2.245 1.321 96.522 o
-20 11 18 2.682 2.672 1.321 96.522 o
-20 12 -5 0.906 0.386 1.260 106.089 o
-20 12 -4 2.027 2.773 1.331 95.054 o
-20 12 -3 0.383 0.325 1.168 123.344 o
-20 12 -2 3.676 3.748 1.229 111.415 o
-20 12 -1 0.454 0.112 1.168 123.344 o
-20 12 0 0.811 0.681 1.178 121.227 o
-20 12 1 0.082 0.122 1.168 123.344 o
-20 12 3 3.471 2.133 1.209 115.192 o
-20 12 4 24.000 24.684 1.585 67.029 o
-20 12 5 5.199 6.928 1.483 76.526 o
-20 12 6 22.497 22.927 2.103 38.069 o
-20 12 8 50.683 52.567 2.631 24.317 o
-20 12 9 2.557 2.296 1.168 123.344 o
-20 12 10 10.440 10.087 1.290 101.136 o
-20 12 11 0.304 0.437 1.077 145.179 o
-20 12 12 13.187 13.053 1.310 98.025 o
-20 12 13 1.381 1.453 1.128 132.394 o
-20 12 14 0.006 1.625 1.219 113.280 o
-20 12 15 2.704 1.676 1.219 113.280 o
-20 12 16 3.940 5.790 1.290 101.136 o
-20 13 -5 7.993 9.213 1.412 84.428 o
-20 13 -4 1.381 1.564 1.290 101.136 o
-20 13 -3 0.014 0.813 1.148 127.749 o
-20 13 -2 5.413 5.109 1.249 107.821 o
-20 13 -1 16.385 18.244 1.483 76.526 o
-20 13 0 6.245 5.892 1.270 104.399 o
-20 13 3 1.403 1.503 1.188 119.163 o
-20 13 4 0.089 0.477 1.168 123.344 o
-20 13 5 9.607 9.772 1.839 49.792 o
-20 13 6 2.090 1.879 1.432 82.050 o
-20 13 8 5.892 6.897 1.493 75.488 o
-20 13 9 11.171 12.352 1.351 92.217 o
-20 13 10 6.640 7.111 1.239 109.596 o
-20 13 11 3.432 1.321 1.097 139.852 o
-20 13 12 11.593 10.331 1.270 104.399 o
-20 13 13 16.891 19.259 1.381 88.194 o
-20 13 14 19.448 20.803 1.503 74.472 o
-20 13 15 0.488 1.463 1.199 117.152 o
-20 13 16 14.606 14.546 1.381 88.194 o
-20 13 17 4.692 5.374 1.503 74.472 o
-20 14 -3 0.693 1.219 1.158 125.518 o
-20 14 -2 2.569 2.590 1.188 119.163 o
-20 14 -1 1.897 2.722 1.199 117.152 o
-20 14 0 1.056 1.006 1.158 125.518 o
-20 14 1 0.425 0.792 1.168 123.344 o
-20 14 2 2.653 2.021 1.209 115.192 o
-20 14 3 21.782 21.311 1.544 70.604 o
-20 14 4 32.637 33.430 2.336 30.836 o
-20 14 5 6.181 7.578 1.798 52.068 o
-20 14 6 1.527 0.955 1.422 83.226 o
-20 14 7 12.738 12.129 1.656 61.396 o
-20 14 8 17.381 18.152 1.767 53.879 o
-20 14 9 9.274 9.620 1.321 96.522 o
-20 14 10 5.106 5.160 1.209 115.192 o
-20 14 11 4.871 4.185 1.158 125.518 o
-20 14 12 5.517 4.744 1.178 121.227 o
-20 14 13 0.262 2.265 1.117 134.812 o
-20 14 14 2.840 3.261 1.239 109.596 o
-20 14 16 6.470 7.222 1.747 55.139 o
-20 15 -2 3.274 3.169 1.188 119.163 o
-20 15 -1 3.318 3.728 1.209 115.192 o
-20 15 0 1.407 1.280 1.158 125.518 o
-20 15 1 7.915 7.710 1.290 101.136 o
-20 15 2 0.976 0.965 1.158 125.518 o
-20 15 3 2.079 1.717 1.351 92.217 o
-20 15 4 2.000 2.479 1.635 62.931 o
-20 15 5 1.255 1.229 1.595 66.178 o
-20 15 6 0.022 1.290 1.442 80.898 o
-20 15 7 0.057 0.904 1.442 80.898 o
-20 15 8 0.019 0.924 1.270 104.399 o
-20 15 9 11.806 11.103 1.341 93.620 o
-20 15 10 1.955 2.214 1.290 101.136 o
-20 15 11 26.665 27.244 1.473 77.585 o
-20 15 13 20.284 20.326 1.544 70.604 o
-20 15 14 0.223 0.061 1.341 93.620 o
-20 16 -1 1.276 0.234 1.128 132.394 o
-20 16 0 1.811 1.199 1.158 125.518 o
-20 16 2 1.750 1.920 1.351 92.217 o
-20 16 3 20.584 21.210 2.032 40.781 o
-20 16 4 0.890 1.432 1.585 67.029 o
-20 16 5 49.177 53.136 2.560 25.687 o
-20 16 6 0.274 2.032 1.463 78.666 o
-20 16 7 23.418 24.349 1.900 46.648 o
-20 16 8 1.565 2.275 1.310 98.025 o
-20 16 9 38.340 37.564 1.727 56.444 o
-20 16 10 2.656 2.306 1.310 98.025 o
-20 16 11 26.750 27.487 1.656 61.396 o
-20 16 13 4.938 4.906 1.260 106.089 o
-20 17 2 0.800 0.975 1.534 71.542 o
-20 17 4 2.678 3.322 1.625 63.720 o
-20 17 5 2.760 3.433 1.503 74.472 o
-20 17 7 3.365 3.179 1.310 98.025 o
-20 17 8 5.130 4.967 1.524 72.499 o
-20 17 10 1.392 1.321 1.463 78.666 o
-20 17 11 9.729 9.548 1.585 67.029 o
-20 18 5 14.893 15.623 1.737 55.786 o
-20 18 6 21.150 25.121 1.879 47.662 o
-20 18 7 5.056 6.532 1.544 70.604 o
-19 0 -11 9.507 10.646 2.103 38.069 o
-19 0 -9 3.258 3.078 1.889 47.151 o
-19 0 -7 1.260 1.219 1.839 49.792 o
-19 0 -5 13.104 15.592 1.879 47.662 o
-19 0 -3 3.079 1.270 1.503 74.472 o
-19 0 1 5.710 9.142 2.062 39.584 o
-19 0 3 100.774 110.051 4.002 10.508 o
-19 0 5 0.732 1.168 1.727 56.444 o
-19 0 7 0.637 0.701 1.635 62.931 o
-19 0 9 47.389 44.441 2.895 20.083 o
-19 0 11 50.255 50.424 2.905 19.943 o
-19 0 13 69.858 69.694 3.840 11.416 o
-19 0 17 0.833 0.020 1.971 43.342 o
-19 0 19 17.372 27.355 2.560 25.687 o
-19 0 21 7.710 7.476 2.103 38.069 o
-19 0 23 20.833 21.941 2.387 29.538 o
-19 1 -11 16.255 12.860 1.534 71.542 o
-19 1 -10 30.192 28.219 1.808 51.484 o
-19 1 -9 4.078 4.124 1.361 90.846 o
-19 1 -8 0.788 0.630 1.280 102.748 o
-19 1 -6 23.243 20.895 1.412 84.428 o
-19 1 -5 2.426 2.103 1.097 139.852 o
-19 1 -4 0.299 0.396 1.056 150.816 o
-19 1 -3 7.503 6.217 1.148 127.749 o
-19 1 -2 3.518 3.433 1.097 139.852 o
-19 1 -1 11.168 10.290 1.199 117.152 o
-19 1 0 67.132 67.967 2.306 31.657 o
-19 1 1 13.573 14.790 1.544 70.604 o
-19 1 2 23.298 24.968 1.727 56.444 o
-19 1 3 0.208 0.020 1.239 109.596 o
-19 1 4 110.109 118.167 2.844 20.806 o
-19 1 5 42.085 50.881 2.377 29.791 o
-19 1 6 71.919 82.208 2.773 21.887 o
-19 1 7 72.475 72.030 2.966 19.131 o
-19 1 8 55.520 57.910 2.235 33.703 o
-19 1 9 18.674 18.315 1.199 117.152 o
-19 1 10 48.285 50.170 2.062 39.584 o
-19 1 11 27.447 25.537 1.432 82.050 o
-19 1 12 107.386 113.352 2.418 28.798 o
-19 1 13 15.325 14.820 1.625 63.720 o
-19 1 14 10.325 10.259 1.544 70.604 o
-19 1 16 3.800 3.647 1.453 79.771 o
-19 1 17 2.188 1.574 1.412 84.428 o
-19 1 18 2.352 0.813 1.361 90.846 o
-19 1 19 4.356 4.632 1.442 80.898 o
-19 1 20 9.674 11.550 1.564 68.782 o
-19 1 21 0.632 0.549 1.351 92.217 o
-19 1 22 23.330 23.394 1.717 57.114 o
-19 1 23 10.655 11.123 1.503 74.472 o
-19 2 -11 5.758 4.632 1.371 89.505 o
-19 2 -10 5.803 4.449 1.371 89.505 o
-19 2 -8 0.542 0.193 1.290 101.136 o
-19 2 -6 5.951 4.734 1.188 119.163 o
-19 2 -4 0.016 0.305 1.067 147.957 o
-19 2 -3 5.754 5.323 1.138 130.041 o
-19 2 -2 74.723 74.244 2.164 35.955 o
-19 2 -1 2.564 1.960 1.158 125.518 o
-19 2 0 4.991 4.937 1.199 117.152 o
-19 2 1 4.005 4.541 1.188 119.163 o
-19 2 2 29.309 26.908 1.767 53.879 o
-19 2 3 1.015 0.701 1.229 111.415 o
-19 2 4 12.971 14.038 1.493 75.488 o
-19 2 5 16.687 18.701 1.900 46.648 o
-19 2 6 5.221 2.854 1.503 74.472 o
-19 2 7 22.421 21.383 1.666 60.650 o
-19 2 8 23.198 20.560 1.463 78.666 o
-19 2 9 3.895 3.362 0.995 169.849 o
-19 2 10 16.883 16.689 1.199 117.152 o
-19 2 11 0.092 1.412 0.975 177.000 o
-19 2 12 9.030 8.949 1.219 113.280 o
-19 2 13 2.234 2.793 1.402 85.656 o
-19 2 14 14.911 13.977 1.646 62.156 o
-19 2 15 2.423 1.767 1.402 85.656 o
-19 2 16 6.006 5.282 1.473 77.585 o
-19 2 19 0.771 1.361 1.361 90.846 o
-19 2 20 0.044 0.457 1.351 92.217 o
-19 2 21 3.730 6.217 1.473 77.585 o
-19 2 22 0.008 1.351 1.341 93.620 o
-19 2 23 6.284 6.938 1.422 83.226 o
-19 3 -11 7.652 5.841 1.381 88.194 o
-19 3 -10 8.437 7.425 1.422 83.226 o
-19 3 -8 0.356 0.274 1.280 102.748 o
-19 3 -7 0.010 0.071 1.249 107.821 o
-19 3 -6 1.339 1.605 1.209 115.192 o
-19 3 -5 0.020 0.315 1.056 150.816 o
-19 3 -3 3.424 2.875 1.097 139.852 o
-19 3 -2 1.199 1.331 1.067 147.957 o
-19 3 -1 16.702 14.394 1.402 85.656 o
-19 3 0 10.569 8.685 1.270 104.399 o
-19 3 1 48.925 50.251 2.153 36.295 o
-19 3 2 0.243 0.995 1.290 101.136 o
-19 3 3 87.658 99.548 3.413 14.449 o
-19 3 4 2.788 1.778 1.524 72.499 o
-19 3 5 34.455 34.273 2.387 29.538 o
-19 3 6 15.500 15.115 1.818 50.911 o
-19 3 7 53.191 57.728 2.550 25.892 o
-19 3 8 9.119 8.533 1.270 104.399 o
-19 3 9 1.037 0.691 0.955 184.612 o
-19 3 10 14.475 13.530 1.128 132.394 o
-19 3 11 7.141 6.725 1.036 156.789 o
-19 3 12 34.171 32.323 1.422 83.226 o
-19 3 13 7.146 6.125 1.361 90.846 o
-19 3 14 13.133 11.986 1.595 66.178 o
-19 3 16 5.123 4.490 1.483 76.526 o
-19 3 17 12.245 11.844 1.625 63.720 o
-19 3 18 9.063 8.939 1.524 72.499 o
-19 3 19 3.122 4.642 1.422 83.226 o
-19 3 20 2.334 2.489 1.402 85.656 o
-19 3 21 28.052 28.137 1.818 50.911 o
-19 3 22 0.553 2.428 1.361 90.846 o
-19 3 23 17.826 16.283 1.564 68.782 o
-19 4 -10 2.565 2.021 1.310 98.025 o
-19 4 -9 0.305 0.772 1.270 104.399 o
-19 4 -8 2.659 2.468 1.310 98.025 o
-19 4 -7 4.282 1.574 1.290 101.136 o
-19 4 -6 2.100 3.078 1.229 111.415 o
-19 4 -5 15.979 13.937 1.300 99.562 o
-19 4 -4 1.524 2.265 1.097 139.852 o
-19 4 -3 10.417 8.746 1.199 117.152 o
-19 4 -2 2.150 3.535 1.219 113.280 o
-19 4 -1 24.829 24.196 1.554 69.684 o
-19 4 0 10.058 8.472 1.280 102.748 o
-19 4 1 23.882 21.951 1.727 56.444 o
-19 4 2 4.011 2.418 1.341 93.620 o
-19 4 3 11.107 9.894 1.788 52.661 o
-19 4 4 18.512 20.235 1.981 42.899 o
-19 4 5 8.504 8.868 1.727 56.444 o
-19 4 6 0.197 0.995 1.290 101.136 o
-19 4 7 7.508 6.115 1.402 85.656 o
-19 4 8 14.554 12.799 1.351 92.217 o
-19 4 9 3.973 4.530 1.067 147.957 o
-19 4 10 26.451 23.130 1.260 106.089 o
-19 4 11 0.044 1.971 0.955 184.612 o
-19 4 12 18.289 17.878 1.229 111.415 o
-19 4 14 0.619 0.305 1.128 132.394 o
-19 4 15 8.974 7.131 1.493 75.488 o
-19 4 17 21.485 18.772 1.707 57.796 o
-19 4 18 6.192 5.150 1.432 82.050 o
-19 4 19 13.192 12.901 1.585 67.029 o
-19 4 20 4.179 4.856 1.483 76.526 o
-19 4 21 4.720 4.795 1.442 80.898 o
-19 4 22 0.756 0.163 1.321 96.522 o
-19 5 -11 4.046 2.082 1.290 101.136 o
-19 5 -10 5.419 5.262 1.371 89.505 o
-19 5 -9 26.283 25.933 1.767 53.879 o
-19 5 -8 0.181 0.061 1.260 106.089 o
-19 5 -7 4.453 4.378 1.341 93.620 o
-19 5 -5 0.007 0.274 1.067 147.957 o
-19 5 -4 10.275 11.204 1.239 109.596 o
-19 5 -3 0.766 1.128 1.178 121.227 o
-19 5 -2 2.926 2.946 1.199 117.152 o
-19 5 -1 5.314 4.551 1.219 113.280 o
-19 5 0 42.630 43.080 2.326 31.106 o
-19 5 1 104.778 107.857 2.915 19.804 o
-19 5 2 6.620 5.242 1.402 85.656 o
-19 5 4 2.883 1.879 1.544 70.604 o
-19 5 5 66.301 71.319 3.037 18.246 o
-19 5 6 15.090 14.292 1.686 59.197 o
-19 5 7 64.434 74.661 2.672 23.583 o
-19 5 8 3.847 3.200 1.168 123.344 o
-19 5 9 28.956 24.846 1.381 88.194 o
-19 5 10 11.509 12.444 1.138 130.041 o
-19 5 11 15.028 14.455 1.158 125.518 o
-19 5 12 4.269 2.560 1.056 150.816 o
-19 5 13 43.921 45.995 1.910 46.153 o
-19 5 14 10.495 9.945 1.321 96.522 o
-19 5 15 1.161 0.244 1.148 127.749 o
-19 5 16 9.423 7.811 1.534 71.542 o
-19 5 17 0.537 1.168 1.402 85.656 o
-19 5 18 32.157 28.960 1.859 48.709 o
-19 5 20 11.977 11.428 1.574 67.897 o
-19 5 21 3.605 3.718 1.412 84.428 o
-19 5 22 11.572 12.413 1.514 73.475 o
-19 6 -11 17.682 16.883 1.341 93.620 o
-19 6 -10 18.745 15.217 1.331 95.054 o
-19 6 -9 0.453 0.071 1.087 142.478 o
-19 6 -8 7.282 7.415 1.229 111.415 o
-19 6 -7 4.595 4.937 1.117 134.812 o
-19 6 -6 1.423 2.661 1.036 156.789 o
-19 6 -5 56.705 56.976 1.889 47.151 o
-19 6 -4 0.089 0.051 0.955 184.612 o
-19 6 -3 17.716 16.212 1.290 101.136 o
-19 6 -2 7.416 6.755 1.270 104.399 o
-19 6 -1 47.233 48.006 2.164 35.955 o
-19 6 0 1.630 0.254 1.341 93.620 o
-19 6 1 5.567 4.805 1.422 83.226 o
-19 6 2 6.435 5.323 1.432 82.050 o
-19 6 3 75.305 76.774 2.672 23.583 o
-19 6 4 2.360 1.381 1.524 72.499 o
-19 6 5 2.109 0.884 1.503 74.472 o
-19 6 6 1.038 0.863 1.483 76.526 o
-19 6 7 31.611 29.580 2.103 38.069 o
-19 6 8 6.146 4.541 1.371 89.505 o
-19 6 9 8.553 8.431 1.158 125.518 o
-19 6 10 4.116 3.951 1.006 166.435 o
-19 6 11 10.162 8.746 1.077 145.179 o
-19 6 12 3.971 3.210 1.087 142.478 o
-19 6 13 43.316 49.733 2.021 41.192 o
-19 6 14 16.950 15.775 1.412 84.428 o
-19 6 15 2.064 2.093 1.188 119.163 o
-19 6 16 0.042 0.142 1.148 127.749 o
-19 6 17 28.578 27.244 1.625 63.720 o
-19 6 18 6.237 7.476 1.564 68.782 o
-19 6 20 1.142 1.219 1.381 88.194 o
-19 6 21 3.577 4.459 1.402 85.656 o
-19 6 22 4.200 4.337 1.351 92.217 o
-19 7 -10 8.336 8.878 1.219 113.280 o
-19 7 -9 10.958 11.529 1.290 101.136 o
-19 7 -8 3.131 3.220 1.128 132.394 o
-19 7 -7 0.522 0.416 1.016 163.123 o
-19 7 -6 15.062 11.031 1.188 119.163 o
-19 7 -5 0.024 0.681 0.935 192.726 o
-19 7 -4 14.161 14.536 1.442 80.898 o
-19 7 -3 5.871 5.414 1.270 104.399 o
-19 7 -2 1.830 3.108 1.209 115.192 o
-19 7 -1 12.094 12.829 1.381 88.194 o
-19 7 0 18.410 17.553 1.463 78.666 o
-19 7 1 13.975 14.231 1.381 88.194 o
-19 7 2 20.798 23.302 1.534 71.542 o
-19 7 3 3.126 2.072 1.158 125.518 o
-19 7 4 67.667 65.976 2.296 31.937 o
-19 7 6 4.509 4.378 1.564 68.782 o
-19 7 7 14.265 14.973 1.818 50.911 o
-19 7 8 16.128 15.440 1.585 67.029 o
-19 7 9 3.109 2.590 1.158 125.518 o
-19 7 10 4.155 3.850 1.107 137.297 o
-19 7 11 13.846 11.803 1.249 107.821 o
-19 7 12 5.547 4.916 1.128 132.394 o
-19 7 13 47.263 46.686 1.859 48.709 o
-19 7 14 25.395 23.739 1.524 72.499 o
-19 7 15 5.559 4.906 1.229 111.415 o
-19 7 16 3.462 1.910 1.178 121.227 o
-19 7 17 0.007 0.295 1.107 137.297 o
-19 7 18 43.620 41.262 1.940 44.715 o
-19 7 19 3.489 2.804 1.442 80.898 o
-19 7 20 32.104 32.810 1.910 46.153 o
-19 7 21 6.001 6.196 1.422 83.226 o
-19 7 22 28.624 28.331 1.707 57.796 o
-19 8 -10 0.644 0.467 1.067 147.957 o
-19 8 -9 2.782 2.225 1.117 134.812 o
-19 8 -8 2.384 2.265 1.117 134.812 o
-19 8 -7 3.056 3.362 1.077 145.179 o
-19 8 -6 2.831 3.240 1.178 121.227 o
-19 8 -5 13.677 14.048 1.402 85.656 o
-19 8 -4 21.303 22.520 1.574 67.897 o
-19 8 -3 16.615 14.648 1.442 80.898 o
-19 8 -2 0.866 1.300 1.199 117.152 o
-19 8 -1 27.637 28.056 1.646 62.156 o
-19 8 0 37.244 39.545 1.950 44.250 o
-19 8 1 102.265 106.801 2.580 25.284 o
-19 8 2 60.696 66.941 2.336 30.836 o
-19 8 3 110.817 114.226 2.641 24.131 o
-19 8 4 27.776 27.061 1.595 66.178 o
-19 8 5 2.833 2.387 1.300 99.562 o
-19 8 6 4.867 4.266 1.605 65.343 o
-19 8 7 4.096 3.525 1.595 66.178 o
-19 8 8 5.917 6.674 1.453 79.771 o
-19 8 9 1.027 0.884 1.148 127.749 o
-19 8 10 32.351 32.221 1.605 65.343 o
-19 8 11 26.180 28.219 1.595 66.178 o
-19 8 12 25.937 26.908 1.666 60.650 o
-19 8 13 12.744 11.580 1.392 86.911 o
-19 8 14 9.764 8.228 1.493 75.488 o
-19 8 15 2.407 1.453 1.158 125.518 o
-19 8 16 10.651 11.052 1.310 98.025 o
-19 8 17 15.512 15.775 1.412 84.428 o
-19 8 18 12.499 11.225 1.331 95.054 o
-19 8 19 6.665 7.050 1.260 106.089 o
-19 8 20 2.111 1.158 1.341 93.620 o
-19 8 21 0.764 0.711 1.290 101.136 o
-19 9 -8 5.602 4.612 1.290 101.136 o
-19 9 -7 7.762 7.629 1.260 106.089 o
-19 9 -5 9.742 8.980 1.463 78.666 o
-19 9 -4 0.440 0.945 1.158 125.518 o
-19 9 -3 0.263 1.402 1.219 113.280 o
-19 9 -2 3.573 3.951 1.270 104.399 o
-19 9 0 3.331 1.402 1.199 117.152 o
-19 9 1 34.138 33.105 1.869 48.181 o
-19 9 2 5.624 5.688 1.290 101.136 o
-19 9 3 38.511 42.704 2.093 38.440 o
-19 9 4 8.078 4.561 1.239 109.596 o
-19 9 5 7.572 6.095 1.239 109.596 o
-19 9 6 3.429 2.641 1.554 69.684 o
-19 9 7 2.989 2.225 1.564 68.782 o
-19 9 8 2.226 2.509 1.239 109.596 o
-19 9 9 1.291 0.152 1.056 150.816 o
-19 9 10 2.507 2.082 1.026 159.909 o
-19 9 11 0.768 0.386 1.006 166.435 o
-19 9 12 4.641 3.108 1.249 107.821 o
-19 9 13 14.735 13.703 1.432 82.050 o
-19 9 14 5.299 2.875 1.392 86.911 o
-19 9 15 4.231 4.876 1.422 83.226 o
-19 9 16 8.944 11.031 1.503 74.472 o
-19 9 17 21.936 20.773 1.656 61.396 o
-19 9 18 0.784 1.585 1.168 123.344 o
-19 9 19 45.262 44.746 2.001 42.032 o
-19 9 20 7.138 6.867 1.219 113.280 o
-19 9 21 31.967 34.212 1.920 45.666 o
-19 10 -9 2.834 2.702 1.249 107.821 o
-19 10 -8 0.110 0.863 1.199 117.152 o
-19 10 -7 0.467 0.691 1.128 132.394 o
-19 10 -6 33.060 35.908 2.042 40.376 o
-19 10 -5 5.473 5.404 1.402 85.656 o
-19 10 -4 41.406 39.291 2.021 41.192 o
-19 10 -3 0.333 2.032 1.199 117.152 o
-19 10 -2 44.276 49.794 2.346 30.570 o
-19 10 -1 5.525 5.394 1.300 99.562 o
-19 10 0 42.115 41.770 2.062 39.584 o
-19 10 1 1.485 1.117 1.229 111.415 o
-19 10 2 56.520 53.888 2.275 32.510 o
-19 10 3 4.974 5.719 1.270 104.399 o
-19 10 4 20.003 18.965 1.493 75.488 o
-19 10 5 3.797 1.859 1.178 121.227 o
-19 10 6 4.829 5.089 1.676 59.917 o
-19 10 7 0.261 0.589 1.554 69.684 o
-19 10 10 13.565 13.866 1.199 117.152 o
-19 10 12 37.645 39.971 1.859 48.709 o
-19 10 13 0.001 0.670 1.117 134.812 o
-19 10 14 21.706 19.757 1.544 70.604 o
-19 10 15 6.374 7.395 1.351 92.217 o
-19 10 16 38.889 40.083 2.265 32.802 o
-19 10 17 9.731 9.579 1.483 76.526 o
-19 10 18 33.684 29.996 1.910 46.153 o
-19 10 19 2.814 2.946 1.331 95.054 o
-19 10 20 7.566 8.269 1.402 85.656 o
-19 11 -9 0.543 1.767 1.188 119.163 o
-19 11 -8 2.247 1.442 1.219 113.280 o
-19 11 -7 1.042 0.701 1.280 102.748 o
-19 11 -6 3.236 4.612 1.371 89.505 o
-19 11 -5 8.291 8.411 1.473 77.585 o
-19 11 -4 0.274 0.762 1.199 117.152 o
-19 11 -3 24.370 26.136 1.615 64.524 o
-19 11 -2 12.665 11.407 1.392 86.911 o
-19 11 -1 9.204 9.376 1.402 85.656 o
-19 11 0 0.745 1.737 1.239 109.596 o
-19 11 1 1.304 0.762 1.209 115.192 o
-19 11 2 4.673 5.140 1.290 101.136 o
-19 11 3 4.971 4.439 1.270 104.399 o
-19 11 4 4.801 3.576 1.239 109.596 o
-19 11 5 4.249 4.856 1.249 107.821 o
-19 11 7 0.827 1.016 1.574 67.897 o
-19 11 8 15.782 15.704 1.524 72.499 o
-19 11 9 0.605 1.067 1.087 142.478 o
-19 11 10 2.989 1.879 1.056 150.816 o
-19 11 11 2.405 2.570 1.138 130.041 o
-19 11 12 0.599 0.112 1.117 134.812 o
-19 11 13 2.131 1.412 1.148 127.749 o
-19 11 14 1.901 1.686 1.219 113.280 o
-19 11 15 12.505 11.986 1.381 88.194 o
-19 11 17 8.659 5.912 1.290 101.136 o
-19 11 18 3.595 4.246 1.402 85.656 o
-19 11 19 16.098 18.538 1.585 67.029 o
-19 12 -8 1.220 2.143 1.392 86.911 o
-19 12 -7 8.221 9.102 1.442 80.898 o
-19 12 -6 17.691 17.248 1.625 63.720 o
-19 12 -5 5.666 4.957 1.392 86.911 o
-19 12 -4 4.069 4.083 1.239 109.596 o
-19 12 -3 2.776 1.534 1.188 119.163 o
-19 12 -2 11.694 9.234 1.351 92.217 o
-19 12 -1 6.100 5.831 1.310 98.025 o
-19 12 0 13.088 13.155 1.473 77.585 o
-19 12 1 0.990 2.682 1.249 107.821 o
-19 12 2 37.063 38.671 2.021 41.192 o
-19 12 3 4.040 3.616 1.249 107.821 o
-19 12 4 0.948 0.518 1.188 119.163 o
-19 12 5 4.614 4.825 1.260 106.089 o
-19 12 6 11.378 10.991 1.554 69.684 o
-19 12 7 0.069 0.477 1.371 89.505 o
-19 12 9 41.647 39.047 1.828 50.347 o
-19 12 10 7.565 6.501 1.148 127.749 o
-19 12 11 13.515 13.175 1.300 99.562 o
-19 12 12 3.600 2.021 1.107 137.297 o
-19 12 13 22.258 22.063 1.422 83.226 o
-19 12 14 2.039 2.336 1.229 111.415 o
-19 12 15 5.197 6.054 1.310 98.025 o
-19 12 16 6.337 6.328 1.300 99.562 o
-19 12 17 1.127 1.544 1.209 115.192 o
-19 12 18 3.535 4.612 1.239 109.596 o
-19 12 19 1.379 1.991 1.310 98.025 o
-19 13 -7 0.419 0.132 1.260 106.089 o
-19 13 -6 3.929 4.276 1.361 90.846 o
-19 13 -5 4.417 4.094 1.361 90.846 o
-19 13 -4 1.703 1.615 1.199 117.152 o
-19 13 -2 1.384 1.585 1.209 115.192 o
-19 13 -1 0.244 1.453 1.178 121.227 o
-19 13 0 23.694 19.930 1.524 72.499 o
-19 13 1 7.220 6.552 1.290 101.136 o
-19 13 2 15.171 15.034 1.493 75.488 o
-19 13 3 0.289 1.310 1.229 111.415 o
-19 13 4 19.223 18.213 1.514 73.475 o
-19 13 5 12.537 11.184 1.402 85.656 o
-19 13 6 2.427 2.722 1.666 60.650 o
-19 13 7 4.867 4.480 1.493 75.488 o
-19 13 8 9.526 10.483 1.605 65.343 o
-19 13 9 29.863 30.027 1.828 50.347 o
-19 13 10 0.816 0.102 1.087 142.478 o
-19 13 11 14.457 13.855 1.300 99.562 o
-19 13 12 2.622 1.554 1.128 132.394 o
-19 13 13 8.775 8.827 1.249 107.821 o
-19 13 15 2.856 2.164 1.239 109.596 o
-19 13 16 0.042 0.366 1.188 119.163 o
-19 13 17 9.377 7.822 1.473 77.585 o
-19 13 18 5.261 5.272 1.402 85.656 o
-19 13 19 3.804 3.626 1.331 95.054 o
-19 14 -5 15.914 17.015 1.595 66.178 o
-19 14 -4 0.834 0.579 1.290 101.136 o
-19 14 -3 7.718 7.121 1.290 101.136 o
-19 14 -2 1.983 3.058 1.219 113.280 o
-19 14 -1 30.146 29.895 1.676 59.917 o
-19 14 0 12.565 12.596 1.402 85.656 o
-19 14 1 21.337 20.245 1.534 71.542 o
-19 14 2 2.261 3.911 1.229 111.415 o
-19 14 3 18.491 17.807 1.483 76.526 o
-19 14 4 3.695 2.011 1.219 113.280 o
-19 14 5 2.220 2.367 1.635 62.931 o
-19 14 6 7.240 6.247 1.707 57.796 o
-19 14 9 23.170 24.186 1.625 63.720 o
-19 14 11 21.936 23.404 1.534 71.542 o
-19 14 13 16.507 17.025 1.361 90.846 o
-19 14 14 2.381 3.220 1.148 127.749 o
-19 14 15 10.101 9.223 1.534 71.542 o
-19 14 16 5.191 5.414 1.442 80.898 o
-19 14 17 16.381 15.877 1.615 64.524 o
-19 14 18 1.216 1.503 1.300 99.562 o
-19 15 -6 8.864 6.867 2.834 20.956 o
-19 15 -5 0.721 0.620 1.270 104.399 o
-19 15 -4 3.843 4.896 1.351 92.217 o
-19 15 -3 3.496 3.078 1.209 115.192 o
-19 15 -1 2.264 1.514 1.188 119.163 o
-19 15 0 0.270 0.772 1.158 125.518 o
-19 15 1 0.703 1.707 1.188 119.163 o
-19 15 2 4.570 6.298 1.290 101.136 o
-19 15 3 44.433 47.509 2.184 35.289 o
-19 15 4 8.076 8.431 1.514 73.475 o
-19 15 5 13.496 16.497 1.971 43.342 o
-19 15 6 0.747 0.488 1.585 67.029 o
-19 15 7 16.383 16.832 1.757 54.503 o
-19 15 8 6.109 4.845 1.524 72.499 o
-19 15 9 8.734 7.080 1.392 86.911 o
-19 15 10 1.488 0.782 1.107 137.297 o
-19 15 11 21.405 21.748 1.524 72.499 o
-19 15 13 1.232 0.863 1.270 104.399 o
-19 15 14 2.055 0.995 1.239 109.596 o
-19 15 15 4.375 5.445 1.442 80.898 o
-19 15 17 0.067 0.284 1.290 101.136 o
-19 16 -4 2.666 2.357 1.280 102.748 o
-19 16 -2 13.417 13.896 1.392 86.911 o
-19 16 -1 1.255 1.117 1.178 121.227 o
-19 16 0 0.045 1.188 1.158 125.518 o
-19 16 1 14.570 12.799 1.402 85.656 o
-19 16 2 6.882 7.649 1.483 76.526 o
-19 16 3 9.369 9.701 1.534 71.542 o
-19 16 4 0.013 0.609 1.605 65.343 o
-19 16 5 0.921 0.569 1.574 67.897 o
-19 16 7 1.678 1.229 1.483 76.526 o
-19 16 8 9.304 8.787 1.432 82.050 o
-19 16 9 10.403 10.158 1.432 82.050 o
-19 16 10 8.007 7.436 1.351 92.217 o
-19 16 11 23.437 25.192 1.767 53.879 o
-19 16 12 18.898 19.239 1.686 59.197 o
-19 16 13 12.324 14.292 1.595 66.178 o
-19 16 14 8.306 8.868 1.361 90.846 o
-19 16 15 0.973 0.762 1.341 93.620 o
-19 16 16 5.959 5.719 1.412 84.428 o
-19 17 -3 1.382 1.879 1.138 130.041 o
-19 17 -2 0.987 0.863 1.158 125.518 o
-19 17 -1 3.160 3.433 1.199 117.152 o
-19 17 0 3.969 3.809 1.229 111.415 o
-19 17 1 7.453 7.202 1.453 79.771 o
-19 17 2 4.244 4.774 1.412 84.428 o
-19 17 3 16.969 19.971 1.707 57.796 o
-19 17 4 9.980 11.174 1.869 48.181 o
-19 17 5 14.361 14.810 1.950 44.250 o
-19 17 6 15.008 15.694 1.757 54.503 o
-19 17 7 13.242 13.957 1.707 57.796 o
-19 17 8 9.958 10.361 1.646 62.156 o
-19 17 9 26.956 27.985 1.950 44.250 o
-19 17 10 1.660 0.061 1.331 95.054 o
-19 17 11 25.541 25.761 1.798 52.068 o
-19 17 12 4.417 6.054 1.412 84.428 o
-19 17 13 9.426 10.686 1.503 74.472 o
-19 18 -2 0.889 0.173 1.219 113.280 o
-19 18 -1 5.837 7.019 1.392 86.911 o
-19 18 0 0.004 0.528 1.290 101.136 o
-19 18 1 2.044 2.854 1.310 98.025 o
-19 18 2 0.001 0.356 1.310 98.025 o
-19 18 3 5.390 3.474 1.635 62.931 o
-19 18 4 0.101 1.879 1.595 66.178 o
-19 18 5 5.309 4.805 1.534 71.542 o
-19 18 6 8.078 9.366 1.635 62.931 o
-19 18 7 1.601 0.071 1.422 83.226 o
-19 18 8 0.052 0.203 1.412 84.428 o
-19 18 9 8.192 10.585 1.635 62.931 o
-19 18 10 11.709 11.743 1.605 65.343 o
-19 18 12 8.993 11.539 1.534 71.542 o
-19 18 13 5.818 5.485 1.371 89.505 o
-19 19 1 3.328 3.047 1.321 96.522 o
-19 19 2 4.598 4.998 1.625 63.720 o
-19 19 3 4.497 5.973 1.656 61.396 o
-19 19 4 29.683 31.845 1.991 42.462 o
-19 19 5 0.584 0.762 1.432 82.050 o
-19 19 6 29.026 30.626 1.981 42.899 o
-19 19 7 3.348 2.316 1.483 76.526 o
-19 19 8 63.407 73.970 2.824 21.107 o
-19 19 9 2.645 3.200 1.676 59.917 o
-19 19 10 2.237 0.874 1.605 65.343 o
-19 20 5 0.776 3.017 3.586 13.091 o
-19 20 6 4.868 0.670 3.565 13.240 o
-18 0 -12 34.921 34.578 2.763 22.048 o
-18 0 -10 54.263 48.829 3.565 13.240 o
-18 0 -8 13.427 12.911 2.255 33.099 o
-18 0 -6 15.767 18.457 1.920 45.666 o
-18 0 -4 2.708 0.884 1.453 79.771 o
-18 0 -2 38.584 38.905 2.550 25.892 o
-18 0 0 0.504 3.677 1.473 77.585 o
-18 0 2 11.297 5.577 1.869 48.181 o
-18 0 6 53.885 58.703 3.200 16.440 o
-18 0 8 30.886 31.459 2.214 34.324 o
-18 0 10 164.954 164.823 3.677 12.448 o
-18 0 12 92.622 94.743 3.251 15.930 o
-18 0 14 0.407 0.102 1.960 43.793 o
-18 0 16 6.609 8.065 2.103 38.069 o
-18 0 18 8.483 14.404 2.286 32.222 o
-18 0 20 25.675 23.648 2.509 26.738 o
-18 0 22 0.822 0.589 1.900 46.648 o
-18 0 24 0.016 3.078 1.879 47.662 o
-18 1 -13 5.506 5.648 1.412 84.428 o
-18 1 -12 0.341 1.016 1.321 96.522 o
-18 1 -11 0.185 2.093 1.351 92.217 o
-18 1 -10 0.200 0.467 1.331 95.054 o
-18 1 -9 23.017 20.519 1.707 57.796 o
-18 1 -8 6.356 7.212 1.473 77.585 o
-18 1 -7 1.656 2.357 1.341 93.620 o
-18 1 -6 23.737 19.564 1.361 90.846 o
-18 1 -5 26.112 24.064 1.422 83.226 o
-18 1 -4 2.567 1.686 1.046 153.759 o
-18 1 -3 79.929 84.524 2.204 34.641 o
-18 1 -2 1.799 2.407 1.056 150.816 o
-18 1 -1 35.308 29.499 1.453 79.771 o
-18 1 0 44.106 36.894 1.646 62.156 o
-18 1 1 17.588 17.990 1.381 88.194 o
-18 1 2 3.389 4.866 1.280 102.748 o
-18 1 4 0.397 0.894 1.148 127.749 o
-18 1 5 55.636 60.003 2.275 32.510 o
-18 1 7 162.551 164.274 3.108 17.421 o
-18 1 8 14.759 13.916 1.168 123.344 o
-18 1 9 113.989 114.957 2.103 38.069 o
-18 1 10 69.224 70.659 1.930 45.186 o
-18 1 11 109.250 108.568 2.346 30.570 o
-18 1 12 43.630 45.914 2.052 39.977 o
-18 1 13 130.463 130.753 3.129 17.195 o
-18 1 14 40.545 36.264 2.093 38.440 o
-18 1 15 47.193 46.401 2.519 26.522 o
-18 1 16 9.857 9.630 1.534 71.542 o
-18 1 17 18.776 16.791 1.686 59.197 o
-18 1 18 1.680 1.696 1.402 85.656 o
-18 1 19 7.976 6.308 1.514 73.475 o
-18 1 20 1.451 0.620 1.351 92.217 o
-18 1 21 0.367 0.406 1.381 88.194 o
-18 1 23 7.645 7.253 1.453 79.771 o
-18 1 24 2.658 1.107 1.300 99.562 o
-18 2 -13 0.601 0.630 1.310 98.025 o
-18 2 -12 0.784 2.357 1.341 93.620 o
-18 2 -11 1.335 1.087 1.341 93.620 o
-18 2 -10 4.280 3.860 1.412 84.428 o
-18 2 -9 5.960 4.876 1.412 84.428 o
-18 2 -7 20.500 18.660 1.656 61.396 o
-18 2 -6 10.787 9.975 1.219 113.280 o
-18 2 -5 1.954 1.767 1.067 147.957 o
-18 2 -4 9.119 6.359 1.138 130.041 o
-18 2 -3 10.774 9.853 1.188 119.163 o
-18 2 -2 8.854 9.721 1.188 119.163 o
-18 2 -1 4.991 3.586 1.077 145.179 o
-18 2 0 52.880 56.427 2.184 35.289 o
-18 2 1 26.843 29.255 1.564 68.782 o
-18 2 2 35.062 43.578 2.275 32.510 o
-18 2 3 8.211 7.151 1.331 95.054 o
-18 2 4 12.216 11.834 1.381 88.194 o
-18 2 5 16.664 16.202 1.503 74.472 o
-18 2 6 0.799 0.843 1.331 95.054 o
-18 2 7 47.678 47.631 2.214 34.324 o
-18 2 8 2.148 3.179 1.006 166.435 o
-18 2 9 14.972 13.378 1.178 121.227 o
-18 2 10 6.513 5.485 0.995 169.849 o
-18 2 11 1.568 1.859 0.935 192.726 o
-18 2 12 29.876 28.676 1.473 77.585 o
-18 2 13 0.947 0.894 1.361 90.846 o
-18 2 14 0.024 0.163 1.331 95.054 o
-18 2 15 11.632 9.508 1.524 72.499 o
-18 2 16 18.981 16.283 1.666 60.650 o
-18 2 17 9.895 10.188 1.574 67.897 o
-18 2 18 0.061 0.386 1.381 88.194 o
-18 2 19 6.690 5.942 1.493 75.488 o
-18 2 20 1.858 0.742 1.392 86.911 o
-18 2 21 15.685 16.232 1.656 61.396 o
-18 2 22 10.199 9.620 1.534 71.542 o
-18 2 23 9.390 8.797 1.463 78.666 o
-18 2 24 0.880 1.351 1.290 101.136 o
-18 3 -13 3.436 0.609 1.290 101.136 o
-18 3 -11 0.092 0.366 1.310 98.025 o
-18 3 -10 21.462 18.934 1.666 60.650 o
-18 3 -9 15.839 14.404 1.585 67.029 o
-18 3 -8 11.887 7.954 1.483 76.526 o
-18 3 -7 1.632 1.148 1.321 96.522 o
-18 3 -6 9.327 7.700 1.178 121.227 o
-18 3 -5 1.028 0.660 1.036 156.789 o
-18 3 -4 4.358 4.551 1.097 139.852 o
-18 3 -3 0.249 0.985 1.026 159.909 o
-18 3 -2 90.574 85.916 2.235 33.703 o
-18 3 0 67.254 67.337 2.296 31.937 o
-18 3 1 27.942 27.172 1.574 67.897 o
-18 3 2 45.269 48.555 2.021 41.192 o
-18 3 3 5.891 6.958 1.310 98.025 o
-18 3 4 2.638 2.722 1.463 78.666 o
-18 3 5 49.750 51.135 2.793 21.570 o
-18 3 6 3.405 2.611 1.422 83.226 o
-18 3 7 27.567 24.450 1.463 78.666 o
-18 3 8 168.181 172.431 2.529 26.310 o
-18 3 9 105.440 112.225 2.255 33.099 o
-18 3 10 40.373 40.855 1.686 59.197 o
-18 3 12 23.905 21.545 1.239 109.596 o
-18 3 13 41.322 40.520 1.971 43.342 o
-18 3 14 27.156 25.100 1.778 53.265 o
-18 3 15 1.271 1.178 1.351 92.217 o
-18 3 16 18.311 17.076 1.686 59.197 o
-18 3 18 0.007 0.213 1.392 86.911 o
-18 3 19 1.981 2.143 1.422 83.226 o
-18 3 20 3.658 2.539 1.432 82.050 o
-18 3 21 0.496 0.721 1.381 88.194 o
-18 3 23 2.862 2.641 1.371 89.505 o
-18 3 24 1.140 0.742 1.270 104.399 o
-18 4 -13 1.346 0.102 1.097 139.852 o
-18 4 -11 16.072 13.398 1.351 92.217 o
-18 4 -10 4.508 2.925 1.178 121.227 o
-18 4 -9 1.774 1.666 1.128 132.394 o
-18 4 -8 2.754 3.454 1.199 117.152 o
-18 4 -7 0.101 0.254 1.026 159.909 o
-18 4 -6 1.291 1.249 0.975 177.000 o
-18 4 -5 15.020 15.379 1.219 113.280 o
-18 4 -4 12.281 11.062 1.219 113.280 o
-18 4 -3 0.908 0.589 1.026 159.909 o
-18 4 -2 5.934 4.520 1.097 139.852 o
-18 4 -1 42.197 42.978 2.123 37.344 o
-18 4 0 30.454 32.668 1.727 56.444 o
-18 4 1 2.439 1.290 1.107 137.297 o
-18 4 2 49.697 48.413 2.387 29.538 o
-18 4 3 10.244 10.219 1.442 80.898 o
-18 4 4 9.026 8.208 1.595 66.178 o
-18 4 5 4.786 3.921 1.493 75.488 o
-18 4 6 0.046 0.142 1.321 96.522 o
-18 4 7 50.167 48.636 2.113 37.704 o
-18 4 8 0.019 0.152 0.975 177.000 o
-18 4 9 0.848 0.823 0.985 173.369 o
-18 4 10 2.172 1.331 0.935 192.726 o
-18 4 11 31.238 31.154 1.392 86.911 o
-18 4 12 18.263 17.726 1.270 104.399 o
-18 4 13 1.411 0.081 1.026 159.909 o
-18 4 14 9.274 9.325 1.260 106.089 o
-18 4 15 4.586 4.652 1.209 115.192 o
-18 4 16 9.858 9.406 1.544 70.604 o
-18 4 17 8.766 7.954 1.503 74.472 o
-18 4 18 39.653 41.130 2.387 29.538 o
-18 4 19 0.023 0.467 1.392 86.911 o
-18 4 20 25.451 24.674 1.818 50.911 o
-18 4 21 5.799 4.287 1.453 79.771 o
-18 4 22 17.222 17.096 1.646 62.156 o
-18 4 23 2.625 2.946 1.361 90.846 o
-18 4 24 9.883 9.741 1.453 79.771 o
-18 5 -13 1.456 1.585 1.128 132.394 o
-18 5 -11 1.481 1.991 1.138 130.041 o
-18 5 -9 0.685 0.274 1.107 137.297 o
-18 5 -8 15.615 14.861 1.392 86.911 o
-18 5 -7 0.307 0.609 1.046 153.759 o
-18 5 -6 10.746 9.884 1.188 119.163 o
-18 5 -5 39.689 38.214 1.646 62.156 o
-18 5 -4 7.127 7.598 1.036 156.789 o
-18 5 -3 7.528 8.309 1.046 153.759 o
-18 5 -2 19.541 19.574 1.300 99.562 o
-18 5 -1 48.643 47.519 1.920 45.666 o
-18 5 0 11.036 9.284 1.209 115.192 o
-18 5 1 60.632 62.888 2.550 25.892 o
-18 5 3 3.014 2.397 1.270 104.399 o
-18 5 4 8.966 8.634 1.666 60.650 o
-18 5 6 8.848 9.975 1.392 86.911 o
-18 5 7 22.928 23.770 1.463 78.666 o
-18 5 8 129.153 123.653 2.296 31.937 o
-18 5 9 2.724 3.017 1.036 156.789 o
-18 5 10 72.988 77.485 1.950 44.250 o
-18 5 11 29.945 28.442 1.310 98.025 o
-18 5 12 48.975 45.284 1.910 46.153 o
-18 5 13 1.356 1.097 1.016 163.123 o
-18 5 14 44.098 45.050 2.082 38.816 o
-18 5 15 1.095 1.249 1.138 130.041 o
-18 5 16 21.047 20.021 1.442 80.898 o
-18 5 17 2.754 2.143 1.392 86.911 o
-18 5 18 2.051 0.924 1.381 88.194 o
-18 5 19 0.184 0.163 1.392 86.911 o
-18 5 20 0.359 0.061 1.381 88.194 o
-18 5 22 0.090 0.416 1.300 99.562 o
-18 5 23 0.000 0.975 1.300 99.562 o
-18 6 -12 0.725 0.549 1.097 139.852 o
-18 6 -11 0.549 2.367 1.138 130.041 o
-18 6 -10 4.658 4.571 1.199 117.152 o
-18 6 -9 26.638 22.713 1.493 75.488 o
-18 6 -8 3.006 2.042 1.138 130.041 o
-18 6 -7 4.220 6.308 1.148 127.749 o
-18 6 -6 15.724 15.826 1.300 99.562 o
-18 6 -4 44.760 46.148 1.767 53.879 o
-18 6 -3 21.389 19.910 1.209 115.192 o
-18 6 -2 23.430 22.581 1.341 93.620 o
-18 6 -1 2.497 2.143 1.148 127.749 o
-18 6 0 109.379 115.283 2.539 26.100 o
-18 6 1 12.498 16.141 1.381 88.194 o
-18 6 2 11.932 11.996 1.300 99.562 o
-18 6 3 3.390 8.502 1.219 113.280 o
-18 6 4 49.850 47.417 2.021 41.192 o
-18 6 5 1.350 0.366 1.300 99.562 o
-18 6 6 1.620 4.591 1.514 73.475 o
-18 6 7 31.684 29.692 1.788 52.661 o
-18 6 8 28.477 26.106 1.361 90.846 o
-18 6 9 7.081 6.928 1.087 142.478 o
-18 6 11 9.912 8.634 1.056 150.816 o
-18 6 12 0.822 1.199 1.006 166.435 o
-18 6 13 57.714 59.749 2.001 42.032 o
-18 6 14 36.378 35.532 1.798 52.068 o
-18 6 15 7.258 5.841 1.229 111.415 o
-18 6 16 18.243 16.578 1.392 86.911 o
-18 6 17 0.007 1.016 1.138 130.041 o
-18 6 18 47.689 54.447 2.275 32.510 o
-18 6 19 3.626 3.423 1.463 78.666 o
-18 6 20 26.608 26.390 1.828 50.347 o
-18 6 21 1.424 0.335 1.351 92.217 o
-18 6 22 21.116 21.271 1.686 59.197 o
-18 6 23 3.443 2.418 1.331 95.054 o
-18 7 -12 1.243 0.599 1.087 142.478 o
-18 7 -11 1.418 1.940 1.117 134.812 o
-18 7 -10 17.103 15.267 1.361 90.846 o
-18 7 -9 28.746 24.105 1.514 73.475 o
-18 7 -6 1.854 2.580 1.077 145.179 o
-18 7 -5 55.878 53.278 1.879 47.662 o
-18 7 -4 3.306 3.169 0.975 177.000 o
-18 7 -3 34.004 33.420 1.757 54.503 o
-18 7 -2 11.048 10.798 1.331 95.054 o
-18 7 -1 100.124 96.582 2.458 27.854 o
-18 7 0 1.347 1.107 1.138 130.041 o
-18 7 1 37.897 35.919 1.818 50.911 o
-18 7 2 47.679 50.292 2.133 36.989 o
-18 7 3 130.641 144.456 2.712 22.882 o
-18 7 4 25.708 24.105 1.493 75.488 o
-18 7 6 12.939 12.596 1.442 80.898 o
-18 7 7 0.733 1.300 1.260 106.089 o
-18 7 8 37.251 39.210 1.900 46.648 o
-18 7 9 19.609 20.570 1.453 79.771 o
-18 7 10 2.835 0.376 1.026 159.909 o
-18 7 11 8.041 7.456 1.067 147.957 o
-18 7 12 4.928 3.962 1.056 150.816 o
-18 7 13 45.875 45.670 1.930 45.186 o
-18 7 14 1.204 2.204 1.138 130.041 o
-18 7 15 0.453 0.274 1.107 137.297 o
-18 7 16 3.205 2.976 1.178 121.227 o
-18 7 17 22.750 21.748 1.493 75.488 o
-18 7 18 1.507 1.900 1.188 119.163 o
-18 7 19 1.933 1.869 1.178 121.227 o
-18 7 20 0.113 0.000 1.381 88.194 o
-18 7 21 0.031 0.599 1.321 96.522 o
-18 7 22 0.084 0.579 1.300 99.562 o
-18 7 23 5.313 6.755 1.402 85.656 o
-18 8 -12 6.054 5.729 1.168 123.344 o
-18 8 -11 0.361 1.554 1.097 139.852 o
-18 8 -10 7.154 7.060 1.209 115.192 o
-18 8 -8 10.022 9.193 1.260 106.089 o
-18 8 -7 5.294 4.988 1.128 132.394 o
-18 8 -6 2.207 2.946 1.097 139.852 o
-18 8 -5 8.355 10.168 1.219 113.280 o
-18 8 -4 3.212 5.506 1.270 104.399 o
-18 8 -3 18.925 20.946 1.514 73.475 o
-18 8 -2 12.265 10.534 1.331 95.054 o
-18 8 -1 3.877 4.652 1.219 113.280 o
-18 8 0 42.159 49.672 2.174 35.620 o
-18 8 1 0.956 2.804 1.188 119.163 o
-18 8 2 0.241 0.295 1.117 134.812 o
-18 8 3 38.112 38.986 2.021 41.192 o
-18 8 4 116.232 120.463 2.590 25.086 o
-18 8 5 2.399 1.503 1.117 134.812 o
-18 8 6 15.743 15.115 1.503 74.472 o
-18 8 7 25.880 24.511 1.747 55.139 o
-18 8 8 33.004 30.301 1.676 59.917 o
-18 8 9 16.763 16.222 1.280 102.748 o
-18 8 10 2.423 2.225 1.067 147.957 o
-18 8 12 6.512 8.157 1.168 123.344 o
-18 8 13 39.157 39.179 1.828 50.347 o
-18 8 14 53.471 54.579 2.174 35.620 o
-18 8 15 22.101 22.987 1.503 74.472 o
-18 8 16 8.044 7.608 1.249 107.821 o
-18 8 17 42.141 46.290 2.123 37.344 o
-18 8 18 53.577 51.308 2.174 35.620 o
-18 8 19 34.349 35.736 1.828 50.347 o
-18 8 20 43.138 46.686 1.971 43.342 o
-18 8 21 12.427 12.220 1.544 70.604 o
-18 8 22 51.026 54.406 2.489 27.176 o
-18 8 23 2.223 2.479 1.331 95.054 o
-18 9 -12 0.057 1.442 1.209 115.192 o
-18 9 -11 1.662 1.321 1.097 139.852 o
-18 9 -10 0.544 0.965 1.097 139.852 o
-18 9 -9 2.187 1.412 1.117 134.812 o
-18 9 -8 0.951 0.650 1.097 139.852 o
-18 9 -7 0.650 0.935 1.138 130.041 o
-18 9 -6 15.976 16.232 1.453 79.771 o
-18 9 -5 2.030 2.773 1.097 139.852 o
-18 9 -4 27.778 27.112 1.635 62.931 o
-18 9 -3 10.707 12.230 1.381 88.194 o
-18 9 -2 110.430 113.728 2.641 24.131 o
-18 9 -1 1.144 1.341 1.158 125.518 o
-18 9 0 175.725 178.353 2.956 19.263 o
-18 9 1 56.292 64.076 2.286 32.222 o
-18 9 2 175.955 192.950 3.037 18.246 o
-18 9 3 12.335 11.265 1.351 92.217 o
-18 9 4 2.902 1.717 1.178 121.227 o
-18 9 6 17.102 19.300 1.432 82.050 o
-18 9 8 3.695 3.179 1.087 142.478 o
-18 9 9 0.532 0.599 1.046 153.759 o
-18 9 11 4.099 4.368 1.026 159.909 o
-18 9 12 1.855 1.168 1.046 153.759 o
-18 9 14 0.691 1.239 1.199 117.152 o
-18 9 15 2.527 3.027 1.239 109.596 o
-18 9 16 23.610 22.805 1.432 82.050 o
-18 9 17 0.744 1.402 1.188 119.163 o
-18 9 18 9.877 9.945 1.321 96.522 o
-18 9 19 0.146 0.965 1.138 130.041 o
-18 9 20 3.521 2.956 1.168 123.344 o
-18 9 21 0.132 1.554 1.117 134.812 o
-18 9 22 0.041 2.042 1.331 95.054 o
-18 10 -11 0.005 0.030 1.056 150.816 o
-18 10 -10 2.294 2.621 1.249 107.821 o
-18 10 -8 0.712 0.995 1.229 111.415 o
-18 10 -7 17.839 17.045 1.432 82.050 o
-18 10 -6 30.808 28.412 1.595 66.178 o
-18 10 -5 5.175 4.988 1.290 101.136 o
-18 10 -4 4.079 4.053 1.249 107.821 o
-18 10 -3 8.070 8.766 1.321 96.522 o
-18 10 -2 13.121 13.002 1.412 84.428 o
-18 10 -1 49.975 53.776 2.255 33.099 o
-18 10 0 6.563 8.350 1.310 98.025 o
-18 10 1 35.934 36.061 1.920 45.666 o
-18 10 2 4.086 3.068 1.209 115.192 o
-18 10 3 53.534 45.833 2.133 36.989 o
-18 10 4 5.246 4.470 1.209 115.192 o
-18 10 5 4.434 3.068 1.158 125.518 o
-18 10 6 5.955 4.805 1.188 119.163 o
-18 10 7 2.086 0.071 1.442 80.898 o
-18 10 8 7.400 8.299 1.249 107.821 o
-18 10 9 0.341 0.091 1.087 142.478 o
-18 10 10 39.533 40.449 1.757 54.503 o
-18 10 11 1.590 0.752 1.006 166.435 o
-18 10 12 2.719 3.220 1.097 139.852 o
-18 10 13 44.834 45.792 1.981 42.899 o
-18 10 14 1.763 1.849 1.219 113.280 o
-18 10 15 17.939 16.557 1.473 77.585 o
-18 10 16 1.582 1.392 1.239 109.596 o
-18 10 17 54.342 55.584 2.235 33.703 o
-18 10 18 9.423 9.670 1.321 96.522 o
-18 10 19 63.631 67.368 2.214 34.324 o
-18 10 21 42.045 44.827 2.001 42.032 o
-18 10 22 4.630 4.866 1.168 123.344 o
-18 11 -10 2.579 3.007 1.249 107.821 o
-18 11 -9 10.322 11.184 1.422 83.226 o
-18 11 -8 2.887 2.021 1.249 107.821 o
-18 11 -7 3.721 2.946 1.178 121.227 o
-18 11 -6 24.880 23.465 1.727 56.444 o
-18 11 -5 24.295 26.055 1.818 50.911 o
-18 11 -4 30.612 30.758 1.696 58.490 o
-18 11 -2 6.836 5.079 1.290 101.136 o
-18 11 -1 36.859 39.291 2.042 40.376 o
-18 11 0 23.313 22.469 1.574 67.897 o
-18 11 1 8.816 9.173 1.351 92.217 o
-18 11 2 34.694 33.755 1.859 48.709 o
-18 11 3 12.981 11.753 1.361 90.846 o
-18 11 6 4.048 3.769 1.188 119.163 o
-18 11 7 6.256 5.628 1.381 88.194 o
-18 11 8 9.133 9.843 1.300 99.562 o
-18 11 9 31.785 34.953 1.808 51.484 o
-18 11 10 4.398 3.687 1.107 137.297 o
-18 11 11 1.276 2.428 1.168 123.344 o
-18 11 12 3.667 3.890 1.188 119.163 o
-18 11 13 34.779 31.032 1.635 62.931 o
-18 11 14 0.935 2.113 1.239 109.596 o
-18 11 15 15.847 15.542 1.463 78.666 o
-18 11 16 2.828 2.042 1.209 115.192 o
-18 11 17 33.985 34.009 1.757 54.503 o
-18 11 18 0.816 0.488 1.178 121.227 o
-18 11 19 2.732 3.088 1.209 115.192 o
-18 11 20 0.612 0.102 1.138 130.041 o
-18 11 21 6.767 6.044 1.473 77.585 o
-18 12 -10 0.087 0.061 1.168 123.344 o
-18 12 -8 16.509 13.957 1.483 76.526 o
-18 12 -6 1.105 3.515 1.351 92.217 o
-18 12 -5 21.938 22.287 1.717 57.114 o
-18 12 -4 27.486 30.667 1.717 57.114 o
-18 12 -3 27.557 29.255 1.696 58.490 o
-18 12 -1 27.346 26.685 1.656 61.396 o
-18 12 0 0.092 2.133 1.229 111.415 o
-18 12 1 16.533 20.021 1.534 71.542 o
-18 12 3 10.004 7.801 1.310 98.025 o
-18 12 4 7.434 6.156 1.270 104.399 o
-18 12 5 2.569 1.178 1.158 125.518 o
-18 12 7 1.265 0.853 1.514 73.475 o
-18 12 8 19.953 18.508 1.442 80.898 o
-18 12 9 4.394 4.470 1.199 117.152 o
-18 12 10 5.553 5.506 1.148 127.749 o
-18 12 11 2.127 0.721 1.168 123.344 o
-18 12 12 11.106 11.844 1.341 93.620 o
-18 12 13 5.316 3.708 1.229 111.415 o
-18 12 14 3.518 3.413 1.219 113.280 o
-18 12 15 9.767 10.432 1.392 86.911 o
-18 12 16 8.310 6.501 1.300 99.562 o
-18 12 17 12.537 12.007 1.392 86.911 o
-18 12 18 15.801 17.147 1.463 78.666 o
-18 12 19 25.793 27.548 1.798 52.068 o
-18 12 21 11.405 13.185 1.493 75.488 o
-18 13 -9 1.274 0.945 1.199 117.152 o
-18 13 -8 2.604 3.210 1.290 101.136 o
-18 13 -7 15.968 17.665 1.615 64.524 o
-18 13 -6 3.655 3.951 1.331 95.054 o
-18 13 -5 12.756 10.361 1.503 74.472 o
-18 13 -4 1.491 0.874 1.188 119.163 o
-18 13 -3 10.031 11.824 1.432 82.050 o
-18 13 -2 7.796 7.933 1.351 92.217 o
-18 13 -1 47.711 49.713 2.286 32.222 o
-18 13 0 46.427 41.617 2.072 39.197 o
-18 13 1 77.197 79.283 2.489 27.176 o
-18 13 2 17.136 18.122 1.514 73.475 o
-18 13 6 18.203 19.107 2.021 41.192 o
-18 13 7 3.589 4.906 1.646 62.156 o
-18 13 8 6.797 7.598 1.310 98.025 o
-18 13 9 29.617 27.619 1.615 64.524 o
-18 13 10 2.651 2.631 1.107 137.297 o
-18 13 11 25.228 23.424 1.534 71.542 o
-18 13 12 15.256 14.191 1.402 85.656 o
-18 13 13 2.478 2.133 1.209 115.192 o
-18 13 14 12.416 11.834 1.361 90.846 o
-18 13 15 16.453 15.633 1.453 79.771 o
-18 13 17 7.334 5.709 1.463 78.666 o
-18 13 18 0.394 0.264 1.341 93.620 o
-18 13 19 1.497 1.859 1.351 92.217 o
-18 13 20 0.761 1.737 1.300 99.562 o
-18 14 -8 0.696 0.041 1.371 89.505 o
-18 14 -7 2.894 2.804 1.331 95.054 o
-18 14 -6 0.732 0.904 1.280 102.748 o
-18 14 -5 15.877 15.775 1.595 66.178 o
-18 14 -4 2.035 1.036 1.188 119.163 o
-18 14 -2 0.241 0.091 1.168 123.344 o
-18 14 -1 0.074 0.122 1.199 117.152 o
-18 14 0 6.043 6.491 1.341 93.620 o
-18 14 1 4.278 5.963 1.321 96.522 o
-18 14 2 10.622 9.874 1.392 86.911 o
-18 14 4 9.166 6.745 1.331 95.054 o
-18 14 6 0.026 1.361 1.615 64.524 o
-18 14 8 0.950 1.270 1.249 107.821 o
-18 14 9 0.317 0.945 1.188 119.163 o
-18 14 10 4.045 3.819 1.158 125.518 o
-18 14 11 4.571 5.953 1.280 102.748 o
-18 14 12 13.011 12.251 1.381 88.194 o
-18 14 14 14.374 17.015 1.422 83.226 o
-18 14 15 1.081 0.163 1.514 73.475 o
-18 14 16 11.030 11.590 1.564 68.782 o
-18 14 17 9.046 9.213 1.534 71.542 o
-18 14 18 24.239 26.512 1.798 52.068 o
-18 14 19 4.760 4.998 1.392 86.911 o
-18 15 -8 1.588 2.590 1.798 52.068 o
-18 15 -7 0.211 0.427 1.249 107.821 o
-18 15 -6 4.380 5.587 1.371 89.505 o
-18 15 -5 29.641 26.380 1.757 54.503 o
-18 15 -4 6.790 7.029 1.310 98.025 o
-18 15 -3 16.451 17.543 1.463 78.666 o
-18 15 -2 12.673 12.809 1.412 84.428 o
-18 15 -1 32.819 31.205 1.767 53.879 o
-18 15 0 0.035 2.377 1.249 107.821 o
-18 15 1 43.173 43.466 2.103 38.069 o
-18 15 2 9.814 7.944 1.371 89.505 o
-18 15 3 36.857 39.575 2.072 39.197 o
-18 15 4 3.083 4.185 1.463 78.666 o
-18 15 5 0.321 0.244 1.361 90.846 o
-18 15 6 26.538 29.732 2.286 32.222 o
-18 15 7 0.017 0.549 1.412 84.428 o
-18 15 8 19.523 19.229 1.818 50.911 o
-18 15 9 13.157 12.098 1.290 101.136 o
-18 15 10 10.258 10.138 1.270 104.399 o
-18 15 11 22.877 21.220 1.493 75.488 o
-18 15 12 33.288 31.997 1.798 52.068 o
-18 15 13 21.276 20.275 1.696 58.490 o
-18 15 14 15.595 16.872 1.635 62.931 o
-18 15 15 5.789 5.323 1.625 63.720 o
-18 15 16 11.446 12.078 1.595 66.178 o
-18 15 17 14.565 13.104 1.585 67.029 o
-18 15 18 10.977 12.992 1.554 69.684 o
-18 15 19 0.391 0.010 1.280 102.748 o
-18 16 -7 28.706 30.575 2.296 31.937 o
-18 16 -5 1.126 0.173 1.270 104.399 o
-18 16 -4 14.357 14.831 1.585 67.029 o
-18 16 -3 0.842 0.122 1.158 125.518 o
-18 16 -1 4.183 3.819 1.239 109.596 o
-18 16 2 6.343 6.044 1.310 98.025 o
-18 16 3 10.605 8.939 1.574 67.897 o
-18 16 4 3.316 3.179 1.453 79.771 o
-18 16 5 0.940 0.660 1.646 62.156 o
-18 16 6 6.358 7.425 1.798 52.068 o
-18 16 7 6.453 6.918 1.595 66.178 o
-18 16 8 0.712 1.067 1.412 84.428 o
-18 16 9 8.104 7.080 1.199 117.152 o
-18 16 10 1.369 1.128 1.321 96.522 o
-18 16 11 7.136 7.446 1.463 78.666 o
-18 16 12 2.419 1.971 1.351 92.217 o
-18 16 13 1.733 1.239 1.341 93.620 o
-18 16 14 10.983 11.590 1.524 72.499 o
-18 16 16 0.842 0.670 1.514 73.475 o
-18 16 17 5.913 5.648 1.453 79.771 o
-18 16 18 9.506 9.416 1.493 75.488 o
-18 17 -6 15.127 15.176 1.869 48.181 o
-18 17 -5 3.097 0.843 1.574 67.897 o
-18 17 -4 25.542 23.851 1.696 58.490 o
-18 17 -3 3.516 2.479 1.188 119.163 o
-18 17 -2 34.150 32.485 1.757 54.503 o
-18 17 -1 2.848 2.214 1.209 115.192 o
-18 17 0 10.766 8.827 1.341 93.620 o
-18 17 1 1.804 1.178 1.209 115.192 o
-18 17 2 13.857 14.709 1.625 63.720 o
-18 17 3 0.170 0.660 1.351 92.217 o
-18 17 4 4.515 3.921 1.656 61.396 o
-18 17 6 9.786 9.162 1.625 63.720 o
-18 17 7 14.586 13.754 1.737 55.786 o
-18 17 8 30.362 33.440 2.174 35.620 o
-18 17 9 0.460 0.569 1.229 111.415 o
-18 17 10 30.701 31.947 1.889 47.151 o
-18 17 12 52.050 53.624 2.550 25.892 o
-18 17 13 1.348 1.656 1.351 92.217 o
-18 17 14 32.801 34.405 1.889 47.151 o
-18 17 15 3.713 3.901 1.564 68.782 o
-18 17 16 28.442 29.742 2.062 39.584 o
-18 17 17 0.099 0.356 1.300 99.562 o
-18 18 -5 0.204 0.132 1.524 72.499 o
-18 18 -4 3.262 3.332 1.585 67.029 o
-18 18 -3 0.616 0.112 1.128 132.394 o
-18 18 -2 0.479 1.341 1.168 123.344 o
-18 18 -1 3.295 3.901 1.229 111.415 o
-18 18 0 1.209 2.377 1.331 95.054 o
-18 18 1 1.233 0.427 1.321 96.522 o
-18 18 3 0.027 1.615 1.341 93.620 o
-18 18 4 2.584 3.098 1.625 63.720 o
-18 18 6 19.028 16.883 1.788 52.661 o
-18 18 7 0.807 0.762 1.453 79.771 o
-18 18 8 22.849 23.963 1.900 46.648 o
-18 18 9 0.432 0.620 1.219 113.280 o
-18 18 10 7.905 9.203 1.514 73.475 o
-18 18 11 4.022 5.059 1.442 80.898 o
-18 18 12 3.551 3.819 1.402 85.656 o
-18 18 13 0.033 0.772 1.300 99.562 o
-18 18 15 1.155 2.204 1.534 71.542 o
-18 18 16 3.796 3.332 2.001 42.032 o
-18 19 -3 1.821 0.772 1.300 99.562 o
-18 19 -2 2.395 2.682 1.300 99.562 o
-18 19 -1 7.067 6.877 1.209 115.192 o
-18 19 0 2.590 0.762 1.107 137.297 o
-18 19 1 1.324 1.097 1.168 123.344 o
-18 19 2 1.540 0.792 1.321 96.522 o
-18 19 3 2.291 1.128 1.554 69.684 o
-18 19 4 5.425 6.399 1.696 58.490 o
-18 19 5 0.941 1.087 1.453 79.771 o
-18 19 6 15.152 13.500 1.707 57.796 o
-18 19 7 2.804 2.519 1.493 75.488 o
-18 19 8 5.892 7.019 1.564 68.782 o
-18 19 9 46.752 50.363 2.214 34.324 o
-18 19 10 4.620 4.470 1.412 84.428 o
-18 19 11 7.066 7.192 1.463 78.666 o
-18 19 12 3.752 3.931 1.371 89.505 o
-18 19 13 30.566 34.039 2.072 39.197 o
-18 19 14 0.010 0.447 1.280 102.748 o
-18 20 -2 12.175 15.440 2.194 34.963 o
-18 20 -1 5.129 6.887 1.371 89.505 o
-18 20 0 19.117 20.641 1.646 62.156 o
-18 20 1 3.513 3.697 1.138 130.041 o
-18 20 3 2.416 4.957 1.341 93.620 o
-18 20 4 6.723 6.562 1.341 93.620 o
-18 20 5 3.817 2.814 1.473 77.585 o
-18 20 6 3.107 2.204 1.463 78.666 o
-18 20 7 11.941 11.082 1.625 63.720 o
-18 20 8 28.031 29.610 1.950 44.250 o
-18 20 9 0.282 1.879 1.605 65.343 o
-18 20 10 2.609 1.808 1.331 95.054 o
-18 20 11 4.543 4.795 1.392 86.911 o
-18 20 12 4.625 5.881 1.381 88.194 o
-18 21 1 0.119 1.026 1.463 78.666 o
-18 21 2 1.095 0.965 1.463 78.666 o
-18 21 3 0.026 0.264 1.138 130.041 o
-18 21 5 4.989 4.409 1.239 109.596 o
-18 21 6 1.315 2.011 1.219 113.280 o
-18 21 7 7.316 8.177 1.554 69.684 o
-18 21 9 36.025 40.947 2.479 27.399 o
-18 21 10 24.629 24.917 1.696 58.490 o
-17 0 -15 4.696 3.484 1.940 44.715 o
-17 0 -13 20.288 20.936 2.468 27.625 o
-17 0 -11 0.695 2.204 1.900 46.648 o
-17 0 -9 56.830 49.764 3.433 14.278 o
-17 0 -7 120.789 109.655 3.972 10.670 o
-17 0 -5 132.165 128.132 3.484 13.865 o
-17 0 -3 453.145 441.139 5.109 6.447 o
-17 0 -1 101.114 99.985 3.007 18.618 o
-17 0 1 15.331 16.151 1.625 63.720 o
-17 0 3 12.253 12.068 1.879 47.662 o
-17 0 5 4.231 2.722 1.493 75.488 o
-17 0 7 293.575 313.200 4.063 10.195 o
-17 0 9 196.822 186.744 3.190 16.545 o
-17 0 11 277.656 263.995 4.124 9.896 o
-17 0 13 490.122 499.497 6.653 3.802 o
-17 0 15 328.484 323.378 5.790 5.021 o
-17 0 17 62.718 68.292 3.748 11.980 o
-17 0 19 25.445 25.456 2.560 25.687 o
-17 0 21 7.533 8.055 2.235 33.703 o
-17 0 23 6.566 5.323 2.042 40.376 o
-17 0 25 1.939 1.046 1.798 52.068 o
-17 1 -15 2.813 1.930 1.341 93.620 o
-17 1 -14 2.094 1.767 1.361 90.846 o
-17 1 -13 11.662 8.837 1.524 72.499 o
-17 1 -12 17.153 15.054 1.646 62.156 o
-17 1 -11 17.475 16.192 1.646 62.156 o
-17 1 -10 44.919 40.561 2.357 30.307 o
-17 1 -9 12.033 10.828 1.544 70.604 o
-17 1 -7 1.628 1.128 1.321 96.522 o
-17 1 -6 2.430 1.402 1.077 145.179 o
-17 1 -5 0.418 0.701 1.036 156.789 o
-17 1 -4 76.010 77.698 2.143 36.639 o
-17 1 -3 2.786 3.677 1.056 150.816 o
-17 1 -2 8.166 8.655 1.117 134.812 o
-17 1 -1 4.574 6.430 1.077 145.179 o
-17 1 0 5.307 4.896 1.016 163.123 o
-17 1 1 25.887 28.452 1.524 72.499 o
-17 1 2 43.224 51.602 2.225 34.012 o
-17 1 3 3.801 3.647 1.168 123.344 o
-17 1 4 7.966 10.148 1.280 102.748 o
-17 1 5 5.604 5.577 1.148 127.749 o
-17 1 6 1.945 1.442 1.046 153.759 o
-17 1 7 41.881 40.205 1.656 61.396 o
-17 1 8 28.495 27.619 1.503 74.472 o
-17 1 9 30.557 27.305 1.381 88.194 o
-17 1 10 12.320 10.514 1.006 166.435 o
-17 1 11 5.258 5.109 1.067 147.957 o
-17 1 12 0.010 0.010 1.006 166.435 o
-17 1 13 4.879 6.887 1.422 83.226 o
-17 1 14 28.236 26.380 1.757 54.503 o
-17 1 15 0.200 0.681 1.361 90.846 o
-17 1 16 11.939 10.849 1.585 67.029 o
-17 1 17 48.733 44.868 2.529 26.310 o
-17 1 18 5.224 4.602 1.453 79.771 o
-17 1 19 0.011 1.981 1.381 88.194 o
-17 1 20 13.513 12.129 1.615 64.524 o
-17 1 21 2.492 2.438 1.442 80.898 o
-17 1 22 13.282 14.099 1.625 63.720 o
-17 1 23 0.555 2.204 1.381 88.194 o
-17 1 24 3.754 6.024 1.392 86.911 o
-17 2 -15 3.102 0.833 1.310 98.025 o
-17 2 -14 1.380 0.863 1.341 93.620 o
-17 2 -13 8.658 6.562 1.463 78.666 o
-17 2 -12 4.192 5.302 1.310 98.025 o
-17 2 -11 5.558 4.114 1.412 84.428 o
-17 2 -10 3.848 3.941 1.422 83.226 o
-17 2 -9 13.056 12.575 1.564 68.782 o
-17 2 -8 0.981 1.524 1.331 95.054 o
-17 2 -7 0.432 1.331 1.158 125.518 o
-17 2 -6 38.976 37.412 1.757 54.503 o
-17 2 -5 55.766 54.071 2.021 41.192 o
-17 2 -4 44.405 42.917 1.879 47.662 o
-17 2 -3 57.975 60.562 2.021 41.192 o
-17 2 -2 78.472 80.999 2.062 39.584 o
-17 2 -1 98.607 93.362 2.113 37.704 o
-17 2 0 68.412 67.621 1.920 45.666 o
-17 2 1 9.913 11.631 1.209 115.192 o
-17 2 3 4.180 3.129 1.158 125.518 o
-17 2 4 14.000 14.759 1.371 89.505 o
-17 2 5 99.551 105.643 2.479 27.399 o
-17 2 6 18.276 17.340 1.676 59.917 o
-17 2 7 89.761 91.716 2.214 34.324 o
-17 2 8 170.740 179.918 2.458 27.854 o
-17 2 9 63.636 62.106 1.879 47.662 o
-17 2 10 121.190 114.114 2.001 42.032 o
-17 2 11 45.942 49.053 1.707 57.796 o
-17 2 12 92.298 100.259 2.052 39.977 o
-17 2 13 49.710 49.672 2.468 27.625 o
-17 2 14 48.044 46.503 2.479 27.399 o
-17 2 15 10.429 8.695 1.503 74.472 o
-17 2 16 39.553 39.596 2.235 33.703 o
-17 2 17 21.076 22.043 1.737 55.786 o
-17 2 19 16.611 18.071 1.686 59.197 o
-17 2 21 13.646 12.718 1.605 65.343 o
-17 2 22 0.018 0.721 1.381 88.194 o
-17 2 24 2.333 1.097 1.310 98.025 o
-17 3 -15 28.356 24.938 1.503 74.472 o
-17 3 -14 0.372 0.152 1.117 134.812 o
-17 3 -13 3.051 4.287 1.199 117.152 o
-17 3 -11 26.764 25.110 1.402 85.656 o
-17 3 -10 0.735 0.467 1.128 132.394 o
-17 3 -9 4.010 3.728 1.188 119.163 o
-17 3 -8 24.873 20.336 1.453 79.771 o
-17 3 -7 5.146 4.551 1.077 145.179 o
-17 3 -5 5.666 5.404 1.016 163.123 o
-17 3 -4 0.463 0.457 1.016 163.123 o
-17 3 -3 5.285 5.130 1.067 147.957 o
-17 3 -2 16.478 17.340 1.239 109.596 o
-17 3 0 20.471 17.390 1.321 96.522 o
-17 3 1 1.900 2.438 1.056 150.816 o
-17 3 2 111.094 110.752 2.296 31.937 o
-17 3 3 12.960 10.574 1.158 125.518 o
-17 3 4 13.198 13.104 1.635 62.931 o
-17 3 5 17.208 17.533 1.686 59.197 o
-17 3 6 70.025 67.916 2.418 28.798 o
-17 3 7 49.737 50.028 1.971 43.342 o
-17 3 8 33.588 29.732 1.432 82.050 o
-17 3 10 24.025 23.058 1.188 119.163 o
-17 3 11 1.172 0.833 0.874 220.556 o
-17 3 12 0.331 0.427 0.945 188.603 o
-17 3 14 20.468 18.711 1.402 85.656 o
-17 3 15 14.727 13.388 1.595 66.178 o
-17 3 16 0.833 0.579 1.371 89.505 o
-17 3 17 9.670 9.457 1.534 71.542 o
-17 3 18 8.931 8.258 1.503 74.472 o
-17 3 19 12.077 10.127 1.574 67.897 o
-17 3 20 1.159 0.650 1.402 85.656 o
-17 3 21 13.300 9.122 1.544 70.604 o
-17 3 22 4.823 5.242 1.463 78.666 o
-17 3 23 6.935 6.410 1.463 78.666 o
-17 3 24 8.791 8.644 1.453 79.771 o
-17 4 -14 10.020 9.142 1.178 121.227 o
-17 4 -11 3.294 3.108 1.056 150.816 o
-17 4 -10 13.592 11.235 1.239 109.596 o
-17 4 -9 14.656 12.819 1.260 106.089 o
-17 4 -8 38.934 36.050 1.859 48.709 o
-17 4 -7 0.198 0.112 1.006 166.435 o
-17 4 -6 142.277 134.897 2.225 34.012 o
-17 4 -4 5.061 4.337 0.975 177.000 o
-17 4 -3 0.669 0.356 0.874 220.556 o
-17 4 -2 138.355 129.463 2.093 38.440 o
-17 4 -1 0.155 0.477 0.853 231.183 o
-17 4 1 10.617 10.127 1.199 117.152 o
-17 4 2 27.655 29.001 1.534 71.542 o
-17 4 3 8.275 6.816 1.290 101.136 o
-17 4 4 31.091 28.554 1.960 43.793 o
-17 4 5 11.602 12.372 1.595 66.178 o
-17 4 6 18.136 17.472 1.453 79.771 o
-17 4 7 3.703 4.165 0.955 184.612 o
-17 4 8 116.225 116.166 2.164 35.955 o
-17 4 9 10.264 10.127 1.077 145.179 o
-17 4 10 103.167 101.295 2.123 37.344 o
-17 4 11 7.907 7.822 0.995 169.849 o
-17 4 12 100.505 98.370 2.123 37.344 o
-17 4 13 55.256 54.264 2.113 37.704 o
-17 4 14 75.828 76.530 2.265 32.802 o
-17 4 15 19.026 20.316 1.453 79.771 o
-17 4 16 62.686 63.142 2.641 24.131 o
-17 4 17 1.518 0.579 1.351 92.217 o
-17 4 18 3.706 3.058 1.392 86.911 o
-17 4 19 12.864 11.570 1.554 69.684 o
-17 4 20 3.926 2.164 1.442 80.898 o
-17 4 21 3.917 4.998 1.463 78.666 o
-17 4 23 4.538 4.480 1.422 83.226 o
-17 4 24 3.144 4.409 1.371 89.505 o
-17 4 25 4.441 5.902 1.361 90.846 o
-17 5 -14 8.711 6.552 1.138 130.041 o
-17 5 -13 2.289 2.773 1.077 145.179 o
-17 5 -12 1.745 2.743 1.077 145.179 o
-17 5 -11 32.533 28.219 1.514 73.475 o
-17 5 -10 0.130 0.447 1.056 150.816 o
-17 5 -9 10.008 9.315 1.209 115.192 o
-17 5 -8 1.771 2.153 1.148 127.749 o
-17 5 -7 5.499 4.500 1.077 145.179 o
-17 5 -6 2.007 0.843 0.945 188.603 o
-17 5 -5 8.722 9.752 1.087 142.478 o
-17 5 -4 11.706 12.068 1.097 139.852 o
-17 5 -3 39.895 41.901 1.656 61.396 o
-17 5 -2 2.077 1.209 0.884 215.514 o
-17 5 -1 16.960 18.264 1.209 115.192 o
-17 5 0 4.227 6.633 1.036 156.789 o
-17 5 1 45.822 46.798 1.930 45.186 o
-17 5 2 83.135 78.876 2.133 36.989 o
-17 5 3 0.092 0.183 0.985 173.369 o
-17 5 4 118.752 126.426 2.397 29.288 o
-17 5 5 22.136 18.619 1.757 54.503 o
-17 5 6 11.932 10.188 1.209 115.192 o
-17 5 7 22.884 19.564 1.209 115.192 o
-17 5 8 59.686 57.596 1.879 47.662 o
-17 5 9 8.626 6.013 1.026 159.909 o
-17 5 10 9.234 7.263 1.056 150.816 o
-17 5 11 6.533 5.871 0.965 180.746 o
-17 5 12 0.257 0.345 0.955 184.612 o
-17 5 13 5.366 2.763 1.046 153.759 o
-17 5 15 1.194 0.874 1.128 132.394 o
-17 5 16 1.440 1.239 1.107 137.297 o
-17 5 17 26.504 21.941 1.442 80.898 o
-17 5 18 10.526 8.766 1.483 76.526 o
-17 5 19 0.209 0.102 1.402 85.656 o
-17 5 20 10.465 8.665 1.585 67.029 o
-17 5 21 6.630 6.369 1.493 75.488 o
-17 5 22 9.294 8.594 1.483 76.526 o
-17 5 23 1.620 0.701 1.331 95.054 o
-17 5 24 5.835 6.471 1.381 88.194 o
-17 6 -14 1.104 0.559 1.036 156.789 o
-17 6 -13 4.473 4.703 1.117 134.812 o
-17 6 -11 0.080 0.244 1.046 153.759 o
-17 6 -9 0.017 0.406 1.056 150.816 o
-17 6 -6 55.411 54.142 1.960 43.793 o
-17 6 -5 77.940 78.673 1.900 46.648 o
-17 6 -4 19.520 19.148 1.199 117.152 o
-17 6 -3 16.300 16.232 1.138 130.041 o
-17 6 -2 42.795 37.523 1.717 57.114 o
-17 6 -1 57.144 60.298 1.930 45.186 o
-17 6 0 57.132 62.238 2.093 38.440 o
-17 6 1 2.623 2.062 1.046 153.759 o
-17 6 2 1.981 1.757 1.026 159.909 o
-17 6 3 21.120 23.648 1.463 78.666 o
-17 6 4 26.351 27.457 1.453 79.771 o
-17 6 5 81.005 75.138 2.367 30.047 o
-17 6 6 7.778 5.688 1.097 139.852 o
-17 6 7 17.262 18.752 1.097 139.852 o
-17 6 8 164.435 167.890 2.448 28.085 o
-17 6 9 46.887 43.263 1.757 54.503 o
-17 6 10 50.651 51.155 1.869 48.181 o
-17 6 11 32.799 30.372 1.341 93.620 o
-17 6 12 58.853 56.712 1.950 44.250 o
-17 6 13 13.290 11.996 1.168 123.344 o
-17 6 14 59.447 55.991 2.143 36.639 o
-17 6 16 36.185 29.936 1.615 64.524 o
-17 6 18 8.440 7.608 1.229 111.415 o
-17 6 19 6.112 4.845 1.483 76.526 o
-17 6 20 7.409 7.365 1.564 68.782 o
-17 6 21 3.246 3.372 1.422 83.226 o
-17 6 22 1.368 0.843 1.341 93.620 o
-17 6 23 2.766 2.773 1.351 92.217 o
-17 6 24 0.794 1.056 1.280 102.748 o
-17 7 -14 15.812 13.358 1.219 113.280 o
-17 7 -13 0.482 0.325 1.016 163.123 o
-17 7 -12 13.527 11.743 1.229 111.415 o
-17 7 -11 16.681 15.623 1.280 102.748 o
-17 7 -10 80.712 81.436 2.164 35.955 o
-17 7 -9 0.092 1.239 1.077 145.179 o
-17 7 -6 3.494 2.661 1.056 150.816 o
-17 7 -5 19.339 18.335 1.199 117.152 o
-17 7 -4 2.726 1.879 0.945 188.603 o
-17 7 -3 19.631 19.168 1.178 121.227 o
-17 7 -2 5.790 7.080 1.219 113.280 o
-17 7 -1 27.248 26.167 1.585 67.029 o
-17 7 0 22.295 20.834 1.412 84.428 o
-17 7 1 0.552 1.229 1.046 153.759 o
-17 7 2 4.021 2.722 1.067 147.957 o
-17 7 3 24.408 24.156 1.432 82.050 o
-17 7 4 220.756 232.150 2.997 18.744 o
-17 7 5 0.783 0.102 1.006 166.435 o
-17 7 6 74.825 68.637 2.143 36.639 o
-17 7 7 33.606 31.926 1.564 68.782 o
-17 7 8 128.998 132.673 2.550 25.892 o
-17 7 9 24.752 22.002 1.199 117.152 o
-17 7 10 47.818 48.748 1.707 57.796 o
-17 7 11 19.938 19.615 1.097 139.852 o
-17 7 12 31.358 25.567 1.290 101.136 o
-17 7 13 12.553 12.179 1.178 121.227 o
-17 7 14 8.048 7.517 1.239 109.596 o
-17 7 16 3.029 2.428 1.128 132.394 o
-17 7 17 14.591 13.571 1.331 95.054 o
-17 7 18 30.167 31.449 1.707 57.796 o
-17 7 20 32.560 29.204 1.646 62.156 o
-17 7 21 0.796 0.051 1.351 92.217 o
-17 7 22 20.453 17.502 1.625 63.720 o
-17 7 23 2.102 2.428 1.361 90.846 o
-17 7 24 0.936 1.219 1.280 102.748 o
-17 8 -14 1.294 0.802 1.016 163.123 o
-17 8 -13 0.297 0.203 1.016 163.123 o
-17 8 -12 0.390 1.625 1.046 153.759 o
-17 8 -11 0.014 0.041 1.036 156.789 o
-17 8 -10 21.734 20.092 1.351 92.217 o
-17 8 -9 10.485 9.670 1.239 109.596 o
-17 8 -8 8.434 9.051 1.209 115.192 o
-17 8 -7 0.483 0.467 1.026 159.909 o
-17 8 -6 46.678 46.635 1.920 45.666 o
-17 8 -5 48.888 50.983 1.798 52.068 o
-17 8 -4 3.188 1.940 1.026 159.909 o
-17 8 -3 18.470 15.338 1.381 88.194 o
-17 8 -2 0.065 0.772 1.097 139.852 o
-17 8 -1 49.194 45.335 2.011 41.609 o
-17 8 0 3.714 2.072 1.097 139.852 o
-17 8 1 4.372 1.554 1.097 139.852 o
-17 8 2 25.840 21.332 1.422 83.226 o
-17 8 3 1.475 1.077 1.056 150.816 o
-17 8 4 24.281 23.698 1.432 82.050 o
-17 8 5 40.013 40.642 1.869 48.181 o
-17 8 6 10.687 9.884 1.188 119.163 o
-17 8 7 41.571 41.241 1.879 47.662 o
-17 8 9 36.706 33.105 1.798 52.068 o
-17 8 11 9.685 7.994 1.107 137.297 o
-17 8 12 58.321 58.682 1.818 50.911 o
-17 8 13 35.292 34.232 1.463 78.666 o
-17 8 14 1.269 0.985 1.016 163.123 o
-17 8 17 0.780 0.041 1.056 150.816 o
-17 8 18 2.058 1.818 1.168 123.344 o
-17 8 19 6.726 4.805 1.249 107.821 o
-17 8 20 10.970 11.164 1.300 99.562 o
-17 8 21 7.042 7.344 1.249 107.821 o
-17 8 22 19.733 21.250 1.666 60.650 o
-17 8 23 17.527 18.792 1.625 63.720 o
-17 8 24 0.240 0.325 1.260 106.089 o
-17 9 -13 14.209 13.216 1.209 115.192 o
-17 9 -12 15.579 15.410 1.249 107.821 o
-17 9 -11 8.031 7.679 1.158 125.518 o
-17 9 -10 1.682 1.717 1.046 153.759 o
-17 9 -9 0.693 0.589 1.046 153.759 o
-17 9 -8 6.405 5.556 1.148 127.749 o
-17 9 -7 30.677 28.777 1.463 78.666 o
-17 9 -6 1.132 0.193 1.128 132.394 o
-17 9 -5 4.326 4.236 1.097 139.852 o
-17 9 -4 0.200 0.102 1.006 166.435 o
-17 9 -3 0.218 0.894 1.107 137.297 o
-17 9 -2 21.820 17.380 1.422 83.226 o
-17 9 -1 4.983 5.648 1.209 115.192 o
-17 9 1 20.835 22.276 1.483 76.526 o
-17 9 2 0.680 2.011 1.117 134.812 o
-17 9 3 436.334 453.735 4.490 8.350 o
-17 9 4 42.061 37.107 1.859 48.709 o
-17 9 5 167.384 172.035 2.753 22.211 o
-17 9 6 36.546 34.801 1.696 58.490 o
-17 9 7 96.937 93.128 2.306 31.657 o
-17 9 8 15.553 16.771 1.493 75.488 o
-17 9 9 92.763 99.558 2.438 28.320 o
-17 9 10 22.158 18.518 1.402 85.656 o
-17 9 11 1.207 0.609 1.006 166.435 o
-17 9 12 28.359 30.250 1.564 68.782 o
-17 9 13 16.277 15.684 1.280 102.748 o
-17 9 14 11.195 11.407 1.199 117.152 o
-17 9 16 0.112 0.447 1.046 153.759 o
-17 9 17 24.918 23.445 1.381 88.194 o
-17 9 18 3.788 4.053 1.107 137.297 o
-17 9 19 56.838 54.782 2.021 41.192 o
-17 9 20 14.634 14.455 1.270 104.399 o
-17 9 21 43.674 44.603 1.991 42.462 o
-17 9 22 4.892 5.445 1.209 115.192 o
-17 9 23 23.576 27.132 1.727 56.444 o
-17 10 -13 7.037 5.577 1.077 145.179 o
-17 10 -12 2.826 2.103 1.036 156.789 o
-17 10 -11 7.340 7.832 1.138 130.041 o
-17 10 -9 1.277 1.503 1.046 153.759 o
-17 10 -8 7.896 6.460 1.300 99.562 o
-17 10 -7 1.168 0.416 1.168 123.344 o
-17 10 -6 41.431 39.230 1.940 44.715 o
-17 10 -5 4.754 5.018 1.107 137.297 o
-17 10 -4 22.296 22.246 1.514 73.475 o
-17 10 -3 1.613 0.620 1.117 134.812 o
-17 10 -2 64.656 66.849 2.316 31.379 o
-17 10 -1 75.038 83.305 2.397 29.288 o
-17 10 0 34.661 41.231 2.052 39.977 o
-17 10 1 16.267 14.851 1.381 88.194 o
-17 10 2 6.706 5.688 1.199 117.152 o
-17 10 3 12.275 14.607 1.361 90.846 o
-17 10 4 24.570 22.358 1.463 78.666 o
-17 10 5 3.560 2.560 1.128 132.394 o
-17 10 6 9.750 7.314 1.219 113.280 o
-17 10 7 8.716 7.964 1.077 145.179 o
-17 10 8 7.509 7.151 1.331 95.054 o
-17 10 9 2.478 0.508 1.107 137.297 o
-17 10 10 10.754 10.209 1.270 104.399 o
-17 10 11 4.642 4.551 1.178 121.227 o
-17 10 12 3.093 2.367 1.128 132.394 o
-17 10 13 0.058 0.102 1.087 142.478 o
-17 10 14 6.086 4.988 1.341 93.620 o
-17 10 15 2.516 1.524 1.168 123.344 o
-17 10 16 0.195 0.091 1.158 125.518 o
-17 10 17 9.460 9.650 1.209 115.192 o
-17 10 18 2.889 1.889 1.077 145.179 o
-17 10 19 3.210 3.372 1.067 147.957 o
-17 10 20 4.738 5.140 1.097 139.852 o
-17 10 21 1.178 0.975 1.026 159.909 o
-17 10 22 1.930 2.316 1.087 142.478 o
-17 10 23 0.266 0.742 1.229 111.415 o
-17 11 -11 13.898 12.819 1.219 113.280 o
-17 11 -10 13.473 11.326 1.310 98.025 o
-17 11 -9 6.717 6.389 1.229 111.415 o
-17 11 -8 10.372 10.503 1.300 99.562 o
-17 11 -6 2.744 3.758 1.219 113.280 o
-17 11 -5 9.509 12.098 1.371 89.505 o
-17 11 -4 17.485 18.233 1.453 79.771 o
-17 11 -3 12.046 10.676 1.341 93.620 o
-17 11 -2 5.934 5.973 1.239 109.596 o
-17 11 -1 20.957 25.436 1.625 63.720 o
-17 11 0 12.551 10.087 1.341 93.620 o
-17 11 1 6.487 4.957 1.219 113.280 o
-17 11 2 6.102 5.688 1.229 111.415 o
-17 11 3 25.338 28.879 1.605 65.343 o
-17 11 4 6.243 4.815 1.199 117.152 o
-17 11 5 4.425 3.758 1.168 123.344 o
-17 11 6 2.077 1.798 1.117 134.812 o
-17 11 7 78.570 84.230 2.316 31.379 o
-17 11 8 13.940 13.195 1.473 77.585 o
-17 11 9 10.202 8.868 1.270 104.399 o
-17 11 10 16.708 17.431 1.402 85.656 o
-17 11 11 26.152 26.146 1.514 73.475 o
-17 11 12 7.971 6.806 1.188 119.163 o
-17 11 13 0.110 0.244 1.087 142.478 o
-17 11 14 5.447 4.470 1.310 98.025 o
-17 11 15 0.087 0.041 1.239 109.596 o
-17 11 16 9.379 8.238 1.321 96.522 o
-17 11 17 14.028 12.545 1.402 85.656 o
-17 11 18 30.520 29.966 1.625 63.720 o
-17 11 19 16.274 14.790 1.392 86.911 o
-17 11 20 3.100 2.621 1.199 117.152 o
-17 11 21 10.105 9.335 1.310 98.025 o
-17 11 22 7.491 7.629 1.219 113.280 o
-17 11 23 0.765 1.493 1.574 67.897 o
-17 12 -11 7.542 4.246 1.168 123.344 o
-17 12 -10 2.585 1.199 1.239 109.596 o
-17 12 -9 1.106 1.615 1.249 107.821 o
-17 12 -8 0.433 0.823 1.138 130.041 o
-17 12 -7 29.055 26.949 1.564 68.782 o
-17 12 -6 15.021 14.668 1.412 84.428 o
-17 12 -5 58.873 58.286 2.539 26.100 o
-17 12 -4 3.677 2.834 1.199 117.152 o
-17 12 -3 3.307 2.316 1.199 117.152 o
-17 12 -2 2.123 1.188 1.158 125.518 o
-17 12 -1 2.289 3.139 1.188 119.163 o
-17 12 0 2.751 2.763 1.178 121.227 o
-17 12 1 0.046 0.183 1.128 132.394 o
-17 12 2 37.591 32.516 1.767 53.879 o
-17 12 3 4.403 5.556 1.249 107.821 o
-17 12 4 25.081 27.691 1.625 63.720 o
-17 12 6 4.949 2.915 1.168 123.344 o
-17 12 7 6.454 5.556 1.351 92.217 o
-17 12 8 7.393 9.752 1.412 84.428 o
-17 12 9 17.424 16.974 1.442 80.898 o
-17 12 10 0.163 0.345 1.087 142.478 o
-17 12 11 39.948 36.569 1.839 49.792 o
-17 12 12 5.154 5.800 1.188 119.163 o
-17 12 13 45.375 44.065 2.021 41.192 o
-17 12 14 13.677 15.298 1.544 70.604 o
-17 12 15 22.266 21.281 1.646 62.156 o
-17 12 16 3.492 3.301 1.249 107.821 o
-17 12 17 21.039 21.636 1.554 69.684 o
-17 12 18 11.402 10.940 1.361 90.846 o
-17 12 19 2.171 0.945 1.351 92.217 o
-17 12 20 6.285 5.719 1.412 84.428 o
-17 12 22 2.181 2.824 1.310 98.025 o
-17 13 -11 3.242 1.392 1.422 83.226 o
-17 13 -10 0.262 1.077 1.199 117.152 o
-17 13 -9 0.001 0.660 1.199 117.152 o
-17 13 -8 5.157 4.520 1.188 119.163 o
-17 13 -7 0.136 0.884 1.128 132.394 o
-17 13 -6 2.456 2.143 1.361 90.846 o
-17 13 -5 1.440 1.036 1.331 95.054 o
-17 13 -4 8.028 7.436 1.290 101.136 o
-17 13 -3 6.994 5.841 1.260 106.089 o
-17 13 -1 2.074 3.687 1.219 113.280 o
-17 13 0 2.115 0.995 1.178 121.227 o
-17 13 1 30.967 27.162 1.605 65.343 o
-17 13 2 42.322 37.412 1.930 45.186 o
-17 13 3 62.877 63.162 2.255 33.099 o
-17 13 4 20.236 21.677 1.514 73.475 o
-17 13 5 24.851 24.084 1.524 72.499 o
-17 13 6 11.257 8.187 1.270 104.399 o
-17 13 7 7.832 6.237 1.341 93.620 o
-17 13 8 27.929 28.960 1.595 66.178 o
-17 13 9 43.288 41.841 2.052 39.977 o
-17 13 10 0.210 0.498 1.026 159.909 o
-17 13 11 1.485 1.249 1.128 132.394 o
-17 13 12 19.655 20.296 1.453 79.771 o
-17 13 13 3.893 3.911 1.209 115.192 o
-17 13 14 4.030 5.150 1.219 113.280 o
-17 13 15 1.329 1.056 1.290 101.136 o
-17 13 16 4.675 3.515 1.392 86.911 o
-17 13 17 1.323 0.559 1.331 95.054 o
-17 13 18 26.644 25.090 1.757 54.503 o
-17 13 19 20.969 22.266 1.737 55.786 o
-17 13 20 2.435 2.123 1.341 93.620 o
-17 13 21 7.916 7.751 1.422 83.226 o
-17 14 -11 10.631 11.448 1.635 62.931 o
-17 14 -10 10.304 9.305 1.615 64.524 o
-17 14 -9 0.597 0.376 1.199 117.152 o
-17 14 -8 2.147 0.731 1.128 132.394 o
-17 14 -7 10.867 11.143 1.473 77.585 o
-17 14 -6 0.625 0.853 1.270 104.399 o
-17 14 -5 19.283 20.062 1.727 56.444 o
-17 14 -4 8.222 6.420 1.310 98.025 o
-17 14 -3 9.892 8.888 1.351 92.217 o
-17 14 -2 32.123 36.569 2.011 41.609 o
-17 14 -1 54.447 55.005 2.286 32.222 o
-17 14 0 8.799 9.061 1.331 95.054 o
-17 14 1 39.652 40.977 2.103 38.069 o
-17 14 3 0.850 1.107 1.158 125.518 o
-17 14 4 1.191 1.280 1.158 125.518 o
-17 14 5 0.784 0.376 1.138 130.041 o
-17 14 6 12.285 10.564 1.493 75.488 o
-17 14 7 8.191 10.514 1.453 79.771 o
-17 14 8 13.908 12.190 1.361 90.846 o
-17 14 9 26.273 25.679 1.595 66.178 o
-17 14 11 15.916 15.958 1.402 85.656 o
-17 14 12 38.942 39.362 2.042 40.376 o
-17 14 13 1.645 2.611 1.188 119.163 o
-17 14 14 27.306 27.335 1.798 52.068 o
-17 14 16 10.340 10.300 1.707 57.796 o
-17 14 17 0.763 0.874 1.381 88.194 o
-17 14 18 9.004 8.675 1.524 72.499 o
-17 14 19 1.206 0.010 1.331 95.054 o
-17 14 20 12.188 11.306 1.493 75.488 o
-17 14 21 0.325 1.209 1.280 102.748 o
-17 15 -10 4.727 4.795 1.249 107.821 o
-17 15 -9 2.655 1.128 1.178 121.227 o
-17 15 -7 0.151 0.203 1.077 145.179 o
-17 15 -6 2.522 2.225 1.138 130.041 o
-17 15 -5 5.302 5.851 1.199 117.152 o
-17 15 -4 4.347 3.951 1.067 147.957 o
-17 15 -2 1.216 1.331 1.107 137.297 o
-17 15 -1 1.414 1.077 1.199 117.152 o
-17 15 0 1.246 1.351 1.219 113.280 o
-17 15 1 3.429 3.200 1.229 111.415 o
-17 15 2 13.623 12.220 1.402 85.656 o
-17 15 4 20.094 18.416 1.493 75.488 o
-17 15 5 2.715 1.117 1.310 98.025 o
-17 15 6 17.286 17.492 1.971 43.342 o
-17 15 7 11.879 14.292 1.646 62.156 o
-17 15 8 28.078 26.919 1.635 62.931 o
-17 15 9 14.720 13.063 1.402 85.656 o
-17 15 10 3.299 2.895 1.128 132.394 o
-17 15 11 8.929 8.980 1.310 98.025 o
-17 15 12 0.731 0.731 1.300 99.562 o
-17 15 13 9.482 10.646 1.544 70.604 o
-17 15 14 11.197 12.819 1.585 67.029 o
-17 15 15 3.384 3.819 1.574 67.897 o
-17 15 16 16.206 19.016 1.889 47.151 o
-17 15 17 1.146 0.965 1.534 71.542 o
-17 15 18 33.629 34.771 2.143 36.639 o
-17 15 19 1.511 1.788 1.361 90.846 o
-17 15 20 23.761 23.719 1.717 57.114 o
-17 16 -8 1.010 1.564 1.249 107.821 o
-17 16 -7 1.343 0.609 1.229 111.415 o
-17 16 -6 40.878 44.197 2.021 41.192 o
-17 16 -5 24.516 21.687 1.473 77.585 o
-17 16 -4 81.194 90.111 2.367 30.047 o
-17 16 -3 0.813 0.447 1.016 163.123 o
-17 16 -2 63.790 67.215 2.153 36.295 o
-17 16 -1 4.834 5.160 1.128 132.394 o
-17 16 0 13.528 14.231 1.270 104.399 o
-17 16 2 10.249 9.254 1.249 107.821 o
-17 16 3 0.519 0.477 1.199 117.152 o
-17 16 4 6.146 5.963 1.442 80.898 o
-17 16 6 17.541 15.735 1.950 44.250 o
-17 16 7 2.716 2.986 1.453 79.771 o
-17 16 8 27.929 28.503 1.757 54.503 o
-17 16 9 0.087 0.010 1.168 123.344 o
-17 16 10 26.464 23.302 1.757 54.503 o
-17 16 11 2.209 2.184 1.361 90.846 o
-17 16 12 104.284 108.629 2.966 19.131 o
-17 16 13 0.001 1.331 1.321 96.522 o
-17 16 14 46.213 49.429 2.336 30.836 o
-17 16 15 0.575 0.213 1.493 75.488 o
-17 16 16 25.468 27.721 2.052 39.977 o
-17 16 17 0.070 0.071 1.483 76.526 o
-17 16 18 21.493 21.362 1.727 56.444 o
-17 16 19 0.792 0.945 1.310 98.025 o
-17 17 -8 5.959 6.074 1.341 93.620 o
-17 17 -7 18.457 17.888 1.605 65.343 o
-17 17 -5 0.384 0.884 1.280 102.748 o
-17 17 -4 19.586 20.641 1.453 79.771 o
-17 17 -3 2.611 2.458 1.056 150.816 o
-17 17 -2 7.873 7.039 1.148 127.749 o
-17 17 -1 0.738 0.742 1.036 156.789 o
-17 17 0 1.324 2.001 1.077 145.179 o
-17 17 1 3.017 2.712 1.107 137.297 o
-17 17 2 1.336 1.128 1.077 145.179 o
-17 17 3 19.418 19.666 1.483 76.526 o
-17 17 4 0.100 0.295 1.138 130.041 o
-17 17 5 0.439 1.361 1.321 96.522 o
-17 17 6 24.402 23.892 2.164 35.955 o
-17 17 7 3.251 3.941 1.524 72.499 o
-17 17 9 3.409 4.246 1.300 99.562 o
-17 17 10 5.220 7.598 1.493 75.488 o
-17 17 11 0.184 0.284 1.300 99.562 o
-17 17 12 0.108 1.188 1.321 96.522 o
-17 17 13 23.370 26.827 1.818 50.911 o
-17 17 14 0.390 0.569 1.290 101.136 o
-17 17 15 4.065 3.637 1.595 66.178 o
-17 17 16 1.086 0.955 1.544 70.604 o
-17 17 17 17.279 19.229 1.859 48.709 o
-17 17 18 1.448 0.457 1.351 92.217 o
-17 18 -7 12.072 13.144 1.493 75.488 o
-17 18 -6 26.549 28.066 1.767 53.879 o
-17 18 -5 1.364 1.757 1.290 101.136 o
-17 18 -4 7.013 6.156 1.422 83.226 o
-17 18 -3 18.445 19.706 1.381 88.194 o
-17 18 -2 38.039 36.772 1.788 52.661 o
-17 18 -1 8.307 8.492 1.158 125.518 o
-17 18 0 0.381 0.041 1.016 163.123 o
-17 18 1 1.782 0.589 1.117 134.812 o
-17 18 2 3.038 2.753 1.158 125.518 o
-17 18 3 0.077 0.051 1.128 132.394 o
-17 18 4 9.902 11.052 1.351 92.217 o
-17 18 5 2.355 1.371 1.290 101.136 o
-17 18 6 7.093 5.821 1.321 96.522 o
-17 18 7 13.459 13.216 1.442 80.898 o
-17 18 8 31.309 33.247 1.635 62.931 o
-17 18 9 22.586 21.779 1.574 67.897 o
-17 18 10 12.287 12.311 1.574 67.897 o
-17 18 11 33.102 34.578 1.910 46.153 o
-17 18 12 46.045 49.479 2.407 29.041 o
-17 18 13 72.729 75.748 2.732 22.543 o
-17 18 14 9.209 11.275 1.514 73.475 o
-17 18 15 44.692 52.882 2.915 19.804 o
-17 18 16 18.084 19.635 1.889 47.151 o
-17 18 17 5.541 6.542 1.615 64.524 o
-17 19 -6 0.012 0.569 1.249 107.821 o
-17 19 -5 0.078 0.132 1.280 102.748 o
-17 19 -4 1.036 0.670 1.300 99.562 o
-17 19 -2 3.479 4.155 1.341 93.620 o
-17 19 -1 0.025 0.132 1.087 142.478 o
-17 19 1 3.098 4.520 1.188 119.163 o
-17 19 2 4.586 4.144 1.199 117.152 o
-17 19 3 1.417 0.152 1.107 137.297 o
-17 19 5 0.755 0.762 1.249 107.821 o
-17 19 6 2.248 1.544 1.178 121.227 o
-17 19 7 2.244 2.773 1.219 113.280 o
-17 19 8 7.308 6.725 1.158 125.518 o
-17 19 9 3.940 4.429 1.128 132.394 o
-17 19 11 1.445 0.813 1.341 93.620 o
-17 19 12 0.466 0.813 1.331 95.054 o
-17 19 13 1.215 2.407 1.331 95.054 o
-17 19 16 3.061 3.708 1.554 69.684 o
-17 20 -5 17.636 17.533 1.798 52.068 o
-17 20 -4 4.220 6.288 1.595 66.178 o
-17 20 -2 0.747 0.437 1.249 107.821 o
-17 20 -1 17.690 18.406 1.646 62.156 o
-17 20 0 6.272 7.507 1.422 83.226 o
-17 20 1 0.518 0.061 1.087 142.478 o
-17 20 3 1.756 1.574 1.280 102.748 o
-17 20 4 1.489 1.737 1.280 102.748 o
-17 20 5 16.117 15.308 1.442 80.898 o
-17 20 6 0.186 1.402 1.188 119.163 o
-17 20 7 10.292 11.550 1.381 88.194 o
-17 20 8 2.692 2.763 1.097 139.852 o
-17 20 9 44.071 46.919 2.062 39.584 o
-17 20 11 11.645 11.164 1.321 96.522 o
-17 20 12 2.688 2.123 1.209 115.192 o
-17 20 13 22.224 25.100 1.747 55.139 o
-17 20 14 1.690 1.666 1.331 95.054 o
-17 20 15 6.412 6.948 1.625 63.720 o
-17 21 -3 20.033 18.132 1.818 50.911 o
-17 21 -2 9.396 7.578 1.402 85.656 o
-17 21 -1 6.946 7.883 1.432 82.050 o
-17 21 0 1.092 0.762 1.290 101.136 o
-17 21 1 4.579 5.059 1.392 86.911 o
-17 21 3 19.623 21.494 1.646 62.156 o
-17 21 5 16.728 18.203 1.503 74.472 o
-17 21 7 13.240 15.796 1.463 78.666 o
-17 21 8 3.170 2.661 1.209 115.192 o
-17 21 9 9.544 10.849 1.300 99.562 o
-17 21 10 16.654 17.228 1.402 85.656 o
-17 21 11 1.163 0.853 1.097 139.852 o
-17 21 12 1.224 2.458 1.138 130.041 o
-17 21 13 1.227 1.239 1.148 127.749 o
-17 22 -1 17.835 20.529 1.646 62.156 o
-17 22 0 7.099 7.019 1.412 84.428 o
-17 22 1 0.574 2.174 1.564 68.782 o
-17 22 2 0.101 0.406 1.524 72.499 o
-17 22 3 1.515 1.351 1.381 88.194 o
-17 22 4 2.724 1.453 1.402 85.656 o
-17 22 5 1.511 0.081 1.158 125.518 o
-17 22 6 3.926 4.033 1.229 111.415 o
-17 22 7 11.029 12.423 1.381 88.194 o
-17 22 8 13.328 14.333 1.412 84.428 o
-17 22 9 37.709 38.966 1.920 45.666 o
-17 22 10 2.892 2.296 1.128 132.394 o
-17 22 11 12.760 12.677 1.290 101.136 o
-17 23 4 2.994 2.428 1.392 86.911 o
-17 23 5 5.023 5.282 1.453 79.771 o
-17 23 6 0.036 0.813 1.361 90.846 o
-17 23 7 7.913 6.562 1.249 107.821 o
-16 0 -14 0.006 1.249 1.920 45.666 o
-16 0 -12 22.650 22.083 2.509 26.738 o
-16 0 -10 29.864 29.417 2.072 39.197 o
-16 0 -8 2.560 3.383 1.879 47.662 o
-16 0 -6 27.644 28.798 2.042 40.376 o
-16 0 -4 12.602 12.636 1.615 64.524 o
-16 0 -2 20.549 20.519 1.737 55.786 o
-16 0 0 225.597 227.782 3.667 12.517 o
-16 0 2 27.946 26.015 2.316 31.379 o
-16 0 4 42.381 38.001 2.672 23.583 o
-16 0 8 20.038 18.142 1.514 73.475 o
-16 0 10 26.419 27.203 1.920 45.666 o
-16 0 12 5.026 4.307 1.473 77.585 o
-16 0 14 456.362 470.181 6.349 4.176 o
-16 0 16 70.732 71.187 3.779 11.788 o
-16 0 18 232.423 238.661 5.181 6.272 o
-16 0 20 71.161 68.952 3.901 11.062 o
-16 0 22 39.505 40.967 2.966 19.131 o
-16 0 24 5.082 5.607 1.960 43.793 o
-16 0 26 0.270 1.229 2.367 30.047 o
-16 1 -15 1.591 2.255 1.148 127.749 o
-16 1 -14 6.493 5.699 1.229 111.415 o
-16 1 -13 3.823 2.844 1.158 125.518 o
-16 1 -11 8.747 8.167 1.148 127.749 o
-16 1 -10 10.954 9.132 1.158 125.518 o
-16 1 -9 36.789 34.415 1.686 59.197 o
-16 1 -8 40.203 36.264 1.920 45.666 o
-16 1 -7 65.408 63.050 2.032 40.781 o
-16 1 -6 86.501 79.242 2.103 38.069 o
-16 1 -5 51.431 54.406 1.910 46.153 o
-16 1 -4 41.667 44.715 1.818 50.911 o
-16 1 -3 209.417 197.135 2.600 24.891 o
-16 1 -2 0.016 0.356 0.924 196.985 o
-16 1 -1 128.458 134.420 2.225 34.012 o
-16 1 0 3.742 3.240 0.914 201.386 o
-16 1 2 7.201 4.795 0.985 173.369 o
-16 1 3 57.604 57.108 2.072 39.197 o
-16 1 4 3.186 3.281 1.036 156.789 o
-16 1 5 12.908 12.636 1.219 113.280 o
-16 1 6 3.051 3.027 0.823 248.625 o
-16 1 7 65.226 63.406 1.666 60.650 o
-16 1 8 10.519 8.248 1.036 156.789 o
-16 1 9 60.403 63.619 1.757 54.503 o
-16 1 10 86.922 91.218 1.828 50.347 o
-16 1 11 2.649 3.423 0.863 225.776 o
-16 1 12 153.798 148.855 2.631 24.317 o
-16 1 13 77.182 78.257 2.580 25.284 o
-16 1 14 65.405 65.976 2.580 25.284 o
-16 1 15 5.231 4.856 1.381 88.194 o
-16 1 16 15.049 15.674 1.605 65.343 o
-16 1 17 3.837 4.155 1.412 84.428 o
-16 1 18 3.011 1.239 1.331 95.054 o
-16 1 19 18.166 16.811 1.646 62.156 o
-16 1 20 0.333 0.284 1.351 92.217 o
-16 1 21 11.711 11.936 1.595 66.178 o
-16 1 22 1.360 2.509 1.453 79.771 o
-16 1 23 7.209 7.984 1.473 77.585 o
-16 1 24 1.539 2.682 1.341 93.620 o
-16 1 26 0.264 1.524 1.503 74.472 o
-16 2 -15 18.864 16.243 1.402 85.656 o
-16 2 -14 2.530 3.179 1.077 145.179 o
-16 2 -13 30.722 29.001 1.503 74.472 o
-16 2 -12 9.802 10.544 1.219 113.280 o
-16 2 -11 12.541 9.833 1.178 121.227 o
-16 2 -10 6.726 6.186 1.097 139.852 o
-16 2 -9 0.741 0.498 0.985 173.369 o
-16 2 -8 93.142 89.766 2.123 37.344 o
-16 2 -7 4.231 3.880 0.965 180.746 o
-16 2 -6 9.298 10.635 1.046 153.759 o
-16 2 -4 58.514 60.907 1.920 45.666 o
-16 2 -3 0.563 1.077 0.945 188.603 o
-16 2 -2 64.766 70.628 1.950 44.250 o
-16 2 -1 0.952 0.538 0.904 205.937 o
-16 2 1 34.659 34.029 1.686 59.197 o
-16 2 2 6.927 6.714 1.026 159.909 o
-16 2 3 107.555 108.538 2.184 35.289 o
-16 2 4 41.685 41.739 1.940 44.715 o
-16 2 5 64.235 59.912 2.042 40.376 o
-16 2 6 37.629 36.701 1.585 67.029 o
-16 2 7 56.954 59.231 1.900 46.648 o
-16 2 8 108.507 111.951 2.214 34.324 o
-16 2 9 7.135 6.085 0.945 188.603 o
-16 2 10 21.804 20.915 1.107 137.297 o
-16 2 11 8.151 7.192 0.935 192.726 o
-16 2 12 72.434 72.121 1.930 45.186 o
-16 2 13 59.821 57.159 2.021 41.192 o
-16 2 14 55.369 53.837 2.438 28.320 o
-16 2 15 56.882 56.529 2.499 26.955 o
-16 2 16 87.933 88.669 2.763 22.048 o
-16 2 17 57.800 56.407 2.672 23.583 o
-16 2 18 0.997 1.128 1.331 95.054 o
-16 2 19 53.211 56.366 2.590 25.086 o
-16 2 20 44.103 46.178 2.590 25.086 o
-16 2 21 13.303 12.647 1.625 63.720 o
-16 2 22 6.965 7.527 1.524 72.499 o
-16 2 24 0.531 0.599 1.300 99.562 o
-16 2 25 0.241 0.711 1.199 117.152 o
-16 2 26 0.138 0.843 1.483 76.526 o
-16 3 -15 0.872 0.467 1.036 156.789 o
-16 3 -14 2.779 2.844 1.067 147.957 o
-16 3 -13 4.912 4.348 1.097 139.852 o
-16 3 -11 7.171 5.384 1.117 134.812 o
-16 3 -10 5.156 4.591 1.087 142.478 o
-16 3 -9 47.306 44.319 1.879 47.662 o
-16 3 -8 76.044 72.304 2.042 40.376 o
-16 3 -7 1.406 1.595 0.935 192.726 o
-16 3 -6 122.074 129.829 2.011 41.609 o
-16 3 -5 0.620 0.874 0.863 225.776 o
-16 3 -4 0.615 1.554 0.874 220.556 o
-16 3 -3 47.229 47.448 1.615 64.524 o
-16 3 -2 68.145 68.495 1.707 57.796 o
-16 3 1 2.836 2.590 0.985 173.369 o
-16 3 2 7.806 10.381 1.107 137.297 o
-16 3 3 59.625 55.290 1.818 50.911 o
-16 3 4 6.226 3.809 1.056 150.816 o
-16 3 5 130.397 133.861 3.068 17.886 o
-16 3 6 8.404 8.411 1.046 153.759 o
-16 3 7 6.059 6.867 1.036 156.789 o
-16 3 8 191.840 194.281 2.418 28.798 o
-16 3 9 51.398 55.666 1.757 54.503 o
-16 3 10 46.951 45.995 1.727 56.444 o
-16 3 12 15.230 15.714 1.138 130.041 o
-16 3 13 3.868 3.433 1.077 145.179 o
-16 3 14 5.632 6.074 1.148 127.749 o
-16 3 15 11.222 8.980 1.331 95.054 o
-16 3 16 5.743 5.953 1.422 83.226 o
-16 3 17 0.507 0.467 1.331 95.054 o
-16 3 18 3.537 2.468 1.381 88.194 o
-16 3 19 28.971 27.701 1.828 50.347 o
-16 3 20 0.600 0.467 1.371 89.505 o
-16 3 21 6.523 4.815 1.473 77.585 o
-16 3 22 1.671 2.316 1.422 83.226 o
-16 3 23 9.130 8.583 1.483 76.526 o
-16 3 24 9.080 9.762 1.483 76.526 o
-16 3 25 3.962 3.769 1.219 113.280 o
-16 3 26 13.639 14.719 1.808 51.484 o
-16 4 -15 30.452 30.007 1.534 71.542 o
-16 4 -14 7.542 6.664 1.138 130.041 o
-16 4 -13 0.869 0.264 1.036 156.789 o
-16 4 -12 2.982 2.316 1.097 139.852 o
-16 4 -11 18.242 18.945 1.341 93.620 o
-16 4 -10 0.346 0.203 1.006 166.435 o
-16 4 -9 2.022 1.767 1.026 159.909 o
-16 4 -8 9.366 10.422 1.178 121.227 o
-16 4 -7 7.502 5.495 1.006 166.435 o
-16 4 -6 5.049 4.744 0.914 201.386 o
-16 4 -5 24.375 21.586 1.117 134.812 o
-16 4 -4 5.283 5.353 0.935 192.726 o
-16 4 -3 0.054 0.437 0.833 242.598 o
-16 4 -2 1.575 1.585 0.853 231.183 o
-16 4 -1 43.857 44.370 1.564 68.782 o
-16 4 0 9.665 8.106 0.975 177.000 o
-16 4 1 32.220 29.102 1.381 88.194 o
-16 4 2 121.678 125.603 2.052 39.977 o
-16 4 3 19.154 20.560 1.280 102.748 o
-16 4 4 98.930 99.365 2.418 28.798 o
-16 4 5 14.168 18.477 1.635 62.931 o
-16 4 6 41.871 42.948 1.828 50.347 o
-16 4 7 41.469 44.898 1.696 58.490 o
-16 4 8 78.771 77.241 1.889 47.151 o
-16 4 9 24.180 25.628 1.249 107.821 o
-16 4 10 42.078 41.617 1.707 57.796 o
-16 4 11 2.228 1.747 0.863 225.776 o
-16 4 12 29.479 28.351 1.351 92.217 o
-16 4 13 19.953 19.016 1.331 95.054 o
-16 4 14 67.837 67.723 2.143 36.639 o
-16 4 15 14.812 12.545 1.280 102.748 o
-16 4 16 44.445 45.040 2.072 39.197 o
-16 4 17 117.529 116.857 2.936 19.531 o
-16 4 18 6.661 4.713 1.402 85.656 o
-16 4 19 16.758 14.495 1.615 64.524 o
-16 4 20 0.425 0.599 1.371 89.505 o
-16 4 21 14.126 12.972 1.635 62.931 o
-16 4 23 0.012 0.528 1.341 93.620 o
-16 4 24 3.828 3.484 1.361 90.846 o
-16 4 25 0.020 2.245 1.280 102.748 o
-16 4 26 0.678 0.315 1.422 83.226 o
-16 5 -15 0.023 0.274 1.026 159.909 o
-16 5 -14 8.789 8.197 1.168 123.344 o
-16 5 -13 0.005 0.681 1.036 156.789 o
-16 5 -12 15.574 14.394 1.290 101.136 o
-16 5 -11 8.051 8.025 1.188 119.163 o
-16 5 -10 3.089 3.890 1.087 142.478 o
-16 5 -9 0.008 0.701 1.006 166.435 o
-16 5 -8 12.748 12.708 1.199 117.152 o
-16 5 -7 0.412 0.742 0.935 192.726 o
-16 5 -6 157.482 156.321 2.153 36.295 o
-16 5 -5 2.419 2.377 0.863 225.776 o
-16 5 -4 14.253 14.658 1.077 145.179 o
-16 5 -3 7.311 8.716 0.965 180.746 o
-16 5 -2 132.174 126.487 2.001 42.032 o
-16 5 -1 38.763 36.680 1.524 72.499 o
-16 5 0 2.390 2.062 0.884 215.514 o
-16 5 1 30.597 31.459 1.463 78.666 o
-16 5 2 0.061 0.315 0.914 201.386 o
-16 5 3 68.549 73.350 1.981 42.899 o
-16 5 4 24.449 23.983 1.361 90.846 o
-16 5 5 86.502 86.942 2.103 38.069 o
-16 5 6 0.337 0.579 0.833 242.598 o
-16 5 7 194.269 197.602 2.225 34.012 o
-16 5 8 105.042 101.488 2.021 41.192 o
-16 5 9 40.075 38.610 1.666 60.650 o
-16 5 10 20.290 18.599 1.178 121.227 o
-16 5 11 41.701 42.653 1.646 62.156 o
-16 5 12 21.419 22.876 1.249 107.821 o
-16 5 13 1.436 1.016 1.046 153.759 o
-16 5 14 25.804 22.876 1.392 86.911 o
-16 5 15 27.891 26.421 1.544 70.604 o
-16 5 16 42.606 47.062 2.072 39.197 o
-16 5 17 2.853 5.069 1.178 121.227 o
-16 5 18 2.232 1.453 1.097 139.852 o
-16 5 19 9.217 8.624 1.503 74.472 o
-16 5 20 15.264 16.720 1.676 59.917 o
-16 5 21 18.441 16.588 1.686 59.197 o
-16 5 22 0.413 0.274 1.331 95.054 o
-16 5 23 5.111 4.825 1.412 84.428 o
-16 5 25 14.372 14.953 1.524 72.499 o
-16 6 -14 15.191 13.073 1.239 109.596 o
-16 6 -12 27.662 25.121 1.402 85.656 o
-16 6 -11 4.686 3.972 1.117 134.812 o
-16 6 -10 0.025 0.163 1.046 153.759 o
-16 6 -9 5.654 3.433 1.087 142.478 o
-16 6 -8 3.769 2.885 1.046 153.759 o
-16 6 -7 0.484 1.341 0.945 188.603 o
-16 6 -6 44.347 44.431 1.646 62.156 o
-16 6 -4 3.812 2.997 0.904 205.937 o
-16 6 -3 2.432 3.078 0.884 215.514 o
-16 6 -2 1.672 2.032 0.843 236.787 o
-16 6 -1 8.799 9.670 1.016 163.123 o
-16 6 0 15.245 11.651 1.178 121.227 o
-16 6 1 0.067 0.345 0.955 184.612 o
-16 6 2 118.617 126.527 2.367 30.047 o
-16 6 3 11.008 9.599 1.107 137.297 o
-16 6 4 125.512 124.953 2.326 31.106 o
-16 6 5 0.627 0.538 0.945 188.603 o
-16 6 6 122.653 122.352 2.062 39.584 o
-16 6 7 1.039 0.457 0.853 231.183 o
-16 6 8 51.345 51.917 1.900 46.648 o
-16 6 9 26.456 29.519 1.371 89.505 o
-16 6 10 86.714 84.534 1.818 50.911 o
-16 6 11 9.805 9.030 0.904 205.937 o
-16 6 12 16.973 15.745 1.067 147.957 o
-16 6 13 56.455 57.981 2.001 42.032 o
-16 6 14 1.681 2.021 1.067 147.957 o
-16 6 15 33.682 34.303 1.707 57.796 o
-16 6 16 0.759 0.752 1.077 145.179 o
-16 6 17 47.843 45.721 2.052 39.977 o
-16 6 18 15.264 13.023 1.300 99.562 o
-16 6 19 11.566 9.833 1.270 104.399 o
-16 6 20 7.787 6.867 1.473 77.585 o
-16 6 21 11.854 12.200 1.595 66.178 o
-16 6 23 0.180 1.077 1.331 95.054 o
-16 6 24 0.030 0.528 1.290 101.136 o
-16 7 -15 4.991 5.069 1.107 137.297 o
-16 7 -14 0.381 1.006 1.036 156.789 o
-16 7 -13 0.171 0.985 1.046 153.759 o
-16 7 -12 0.986 0.274 1.046 153.759 o
-16 7 -11 1.959 2.103 1.117 134.812 o
-16 7 -9 23.711 20.824 1.341 93.620 o
-16 7 -8 2.289 0.853 1.016 163.123 o
-16 7 -7 108.537 101.803 2.072 39.197 o
-16 7 -6 13.050 11.316 1.107 137.297 o
-16 7 -5 23.077 20.946 1.128 132.394 o
-16 7 -4 2.577 1.666 0.874 220.556 o
-16 7 -3 37.633 34.832 1.453 79.771 o
-16 7 -2 37.233 35.299 1.514 73.475 o
-16 7 -1 4.314 4.144 1.056 150.816 o
-16 7 0 97.363 100.797 2.255 33.099 o
-16 7 1 49.101 56.834 1.991 42.462 o
-16 7 2 21.803 20.204 1.321 96.522 o
-16 7 3 68.698 67.906 2.011 41.609 o
-16 7 4 34.286 35.177 1.757 54.503 o
-16 7 5 126.306 130.072 2.377 29.791 o
-16 7 7 176.681 177.612 2.590 25.086 o
-16 7 9 235.073 237.696 2.682 23.405 o
-16 7 11 144.841 148.712 2.153 36.295 o
-16 7 12 28.223 24.775 1.270 104.399 o
-16 7 13 25.901 24.968 1.219 113.280 o
-16 7 14 1.840 1.625 0.985 173.369 o
-16 7 15 47.996 48.403 1.920 45.666 o
-16 7 17 3.123 2.529 1.036 156.789 o
-16 7 18 3.615 2.550 1.117 134.812 o
-16 7 19 1.077 0.945 1.107 137.297 o
-16 7 20 17.766 16.273 1.392 86.911 o
-16 7 21 10.863 9.843 1.321 96.522 o
-16 7 22 10.153 9.660 1.493 75.488 o
-16 7 23 24.781 22.672 1.717 57.114 o
-16 7 24 0.120 0.549 1.290 101.136 o
-16 7 25 22.563 24.999 1.666 60.650 o
-16 8 -15 18.099 15.389 1.229 111.415 o
-16 8 -14 4.472 2.925 1.056 150.816 o
-16 8 -13 14.404 14.739 1.260 106.089 o
-16 8 -12 32.426 31.581 1.554 69.684 o
-16 8 -11 75.526 69.704 2.164 35.955 o
-16 8 -10 13.995 12.464 1.270 104.399 o
-16 8 -9 0.348 0.234 1.046 153.759 o
-16 8 -8 1.998 0.965 0.965 180.746 o
-16 8 -7 56.209 53.309 1.808 51.484 o
-16 8 -6 9.051 6.755 1.056 150.816 o
-16 8 -5 2.886 2.946 0.894 210.644 o
-16 8 -4 19.155 19.006 1.158 125.518 o
-16 8 -2 3.224 5.485 1.097 139.852 o
-16 8 -1 51.590 49.215 1.991 42.462 o
-16 8 0 18.595 15.298 1.270 104.399 o
-16 8 1 7.516 8.319 1.138 130.041 o
-16 8 2 122.646 124.943 2.448 28.085 o
-16 8 3 96.659 96.663 2.245 33.399 o
-16 8 4 58.350 60.196 2.052 39.977 o
-16 8 5 30.045 30.240 1.483 76.526 o
-16 8 6 208.237 217.075 2.550 25.892 o
-16 8 7 122.675 132.287 2.428 28.557 o
-16 8 8 35.147 34.791 2.032 40.781 o
-16 8 9 49.231 45.152 1.940 44.715 o
-16 8 10 82.030 82.848 2.204 34.641 o
-16 8 11 145.263 149.230 2.316 31.379 o
-16 8 12 16.697 16.954 1.188 119.163 o
-16 8 13 1.512 1.453 0.965 180.746 o
-16 8 14 1.898 1.422 1.006 166.435 o
-16 8 15 9.900 8.959 1.128 132.394 o
-16 8 16 6.175 3.383 1.036 156.789 o
-16 8 17 7.640 5.252 1.087 142.478 o
-16 8 18 5.701 5.922 1.107 137.297 o
-16 8 19 4.863 4.845 1.097 139.852 o
-16 8 20 24.201 23.831 1.361 90.846 o
-16 8 21 3.122 3.342 1.107 137.297 o
-16 8 22 2.097 2.631 1.148 127.749 o
-16 8 23 2.643 4.063 1.392 86.911 o
-16 8 24 0.568 2.174 1.300 99.562 o
-16 8 25 1.237 1.402 1.483 76.526 o
-16 9 -15 0.387 0.518 0.995 169.849 o
-16 9 -14 0.003 0.132 1.006 166.435 o
-16 9 -13 2.126 2.153 1.046 153.759 o
-16 9 -12 1.163 2.428 1.067 147.957 o
-16 9 -11 0.122 0.660 1.036 156.789 o
-16 9 -10 27.229 26.116 1.453 79.771 o
-16 9 -9 19.651 17.878 1.331 95.054 o
-16 9 -8 0.582 0.284 0.955 184.612 o
-16 9 -7 5.903 5.434 1.016 163.123 o
-16 9 -6 16.733 16.557 1.168 123.344 o
-16 9 -5 4.915 4.744 1.006 166.435 o
-16 9 -4 1.027 1.006 0.985 173.369 o
-16 9 -3 4.544 3.809 1.117 134.812 o
-16 9 -2 1.177 0.081 1.026 159.909 o
-16 9 -1 1.163 0.498 1.026 159.909 o
-16 9 0 36.369 36.132 1.767 53.879 o
-16 9 1 60.024 59.729 2.082 38.816 o
-16 9 2 2.951 2.062 1.036 156.789 o
-16 9 3 5.117 4.977 1.107 137.297 o
-16 9 4 126.270 126.619 2.793 21.570 o
-16 9 5 51.240 50.455 1.971 43.342 o
-16 9 6 108.460 111.555 2.113 37.704 o
-16 9 7 52.215 50.516 1.788 52.661 o
-16 9 8 239.480 248.727 3.423 14.363 o
-16 9 9 16.897 12.748 1.239 109.596 o
-16 9 10 97.355 97.232 2.306 31.657 o
-16 9 11 1.406 2.692 1.077 145.179 o
-16 9 12 79.640 79.283 2.225 34.012 o
-16 9 13 16.843 15.958 1.199 117.152 o
-16 9 14 18.567 18.366 1.341 93.620 o
-16 9 15 2.524 2.225 1.026 159.909 o
-16 9 16 1.363 0.386 0.985 173.369 o
-16 9 17 3.563 2.093 1.026 159.909 o
-16 9 18 26.190 25.232 1.442 80.898 o
-16 9 19 0.384 0.152 1.016 163.123 o
-16 9 20 21.256 22.805 1.371 89.505 o
-16 9 21 1.622 1.859 1.016 163.123 o
-16 9 22 56.819 57.910 1.971 43.342 o
-16 9 23 8.380 8.258 1.168 123.344 o
-16 9 24 18.866 20.367 1.900 46.648 o
-16 10 -14 4.191 4.927 1.067 147.957 o
-16 10 -13 20.543 19.493 1.310 98.025 o
-16 10 -12 6.795 7.070 1.138 130.041 o
-16 10 -11 13.694 13.439 1.249 107.821 o
-16 10 -10 3.541 3.474 1.117 134.812 o
-16 10 -9 4.332 5.201 1.128 132.394 o
-16 10 -8 20.472 20.529 1.249 107.821 o
-16 10 -7 38.410 34.943 1.493 75.488 o
-16 10 -4 2.718 1.960 1.026 159.909 o
-16 10 -2 10.507 9.792 1.239 109.596 o
-16 10 -1 4.299 3.240 1.097 139.852 o
-16 10 0 44.015 47.996 2.042 40.376 o
-16 10 1 94.298 88.334 2.296 31.937 o
-16 10 2 222.231 229.407 3.047 18.125 o
-16 10 3 399.560 413.530 3.799 11.662 o
-16 10 4 0.217 1.432 1.077 145.179 o
-16 10 5 121.222 110.600 2.397 29.288 o
-16 10 6 81.413 87.531 2.021 41.192 o
-16 10 7 231.566 225.537 2.651 23.946 o
-16 10 8 1.015 1.635 1.067 147.957 o
-16 10 9 129.344 131.230 2.539 26.100 o
-16 10 10 12.667 10.402 1.239 109.596 o
-16 10 11 61.050 62.207 2.153 36.295 o
-16 10 12 34.408 32.617 1.747 55.139 o
-16 10 13 0.020 0.559 1.046 153.759 o
-16 10 14 23.593 23.983 1.635 62.931 o
-16 10 15 8.836 8.492 1.351 92.217 o
-16 10 16 5.322 3.606 1.056 150.816 o
-16 10 17 16.052 13.571 1.219 113.280 o
-16 10 19 12.625 12.799 1.229 111.415 o
-16 10 20 4.401 4.612 1.067 147.957 o
-16 10 21 10.485 9.213 1.148 127.749 o
-16 10 22 1.960 1.361 1.128 132.394 o
-16 10 23 1.986 2.580 1.158 125.518 o
-16 10 24 27.818 32.820 1.635 62.931 o
-16 11 -14 0.484 0.213 1.097 139.852 o
-16 11 -13 0.008 0.863 1.006 166.435 o
-16 11 -12 0.684 1.199 0.965 180.746 o
-16 11 -11 0.739 0.305 0.945 188.603 o
-16 11 -10 5.438 4.937 1.016 163.123 o
-16 11 -9 8.636 7.994 1.148 127.749 o
-16 11 -8 9.456 7.690 1.178 121.227 o
-16 11 -7 22.372 22.987 1.412 84.428 o
-16 11 -6 79.029 79.090 2.184 35.289 o
-16 11 -5 14.609 13.490 1.239 109.596 o
-16 11 -4 1.484 2.763 1.148 127.749 o
-16 11 -3 2.150 1.412 1.107 137.297 o
-16 11 -2 10.987 10.402 1.260 106.089 o
-16 11 -1 10.276 8.776 1.239 109.596 o
-16 11 0 38.689 40.876 1.981 42.899 o
-16 11 1 20.957 20.001 1.412 84.428 o
-16 11 2 76.980 83.539 2.296 31.937 o
-16 11 3 8.932 8.482 1.229 111.415 o
-16 11 4 206.750 203.728 2.936 19.531 o
-16 11 5 10.477 10.493 1.249 107.821 o
-16 11 6 37.375 41.912 1.788 52.661 o
-16 11 8 40.291 40.327 2.235 33.703 o
-16 11 10 74.345 78.440 2.265 32.802 o
-16 11 11 9.191 8.909 1.229 111.415 o
-16 11 12 4.762 4.185 1.128 132.394 o
-16 11 13 7.913 7.293 1.178 121.227 o
-16 11 14 0.139 0.173 1.188 119.163 o
-16 11 15 1.871 1.889 1.229 111.415 o
-16 11 18 6.799 6.735 1.290 101.136 o
-16 11 19 0.897 0.234 1.036 156.789 o
-16 11 20 8.702 8.035 1.270 104.399 o
-16 11 21 6.751 7.009 1.239 109.596 o
-16 11 22 4.640 3.586 1.158 125.518 o
-16 11 23 0.036 0.376 1.117 134.812 o
-16 11 24 6.121 7.568 1.666 60.650 o
-16 12 -14 12.805 11.306 1.402 85.656 o
-16 12 -13 2.913 2.357 1.016 163.123 o
-16 12 -12 7.769 6.989 1.026 159.909 o
-16 12 -11 3.979 3.728 1.056 150.816 o
-16 12 -10 3.972 2.743 1.036 156.789 o
-16 12 -9 2.938 3.941 1.087 142.478 o
-16 12 -8 12.150 11.600 1.128 132.394 o
-16 12 -7 20.281 19.666 1.229 111.415 o
-16 12 -6 2.455 2.468 0.975 177.000 o
-16 12 -5 2.291 1.188 0.935 192.726 o
-16 12 -4 39.998 44.136 1.930 45.186 o
-16 12 -2 9.381 9.071 1.270 104.399 o
-16 12 -1 3.116 1.859 1.128 132.394 o
-16 12 0 30.320 29.001 1.625 63.720 o
-16 12 1 53.889 53.644 2.133 36.989 o
-16 12 2 35.380 40.032 1.930 45.186 o
-16 12 3 74.449 74.478 2.286 32.222 o
-16 12 4 11.141 11.986 1.310 98.025 o
-16 12 5 11.299 10.249 1.260 106.089 o
-16 12 6 17.076 17.340 1.239 109.596 o
-16 12 7 46.406 47.803 1.869 48.181 o
-16 12 8 46.674 48.789 2.296 31.937 o
-16 12 9 62.612 63.091 2.245 33.399 o
-16 12 10 1.432 1.341 1.107 137.297 o
-16 12 11 22.421 20.519 1.422 83.226 o
-16 12 13 18.679 15.867 1.321 96.522 o
-16 12 14 3.609 2.661 1.270 104.399 o
-16 12 15 26.399 29.946 1.747 55.139 o
-16 12 16 15.362 12.210 1.483 76.526 o
-16 12 17 1.046 1.757 1.270 104.399 o
-16 12 18 48.999 44.817 2.377 29.791 o
-16 12 19 0.608 0.102 1.310 98.025 o
-16 12 20 3.321 3.901 1.371 89.505 o
-16 12 21 0.752 1.798 1.310 98.025 o
-16 12 22 2.261 1.493 1.290 101.136 o
-16 12 23 0.037 0.427 1.128 132.394 o
-16 13 -13 2.340 1.087 1.087 142.478 o
-16 13 -12 0.781 0.091 1.067 147.957 o
-16 13 -11 5.002 3.901 1.148 127.749 o
-16 13 -10 5.761 5.963 1.077 145.179 o
-16 13 -9 3.379 3.667 1.046 153.759 o
-16 13 -8 1.244 1.148 0.975 177.000 o
-16 13 -7 15.516 12.829 1.148 127.749 o
-16 13 -6 0.179 0.813 1.016 163.123 o
-16 13 -5 26.041 24.328 1.371 89.505 o
-16 13 -3 9.000 9.325 1.128 132.394 o
-16 13 -2 1.461 0.549 0.965 180.746 o
-16 13 -1 6.915 5.922 1.087 142.478 o
-16 13 0 0.101 1.463 1.117 134.812 o
-16 13 1 0.353 1.564 1.138 130.041 o
-16 13 2 31.269 33.125 1.788 52.661 o
-16 13 3 1.457 0.051 1.097 139.852 o
-16 13 4 85.686 85.164 2.367 30.047 o
-16 13 5 63.924 67.093 2.265 32.802 o
-16 13 6 61.541 60.176 1.971 43.342 o
-16 13 7 0.017 0.366 1.199 117.152 o
-16 13 8 19.510 18.508 1.564 68.782 o
-16 13 9 80.203 86.373 2.428 28.557 o
-16 13 10 10.265 11.316 1.321 96.522 o
-16 13 11 24.531 22.581 1.473 77.585 o
-16 13 12 30.762 32.252 1.686 59.197 o
-16 13 13 4.564 4.774 1.168 123.344 o
-16 13 14 16.656 14.790 1.524 72.499 o
-16 13 15 8.257 8.045 1.402 85.656 o
-16 13 16 6.440 7.182 1.615 64.524 o
-16 13 17 1.579 0.965 1.514 73.475 o
-16 13 18 6.891 7.039 1.463 78.666 o
-16 13 19 19.244 21.210 1.696 58.490 o
-16 13 20 5.992 5.638 1.422 83.226 o
-16 13 21 1.328 0.518 1.310 98.025 o
-16 13 22 1.959 1.900 1.290 101.136 o
-16 13 23 4.461 6.552 1.625 63.720 o
-16 14 -12 22.541 20.854 1.432 82.050 o
-16 14 -11 0.237 0.163 1.107 137.297 o
-16 14 -10 1.736 2.509 1.138 130.041 o
-16 14 -9 0.023 0.376 0.975 177.000 o
-16 14 -8 0.714 0.193 0.924 196.985 o
-16 14 -7 2.144 1.199 0.965 180.746 o
-16 14 -6 0.036 0.102 1.087 142.478 o
-16 14 -4 17.013 16.263 1.270 104.399 o
-16 14 -3 3.557 3.149 1.036 156.789 o
-16 14 -2 0.939 0.884 0.995 169.849 o
-16 14 -1 14.891 11.631 1.178 121.227 o
-16 14 0 10.408 9.924 1.168 123.344 o
-16 14 1 8.864 10.899 1.178 121.227 o
-16 14 2 144.208 148.855 2.479 27.399 o
-16 14 4 79.740 79.852 2.397 29.288 o
-16 14 5 1.544 2.001 1.148 127.749 o
-16 14 6 76.784 80.939 2.346 30.570 o
-16 14 7 8.744 8.919 1.412 84.428 o
-16 14 8 98.964 101.884 2.570 25.484 o
-16 14 9 62.108 69.623 2.346 30.570 o
-16 14 10 13.379 12.301 1.199 117.152 o
-16 14 11 16.427 17.350 1.402 85.656 o
-16 14 12 0.830 0.782 1.097 139.852 o
-16 14 13 6.891 5.760 1.260 106.089 o
-16 14 14 6.332 5.120 1.371 89.505 o
-16 14 15 15.477 14.861 1.828 50.347 o
-16 14 16 8.003 8.340 1.696 58.490 o
-16 14 17 2.901 2.743 1.574 67.897 o
-16 14 18 46.974 46.554 2.793 21.570 o
-16 14 19 0.042 1.544 1.361 90.846 o
-16 14 20 7.727 7.466 1.463 78.666 o
-16 14 21 2.750 3.413 1.371 89.505 o
-16 14 22 3.472 2.438 1.300 99.562 o
-16 15 -12 3.272 2.814 1.117 134.812 o
-16 15 -11 0.196 1.117 1.097 139.852 o
-16 15 -10 2.533 2.377 1.128 132.394 o
-16 15 -9 0.172 0.752 1.097 139.852 o
-16 15 -8 5.960 5.140 1.199 117.152 o
-16 15 -7 47.858 52.506 2.153 36.295 o
-16 15 -6 0.890 1.117 1.128 132.394 o
-16 15 -5 7.557 6.542 1.209 115.192 o
-16 15 -4 24.789 24.714 1.392 86.911 o
-16 15 -3 0.765 0.721 1.016 163.123 o
-16 15 -2 27.080 24.917 1.392 86.911 o
-16 15 1 0.039 0.315 1.006 166.435 o
-16 15 2 19.414 20.174 1.300 99.562 o
-16 15 3 15.800 13.165 1.199 117.152 o
-16 15 4 5.004 4.287 1.067 147.957 o
-16 15 5 12.034 14.018 1.331 95.054 o
-16 15 6 5.146 4.561 1.036 156.789 o
-16 15 7 4.131 4.459 1.158 125.518 o
-16 15 8 6.560 7.131 1.249 107.821 o
-16 15 9 32.445 31.022 1.818 50.911 o
-16 15 11 18.433 18.122 1.615 64.524 o
-16 15 12 8.692 7.334 1.402 85.656 o
-16 15 13 1.370 2.296 1.331 95.054 o
-16 15 15 1.658 2.875 1.564 68.782 o
-16 15 16 0.329 0.802 1.524 72.499 o
-16 15 17 3.030 3.951 1.574 67.897 o
-16 15 18 2.782 1.747 1.514 73.475 o
-16 15 19 9.648 9.711 1.514 73.475 o
-16 15 20 3.374 1.605 1.351 92.217 o
-16 15 21 8.615 11.600 1.524 72.499 o
-16 16 -11 21.327 18.843 1.392 86.911 o
-16 16 -10 0.014 0.457 1.178 121.227 o
-16 16 -9 0.922 2.072 1.219 113.280 o
-16 16 -8 4.343 3.332 1.178 121.227 o
-16 16 -7 4.538 4.317 1.331 95.054 o
-16 16 -6 2.310 1.077 1.097 139.852 o
-16 16 -5 5.772 6.450 1.229 111.415 o
-16 16 -4 1.109 2.418 1.067 147.957 o
-16 16 -3 4.517 5.079 1.117 134.812 o
-16 16 -2 5.619 6.156 1.128 132.394 o
-16 16 -1 78.693 77.119 2.143 36.639 o
-16 16 0 0.410 0.203 1.016 163.123 o
-16 16 1 38.984 40.804 1.859 48.709 o
-16 16 2 24.027 23.323 1.381 88.194 o
-16 16 3 93.378 97.212 2.225 34.012 o
-16 16 4 7.405 5.648 1.199 117.152 o
-16 16 5 40.696 37.991 1.960 43.793 o
-16 16 6 14.188 12.647 1.463 78.666 o
-16 16 7 1.534 0.356 1.036 156.789 o
-16 16 8 34.044 35.979 1.707 57.796 o
-16 16 9 6.978 7.293 1.128 132.394 o
-16 16 10 37.194 36.955 1.971 43.342 o
-16 16 12 0.921 1.209 1.290 101.136 o
-16 16 13 21.506 20.661 1.707 57.796 o
-16 16 15 32.731 30.443 2.143 36.639 o
-16 16 16 4.690 7.720 1.656 61.396 o
-16 16 17 30.830 28.016 2.052 39.977 o
-16 16 18 12.818 13.337 1.788 52.661 o
-16 16 19 23.402 21.139 1.717 57.114 o
-16 16 20 6.068 6.389 1.453 79.771 o
-16 16 21 27.361 26.004 1.727 56.444 o
-16 17 -10 8.605 6.918 1.310 98.025 o
-16 17 -9 1.105 1.473 1.188 119.163 o
-16 17 -8 1.201 1.625 1.260 106.089 o
-16 17 -7 4.586 6.003 1.371 89.505 o
-16 17 -6 28.656 27.721 1.757 54.503 o
-16 17 -4 35.376 33.917 1.656 61.396 o
-16 17 -3 2.073 4.348 1.117 134.812 o
-16 17 -2 45.489 48.525 1.971 43.342 o
-16 17 -1 8.912 7.771 1.178 121.227 o
-16 17 1 13.617 13.500 1.249 107.821 o
-16 17 2 42.000 39.870 1.828 50.347 o
-16 17 3 14.703 14.516 1.361 90.846 o
-16 17 4 1.439 0.061 1.107 137.297 o
-16 17 5 7.505 7.466 1.239 109.596 o
-16 17 6 4.198 4.348 1.300 99.562 o
-16 17 8 13.399 13.063 1.219 113.280 o
-16 17 9 24.200 24.471 1.402 85.656 o
-16 17 10 4.858 4.916 1.188 119.163 o
-16 17 11 15.619 17.096 1.412 84.428 o
-16 17 12 36.717 39.017 1.991 42.462 o
-16 17 13 17.997 18.305 1.696 58.490 o
-16 17 14 0.439 0.538 1.270 104.399 o
-16 17 15 8.542 9.813 1.717 57.114 o
-16 17 16 2.167 3.454 1.585 67.029 o
-16 17 20 0.451 1.087 1.331 95.054 o
-16 18 -9 8.736 9.264 1.564 68.782 o
-16 18 -8 10.660 7.852 1.412 84.428 o
-16 18 -7 1.207 0.620 1.249 107.821 o
-16 18 -6 0.005 0.579 1.270 104.399 o
-16 18 -5 9.875 9.284 1.453 79.771 o
-16 18 -3 0.009 0.691 1.158 125.518 o
-16 18 -2 0.248 0.000 1.056 150.816 o
-16 18 -1 8.107 8.502 1.188 119.163 o
-16 18 0 20.429 17.949 1.341 93.620 o
-16 18 1 0.897 1.270 1.067 147.957 o
-16 18 2 5.387 5.272 1.219 113.280 o
-16 18 3 20.719 20.966 1.493 75.488 o
-16 18 4 1.610 1.483 1.138 130.041 o
-16 18 6 0.379 0.772 1.249 107.821 o
-16 18 7 8.148 9.142 1.178 121.227 o
-16 18 8 0.522 0.041 1.036 156.789 o
-16 18 9 3.295 4.470 1.117 134.812 o
-16 18 10 13.736 15.562 1.402 85.656 o
-16 18 11 0.537 0.244 1.107 137.297 o
-16 18 12 0.775 0.122 1.148 127.749 o
-16 18 13 30.665 30.403 1.605 65.343 o
-16 18 14 8.584 6.369 1.209 115.192 o
-16 18 15 11.117 12.240 1.778 53.265 o
-16 18 16 38.669 39.453 2.550 25.892 o
-16 18 17 33.550 34.811 2.346 30.570 o
-16 18 18 17.159 20.997 1.930 45.186 o
-16 18 19 8.846 9.955 1.676 59.917 o
-16 19 -8 0.673 0.376 1.249 107.821 o
-16 19 -7 36.710 38.204 2.123 37.344 o
-16 19 -6 3.046 1.717 1.290 101.136 o
-16 19 -5 14.219 13.144 1.534 71.542 o
-16 19 -4 2.694 2.519 1.341 93.620 o
-16 19 -3 13.034 12.413 1.402 85.656 o
-16 19 -2 5.268 5.607 1.280 102.748 o
-16 19 -1 0.014 0.163 1.026 159.909 o
-16 19 0 0.068 0.884 1.148 127.749 o
-16 19 1 0.360 0.640 1.148 127.749 o
-16 19 2 1.522 0.731 1.148 127.749 o
-16 19 3 0.237 0.609 1.138 130.041 o
-16 19 4 4.481 3.982 1.361 90.846 o
-16 19 5 2.430 2.174 1.310 98.025 o
-16 19 7 8.107 8.015 1.178 121.227 o
-16 19 8 3.313 3.088 1.107 137.297 o
-16 19 9 16.649 17.116 1.341 93.620 o
-16 19 10 0.211 0.020 1.087 142.478 o
-16 19 11 37.861 37.666 1.971 43.342 o
-16 19 12 3.786 4.866 1.209 115.192 o
-16 19 13 43.464 43.740 2.021 41.192 o
-16 19 14 9.164 9.518 1.280 102.748 o
-16 19 15 36.843 38.326 2.153 36.295 o
-16 19 16 0.023 0.406 1.310 98.025 o
-16 19 17 11.316 12.931 1.788 52.661 o
-16 19 18 0.352 0.935 1.473 77.585 o
-16 20 -7 2.141 2.895 1.280 102.748 o
-16 20 -5 1.973 1.778 1.321 96.522 o
-16 20 -3 4.268 3.718 1.361 90.846 o
-16 20 -2 0.896 1.371 1.300 99.562 o
-16 20 -1 0.636 0.427 1.280 102.748 o
-16 20 0 5.390 5.120 1.392 86.911 o
-16 20 1 0.882 0.427 1.107 137.297 o
-16 20 2 15.696 16.791 1.412 84.428 o
-16 20 3 0.009 0.945 1.107 137.297 o
-16 20 4 1.081 1.696 1.270 104.399 o
-16 20 5 0.197 1.077 1.158 125.518 o
-16 20 6 5.071 4.500 1.260 106.089 o
-16 20 7 0.001 0.691 1.036 156.789 o
-16 20 8 1.220 1.920 1.056 150.816 o
-16 20 9 1.230 1.564 1.128 132.394 o
-16 20 10 1.389 1.199 1.138 130.041 o
-16 20 11 1.341 0.863 1.138 130.041 o
-16 20 12 3.248 2.082 1.168 123.344 o
-16 20 13 4.575 5.465 1.219 113.280 o
-16 20 15 2.907 3.210 1.290 101.136 o
-16 20 16 8.500 8.197 1.381 88.194 o
-16 20 17 3.783 4.530 1.351 92.217 o
-16 21 -6 2.324 0.884 1.442 80.898 o
-16 21 -5 3.002 4.327 1.544 70.604 o
-16 21 -4 13.857 12.667 1.737 55.786 o
-16 21 -3 3.595 4.459 1.361 90.846 o
-16 21 -2 4.545 4.276 1.371 89.505 o
-16 21 -1 0.706 1.788 1.321 96.522 o
-16 21 0 1.489 1.239 1.321 96.522 o
-16 21 1 2.044 1.239 1.331 95.054 o
-16 21 2 2.679 2.103 1.351 92.217 o
-16 21 4 4.391 5.841 1.361 90.846 o
-16 21 5 1.766 2.611 1.229 111.415 o
-16 21 6 7.243 6.816 1.290 101.136 o
-16 21 7 2.680 2.966 1.087 142.478 o
-16 21 8 57.918 60.267 2.082 38.816 o
-16 21 9 6.995 6.044 1.219 113.280 o
-16 21 10 3.962 3.758 1.188 119.163 o
-16 21 11 4.285 6.735 1.239 109.596 o
-16 21 12 6.986 9.284 1.270 104.399 o
-16 21 14 0.517 1.117 1.107 137.297 o
-16 21 15 0.541 0.386 1.229 111.415 o
-16 22 -4 9.511 10.392 1.656 61.396 o
-16 22 -3 11.144 10.351 1.585 67.029 o
-16 22 -2 1.232 0.742 1.300 99.562 o
-16 22 -1 33.803 36.162 2.174 35.620 o
-16 22 0 5.499 4.409 1.392 86.911 o
-16 22 1 4.865 6.694 1.442 80.898 o
-16 22 2 1.386 0.670 1.544 70.604 o
-16 22 3 15.443 12.606 1.889 47.151 o
-16 22 4 1.195 1.727 1.412 84.428 o
-16 22 5 3.162 2.925 1.229 111.415 o
-16 22 6 0.113 0.051 1.158 125.518 o
-16 22 7 8.408 9.152 1.239 109.596 o
-16 22 8 3.446 3.251 1.077 145.179 o
-16 22 9 14.917 16.243 1.371 89.505 o
-16 22 10 8.470 8.147 1.239 109.596 o
-16 22 11 3.051 3.017 1.158 125.518 o
-16 22 12 5.117 5.495 1.199 117.152 o
-16 22 13 0.003 0.102 1.097 139.852 o
-16 22 14 15.028 17.776 1.402 85.656 o
-16 23 -2 19.482 23.627 1.717 57.114 o
-16 23 -1 27.724 34.324 2.062 39.584 o
-16 23 0 20.961 24.765 2.103 38.069 o
-16 23 1 0.714 0.122 1.534 71.542 o
-16 23 4 2.423 1.940 1.422 83.226 o
-16 23 5 2.608 1.554 1.412 84.428 o
-16 23 6 9.582 10.158 1.595 66.178 o
-16 23 7 0.431 1.128 1.158 125.518 o
-16 23 8 27.950 28.798 1.463 78.666 o
-16 23 9 13.159 14.272 1.341 93.620 o
-16 23 10 2.621 2.885 1.138 130.041 o
-16 23 11 0.874 1.605 1.097 139.852 o
-16 23 12 50.246 59.414 2.306 31.657 o
-16 24 3 3.042 3.372 1.422 83.226 o
-16 24 5 10.671 10.615 1.574 67.897 o
-16 24 6 0.949 1.270 1.371 89.505 o
-16 24 7 1.647 3.037 1.381 88.194 o
-16 24 8 1.814 2.875 1.290 101.136 o
-15 0 -13 20.704 19.696 1.869 48.181 o
-15 0 -11 1.783 1.676 1.199 117.152 o
-15 0 -9 113.574 103.052 2.580 25.284 o
-15 0 -7 15.954 15.684 1.432 82.050 o
-15 0 -5 71.656 62.736 2.286 32.222 o
-15 0 -3 337.689 351.607 4.378 8.781 o
-15 0 -1 178.850 178.394 3.291 15.539 o
-15 0 1 3.849 4.957 1.178 121.227 o
-15 0 3 28.573 32.292 2.306 31.657 o
-15 0 5 0.311 0.508 0.995 169.849 o
-15 0 7 9.933 8.949 1.168 123.344 o
-15 0 9 0.109 0.731 1.046 153.759 o
-15 0 11 108.164 110.965 2.925 19.667 o
-15 0 13 6.783 6.298 1.849 49.246 o
-15 0 15 6.323 4.591 1.839 49.792 o
-15 0 17 7.377 8.746 2.133 36.989 o
-15 0 19 2.350 1.900 1.900 46.648 o
-15 0 21 1.691 7.090 2.021 41.192 o
-15 0 23 22.471 21.880 2.184 35.289 o
-15 0 25 4.242 4.906 1.869 48.181 o
-15 0 27 0.342 0.843 1.900 46.648 o
-15 1 -13 5.624 5.597 1.128 132.394 o
-15 1 -11 38.376 34.669 1.615 64.524 o
-15 1 -10 0.825 0.163 0.985 173.369 o
-15 1 -9 44.632 46.401 1.696 58.490 o
-15 1 -8 21.853 21.322 1.158 125.518 o
-15 1 -7 14.310 13.601 0.975 177.000 o
-15 1 -6 2.278 2.702 0.762 289.996 o
-15 1 -5 1.835 0.518 0.782 275.127 o
-15 1 -4 17.708 16.842 1.168 123.344 o
-15 1 -3 140.635 143.887 2.255 33.099 o
-15 1 -2 277.617 287.185 2.804 21.414 o
-15 1 -1 160.049 153.273 2.194 34.963 o
-15 1 0 448.171 443.567 3.200 16.440 o
-15 1 1 38.151 38.580 1.442 80.898 o
-15 1 2 218.042 218.619 2.468 27.625 o
-15 1 3 3.574 4.276 0.955 184.612 o
-15 1 4 481.326 480.989 3.718 12.177 o
-15 1 5 8.677 8.980 0.833 242.598 o
-15 1 6 271.079 272.974 2.346 30.570 o
-15 1 7 24.247 20.021 0.975 177.000 o
-15 1 8 7.289 5.170 0.782 275.127 o
-15 1 9 23.981 23.058 1.158 125.518 o
-15 1 10 20.363 17.116 0.985 173.369 o
-15 1 11 27.671 25.537 1.138 130.041 o
-15 1 12 109.970 109.950 2.600 24.891 o
-15 1 14 265.680 279.689 3.637 12.728 o
-15 1 15 228.920 229.732 3.972 10.670 o
-15 1 16 277.375 278.998 3.728 12.111 o
-15 1 17 126.551 126.751 2.986 18.872 o
-15 1 18 93.754 95.210 2.814 21.260 o
-15 1 19 61.403 58.764 2.570 25.484 o
-15 1 20 101.930 101.915 2.875 20.368 o
-15 1 21 15.955 11.925 1.554 69.684 o
-15 1 22 50.793 51.216 2.326 31.106 o
-15 1 23 0.171 0.782 1.280 102.748 o
-15 1 24 6.587 5.932 1.209 115.192 o
-15 1 25 1.069 1.006 1.270 104.399 o
-15 1 26 1.903 1.869 1.412 84.428 o
-15 1 27 1.127 1.067 1.351 92.217 o
-15 2 -14 3.008 1.666 1.087 142.478 o
-15 2 -13 19.042 18.102 1.321 96.522 o
-15 2 -12 2.480 2.438 1.046 153.759 o
-15 2 -11 7.790 7.690 1.107 137.297 o
-15 2 -10 65.585 62.634 1.960 43.793 o
-15 2 -9 37.059 36.111 1.707 57.796 o
-15 2 -8 42.828 42.582 1.808 51.484 o
-15 2 -7 3.448 5.414 0.924 196.985 o
-15 2 -6 19.955 16.547 0.985 173.369 o
-15 2 -5 61.667 53.238 1.534 71.542 o
-15 2 -4 9.764 8.655 0.863 225.776 o
-15 2 -3 30.421 27.528 1.178 121.227 o
-15 2 -2 30.277 28.757 1.249 107.821 o
-15 2 -1 0.612 0.112 0.823 248.625 o
-15 2 0 0.924 0.924 0.802 261.373 o
-15 2 1 19.462 19.696 1.036 156.789 o
-15 2 3 45.561 46.747 1.564 68.782 o
-15 2 5 42.615 40.784 1.392 86.911 o
-15 2 6 5.957 6.460 0.813 254.880 o
-15 2 7 16.175 11.956 0.995 169.849 o
-15 2 8 77.606 74.194 1.778 53.265 o
-15 2 9 66.553 62.360 1.676 59.917 o
-15 2 10 4.149 3.951 0.802 261.373 o
-15 2 11 161.938 160.953 2.052 39.977 o
-15 2 12 4.460 3.697 0.904 205.937 o
-15 2 13 12.622 13.835 1.188 119.163 o
-15 2 14 13.707 12.819 1.432 82.050 o
-15 2 15 70.737 66.362 2.468 27.625 o
-15 2 16 0.423 2.204 1.310 98.025 o
-15 2 17 76.920 74.894 2.661 23.764 o
-15 2 18 19.301 16.568 1.615 64.524 o
-15 2 19 1.646 0.823 1.351 92.217 o
-15 2 20 7.593 7.050 1.453 79.771 o
-15 2 21 0.011 1.321 1.341 93.620 o
-15 2 22 24.598 26.736 1.839 49.792 o
-15 2 23 15.282 18.396 1.574 67.897 o
-15 2 24 15.718 17.624 1.493 75.488 o
-15 2 25 0.005 0.041 1.209 115.192 o
-15 2 26 6.932 6.288 1.524 72.499 o
-15 3 -14 13.550 11.814 1.239 109.596 o
-15 3 -13 9.894 9.264 1.199 117.152 o
-15 3 -12 6.494 5.932 1.117 134.812 o
-15 3 -11 0.209 0.163 0.975 177.000 o
-15 3 -9 5.257 5.881 1.067 147.957 o
-15 3 -8 17.089 14.384 1.168 123.344 o
-15 3 -7 11.288 10.473 1.006 166.435 o
-15 3 -6 155.590 155.894 2.032 40.781 o
-15 3 -5 176.057 172.655 2.072 39.197 o
-15 3 -4 4.027 2.397 0.792 268.118 o
-15 3 -3 82.498 83.437 1.727 56.444 o
-15 3 -2 228.015 226.817 2.296 31.937 o
-15 3 -1 198.083 199.096 2.153 36.295 o
-15 3 0 20.817 20.702 0.995 169.849 o
-15 3 1 132.650 129.575 1.960 43.793 o
-15 3 2 0.081 0.427 0.721 323.592 o
-15 3 3 354.633 343.135 2.915 19.804 o
-15 3 4 3.027 2.875 0.853 231.183 o
-15 3 5 88.874 89.999 1.879 47.662 o
-15 3 6 50.303 50.302 1.615 64.524 o
-15 3 7 141.110 138.768 2.133 36.989 o
-15 3 8 31.888 31.215 1.371 89.505 o
-15 3 9 14.846 14.749 1.036 156.789 o
-15 3 10 20.958 18.873 1.097 139.852 o
-15 3 11 2.023 1.453 0.802 261.373 o
-15 3 12 6.456 9.914 0.985 173.369 o
-15 3 13 209.172 217.024 2.783 21.728 o
-15 3 14 67.504 65.712 2.052 39.977 o
-15 3 15 17.494 13.104 1.199 117.152 o
-15 3 16 67.222 59.983 2.509 26.738 o
-15 3 17 176.210 181.451 3.261 15.831 o
-15 3 18 11.216 21.454 1.656 61.396 o
-15 3 19 22.261 21.464 1.696 58.490 o
-15 3 20 29.533 26.878 1.808 51.484 o
-15 3 21 30.063 31.043 1.869 48.181 o
-15 3 22 8.164 5.983 1.473 77.585 o
-15 3 23 1.905 1.615 1.290 101.136 o
-15 3 24 0.011 3.017 1.249 107.821 o
-15 3 25 6.145 6.003 1.422 83.226 o
-15 4 -14 1.384 1.219 1.026 159.909 o
-15 4 -13 18.995 16.689 1.300 99.562 o
-15 4 -12 3.129 2.367 1.067 147.957 o
-15 4 -11 10.832 9.355 1.158 125.518 o
-15 4 -10 25.374 24.267 1.351 92.217 o
-15 4 -9 3.723 3.555 1.036 156.789 o
-15 4 -8 6.023 4.348 1.026 159.909 o
-15 4 -7 3.946 4.429 0.924 196.985 o
-15 4 -6 87.501 89.329 1.747 55.139 o
-15 4 -5 14.494 16.243 1.006 166.435 o
-15 4 -4 2.302 0.376 0.762 289.996 o
-15 4 -3 23.241 21.281 1.026 159.909 o
-15 4 -2 24.305 25.436 1.148 127.749 o
-15 4 -1 3.260 1.666 0.772 282.415 o
-15 4 1 1.494 1.544 0.782 275.127 o
-15 4 2 15.563 15.217 0.985 173.369 o
-15 4 3 57.306 59.739 1.554 69.684 o
-15 4 4 194.704 206.054 2.397 29.288 o
-15 4 5 247.114 241.322 2.275 32.510 o
-15 4 6 48.573 50.475 1.453 79.771 o
-15 4 7 106.276 103.753 1.849 49.246 o
-15 4 8 11.966 11.743 0.975 177.000 o
-15 4 9 303.213 300.492 2.743 22.376 o
-15 4 10 30.110 25.110 1.260 106.089 o
-15 4 11 59.468 60.795 1.625 63.720 o
-15 4 12 20.647 21.108 1.219 113.280 o
-15 4 13 10.882 8.553 1.138 130.041 o
-15 4 15 8.540 8.167 1.138 130.041 o
-15 4 16 2.769 1.260 1.067 147.957 o
-15 4 17 12.255 10.290 1.219 113.280 o
-15 4 18 3.653 2.621 1.351 92.217 o
-15 4 19 0.097 0.223 1.300 99.562 o
-15 4 20 2.453 2.143 1.361 90.846 o
-15 4 22 10.159 10.727 1.554 69.684 o
-15 4 23 1.804 2.712 1.341 93.620 o
-15 4 24 3.214 3.393 1.260 106.089 o
-15 4 25 7.184 8.736 1.463 78.666 o
-15 4 26 4.725 4.581 1.585 67.029 o
-15 5 -14 1.248 0.274 1.036 156.789 o
-15 5 -13 3.644 2.702 1.107 137.297 o
-15 5 -12 0.765 1.199 1.046 153.759 o
-15 5 -11 4.756 3.972 1.087 142.478 o
-15 5 -9 0.000 0.284 0.985 173.369 o
-15 5 -8 11.791 11.611 1.148 127.749 o
-15 5 -7 2.552 2.042 0.894 210.644 o
-15 5 -6 4.721 5.546 0.874 220.556 o
-15 5 -5 25.759 24.816 1.097 139.852 o
-15 5 -4 5.403 5.668 0.843 236.787 o
-15 5 -3 40.489 42.704 1.463 78.666 o
-15 5 -2 3.311 3.169 0.823 248.625 o
-15 5 -1 132.023 130.255 1.900 46.648 o
-15 5 1 152.879 150.002 2.062 39.584 o
-15 5 3 133.453 130.804 2.194 34.963 o
-15 5 4 1.729 1.686 0.863 225.776 o
-15 5 5 25.307 24.013 1.138 130.041 o
-15 5 6 4.406 3.941 0.884 215.514 o
-15 5 7 20.612 19.138 1.046 153.759 o
-15 5 8 6.327 4.916 0.945 188.603 o
-15 5 9 0.187 0.173 0.802 261.373 o
-15 5 10 2.803 3.118 0.874 220.556 o
-15 5 11 58.332 55.493 1.524 72.499 o
-15 5 12 11.584 10.778 0.975 177.000 o
-15 5 13 134.027 141.409 2.458 27.854 o
-15 5 15 139.130 137.142 2.499 26.955 o
-15 5 16 0.666 0.325 1.036 156.789 o
-15 5 17 160.492 161.664 2.672 23.583 o
-15 5 18 3.048 2.245 1.107 137.297 o
-15 5 19 72.379 72.182 2.245 33.399 o
-15 5 20 4.119 3.454 1.351 92.217 o
-15 5 21 22.588 20.732 1.727 56.444 o
-15 5 22 3.657 2.753 1.412 84.428 o
-15 5 23 8.325 9.833 1.483 76.526 o
-15 5 24 0.815 1.778 1.300 99.562 o
-15 5 25 1.071 0.813 1.300 99.562 o
-15 5 26 0.626 0.742 1.473 77.585 o
-15 6 -14 0.088 0.071 1.026 159.909 o
-15 6 -13 2.168 2.133 1.097 139.852 o
-15 6 -12 5.705 6.013 1.138 130.041 o
-15 6 -11 46.863 46.259 1.960 43.793 o
-15 6 -10 12.714 11.641 1.199 117.152 o
-15 6 -9 31.128 25.649 1.381 88.194 o
-15 6 -8 13.189 10.544 1.138 130.041 o
-15 6 -7 71.754 72.629 1.859 48.709 o
-15 6 -6 20.093 18.934 1.056 150.816 o
-15 6 -4 1.922 0.904 0.782 275.127 o
-15 6 -3 69.347 71.756 1.625 63.720 o
-15 6 -2 100.757 103.022 1.828 50.347 o
-15 6 -1 8.074 6.745 0.863 225.776 o
-15 6 0 6.897 9.477 0.975 177.000 o
-15 6 1 5.461 4.541 0.935 192.726 o
-15 6 2 3.400 3.637 0.924 196.985 o
-15 6 3 163.064 158.505 2.367 30.047 o
-15 6 4 53.754 55.737 1.788 52.661 o
-15 6 5 80.959 84.331 1.747 55.139 o
-15 6 6 1.306 2.499 0.772 282.415 o
-15 6 7 271.898 267.195 2.550 25.892 o
-15 6 8 2.652 1.463 0.914 201.386 o
-15 6 9 103.040 106.374 1.971 43.342 o
-15 6 10 54.566 53.736 1.686 59.197 o
-15 6 11 127.978 124.506 2.103 38.069 o
-15 6 12 0.833 2.519 0.894 210.644 o
-15 6 13 53.188 53.218 1.828 50.347 o
-15 6 14 1.286 0.488 0.935 192.726 o
-15 6 15 39.359 35.279 1.534 71.542 o
-15 6 16 0.231 0.112 0.935 192.726 o
-15 6 18 0.383 0.091 0.995 169.849 o
-15 6 19 0.395 0.488 1.056 150.816 o
-15 6 20 1.337 0.528 1.087 142.478 o
-15 6 21 13.328 14.333 1.605 65.343 o
-15 6 22 0.685 0.102 1.331 95.054 o
-15 6 23 7.525 7.425 1.453 79.771 o
-15 6 24 2.954 4.358 1.341 93.620 o
-15 6 25 6.154 5.841 1.514 73.475 o
-15 7 -14 2.849 1.077 1.046 153.759 o
-15 7 -13 0.981 0.498 1.077 145.179 o
-15 7 -12 33.343 33.288 1.595 66.178 o
-15 7 -11 1.449 2.001 1.067 147.957 o
-15 7 -9 14.752 14.942 1.249 107.821 o
-15 7 -8 83.668 78.308 2.113 37.704 o
-15 7 -7 24.094 21.464 1.209 115.192 o
-15 7 -4 4.403 4.155 0.823 248.625 o
-15 7 -3 1.414 1.260 0.782 275.127 o
-15 7 -2 137.971 135.558 2.001 42.032 o
-15 7 0 5.485 4.591 0.975 177.000 o
-15 7 2 173.585 176.982 2.519 26.522 o
-15 7 3 24.236 26.065 1.371 89.505 o
-15 7 4 19.705 17.167 1.168 123.344 o
-15 7 5 50.423 50.028 1.605 65.343 o
-15 7 6 67.756 65.834 1.707 57.796 o
-15 7 7 4.730 5.272 0.975 177.000 o
-15 7 8 1.923 0.630 0.894 210.644 o
-15 7 9 19.884 21.403 1.168 123.344 o
-15 7 10 26.605 28.056 1.351 92.217 o
-15 7 11 8.333 8.695 0.995 169.849 o
-15 7 12 97.191 97.242 1.991 42.462 o
-15 7 13 42.729 40.297 1.849 49.246 o
-15 7 14 51.157 53.471 1.920 45.666 o
-15 7 15 6.415 5.221 1.006 166.435 o
-15 7 16 88.094 87.927 2.265 32.802 o
-15 7 17 7.432 6.399 1.067 147.957 o
-15 7 18 33.993 33.684 1.524 72.499 o
-15 7 20 26.244 23.556 1.331 95.054 o
-15 7 21 4.447 4.307 1.067 147.957 o
-15 7 23 0.460 0.701 1.321 96.522 o
-15 7 25 1.830 2.255 1.432 82.050 o
-15 7 26 3.605 3.779 1.727 56.444 o
-15 8 -14 0.337 0.061 1.026 159.909 o
-15 8 -13 4.621 4.530 1.046 153.759 o
-15 8 -12 1.515 0.609 1.067 147.957 o
-15 8 -11 26.918 26.827 1.453 79.771 o
-15 8 -10 31.069 27.061 1.483 76.526 o
-15 8 -9 14.867 12.494 1.219 113.280 o
-15 8 -8 13.402 13.246 1.138 130.041 o
-15 8 -7 46.551 45.630 1.727 56.444 o
-15 8 -6 77.963 71.989 1.869 48.181 o
-15 8 -5 10.570 9.559 0.945 188.603 o
-15 8 -4 6.752 6.125 0.874 220.556 o
-15 8 -3 60.067 57.697 1.615 64.524 o
-15 8 -2 2.492 1.900 0.904 205.937 o
-15 8 -1 0.038 0.802 0.935 192.726 o
-15 8 0 12.442 14.079 1.178 121.227 o
-15 8 1 2.373 2.316 0.955 184.612 o
-15 8 2 18.977 18.965 1.239 109.596 o
-15 8 3 71.346 73.503 2.001 42.032 o
-15 8 4 155.534 166.316 2.489 27.176 o
-15 8 5 147.017 157.072 2.174 35.620 o
-15 8 6 112.495 116.999 1.991 42.462 o
-15 8 7 293.265 286.718 2.712 22.882 o
-15 8 8 104.601 104.190 2.448 28.085 o
-15 8 9 93.588 105.186 2.499 26.955 o
-15 8 10 82.809 84.352 1.940 44.715 o
-15 8 11 56.360 56.041 1.778 53.265 o
-15 8 12 168.694 170.196 2.326 31.106 o
-15 8 13 46.830 45.122 1.717 57.114 o
-15 8 14 26.765 25.456 1.392 86.911 o
-15 8 15 12.583 10.950 1.178 121.227 o
-15 8 16 39.960 35.309 1.656 61.396 o
-15 8 17 2.265 2.133 1.016 163.123 o
-15 8 18 1.816 0.762 0.985 173.369 o
-15 8 19 1.948 1.707 1.016 163.123 o
-15 8 20 8.485 8.563 1.128 132.394 o
-15 8 21 6.545 5.993 1.097 139.852 o
-15 8 22 17.534 18.284 1.260 106.089 o
-15 8 23 28.375 30.464 1.483 76.526 o
-15 8 24 9.109 11.194 1.371 89.505 o
-15 8 25 20.438 22.977 2.275 32.510 o
-15 9 -14 0.010 0.518 0.935 192.726 o
-15 9 -13 9.575 8.837 1.077 145.179 o
-15 9 -12 1.699 3.118 1.026 159.909 o
-15 9 -11 29.894 26.532 1.331 95.054 o
-15 9 -10 3.932 3.220 1.006 166.435 o
-15 9 -9 3.735 2.611 0.965 180.746 o
-15 9 -8 4.547 3.169 0.924 196.985 o
-15 9 -7 34.265 31.622 1.392 86.911 o
-15 9 -6 0.887 0.457 0.894 210.644 o
-15 9 -5 12.254 13.276 1.006 166.435 o
-15 9 -4 4.058 3.403 0.914 201.386 o
-15 9 -3 2.200 3.362 0.884 215.514 o
-15 9 -2 5.788 5.170 1.077 145.179 o
-15 9 -1 67.119 66.555 2.032 40.781 o
-15 9 0 35.454 37.930 1.767 53.879 o
-15 9 1 0.900 1.239 0.965 180.746 o
-15 9 2 9.276 10.016 1.138 130.041 o
-15 9 3 268.193 282.279 3.098 17.535 o
-15 9 4 50.206 48.484 1.889 47.151 o
-15 9 5 40.459 41.383 1.646 62.156 o
-15 9 6 26.225 27.945 1.331 95.054 o
-15 9 7 199.332 206.003 2.458 27.854 o
-15 9 8 0.268 0.538 0.995 169.849 o
-15 9 9 17.075 18.335 1.310 98.025 o
-15 9 10 5.829 6.471 1.128 132.394 o
-15 9 11 21.661 20.224 1.321 96.522 o
-15 9 12 0.150 0.427 0.894 210.644 o
-15 9 13 45.548 40.865 1.737 55.786 o
-15 9 14 12.899 11.346 1.188 119.163 o
-15 9 15 0.005 7.060 1.107 137.297 o
-15 9 16 3.241 3.017 1.067 147.957 o
-15 9 17 14.680 15.430 1.229 111.415 o
-15 9 18 2.432 3.240 1.046 153.759 o
-15 9 19 1.817 1.828 1.016 163.123 o
-15 9 20 1.849 1.818 1.036 156.789 o
-15 9 21 4.670 5.617 1.097 139.852 o
-15 9 22 0.018 0.325 0.985 173.369 o
-15 9 23 5.327 6.003 1.117 134.812 o
-15 9 24 0.794 2.296 1.138 130.041 o
-15 9 25 0.484 0.701 1.402 85.656 o
-15 10 -14 3.154 2.682 0.985 173.369 o
-15 10 -13 12.808 11.885 1.107 137.297 o
-15 10 -12 4.203 3.322 1.016 163.123 o
-15 10 -11 16.550 14.414 1.178 121.227 o
-15 10 -10 79.574 81.710 2.021 41.192 o
-15 10 -9 105.756 103.865 2.072 39.197 o
-15 10 -8 5.308 4.591 0.924 196.985 o
-15 10 -6 42.510 41.485 1.666 60.650 o
-15 10 -5 6.074 5.831 0.894 210.644 o
-15 10 -3 6.060 5.120 0.945 188.603 o
-15 10 -2 0.653 0.549 0.985 173.369 o
-15 10 -1 1.872 0.315 0.975 177.000 o
-15 10 0 7.276 7.243 1.117 134.812 o
-15 10 1 297.927 312.296 3.322 15.255 o
-15 10 2 0.029 0.295 0.975 177.000 o
-15 10 3 15.787 15.217 1.239 109.596 o
-15 10 4 336.657 347.259 3.413 14.449 o
-15 10 5 25.276 25.456 1.280 102.748 o
-15 10 6 94.984 84.281 1.920 45.666 o
-15 10 7 8.105 7.659 1.006 166.435 o
-15 10 8 339.089 348.956 3.393 14.623 o
-15 10 9 31.432 31.540 1.625 63.720 o
-15 10 10 102.552 101.600 2.316 31.379 o
-15 10 11 53.575 51.816 2.001 42.032 o
-15 10 12 112.696 104.139 2.326 31.106 o
-15 10 13 83.320 82.767 2.225 34.012 o
-15 10 14 2.185 2.103 1.199 117.152 o
-15 10 15 7.243 6.217 1.128 132.394 o
-15 10 16 17.312 18.863 1.351 92.217 o
-15 10 17 2.637 2.113 1.056 150.816 o
-15 10 18 7.215 7.700 1.107 137.297 o
-15 10 19 12.777 10.910 1.168 123.344 o
-15 10 20 5.321 5.120 1.097 139.852 o
-15 10 21 6.533 6.034 1.087 142.478 o
-15 10 22 37.411 36.406 1.930 45.186 o
-15 10 23 0.098 0.802 1.087 142.478 o
-15 10 24 6.591 8.289 1.239 109.596 o
-15 10 25 9.566 10.727 1.402 85.656 o
-15 11 -14 3.768 3.565 1.077 145.179 o
-15 11 -13 7.792 6.867 1.036 156.789 o
-15 11 -12 1.119 0.620 0.945 188.603 o
-15 11 -11 6.556 7.293 1.077 145.179 o
-15 11 -10 6.513 6.450 1.046 153.759 o
-15 11 -9 4.504 3.190 0.985 173.369 o
-15 11 -8 74.291 74.793 1.808 51.484 o
-15 11 -7 49.519 48.616 1.747 55.139 o
-15 11 -6 3.540 3.190 0.955 184.612 o
-15 11 -5 9.966 9.152 0.955 184.612 o
-15 11 -4 8.300 8.939 0.935 192.726 o
-15 11 -3 4.983 4.856 0.924 196.985 o
-15 11 -2 44.435 41.729 1.696 58.490 o
-15 11 -1 0.229 0.366 0.874 220.556 o
-15 11 0 39.463 46.940 1.950 44.250 o
-15 11 1 14.755 16.710 1.280 102.748 o
-15 11 2 290.298 283.143 3.251 15.930 o
-15 11 4 27.217 28.930 1.544 70.604 o
-15 11 5 0.704 0.630 0.904 205.937 o
-15 11 6 50.398 49.520 1.767 53.879 o
-15 11 8 38.965 37.361 1.981 42.899 o
-15 11 9 24.794 22.672 1.392 86.911 o
-15 11 10 7.998 7.476 1.158 125.518 o
-15 11 11 3.754 1.067 1.046 153.759 o
-15 11 12 11.645 11.113 1.229 111.415 o
-15 11 13 33.319 32.150 1.625 63.720 o
-15 11 14 5.775 5.384 1.270 104.399 o
-15 11 15 0.889 1.107 1.188 119.163 o
-15 11 16 6.554 6.003 1.300 99.562 o
-15 11 17 25.050 25.801 1.453 79.771 o
-15 11 18 11.542 10.381 1.158 125.518 o
-15 11 19 7.280 7.131 1.148 127.749 o
-15 11 20 6.117 4.561 1.229 111.415 o
-15 11 21 5.642 6.440 1.219 113.280 o
-15 11 22 5.916 4.175 1.178 121.227 o
-15 11 23 1.568 1.006 1.097 139.852 o
-15 11 24 14.371 16.913 1.422 83.226 o
-15 12 -14 6.064 5.902 1.097 139.852 o
-15 12 -13 0.601 0.985 1.026 159.909 o
-15 12 -12 22.334 22.662 1.310 98.025 o
-15 12 -11 0.442 0.843 0.935 192.726 o
-15 12 -10 0.901 0.081 0.955 184.612 o
-15 12 -9 1.208 0.762 1.016 163.123 o
-15 12 -7 11.655 11.346 1.097 139.852 o
-15 12 -6 15.515 15.785 1.128 132.394 o
-15 12 -5 24.031 23.688 1.168 123.344 o
-15 12 -4 0.335 0.213 0.874 220.556 o
-15 12 -3 0.537 2.468 0.945 188.603 o
-15 12 -1 0.184 0.620 0.904 205.937 o
-15 12 0 3.927 6.694 0.995 169.849 o
-15 12 2 63.369 66.148 1.889 47.151 o
-15 12 3 65.518 75.951 2.052 39.977 o
-15 12 4 189.977 191.711 2.824 21.107 o
-15 12 5 5.528 4.378 0.975 177.000 o
-15 12 6 141.468 151.242 2.296 31.937 o
-15 12 8 113.987 115.435 2.712 22.882 o
-15 12 9 0.651 2.448 1.077 145.179 o
-15 12 10 98.375 102.108 2.377 29.791 o
-15 12 11 2.546 2.296 1.067 147.957 o
-15 12 12 9.049 8.187 1.168 123.344 o
-15 12 13 1.802 1.249 1.046 153.759 o
-15 12 14 3.606 3.596 1.229 111.415 o
-15 12 15 12.415 11.255 1.392 86.911 o
-15 12 16 13.543 11.834 1.412 84.428 o
-15 12 17 0.656 0.447 1.432 82.050 o
-15 12 18 9.099 10.676 1.686 59.197 o
-15 12 19 7.030 7.608 1.473 77.585 o
-15 12 21 15.671 13.652 1.341 93.620 o
-15 12 22 1.092 0.742 1.107 137.297 o
-15 12 23 0.731 0.630 1.087 142.478 o
-15 12 24 1.127 2.722 1.219 113.280 o
-15 13 -14 12.834 11.682 1.168 123.344 o
-15 13 -13 1.408 1.199 1.016 163.123 o
-15 13 -12 1.481 1.808 1.148 127.749 o
-15 13 -11 14.989 15.664 1.371 89.505 o
-15 13 -10 0.927 0.132 1.016 163.123 o
-15 13 -9 0.316 1.026 1.016 163.123 o
-15 13 -8 4.443 4.764 1.016 163.123 o
-15 13 -7 13.700 12.281 1.107 137.297 o
-15 13 -6 5.332 5.018 0.985 173.369 o
-15 13 -5 18.755 19.757 1.138 130.041 o
-15 13 -4 52.298 51.470 1.767 53.879 o
-15 13 -3 37.342 35.553 1.646 62.156 o
-15 13 -2 28.066 26.563 1.351 92.217 o
-15 13 -1 69.486 71.969 1.991 42.462 o
-15 13 0 81.498 79.191 2.032 40.781 o
-15 13 2 23.123 23.627 1.280 102.748 o
-15 13 3 43.164 41.729 1.727 56.444 o
-15 13 4 50.654 48.169 1.798 52.068 o
-15 13 5 3.638 2.357 0.863 225.776 o
-15 13 6 34.713 32.048 1.442 80.898 o
-15 13 7 5.974 5.313 1.016 163.123 o
-15 13 8 78.837 81.416 2.499 26.955 o
-15 13 9 9.704 6.572 1.199 117.152 o
-15 13 10 8.769 9.112 1.239 109.596 o
-15 13 11 9.788 7.212 1.178 121.227 o
-15 13 12 6.058 4.581 1.128 132.394 o
-15 13 13 0.351 0.376 1.056 150.816 o
-15 13 14 9.478 8.462 1.361 90.846 o
-15 13 15 29.966 28.706 1.788 52.661 o
-15 13 16 21.161 17.523 1.808 51.484 o
-15 13 17 11.686 13.805 1.747 55.139 o
-15 13 18 26.627 24.023 1.950 44.250 o
-15 13 19 6.345 7.172 1.483 76.526 o
-15 13 20 2.759 2.936 1.371 89.505 o
-15 13 21 9.538 8.624 1.473 77.585 o
-15 13 23 2.361 2.986 1.280 102.748 o
-15 14 -14 0.322 0.396 1.077 145.179 o
-15 14 -13 0.226 1.199 1.107 137.297 o
-15 14 -12 0.279 0.549 1.107 137.297 o
-15 14 -11 17.388 16.324 1.381 88.194 o
-15 14 -9 18.038 15.765 1.351 92.217 o
-15 14 -8 4.680 4.195 1.006 166.435 o
-15 14 -7 15.120 15.166 1.158 125.518 o
-15 14 -6 18.931 17.909 1.199 117.152 o
-15 14 -5 13.562 12.586 1.117 134.812 o
-15 14 -4 0.028 0.366 0.955 184.612 o
-15 14 -3 26.043 24.399 1.351 92.217 o
-15 14 -2 4.861 3.911 1.026 159.909 o
-15 14 -1 6.088 6.755 1.077 145.179 o
-15 14 0 7.319 7.801 1.077 145.179 o
-15 14 1 1.210 0.904 0.965 180.746 o
-15 14 2 45.929 47.468 1.859 48.709 o
-15 14 3 33.462 30.139 1.564 68.782 o
-15 14 4 21.306 19.259 1.229 111.415 o
-15 14 5 80.311 82.930 1.859 48.709 o
-15 14 6 3.077 2.184 0.935 192.726 o
-15 14 7 9.618 6.674 1.117 134.812 o
-15 14 8 10.643 11.153 1.178 121.227 o
-15 14 9 49.590 51.216 1.889 47.151 o
-15 14 10 15.547 13.094 1.087 142.478 o
-15 14 11 18.090 16.750 1.260 106.089 o
-15 14 12 13.400 13.276 1.371 89.505 o
-15 14 14 13.900 14.089 1.493 75.488 o
-15 14 15 3.121 2.042 1.290 101.136 o
-15 14 16 8.060 6.857 1.605 65.343 o
-15 14 17 0.119 0.488 1.473 77.585 o
-15 14 18 3.696 3.880 1.574 67.897 o
-15 14 19 24.407 21.322 1.910 46.153 o
-15 14 20 0.032 0.203 1.331 95.054 o
-15 14 21 20.836 22.012 1.686 59.197 o
-15 14 22 0.836 0.102 1.249 107.821 o
-15 14 23 10.895 11.783 1.453 79.771 o
-15 15 -13 0.847 1.432 1.097 139.852 o
-15 15 -12 6.332 4.368 1.178 121.227 o
-15 15 -11 4.914 5.069 1.188 119.163 o
-15 15 -10 0.173 0.701 1.107 137.297 o
-15 15 -8 30.140 25.913 1.442 80.898 o
-15 15 -7 3.668 2.966 0.985 173.369 o
-15 15 -6 1.234 1.239 0.975 177.000 o
-15 15 -5 7.743 9.315 1.239 109.596 o
-15 15 -4 46.266 48.575 1.900 46.648 o
-15 15 -3 11.170 12.169 1.168 123.344 o
-15 15 -2 8.059 5.953 1.087 142.478 o
-15 15 -1 188.959 200.792 2.956 19.263 o
-15 15 0 15.789 17.949 1.270 104.399 o
-15 15 1 62.711 66.890 2.032 40.781 o
-15 15 2 93.566 94.611 2.153 36.295 o
-15 15 3 99.292 102.138 2.214 34.324 o
-15 15 4 39.358 34.842 1.656 61.396 o
-15 15 5 62.794 62.116 1.971 43.342 o
-15 15 6 25.658 31.154 1.432 82.050 o
-15 15 7 34.155 33.054 1.615 64.524 o
-15 15 8 83.388 81.111 2.052 39.977 o
-15 15 9 22.948 21.535 1.300 99.562 o
-15 15 10 28.375 29.722 1.585 67.029 o
-15 15 11 2.139 1.585 1.077 145.179 o
-15 15 12 13.843 11.682 1.239 109.596 o
-15 15 13 25.188 22.886 1.422 83.226 o
-15 15 14 5.156 3.494 1.067 147.957 o
-15 15 15 27.891 31.571 1.940 44.715 o
-15 15 16 8.866 7.811 1.646 62.156 o
-15 15 17 17.828 18.416 1.889 47.151 o
-15 15 18 40.628 39.890 2.529 26.310 o
-15 15 19 2.284 1.006 1.503 74.472 o
-15 15 20 2.974 1.798 1.371 89.505 o
-15 15 21 37.652 41.353 2.153 36.295 o
-15 15 22 0.085 1.016 1.290 101.136 o
-15 16 -12 6.994 6.054 1.209 115.192 o
-15 16 -11 2.272 2.814 1.148 127.749 o
-15 16 -10 16.000 15.481 1.392 86.911 o
-15 16 -9 2.478 2.804 1.077 145.179 o
-15 16 -8 1.067 1.463 1.036 156.789 o
-15 16 -7 17.586 17.390 1.331 95.054 o
-15 16 -5 6.951 7.131 1.219 113.280 o
-15 16 -4 10.271 10.767 1.188 119.163 o
-15 16 -3 1.373 1.158 1.026 159.909 o
-15 16 -2 74.445 72.487 2.072 39.197 o
-15 16 -1 2.773 3.637 1.056 150.816 o
-15 16 0 7.527 7.283 1.138 130.041 o
-15 16 2 9.971 9.020 1.158 125.518 o
-15 16 3 85.472 86.414 2.164 35.955 o
-15 16 5 12.854 12.880 1.300 99.562 o
-15 16 6 27.447 25.822 1.341 93.620 o
-15 16 7 7.488 5.831 1.138 130.041 o
-15 16 8 36.155 38.204 1.757 54.503 o
-15 16 9 4.616 5.729 1.077 145.179 o
-15 16 10 6.528 6.227 1.148 127.749 o
-15 16 11 4.457 3.393 1.097 139.852 o
-15 16 12 4.573 3.951 1.107 137.297 o
-15 16 13 0.189 0.792 1.067 147.957 o
-15 16 14 5.550 5.902 1.077 145.179 o
-15 16 15 1.595 2.123 1.138 130.041 o
-15 16 16 2.622 2.621 1.168 123.344 o
-15 16 17 0.257 1.442 1.493 75.488 o
-15 16 18 6.902 7.324 1.625 63.720 o
-15 16 19 1.375 0.508 1.483 76.526 o
-15 16 20 1.838 1.950 1.361 90.846 o
-15 16 21 2.875 4.541 1.371 89.505 o
-15 16 22 21.145 20.519 1.625 63.720 o
-15 17 -12 3.199 4.002 1.128 132.394 o
-15 17 -11 5.985 4.815 1.168 123.344 o
-15 17 -10 5.355 5.892 1.209 115.192 o
-15 17 -9 0.784 1.016 1.046 153.759 o
-15 17 -8 1.072 0.325 1.006 166.435 o
-15 17 -6 2.787 2.692 1.331 95.054 o
-15 17 -5 8.489 8.787 1.442 80.898 o
-15 17 -4 24.881 24.826 1.442 80.898 o
-15 17 -3 13.243 12.819 1.239 109.596 o
-15 17 -2 12.076 11.936 1.219 113.280 o
-15 17 -1 190.557 190.929 2.753 22.211 o
-15 17 0 27.312 28.351 1.473 77.585 o
-15 17 1 71.728 73.787 2.133 36.989 o
-15 17 3 83.333 79.974 2.357 30.307 o
-15 17 4 3.992 3.291 1.148 127.749 o
-15 17 5 137.231 140.515 2.651 23.946 o
-15 17 6 1.440 1.209 1.046 153.759 o
-15 17 7 42.299 40.804 1.930 45.186 o
-15 17 8 2.870 2.936 1.026 159.909 o
-15 17 9 1.838 2.509 1.016 163.123 o
-15 17 10 3.113 2.956 1.107 137.297 o
-15 17 11 0.155 0.020 1.067 147.957 o
-15 17 13 48.871 47.885 1.910 46.153 o
-15 17 14 13.803 14.069 1.249 107.821 o
-15 17 15 74.766 79.699 2.397 29.288 o
-15 17 16 7.468 7.212 1.239 109.596 o
-15 17 17 52.095 52.760 2.387 29.538 o
-15 17 18 3.775 4.063 1.392 86.911 o
-15 17 19 34.189 36.579 2.489 27.176 o
-15 17 20 1.486 0.579 1.351 92.217 o
-15 17 21 25.319 26.248 1.727 56.444 o
-15 18 -11 0.118 0.315 1.067 147.957 o
-15 18 -10 15.194 13.561 1.310 98.025 o
-15 18 -9 0.106 2.773 1.117 134.812 o
-15 18 -8 1.384 1.900 1.260 106.089 o
-15 18 -7 8.449 7.497 1.412 84.428 o
-15 18 -6 6.770 7.121 1.392 86.911 o
-15 18 -5 12.595 12.220 1.564 68.782 o
-15 18 -4 1.645 0.437 1.188 119.163 o
-15 18 -3 8.725 8.665 1.341 93.620 o
-15 18 -2 0.981 1.331 1.056 150.816 o
-15 18 -1 19.950 17.279 1.321 96.522 o
-15 18 0 3.859 4.784 1.107 137.297 o
-15 18 1 25.585 26.502 1.442 80.898 o
-15 18 2 2.421 2.458 1.148 127.749 o
-15 18 3 2.630 4.815 1.188 119.163 o
-15 18 4 5.824 5.861 1.219 113.280 o
-15 18 5 5.299 4.815 1.188 119.163 o
-15 18 6 2.514 2.275 1.097 139.852 o
-15 18 7 5.002 5.628 1.097 139.852 o
-15 18 8 2.901 2.529 1.046 153.759 o
-15 18 10 7.095 5.973 1.219 113.280 o
-15 18 11 3.527 2.875 1.138 130.041 o
-15 18 12 0.385 0.427 1.097 139.852 o
-15 18 13 0.341 0.853 1.026 159.909 o
-15 18 14 2.072 1.188 1.036 156.789 o
-15 18 15 4.190 4.581 1.188 119.163 o
-15 18 16 1.366 1.107 1.138 130.041 o
-15 18 18 0.037 0.081 1.239 109.596 o
-15 18 19 7.626 7.872 1.402 85.656 o
-15 19 -10 0.844 1.117 1.199 117.152 o
-15 19 -9 9.745 10.493 1.412 84.428 o
-15 19 -8 14.662 16.324 1.544 70.604 o
-15 19 -6 30.347 32.333 1.950 44.250 o
-15 19 -5 17.843 13.784 1.564 68.782 o
-15 19 -4 15.232 14.678 1.412 84.428 o
-15 19 -2 95.100 94.703 2.661 23.764 o
-15 19 -1 0.121 0.589 1.209 115.192 o
-15 19 0 64.337 71.979 2.336 30.836 o
-15 19 1 3.353 3.149 1.199 117.152 o
-15 19 2 28.025 26.888 1.595 66.178 o
-15 19 3 43.013 41.891 2.072 39.197 o
-15 19 5 8.205 9.254 1.442 80.898 o
-15 19 6 7.157 6.146 1.188 119.163 o
-15 19 7 20.421 21.179 1.381 88.194 o
-15 19 8 2.615 2.326 1.067 147.957 o
-15 19 9 3.435 3.159 1.097 139.852 o
-15 19 10 3.877 4.053 1.178 121.227 o
-15 19 12 16.159 14.749 1.392 86.911 o
-15 19 13 10.631 10.199 1.178 121.227 o
-15 19 14 25.049 24.511 1.381 88.194 o
-15 19 15 0.328 1.036 1.128 132.394 o
-15 19 16 65.752 69.714 2.336 30.836 o
-15 19 17 3.388 4.470 1.310 98.025 o
-15 19 18 31.363 32.018 1.778 53.265 o
-15 20 -8 2.203 2.296 1.260 106.089 o
-15 20 -7 4.254 2.509 1.310 98.025 o
-15 20 -6 0.174 0.863 1.270 104.399 o
-15 20 -5 2.014 0.305 1.310 98.025 o
-15 20 -4 4.958 5.831 1.432 82.050 o
-15 20 -3 12.474 14.282 1.585 67.029 o
-15 20 -2 5.719 3.880 1.371 89.505 o
-15 20 0 3.253 3.413 1.422 83.226 o
-15 20 1 23.212 21.088 1.778 53.265 o
-15 20 2 5.933 6.288 1.260 106.089 o
-15 20 3 2.880 1.249 1.168 123.344 o
-15 20 4 5.919 5.485 1.371 89.505 o
-15 20 5 1.000 0.599 1.260 106.089 o
-15 20 6 5.864 7.151 1.168 123.344 o
-15 20 7 19.065 21.555 1.392 86.911 o
-15 20 8 3.969 3.545 1.107 137.297 o
-15 20 10 17.378 18.467 1.442 80.898 o
-15 20 11 0.373 0.112 1.097 139.852 o
-15 20 12 16.011 17.055 1.341 93.620 o
-15 20 13 2.490 2.539 1.067 147.957 o
-15 20 14 25.382 24.887 1.422 83.226 o
-15 20 15 0.473 0.173 1.128 132.394 o
-15 20 16 4.337 4.073 1.199 117.152 o
-15 20 17 0.356 1.656 1.239 109.596 o
-15 20 18 5.770 5.729 1.310 98.025 o
-15 21 -7 0.050 0.406 1.412 84.428 o
-15 21 -6 16.742 17.431 1.849 49.246 o
-15 21 -4 5.868 7.822 1.666 60.650 o
-15 21 -3 6.066 6.491 1.422 83.226 o
-15 21 -2 31.522 33.379 2.062 39.584 o
-15 21 -1 0.233 0.264 1.280 102.748 o
-15 21 0 22.552 23.373 1.767 53.879 o
-15 21 1 4.813 3.880 1.402 85.656 o
-15 21 2 35.153 34.872 2.032 40.781 o
-15 21 3 0.430 0.071 1.310 98.025 o
-15 21 4 12.762 11.793 1.534 71.542 o
-15 21 5 0.675 0.000 1.188 119.163 o
-15 21 6 30.240 33.166 1.767 53.879 o
-15 21 7 0.935 0.335 1.067 147.957 o
-15 21 8 0.715 1.188 1.036 156.789 o
-15 21 9 11.370 12.504 1.321 96.522 o
-15 21 11 0.012 0.152 1.097 139.852 o
-15 21 12 16.016 14.759 1.280 102.748 o
-15 21 13 2.300 2.814 1.067 147.957 o
-15 21 14 11.861 12.159 1.219 113.280 o
-15 21 15 0.268 0.345 1.117 134.812 o
-15 21 16 26.262 29.387 1.585 67.029 o
-15 21 17 5.320 4.723 1.290 101.136 o
-15 22 -7 8.924 8.543 1.625 63.720 o
-15 22 -6 0.010 0.305 1.442 80.898 o
-15 22 -5 23.895 21.829 1.920 45.666 o
-15 22 -4 1.922 1.046 1.503 74.472 o
-15 22 -3 0.656 1.381 1.310 98.025 o
-15 22 -2 13.977 15.592 1.625 63.720 o
-15 22 -1 0.296 1.097 1.300 99.562 o
-15 22 1 1.558 1.646 1.321 96.522 o
-15 22 2 5.923 7.354 1.747 55.139 o
-15 22 3 0.473 0.477 1.564 68.782 o
-15 22 4 4.473 4.774 1.493 75.488 o
-15 22 5 1.795 1.087 1.209 115.192 o
-15 22 6 6.941 6.613 1.138 130.041 o
-15 22 7 15.867 18.244 1.331 95.054 o
-15 22 8 32.999 34.405 1.727 56.444 o
-15 22 11 0.375 1.097 1.107 137.297 o
-15 22 12 7.547 7.202 1.158 125.518 o
-15 22 14 0.399 0.579 1.026 159.909 o
-15 22 15 0.524 0.955 1.117 134.812 o
-15 23 -5 2.999 2.997 1.493 75.488 o
-15 23 -4 2.168 1.585 1.493 75.488 o
-15 23 -3 2.193 0.660 1.331 95.054 o
-15 23 -2 11.238 13.835 1.574 67.897 o
-15 23 -1 115.496 129.514 3.068 17.886 o
-15 23 0 2.573 2.062 1.361 90.846 o
-15 23 1 5.527 4.642 1.707 57.796 o
-15 23 2 4.251 4.571 1.707 57.796 o
-15 23 3 2.557 1.950 1.432 82.050 o
-15 23 4 11.816 11.174 1.646 62.156 o
-15 23 5 2.209 1.950 1.412 84.428 o
-15 23 7 2.063 2.570 1.087 142.478 o
-15 23 8 6.187 5.983 1.128 132.394 o
-15 23 9 25.336 25.192 1.493 75.488 o
-15 23 10 12.811 12.565 1.310 98.025 o
-15 23 12 12.380 13.175 1.219 113.280 o
-15 23 13 12.356 11.214 1.178 121.227 o
-15 23 14 8.977 9.752 1.158 125.518 o
-15 24 -3 6.880 10.717 1.696 58.490 o
-15 24 -2 31.636 29.621 1.910 46.153 o
-15 24 -1 4.294 4.866 1.392 86.911 o
-15 24 0 0.478 0.122 1.574 67.897 o
-15 24 2 0.716 0.193 1.341 93.620 o
-15 24 3 1.148 0.924 1.392 86.911 o
-15 24 4 0.224 0.376 1.361 90.846 o
-15 24 6 15.950 14.445 1.666 60.650 o
-15 24 7 5.207 5.465 1.260 106.089 o
-15 24 8 29.333 29.529 1.778 53.265 o
-15 24 9 0.011 0.234 1.239 109.596 o
-15 24 11 23.035 24.257 1.473 77.585 o
-15 24 12 19.043 21.454 1.351 92.217 o
-15 25 2 1.811 1.981 1.361 90.846 o
-15 25 5 17.532 15.704 1.656 61.396 o
-15 25 6 2.642 3.108 1.361 90.846 o
-15 25 7 1.051 0.863 1.138 130.041 o
-15 25 8 0.372 0.691 1.249 107.821 o
-15 25 9 4.209 4.368 1.300 99.562 o
-14 0 -12 19.033 19.361 1.564 68.782 o
-14 0 -10 3.219 3.555 1.188 119.163 o
-14 0 -8 10.587 9.538 1.249 107.821 o
-14 0 -6 53.500 45.985 1.778 53.265 o
-14 0 -4 46.590 40.540 1.930 45.186 o
-14 0 -2 727.912 715.414 5.272 6.056 o
-14 0 0 428.576 423.017 4.043 10.298 o
-14 0 2 883.295 902.452 5.455 5.657 o
-14 0 4 1125.980 1136.210 5.902 4.832 o
-14 0 6 493.153 498.044 4.063 10.195 o
-14 0 8 30.193 30.748 1.747 55.139 o
-14 0 10 56.421 60.948 1.818 50.911 o
-14 0 12 350.449 355.498 5.170 6.296 o
-14 0 14 171.494 163.644 4.033 10.350 o
-14 0 16 359.156 380.476 5.729 5.128 o
-14 0 18 82.344 80.116 3.697 12.312 o
-14 0 20 174.403 171.141 4.520 8.237 o
-14 0 22 28.576 26.146 2.499 26.955 o
-14 0 24 8.798 7.618 1.757 54.503 o
-14 0 26 1.850 3.413 2.093 38.440 o
-14 1 -12 2.517 1.757 0.924 196.985 o
-14 1 -11 27.115 25.202 1.178 121.227 o
-14 1 -10 1.805 2.976 0.833 242.598 o
-14 1 -9 20.979 18.498 1.016 163.123 o
-14 1 -8 54.846 48.819 1.564 68.782 o
-14 1 -7 3.249 3.179 0.802 261.373 o
-14 1 -6 404.376 422.977 2.611 24.697 o
-14 1 -5 24.606 22.713 0.955 184.612 o
-14 1 -4 68.859 66.301 1.361 90.846 o
-14 1 -3 125.040 126.944 1.656 61.396 o
-14 1 -2 45.418 47.559 1.503 74.472 o
-14 1 -1 12.439 12.037 0.904 205.937 o
-14 1 0 10.151 9.122 0.853 231.183 o
-14 1 1 59.141 58.693 1.483 76.526 o
-14 1 2 64.309 66.179 1.473 77.585 o
-14 1 3 10.296 11.194 0.924 196.985 o
-14 1 4 46.730 45.853 1.371 89.505 o
-14 1 5 2.767 1.808 0.691 352.774 o
-14 1 6 29.615 32.038 1.188 119.163 o
-14 1 7 295.657 298.704 2.326 31.106 o
-14 1 8 1.178 1.260 0.681 363.384 o
-14 1 9 46.051 44.705 1.392 86.911 o
-14 1 10 48.999 48.880 1.341 93.620 o
-14 1 12 130.057 121.438 2.113 37.704 o
-14 1 14 4.548 2.722 1.158 125.518 o
-14 1 15 69.674 66.738 2.387 29.538 o
-14 1 16 44.987 45.985 2.336 30.836 o
-14 1 17 168.833 166.113 3.118 17.308 o
-14 1 18 12.375 11.844 1.453 79.771 o
-14 1 19 11.508 9.467 1.432 82.050 o
-14 1 20 2.056 1.808 1.310 98.025 o
-14 1 21 50.916 55.635 2.519 26.522 o
-14 1 22 44.679 45.376 2.458 27.854 o
-14 1 23 56.859 60.054 2.468 27.625 o
-14 1 24 2.304 2.600 1.229 111.415 o
-14 1 25 14.281 11.387 1.615 64.524 o
-14 1 26 4.103 3.444 1.473 77.585 o
-14 1 27 5.158 7.232 1.524 72.499 o
-14 2 -12 2.352 2.448 1.026 159.909 o
-14 2 -11 32.257 30.911 1.524 72.499 o
-14 2 -10 24.486 22.073 1.270 104.399 o
-14 2 -9 6.661 4.723 1.006 166.435 o
-14 2 -8 86.811 86.475 1.808 51.484 o
-14 2 -7 0.653 0.853 0.762 289.996 o
-14 2 -6 65.996 65.752 1.463 78.666 o
-14 2 -5 133.904 138.758 1.717 57.114 o
-14 2 -4 0.025 0.102 0.691 352.774 o
-14 2 -3 46.624 47.356 1.280 102.748 o
-14 2 -2 54.769 53.583 1.351 92.217 o
-14 2 -1 158.963 159.500 1.808 51.484 o
-14 2 0 207.231 210.198 1.950 44.250 o
-14 2 1 75.043 74.763 1.381 88.194 o
-14 2 2 126.498 122.281 1.930 45.186 o
-14 2 3 373.786 377.449 2.844 20.806 o
-14 2 4 333.609 344.080 2.682 23.405 o
-14 2 5 21.884 21.322 0.945 188.603 o
-14 2 6 558.485 560.190 3.017 18.493 o
-14 2 7 55.741 56.021 1.544 70.604 o
-14 2 8 144.543 148.083 2.062 39.584 o
-14 2 9 5.691 5.881 0.792 268.118 o
-14 2 10 27.829 26.350 1.067 147.957 o
-14 2 11 23.735 23.424 1.026 159.909 o
-14 2 12 46.902 46.879 1.727 56.444 o
-14 2 13 192.815 196.617 2.560 25.687 o
-14 2 14 18.967 15.877 1.188 119.163 o
-14 2 15 39.386 34.903 1.991 42.462 o
-14 2 16 9.893 9.112 1.361 90.846 o
-14 2 17 192.664 191.599 3.220 16.233 o
-14 2 18 2.098 1.940 1.280 102.748 o
-14 2 19 24.747 21.332 1.635 62.931 o
-14 2 20 0.934 1.107 1.310 98.025 o
-14 2 21 25.579 26.929 1.625 63.720 o
-14 2 22 8.483 10.016 1.392 86.911 o
-14 2 23 0.455 1.656 1.260 106.089 o
-14 2 24 0.240 0.599 1.209 115.192 o
-14 2 25 0.018 1.371 1.574 67.897 o
-14 2 26 0.527 1.128 1.412 84.428 o
-14 2 27 12.961 12.779 1.625 63.720 o
-14 3 -13 43.672 38.478 1.656 61.396 o
-14 3 -12 27.953 26.187 1.392 86.911 o
-14 3 -11 6.970 5.963 1.097 139.852 o
-14 3 -10 53.565 47.346 1.869 48.181 o
-14 3 -9 4.187 4.043 0.995 169.849 o
-14 3 -8 35.835 38.946 1.676 59.917 o
-14 3 -7 4.382 2.641 0.853 231.183 o
-14 3 -6 50.322 49.479 1.463 78.666 o
-14 3 -5 78.921 74.559 1.554 69.684 o
-14 3 -4 17.987 17.797 0.924 196.985 o
-14 3 -3 0.232 0.223 0.650 398.249 o
-14 3 -2 31.279 31.683 1.138 130.041 o
-14 3 -1 69.859 70.466 1.432 82.050 o
-14 3 0 98.077 95.789 1.524 72.499 o
-14 3 1 417.491 421.920 2.600 24.891 o
-14 3 2 28.280 26.218 1.138 130.041 o
-14 3 4 49.827 43.131 1.158 125.518 o
-14 3 5 57.986 55.269 1.361 90.846 o
-14 3 6 60.391 56.051 1.442 80.898 o
-14 3 7 9.793 8.848 0.894 210.644 o
-14 3 8 25.810 26.218 1.138 130.041 o
-14 3 9 159.036 159.459 1.981 42.899 o
-14 3 11 218.026 219.127 2.275 32.510 o
-14 3 12 64.740 63.995 1.859 48.709 o
-14 3 13 9.348 8.573 1.056 150.816 o
-14 3 14 3.783 2.346 0.975 177.000 o
-14 3 15 13.810 13.165 1.158 125.518 o
-14 3 16 1.879 0.335 0.995 169.849 o
-14 3 17 37.468 32.851 1.950 44.250 o
-14 3 18 8.817 6.684 1.361 90.846 o
-14 3 19 9.644 8.634 1.432 82.050 o
-14 3 20 4.415 5.008 1.300 99.562 o
-14 3 21 0.379 0.223 1.178 121.227 o
-14 3 22 20.636 20.499 1.554 69.684 o
-14 3 23 22.197 22.185 1.585 67.029 o
-14 3 24 13.751 14.505 1.402 85.656 o
-14 3 25 0.168 1.371 1.554 69.684 o
-14 3 26 14.691 15.277 1.849 49.246 o
-14 3 27 0.692 0.538 1.371 89.505 o
-14 4 -13 0.379 0.701 1.036 156.789 o
-14 4 -12 6.126 5.942 1.107 137.297 o
-14 4 -11 4.889 5.760 1.087 142.478 o
-14 4 -10 1.837 1.351 0.985 173.369 o
-14 4 -9 45.524 49.672 1.839 49.792 o
-14 4 -8 12.832 9.640 1.056 150.816 o
-14 4 -7 2.193 0.650 0.833 242.598 o
-14 4 -6 6.172 5.394 0.813 254.880 o
-14 4 -5 49.957 48.108 1.432 82.050 o
-14 4 -4 4.414 4.520 0.752 297.887 o
-14 4 -3 173.664 171.395 1.900 46.648 o
-14 4 -2 80.957 83.651 1.442 80.898 o
-14 4 -1 95.323 90.457 1.534 71.542 o
-14 4 0 31.938 32.221 1.199 117.152 o
-14 4 1 191.959 195.784 2.042 40.376 o
-14 4 3 340.693 337.569 2.438 28.320 o
-14 4 4 10.471 10.605 0.884 215.514 o
-14 4 5 138.705 141.195 1.767 53.879 o
-14 4 6 35.824 32.404 1.341 93.620 o
-14 4 7 9.946 6.593 0.823 248.625 o
-14 4 8 28.418 28.493 1.310 98.025 o
-14 4 9 2.717 1.900 0.731 314.666 o
-14 4 10 172.147 174.960 2.082 38.816 o
-14 4 11 110.835 117.091 2.011 41.609 o
-14 4 12 124.856 122.231 1.991 42.462 o
-14 4 13 89.917 88.709 2.052 39.977 o
-14 4 14 26.669 23.698 1.300 99.562 o
-14 4 15 55.215 59.404 1.950 44.250 o
-14 4 16 1.546 1.077 0.995 169.849 o
-14 4 17 54.509 53.075 2.001 42.032 o
-14 4 19 56.309 51.988 2.428 28.557 o
-14 4 20 8.054 8.837 1.402 85.656 o
-14 4 21 2.886 2.560 1.219 113.280 o
-14 4 22 4.156 4.480 1.290 101.136 o
-14 4 23 3.241 3.596 1.280 102.748 o
-14 4 26 1.288 2.072 1.534 71.542 o
-14 4 27 2.508 2.133 1.503 74.472 o
-14 5 -13 14.429 12.108 1.229 111.415 o
-14 5 -12 31.356 28.229 1.442 80.898 o
-14 5 -11 37.102 30.880 1.514 73.475 o
-14 5 -10 3.234 2.194 1.016 163.123 o
-14 5 -9 1.459 0.965 0.955 184.612 o
-14 5 -8 0.411 0.843 0.924 196.985 o
-14 5 -7 170.778 165.991 2.214 34.324 o
-14 5 -6 13.236 13.104 0.945 188.603 o
-14 5 -5 26.762 26.411 1.077 145.179 o
-14 5 -4 26.237 24.735 1.056 150.816 o
-14 5 -3 65.082 61.049 1.432 82.050 o
-14 5 -2 8.404 7.131 0.742 306.104 o
-14 5 -1 69.233 68.647 1.453 79.771 o
-14 5 0 2.677 1.717 0.681 363.384 o
-14 5 1 3.210 3.291 0.742 306.104 o
-14 5 2 33.237 35.858 1.422 83.226 o
-14 5 3 1.121 0.376 0.742 306.104 o
-14 5 6 4.612 2.407 0.752 297.887 o
-14 5 7 43.064 44.766 1.341 93.620 o
-14 5 8 0.991 0.569 0.762 289.996 o
-14 5 9 12.398 10.442 0.863 225.776 o
-14 5 10 17.874 17.949 0.985 173.369 o
-14 5 11 174.688 175.651 2.194 34.963 o
-14 5 12 1.684 1.453 0.823 248.625 o
-14 5 13 24.722 23.648 1.270 104.399 o
-14 5 14 4.318 3.220 0.904 205.937 o
-14 5 15 77.007 74.427 1.859 48.709 o
-14 5 16 25.920 25.710 1.321 96.522 o
-14 5 17 35.072 34.405 1.585 67.029 o
-14 5 18 22.253 21.454 1.270 104.399 o
-14 5 19 0.591 0.173 1.046 153.759 o
-14 5 20 22.438 21.707 1.635 62.931 o
-14 5 21 7.366 7.222 1.310 98.025 o
-14 5 22 20.779 20.854 1.544 70.604 o
-14 5 23 2.151 1.067 1.229 111.415 o
-14 5 24 10.785 9.874 1.422 83.226 o
-14 5 26 2.655 3.413 1.574 67.897 o
-14 6 -12 3.993 4.409 0.985 173.369 o
-14 6 -11 1.741 2.387 0.965 180.746 o
-14 6 -10 13.787 12.372 1.168 123.344 o
-14 6 -9 4.754 4.957 1.046 153.759 o
-14 6 -7 6.164 5.770 0.924 196.985 o
-14 6 -6 105.900 106.872 1.798 52.068 o
-14 6 -5 21.515 16.446 0.965 180.746 o
-14 6 -4 2.158 1.463 0.742 306.104 o
-14 6 -3 37.763 36.284 1.321 96.522 o
-14 6 -2 119.214 117.141 1.696 58.490 o
-14 6 -1 101.983 103.123 1.625 63.720 o
-14 6 0 0.366 0.345 0.711 332.904 o
-14 6 1 241.572 232.556 2.509 26.738 o
-14 6 2 62.635 59.383 1.635 62.931 o
-14 6 3 251.015 242.826 2.479 27.399 o
-14 6 4 2.073 1.046 0.762 289.996 o
-14 6 5 119.224 119.031 1.737 55.786 o
-14 6 7 132.187 131.596 1.818 50.911 o
-14 6 8 142.857 140.078 1.859 48.709 o
-14 6 9 27.132 28.828 1.331 95.054 o
-14 6 10 130.142 128.498 1.981 42.899 o
-14 6 11 57.039 59.475 1.717 57.114 o
-14 6 12 374.218 378.089 2.966 19.131 o
-14 6 13 1.895 1.188 0.945 188.603 o
-14 6 14 110.767 112.499 2.214 34.324 o
-14 6 15 65.820 65.844 1.879 47.662 o
-14 6 16 206.987 207.588 2.550 25.892 o
-14 6 17 56.735 57.108 1.859 48.709 o
-14 6 18 50.775 48.433 1.828 50.347 o
-14 6 19 23.622 19.838 1.260 106.089 o
-14 6 20 24.771 24.826 1.321 96.522 o
-14 6 21 5.437 5.099 1.056 150.816 o
-14 6 22 1.721 1.402 1.107 137.297 o
-14 6 23 9.834 9.813 1.392 86.911 o
-14 6 26 9.578 8.776 1.676 59.917 o
-14 7 -13 4.318 4.155 1.016 163.123 o
-14 7 -12 6.804 5.465 1.016 163.123 o
-14 7 -11 138.364 132.074 2.336 30.836 o
-14 7 -9 44.938 40.276 1.605 65.343 o
-14 7 -8 0.518 0.935 0.813 254.880 o
-14 7 -7 276.914 282.726 2.682 23.405 o
-14 7 -6 51.834 52.405 1.554 69.684 o
-14 7 -5 151.846 151.719 1.971 43.342 o
-14 7 -4 78.152 80.522 1.615 64.524 o
-14 7 -3 454.013 459.870 2.865 20.512 o
-14 7 -2 21.799 18.335 0.935 192.726 o
-14 7 -1 5.130 4.916 0.874 220.556 o
-14 7 0 9.547 10.473 0.975 177.000 o
-14 7 1 4.957 4.398 0.853 231.183 o
-14 7 2 1.011 1.087 0.802 261.373 o
-14 7 3 63.106 64.767 1.686 59.197 o
-14 7 4 19.178 17.238 1.046 153.759 o
-14 7 6 18.079 15.857 0.924 196.985 o
-14 7 7 155.190 163.269 1.818 50.911 o
-14 7 8 1.220 1.229 0.721 323.592 o
-14 7 9 25.660 22.744 1.209 115.192 o
-14 7 10 43.648 42.643 1.534 71.542 o
-14 7 11 125.181 117.619 1.991 42.462 o
-14 7 12 48.386 45.589 1.635 62.931 o
-14 7 13 172.487 172.330 2.499 26.955 o
-14 7 14 24.846 27.558 1.463 78.666 o
-14 7 15 68.933 63.548 1.950 44.250 o
-14 7 16 48.669 44.390 1.717 57.114 o
-14 7 17 7.960 6.369 1.046 153.759 o
-14 7 18 15.132 13.988 1.168 123.344 o
-14 7 19 14.974 13.845 1.178 121.227 o
-14 7 21 10.265 11.925 1.148 127.749 o
-14 7 22 1.544 1.564 0.975 177.000 o
-14 7 23 4.334 3.474 1.107 137.297 o
-14 7 24 2.973 2.367 1.178 121.227 o
-14 7 25 5.955 5.790 1.615 64.524 o
-14 8 -13 1.520 0.721 0.975 177.000 o
-14 8 -12 14.334 13.226 1.138 130.041 o
-14 8 -11 6.356 5.506 1.006 166.435 o
-14 8 -9 35.657 39.829 1.625 63.720 o
-14 8 -8 15.841 18.274 1.056 150.816 o
-14 8 -7 8.852 8.959 0.914 201.386 o
-14 8 -6 6.877 5.028 0.802 261.373 o
-14 8 -5 10.480 8.604 0.833 242.598 o
-14 8 -4 0.512 1.128 0.752 297.887 o
-14 8 -3 11.263 9.081 0.853 231.183 o
-14 8 -2 12.054 10.605 0.924 196.985 o
-14 8 -1 19.543 19.971 1.209 115.192 o
-14 8 0 19.305 16.669 1.148 127.749 o
-14 8 1 0.497 0.345 0.823 248.625 o
-14 8 2 57.268 53.624 1.646 62.156 o
-14 8 3 20.526 20.428 1.128 132.394 o
-14 8 4 94.703 98.319 1.889 47.151 o
-14 8 5 39.651 38.580 1.381 88.194 o
-14 8 6 2.296 1.971 0.731 314.666 o
-14 8 7 100.184 101.427 1.747 55.139 o
-14 8 8 40.943 39.250 1.666 60.650 o
-14 8 9 83.182 85.073 1.991 42.462 o
-14 8 10 250.551 250.241 2.580 25.284 o
-14 8 11 181.405 189.385 2.326 31.106 o
-14 8 12 247.554 260.175 2.631 24.317 o
-14 8 13 52.555 50.363 1.869 48.181 o
-14 8 14 172.401 175.864 2.590 25.086 o
-14 8 15 56.630 56.783 1.940 44.715 o
-14 8 16 75.084 76.195 2.062 39.584 o
-14 8 17 49.300 48.514 1.828 50.347 o
-14 8 18 19.174 19.117 1.249 107.821 o
-14 8 19 30.246 27.244 1.381 88.194 o
-14 8 20 3.242 2.956 1.026 159.909 o
-14 8 23 0.003 0.254 0.935 192.726 o
-14 8 24 5.636 4.998 1.219 113.280 o
-14 8 25 8.276 8.736 1.707 57.796 o
-14 8 26 8.645 9.427 1.707 57.796 o
-14 9 -13 3.310 1.696 0.995 169.849 o
-14 9 -12 32.830 32.119 1.473 77.585 o
-14 9 -11 7.460 5.892 1.026 159.909 o
-14 9 -10 47.868 43.415 1.727 56.444 o
-14 9 -9 36.021 32.678 1.442 80.898 o
-14 9 -8 119.590 120.270 1.950 44.250 o
-14 9 -7 27.709 25.019 1.158 125.518 o
-14 9 -6 226.829 219.107 2.245 33.399 o
-14 9 -4 56.246 54.741 1.453 79.771 o
-14 9 -3 45.360 46.097 1.432 82.050 o
-14 9 -2 131.523 128.203 1.798 52.068 o
-14 9 -1 6.786 7.039 1.016 163.123 o
-14 9 0 44.942 43.222 1.727 56.444 o
-14 9 1 22.295 19.930 1.209 115.192 o
-14 9 2 64.652 69.602 1.910 46.153 o
-14 9 3 0.984 0.670 0.874 220.556 o
-14 9 4 30.591 25.415 1.331 95.054 o
-14 9 5 1.006 1.300 0.782 275.127 o
-14 9 6 116.925 122.220 1.930 45.186 o
-14 9 7 56.917 52.913 1.615 64.524 o
-14 9 8 315.629 319.224 2.763 22.048 o
-14 9 10 395.330 396.901 3.474 13.946 o
-14 9 11 12.293 9.467 1.016 163.123 o
-14 9 12 227.839 239.778 2.590 25.086 o
-14 9 13 49.489 46.991 1.737 55.786 o
-14 9 14 148.779 146.173 2.438 28.320 o
-14 9 15 12.233 9.914 1.148 127.749 o
-14 9 16 61.386 64.564 2.275 32.510 o
-14 9 17 1.498 0.701 1.026 159.909 o
-14 9 18 8.843 10.838 1.138 130.041 o
-14 9 19 10.700 10.514 1.138 130.041 o
-14 9 20 4.982 4.287 1.056 150.816 o
-14 9 21 1.287 0.782 0.995 169.849 o
-14 9 22 0.290 0.477 1.006 166.435 o
-14 9 23 12.925 13.561 1.300 99.562 o
-14 9 24 13.865 14.892 1.371 89.505 o
-14 9 26 13.140 15.582 1.818 50.911 o
-14 10 -13 0.675 0.284 0.975 177.000 o
-14 10 -12 27.538 24.948 1.310 98.025 o
-14 10 -11 5.425 5.810 1.036 156.789 o
-14 10 -10 27.828 25.984 1.280 102.748 o
-14 10 -9 3.429 4.673 0.995 169.849 o
-14 10 -7 1.299 1.310 0.843 236.787 o
-14 10 -6 1.363 0.081 0.802 261.373 o
-14 10 -5 67.513 68.129 1.635 62.931 o
-14 10 -4 7.887 6.846 0.863 225.776 o
-14 10 -3 9.152 9.305 0.884 215.514 o
-14 10 -2 24.283 24.440 1.148 127.749 o
-14 10 0 3.500 2.245 0.833 242.598 o
-14 10 1 9.416 9.528 0.945 188.603 o
-14 10 2 14.830 13.825 1.138 130.041 o
-14 10 3 72.332 71.939 1.960 43.793 o
-14 10 4 156.581 155.599 2.438 28.320 o
-14 10 5 9.254 8.279 0.924 196.985 o
-14 10 6 64.802 65.915 1.707 57.796 o
-14 10 8 42.071 40.561 1.757 54.503 o
-14 10 9 79.023 73.107 2.255 33.099 o
-14 10 10 7.791 6.237 1.087 142.478 o
-14 10 11 159.738 163.167 2.550 25.892 o
-14 10 12 10.747 10.331 1.168 123.344 o
-14 10 13 161.526 162.720 2.570 25.484 o
-14 10 15 49.305 46.615 1.889 47.151 o
-14 10 16 43.695 48.921 1.971 43.342 o
-14 10 17 49.338 47.316 2.001 42.032 o
-14 10 19 7.429 7.039 1.097 139.852 o
-14 10 20 12.882 14.445 1.209 115.192 o
-14 10 21 0.006 0.853 1.107 137.297 o
-14 10 23 4.814 5.038 1.168 123.344 o
-14 10 24 0.830 0.894 1.188 119.163 o
-14 10 25 1.701 2.296 1.280 102.748 o
-14 11 -13 7.654 8.360 1.097 139.852 o
-14 11 -12 36.714 34.181 1.554 69.684 o
-14 11 -11 28.632 26.197 1.310 98.025 o
-14 11 -10 26.921 25.344 1.290 101.136 o
-14 11 -9 37.105 34.892 1.483 76.526 o
-14 11 -8 9.281 8.076 0.975 177.000 o
-14 11 -7 8.316 7.100 0.965 180.746 o
-14 11 -6 245.438 237.828 2.550 25.892 o
-14 11 -5 15.523 14.627 0.995 169.849 o
-14 11 -4 84.772 79.923 1.676 59.917 o
-14 11 -2 31.469 29.986 1.280 102.748 o
-14 11 -1 9.220 8.279 0.965 180.746 o
-14 11 0 0.207 0.945 0.833 242.598 o
-14 11 1 24.969 22.591 1.178 121.227 o
-14 11 2 14.070 16.039 1.077 145.179 o
-14 11 3 58.751 57.849 1.707 57.796 o
-14 11 4 110.357 118.431 2.011 41.609 o
-14 11 5 103.299 104.363 1.778 53.265 o
-14 11 6 7.196 7.283 0.945 188.603 o
-14 11 7 16.930 14.770 1.067 147.957 o
-14 11 8 1.356 1.920 1.067 147.957 o
-14 11 9 89.170 82.279 2.164 35.955 o
-14 11 10 5.989 5.577 1.087 142.478 o
-14 11 11 94.323 98.684 2.265 32.802 o
-14 11 12 170.224 175.438 2.672 23.583 o
-14 11 13 9.985 8.990 1.056 150.816 o
-14 11 14 6.273 5.231 1.117 134.812 o
-14 11 15 1.023 0.691 1.046 153.759 o
-14 11 16 104.498 108.243 2.336 30.836 o
-14 11 18 6.483 4.988 1.107 137.297 o
-14 11 19 38.246 37.107 1.859 48.709 o
-14 11 20 10.133 8.868 1.270 104.399 o
-14 11 21 10.741 11.174 1.321 96.522 o
-14 11 22 2.748 1.666 1.117 134.812 o
-14 11 24 5.366 6.979 1.321 96.522 o
-14 11 25 13.250 12.311 1.615 64.524 o
-14 12 -13 5.257 4.805 1.117 134.812 o
-14 12 -12 0.083 0.691 1.077 145.179 o
-14 12 -11 27.545 26.390 1.331 95.054 o
-14 12 -10 1.101 1.920 0.975 177.000 o
-14 12 -9 59.155 57.403 1.778 53.265 o
-14 12 -8 25.303 25.476 1.290 101.136 o
-14 12 -7 5.951 6.806 1.006 166.435 o
-14 12 -6 35.781 35.654 1.473 77.585 o
-14 12 -5 3.595 2.143 0.853 231.183 o
-14 12 -4 42.922 40.469 1.483 76.526 o
-14 12 -3 4.053 4.094 0.884 215.514 o
-14 12 -2 57.569 54.650 1.635 62.931 o
-14 12 -1 74.968 73.970 1.879 47.662 o
-14 12 0 0.016 0.427 0.853 231.183 o
-14 12 1 10.785 12.768 1.056 150.816 o
-14 12 2 208.806 213.754 2.539 26.100 o
-14 12 3 73.599 73.543 1.839 49.792 o
-14 12 4 25.219 24.288 1.219 113.280 o
-14 12 5 94.895 91.350 1.747 55.139 o
-14 12 7 24.010 23.231 1.087 142.478 o
-14 12 8 4.259 3.941 0.975 177.000 o
-14 12 9 103.240 99.832 2.021 41.192 o
-14 12 10 6.772 8.106 1.036 156.789 o
-14 12 11 228.400 232.607 2.956 19.263 o
-14 12 12 54.182 55.452 2.021 41.192 o
-14 12 13 211.330 209.538 2.641 24.131 o
-14 12 14 0.269 0.742 1.046 153.759 o
-14 12 15 2.948 3.139 1.087 142.478 o
-14 12 16 48.657 50.231 2.692 23.229 o
-14 12 17 22.911 22.784 1.869 48.181 o
-14 12 18 23.044 20.661 1.656 61.396 o
-14 12 19 1.323 2.732 1.239 109.596 o
-14 12 20 27.130 25.953 1.544 70.604 o
-14 12 21 4.190 6.339 1.219 113.280 o
-14 12 22 0.008 0.305 1.097 139.852 o
-14 12 23 9.312 7.659 1.219 113.280 o
-14 12 24 3.349 4.378 1.249 107.821 o
-14 12 25 0.783 0.894 1.371 89.505 o
-14 13 -13 15.861 14.150 1.249 107.821 o
-14 13 -12 54.133 53.563 2.062 39.584 o
-14 13 -11 32.875 30.250 1.534 71.542 o
-14 13 -10 8.969 8.299 1.168 123.344 o
-14 13 -9 0.092 0.396 0.935 192.726 o
-14 13 -8 4.518 3.027 0.965 180.746 o
-14 13 -7 139.976 144.029 2.245 33.399 o
-14 13 -6 8.724 8.685 1.036 156.789 o
-14 13 -5 68.431 68.922 1.696 58.490 o
-14 13 -4 1.246 1.016 0.823 248.625 o
-14 13 -3 2.488 1.971 0.863 225.776 o
-14 13 -2 0.816 1.128 0.904 205.937 o
-14 13 -1 0.831 1.158 0.894 210.644 o
-14 13 0 61.654 65.153 1.839 49.792 o
-14 13 1 0.088 0.183 0.874 220.556 o
-14 13 2 3.150 2.316 0.914 201.386 o
-14 13 3 210.640 216.049 2.570 25.484 o
-14 13 4 5.030 3.230 0.935 192.726 o
-14 13 5 5.013 3.149 0.833 242.598 o
-14 13 6 21.187 16.994 1.036 156.789 o
-14 13 7 26.460 28.137 1.300 99.562 o
-14 13 8 105.340 116.644 2.286 32.222 o
-14 13 9 22.605 17.248 1.138 130.041 o
-14 13 10 90.191 84.981 2.113 37.704 o
-14 13 11 129.084 127.614 2.174 35.620 o
-14 13 12 25.734 22.632 1.148 127.749 o
-14 13 13 3.140 1.798 0.863 225.776 o
-14 13 14 3.214 2.844 1.056 150.816 o
-14 13 15 57.604 61.659 2.275 32.510 o
-14 13 16 20.311 22.693 1.666 60.650 o
-14 13 17 0.572 1.635 1.442 80.898 o
-14 13 18 14.552 14.414 1.737 55.786 o
-14 13 19 1.603 1.138 1.503 74.472 o
-14 13 20 8.867 10.209 1.503 74.472 o
-14 13 21 12.480 9.203 1.473 77.585 o
-14 13 22 4.888 4.053 1.188 119.163 o
-14 13 24 0.272 1.067 1.209 115.192 o
-14 14 -12 11.781 8.827 1.300 99.562 o
-14 14 -11 9.457 9.863 1.351 92.217 o
-14 14 -10 9.130 7.263 1.290 101.136 o
-14 14 -9 14.149 12.403 1.239 109.596 o
-14 14 -8 2.501 1.889 0.945 188.603 o
-14 14 -7 24.109 23.241 1.249 107.821 o
-14 14 -6 8.428 9.630 1.067 147.957 o
-14 14 -5 4.033 3.667 0.904 205.937 o
-14 14 -4 46.760 47.123 1.727 56.444 o
-14 14 -3 1.254 1.188 0.874 220.556 o
-14 14 -2 17.083 14.455 1.138 130.041 o
-14 14 -1 47.741 50.566 1.808 51.484 o
-14 14 0 2.190 3.007 0.935 192.726 o
-14 14 1 0.904 1.534 0.904 205.937 o
-14 14 2 51.125 49.327 1.727 56.444 o
-14 14 3 45.998 44.634 1.747 55.139 o
-14 14 4 13.753 13.317 1.097 139.852 o
-14 14 5 81.483 81.132 1.757 54.503 o
-14 14 7 41.979 45.741 1.676 59.917 o
-14 14 8 1.192 2.001 0.975 177.000 o
-14 14 9 0.253 0.874 0.904 205.937 o
-14 14 10 13.895 13.571 1.209 115.192 o
-14 14 11 77.487 80.624 2.164 35.955 o
-14 14 12 67.613 69.602 1.930 45.186 o
-14 14 13 1.654 1.828 0.955 184.612 o
-14 14 14 6.594 6.958 1.168 123.344 o
-14 14 15 1.027 1.422 1.056 150.816 o
-14 14 16 19.238 18.508 1.381 88.194 o
-14 14 18 15.940 17.431 1.828 50.347 o
-14 14 19 0.697 1.056 1.493 75.488 o
-14 14 20 0.809 1.930 1.473 77.585 o
-14 14 21 25.189 25.436 1.727 56.444 o
-14 14 22 1.282 1.798 1.290 101.136 o
-14 14 23 0.904 0.386 1.442 80.898 o
-14 14 24 1.113 0.325 1.381 88.194 o
-14 15 -13 0.023 0.223 1.097 139.852 o
-14 15 -11 36.977 35.563 1.798 52.068 o
-14 15 -10 9.422 10.249 1.341 93.620 o
-14 15 -9 11.464 10.625 1.219 113.280 o
-14 15 -8 10.258 9.934 1.209 115.192 o
-14 15 -7 64.359 65.275 2.062 39.584 o
-14 15 -6 0.079 0.528 0.914 201.386 o
-14 15 -5 97.271 94.906 2.021 41.192 o
-14 15 -4 7.974 7.172 1.026 159.909 o
-14 15 -3 9.231 8.695 1.107 137.297 o
-14 15 -2 16.230 12.474 1.158 125.518 o
-14 15 -1 13.415 15.643 1.188 119.163 o
-14 15 0 3.185 2.895 0.975 177.000 o
-14 15 1 8.290 9.122 1.077 145.179 o
-14 15 2 0.416 0.488 0.935 192.726 o
-14 15 3 63.259 64.127 1.940 44.715 o
-14 15 4 21.879 20.692 1.239 109.596 o
-14 15 5 59.910 61.374 1.696 58.490 o
-14 15 6 15.219 14.455 1.107 137.297 o
-14 15 7 11.225 10.381 1.148 127.749 o
-14 15 8 74.493 76.733 2.113 37.704 o
-14 15 9 37.812 38.285 1.778 53.265 o
-14 15 10 0.902 0.528 1.006 166.435 o
-14 15 11 76.001 72.832 1.971 43.342 o
-14 15 12 0.564 0.041 0.924 196.985 o
-14 15 13 44.459 48.870 1.869 48.181 o
-14 15 14 33.769 32.089 1.605 65.343 o
-14 15 15 18.923 16.649 1.361 90.846 o
-14 15 16 26.003 26.106 1.524 72.499 o
-14 15 17 18.645 20.001 1.564 68.782 o
-14 15 18 45.491 48.433 2.387 29.538 o
-14 15 19 1.087 0.701 1.188 119.163 o
-14 15 20 2.403 1.046 1.463 78.666 o
-14 15 21 9.997 11.783 1.534 71.542 o
-14 15 22 11.923 11.743 1.503 74.472 o
-14 15 23 6.615 5.993 1.544 70.604 o
-14 16 -12 1.078 0.467 1.128 132.394 o
-14 16 -11 10.939 9.457 1.290 101.136 o
-14 16 -10 7.618 7.161 1.239 109.596 o
-14 16 -8 5.191 4.642 1.128 132.394 o
-14 16 -7 35.984 33.044 1.595 66.178 o
-14 16 -6 10.812 12.210 1.229 111.415 o
-14 16 -5 16.203 14.079 1.219 113.280 o
-14 16 -3 6.626 6.125 1.087 142.478 o
-14 16 -2 0.597 0.853 0.995 169.849 o
-14 16 -1 148.639 152.207 2.489 27.176 o
-14 16 0 3.541 3.058 1.067 147.957 o
-14 16 1 101.765 99.975 2.275 32.510 o
-14 16 2 42.049 39.880 1.869 48.181 o
-14 16 3 225.109 234.588 2.966 19.131 o
-14 16 5 171.090 171.283 2.468 27.625 o
-14 16 6 5.363 4.063 0.975 177.000 o
-14 16 7 120.827 122.870 2.438 28.320 o
-14 16 8 3.283 3.647 1.006 166.435 o
-14 16 9 21.119 18.884 1.249 107.821 o
-14 16 10 8.294 6.928 1.168 123.344 o
-14 16 11 5.461 6.897 1.067 147.957 o
-14 16 12 16.652 17.969 1.249 107.821 o
-14 16 13 27.044 27.132 1.371 89.505 o
-14 16 14 1.602 1.686 0.975 177.000 o
-14 16 15 37.127 39.372 1.889 47.151 o
-14 16 16 3.315 2.743 1.168 123.344 o
-14 16 17 26.471 27.426 1.574 67.897 o
-14 16 18 3.579 4.216 1.331 95.054 o
-14 16 20 0.345 0.010 1.219 113.280 o
-14 16 21 24.781 24.156 1.574 67.897 o
-14 16 22 6.175 8.462 1.422 83.226 o
-14 17 -13 2.493 1.473 1.249 107.821 o
-14 17 -12 1.713 1.839 1.128 132.394 o
-14 17 -11 1.009 0.935 1.138 130.041 o
-14 17 -10 5.345 4.307 1.199 117.152 o
-14 17 -9 1.524 0.995 1.036 156.789 o
-14 17 -8 8.747 7.944 1.188 119.163 o
-14 17 -7 2.540 2.255 1.087 142.478 o
-14 17 -6 15.419 12.565 1.361 90.846 o
-14 17 -5 20.896 19.838 1.473 77.585 o
-14 17 -4 12.821 10.757 1.321 96.522 o
-14 17 -3 8.129 7.598 1.117 134.812 o
-14 17 -2 25.341 25.283 1.412 84.428 o
-14 17 0 3.069 4.967 1.148 127.749 o
-14 17 1 0.717 0.274 1.056 150.816 o
-14 17 2 29.249 26.106 1.463 78.666 o
-14 17 3 0.624 1.219 1.148 127.749 o
-14 17 4 10.921 9.762 1.310 98.025 o
-14 17 5 1.751 0.833 0.965 180.746 o
-14 17 6 18.416 16.862 1.310 98.025 o
-14 17 8 28.791 25.740 1.371 89.505 o
-14 17 10 3.810 2.804 1.016 163.123 o
-14 17 11 0.721 0.904 0.955 184.612 o
-14 17 12 7.879 6.339 1.056 150.816 o
-14 17 13 2.164 2.184 1.006 166.435 o
-14 17 14 0.460 0.660 0.975 177.000 o
-14 17 15 0.970 1.920 1.138 130.041 o
-14 17 16 6.603 5.648 1.229 111.415 o
-14 17 17 7.771 8.258 1.290 101.136 o
-14 17 18 30.744 30.301 1.747 55.139 o
-14 17 19 4.797 4.470 1.300 99.562 o
-14 17 20 16.924 19.026 1.605 65.343 o
-14 17 21 7.609 7.547 1.249 107.821 o
-14 17 22 25.850 25.446 1.574 67.897 o
-14 18 -12 24.931 23.587 1.483 76.526 o
-14 18 -11 6.466 5.536 1.209 115.192 o
-14 18 -10 1.358 1.290 1.128 132.394 o
-14 18 -8 0.145 0.386 1.026 159.909 o
-14 18 -7 7.297 6.562 1.270 104.399 o
-14 18 -6 7.081 6.582 1.280 102.748 o
-14 18 -5 2.848 3.484 1.361 90.846 o
-14 18 -4 25.282 23.526 1.564 68.782 o
-14 18 -3 42.824 43.831 2.235 33.703 o
-14 18 -2 119.819 125.816 2.915 19.804 o
-14 18 -1 39.338 39.189 1.889 47.151 o
-14 18 0 21.468 22.378 1.442 80.898 o
-14 18 1 31.873 31.581 1.717 57.114 o
-14 18 2 60.329 60.755 2.336 30.836 o
-14 18 3 26.357 23.445 1.595 66.178 o
-14 18 4 22.649 20.895 1.554 69.684 o
-14 18 5 28.435 27.934 1.554 69.684 o
-14 18 6 25.890 27.091 1.524 72.499 o
-14 18 7 3.339 3.220 1.056 150.816 o
-14 18 10 9.485 8.705 1.117 134.812 o
-14 18 11 2.437 2.438 1.016 163.123 o
-14 18 12 1.717 1.077 0.995 169.849 o
-14 18 13 4.465 3.860 1.056 150.816 o
-14 18 14 8.914 8.055 1.138 130.041 o
-14 18 15 29.727 29.255 1.686 59.197 o
-14 18 16 34.238 36.670 1.950 44.250 o
-14 18 17 12.340 11.905 1.341 93.620 o
-14 18 18 20.155 17.919 1.554 69.684 o
-14 18 19 14.784 14.770 1.514 73.475 o
-14 18 20 38.609 40.358 2.174 35.620 o
-14 18 21 6.346 7.182 1.239 109.596 o
-14 19 -12 10.707 9.396 1.381 88.194 o
-14 19 -11 8.298 9.701 1.260 106.089 o
-14 19 -10 7.896 9.254 1.270 104.399 o
-14 19 -9 4.542 5.069 1.097 139.852 o
-14 19 -8 1.331 1.666 1.087 142.478 o
-14 19 -7 33.282 31.815 1.940 44.715 o
-14 19 -5 19.387 18.498 1.676 59.917 o
-14 19 -4 3.811 3.809 1.239 109.596 o
-14 19 -3 27.465 25.141 1.737 55.786 o
-14 19 -2 25.789 24.643 1.717 57.114 o
-14 19 0 13.524 12.636 1.432 82.050 o
-14 19 1 1.214 0.620 1.168 123.344 o
-14 19 2 5.101 4.337 1.219 113.280 o
-14 19 3 22.735 22.104 1.585 67.029 o
-14 19 4 2.286 1.666 1.168 123.344 o
-14 19 5 1.347 1.158 1.128 132.394 o
-14 19 6 6.966 6.968 1.188 119.163 o
-14 19 7 0.224 0.325 0.995 169.849 o
-14 19 8 0.614 0.650 0.995 169.849 o
-14 19 9 4.760 6.349 1.046 153.759 o
-14 19 10 2.861 2.011 1.016 163.123 o
-14 19 11 2.154 2.631 1.036 156.789 o
-14 19 13 6.131 7.344 1.138 130.041 o
-14 19 14 0.402 0.366 1.036 156.789 o
-14 19 15 2.121 2.468 1.138 130.041 o
-14 19 16 0.276 0.772 1.148 127.749 o
-14 19 17 4.344 3.657 1.199 117.152 o
-14 19 18 3.216 2.631 1.300 99.562 o
-14 19 19 5.093 5.506 1.321 96.522 o
-14 19 20 0.143 0.427 1.219 113.280 o
-14 20 -11 2.744 3.850 1.260 106.089 o
-14 20 -10 2.749 1.991 1.128 132.394 o
-14 20 -9 0.002 0.041 1.138 130.041 o
-14 20 -8 2.146 1.026 1.239 109.596 o
-14 20 -7 7.688 6.735 1.402 85.656 o
-14 20 -6 51.890 51.653 2.458 27.854 o
-14 20 -5 2.851 2.905 1.341 93.620 o
-14 20 -4 0.264 0.609 1.199 117.152 o
-14 20 -3 3.748 3.494 1.351 92.217 o
-14 20 -2 24.759 25.649 1.971 43.342 o
-14 20 -1 7.942 9.315 1.635 62.931 o
-14 20 0 5.875 5.628 1.544 70.604 o
-14 20 2 68.618 68.932 2.468 27.625 o
-14 20 3 18.330 20.468 1.564 68.782 o
-14 20 4 17.166 18.213 1.524 72.499 o
-14 20 5 0.284 0.112 1.117 134.812 o
-14 20 6 39.412 37.117 1.798 52.068 o
-14 20 7 9.903 9.609 1.178 121.227 o
-14 20 8 0.021 1.036 1.046 153.759 o
-14 20 9 18.404 20.814 1.341 93.620 o
-14 20 10 17.496 17.350 1.290 101.136 o
-14 20 11 0.454 0.731 1.026 159.909 o
-14 20 12 18.654 19.981 1.361 90.846 o
-14 20 13 5.119 5.597 1.138 130.041 o
-14 20 14 5.284 5.201 1.107 137.297 o
-14 20 15 12.312 12.819 1.351 92.217 o
-14 20 16 13.970 14.404 1.371 89.505 o
-14 20 17 5.299 4.541 1.209 115.192 o
-14 20 18 1.441 0.437 1.239 109.596 o
-14 20 19 4.159 3.058 1.270 104.399 o
-14 21 -10 6.743 5.120 1.757 54.503 o
-14 21 -9 0.673 0.447 1.381 88.194 o
-14 21 -7 5.965 7.872 1.625 63.720 o
-14 21 -6 3.063 2.844 1.534 71.542 o
-14 21 -4 8.908 8.096 1.707 57.796 o
-14 21 -3 0.100 0.102 1.371 89.505 o
-14 21 -2 10.053 10.290 1.686 59.197 o
-14 21 -1 4.606 6.938 1.595 66.178 o
-14 21 0 11.451 13.175 1.757 54.503 o
-14 21 1 3.173 3.240 1.514 73.475 o
-14 21 2 17.732 17.096 1.828 50.347 o
-14 21 3 22.201 21.261 1.920 45.666 o
-14 21 4 12.700 11.702 1.615 64.524 o
-14 21 6 8.498 8.350 1.199 117.152 o
-14 21 7 2.500 2.743 1.087 142.478 o
-14 21 8 9.028 8.563 1.199 117.152 o
-14 21 9 0.219 0.376 1.016 163.123 o
-14 21 10 14.205 14.384 1.270 104.399 o
-14 21 12 4.731 3.139 1.056 150.816 o
-14 21 13 4.343 4.398 1.077 145.179 o
-14 21 14 5.745 7.923 1.138 130.041 o
-14 21 15 2.810 3.362 1.178 121.227 o
-14 21 16 3.548 3.149 1.178 121.227 o
-14 21 17 8.626 8.055 1.249 107.821 o
-14 22 -9 4.663 4.947 1.483 76.526 o
-14 22 -7 28.656 34.395 2.499 26.955 o
-14 22 -6 1.413 2.367 1.524 72.499 o
-14 22 -5 1.661 1.656 1.534 71.542 o
-14 22 -4 25.415 25.303 2.082 38.816 o
-14 22 -3 7.749 10.188 1.625 63.720 o
-14 22 -2 71.358 74.570 2.966 19.131 o
-14 22 -1 12.912 15.206 1.737 55.786 o
-14 22 0 36.683 36.762 2.316 31.379 o
-14 22 1 0.017 0.325 1.463 78.666 o
-14 22 2 54.487 53.949 2.936 19.531 o
-14 22 3 2.685 1.392 1.849 49.246 o
-14 22 4 21.567 24.359 2.519 26.522 o
-14 22 5 15.020 15.298 1.615 64.524 o
-14 22 6 5.938 5.881 1.178 121.227 o
-14 22 7 1.138 0.691 1.056 150.816 o
-14 22 8 2.121 2.164 1.036 156.789 o
-14 22 9 15.125 13.094 1.219 113.280 o
-14 22 10 1.588 1.960 1.036 156.789 o
-14 22 11 4.270 4.012 1.077 145.179 o
-14 22 12 4.313 4.886 1.077 145.179 o
-14 22 13 7.890 8.492 1.148 127.749 o
-14 22 14 9.169 10.046 1.188 119.163 o
-14 22 15 15.593 16.527 1.381 88.194 o
-14 22 16 23.959 25.212 1.514 73.475 o
-14 23 -6 17.765 17.319 1.879 47.662 o
-14 23 -4 20.465 22.063 1.991 42.462 o
-14 23 -3 5.122 5.973 1.432 82.050 o
-14 23 -2 56.215 58.103 2.814 21.260 o
-14 23 -1 0.286 1.381 1.463 78.666 o
-14 23 0 0.424 0.213 1.422 83.226 o
-14 23 1 1.240 0.599 1.432 82.050 o
-14 23 3 2.956 4.073 1.889 47.151 o
-14 23 4 0.018 1.300 1.514 73.475 o
-14 23 5 0.047 0.508 1.249 107.821 o
-14 23 7 2.764 1.910 1.229 111.415 o
-14 23 8 7.263 6.806 1.067 147.957 o
-14 23 10 0.438 0.528 1.016 163.123 o
-14 23 12 6.353 5.363 1.087 142.478 o
-14 23 13 3.438 4.236 1.067 147.957 o
-14 23 14 3.974 3.667 1.067 147.957 o
-14 23 15 2.400 3.728 1.158 125.518 o
-14 24 -6 7.663 7.832 1.605 65.343 o
-14 24 -3 0.182 0.701 1.310 98.025 o
-14 24 -2 28.958 30.474 2.032 40.781 o
-14 24 -1 57.172 59.597 2.834 20.956 o
-14 24 1 3.399 0.863 1.818 50.911 o
-14 24 2 2.519 1.950 1.818 50.911 o
-14 24 3 9.635 9.396 1.717 57.114 o
-14 24 4 18.775 17.512 1.920 45.666 o
-14 24 5 7.821 7.172 1.574 67.897 o
-14 24 6 4.343 3.677 1.249 107.821 o
-14 24 7 1.306 1.229 1.188 119.163 o
-14 24 8 23.466 25.263 1.574 67.897 o
-14 24 9 65.556 68.881 2.336 30.836 o
-14 24 10 0.997 0.833 1.006 166.435 o
-14 24 11 5.782 5.495 1.077 145.179 o
-14 24 12 0.216 1.036 1.006 166.435 o
-14 24 13 29.786 30.809 1.493 75.488 o
-14 25 -4 0.849 0.437 1.463 78.666 o
-14 25 -3 37.277 38.184 2.631 24.317 o
-14 25 -2 14.285 12.667 1.544 70.604 o
-14 25 0 13.028 11.793 2.103 38.069 o
-14 25 1 6.466 5.973 1.574 67.897 o
-14 25 2 0.149 0.315 1.463 78.666 o
-14 25 3 2.195 2.651 1.503 74.472 o
-14 25 5 1.494 2.052 1.402 85.656 o
-14 25 6 2.108 2.042 1.178 121.227 o
-14 25 7 15.320 15.694 1.422 83.226 o
-14 25 8 10.405 10.077 1.310 98.025 o
-14 25 9 4.177 4.876 1.199 117.152 o
-14 25 10 4.360 4.957 1.199 117.152 o
-14 25 11 37.509 37.158 1.859 48.709 o
-14 25 12 7.076 7.131 1.239 109.596 o
-14 26 -1 22.054 22.429 2.093 38.440 o
-14 26 1 0.925 0.254 1.341 93.620 o
-14 26 2 6.138 5.089 1.453 79.771 o
-14 26 3 1.094 0.122 1.331 95.054 o
-14 26 4 1.700 1.737 1.361 90.846 o
-14 26 5 0.928 0.802 1.331 95.054 o
-14 26 6 1.149 0.833 1.138 130.041 o
-14 26 7 1.112 0.985 1.148 127.749 o
-14 26 8 5.782 6.968 1.249 107.821 o
-14 26 9 4.004 3.718 1.148 127.749 o
-13 0 -11 71.029 63.375 2.245 33.399 o
-13 0 -9 620.516 666.960 4.754 7.448 o
-13 0 -7 72.859 70.313 1.879 47.662 o
-13 0 -5 56.851 56.945 1.625 63.720 o
-13 0 -3 280.658 300.086 2.997 18.744 o
-13 0 -1 548.312 542.150 4.348 8.905 o
-13 0 1 536.884 541.459 4.175 9.657 o
-13 0 3 249.536 240.510 3.454 14.111 o
-13 0 5 189.178 197.450 2.631 24.317 o
-13 0 7 1325.230 1354.030 6.125 4.486 o
-13 0 9 350.298 331.342 3.261 15.831 o
-13 0 11 88.173 90.843 2.397 29.288 o
-13 0 13 150.126 151.160 3.565 13.240 o
-13 0 15 0.556 0.264 1.514 73.475 o
-13 0 17 231.218 239.910 4.764 7.416 o
-13 0 19 23.079 25.121 2.286 32.222 o
-13 0 21 168.096 183.452 4.520 8.237 o
-13 0 23 168.898 176.982 4.622 7.879 o
-13 0 25 30.202 25.324 2.743 22.376 o
-13 0 27 13.623 10.879 2.306 31.657 o
-13 1 -12 119.651 115.293 1.910 46.153 o
-13 1 -11 39.906 34.344 1.300 99.562 o
-13 1 -9 1.827 2.214 0.782 275.127 o
-13 1 -8 4.204 2.539 0.742 306.104 o
-13 1 -7 174.649 180.375 1.808 51.484 o
-13 1 -6 4.544 4.246 0.660 386.090 o
-13 1 -5 102.430 101.915 1.422 83.226 o
-13 1 -4 149.694 145.634 1.554 69.684 o
-13 1 -3 53.548 50.170 1.138 130.041 o
-13 1 -2 35.352 35.441 1.148 127.749 o
-13 1 -1 668.086 675.767 3.027 18.369 o
-13 1 0 152.289 158.667 1.849 49.246 o
-13 1 1 426.077 418.477 2.611 24.697 o
-13 1 2 164.937 167.718 1.950 44.250 o
-13 1 3 119.841 121.377 1.910 46.153 o
-13 1 4 56.635 59.779 1.331 95.054 o
-13 1 5 198.162 206.958 1.900 46.648 o
-13 1 6 573.774 573.538 2.905 19.943 o
-13 1 7 79.739 80.786 1.432 82.050 o
-13 1 8 7.820 5.516 0.691 352.774 o
-13 1 9 254.875 267.438 2.214 34.324 o
-13 1 10 3.152 4.043 0.681 363.384 o
-13 1 11 17.329 17.736 0.935 192.726 o
-13 1 12 7.773 8.451 0.914 201.386 o
-13 1 13 23.951 24.054 1.351 92.217 o
-13 1 14 20.690 19.006 1.351 92.217 o
-13 1 15 6.033 6.339 1.178 121.227 o
-13 1 16 30.290 27.945 1.605 65.343 o
-13 1 17 154.911 155.112 2.936 19.531 o
-13 1 18 44.130 40.733 2.123 37.344 o
-13 1 19 56.147 55.879 2.346 30.570 o
-13 1 20 10.709 10.270 1.412 84.428 o
-13 1 21 19.528 20.560 1.625 63.720 o
-13 1 22 9.591 10.310 1.463 78.666 o
-13 1 23 0.011 0.843 1.229 111.415 o
-13 1 24 11.731 11.336 1.910 46.153 o
-13 1 26 10.268 10.696 1.646 62.156 o
-13 1 27 11.135 11.123 1.625 63.720 o
-13 1 28 0.622 1.138 1.371 89.505 o
-13 2 -12 7.468 5.089 0.955 184.612 o
-13 2 -11 38.035 41.770 1.615 64.524 o
-13 2 -10 108.500 108.832 1.889 47.151 o
-13 2 -9 58.451 54.467 1.686 59.197 o
-13 2 -8 85.036 83.092 1.707 57.796 o
-13 2 -7 10.754 11.143 0.853 231.183 o
-13 2 -6 200.926 198.395 1.869 48.181 o
-13 2 -5 80.721 82.838 1.341 93.620 o
-13 2 -4 17.310 14.638 0.752 297.887 o
-13 2 -3 83.182 82.411 1.371 89.505 o
-13 2 -2 6.718 5.343 0.650 398.249 o
-13 2 -1 336.867 342.607 2.143 36.639 o
-13 2 0 224.644 236.721 1.910 46.153 o
-13 2 1 247.902 255.208 1.930 45.186 o
-13 2 2 23.279 22.490 1.036 156.789 o
-13 2 3 164.187 169.617 1.900 46.648 o
-13 2 4 353.464 357.824 2.326 31.106 o
-13 2 5 220.945 215.866 1.930 45.186 o
-13 2 6 72.210 76.032 1.483 76.526 o
-13 2 7 856.457 852.607 3.860 11.297 o
-13 2 8 352.894 353.080 2.661 23.764 o
-13 2 9 97.059 98.552 1.595 66.178 o
-13 2 10 95.031 97.364 1.514 73.475 o
-13 2 11 258.991 260.114 2.296 31.937 o
-13 2 12 94.444 94.347 1.828 50.347 o
-13 2 13 36.968 36.955 1.534 71.542 o
-13 2 14 2.200 1.280 0.874 220.556 o
-13 2 15 0.288 0.579 1.056 150.816 o
-13 2 16 13.159 11.377 1.321 96.522 o
-13 2 17 53.974 51.897 2.286 32.222 o
-13 2 18 29.223 26.675 1.615 64.524 o
-13 2 19 4.116 3.251 1.249 107.821 o
-13 2 20 20.400 19.381 1.574 67.897 o
-13 2 21 32.913 33.806 1.930 45.186 o
-13 2 22 101.731 100.736 2.570 25.484 o
-13 2 23 27.205 27.051 1.635 62.931 o
-13 2 24 29.908 29.783 2.245 33.399 o
-13 2 25 18.648 18.376 1.981 42.899 o
-13 2 26 32.541 35.837 2.397 29.288 o
-13 2 27 5.513 5.942 1.544 70.604 o
-13 2 28 4.580 6.897 1.493 75.488 o
-13 3 -12 0.115 0.315 0.985 173.369 o
-13 3 -11 4.800 4.500 1.016 163.123 o
-13 3 -10 60.720 57.291 1.839 49.792 o
-13 3 -9 6.578 5.932 1.006 166.435 o
-13 3 -8 57.535 54.030 1.727 56.444 o
-13 3 -7 19.803 19.696 1.036 156.789 o
-13 3 -6 24.645 24.166 1.056 150.816 o
-13 3 -5 7.907 6.806 0.670 374.479 o
-13 3 -4 2.337 2.225 0.599 468.609 o
-13 3 -3 35.084 36.965 1.148 127.749 o
-13 3 -2 13.074 13.500 0.752 297.887 o
-13 3 -1 79.690 79.344 1.310 98.025 o
-13 3 0 44.550 41.312 1.168 123.344 o
-13 3 1 177.076 176.220 1.696 58.490 o
-13 3 2 13.526 13.144 0.782 275.127 o
-13 3 3 177.419 182.833 1.778 53.265 o
-13 3 4 4.634 3.504 0.599 468.609 o
-13 3 5 9.020 6.633 0.731 314.666 o
-13 3 6 0.153 0.020 0.630 424.357 o
-13 3 7 4.181 2.621 0.701 342.623 o
-13 3 8 46.162 42.023 1.361 90.846 o
-13 3 9 21.704 19.158 0.985 173.369 o
-13 3 10 89.483 91.056 1.696 58.490 o
-13 3 11 54.178 55.381 1.453 79.771 o
-13 3 12 251.475 245.152 2.479 27.399 o
-13 3 13 28.907 24.643 1.178 121.227 o
-13 3 14 122.038 121.875 2.153 36.295 o
-13 3 15 28.972 25.334 1.310 98.025 o
-13 3 16 36.811 38.245 1.686 59.197 o
-13 3 17 3.154 0.223 1.016 163.123 o
-13 3 18 36.108 30.972 1.849 49.246 o
-13 3 20 2.192 1.818 1.178 121.227 o
-13 3 21 3.966 3.047 1.239 109.596 o
-13 3 22 1.668 2.611 1.229 111.415 o
-13 3 23 2.356 2.082 1.229 111.415 o
-13 3 24 0.751 2.113 1.625 63.720 o
-13 3 25 6.926 8.187 1.747 55.139 o
-13 3 26 0.283 0.935 1.524 72.499 o
-13 3 27 3.819 3.616 1.442 80.898 o
-13 3 28 2.156 1.767 1.381 88.194 o
-13 4 -12 42.200 43.669 1.747 55.139 o
-13 4 -11 94.284 97.354 1.960 43.793 o
-13 4 -10 91.155 86.028 2.021 41.192 o
-13 4 -8 175.098 183.615 2.407 29.041 o
-13 4 -7 118.413 115.191 1.869 48.181 o
-13 4 -6 4.694 4.622 0.742 306.104 o
-13 4 -5 15.284 14.597 0.833 242.598 o
-13 4 -4 54.789 54.182 1.270 104.399 o
-13 4 -3 0.187 0.132 0.599 468.609 o
-13 4 -2 285.828 280.420 2.042 40.376 o
-13 4 -1 20.539 21.951 0.863 225.776 o
-13 4 0 115.705 115.039 1.524 72.499 o
-13 4 1 339.695 343.095 2.407 29.041 o
-13 4 2 125.342 126.609 1.625 63.720 o
-13 4 3 13.249 14.333 0.792 268.118 o
-13 4 4 46.068 45.203 1.188 119.163 o
-13 4 5 96.598 97.547 1.483 76.526 o
-13 4 6 340.919 335.883 2.529 26.310 o
-13 4 7 3.251 1.859 0.691 352.774 o
-13 4 8 61.572 60.978 1.503 74.472 o
-13 4 9 30.330 34.120 1.239 109.596 o
-13 4 10 71.382 68.850 1.463 78.666 o
-13 4 11 93.272 89.979 1.615 64.524 o
-13 4 12 85.191 86.983 1.788 52.661 o
-13 4 13 4.048 3.484 0.802 261.373 o
-13 4 14 7.562 7.730 0.914 201.386 o
-13 4 15 13.309 12.271 1.016 163.123 o
-13 4 16 32.742 31.347 1.463 78.666 o
-13 4 17 7.554 6.064 0.965 180.746 o
-13 4 18 1.462 0.843 0.863 225.776 o
-13 4 19 19.311 18.071 1.321 96.522 o
-13 4 20 19.505 18.731 1.463 78.666 o
-13 4 21 7.942 6.064 1.249 107.821 o
-13 4 22 56.816 57.047 2.286 32.222 o
-13 4 23 44.399 45.081 2.153 36.295 o
-13 4 24 12.155 12.311 1.869 48.181 o
-13 4 26 15.110 13.723 1.828 50.347 o
-13 5 -12 2.103 2.032 0.945 188.603 o
-13 5 -11 2.933 3.169 0.924 196.985 o
-13 5 -10 70.987 69.440 1.767 53.879 o
-13 5 -9 0.547 0.213 0.833 242.598 o
-13 5 -8 2.370 1.839 0.843 236.787 o
-13 5 -7 10.588 10.066 0.924 196.985 o
-13 5 -6 34.338 31.591 1.188 119.163 o
-13 5 -5 0.571 0.447 0.650 398.249 o
-13 5 -4 46.822 44.776 1.260 106.089 o
-13 5 -3 14.297 14.394 0.792 268.118 o
-13 5 -2 22.867 23.810 0.924 196.985 o
-13 5 -1 11.719 11.824 0.742 306.104 o
-13 5 0 0.849 0.569 0.609 453.119 o
-13 5 1 294.278 300.523 2.316 31.379 o
-13 5 2 250.744 249.804 2.336 30.836 o
-13 5 3 94.262 93.606 1.635 62.931 o
-13 5 4 143.658 152.440 1.737 55.786 o
-13 5 5 47.750 47.996 1.260 106.089 o
-13 5 6 113.630 113.149 1.574 67.897 o
-13 5 7 7.353 7.588 0.731 314.666 o
-13 5 8 106.535 107.258 1.585 67.029 o
-13 5 9 1.650 2.052 0.691 352.774 o
-13 5 10 282.280 293.026 2.367 30.047 o
-13 5 11 1.019 0.752 0.731 314.666 o
-13 5 12 297.923 299.761 2.661 23.764 o
-13 5 13 11.248 8.756 0.995 169.849 o
-13 5 14 85.146 84.219 1.920 45.666 o
-13 5 15 10.320 8.736 0.955 184.612 o
-13 5 16 142.553 144.334 2.184 35.289 o
-13 5 17 3.526 2.143 0.904 205.937 o
-13 5 18 28.826 27.386 1.249 107.821 o
-13 5 20 9.910 10.341 1.056 150.816 o
-13 5 21 7.304 5.495 1.097 139.852 o
-13 5 22 3.824 4.236 1.117 134.812 o
-13 5 23 3.296 3.525 1.239 109.596 o
-13 5 24 0.436 0.742 1.564 68.782 o
-13 5 25 0.748 0.498 1.503 74.472 o
-13 5 26 3.255 4.520 1.605 65.343 o
-13 6 -12 46.825 40.876 1.635 62.931 o
-13 6 -11 32.001 26.553 1.249 107.821 o
-13 6 -10 6.674 7.344 0.965 180.746 o
-13 6 -9 111.576 112.225 1.940 44.715 o
-13 6 -8 33.516 32.719 1.280 102.748 o
-13 6 -7 233.760 230.362 2.204 34.641 o
-13 6 -6 0.905 0.853 0.660 386.090 o
-13 6 -5 72.180 66.626 1.473 77.585 o
-13 6 -4 9.688 8.604 0.762 289.996 o
-13 6 -3 68.359 67.642 1.341 93.620 o
-13 6 -2 95.022 91.838 1.442 80.898 o
-13 6 -1 2.860 1.676 0.620 438.385 o
-13 6 0 99.079 94.875 1.615 64.524 o
-13 6 1 21.844 19.950 1.067 147.957 o
-13 6 2 52.008 50.190 1.453 79.771 o
-13 6 3 3.700 2.702 0.721 323.592 o
-13 6 4 120.611 120.585 1.635 62.931 o
-13 6 6 333.762 335.141 2.204 34.641 o
-13 6 7 9.402 10.483 0.792 268.118 o
-13 6 9 35.918 32.109 1.361 90.846 o
-13 6 10 179.177 173.863 1.991 42.462 o
-13 6 11 59.617 61.720 1.503 74.472 o
-13 6 12 9.871 10.026 0.894 210.644 o
-13 6 13 10.161 6.257 0.975 177.000 o
-13 6 14 1.499 1.910 0.904 205.937 o
-13 6 15 21.562 18.051 1.178 121.227 o
-13 6 16 3.632 3.535 0.924 196.985 o
-13 6 17 0.658 0.223 0.884 215.514 o
-13 6 18 26.451 26.329 1.300 99.562 o
-13 6 19 0.551 0.813 0.884 215.514 o
-13 6 20 29.271 30.250 1.310 98.025 o
-13 6 21 19.814 18.477 1.168 123.344 o
-13 6 22 47.163 49.500 1.778 53.265 o
-13 6 23 12.565 11.743 1.249 107.821 o
-13 6 24 16.772 15.318 1.574 67.897 o
-13 6 25 7.047 7.324 1.422 83.226 o
-13 6 26 8.873 8.390 1.676 59.917 o
-13 6 27 2.358 3.240 1.585 67.029 o
-13 7 -12 33.989 35.725 1.463 78.666 o
-13 7 -11 10.897 7.933 1.016 163.123 o
-13 7 -10 11.478 10.879 1.026 159.909 o
-13 7 -9 14.027 12.352 1.016 163.123 o
-13 7 -8 3.450 5.099 0.843 236.787 o
-13 7 -7 38.592 34.303 1.341 93.620 o
-13 7 -6 47.462 44.136 1.331 95.054 o
-13 7 -5 7.715 7.161 0.742 306.104 o
-13 7 -4 74.911 73.747 1.381 88.194 o
-13 7 -3 4.991 4.571 0.670 374.479 o
-13 7 -2 245.185 237.300 1.981 42.899 o
-13 7 -1 21.487 20.682 0.874 220.556 o
-13 7 0 532.887 534.257 3.464 14.028 o
-13 7 1 3.486 3.840 0.802 261.373 o
-13 7 2 240.336 242.450 2.438 28.320 o
-13 7 3 36.482 38.031 1.371 89.505 o
-13 7 4 5.589 4.602 0.711 332.904 o
-13 7 5 73.796 72.589 1.442 80.898 o
-13 7 6 0.465 0.163 0.640 410.992 o
-13 7 7 67.161 68.475 1.341 93.620 o
-13 7 8 367.255 370.155 2.560 25.687 o
-13 7 9 102.029 102.240 1.828 50.347 o
-13 7 10 222.412 221.667 2.214 34.324 o
-13 7 11 9.198 8.817 0.853 231.183 o
-13 7 12 310.820 301.914 2.641 24.131 o
-13 7 13 29.874 27.752 1.361 90.846 o
-13 7 14 364.388 369.221 3.210 16.336 o
-13 7 15 35.198 33.359 1.646 62.156 o
-13 7 16 274.968 273.878 2.956 19.263 o
-13 7 17 37.420 39.707 1.666 60.650 o
-13 7 18 85.871 83.173 1.981 42.899 o
-13 7 19 14.286 13.033 1.077 145.179 o
-13 7 20 33.027 32.282 1.371 89.505 o
-13 7 21 23.391 22.764 1.209 115.192 o
-13 7 22 1.222 0.792 0.945 188.603 o
-13 7 23 1.453 2.732 0.995 169.849 o
-13 7 24 0.544 0.772 1.290 101.136 o
-13 7 25 0.684 0.762 1.290 101.136 o
-13 7 26 10.292 11.407 1.767 53.879 o
-13 7 27 0.179 1.158 1.646 62.156 o
-13 8 -12 24.596 21.403 1.239 109.596 o
-13 8 -11 62.047 59.820 1.828 50.347 o
-13 8 -10 0.887 0.782 0.884 215.514 o
-13 8 -9 268.377 257.534 2.570 25.484 o
-13 8 -8 214.929 210.026 2.204 34.641 o
-13 8 -7 92.973 94.174 1.737 55.786 o
-13 8 -6 247.193 244.095 2.133 36.989 o
-13 8 -5 1.406 0.010 0.650 398.249 o
-13 8 -4 188.710 189.933 1.849 49.246 o
-13 8 -3 135.129 134.410 1.574 67.897 o
-13 8 -2 24.790 22.439 0.904 205.937 o
-13 8 -1 53.794 53.949 1.331 95.054 o
-13 8 0 128.664 125.380 2.001 42.032 o
-13 8 1 15.111 14.414 0.985 173.369 o
-13 8 2 2.360 2.367 0.782 275.127 o
-13 8 3 45.278 41.191 1.422 83.226 o
-13 8 4 0.223 0.030 0.650 398.249 o
-13 8 5 5.497 3.921 0.721 323.592 o
-13 8 6 0.662 0.427 0.660 386.090 o
-13 8 7 239.832 241.881 2.194 34.963 o
-13 8 8 15.105 16.415 0.924 196.985 o
-13 8 9 22.597 21.454 1.077 145.179 o
-13 8 10 79.871 84.504 1.666 60.650 o
-13 8 11 179.908 178.536 2.164 35.955 o
-13 8 12 2.946 2.773 0.792 268.118 o
-13 8 13 28.020 25.567 1.239 109.596 o
-13 8 14 11.052 10.178 1.077 145.179 o
-13 8 15 12.072 11.062 1.117 134.812 o
-13 8 16 17.443 14.394 1.178 121.227 o
-13 8 17 16.206 15.633 1.219 113.280 o
-13 8 18 0.597 0.345 0.914 201.386 o
-13 8 19 17.896 16.243 1.148 127.749 o
-13 8 21 19.546 18.203 1.168 123.344 o
-13 8 22 0.230 0.427 0.935 192.726 o
-13 8 23 8.256 8.431 1.148 127.749 o
-13 8 24 1.091 0.061 1.239 109.596 o
-13 8 25 9.094 9.213 1.767 53.879 o
-13 8 26 1.010 1.442 1.514 73.475 o
-13 8 27 1.947 1.849 1.514 73.475 o
-13 9 -11 29.904 28.788 1.392 86.911 o
-13 9 -10 6.702 5.475 0.975 177.000 o
-13 9 -9 0.475 0.894 0.874 220.556 o
-13 9 -8 0.829 0.924 0.802 261.373 o
-13 9 -7 2.960 3.139 0.823 248.625 o
-13 9 -6 34.074 31.835 1.290 101.136 o
-13 9 -5 29.454 27.782 1.056 150.816 o
-13 9 -4 4.101 3.870 0.701 342.623 o
-13 9 -3 189.725 187.404 1.960 43.793 o
-13 9 -2 57.362 61.578 1.381 88.194 o
-13 9 -1 11.369 11.042 0.833 242.598 o
-13 9 0 49.515 48.169 1.422 83.226 o
-13 9 1 385.870 381.522 2.722 22.712 o
-13 9 2 45.473 44.360 1.361 90.846 o
-13 9 3 2.522 2.011 0.691 352.774 o
-13 9 5 26.488 29.214 1.158 125.518 o
-13 9 6 11.794 10.595 0.843 236.787 o
-13 9 7 237.033 236.507 2.245 33.399 o
-13 9 8 35.035 30.890 1.270 104.399 o
-13 9 9 189.123 199.157 2.631 24.317 o
-13 9 10 80.957 84.230 2.072 39.197 o
-13 9 11 654.209 664.614 3.708 12.244 o
-13 9 12 49.321 44.014 1.442 80.898 o
-13 9 13 310.293 311.615 2.804 21.414 o
-13 9 14 20.934 16.070 1.107 137.297 o
-13 9 15 301.436 307.024 3.068 17.886 o
-13 9 16 45.878 42.795 1.818 50.911 o
-13 9 17 76.031 72.761 2.062 39.584 o
-13 9 18 0.345 0.142 0.985 173.369 o
-13 9 19 65.756 72.233 2.021 41.192 o
-13 9 20 0.761 1.026 0.924 196.985 o
-13 9 21 3.708 2.854 0.965 180.746 o
-13 9 23 0.734 0.467 1.128 132.394 o
-13 9 25 10.140 10.036 1.442 80.898 o
-13 9 26 3.744 3.647 1.564 68.782 o
-13 10 -12 76.903 72.050 1.920 45.666 o
-13 10 -11 56.764 58.083 1.808 51.484 o
-13 10 -10 57.414 50.881 1.757 54.503 o
-13 10 -9 0.859 1.331 0.884 215.514 o
-13 10 -8 235.834 237.015 2.346 30.570 o
-13 10 -7 1.568 0.995 0.792 268.118 o
-13 10 -6 174.959 170.948 2.052 39.977 o
-13 10 -5 2.171 3.139 0.742 306.104 o
-13 10 -4 97.696 95.078 1.656 61.396 o
-13 10 -3 39.721 39.149 1.351 92.217 o
-13 10 -2 4.704 3.118 0.731 314.666 o
-13 10 -1 1.896 1.910 0.742 306.104 o
-13 10 0 31.791 32.201 1.331 95.054 o
-13 10 1 96.436 104.170 1.757 54.503 o
-13 10 3 7.213 6.735 0.792 268.118 o
-13 10 4 4.066 2.925 0.670 374.479 o
-13 10 5 96.309 97.963 1.544 70.604 o
-13 10 6 39.612 39.169 1.219 113.280 o
-13 10 7 122.793 122.688 1.676 59.917 o
-13 10 8 88.461 87.155 1.534 71.542 o
-13 10 9 387.252 405.607 3.779 11.788 o
-13 10 10 251.653 250.800 3.139 17.084 o
-13 10 11 199.596 200.254 2.407 29.041 o
-13 10 12 74.032 73.157 1.839 49.792 o
-13 10 13 12.449 11.235 1.026 159.909 o
-13 10 14 47.691 45.843 1.727 56.444 o
-13 10 15 0.859 0.528 0.884 215.514 o
-13 10 16 27.540 28.605 1.503 74.472 o
-13 10 17 4.392 4.480 1.067 147.957 o
-13 10 18 10.452 8.980 1.158 125.518 o
-13 10 19 0.779 0.142 0.945 188.603 o
-13 10 20 5.434 5.059 1.107 137.297 o
-13 10 22 1.668 1.199 1.056 150.816 o
-13 10 23 7.454 6.816 1.229 111.415 o
-13 10 24 5.632 4.713 1.361 90.846 o
-13 10 25 0.946 0.173 1.249 107.821 o
-13 10 26 10.963 13.886 1.473 77.585 o
-13 11 -12 17.073 14.892 1.168 123.344 o
-13 11 -11 0.160 0.081 0.914 201.386 o
-13 11 -10 15.905 15.511 1.148 127.749 o
-13 11 -9 37.042 38.326 1.493 75.488 o
-13 11 -8 1.164 0.823 0.823 248.625 o
-13 11 -7 6.639 6.410 0.884 215.514 o
-13 11 -6 5.336 3.901 0.874 220.556 o
-13 11 -5 91.323 91.767 1.707 57.796 o
-13 11 -4 1.812 1.249 0.752 297.887 o
-13 11 -3 3.985 3.383 0.762 289.996 o
-13 11 -1 304.947 298.958 2.529 26.310 o
-13 11 0 40.780 40.124 1.524 72.499 o
-13 11 1 24.912 25.303 1.219 113.280 o
-13 11 2 66.262 70.740 1.605 65.343 o
-13 11 3 23.732 23.221 1.128 132.394 o
-13 11 4 4.903 4.236 0.701 342.623 o
-13 11 5 168.236 174.899 1.900 46.648 o
-13 11 6 0.265 0.254 0.660 386.090 o
-13 11 7 81.408 78.612 1.585 67.029 o
-13 11 9 280.601 286.342 2.682 23.405 o
-13 11 10 6.025 5.181 0.965 180.746 o
-13 11 11 158.332 163.837 2.062 39.584 o
-13 11 12 53.139 51.907 1.564 68.782 o
-13 11 13 259.353 261.272 2.489 27.176 o
-13 11 15 57.542 58.144 1.717 57.114 o
-13 11 16 2.865 2.844 0.965 180.746 o
-13 11 17 186.809 188.572 2.732 22.543 o
-13 11 19 18.015 16.283 1.463 78.666 o
-13 11 20 0.481 0.132 1.067 147.957 o
-13 11 21 2.564 2.326 1.077 145.179 o
-13 11 22 19.191 20.509 1.351 92.217 o
-13 11 23 0.100 0.376 1.128 132.394 o
-13 11 24 0.176 0.122 1.239 109.596 o
-13 11 26 2.018 0.843 1.239 109.596 o
-13 12 -12 43.756 37.838 1.717 57.114 o
-13 12 -11 35.664 35.705 1.544 70.604 o
-13 12 -10 106.569 105.866 2.052 39.977 o
-13 12 -9 6.051 4.947 0.935 192.726 o
-13 12 -8 12.548 11.509 1.006 166.435 o
-13 12 -7 196.371 196.739 2.397 29.288 o
-13 12 -6 8.869 6.278 0.935 192.726 o
-13 12 -5 57.885 57.372 1.544 70.604 o
-13 12 -4 0.678 0.549 0.752 297.887 o
-13 12 -3 2.958 1.554 0.752 297.887 o
-13 12 -2 20.125 20.377 1.067 147.957 o
-13 12 -1 6.622 5.414 0.874 220.556 o
-13 12 0 1.357 1.666 0.853 231.183 o
-13 12 1 1.267 0.071 0.833 242.598 o
-13 12 2 367.997 381.238 3.220 16.233 o
-13 12 3 159.574 154.228 2.296 31.937 o
-13 12 4 10.047 9.010 0.853 231.183 o
-13 12 5 18.527 17.654 0.965 180.746 o
-13 12 6 52.790 51.003 1.453 79.771 o
-13 12 7 4.690 3.332 0.762 289.996 o
-13 12 8 1.963 1.412 0.874 220.556 o
-13 12 9 36.798 38.326 1.595 66.178 o
-13 12 10 13.723 13.480 1.046 153.759 o
-13 12 11 67.782 71.532 1.686 59.197 o
-13 12 12 65.916 72.812 1.696 58.490 o
-13 12 13 14.190 14.495 1.016 163.123 o
-13 12 14 10.167 9.264 1.036 156.789 o
-13 12 15 20.923 20.458 1.331 95.054 o
-13 12 16 35.544 30.535 1.615 64.524 o
-13 12 17 6.399 6.257 1.117 134.812 o
-13 12 19 15.182 14.861 1.442 80.898 o
-13 12 20 4.244 4.500 1.178 121.227 o
-13 12 21 12.278 12.931 1.331 95.054 o
-13 12 22 0.103 0.467 1.026 159.909 o
-13 12 23 0.013 0.081 1.107 137.297 o
-13 12 24 8.240 9.924 1.442 80.898 o
-13 12 25 14.944 16.679 1.564 68.782 o
-13 13 -12 0.878 0.467 1.067 147.957 o
-13 13 -11 19.644 18.061 1.321 96.522 o
-13 13 -10 64.965 62.746 2.042 40.376 o
-13 13 -9 28.132 28.046 1.300 99.562 o
-13 13 -8 28.757 28.706 1.290 101.136 o
-13 13 -7 2.064 2.651 0.914 201.386 o
-13 13 -6 9.371 6.765 0.965 180.746 o
-13 13 -5 74.081 73.157 1.666 60.650 o
-13 13 -4 11.155 11.611 0.935 192.726 o
-13 13 -3 0.767 0.701 0.853 231.183 o
-13 13 -2 34.599 28.168 1.381 88.194 o
-13 13 -1 83.261 82.675 1.991 42.462 o
-13 13 0 6.417 6.135 0.985 173.369 o
-13 13 1 1.630 1.239 0.874 220.556 o
-13 13 2 167.928 170.735 2.428 28.557 o
-13 13 3 31.194 33.470 1.656 61.396 o
-13 13 4 75.506 76.794 1.717 57.114 o
-13 13 5 23.173 21.799 1.077 145.179 o
-13 13 6 49.484 51.013 1.503 74.472 o
-13 13 8 74.350 77.475 1.991 42.462 o
-13 13 9 52.234 49.937 1.707 57.796 o
-13 13 10 35.029 37.696 1.615 64.524 o
-13 13 11 233.468 238.986 2.448 28.085 o
-13 13 12 142.254 139.337 2.214 34.324 o
-13 13 13 230.285 231.479 2.651 23.946 o
-13 13 14 2.687 2.905 1.046 153.759 o
-13 13 15 12.926 12.068 1.219 113.280 o
-13 13 16 29.280 22.043 1.402 85.656 o
-13 13 17 8.620 5.262 1.138 130.041 o
-13 13 18 24.356 21.911 1.554 69.684 o
-13 13 19 0.109 0.081 1.158 125.518 o
-13 13 20 1.675 2.611 1.097 139.852 o
-13 13 21 21.228 20.824 1.483 76.526 o
-13 13 22 9.357 11.184 1.239 109.596 o
-13 13 25 0.731 0.447 1.239 109.596 o
-13 14 -12 8.394 7.608 1.199 117.152 o
-13 14 -11 32.918 31.540 1.737 55.786 o
-13 14 -10 28.828 28.280 1.574 67.897 o
-13 14 -9 40.842 38.184 1.666 60.650 o
-13 14 -8 1.784 1.981 1.056 150.816 o
-13 14 -7 235.705 230.961 2.600 24.891 o
-13 14 -6 6.305 4.327 0.935 192.726 o
-13 14 -5 41.787 40.093 1.524 72.499 o
-13 14 -4 18.725 15.755 1.056 150.816 o
-13 14 -3 36.997 34.202 1.534 71.542 o
-13 14 -2 5.014 4.185 0.904 205.937 o
-13 14 -1 48.143 56.600 1.879 47.662 o
-13 14 0 128.741 134.816 2.326 31.106 o
-13 14 1 3.548 3.444 0.955 184.612 o
-13 14 2 10.860 7.751 1.046 153.759 o
-13 14 3 142.012 145.431 2.387 29.538 o
-13 14 4 19.662 20.235 1.097 139.852 o
-13 14 5 64.607 65.478 1.707 57.796 o
-13 14 6 41.241 37.117 1.666 60.650 o
-13 14 7 79.614 75.900 1.828 50.347 o
-13 14 8 215.534 221.951 2.793 21.570 o
-13 14 9 89.995 86.139 1.828 50.347 o
-13 14 10 0.993 0.995 0.863 225.776 o
-13 14 11 177.289 179.684 2.428 28.557 o
-13 14 12 14.991 13.652 1.117 134.812 o
-13 14 14 0.711 0.599 1.016 163.123 o
-13 14 15 59.056 60.257 2.113 37.704 o
-13 14 16 15.490 17.888 1.371 89.505 o
-13 14 17 4.625 3.372 1.117 134.812 o
-13 14 18 17.044 14.759 1.453 79.771 o
-13 14 20 0.020 0.041 1.229 111.415 o
-13 14 21 13.206 11.600 1.270 104.399 o
-13 14 22 2.212 2.072 1.128 132.394 o
-13 14 23 2.442 3.322 1.483 76.526 o
-13 14 24 3.725 3.261 1.554 69.684 o
-13 15 -12 13.851 11.946 1.381 88.194 o
-13 15 -11 36.156 32.191 1.808 51.484 o
-13 15 -10 0.065 1.097 1.138 130.041 o
-13 15 -9 11.813 10.168 1.188 119.163 o
-13 15 -8 30.214 29.671 1.453 79.771 o
-13 15 -7 3.635 2.915 1.056 150.816 o
-13 15 -6 1.482 1.239 0.914 201.386 o
-13 15 -5 5.047 5.048 0.945 188.603 o
-13 15 -4 25.018 25.425 1.280 102.748 o
-13 15 -3 23.531 22.388 1.229 111.415 o
-13 15 -2 51.334 50.048 1.757 54.503 o
-13 15 -1 3.194 2.550 0.975 177.000 o
-13 15 0 80.948 82.300 2.042 40.376 o
-13 15 1 6.262 5.455 1.026 159.909 o
-13 15 2 58.223 58.642 1.930 45.186 o
-13 15 3 8.376 7.446 1.056 150.816 o
-13 15 4 8.800 8.634 0.965 180.746 o
-13 15 5 40.673 40.774 1.717 57.114 o
-13 15 6 30.984 30.901 1.534 71.542 o
-13 15 7 27.571 27.406 1.635 62.931 o
-13 15 8 94.188 96.754 2.042 40.376 o
-13 15 9 10.801 11.357 0.995 169.849 o
-13 15 10 50.752 52.191 1.798 52.068 o
-13 15 11 20.506 19.117 1.209 115.192 o
-13 15 12 115.145 114.277 2.164 35.955 o
-13 15 13 6.736 6.653 1.036 156.789 o
-13 15 14 37.023 40.368 1.910 46.153 o
-13 15 15 2.593 3.017 1.117 134.812 o
-13 15 16 36.063 35.766 1.828 50.347 o
-13 15 17 4.718 4.307 1.148 127.749 o
-13 15 18 22.116 21.464 1.605 65.343 o
-13 15 19 9.392 7.161 1.361 90.846 o
-13 15 21 0.190 0.467 1.107 137.297 o
-13 15 22 2.064 0.406 1.107 137.297 o
-13 15 23 5.796 6.399 1.331 95.054 o
-13 15 24 1.505 0.945 1.747 55.139 o
-13 16 -12 31.363 28.595 1.646 62.156 o
-13 16 -11 8.018 8.126 1.300 99.562 o
-13 16 -10 42.130 44.400 2.133 36.989 o
-13 16 -9 17.961 16.202 1.290 101.136 o
-13 16 -8 88.186 82.472 2.153 36.295 o
-13 16 -7 7.265 7.537 1.128 132.394 o
-13 16 -6 31.794 30.616 1.473 77.585 o
-13 16 -5 10.349 9.833 1.148 127.749 o
-13 16 -4 14.764 14.343 1.158 125.518 o
-13 16 -3 1.029 0.589 0.914 201.386 o
-13 16 -1 6.861 8.563 1.117 134.812 o
-13 16 0 51.687 51.806 1.920 45.666 o
-13 16 1 1.808 1.859 0.975 177.000 o
-13 16 2 34.738 37.127 1.757 54.503 o
-13 16 3 7.235 6.664 1.056 150.816 o
-13 16 4 150.757 145.563 2.194 34.963 o
-13 16 5 4.767 3.433 0.965 180.746 o
-13 16 6 197.710 204.083 2.682 23.405 o
-13 16 7 1.431 0.386 1.026 159.909 o
-13 16 8 416.102 409.406 3.149 16.974 o
-13 16 9 7.839 5.242 0.924 196.985 o
-13 16 10 261.257 272.111 2.895 20.083 o
-13 16 11 31.238 31.886 1.503 74.472 o
-13 16 12 75.930 74.600 2.011 41.609 o
-13 16 13 23.413 21.281 1.290 101.136 o
-13 16 14 4.586 5.181 1.097 139.852 o
-13 16 15 13.994 13.744 1.290 101.136 o
-13 16 17 17.892 16.557 1.381 88.194 o
-13 16 18 35.472 37.422 1.940 44.715 o
-13 16 19 0.418 0.457 1.229 111.415 o
-13 16 20 7.371 6.918 1.351 92.217 o
-13 16 21 2.290 1.463 1.260 106.089 o
-13 16 22 13.966 13.612 1.473 77.585 o
-13 16 23 2.402 1.158 1.229 111.415 o
-13 17 -12 11.691 11.580 1.321 96.522 o
-13 17 -11 0.848 1.778 1.128 132.394 o
-13 17 -10 4.452 3.504 1.209 115.192 o
-13 17 -9 3.258 2.418 1.077 145.179 o
-13 17 -8 1.031 0.488 1.046 153.759 o
-13 17 -7 0.453 1.056 1.046 153.759 o
-13 17 -5 0.751 0.030 1.148 127.749 o
-13 17 -4 6.383 6.460 1.178 121.227 o
-13 17 -3 0.098 1.707 1.178 121.227 o
-13 17 -2 71.428 71.075 2.133 36.989 o
-13 17 -1 39.891 38.062 1.818 50.911 o
-13 17 0 9.960 10.503 1.178 121.227 o
-13 17 1 82.233 84.687 2.174 35.620 o
-13 17 2 8.313 8.431 1.117 134.812 o
-13 17 3 24.748 25.588 1.534 71.542 o
-13 17 4 11.870 10.778 1.128 132.394 o
-13 17 5 11.439 9.162 1.107 137.297 o
-13 17 6 29.789 32.424 1.615 64.524 o
-13 17 7 4.100 5.577 1.056 150.816 o
-13 17 8 5.290 5.790 1.006 166.435 o
-13 17 9 5.746 5.932 0.975 177.000 o
-13 17 10 53.992 57.657 1.940 44.715 o
-13 17 12 7.442 6.460 1.056 150.816 o
-13 17 13 7.662 8.248 1.067 147.957 o
-13 17 14 1.749 2.164 0.985 173.369 o
-13 17 15 5.799 5.252 1.168 123.344 o
-13 17 16 2.871 2.834 1.138 130.041 o
-13 17 17 10.904 8.644 1.280 102.748 o
-13 17 18 0.344 0.620 1.148 127.749 o
-13 17 19 2.410 1.920 1.260 106.089 o
-13 17 20 12.935 13.439 1.493 75.488 o
-13 17 23 6.631 6.775 1.331 95.054 o
-13 18 -12 4.829 5.516 1.341 93.620 o
-13 18 -11 3.094 2.204 1.148 127.749 o
-13 18 -10 1.455 1.158 1.128 132.394 o
-13 18 -9 2.231 2.641 1.087 142.478 o
-13 18 -8 60.023 60.765 2.103 38.069 o
-13 18 -7 36.181 32.069 1.615 64.524 o
-13 18 -6 0.842 0.599 1.209 115.192 o
-13 18 -5 9.552 10.442 1.402 85.656 o
-13 18 -4 7.655 6.979 1.331 95.054 o
-13 18 -3 40.028 36.640 2.021 41.192 o
-13 18 -2 8.755 8.147 1.361 90.846 o
-13 18 -1 21.687 20.021 1.371 89.505 o
-13 18 0 36.995 38.600 1.839 49.792 o
-13 18 1 29.528 33.491 1.757 54.503 o
-13 18 2 84.108 89.552 2.479 27.399 o
-13 18 3 57.802 56.427 2.235 33.703 o
-13 18 4 30.655 28.808 1.483 76.526 o
-13 18 5 58.554 60.765 2.011 41.609 o
-13 18 6 55.973 61.130 2.245 33.399 o
-13 18 7 77.838 75.778 2.032 40.781 o
-13 18 8 25.532 21.423 1.270 104.399 o
-13 18 9 9.783 8.462 1.046 153.759 o
-13 18 10 11.619 9.366 1.117 134.812 o
-13 18 11 11.656 11.123 1.148 127.749 o
-13 18 12 3.944 4.764 1.036 156.789 o
-13 18 13 0.265 0.579 0.955 184.612 o
-13 18 14 6.056 4.470 1.046 153.759 o
-13 18 15 2.165 2.194 1.138 130.041 o
-13 18 17 16.840 16.253 1.422 83.226 o
-13 18 18 3.233 3.474 1.178 121.227 o
-13 18 19 17.476 17.583 1.544 70.604 o
-13 18 20 5.599 6.816 1.371 89.505 o
-13 18 21 27.942 28.564 1.696 58.490 o
-13 18 22 16.670 17.594 1.524 72.499 o
-13 19 -12 14.095 12.332 1.473 77.585 o
-13 19 -9 0.628 0.549 1.016 163.123 o
-13 19 -8 0.000 0.041 1.056 150.816 o
-13 19 -5 1.923 1.392 1.432 82.050 o
-13 19 -4 10.748 10.249 1.432 82.050 o
-13 19 -2 93.176 95.759 2.692 23.229 o
-13 19 -1 3.225 4.256 1.290 101.136 o
-13 19 0 23.911 20.204 1.798 52.068 o
-13 19 1 2.635 3.982 1.199 117.152 o
-13 19 2 67.282 70.892 2.377 29.791 o
-13 19 3 11.212 10.879 1.351 92.217 o
-13 19 4 14.331 13.794 1.229 111.415 o
-13 19 5 8.557 9.173 1.270 104.399 o
-13 19 6 0.841 0.122 1.006 166.435 o
-13 19 7 7.277 6.643 1.056 150.816 o
-13 19 8 2.313 3.647 1.016 163.123 o
-13 19 9 1.809 2.519 0.985 173.369 o
-13 19 10 16.182 14.790 1.209 115.192 o
-13 19 11 4.954 4.886 1.056 150.816 o
-13 19 12 0.799 0.569 0.965 180.746 o
-13 19 14 3.117 3.291 1.056 150.816 o
-13 19 16 11.024 10.259 1.331 95.054 o
-13 19 17 9.816 9.691 1.300 99.562 o
-13 19 18 12.315 11.986 1.341 93.620 o
-13 19 19 4.110 3.728 1.310 98.025 o
-13 19 20 20.616 19.249 1.564 68.782 o
-13 19 21 3.809 4.551 1.290 101.136 o
-13 20 -12 8.949 9.843 1.412 84.428 o
-13 20 -11 40.479 39.352 2.042 40.376 o
-13 20 -10 0.190 0.447 1.097 139.852 o
-13 20 -9 2.693 3.169 1.056 150.816 o
-13 20 -7 31.086 30.972 1.960 43.793 o
-13 20 -6 8.757 8.563 1.615 64.524 o
-13 20 -4 7.499 7.811 1.402 85.656 o
-13 20 -3 8.861 8.726 1.422 83.226 o
-13 20 -2 26.947 26.319 1.960 43.793 o
-13 20 -1 22.372 21.626 1.839 49.792 o
-13 20 0 4.173 3.809 1.442 80.898 o
-13 20 1 1.151 0.071 1.331 95.054 o
-13 20 2 3.812 5.333 1.483 76.526 o
-13 20 3 21.806 20.631 1.514 73.475 o
-13 20 4 6.515 4.358 1.077 145.179 o
-13 20 5 29.064 28.117 1.707 57.796 o
-13 20 6 10.357 9.548 1.117 134.812 o
-13 20 7 45.327 42.034 1.767 53.879 o
-13 20 8 0.021 0.457 0.955 184.612 o
-13 20 9 66.517 65.752 2.052 39.977 o
-13 20 10 23.474 21.057 1.331 95.054 o
-13 20 11 57.145 63.558 2.042 40.376 o
-13 20 12 2.667 1.260 1.016 163.123 o
-13 20 13 1.726 1.544 1.036 156.789 o
-13 20 14 5.220 5.201 1.117 134.812 o
-13 20 16 2.907 3.423 1.178 121.227 o
-13 20 17 1.538 2.143 1.168 123.344 o
-13 20 18 2.482 1.422 1.158 125.518 o
-13 20 19 1.930 1.392 1.229 111.415 o
-13 20 20 1.261 0.488 1.209 115.192 o
-13 21 -11 0.016 1.097 1.371 89.505 o
-13 21 -10 3.085 3.464 1.463 78.666 o
-13 21 -9 6.364 6.877 1.371 89.505 o
-13 21 -8 4.702 7.304 1.381 88.194 o
-13 21 -7 52.180 52.222 2.479 27.399 o
-13 21 -6 0.572 0.691 1.646 62.156 o
-13 21 -5 8.688 8.939 1.950 44.250 o
-13 21 -4 0.049 0.213 1.381 88.194 o
-13 21 0 1.339 1.392 1.402 85.656 o
-13 21 1 4.479 2.966 1.473 77.585 o
-13 21 2 20.194 19.645 1.839 49.792 o
-13 21 3 9.100 10.300 1.635 62.931 o
-13 21 4 0.134 0.650 1.199 117.152 o
-13 21 5 29.172 30.921 1.747 55.139 o
-13 21 6 4.315 5.424 1.077 145.179 o
-13 21 7 9.591 11.092 1.168 123.344 o
-13 21 8 2.158 3.047 1.046 153.759 o
-13 21 9 4.710 5.363 1.087 142.478 o
-13 21 10 2.038 2.032 1.036 156.789 o
-13 21 11 1.897 2.052 1.036 156.789 o
-13 21 12 2.489 0.945 1.036 156.789 o
-13 21 13 7.931 6.247 1.138 130.041 o
-13 21 14 1.023 1.036 1.016 163.123 o
-13 21 15 23.634 25.161 1.554 69.684 o
-13 21 18 3.369 2.743 1.148 127.749 o
-13 22 -10 4.886 4.612 1.463 78.666 o
-13 22 -9 2.196 1.239 1.453 79.771 o
-13 22 -8 29.834 26.726 2.021 41.192 o
-13 22 -7 7.425 9.376 1.676 59.917 o
-13 22 -6 3.041 1.402 1.707 57.796 o
-13 22 -5 1.728 0.650 1.625 63.720 o
-13 22 -4 5.653 4.642 1.554 69.684 o
-13 22 -3 2.413 3.332 1.483 76.526 o
-13 22 -2 0.009 0.802 1.402 85.656 o
-13 22 -1 32.095 34.578 2.286 32.222 o
-13 22 0 6.958 9.447 1.646 62.156 o
-13 22 1 35.071 37.879 2.387 29.538 o
-13 22 2 5.591 5.739 1.574 67.897 o
-13 22 3 64.132 68.525 3.687 12.380 o
-13 22 4 3.061 4.734 1.503 74.472 o
-13 22 5 32.109 30.525 1.717 57.114 o
-13 22 6 57.688 58.418 2.011 41.609 o
-13 22 7 10.752 11.092 1.188 119.163 o
-13 22 8 20.642 20.600 1.341 93.620 o
-13 22 9 0.876 0.183 1.006 166.435 o
-13 22 10 12.532 13.348 1.249 107.821 o
-13 22 11 1.449 1.036 1.046 153.759 o
-13 22 13 0.020 0.102 0.995 169.849 o
-13 22 14 1.545 1.696 1.046 153.759 o
-13 22 15 1.201 1.117 1.117 134.812 o
-13 22 16 15.391 14.587 1.371 89.505 o
-13 22 17 2.368 1.392 1.128 132.394 o
-13 22 18 2.492 1.960 1.138 130.041 o
-13 23 -9 1.470 1.432 1.442 80.898 o
-13 23 -8 0.019 0.274 1.453 79.771 o
-13 23 -7 12.380 17.482 1.889 47.151 o
-13 23 -6 2.086 3.515 1.727 56.444 o
-13 23 -5 0.399 0.457 1.635 62.931 o
-13 23 -3 32.875 35.858 2.143 36.639 o
-13 23 -1 68.391 64.269 2.844 20.806 o
-13 23 0 0.790 1.056 1.442 80.898 o
-13 23 1 44.023 46.168 2.814 21.260 o
-13 23 2 5.344 2.915 1.930 45.186 o
-13 23 3 5.194 5.242 1.971 43.342 o
-13 23 4 11.228 9.498 1.483 76.526 o
-13 23 5 18.587 18.233 1.473 77.585 o
-13 23 6 10.218 9.559 1.341 93.620 o
-13 23 7 1.946 2.286 1.199 117.152 o
-13 23 8 1.147 1.930 1.036 156.789 o
-13 23 9 7.112 7.649 1.117 134.812 o
-13 23 12 1.174 0.447 1.006 166.435 o
-13 23 13 8.821 9.000 1.158 125.518 o
-13 23 14 2.892 2.245 1.046 153.759 o
-13 23 15 40.261 37.818 1.940 44.715 o
-13 23 17 11.213 11.306 1.280 102.748 o
-13 24 -8 17.062 16.700 1.788 52.661 o
-13 24 -7 19.501 18.741 1.910 46.153 o
-13 24 -6 5.999 7.425 1.828 50.347 o
-13 24 -5 14.686 15.034 2.021 41.192 o
-13 24 -3 42.182 43.700 2.631 24.317 o
-13 24 -2 18.315 18.498 1.818 50.911 o
-13 24 -1 6.394 7.415 1.574 67.897 o
-13 24 0 1.678 1.188 1.422 83.226 o
-13 24 1 0.230 0.995 1.828 50.347 o
-13 24 3 2.031 1.493 1.534 71.542 o
-13 24 5 1.175 2.560 1.148 127.749 o
-13 24 6 5.673 6.003 1.209 115.192 o
-13 24 7 0.248 0.203 1.097 139.852 o
-13 24 8 41.968 38.763 2.011 41.609 o
-13 24 9 5.717 4.673 1.229 111.415 o
-13 24 10 2.097 2.194 1.087 142.478 o
-13 24 11 3.077 2.458 1.036 156.789 o
-13 24 12 2.205 2.021 1.036 156.789 o
-13 24 15 0.785 0.924 1.087 142.478 o
-13 25 -6 4.402 5.942 2.174 35.620 o
-13 25 -5 1.291 0.589 1.625 63.720 o
-13 25 -3 0.030 0.091 1.361 90.846 o
-13 25 -2 37.900 40.804 2.519 26.522 o
-13 25 -1 49.322 50.414 3.433 14.278 o
-13 25 0 4.216 3.779 1.889 47.151 o
-13 25 1 3.559 3.921 1.889 47.151 o
-13 25 2 2.401 1.910 1.493 75.488 o
-13 25 3 1.711 1.239 1.493 75.488 o
-13 25 4 2.092 1.188 1.493 75.488 o
-13 25 5 7.424 5.181 1.199 117.152 o
-13 25 7 1.269 1.392 1.128 132.394 o
-13 25 8 41.245 47.803 2.174 35.620 o
-13 25 9 26.680 28.300 1.615 64.524 o
-13 25 10 1.564 1.422 1.138 130.041 o
-13 25 12 15.353 15.968 1.402 85.656 o
-13 25 13 4.777 4.236 1.056 150.816 o
-13 25 14 14.688 14.577 1.209 115.192 o
-13 26 -4 0.033 0.935 2.367 30.047 o
-13 26 -3 21.472 23.109 3.281 15.635 o
-13 26 -2 4.355 3.870 1.818 50.911 o
-13 26 -1 1.341 1.798 1.767 53.879 o
-13 26 0 30.838 27.833 2.011 41.609 o
-13 26 1 3.671 2.052 1.503 74.472 o
-13 26 2 3.750 3.565 1.544 70.604 o
-13 26 3 2.120 0.823 1.453 79.771 o
-13 26 5 1.972 0.884 1.087 142.478 o
-13 26 7 36.800 35.522 1.798 52.068 o
-13 26 8 0.220 0.498 1.117 134.812 o
-13 26 9 6.551 5.902 1.219 113.280 o
-13 26 10 30.220 29.397 1.646 62.156 o
-13 26 11 23.929 27.366 1.767 53.879 o
-13 27 -1 8.649 6.704 1.910 46.153 o
-13 27 0 2.728 2.661 1.788 52.661 o
-13 27 1 0.649 1.016 1.747 55.139 o
-13 27 2 4.123 4.795 1.595 66.178 o
-13 27 3 4.798 4.734 1.493 75.488 o
-13 27 4 0.496 0.234 1.412 84.428 o
-13 27 5 1.412 0.742 1.067 147.957 o
-13 27 8 9.015 8.228 1.219 113.280 o
-12 0 -10 194.734 190.817 2.854 20.659 o
-12 0 -8 151.643 146.234 2.357 30.307 o
-12 0 -6 267.751 268.607 2.509 26.738 o
-12 0 -4 4.815 3.982 0.742 306.104 o
-12 0 -2 731.805 736.339 4.053 10.246 o
-12 0 0 170.050 179.227 3.027 18.369 o
-12 0 2 0.248 0.670 1.219 113.280 o
-12 0 4 0.451 1.219 1.270 104.399 o
-12 0 8 62.427 64.635 3.108 17.421 o
-12 0 10 20.615 20.387 1.402 85.656 o
-12 0 12 17.184 18.802 1.656 61.396 o
-12 0 14 15.792 3.901 3.972 10.670 o
-12 0 16 159.851 164.041 3.921 10.948 o
-12 0 18 80.497 88.862 3.515 13.626 o
-12 0 20 11.487 10.239 1.920 45.666 o
-12 0 22 0.413 3.444 1.798 52.068 o
-12 0 24 49.977 71.949 5.323 5.941 o
-12 0 26 27.641 29.163 2.824 21.107 o
-12 0 28 0.521 0.071 1.981 42.899 o
-12 1 -11 374.389 373.833 2.672 23.583 o
-12 1 -10 0.180 0.427 0.711 332.904 o
-12 1 -9 361.772 342.993 2.905 19.943 o
-12 1 -8 20.241 18.081 0.843 236.787 o
-12 1 -7 20.716 18.416 0.772 282.415 o
-12 1 -6 117.306 121.306 1.341 93.620 o
-12 1 -5 49.152 50.028 1.026 159.909 o
-12 1 -4 154.657 159.277 1.493 75.488 o
-12 1 -3 0.765 0.924 0.508 652.492 o
-12 1 -2 2.740 2.286 0.559 539.249 o
-12 1 -1 196.716 206.369 1.778 53.265 o
-12 1 0 21.485 19.148 1.016 163.123 o
-12 1 1 219.579 224.755 2.611 24.697 o
-12 1 2 169.816 175.225 2.814 21.260 o
-12 1 3 326.006 323.632 3.606 12.944 o
-12 1 4 663.604 667.722 4.988 6.766 o
-12 1 5 692.428 697.505 5.272 6.056 o
-12 1 6 983.388 948.488 6.623 3.837 o
-12 1 7 1753.960 1769.440 7.903 2.695 o
-12 1 8 115.330 105.673 2.123 37.344 o
-12 1 9 593.828 606.632 3.393 14.623 o
-12 1 10 57.256 57.413 1.290 101.136 o
-12 1 11 760.867 782.182 3.718 12.177 o
-12 1 12 4.995 5.384 0.813 254.880 o
-12 1 13 367.153 363.146 2.763 22.048 o
-12 1 14 2.954 2.397 0.935 192.726 o
-12 1 15 54.908 54.772 1.910 46.153 o
-12 1 16 15.425 14.729 1.290 101.136 o
-12 1 17 67.027 67.591 2.265 32.802 o
-12 1 18 1.843 3.576 1.188 119.163 o
-12 1 19 11.630 10.899 1.361 90.846 o
-12 1 20 140.638 142.821 2.875 20.368 o
-12 1 21 141.506 148.489 2.966 19.131 o
-12 1 22 49.103 51.379 2.397 29.288 o
-12 1 23 62.852 63.030 3.606 12.944 o
-12 1 24 69.493 67.164 3.240 16.030 o
-12 1 25 31.001 28.777 2.225 34.012 o
-12 1 26 6.315 5.333 1.524 72.499 o
-12 1 27 0.654 0.142 1.402 85.656 o
-12 1 28 4.509 3.565 1.453 79.771 o
-12 2 -11 2.285 2.133 0.792 268.118 o
-12 2 -10 27.917 27.274 1.117 134.812 o
-12 2 -9 76.965 79.334 1.503 74.472 o
-12 2 -8 19.199 18.233 0.863 225.776 o
-12 2 -7 30.725 28.523 0.975 177.000 o
-12 2 -6 12.689 13.845 0.731 314.666 o
-12 2 -4 321.583 312.611 2.194 34.963 o
-12 2 -3 223.174 229.427 1.676 59.917 o
-12 2 -2 0.921 1.006 0.508 652.492 o
-12 2 -1 107.305 105.307 1.544 70.604 o
-12 2 0 85.994 87.054 1.615 64.524 o
-12 2 1 68.510 69.704 1.808 51.484 o
-12 2 2 260.180 264.564 2.743 22.376 o
-12 2 3 99.732 94.266 2.326 31.106 o
-12 2 4 257.426 258.784 3.322 15.255 o
-12 2 5 5.210 5.201 1.046 153.759 o
-12 2 6 66.986 71.664 2.184 35.289 o
-12 2 7 204.055 204.185 2.722 22.712 o
-12 2 8 313.888 324.973 2.915 19.804 o
-12 2 9 9.666 7.771 0.792 268.118 o
-12 2 10 21.171 19.818 0.904 205.937 o
-12 2 11 197.657 201.584 2.113 37.704 o
-12 2 12 25.719 24.247 1.138 130.041 o
-12 2 13 55.754 55.737 1.534 71.542 o
-12 2 14 2.013 0.762 0.782 275.127 o
-12 2 15 21.842 20.336 1.117 134.812 o
-12 2 16 6.670 6.064 1.148 127.749 o
-12 2 17 5.455 5.607 1.168 123.344 o
-12 2 18 161.341 162.598 2.885 20.224 o
-12 2 20 68.180 65.295 2.458 27.854 o
-12 2 21 10.239 8.858 1.381 88.194 o
-12 2 22 15.542 15.146 1.483 76.526 o
-12 2 23 1.341 0.691 1.585 67.029 o
-12 2 24 10.349 10.168 1.839 49.792 o
-12 2 25 21.236 20.011 2.042 40.376 o
-12 2 26 10.501 10.259 1.778 53.265 o
-12 2 27 6.507 3.494 1.503 74.472 o
-12 2 28 0.212 0.437 1.371 89.505 o
-12 3 -11 0.134 0.376 0.752 297.887 o
-12 3 -10 405.296 407.394 2.956 19.263 o
-12 3 -9 13.146 12.748 0.945 188.603 o
-12 3 -8 22.441 19.229 1.117 134.812 o
-12 3 -7 41.349 39.423 1.300 99.562 o
-12 3 -6 3.309 10.056 0.681 363.384 o
-12 3 -5 15.282 15.399 0.731 314.666 o
-12 3 -4 1.312 1.493 0.559 539.249 o
-12 3 -3 48.134 51.308 1.077 145.179 o
-12 3 -2 129.799 132.023 1.453 79.771 o
-12 3 -1 30.074 28.899 0.945 188.603 o
-12 3 0 99.424 104.871 1.656 61.396 o
-12 3 1 248.661 248.138 2.793 21.570 o
-12 3 2 206.028 206.734 2.519 26.522 o
-12 3 3 132.364 135.233 2.133 36.989 o
-12 3 4 719.325 723.764 4.266 9.247 o
-12 3 5 356.894 364.365 3.139 17.084 o
-12 3 6 684.593 707.541 3.962 10.725 o
-12 3 7 256.015 251.338 2.377 29.791 o
-12 3 8 620.488 608.684 3.200 16.440 o
-12 3 9 94.804 99.649 1.625 63.720 o
-12 3 10 382.924 398.831 2.489 27.176 o
-12 3 11 14.109 13.733 0.823 248.625 o
-12 3 12 164.111 166.611 2.021 41.192 o
-12 3 13 104.856 106.211 1.676 59.917 o
-12 3 14 50.691 49.175 1.442 80.898 o
-12 3 15 55.769 55.696 1.595 66.178 o
-12 3 16 0.819 1.818 0.802 261.373 o
-12 3 17 23.367 21.311 1.178 121.227 o
-12 3 18 0.947 2.113 1.046 153.759 o
-12 3 19 33.688 33.237 1.960 43.793 o
-12 3 20 39.509 36.243 2.052 39.977 o
-12 3 21 0.010 3.718 1.188 119.163 o
-12 3 22 53.950 52.740 2.143 36.639 o
-12 3 23 8.538 7.466 1.727 56.444 o
-12 3 24 16.211 18.000 1.991 42.462 o
-12 3 26 19.250 20.722 1.991 42.462 o
-12 3 27 3.404 3.901 1.595 66.178 o
-12 3 28 3.361 4.023 1.442 80.898 o
-12 4 -11 2.269 2.103 0.853 231.183 o
-12 4 -10 46.418 42.318 1.544 70.604 o
-12 4 -9 248.438 246.046 2.367 30.047 o
-12 4 -8 0.588 0.488 0.721 323.592 o
-12 4 -7 9.969 9.396 0.762 289.996 o
-12 4 -6 275.844 274.498 2.093 38.440 o
-12 4 -5 5.011 6.501 0.691 352.774 o
-12 4 -4 144.986 143.471 1.585 67.029 o
-12 4 -3 35.325 32.099 1.006 166.435 o
-12 4 -2 200.227 195.479 1.676 59.917 o
-12 4 -1 335.913 342.780 2.032 40.781 o
-12 4 0 4.792 4.916 0.660 386.090 o
-12 4 2 205.468 196.739 2.479 27.399 o
-12 4 3 62.023 58.164 1.696 58.490 o
-12 4 4 41.148 42.582 1.564 68.782 o
-12 4 5 0.810 0.731 0.752 297.887 o
-12 4 6 104.970 107.116 1.808 51.484 o
-12 4 7 25.777 23.221 1.107 137.297 o
-12 4 8 2.705 1.524 0.660 386.090 o
-12 4 9 31.685 33.745 1.158 125.518 o
-12 4 10 10.027 10.859 0.772 282.415 o
-12 4 11 11.669 7.700 0.752 297.887 o
-12 4 12 414.551 419.757 2.875 20.368 o
-12 4 13 18.453 18.081 1.026 159.909 o
-12 4 14 58.871 56.245 1.595 66.178 o
-12 4 15 6.540 7.090 0.884 215.514 o
-12 4 16 107.276 107.085 1.900 46.648 o
-12 4 17 5.568 4.805 0.914 201.386 o
-12 4 18 36.917 36.304 1.463 78.666 o
-12 4 19 50.276 46.513 1.625 63.720 o
-12 4 20 22.971 22.977 1.321 96.522 o
-12 4 21 0.927 1.046 1.036 156.789 o
-12 4 22 0.317 0.213 1.016 163.123 o
-12 4 23 2.680 3.586 1.361 90.846 o
-12 4 24 28.759 28.392 2.184 35.289 o
-12 4 25 3.909 3.799 1.595 66.178 o
-12 4 27 1.159 1.442 1.524 72.499 o
-12 4 28 0.705 0.416 1.321 96.522 o
-12 5 -11 77.901 84.880 1.839 49.792 o
-12 5 -10 186.047 180.131 2.214 34.324 o
-12 5 -9 11.300 12.007 0.945 188.603 o
-12 5 -7 16.504 17.004 0.853 231.183 o
-12 5 -6 19.117 20.357 0.823 248.625 o
-12 5 -5 21.545 20.803 0.823 248.625 o
-12 5 -4 14.415 12.768 0.752 297.887 o
-12 5 -3 2.759 3.372 0.609 453.119 o
-12 5 -2 207.232 207.009 1.737 55.786 o
-12 5 -1 79.564 76.337 1.219 113.280 o
-12 5 0 94.005 96.196 1.493 75.488 o
-12 5 1 107.811 105.775 1.625 63.720 o
-12 5 2 123.621 128.894 1.676 59.917 o
-12 5 3 11.387 10.402 0.823 248.625 o
-12 5 4 253.901 253.339 2.418 28.798 o
-12 5 5 16.610 16.852 0.884 215.514 o
-12 5 6 659.872 669.520 3.291 15.539 o
-12 5 7 46.167 45.325 1.188 119.163 o
-12 5 8 137.145 145.299 1.666 60.650 o
-12 5 9 24.546 24.440 1.036 156.789 o
-12 5 10 235.282 237.036 2.214 34.324 o
-12 5 11 4.100 3.464 0.711 332.904 o
-12 5 12 238.047 243.760 2.357 30.307 o
-12 5 13 225.900 221.128 2.306 31.657 o
-12 5 14 24.055 22.805 1.138 130.041 o
-12 5 15 8.668 9.325 0.985 173.369 o
-12 5 16 1.939 1.859 0.792 268.118 o
-12 5 17 53.533 54.579 1.615 64.524 o
-12 5 18 6.987 5.942 0.894 210.644 o
-12 5 19 24.531 20.773 1.128 132.394 o
-12 5 20 137.375 145.380 2.153 36.295 o
-12 5 21 39.288 40.215 1.625 63.720 o
-12 5 22 103.725 107.776 2.255 33.099 o
-12 5 23 0.182 0.315 1.280 102.748 o
-12 5 24 19.968 20.296 1.676 59.917 o
-12 5 25 3.596 3.728 1.310 98.025 o
-12 5 26 15.111 12.535 1.778 53.265 o
-12 5 28 4.153 3.637 1.615 64.524 o
-12 6 -11 4.536 4.043 0.894 210.644 o
-12 6 -10 1.576 0.589 0.833 242.598 o
-12 6 -9 11.543 8.644 0.914 201.386 o
-12 6 -8 1.529 1.574 0.721 323.592 o
-12 6 -7 3.407 3.220 0.721 323.592 o
-12 6 -6 111.881 113.393 1.493 75.488 o
-12 6 -5 32.120 33.511 1.087 142.478 o
-12 6 -4 223.399 223.922 1.767 53.879 o
-12 6 -3 90.293 93.057 1.280 102.748 o
-12 6 -2 656.852 662.024 2.834 20.956 o
-12 6 -1 1.563 1.524 0.559 539.249 o
-12 6 0 495.097 487.195 2.783 21.728 o
-12 6 1 11.049 10.036 0.782 275.127 o
-12 6 2 316.784 324.323 2.418 28.798 o
-12 6 3 20.788 22.033 1.036 156.789 o
-12 6 4 123.224 121.814 1.686 59.197 o
-12 6 5 6.686 7.090 0.691 352.774 o
-12 6 6 10.782 13.104 0.802 261.373 o
-12 6 7 0.294 0.457 0.599 468.609 o
-12 6 9 28.472 42.338 1.331 95.054 o
-12 6 10 56.126 54.975 1.432 82.050 o
-12 6 11 0.044 0.122 0.609 453.119 o
-12 6 12 159.671 162.568 1.930 45.186 o
-12 6 13 9.256 7.192 0.874 220.556 o
-12 6 14 52.041 50.729 1.666 60.650 o
-12 6 15 0.466 1.321 0.853 231.183 o
-12 6 16 80.251 71.664 1.778 53.265 o
-12 6 17 16.040 15.399 1.026 159.909 o
-12 6 18 37.596 38.407 1.524 72.499 o
-12 6 19 13.784 13.794 1.056 150.816 o
-12 6 21 4.129 6.064 0.995 169.849 o
-12 6 22 4.781 4.530 0.975 177.000 o
-12 6 23 13.052 13.764 1.564 68.782 o
-12 6 24 0.054 0.599 1.300 99.562 o
-12 6 25 1.017 0.650 1.260 106.089 o
-12 6 28 0.344 0.081 1.879 47.662 o
-12 7 -11 52.320 49.449 1.666 60.650 o
-12 7 -10 71.120 69.094 1.767 53.879 o
-12 7 -9 114.321 115.760 1.920 45.666 o
-12 7 -8 17.124 16.344 0.935 192.726 o
-12 7 -7 5.111 4.388 0.742 306.104 o
-12 7 -6 8.296 6.907 0.691 352.774 o
-12 7 -5 0.117 0.792 0.589 484.908 o
-12 7 -3 7.562 6.064 0.630 424.357 o
-12 7 -2 15.467 16.141 0.721 323.592 o
-12 7 -1 0.299 0.183 0.528 603.265 o
-12 7 0 18.052 18.061 0.802 261.373 o
-12 7 1 157.585 161.918 1.981 42.899 o
-12 7 2 6.262 5.993 0.752 297.887 o
-12 7 3 259.639 257.595 2.265 32.802 o
-12 7 4 22.243 21.433 0.935 192.726 o
-12 7 5 52.638 50.993 1.229 111.415 o
-12 7 6 104.537 106.181 1.524 72.499 o
-12 7 7 251.677 255.168 1.910 46.153 o
-12 7 8 78.662 77.200 1.331 95.054 o
-12 7 9 7.872 8.248 0.813 254.880 o
-12 7 10 114.023 123.185 1.808 51.484 o
-12 7 11 7.940 8.411 0.742 306.104 o
-12 7 12 175.691 174.270 1.920 45.666 o
-12 7 13 5.907 5.181 0.813 254.880 o
-12 7 14 3.287 3.545 0.884 215.514 o
-12 7 15 39.797 37.798 1.635 62.931 o
-12 7 16 0.010 0.477 0.894 210.644 o
-12 7 17 85.672 85.459 1.940 44.715 o
-12 7 18 12.696 11.357 0.995 169.849 o
-12 7 19 146.449 149.820 2.184 35.289 o
-12 7 20 1.592 1.707 0.894 210.644 o
-12 7 21 147.709 146.996 2.194 34.963 o
-12 7 22 0.230 0.203 0.914 201.386 o
-12 7 23 64.652 63.162 2.093 38.440 o
-12 7 24 7.700 8.076 1.260 106.089 o
-12 7 25 35.669 35.471 2.093 38.440 o
-12 7 26 0.467 1.889 1.544 70.604 o
-12 7 27 1.644 0.670 1.493 75.488 o
-12 8 -11 0.023 0.203 0.863 225.776 o
-12 8 -10 87.882 85.611 1.818 50.911 o
-12 8 -9 28.147 26.482 1.158 125.518 o
-12 8 -8 27.805 27.051 1.097 139.852 o
-12 8 -7 14.172 14.211 0.904 205.937 o
-12 8 -6 509.741 510.823 2.743 22.376 o
-12 8 -5 79.137 75.027 1.341 93.620 o
-12 8 -4 4.519 4.937 0.640 410.992 o
-12 8 -3 578.438 579.236 2.621 24.506 o
-12 8 -2 439.613 434.404 2.418 28.798 o
-12 8 -1 407.516 406.338 2.326 31.106 o
-12 8 0 373.967 382.995 2.397 29.288 o
-12 8 1 469.593 467.601 2.743 22.376 o
-12 8 2 93.816 90.751 1.453 79.771 o
-12 8 3 155.862 153.720 1.574 67.897 o
-12 8 4 2.871 3.596 0.589 484.908 o
-12 8 5 1.860 1.889 0.640 410.992 o
-12 8 6 258.719 263.568 2.133 36.989 o
-12 8 7 2.104 2.042 0.650 398.249 o
-12 8 8 72.055 75.077 1.341 93.620 o
-12 8 9 10.461 10.605 0.853 231.183 o
-12 8 10 156.423 154.919 1.869 48.181 o
-12 8 11 118.426 118.543 1.635 62.931 o
-12 8 12 214.377 213.652 2.021 41.192 o
-12 8 13 89.098 90.487 1.767 53.879 o
-12 8 14 92.644 87.754 1.818 50.911 o
-12 8 15 60.975 58.164 1.828 50.347 o
-12 8 16 247.748 248.138 2.793 21.570 o
-12 8 17 127.149 134.156 2.153 36.295 o
-12 8 18 0.711 1.016 0.894 210.644 o
-12 8 19 51.521 51.033 1.717 57.114 o
-12 8 20 1.643 1.869 0.935 192.726 o
-12 8 21 21.283 20.428 1.188 119.163 o
-12 8 22 3.889 4.470 0.975 177.000 o
-12 8 23 4.596 4.266 1.107 137.297 o
-12 8 24 0.317 1.412 1.310 98.025 o
-12 8 25 1.255 0.081 1.270 104.399 o
-12 8 26 6.224 5.587 1.625 63.720 o
-12 8 27 3.063 2.641 1.544 70.604 o
-12 9 -11 45.871 47.580 1.666 60.650 o
-12 9 -10 47.616 47.580 1.656 61.396 o
-12 9 -9 13.145 11.651 0.985 173.369 o
-12 9 -8 40.467 37.137 1.422 83.226 o
-12 9 -7 4.399 4.642 0.782 275.127 o
-12 9 -6 6.274 8.512 0.823 248.625 o
-12 9 -5 30.481 31.744 1.148 127.749 o
-12 9 -4 0.150 0.203 0.599 468.609 o
-12 9 -3 7.869 11.641 0.762 289.996 o
-12 9 -1 62.240 67.134 1.381 88.194 o
-12 9 0 49.424 56.864 1.321 96.522 o
-12 9 1 1.139 0.305 0.640 410.992 o
-12 9 2 7.642 6.623 0.731 314.666 o
-12 9 3 18.499 22.855 0.914 201.386 o
-12 9 4 83.008 83.935 1.351 92.217 o
-12 9 5 3.358 4.043 0.609 453.119 o
-12 9 6 42.983 41.607 1.128 132.394 o
-12 9 7 62.261 63.518 1.270 104.399 o
-12 9 8 69.254 68.536 1.310 98.025 o
-12 9 9 0.435 5.384 0.762 289.996 o
-12 9 10 34.375 34.679 1.168 123.344 o
-12 9 11 23.565 24.643 0.955 184.612 o
-12 9 12 5.594 5.170 0.691 352.774 o
-12 9 13 15.234 16.019 0.955 184.612 o
-12 9 14 80.465 83.234 1.818 50.911 o
-12 9 15 3.833 4.561 0.904 205.937 o
-12 9 16 1.821 0.721 0.935 192.726 o
-12 9 17 30.423 30.413 1.453 79.771 o
-12 9 18 86.224 80.817 1.940 44.715 o
-12 9 19 2.125 3.728 0.935 192.726 o
-12 9 20 38.292 36.782 1.574 67.897 o
-12 9 21 45.309 46.219 1.707 57.796 o
-12 9 22 23.081 21.789 1.361 90.846 o
-12 9 23 6.809 6.399 1.270 104.399 o
-12 9 24 4.698 4.043 1.361 90.846 o
-12 9 25 5.390 5.688 1.371 89.505 o
-12 9 26 11.112 12.555 1.493 75.488 o
-12 10 -11 31.781 28.249 1.331 95.054 o
-12 10 -10 0.951 0.091 0.843 236.787 o
-12 10 -9 39.480 44.563 1.605 65.343 o
-12 10 -8 59.661 57.047 1.554 69.684 o
-12 10 -7 39.180 33.704 1.300 99.562 o
-12 10 -6 26.086 26.116 1.107 137.297 o
-12 10 -5 247.035 249.682 2.072 39.197 o
-12 10 -4 2.007 2.631 0.681 363.384 o
-12 10 -3 283.922 276.134 2.225 34.012 o
-12 10 -2 50.767 51.927 1.310 98.025 o
-12 10 -1 363.248 367.260 2.621 24.506 o
-12 10 0 141.302 133.079 1.788 52.661 o
-12 10 1 419.134 416.476 2.895 20.083 o
-12 10 2 86.401 90.528 1.646 62.156 o
-12 10 3 128.660 125.197 1.615 64.524 o
-12 10 5 37.803 38.468 1.148 127.749 o
-12 10 6 0.775 0.305 0.579 502.071 o
-12 10 7 5.625 6.907 0.691 352.774 o
-12 10 8 31.119 34.374 1.249 107.821 o
-12 10 9 21.687 20.204 0.945 188.603 o
-12 10 10 21.432 20.032 0.965 180.746 o
-12 10 11 287.770 279.079 2.235 33.703 o
-12 10 12 194.805 205.373 1.960 43.793 o
-12 10 13 252.106 255.249 2.306 31.657 o
-12 10 14 52.151 51.521 1.534 71.542 o
-12 10 15 83.387 81.396 1.717 57.114 o
-12 10 16 36.928 38.245 1.453 79.771 o
-12 10 17 79.418 73.665 1.818 50.911 o
-12 10 18 6.101 6.196 0.904 205.937 o
-12 10 19 13.096 11.996 1.128 132.394 o
-12 10 20 6.570 7.029 1.107 137.297 o
-12 10 21 0.628 0.802 1.026 159.909 o
-12 10 22 23.660 24.796 1.524 72.499 o
-12 10 23 1.254 1.219 1.148 127.749 o
-12 10 24 2.802 1.737 1.310 98.025 o
-12 10 26 1.408 0.924 1.249 107.821 o
-12 10 27 3.706 4.205 1.554 69.684 o
-12 11 -11 80.686 81.538 1.910 46.153 o
-12 11 -10 2.093 1.229 0.884 215.514 o
-12 11 -9 36.970 35.045 1.381 88.194 o
-12 11 -8 13.130 11.844 0.935 192.726 o
-12 11 -7 85.859 84.311 1.656 61.396 o
-12 11 -6 0.144 0.589 0.752 297.887 o
-12 11 -5 1.006 1.036 0.721 323.592 o
-12 11 -4 3.657 2.082 0.752 297.887 o
-12 11 -3 0.093 0.366 0.711 332.904 o
-12 11 -2 113.080 118.817 1.818 50.911 o
-12 11 -1 16.363 16.334 0.935 192.726 o
-12 11 0 47.089 47.123 1.412 84.428 o
-12 11 1 13.404 13.530 0.924 196.985 o
-12 11 2 57.435 55.645 1.493 75.488 o
-12 11 3 150.467 153.812 1.798 52.068 o
-12 11 4 11.306 10.077 0.782 275.127 o
-12 11 5 54.161 53.278 1.321 96.522 o
-12 11 6 16.001 16.080 0.863 225.776 o
-12 11 7 107.771 103.967 1.524 72.499 o
-12 11 8 110.622 110.295 1.737 55.786 o
-12 11 9 159.268 152.897 1.828 50.347 o
-12 11 10 34.993 31.825 1.290 101.136 o
-12 11 11 157.772 159.784 1.981 42.899 o
-12 11 12 134.214 137.518 1.900 46.648 o
-12 11 13 1.398 1.717 0.833 242.598 o
-12 11 14 8.331 6.095 0.853 231.183 o
-12 11 15 32.328 29.235 1.290 101.136 o
-12 11 16 95.495 96.490 1.960 43.793 o
-12 11 17 0.729 1.046 0.935 192.726 o
-12 11 18 12.736 11.174 1.087 142.478 o
-12 11 19 10.120 10.239 1.128 132.394 o
-12 11 20 155.681 159.429 2.306 31.657 o
-12 11 21 4.361 5.638 1.006 166.435 o
-12 11 22 25.767 25.456 1.453 79.771 o
-12 11 23 0.212 0.599 1.107 137.297 o
-12 11 24 18.110 20.316 1.666 60.650 o
-12 11 25 2.554 2.560 1.321 96.522 o
-12 11 26 2.868 1.574 1.260 106.089 o
-12 12 -11 16.342 16.598 1.260 106.089 o
-12 12 -10 19.602 18.599 1.148 127.749 o
-12 12 -9 1.887 1.503 0.823 248.625 o
-12 12 -8 80.083 75.301 1.656 61.396 o
-12 12 -7 85.674 84.992 1.828 50.347 o
-12 12 -6 0.455 2.357 0.843 236.787 o
-12 12 -5 308.688 300.401 2.560 25.687 o
-12 12 -4 156.947 153.923 1.971 43.342 o
-12 12 -3 155.567 173.376 2.011 41.609 o
-12 12 -2 149.791 153.568 2.082 38.816 o
-12 12 -1 70.153 65.326 1.564 68.782 o
-12 12 0 6.246 5.038 0.782 275.127 o
-12 12 1 143.112 147.371 2.072 39.197 o
-12 12 2 105.190 102.788 1.828 50.347 o
-12 12 3 39.720 44.329 1.310 98.025 o
-12 12 4 1.920 2.418 0.681 363.384 o
-12 12 5 33.742 34.628 1.270 104.399 o
-12 12 6 63.623 68.790 1.463 78.666 o
-12 12 7 20.494 19.818 1.006 166.435 o
-12 12 8 19.551 21.504 1.006 166.435 o
-12 12 9 0.064 0.254 0.721 323.592 o
-12 12 10 22.909 24.013 1.138 130.041 o
-12 12 11 118.919 118.320 1.839 49.792 o
-12 12 12 103.231 104.962 1.788 52.661 o
-12 12 13 74.840 72.792 1.717 57.114 o
-12 12 14 4.210 4.409 1.026 159.909 o
-12 12 15 107.500 110.305 2.265 32.802 o
-12 12 16 1.208 1.747 0.894 210.644 o
-12 12 17 32.241 35.522 1.595 66.178 o
-12 12 18 25.924 25.964 1.321 96.522 o
-12 12 19 15.095 14.627 1.168 123.344 o
-12 12 20 13.829 14.516 1.199 117.152 o
-12 12 21 0.054 2.001 0.975 177.000 o
-12 12 22 7.665 6.968 1.138 130.041 o
-12 12 23 6.771 7.212 1.128 132.394 o
-12 12 24 1.934 3.210 1.331 95.054 o
-12 12 25 2.074 1.574 1.300 99.562 o
-12 12 26 2.310 1.737 1.260 106.089 o
-12 13 -11 146.767 149.251 2.448 28.085 o
-12 13 -10 73.665 71.837 2.011 41.609 o
-12 13 -9 15.033 14.038 1.097 139.852 o
-12 13 -8 18.919 16.182 1.087 142.478 o
-12 13 -7 22.744 22.510 1.148 127.749 o
-12 13 -6 4.973 3.880 0.924 196.985 o
-12 13 -5 5.415 4.673 0.843 236.787 o
-12 13 -4 48.552 51.288 1.554 69.684 o
-12 13 -3 2.858 1.971 0.782 275.127 o
-12 13 -2 55.354 53.715 1.605 65.343 o
-12 13 -1 7.938 5.231 0.853 231.183 o
-12 13 0 5.993 4.520 0.904 205.937 o
-12 13 1 61.128 59.282 1.747 55.139 o
-12 13 2 206.564 206.572 2.346 30.570 o
-12 13 3 284.046 277.678 2.346 30.570 o
-12 13 4 70.878 73.168 1.544 70.604 o
-12 13 5 115.996 114.318 1.737 55.786 o
-12 13 6 84.736 81.396 1.666 60.650 o
-12 13 7 67.420 65.397 1.585 67.029 o
-12 13 8 39.975 42.623 1.615 64.524 o
-12 13 9 16.760 18.152 1.006 166.435 o
-12 13 10 13.282 14.170 1.026 159.909 o
-12 13 11 65.835 59.871 1.717 57.114 o
-12 13 12 10.925 10.290 1.006 166.435 o
-12 13 13 13.098 14.028 1.097 139.852 o
-12 13 14 51.220 48.910 1.910 46.153 o
-12 13 15 7.002 6.979 1.117 134.812 o
-12 13 16 7.144 5.790 1.107 137.297 o
-12 13 17 0.047 0.030 1.016 163.123 o
-12 13 18 6.580 6.420 1.290 101.136 o
-12 13 19 4.365 2.763 0.985 173.369 o
-12 13 20 23.511 22.987 1.321 96.522 o
-12 13 21 42.975 41.201 1.646 62.156 o
-12 13 23 0.299 0.071 1.006 166.435 o
-12 13 24 8.643 9.620 1.270 104.399 o
-12 13 25 21.235 23.506 1.686 59.197 o
-12 14 -11 3.970 4.002 1.077 145.179 o
-12 14 -10 1.685 0.965 1.107 137.297 o
-12 14 -9 0.749 0.620 0.995 169.849 o
-12 14 -8 123.425 128.752 2.336 30.836 o
-12 14 -7 12.417 13.896 1.148 127.749 o
-12 14 -6 51.967 52.009 1.737 55.786 o
-12 14 -5 4.687 4.307 0.843 236.787 o
-12 14 -4 13.522 12.281 0.955 184.612 o
-12 14 -3 49.039 46.909 1.646 62.156 o
-12 14 -2 169.670 165.249 2.204 34.641 o
-12 14 -1 20.491 19.249 1.077 145.179 o
-12 14 0 26.973 25.212 1.249 107.821 o
-12 14 1 57.183 55.554 1.737 55.786 o
-12 14 2 156.564 157.296 2.306 31.657 o
-12 14 3 194.631 202.793 2.275 32.510 o
-12 14 4 28.805 28.899 1.321 96.522 o
-12 14 5 12.942 13.540 0.955 184.612 o
-12 14 6 14.794 12.444 0.975 177.000 o
-12 14 7 5.284 5.831 0.853 231.183 o
-12 14 8 110.015 114.104 2.093 38.440 o
-12 14 9 9.930 12.210 1.006 166.435 o
-12 14 10 103.606 107.369 2.011 41.609 o
-12 14 11 1.496 0.152 0.833 242.598 o
-12 14 12 294.518 289.400 2.854 20.659 o
-12 14 13 29.912 29.905 1.463 78.666 o
-12 14 14 1.615 1.077 0.985 173.369 o
-12 14 15 11.709 10.249 1.188 119.163 o
-12 14 16 31.038 31.845 1.666 60.650 o
-12 14 17 24.907 21.250 1.412 84.428 o
-12 14 19 8.627 9.792 1.270 104.399 o
-12 14 20 1.630 1.036 1.128 132.394 o
-12 14 21 7.412 8.340 1.280 102.748 o
-12 14 22 4.457 4.327 1.067 147.957 o
-12 14 23 1.924 0.559 1.036 156.789 o
-12 14 24 2.196 2.357 1.148 127.749 o
-12 14 25 10.809 12.271 1.321 96.522 o
-12 15 -11 16.610 14.953 1.371 89.505 o
-12 15 -10 72.651 68.139 2.214 34.324 o
-12 15 -9 4.564 7.964 1.128 132.394 o
-12 15 -8 154.947 150.480 2.611 24.697 o
-12 15 -7 23.263 20.011 1.371 89.505 o
-12 15 -5 18.964 19.442 1.087 142.478 o
-12 15 -4 17.249 19.341 1.056 150.816 o
-12 15 -3 0.027 0.538 0.843 236.787 o
-12 15 0 44.495 48.474 1.788 52.661 o
-12 15 1 3.188 1.747 0.894 210.644 o
-12 15 2 130.074 132.622 2.235 33.703 o
-12 15 3 209.970 216.547 2.377 29.791 o
-12 15 4 32.154 28.209 1.290 101.136 o
-12 15 5 11.954 11.925 1.036 156.789 o
-12 15 6 248.379 257.819 2.550 25.892 o
-12 15 7 54.526 53.847 1.778 53.265 o
-12 15 8 346.044 354.482 3.271 15.733 o
-12 15 9 18.632 17.309 1.117 134.812 o
-12 15 10 114.751 112.906 2.082 38.816 o
-12 15 11 3.146 2.997 0.914 201.386 o
-12 15 12 46.233 43.517 1.717 57.114 o
-12 15 13 0.701 0.345 0.884 215.514 o
-12 15 14 53.662 55.574 2.011 41.609 o
-12 15 15 4.954 5.790 1.128 132.394 o
-12 15 16 7.763 6.552 1.178 121.227 o
-12 15 17 1.830 0.701 1.056 150.816 o
-12 15 18 12.982 12.545 1.321 96.522 o
-12 15 19 14.734 13.540 1.432 82.050 o
-12 15 20 1.354 2.986 1.199 117.152 o
-12 15 21 31.487 34.801 1.727 56.444 o
-12 15 22 2.660 1.524 1.138 130.041 o
-12 15 23 3.879 2.357 1.310 98.025 o
-12 15 24 9.589 10.696 1.473 77.585 o
-12 16 -11 22.448 19.747 1.453 79.771 o
-12 16 -10 1.626 1.300 1.128 132.394 o
-12 16 -9 1.327 0.955 1.016 163.123 o
-12 16 -8 0.006 0.406 1.077 145.179 o
-12 16 -7 7.235 9.091 1.209 115.192 o
-12 16 -6 30.783 25.761 1.442 80.898 o
-12 16 -5 17.460 17.147 1.199 117.152 o
-12 16 -4 50.000 47.336 1.930 45.186 o
-12 16 -3 41.292 39.758 1.635 62.931 o
-12 16 -2 18.481 16.740 1.107 137.297 o
-12 16 -1 14.561 13.398 1.158 125.518 o
-12 16 0 121.959 123.216 2.265 32.802 o
-12 16 1 4.869 4.642 0.975 177.000 o
-12 16 2 19.857 20.092 1.239 109.596 o
-12 16 3 5.431 6.278 0.904 205.937 o
-12 16 4 0.080 0.437 0.853 231.183 o
-12 16 5 2.981 2.590 0.833 242.598 o
-12 16 6 2.300 3.220 0.853 231.183 o
-12 16 7 2.437 2.773 0.945 188.603 o
-12 16 8 2.007 2.194 0.884 215.514 o
-12 16 9 18.014 14.648 1.087 142.478 o
-12 16 10 52.614 52.699 1.808 51.484 o
-12 16 11 44.281 38.722 1.737 55.786 o
-12 16 12 11.589 10.656 1.077 145.179 o
-12 16 13 87.638 90.477 2.072 39.197 o
-12 16 14 15.086 15.024 1.300 99.562 o
-12 16 15 79.954 85.784 2.306 31.657 o
-12 16 16 8.654 6.593 1.168 123.344 o
-12 16 17 1.644 2.255 1.117 134.812 o
-12 16 18 19.014 18.802 1.432 82.050 o
-12 16 19 0.197 0.772 1.219 113.280 o
-12 16 20 0.592 2.306 1.270 104.399 o
-12 16 21 6.382 7.690 1.249 107.821 o
-12 16 22 1.226 1.696 1.148 127.749 o
-12 16 23 12.783 13.551 1.564 68.782 o
-12 17 -11 7.921 7.547 1.270 104.399 o
-12 17 -10 59.832 59.231 2.214 34.324 o
-12 17 -8 28.182 25.507 1.483 76.526 o
-12 17 -7 27.495 27.721 1.524 72.499 o
-12 17 -6 3.041 2.997 1.107 137.297 o
-12 17 -5 3.074 1.453 0.965 180.746 o
-12 17 -4 2.492 1.310 1.026 159.909 o
-12 17 -3 62.601 62.817 2.062 39.584 o
-12 17 -2 4.925 4.815 1.188 119.163 o
-12 17 -1 6.657 5.607 1.036 156.789 o
-12 17 1 12.699 11.011 1.117 134.812 o
-12 17 2 126.075 121.073 2.286 32.222 o
-12 17 3 158.424 162.730 2.438 28.320 o
-12 17 4 180.632 183.971 2.519 26.522 o
-12 17 5 61.519 59.454 1.717 57.114 o
-12 17 6 201.703 195.388 2.407 29.041 o
-12 17 7 297.846 303.011 3.159 16.865 o
-12 17 8 315.174 315.902 3.017 18.493 o
-12 17 9 10.831 10.148 1.067 147.957 o
-12 17 10 128.469 129.240 2.255 33.099 o
-12 17 11 14.789 13.886 1.138 130.041 o
-12 17 12 66.363 61.964 1.920 45.666 o
-12 17 14 48.087 47.519 2.011 41.609 o
-12 17 15 7.066 6.623 1.158 125.518 o
-12 17 16 0.081 0.467 1.056 150.816 o
-12 17 17 4.142 2.539 1.148 127.749 o
-12 17 18 16.139 17.756 1.432 82.050 o
-12 17 19 7.642 7.883 1.392 86.911 o
-12 17 20 28.888 27.345 1.696 58.490 o
-12 17 22 29.736 32.180 1.625 63.720 o
-12 18 -11 2.423 1.656 1.148 127.749 o
-12 18 -10 3.676 3.616 1.117 134.812 o
-12 18 -9 51.595 49.642 2.133 36.989 o
-12 18 -8 18.297 18.000 1.392 86.911 o
-12 18 -6 11.565 12.860 1.260 106.089 o
-12 18 -5 0.053 0.142 1.087 142.478 o
-12 18 -4 1.360 0.284 1.046 153.759 o
-12 18 -2 47.499 48.149 2.214 34.324 o
-12 18 -1 37.965 39.545 2.062 39.584 o
-12 18 0 9.850 9.792 1.128 132.394 o
-12 18 1 21.916 22.002 1.310 98.025 o
-12 18 2 0.063 0.630 1.016 163.123 o
-12 18 3 7.848 9.691 1.067 147.957 o
-12 18 4 0.978 0.924 0.853 231.183 o
-12 18 5 4.294 3.799 0.914 201.386 o
-12 18 6 0.825 1.544 0.945 188.603 o
-12 18 7 14.783 14.749 1.138 130.041 o
-12 18 8 11.648 11.113 1.107 137.297 o
-12 18 9 34.492 34.903 1.625 63.720 o
-12 18 10 18.289 17.228 1.219 113.280 o
-12 18 11 14.440 12.108 1.148 127.749 o
-12 18 12 0.920 2.123 0.975 177.000 o
-12 18 14 0.004 0.213 0.945 188.603 o
-12 18 15 1.451 2.925 1.128 132.394 o
-12 18 16 0.026 0.589 1.107 137.297 o
-12 18 18 3.027 3.596 1.219 113.280 o
-12 18 19 7.534 8.370 1.270 104.399 o
-12 18 20 2.256 1.310 1.249 107.821 o
-12 18 22 11.067 11.468 1.412 84.428 o
-12 19 -11 22.028 22.520 1.646 62.156 o
-12 19 -10 4.226 3.047 1.107 137.297 o
-12 19 -9 12.778 12.992 1.341 93.620 o
-12 19 -8 10.253 10.432 1.280 102.748 o
-12 19 -7 6.093 4.916 1.188 119.163 o
-12 19 -6 2.302 1.828 1.178 121.227 o
-12 19 -5 6.162 6.115 1.483 76.526 o
-12 19 -4 9.074 7.984 1.341 93.620 o
-12 19 -3 3.221 3.494 1.239 109.596 o
-12 19 -2 1.637 1.605 1.188 119.163 o
-12 19 -1 56.714 55.940 2.316 31.379 o
-12 19 0 0.763 0.701 1.290 101.136 o
-12 19 1 76.591 78.643 2.865 20.512 o
-12 19 2 9.016 7.659 1.229 111.415 o
-12 19 3 219.063 228.432 2.743 22.376 o
-12 19 5 208.660 214.749 2.865 20.512 o
-12 19 7 144.108 146.447 2.367 30.047 o
-12 19 8 48.892 49.987 1.798 52.068 o
-12 19 9 22.777 24.796 1.331 95.054 o
-12 19 10 13.206 12.799 1.158 125.518 o
-12 19 11 6.700 4.510 1.016 163.123 o
-12 19 12 16.000 16.781 1.229 111.415 o
-12 19 13 2.711 2.560 0.995 169.849 o
-12 19 14 11.821 10.442 1.148 127.749 o
-12 19 15 0.099 0.152 1.087 142.478 o
-12 19 16 8.464 7.608 1.270 104.399 o
-12 19 17 8.035 6.125 1.249 107.821 o
-12 19 19 9.276 8.787 1.280 102.748 o
-12 19 20 1.573 2.397 1.260 106.089 o
-12 19 21 30.264 32.942 1.757 54.503 o
-12 19 22 0.143 0.660 1.199 117.152 o
-12 20 -11 0.059 0.295 1.199 117.152 o
-12 20 -10 1.521 0.782 1.026 159.909 o
-12 20 -9 4.940 4.073 1.209 115.192 o
-12 20 -8 0.816 2.468 1.290 101.136 o
-12 20 -7 0.534 0.813 1.239 109.596 o
-12 20 -6 0.123 0.518 1.371 89.505 o
-12 20 -5 2.477 1.869 1.392 86.911 o
-12 20 -4 15.921 14.008 1.483 76.526 o
-12 20 -3 15.758 15.105 1.503 74.472 o
-12 20 -2 13.474 12.474 1.595 66.178 o
-12 20 -1 24.267 25.903 1.910 46.153 o
-12 20 0 30.787 31.987 2.164 35.955 o
-12 20 1 20.184 17.401 1.534 71.542 o
-12 20 2 1.961 3.586 1.392 86.911 o
-12 20 3 23.873 20.357 1.280 102.748 o
-12 20 4 4.236 3.352 0.965 180.746 o
-12 20 5 47.028 53.045 1.991 42.462 o
-12 20 6 0.747 0.254 0.945 188.603 o
-12 20 7 20.659 19.737 1.290 101.136 o
-12 20 8 0.450 1.107 0.975 177.000 o
-12 20 9 25.714 25.740 1.351 92.217 o
-12 20 10 3.238 3.992 1.026 159.909 o
-12 20 11 8.911 7.425 1.087 142.478 o
-12 20 12 36.153 37.584 1.707 57.796 o
-12 20 14 12.164 11.773 1.199 117.152 o
-12 20 15 6.924 7.578 1.270 104.399 o
-12 20 16 0.586 1.503 1.148 127.749 o
-12 20 17 4.536 4.419 1.188 119.163 o
-12 20 18 0.819 0.020 1.117 134.812 o
-12 20 19 13.158 13.205 1.341 93.620 o
-12 20 21 4.277 3.362 1.249 107.821 o
-12 21 -11 46.355 42.958 2.479 27.399 o
-12 21 -10 2.115 2.011 1.290 101.136 o
-12 21 -9 3.838 6.948 1.341 93.620 o
-12 21 -8 18.665 18.945 1.574 67.897 o
-12 21 -6 26.384 24.491 2.275 32.510 o
-12 21 -4 5.472 4.734 1.473 77.585 o
-12 21 -3 9.360 14.353 1.666 60.650 o
-12 21 -2 3.436 2.936 1.392 86.911 o
-12 21 -1 30.202 29.732 1.971 43.342 o
-12 21 0 0.465 3.271 1.361 90.846 o
-12 21 1 2.280 0.609 1.331 95.054 o
-12 21 2 0.005 0.183 1.341 93.620 o
-12 21 3 106.026 115.120 2.438 28.320 o
-12 21 4 10.632 11.783 1.392 86.911 o
-12 21 5 78.921 83.722 2.235 33.703 o
-12 21 6 2.204 4.175 1.026 159.909 o
-12 21 7 108.081 103.753 2.204 34.641 o
-12 21 8 36.797 40.022 1.778 53.265 o
-12 21 9 57.803 59.922 2.001 42.032 o
-12 21 10 5.881 7.131 1.117 134.812 o
-12 21 11 66.543 69.755 2.082 38.816 o
-12 21 12 1.482 1.767 1.026 159.909 o
-12 21 13 9.965 9.345 1.168 123.344 o
-12 21 14 1.894 2.265 1.056 150.816 o
-12 21 15 3.036 3.322 1.158 125.518 o
-12 21 16 12.054 11.925 1.331 95.054 o
-12 21 18 7.081 7.080 1.229 111.415 o
-12 21 19 3.325 2.133 1.138 130.041 o
-12 21 20 3.845 4.490 1.260 106.089 o
-12 22 -11 4.538 4.195 1.463 78.666 o
-12 22 -10 0.787 0.802 1.249 107.821 o
-12 22 -8 20.052 21.047 2.164 35.955 o
-12 22 -7 17.858 18.843 2.103 38.069 o
-12 22 -6 0.733 0.173 1.656 61.396 o
-12 22 -5 0.307 0.061 1.666 60.650 o
-12 22 -3 3.919 4.744 1.473 77.585 o
-12 22 -2 37.696 37.066 2.458 27.854 o
-12 22 -1 7.970 8.969 1.574 67.897 o
-12 22 0 22.768 22.500 1.849 49.246 o
-12 22 1 0.868 0.467 1.361 90.846 o
-12 22 2 22.050 22.104 1.625 63.720 o
-12 22 3 10.312 9.833 1.412 84.428 o
-12 22 4 0.769 0.528 1.199 117.152 o
-12 22 5 22.815 21.921 1.503 74.472 o
-12 22 6 5.763 5.404 1.219 113.280 o
-12 22 7 2.461 2.692 1.016 163.123 o
-12 22 8 11.499 12.494 1.188 119.163 o
-12 22 11 0.880 2.011 1.046 153.759 o
-12 22 13 3.671 3.393 1.087 142.478 o
-12 22 14 6.871 7.883 1.128 132.394 o
-12 22 15 14.910 14.241 1.351 92.217 o
-12 22 16 1.004 0.559 1.117 134.812 o
-12 22 17 0.012 0.254 1.087 142.478 o
-12 22 18 1.460 1.331 1.107 137.297 o
-12 23 -11 5.618 6.714 1.950 44.250 o
-12 23 -10 8.533 7.588 1.392 86.911 o
-12 23 -9 1.956 1.473 1.656 61.396 o
-12 23 -8 22.749 23.983 2.235 33.703 o
-12 23 -6 3.642 3.311 1.696 58.490 o
-12 23 -4 4.583 3.017 1.483 76.526 o
-12 23 -3 1.120 0.691 1.392 86.911 o
-12 23 -2 3.233 2.905 1.442 80.898 o
-12 23 -1 2.702 0.792 1.432 82.050 o
-12 23 0 36.389 38.946 2.570 25.484 o
-12 23 2 105.186 101.112 3.271 15.733 o
-12 23 4 34.832 36.467 1.879 47.662 o
-12 23 6 91.146 91.645 2.468 27.625 o
-12 23 7 4.813 5.231 1.249 107.821 o
-12 23 8 23.265 22.703 1.564 68.782 o
-12 23 9 11.873 13.368 1.229 111.415 o
-12 23 10 0.362 0.091 0.995 169.849 o
-12 23 11 14.141 13.053 1.229 111.415 o
-12 23 13 4.545 5.292 1.087 142.478 o
-12 23 14 1.708 1.757 1.026 159.909 o
-12 23 15 0.872 1.950 1.107 137.297 o
-12 23 16 18.431 17.563 1.392 86.911 o
-12 23 17 2.313 1.442 1.107 137.297 o
-12 23 18 16.533 16.060 1.371 89.505 o
-12 24 -9 0.108 1.767 2.032 40.781 o
-12 24 -8 1.353 2.956 2.529 26.310 o
-12 24 -7 10.823 11.814 2.072 39.197 o
-12 24 -5 1.449 2.052 1.676 59.917 o
-12 24 -4 5.139 5.069 1.747 55.139 o
-12 24 -3 26.787 25.720 1.900 46.648 o
-12 24 -2 20.542 22.825 1.889 47.151 o
-12 24 -1 33.898 34.892 2.306 31.657 o
-12 24 0 46.185 50.130 2.834 20.956 o
-12 24 1 5.703 5.424 1.960 43.793 o
-12 24 2 21.133 21.210 1.981 42.899 o
-12 24 3 2.960 2.093 1.168 123.344 o
-12 24 4 2.575 1.341 1.188 119.163 o
-12 24 5 37.454 39.047 2.072 39.197 o
-12 24 6 0.769 3.352 1.199 117.152 o
-12 24 7 1.066 2.235 1.188 119.163 o
-12 24 8 0.164 0.213 1.158 125.518 o
-12 24 9 0.026 0.386 1.148 127.749 o
-12 24 10 0.184 0.244 1.128 132.394 o
-12 24 11 4.544 4.276 1.067 147.957 o
-12 24 12 0.588 4.226 1.067 147.957 o
-12 24 13 9.442 8.797 1.158 125.518 o
-12 24 15 25.885 26.919 1.514 73.475 o
-12 24 16 4.472 4.713 1.148 127.749 o
-12 24 17 0.218 0.904 1.067 147.957 o
-12 25 -8 5.612 7.811 2.641 24.131 o
-12 25 -7 8.459 8.807 2.732 22.543 o
-12 25 -6 1.452 0.813 2.458 27.854 o
-12 25 -5 0.416 2.133 2.418 28.798 o
-12 25 -4 0.345 2.925 2.560 25.687 o
-12 25 -3 20.213 18.995 1.828 50.347 o
-12 25 -2 0.003 0.447 1.371 89.505 o
-12 25 0 9.954 9.609 2.072 39.197 o
-12 25 2 25.912 24.988 1.767 53.879 o
-12 25 3 26.849 27.904 1.686 59.197 o
-12 25 4 7.887 9.274 1.280 102.748 o
-12 25 5 4.938 4.144 1.199 117.152 o
-12 25 6 29.273 28.981 1.615 64.524 o
-12 25 7 31.265 31.480 1.767 53.879 o
-12 25 8 46.503 46.178 2.164 35.955 o
-12 25 9 0.294 0.051 1.128 132.394 o
-12 25 10 1.742 0.904 1.128 132.394 o
-12 25 11 4.974 5.546 1.219 113.280 o
-12 25 12 1.359 0.884 1.128 132.394 o
-12 25 13 7.546 7.618 1.158 125.518 o
-12 25 14 4.377 4.266 1.056 150.816 o
-12 25 15 2.502 3.962 1.117 134.812 o
-12 26 -6 18.560 20.671 3.190 16.545 o
-12 26 -5 5.109 4.937 2.539 26.100 o
-12 26 -4 5.655 5.546 2.590 25.086 o
-12 26 -3 7.502 9.945 2.032 40.781 o
-12 26 -2 57.648 67.124 3.626 12.799 o
-12 26 -1 33.878 31.683 2.611 24.697 o
-12 26 0 4.756 5.699 1.605 65.343 o
-12 26 1 1.291 0.457 1.361 90.846 o
-12 26 2 15.509 12.951 1.524 72.499 o
-12 26 3 0.103 0.041 1.239 109.596 o
-12 26 4 4.015 3.626 1.148 127.749 o
-12 26 5 1.666 1.331 1.128 132.394 o
-12 26 6 18.790 16.436 1.412 84.428 o
-12 26 8 4.053 4.409 1.199 117.152 o
-12 26 9 13.896 15.420 1.392 86.911 o
-12 26 10 0.750 1.310 1.128 132.394 o
-12 26 11 5.048 4.561 1.199 117.152 o
-12 26 12 23.756 22.520 1.493 75.488 o
-12 26 13 9.076 8.817 1.260 106.089 o
-12 27 -4 3.022 2.255 2.468 27.625 o
-12 27 -3 0.193 4.246 2.367 30.047 o
-12 27 -2 4.695 4.480 1.828 50.347 o
-12 27 -1 23.521 26.299 2.428 28.557 o
-12 27 0 10.396 16.090 2.194 34.963 o
-12 27 1 2.154 2.539 1.595 66.178 o
-12 27 2 1.056 0.772 1.432 82.050 o
-12 27 3 5.051 5.485 1.574 67.897 o
-12 27 4 4.290 4.195 1.280 102.748 o
-12 27 6 2.204 1.767 1.128 132.394 o
-12 27 7 8.398 8.137 1.260 106.089 o
-12 27 9 2.568 2.316 1.138 130.041 o
-12 27 10 18.295 17.929 1.412 84.428 o
-12 27 11 5.399 5.262 1.188 119.163 o
-12 28 0 3.569 3.606 1.828 50.347 o
-12 28 1 1.116 0.102 1.686 59.197 o
-12 28 4 2.688 2.651 1.239 109.596 o
-11 0 -9 12.070 10.920 1.026 159.909 o
-11 0 -7 580.046 583.980 3.697 12.312 o
-11 0 -5 15.135 16.019 0.924 196.985 o
-11 0 -3 233.082 259.901 3.372 14.799 o
-11 0 -1 24.337 24.135 3.535 13.470 o
-11 0 1 663.210 651.104 10.219 1.612 o
-11 0 3 1789.380 1769.990 16.497 0.619 o
-11 0 5 2.688 0.366 1.869 48.181 o
-11 0 7 1669.220 1683.300 16.537 0.615 o
-11 0 9 138.004 140.891 2.611 24.697 o
-11 0 11 327.103 328.935 3.769 11.851 o
-11 0 13 103.740 99.802 2.763 22.048 o
-11 0 15 75.478 74.519 2.783 21.728 o
-11 0 17 141.520 143.847 3.657 12.587 o
-11 0 19 92.431 102.301 3.515 13.626 o
-11 0 21 250.151 261.598 4.815 7.260 o
-11 0 23 30.837 25.029 3.261 15.831 o
-11 0 25 46.447 47.112 4.845 7.169 o
-11 0 27 5.635 7.690 2.245 33.399 o
-11 1 -10 54.814 54.284 1.260 106.089 o
-11 1 -9 3.032 2.905 0.640 410.992 o
-11 1 -8 248.130 251.754 1.930 45.186 o
-11 1 -7 151.398 155.112 1.483 76.526 o
-11 1 -6 650.712 657.940 2.458 27.854 o
-11 1 -5 132.693 136.340 1.361 90.846 o
-11 1 -4 28.068 26.868 1.016 163.123 o
-11 1 -3 366.811 389.527 2.712 22.882 o
-11 1 -2 232.695 233.237 5.709 5.165 o
-11 1 -1 338.537 340.139 6.521 3.958 o
-11 1 0 4.271 4.134 1.544 70.604 o
-11 1 1 1130.860 1096.460 9.234 1.974 o
-11 1 2 144.215 141.480 3.779 11.788 o
-11 1 3 1.876 1.696 1.310 98.025 o
-11 1 4 613.196 635.115 7.182 3.263 o
-11 1 5 457.508 468.078 6.308 4.230 o
-11 1 6 10.211 7.690 1.666 60.650 o
-11 1 7 426.512 424.795 6.440 4.058 o
-11 1 8 1417.170 1414.290 11.722 1.225 o
-11 1 9 88.373 89.705 1.879 47.662 o
-11 1 10 679.266 705.175 3.586 13.091 o
-11 1 11 109.501 105.307 1.818 50.911 o
-11 1 12 351.041 361.481 2.580 25.284 o
-11 1 13 8.828 8.411 0.823 248.625 o
-11 1 14 176.924 185.931 2.448 28.085 o
-11 1 15 3.374 3.281 0.955 184.612 o
-11 1 16 325.437 322.098 3.179 16.651 o
-11 1 17 17.271 15.328 1.290 101.136 o
-11 1 18 25.307 21.809 1.422 83.226 o
-11 1 19 26.516 23.841 1.514 73.475 o
-11 1 20 4.652 5.434 1.219 113.280 o
-11 1 22 9.241 6.775 1.920 45.666 o
-11 1 24 36.508 33.745 2.255 33.099 o
-11 1 25 7.825 7.832 1.767 53.879 o
-11 1 26 36.808 35.289 2.194 34.963 o
-11 1 27 1.408 1.666 1.432 82.050 o
-11 1 28 1.074 1.503 1.422 83.226 o
-11 2 -10 1.491 0.315 0.609 453.119 o
-11 2 -9 57.953 57.951 1.178 121.227 o
-11 2 -8 4.784 4.490 0.599 468.609 o
-11 2 -7 51.393 50.211 1.077 145.179 o
-11 2 -6 17.859 17.654 0.670 374.479 o
-11 2 -5 4.426 3.190 0.528 603.265 o
-11 2 -4 231.919 234.202 1.707 57.796 o
-11 2 -3 121.532 119.041 1.534 71.542 o
-11 2 -2 4.405 5.658 1.260 106.089 o
-11 2 -1 11.768 14.181 2.225 34.012 o
-11 2 2 291.934 291.706 5.262 6.079 o
-11 2 3 503.796 484.757 6.887 3.549 o
-11 2 4 13.504 13.845 1.950 44.250 o
-11 2 5 150.308 146.427 4.307 9.074 o
-11 2 6 807.382 818.172 8.929 2.111 o
-11 2 7 74.249 74.823 3.555 13.316 o
-11 2 8 47.002 50.119 2.946 19.396 o
-11 2 9 203.034 211.752 2.804 21.414 o
-11 2 10 235.777 241.576 2.580 25.284 o
-11 2 11 372.149 364.345 2.814 21.260 o
-11 2 12 2.551 2.265 0.660 386.090 o
-11 2 13 344.346 349.667 2.387 29.538 o
-11 2 14 0.662 0.396 0.660 386.090 o
-11 2 15 2.248 1.514 0.701 342.623 o
-11 2 16 160.604 164.995 1.981 42.899 o
-11 2 17 6.446 5.678 0.985 173.369 o
-11 2 18 5.590 5.150 1.067 147.957 o
-11 2 19 6.386 5.617 1.209 115.192 o
-11 2 20 148.688 146.183 2.824 21.107 o
-11 2 21 21.432 22.256 1.544 70.604 o
-11 2 22 13.524 13.744 2.042 40.376 o
-11 2 24 11.838 7.253 1.727 56.444 o
-11 2 25 12.463 11.397 1.849 49.246 o
-11 2 26 2.487 2.814 1.635 62.931 o
-11 2 27 1.540 0.813 1.392 86.911 o
-11 2 28 1.493 1.900 1.412 84.428 o
-11 3 -10 11.811 10.199 0.792 268.118 o
-11 3 -9 15.516 15.460 0.802 261.373 o
-11 3 -8 78.836 78.816 1.321 96.522 o
-11 3 -7 300.414 296.409 1.920 45.666 o
-11 3 -6 125.210 127.787 1.321 96.522 o
-11 3 -5 121.752 118.299 1.422 83.226 o
-11 3 -4 26.225 24.897 0.935 192.726 o
-11 3 -3 717.769 741.479 3.058 18.005 o
-11 3 -2 36.581 36.487 1.381 88.194 o
-11 3 0 5.991 4.845 1.544 70.604 o
-11 3 1 131.561 136.858 4.043 10.298 o
-11 3 2 173.795 174.940 4.530 8.201 o
-11 3 4 74.193 70.557 3.383 14.710 o
-11 3 5 21.188 25.771 2.336 30.836 o
-11 3 6 285.082 297.465 5.688 5.202 o
-11 3 7 391.832 384.559 6.410 4.097 o
-11 3 8 589.396 560.292 7.314 3.147 o
-11 3 9 555.607 569.058 4.327 8.989 o
-11 3 10 273.112 276.672 2.499 26.955 o
-11 3 11 452.336 454.233 2.986 18.872 o
-11 3 12 7.808 6.806 0.762 289.996 o
-11 3 13 169.608 175.062 1.971 43.342 o
-11 3 14 73.725 72.934 1.453 79.771 o
-11 3 15 172.454 172.380 1.950 44.250 o
-11 3 16 15.232 12.657 0.894 210.644 o
-11 3 17 0.860 1.321 0.792 268.118 o
-11 3 18 32.241 32.485 1.463 78.666 o
-11 3 19 16.810 16.923 1.239 109.596 o
-11 3 20 0.873 1.737 1.016 163.123 o
-11 3 21 13.033 14.516 1.270 104.399 o
-11 3 22 15.943 16.364 1.554 69.684 o
-11 3 23 0.216 0.000 1.249 107.821 o
-11 3 24 2.214 1.727 1.595 66.178 o
-11 3 25 0.019 0.335 1.544 70.604 o
-11 3 27 1.273 1.219 1.524 72.499 o
-11 3 28 1.062 2.072 1.422 83.226 o
-11 4 -10 1.115 1.615 0.701 342.623 o
-11 4 -9 9.984 8.787 0.802 261.373 o
-11 4 -8 15.202 15.115 0.863 225.776 o
-11 4 -7 4.117 4.723 0.660 386.090 o
-11 4 -6 249.880 244.705 1.778 53.265 o
-11 4 -5 78.537 76.794 1.178 121.227 o
-11 4 -4 0.804 1.442 0.538 580.715 o
-11 4 -3 197.343 195.286 1.605 65.343 o
-11 4 -2 3.839 5.394 0.731 314.666 o
-11 4 -1 333.330 335.100 3.200 16.440 o
-11 4 0 123.584 128.254 4.317 9.031 o
-11 4 1 156.203 153.649 4.134 9.848 o
-11 4 2 137.221 143.004 4.073 10.144 o
-11 4 3 51.364 52.354 2.895 20.083 o
-11 4 4 361.913 354.157 5.831 4.951 o
-11 4 5 2.553 0.853 1.381 88.194 o
-11 4 6 161.637 168.236 4.571 8.055 o
-11 4 8 2.508 1.737 1.148 127.749 o
-11 4 9 4.834 5.648 0.823 248.625 o
-11 4 10 72.571 70.080 1.696 58.490 o
-11 4 11 5.132 3.779 0.701 342.623 o
-11 4 12 183.884 187.932 2.001 42.032 o
-11 4 13 88.854 85.825 1.605 65.343 o
-11 4 14 23.045 22.012 1.056 150.816 o
-11 4 15 103.154 104.820 1.686 59.197 o
-11 4 17 101.319 98.319 1.828 50.347 o
-11 4 18 13.390 13.287 1.006 166.435 o
-11 4 19 106.262 103.865 1.869 48.181 o
-11 4 20 113.579 114.297 1.960 43.793 o
-11 4 21 29.133 27.558 1.381 88.194 o
-11 4 22 14.253 12.088 1.473 77.585 o
-11 4 23 0.576 1.148 1.260 106.089 o
-11 4 24 10.247 10.290 1.483 76.526 o
-11 4 26 1.373 0.802 1.270 104.399 o
-11 4 27 0.543 0.792 1.493 75.488 o
-11 4 28 0.004 0.975 1.483 76.526 o
-11 5 -10 0.048 0.071 0.782 275.127 o
-11 5 -9 23.183 22.500 1.077 145.179 o
-11 5 -8 75.620 81.517 1.514 73.475 o
-11 5 -7 166.652 164.274 1.696 58.490 o
-11 5 -6 52.209 50.881 1.128 132.394 o
-11 5 -5 34.514 35.654 1.016 163.123 o
-11 5 -4 208.967 218.772 1.757 54.503 o
-11 5 -3 233.417 230.951 1.727 56.444 o
-11 5 -2 82.597 87.318 1.392 86.911 o
-11 5 -1 53.110 54.264 1.331 95.054 o
-11 5 0 98.937 102.077 1.940 44.715 o
-11 5 1 3.188 3.017 1.473 77.585 o
-11 5 2 543.545 549.047 7.151 3.291 o
-11 5 3 19.102 17.604 2.011 41.609 o
-11 5 4 151.997 151.089 4.185 9.610 o
-11 5 5 90.841 93.006 3.880 11.179 o
-11 5 6 469.150 469.277 7.405 3.069 o
-11 5 7 378.798 384.976 6.552 3.921 o
-11 5 8 10.982 12.098 1.067 147.957 o
-11 5 9 290.508 288.272 2.529 26.310 o
-11 5 10 25.067 22.215 1.097 139.852 o
-11 5 11 35.966 39.423 1.199 117.152 o
-11 5 12 5.450 6.877 0.742 306.104 o
-11 5 13 60.540 60.369 1.514 73.475 o
-11 5 14 9.884 8.218 0.843 236.787 o
-11 5 15 29.235 30.007 1.249 107.821 o
-11 5 16 2.099 1.168 0.772 282.415 o
-11 5 17 0.139 0.498 0.752 297.887 o
-11 5 19 0.001 0.772 0.833 242.598 o
-11 5 20 19.698 18.670 1.097 139.852 o
-11 5 21 0.334 0.325 0.894 210.644 o
-11 5 23 25.621 25.740 1.737 55.786 o
-11 5 24 8.255 7.486 1.422 83.226 o
-11 5 25 20.625 21.626 1.707 57.796 o
-11 5 27 4.486 5.140 1.341 93.620 o
-11 5 28 0.391 0.325 1.585 67.029 o
-11 6 -10 208.742 206.511 2.387 29.538 o
-11 6 -9 120.870 115.628 1.900 46.648 o
-11 6 -8 2.153 1.747 0.681 363.384 o
-11 6 -7 8.361 8.380 0.721 323.592 o
-11 6 -6 27.328 27.213 0.965 180.746 o
-11 6 -5 172.439 165.950 1.615 64.524 o
-11 6 -4 136.144 136.370 1.402 85.656 o
-11 6 -3 173.078 172.350 1.595 66.178 o
-11 6 -2 0.801 0.416 0.579 502.071 o
-11 6 -1 158.656 163.919 1.707 57.796 o
-11 6 0 121.023 119.874 1.554 69.684 o
-11 6 1 422.697 426.735 2.915 19.804 o
-11 6 2 169.059 167.972 2.357 30.307 o
-11 6 3 514.279 508.273 4.896 7.021 o
-11 6 4 258.533 265.173 4.327 8.989 o
-11 6 5 165.590 167.220 3.129 17.195 o
-11 6 6 240.284 248.575 3.261 15.831 o
-11 6 7 165.071 161.420 2.255 33.099 o
-11 6 8 123.995 123.378 1.747 55.139 o
-11 6 9 7.748 9.020 0.802 261.373 o
-11 6 10 210.013 214.383 1.971 43.342 o
-11 6 11 16.097 16.090 0.782 275.127 o
-11 6 12 309.664 310.112 2.326 31.106 o
-11 6 13 56.008 51.653 1.381 88.194 o
-11 6 14 11.954 12.880 0.863 225.776 o
-11 6 15 132.162 129.351 1.828 50.347 o
-11 6 16 3.218 2.103 0.802 261.373 o
-11 6 17 260.028 263.792 2.600 24.891 o
-11 6 18 0.555 0.345 0.813 254.880 o
-11 6 19 215.340 219.523 2.377 29.791 o
-11 6 20 17.332 15.999 1.077 145.179 o
-11 6 21 195.757 196.963 2.397 29.288 o
-11 6 22 22.564 19.910 1.249 107.821 o
-11 6 23 27.724 27.000 1.524 72.499 o
-11 6 24 0.280 0.813 1.300 99.562 o
-11 6 25 34.822 35.776 2.153 36.295 o
-11 6 26 0.098 0.782 1.280 102.748 o
-11 6 27 0.051 0.203 1.493 75.488 o
-11 7 -10 83.812 81.812 1.828 50.347 o
-11 7 -9 36.236 40.845 1.524 72.499 o
-11 7 -8 28.687 26.411 1.158 125.518 o
-11 7 -7 0.677 1.209 0.670 374.479 o
-11 7 -6 388.800 395.825 2.225 34.012 o
-11 7 -5 124.938 126.751 1.432 82.050 o
-11 7 -4 438.811 436.314 2.214 34.324 o
-11 7 -3 1.070 0.975 0.518 627.155 o
-11 7 -2 701.439 704.240 2.885 20.224 o
-11 7 -1 102.523 103.753 1.514 73.475 o
-11 7 0 832.658 847.132 3.413 14.449 o
-11 7 1 614.440 617.512 2.895 20.083 o
-11 7 2 737.517 740.209 3.565 13.240 o
-11 7 3 136.148 134.725 1.889 47.151 o
-11 7 4 278.010 284.615 2.539 26.100 o
-11 7 5 50.292 50.617 1.432 82.050 o
-11 7 6 33.029 29.610 1.168 123.344 o
-11 7 7 218.830 217.908 2.133 36.989 o
-11 7 8 0.907 0.518 0.660 386.090 o
-11 7 9 97.423 94.510 1.554 69.684 o
-11 7 10 67.205 65.153 1.331 95.054 o
-11 7 11 23.041 20.803 0.863 225.776 o
-11 7 12 25.835 26.025 1.077 145.179 o
-11 7 13 138.123 145.350 1.849 49.246 o
-11 7 14 1.870 1.798 0.681 363.384 o
-11 7 15 20.486 19.513 1.046 153.759 o
-11 7 16 49.606 47.234 1.564 68.782 o
-11 7 17 2.838 2.184 0.863 225.776 o
-11 7 19 21.716 20.834 1.128 132.394 o
-11 7 20 8.808 9.223 0.995 169.849 o
-11 7 21 0.150 0.701 0.904 205.937 o
-11 7 22 5.348 4.429 1.026 159.909 o
-11 7 23 12.877 14.150 1.341 93.620 o
-11 7 26 7.358 6.684 1.686 59.197 o
-11 7 27 1.217 1.229 1.514 73.475 o
-11 7 28 0.328 0.802 1.453 79.771 o
-11 8 -10 67.492 67.428 1.788 52.661 o
-11 8 -9 6.037 5.628 0.894 210.644 o
-11 8 -8 6.839 5.526 0.813 254.880 o
-11 8 -7 51.669 52.831 1.361 90.846 o
-11 8 -6 8.206 9.142 0.701 342.623 o
-11 8 -5 0.210 0.731 0.559 539.249 o
-11 8 -4 31.481 29.052 1.006 166.435 o
-11 8 -3 121.862 124.648 1.422 83.226 o
-11 8 -2 25.477 23.770 0.935 192.726 o
-11 8 -1 93.599 91.726 1.422 83.226 o
-11 8 0 181.205 180.019 1.920 45.666 o
-11 8 1 260.320 265.579 2.204 34.641 o
-11 8 2 546.605 547.777 3.281 15.635 o
-11 8 3 208.573 207.019 2.174 35.620 o
-11 8 4 386.697 384.661 2.773 21.887 o
-11 8 5 113.284 114.318 1.524 72.499 o
-11 8 6 16.149 15.481 0.792 268.118 o
-11 8 7 22.174 22.713 1.046 153.759 o
-11 8 8 4.843 4.155 0.650 398.249 o
-11 8 9 120.725 120.991 1.361 90.846 o
-11 8 10 141.142 148.885 1.585 67.029 o
-11 8 11 0.235 0.071 0.538 580.715 o
-11 8 12 173.910 169.536 1.727 56.444 o
-11 8 13 16.035 13.815 0.802 261.373 o
-11 8 14 164.922 162.476 1.808 51.484 o
-11 8 15 168.909 169.363 1.869 48.181 o
-11 8 16 239.789 248.616 2.296 31.937 o
-11 8 17 156.117 148.794 1.981 42.899 o
-11 8 18 180.215 180.364 2.153 36.295 o
-11 8 19 308.912 303.428 2.509 26.738 o
-11 8 20 110.180 112.773 2.011 41.609 o
-11 8 21 57.956 53.238 1.798 52.068 o
-11 8 22 62.389 66.626 1.971 43.342 o
-11 8 23 35.950 35.014 1.971 43.342 o
-11 8 24 35.162 33.704 1.981 42.899 o
-11 8 25 9.532 11.753 1.483 76.526 o
-11 8 26 9.411 8.502 1.463 78.666 o
-11 9 -10 50.996 53.715 1.727 56.444 o
-11 9 -9 59.236 57.971 1.707 57.796 o
-11 9 -8 76.561 75.331 1.635 62.931 o
-11 9 -7 158.238 162.974 1.910 46.153 o
-11 9 -6 71.381 67.662 1.371 89.505 o
-11 9 -5 469.219 459.809 2.489 27.176 o
-11 9 -4 22.558 21.951 0.853 231.183 o
-11 9 -3 459.393 474.224 2.570 25.484 o
-11 9 -2 151.888 150.520 1.646 62.156 o
-11 9 -1 264.008 264.025 2.001 42.032 o
-11 9 0 132.007 129.402 1.605 65.343 o
-11 9 1 380.567 387.851 2.570 25.484 o
-11 9 2 31.893 32.556 1.168 123.344 o
-11 9 3 861.863 870.241 3.819 11.538 o
-11 9 4 26.365 28.310 1.077 145.179 o
-11 9 5 226.528 227.761 1.930 45.186 o
-11 9 6 100.407 103.123 1.432 82.050 o
-11 9 7 59.602 60.206 1.158 125.518 o
-11 9 8 59.381 61.740 1.138 130.041 o
-11 9 9 53.478 52.293 1.199 117.152 o
-11 9 10 49.323 49.053 1.178 121.227 o
-11 9 11 115.359 118.797 1.463 78.666 o
-11 9 12 8.672 7.029 0.660 386.090 o
-11 9 13 299.297 298.654 2.235 33.703 o
-11 9 14 0.167 0.142 0.691 352.774 o
-11 9 15 66.737 66.717 1.483 76.526 o
-11 9 16 35.096 37.757 1.290 101.136 o
-11 9 17 50.266 49.723 1.544 70.604 o
-11 9 18 10.183 11.377 0.955 184.612 o
-11 9 19 19.935 17.756 1.077 145.179 o
-11 9 20 4.955 3.860 0.904 205.937 o
-11 9 21 4.930 4.896 0.965 180.746 o
-11 9 22 12.556 12.860 1.168 123.344 o
-11 9 23 1.457 1.564 1.290 101.136 o
-11 9 24 0.376 0.416 1.310 98.025 o
-11 9 25 0.107 0.884 1.260 106.089 o
-11 9 26 0.309 0.559 1.239 109.596 o
-11 9 27 2.512 2.062 1.331 95.054 o
-11 10 -10 13.560 11.641 1.056 150.816 o
-11 10 -9 126.282 127.117 2.042 40.376 o
-11 10 -8 8.365 7.964 0.884 215.514 o
-11 10 -7 58.283 60.105 1.564 68.782 o
-11 10 -6 8.209 5.567 0.813 254.880 o
-11 10 -5 217.466 214.912 1.879 47.662 o
-11 10 -4 112.479 112.225 1.605 65.343 o
-11 10 -3 182.590 188.410 1.849 49.246 o
-11 10 -2 149.409 145.817 1.666 60.650 o
-11 10 -1 13.866 14.719 0.833 242.598 o
-11 10 0 112.734 114.307 1.585 67.029 o
-11 10 1 25.306 24.958 1.016 163.123 o
-11 10 2 304.180 305.734 2.153 36.295 o
-11 10 3 16.101 16.618 0.792 268.118 o
-11 10 4 175.217 175.214 1.727 56.444 o
-11 10 5 25.659 26.685 1.056 150.816 o
-11 10 6 132.288 132.002 1.595 66.178 o
-11 10 7 34.832 33.999 1.046 153.759 o
-11 10 8 29.315 30.169 1.117 134.812 o
-11 10 9 55.902 53.675 1.249 107.821 o
-11 10 10 98.931 98.319 1.585 67.029 o
-11 10 11 20.426 19.239 0.894 210.644 o
-11 10 12 10.637 12.108 0.742 306.104 o
-11 10 13 72.059 70.852 1.483 76.526 o
-11 10 14 152.341 145.716 1.869 48.181 o
-11 10 15 15.188 17.086 0.924 196.985 o
-11 10 16 118.437 116.623 1.757 54.503 o
-11 10 17 6.888 4.896 0.843 236.787 o
-11 10 18 225.108 228.117 2.590 25.086 o
-11 10 19 5.781 5.942 1.006 166.435 o
-11 10 20 197.509 202.062 2.438 28.320 o
-11 10 21 3.952 3.068 0.955 184.612 o
-11 10 22 19.960 15.918 1.229 111.415 o
-11 10 23 8.167 6.328 1.239 109.596 o
-11 10 24 20.337 19.270 1.432 82.050 o
-11 10 25 6.678 6.115 1.381 88.194 o
-11 10 26 4.111 3.951 1.321 96.522 o
-11 11 -10 22.375 18.934 1.158 125.518 o
-11 11 -9 83.039 82.665 1.808 51.484 o
-11 11 -8 2.128 2.052 0.823 248.625 o
-11 11 -7 143.327 141.886 2.082 38.816 o
-11 11 -6 44.918 40.164 1.493 75.488 o
-11 11 -5 15.680 16.689 0.894 210.644 o
-11 11 -4 328.373 341.673 2.397 29.288 o
-11 11 -3 601.811 580.384 2.956 19.263 o
-11 11 -2 9.953 8.076 0.742 306.104 o
-11 11 -1 82.340 83.691 1.524 72.499 o
-11 11 1 1131.000 1147.470 4.104 9.994 o
-11 11 2 34.342 32.820 1.117 134.812 o
-11 11 3 129.998 130.611 1.635 62.931 o
-11 11 5 121.556 118.117 1.595 66.178 o
-11 11 6 73.102 69.369 1.260 106.089 o
-11 11 7 37.724 38.793 1.128 132.394 o
-11 11 8 1.010 1.839 0.681 363.384 o
-11 11 9 147.187 153.730 1.747 55.139 o
-11 11 10 73.707 78.897 1.544 70.604 o
-11 11 11 25.366 28.940 1.107 137.297 o
-11 11 12 114.833 111.534 1.707 57.796 o
-11 11 13 248.400 248.270 2.255 33.099 o
-11 11 14 108.585 100.452 1.747 55.139 o
-11 11 15 3.527 2.925 0.823 248.625 o
-11 11 16 10.183 10.971 0.965 180.746 o
-11 11 18 85.553 85.032 1.971 43.342 o
-11 11 19 17.652 20.113 1.239 109.596 o
-11 11 20 0.761 2.621 0.985 173.369 o
-11 11 22 10.574 10.483 1.158 125.518 o
-11 11 23 7.444 6.328 1.249 107.821 o
-11 11 24 1.455 1.574 1.158 125.518 o
-11 11 25 0.637 0.559 1.117 134.812 o
-11 11 26 3.644 3.454 1.321 96.522 o
-11 12 -10 44.803 43.049 1.920 45.666 o
-11 12 -9 54.124 56.996 1.666 60.650 o
-11 12 -8 8.254 6.491 0.955 184.612 o
-11 12 -7 4.701 4.825 0.894 210.644 o
-11 12 -6 60.760 57.149 1.646 62.156 o
-11 12 -5 0.006 0.457 0.721 323.592 o
-11 12 -4 152.810 148.966 1.828 50.347 o
-11 12 -3 57.057 56.641 1.392 86.911 o
-11 12 -2 551.060 551.566 2.925 19.667 o
-11 12 -1 98.363 94.885 1.625 63.720 o
-11 12 0 32.965 30.088 1.188 119.163 o
-11 12 1 124.257 124.922 1.849 49.246 o
-11 12 2 154.315 151.465 1.737 55.786 o
-11 12 3 266.832 267.367 2.143 36.639 o
-11 12 5 51.539 51.856 1.239 109.596 o
-11 12 6 4.841 4.520 0.630 424.357 o
-11 12 7 5.160 4.805 0.691 352.774 o
-11 12 8 99.159 102.006 1.757 54.503 o
-11 12 9 71.646 72.934 1.534 71.542 o
-11 12 10 86.320 83.204 1.615 64.524 o
-11 12 11 0.434 0.681 0.701 342.623 o
-11 12 12 74.504 67.439 1.686 59.197 o
-11 12 13 114.968 121.377 2.194 34.963 o
-11 12 14 38.480 41.150 1.757 54.503 o
-11 12 15 1.008 0.223 0.843 236.787 o
-11 12 16 86.933 82.350 1.767 53.879 o
-11 12 17 46.476 44.827 1.625 63.720 o
-11 12 18 115.488 109.726 2.153 36.295 o
-11 12 19 34.554 36.558 1.646 62.156 o
-11 12 20 207.230 215.257 2.692 23.229 o
-11 12 21 60.400 63.639 1.981 42.899 o
-11 12 22 11.184 11.082 1.188 119.163 o
-11 12 23 10.214 10.869 1.331 95.054 o
-11 12 24 10.133 10.767 1.300 99.562 o
-11 12 25 14.533 13.886 1.361 90.846 o
-11 12 26 0.501 0.142 1.107 137.297 o
-11 13 -10 85.014 83.336 2.204 34.641 o
-11 13 -9 0.142 0.640 0.985 173.369 o
-11 13 -8 104.986 99.426 2.174 35.620 o
-11 13 -7 42.342 43.852 1.646 62.156 o
-11 13 -6 154.261 160.343 2.174 35.620 o
-11 13 -5 88.749 80.877 1.635 62.931 o
-11 13 -4 110.027 108.426 1.737 55.786 o
-11 13 -3 207.564 206.318 2.093 38.440 o
-11 13 -2 382.373 390.441 2.753 22.211 o
-11 13 -1 9.893 7.862 0.833 242.598 o
-11 13 0 3.496 1.798 0.650 398.249 o
-11 13 1 11.332 8.634 0.802 261.373 o
-11 13 2 536.056 536.624 2.732 22.543 o
-11 13 3 17.556 17.045 0.884 215.514 o
-11 13 4 35.275 33.369 1.219 113.280 o
-11 13 5 52.103 50.363 1.249 107.821 o
-11 13 6 7.840 7.222 0.742 306.104 o
-11 13 7 25.328 23.566 1.036 156.789 o
-11 13 8 81.873 78.887 1.676 59.917 o
-11 13 9 91.049 93.016 1.686 59.197 o
-11 13 10 26.639 21.677 1.067 147.957 o
-11 13 11 8.446 8.919 0.914 201.386 o
-11 13 12 277.778 283.010 2.672 23.583 o
-11 13 13 7.997 7.456 0.945 188.603 o
-11 13 14 1.281 0.498 0.935 192.726 o
-11 13 15 2.408 0.894 0.965 180.746 o
-11 13 16 26.919 22.794 1.260 106.089 o
-11 13 17 2.372 2.438 0.904 205.937 o
-11 13 18 9.224 9.162 1.026 159.909 o
-11 13 20 28.597 27.802 1.432 82.050 o
-11 13 21 0.056 1.290 0.995 169.849 o
-11 13 22 1.276 1.260 1.026 159.909 o
-11 13 24 9.572 10.412 1.290 101.136 o
-11 13 25 2.333 3.078 1.178 121.227 o
-11 14 -10 1.330 0.995 1.036 156.789 o
-11 14 -9 66.237 68.241 2.082 38.816 o
-11 14 -8 139.710 136.208 2.438 28.320 o
-11 14 -7 16.195 15.156 1.229 111.415 o
-11 14 -5 0.526 0.731 0.752 297.887 o
-11 14 -4 44.824 44.329 1.432 82.050 o
-11 14 -3 3.186 3.708 0.772 282.415 o
-11 14 -2 6.771 5.109 0.833 242.598 o
-11 14 0 57.610 61.344 1.381 88.194 o
-11 14 1 10.561 9.945 0.833 242.598 o
-11 14 2 148.998 150.988 1.727 56.444 o
-11 14 3 160.152 165.605 1.788 52.661 o
-11 14 4 134.372 133.110 1.585 67.029 o
-11 14 5 19.248 17.695 0.863 225.776 o
-11 14 6 4.040 3.169 0.711 332.904 o
-11 14 7 34.985 36.132 1.310 98.025 o
-11 14 8 12.487 10.696 0.985 173.369 o
-11 14 9 14.559 11.763 0.955 184.612 o
-11 14 10 16.657 17.502 1.056 150.816 o
-11 14 11 17.382 15.613 1.046 153.759 o
-11 14 12 0.310 0.995 0.833 242.598 o
-11 14 13 135.359 132.399 2.174 35.620 o
-11 14 14 152.810 142.404 2.438 28.320 o
-11 14 15 52.270 57.372 1.991 42.462 o
-11 14 16 5.451 5.424 1.026 159.909 o
-11 14 17 65.702 65.397 1.981 42.899 o
-11 14 18 7.125 7.395 1.117 134.812 o
-11 14 19 58.536 61.760 2.164 35.955 o
-11 14 20 19.134 17.268 1.371 89.505 o
-11 14 21 19.756 17.248 1.260 106.089 o
-11 14 22 8.439 8.502 1.117 134.812 o
-11 14 24 1.381 0.995 1.128 132.394 o
-11 14 25 9.210 8.858 1.270 104.399 o
-11 15 -10 3.038 2.011 1.107 137.297 o
-11 15 -9 7.009 5.302 1.138 130.041 o
-11 15 -8 1.498 1.463 1.036 156.789 o
-11 15 -7 159.123 161.166 2.560 25.687 o
-11 15 -6 83.492 78.308 2.052 39.977 o
-11 15 -5 28.987 25.771 1.249 107.821 o
-11 15 -4 182.191 182.406 2.123 37.344 o
-11 15 -3 50.204 52.486 1.635 62.931 o
-11 15 -2 144.543 145.441 2.093 38.440 o
-11 15 -1 19.547 18.355 1.046 153.759 o
-11 15 0 231.250 230.453 2.357 30.307 o
-11 15 1 2.261 2.621 0.782 275.127 o
-11 15 2 405.074 404.906 2.692 23.229 o
-11 15 3 173.202 168.419 1.818 50.911 o
-11 15 4 2.571 2.458 0.681 363.384 o
-11 15 5 5.153 4.561 0.742 306.104 o
-11 15 6 26.231 24.846 1.107 137.297 o
-11 15 7 116.785 116.115 2.082 38.816 o
-11 15 8 16.241 12.687 0.985 173.369 o
-11 15 9 58.508 55.188 1.635 62.931 o
-11 15 10 140.576 142.618 2.164 35.955 o
-11 15 11 231.523 232.637 2.600 24.891 o
-11 15 12 115.577 118.076 2.113 37.704 o
-11 15 13 35.940 33.724 1.574 67.897 o
-11 15 14 0.299 0.620 0.975 177.000 o
-11 15 15 114.764 112.296 2.367 30.047 o
-11 15 16 37.517 40.601 1.910 46.153 o
-11 15 17 8.378 7.192 1.117 134.812 o
-11 15 18 12.919 12.423 1.188 119.163 o
-11 15 19 2.089 1.493 1.107 137.297 o
-11 15 20 9.931 8.888 1.290 101.136 o
-11 15 21 10.116 8.441 1.280 102.748 o
-11 15 22 2.977 3.362 1.158 125.518 o
-11 15 24 5.167 6.013 1.402 85.656 o
-11 15 25 17.938 20.285 1.483 76.526 o
-11 16 -10 26.462 23.566 1.453 79.771 o
-11 16 -9 24.163 22.175 1.432 82.050 o
-11 16 -8 240.653 235.349 2.997 18.744 o
-11 16 -7 4.717 5.688 1.107 137.297 o
-11 16 -6 4.997 3.748 1.046 153.759 o
-11 16 -5 14.390 12.880 1.077 145.179 o
-11 16 -4 41.050 36.355 1.656 61.396 o
-11 16 -3 30.427 29.976 1.514 73.475 o
-11 16 -2 2.382 0.640 0.813 254.880 o
-11 16 -1 1.110 0.559 0.802 261.373 o
-11 16 0 54.687 53.492 1.595 66.178 o
-11 16 1 5.173 5.688 0.863 225.776 o
-11 16 2 238.631 238.610 2.225 34.012 o
-11 16 3 14.375 11.539 0.823 248.625 o
-11 16 5 2.567 2.682 0.742 306.104 o
-11 16 6 131.708 131.749 2.011 41.609 o
-11 16 7 25.658 26.604 1.432 82.050 o
-11 16 8 47.995 48.626 1.635 62.931 o
-11 16 9 8.774 8.563 0.975 177.000 o
-11 16 10 85.694 82.980 1.930 45.186 o
-11 16 12 16.313 15.948 1.138 130.041 o
-11 16 13 18.322 15.755 1.148 127.749 o
-11 16 14 51.468 52.639 1.981 42.899 o
-11 16 15 0.443 1.574 1.036 156.789 o
-11 16 16 39.586 39.535 2.001 42.032 o
-11 16 17 4.168 3.941 1.036 156.789 o
-11 16 18 37.886 40.164 1.818 50.911 o
-11 16 19 46.580 51.115 2.021 41.192 o
-11 16 20 17.259 18.873 1.453 79.771 o
-11 16 21 13.279 13.449 1.331 95.054 o
-11 16 22 8.961 10.036 1.280 102.748 o
-11 16 23 2.614 2.306 1.331 95.054 o
-11 16 24 8.248 8.776 1.463 78.666 o
-11 17 -10 50.749 52.202 2.103 38.069 o
-11 17 -9 12.145 11.682 1.270 104.399 o
-11 17 -7 166.648 164.924 2.651 23.946 o
-11 17 -6 4.174 2.286 1.046 153.759 o
-11 17 -5 45.337 44.126 1.747 55.139 o
-11 17 -4 19.901 17.289 1.249 107.821 o
-11 17 -3 116.525 116.034 2.265 32.802 o
-11 17 -2 0.002 0.447 0.935 192.726 o
-11 17 -1 21.332 19.757 1.249 107.821 o
-11 17 0 27.447 25.618 1.178 121.227 o
-11 17 1 25.246 25.354 1.239 109.596 o
-11 17 2 6.076 5.231 0.752 297.887 o
-11 17 3 0.833 0.538 0.711 332.904 o
-11 17 4 11.367 12.281 0.904 205.937 o
-11 17 5 9.689 8.543 0.853 231.183 o
-11 17 6 5.175 6.074 0.914 201.386 o
-11 17 7 75.750 77.617 2.001 42.032 o
-11 17 8 29.385 25.415 1.300 99.562 o
-11 17 9 127.928 124.861 2.174 35.620 o
-11 17 10 25.672 25.608 1.270 104.399 o
-11 17 11 184.603 183.249 2.479 27.399 o
-11 17 12 97.803 100.350 2.082 38.816 o
-11 17 13 50.367 48.545 1.798 52.068 o
-11 17 14 19.684 17.909 1.341 93.620 o
-11 17 15 92.764 91.168 2.346 30.570 o
-11 17 16 5.640 4.734 1.148 127.749 o
-11 17 17 15.060 14.577 1.331 95.054 o
-11 17 18 0.633 1.097 1.036 156.789 o
-11 17 19 3.825 3.677 1.107 137.297 o
-11 17 21 0.819 0.457 1.117 134.812 o
-11 17 22 2.052 2.143 1.138 130.041 o
-11 17 23 6.474 4.845 1.371 89.505 o
-11 17 24 2.042 1.839 1.310 98.025 o
-11 18 -10 7.245 6.857 1.188 119.163 o
-11 18 -9 5.751 3.423 1.128 132.394 o
-11 18 -7 25.644 26.025 1.473 77.585 o
-11 18 -6 6.633 4.744 1.128 132.394 o
-11 18 -5 37.349 31.815 1.473 77.585 o
-11 18 -4 10.702 10.310 1.199 117.152 o
-11 18 -3 104.341 105.186 2.570 25.484 o
-11 18 -2 16.805 15.176 1.371 89.505 o
-11 18 -1 3.733 3.972 0.995 169.849 o
-11 18 0 0.094 0.518 0.914 201.386 o
-11 18 1 28.748 27.965 1.229 111.415 o
-11 18 2 22.641 22.022 1.056 150.816 o
-11 18 3 200.892 206.155 2.235 33.703 o
-11 18 4 20.105 19.991 1.046 153.759 o
-11 18 5 76.733 73.848 1.696 58.490 o
-11 18 6 12.476 10.585 1.006 166.435 o
-11 18 7 152.895 151.770 2.286 32.222 o
-11 18 8 43.442 42.714 1.727 56.444 o
-11 18 10 15.018 12.464 1.117 134.812 o
-11 18 11 27.720 27.894 1.422 83.226 o
-11 18 12 0.632 0.802 0.914 201.386 o
-11 18 13 0.063 0.030 0.914 201.386 o
-11 18 14 1.925 1.188 1.077 145.179 o
-11 18 15 11.570 8.837 1.229 111.415 o
-11 18 16 1.033 0.782 1.087 142.478 o
-11 18 17 7.167 6.135 1.209 115.192 o
-11 18 18 27.829 27.477 1.635 62.931 o
-11 18 19 2.370 2.286 1.087 142.478 o
-11 18 20 7.883 8.776 1.249 107.821 o
-11 18 21 10.827 11.194 1.300 99.562 o
-11 18 22 3.473 2.621 1.188 119.163 o
-11 18 23 4.499 4.470 1.351 92.217 o
-11 19 -10 2.061 1.940 1.138 130.041 o
-11 19 -9 1.552 1.249 1.117 134.812 o
-11 19 -8 4.878 4.886 1.168 123.344 o
-11 19 -7 15.144 15.420 1.321 96.522 o
-11 19 -5 68.660 66.514 2.519 26.522 o
-11 19 -4 22.572 23.241 1.595 66.178 o
-11 19 -3 1.946 0.223 1.117 134.812 o
-11 19 -2 119.608 119.610 2.702 23.054 o
-11 19 -1 2.386 2.793 1.026 159.909 o
-11 19 0 1.745 1.056 1.067 147.957 o
-11 19 1 1.025 0.762 0.945 188.603 o
-11 19 2 40.024 40.520 1.656 61.396 o
-11 19 4 3.129 2.265 0.813 254.880 o
-11 19 5 52.195 53.573 1.737 55.786 o
-11 19 6 28.791 29.671 1.453 79.771 o
-11 19 8 85.773 85.377 2.011 41.609 o
-11 19 9 55.571 50.759 1.828 50.347 o
-11 19 10 6.624 6.024 1.026 159.909 o
-11 19 11 37.013 35.289 1.646 62.156 o
-11 19 12 21.518 19.524 1.249 107.821 o
-11 19 13 13.552 11.489 1.128 132.394 o
-11 19 14 2.092 2.062 0.975 177.000 o
-11 19 15 1.510 2.052 1.117 134.812 o
-11 19 16 0.370 1.016 1.107 137.297 o
-11 19 17 10.497 10.097 1.310 98.025 o
-11 19 18 0.061 0.020 1.138 130.041 o
-11 19 20 12.141 13.165 1.351 92.217 o
-11 19 21 4.055 4.256 1.178 121.227 o
-11 19 22 3.522 3.271 1.321 96.522 o
-11 20 -10 0.751 0.163 1.239 109.596 o
-11 20 -9 18.622 15.338 1.534 71.542 o
-11 20 -8 0.457 1.056 1.219 113.280 o
-11 20 -6 8.391 6.207 1.310 98.025 o
-11 20 -5 10.372 9.325 1.524 72.499 o
-11 20 -4 6.106 7.395 1.310 98.025 o
-11 20 -3 2.392 2.976 1.209 115.192 o
-11 20 -2 28.114 29.905 2.042 40.376 o
-11 20 -1 37.928 35.126 2.062 39.584 o
-11 20 0 37.005 36.660 1.859 48.709 o
-11 20 1 26.806 26.289 1.432 82.050 o
-11 20 2 69.255 69.805 1.900 46.648 o
-11 20 3 3.746 3.220 0.955 184.612 o
-11 20 4 20.343 20.336 1.107 137.297 o
-11 20 5 23.699 23.048 1.249 107.821 o
-11 20 6 55.700 55.351 1.737 55.786 o
-11 20 7 18.352 17.157 1.209 115.192 o
-11 20 8 0.237 0.650 0.924 196.985 o
-11 20 9 0.452 0.366 0.935 192.726 o
-11 20 10 0.871 0.142 0.945 188.603 o
-11 20 11 35.615 34.283 1.676 59.917 o
-11 20 12 2.405 2.123 0.975 177.000 o
-11 20 13 11.170 10.940 1.158 125.518 o
-11 20 14 1.137 0.731 0.985 173.369 o
-11 20 15 5.021 6.237 1.219 113.280 o
-11 20 16 18.883 17.675 1.422 83.226 o
-11 20 17 9.039 8.451 1.270 104.399 o
-11 20 18 1.109 1.900 1.138 130.041 o
-11 20 20 4.194 3.301 1.249 107.821 o
-11 20 21 4.150 2.570 1.148 127.749 o
-11 20 22 4.374 4.317 1.585 67.029 o
-11 21 -10 3.683 2.661 1.442 80.898 o
-11 21 -9 13.280 12.626 1.503 74.472 o
-11 21 -8 34.355 34.253 2.042 40.376 o
-11 21 -7 27.271 26.492 1.727 56.444 o
-11 21 -6 0.348 0.935 1.615 64.524 o
-11 21 -5 14.344 13.287 1.960 43.793 o
-11 21 -4 12.871 10.757 1.544 70.604 o
-11 21 -3 6.721 5.170 1.442 80.898 o
-11 21 -2 11.541 13.988 1.646 62.156 o
-11 21 -1 9.848 8.919 1.290 101.136 o
-11 21 0 40.521 38.824 1.879 47.662 o
-11 21 1 13.249 15.003 1.300 99.562 o
-11 21 2 10.546 11.661 1.128 132.394 o
-11 21 3 27.839 29.021 1.371 89.505 o
-11 21 5 46.635 48.992 1.960 43.793 o
-11 21 6 113.674 117.101 2.113 37.704 o
-11 21 7 63.926 66.179 1.991 42.462 o
-11 21 8 67.622 65.925 2.001 42.032 o
-11 21 9 10.274 9.752 1.117 134.812 o
-11 21 10 48.812 50.272 1.910 46.153 o
-11 21 11 3.325 3.637 1.026 159.909 o
-11 21 12 58.511 57.575 1.960 43.793 o
-11 21 13 12.391 11.103 1.178 121.227 o
-11 21 14 31.995 29.458 1.463 78.666 o
-11 21 15 10.662 11.235 1.310 98.025 o
-11 21 16 0.030 0.203 1.097 139.852 o
-11 21 17 1.994 2.235 1.128 132.394 o
-11 21 18 0.426 0.305 1.097 139.852 o
-11 21 20 0.073 0.802 1.178 121.227 o
-11 21 21 0.844 0.681 1.158 125.518 o
-11 22 -10 1.819 1.473 1.402 85.656 o
-11 22 -9 3.472 2.590 1.442 80.898 o
-11 22 -8 17.691 15.613 1.696 58.490 o
-11 22 -7 0.989 1.940 1.646 62.156 o
-11 22 -5 3.274 3.190 1.646 62.156 o
-11 22 -3 2.069 1.473 1.341 93.620 o
-11 22 -2 1.577 1.300 1.341 93.620 o
-11 22 -1 0.365 0.498 1.016 163.123 o
-11 22 0 56.601 59.790 2.103 38.069 o
-11 22 1 7.017 7.466 1.168 123.344 o
-11 22 2 73.303 79.323 2.011 41.609 o
-11 22 3 62.189 67.337 2.194 34.963 o
-11 22 4 6.597 4.744 1.168 123.344 o
-11 22 5 71.683 69.917 2.123 37.344 o
-11 22 6 14.492 15.156 1.280 102.748 o
-11 22 7 63.536 64.808 2.255 33.099 o
-11 22 8 26.662 25.090 1.361 90.846 o
-11 22 9 22.372 21.728 1.331 95.054 o
-11 22 11 27.942 28.148 1.412 84.428 o
-11 22 12 1.393 1.006 1.006 166.435 o
-11 22 13 1.053 0.935 1.016 163.123 o
-11 22 14 1.613 1.849 1.046 153.759 o
-11 22 16 10.828 8.797 1.260 106.089 o
-11 22 17 0.060 0.721 1.087 142.478 o
-11 22 18 12.878 12.108 1.310 98.025 o
-11 22 19 5.487 5.739 1.188 119.163 o
-11 23 -10 0.518 0.295 1.788 52.661 o
-11 23 -9 0.413 0.609 1.798 52.068 o
-11 23 -8 0.092 0.609 1.646 62.156 o
-11 23 -7 25.307 26.929 2.235 33.703 o
-11 23 -6 4.572 3.352 1.747 55.139 o
-11 23 -5 0.793 0.061 1.574 67.897 o
-11 23 -4 7.138 7.974 1.544 70.604 o
-11 23 -3 48.136 51.196 2.641 24.131 o
-11 23 -2 3.337 3.951 1.442 80.898 o
-11 23 -1 78.837 80.400 2.275 32.510 o
-11 23 0 2.611 3.058 1.107 137.297 o
-11 23 1 35.441 35.471 1.889 47.151 o
-11 23 2 1.044 0.863 1.067 147.957 o
-11 23 3 6.767 6.653 1.209 115.192 o
-11 23 4 17.207 16.456 1.300 99.562 o
-11 23 5 16.100 16.344 1.310 98.025 o
-11 23 6 3.209 3.058 1.107 137.297 o
-11 23 7 3.794 2.783 1.168 123.344 o
-11 23 8 5.934 4.612 1.229 111.415 o
-11 23 9 7.627 6.064 1.168 123.344 o
-11 23 10 1.945 1.442 1.016 163.123 o
-11 23 12 8.071 8.837 1.178 121.227 o
-11 23 13 1.048 1.554 1.006 166.435 o
-11 23 14 0.762 0.295 0.985 173.369 o
-11 23 15 8.280 8.330 1.229 111.415 o
-11 23 16 1.357 1.960 1.097 139.852 o
-11 23 19 1.416 0.416 1.056 150.816 o
-11 24 -10 2.737 2.875 1.818 50.911 o
-11 24 -8 25.429 23.739 3.311 15.349 o
-11 24 -7 2.357 1.798 2.560 25.687 o
-11 24 -6 13.044 12.779 2.936 19.531 o
-11 24 -5 1.872 2.245 2.458 27.854 o
-11 24 -4 3.534 3.169 1.463 78.666 o
-11 24 -3 0.742 1.158 1.371 89.505 o
-11 24 -2 3.395 2.712 1.442 80.898 o
-11 24 -1 1.291 0.782 1.097 139.852 o
-11 24 0 43.836 42.714 2.042 40.376 o
-11 24 1 31.866 34.608 1.930 45.186 o
-11 24 2 83.507 88.831 2.418 28.798 o
-11 24 3 59.651 59.394 2.062 39.584 o
-11 24 4 1.372 0.965 1.067 147.957 o
-11 24 5 26.610 26.472 1.483 76.526 o
-11 24 6 80.759 81.995 2.428 28.557 o
-11 24 7 2.165 3.058 1.199 117.152 o
-11 24 8 6.527 5.577 1.249 107.821 o
-11 24 9 8.522 7.740 1.321 96.522 o
-11 24 11 26.084 24.877 1.554 69.684 o
-11 24 12 0.006 0.406 0.985 173.369 o
-11 24 13 15.253 15.196 1.249 107.821 o
-11 24 14 0.672 1.006 0.995 169.849 o
-11 24 15 8.157 8.807 1.209 115.192 o
-11 24 16 45.136 47.052 2.062 39.584 o
-11 24 17 3.465 4.520 1.148 127.749 o
-11 25 -10 6.711 8.726 2.651 23.946 o
-11 25 -9 0.025 0.264 2.367 30.047 o
-11 25 -8 1.091 0.721 2.468 27.625 o
-11 25 -7 26.712 25.131 3.291 15.539 o
-11 25 -6 18.649 18.437 3.169 16.757 o
-11 25 -4 3.000 3.159 2.479 27.399 o
-11 25 -3 19.905 18.284 2.225 34.012 o
-11 25 -2 8.903 9.345 1.818 50.911 o
-11 25 -1 6.507 6.156 1.392 86.911 o
-11 25 0 17.149 16.771 1.635 62.931 o
-11 25 1 6.171 6.288 1.432 82.050 o
-11 25 2 69.014 66.951 2.113 37.704 o
-11 25 3 0.626 1.239 1.067 147.957 o
-11 25 4 34.193 32.668 1.605 65.343 o
-11 25 5 5.334 5.109 1.168 123.344 o
-11 25 6 18.933 17.462 1.473 77.585 o
-11 25 7 12.416 12.758 1.381 88.194 o
-11 25 9 14.200 13.287 1.361 90.846 o
-11 25 10 6.670 5.881 1.229 111.415 o
-11 25 11 13.739 14.150 1.392 86.911 o
-11 25 12 16.863 18.315 1.463 78.666 o
-11 25 13 0.755 1.625 1.128 132.394 o
-11 25 14 3.473 3.870 1.046 153.759 o
-11 25 15 12.068 12.596 1.280 102.748 o
-11 25 16 5.326 5.475 1.128 132.394 o
-11 26 -7 9.960 11.753 2.824 21.107 o
-11 26 -6 5.778 5.871 2.600 24.891 o
-11 26 -5 0.903 1.646 2.438 28.320 o
-11 26 -4 2.573 2.448 2.519 26.522 o
-11 26 -2 12.055 13.439 1.879 47.662 o
-11 26 -1 26.114 27.183 1.788 52.661 o
-11 26 0 1.313 0.091 1.270 104.399 o
-11 26 1 33.221 35.350 2.001 42.032 o
-11 26 2 3.659 2.722 1.351 92.217 o
-11 26 3 46.141 48.230 2.093 38.440 o
-11 26 4 0.808 0.030 1.046 153.759 o
-11 26 5 11.890 12.383 1.351 92.217 o
-11 26 6 9.328 9.325 1.280 102.748 o
-11 26 7 37.026 38.174 1.869 48.181 o
-11 26 8 14.980 15.816 1.422 83.226 o
-11 26 9 0.631 0.752 1.117 134.812 o
-11 26 11 2.020 2.489 1.148 127.749 o
-11 26 13 3.910 3.068 1.158 125.518 o
-11 26 15 7.763 4.713 2.885 20.224 o
-11 27 -6 9.587 9.335 2.712 22.882 o
-11 27 -5 5.988 6.613 2.590 25.086 o
-11 27 -4 4.500 4.744 2.560 25.687 o
-11 27 -3 21.161 21.840 2.306 31.657 o
-11 27 -2 36.537 41.820 2.824 21.107 o
-11 27 -1 0.981 3.261 1.483 76.526 o
-11 27 1 2.953 0.254 1.300 99.562 o
-11 27 2 6.796 4.226 1.392 86.911 o
-11 27 3 8.838 8.705 1.392 86.911 o
-11 27 4 5.649 5.343 1.351 92.217 o
-11 27 5 9.834 8.858 1.412 84.428 o
-11 27 6 7.688 7.141 1.392 86.911 o
-11 27 7 0.850 0.345 1.260 106.089 o
-11 27 8 0.111 0.091 1.239 109.596 o
-11 27 9 15.685 16.019 1.595 66.178 o
-11 27 10 7.041 6.928 1.422 83.226 o
-11 27 11 6.174 6.481 1.412 84.428 o
-11 27 12 2.005 1.432 1.290 101.136 o
-11 27 13 6.980 7.547 1.300 99.562 o
-11 28 -4 2.401 3.017 2.275 32.510 o
-11 28 -3 1.901 2.834 2.286 32.222 o
-11 28 -2 16.786 15.572 2.103 38.069 o
-11 28 -1 37.836 40.947 2.509 26.738 o
-11 28 0 4.846 5.546 1.554 69.684 o
-11 28 1 10.100 11.783 1.727 56.444 o
-11 28 2 5.535 6.725 1.625 63.720 o
-11 28 3 0.842 0.782 1.229 111.415 o
-11 28 6 0.039 0.752 1.239 109.596 o
-11 28 7 3.323 2.255 1.280 102.748 o
-11 28 8 12.693 13.459 1.514 73.475 o
-11 28 9 8.575 8.340 1.432 82.050 o
-11 28 10 2.532 3.179 1.300 99.562 o
-11 29 1 31.497 34.872 2.316 31.379 o
-11 29 2 2.906 3.413 1.503 74.472 o
-11 29 3 7.817 9.498 1.503 74.472 o
-11 29 4 3.828 3.322 1.249 107.821 o
-11 29 5 1.734 2.062 1.239 109.596 o
-11 29 6 0.606 0.863 1.229 111.415 o
-10 0 -8 256.370 246.808 2.509 26.738 o
-10 0 -6 541.463 573.426 4.795 7.322 o
-10 0 -4 1676.560 1647.110 16.517 0.617 o
-10 0 -2 2190.880 2213.030 19.767 0.431 o
-10 0 0 952.864 933.220 12.322 1.109 o
-10 0 2 185.844 189.710 5.648 5.277 o
-10 0 4 320.300 323.784 7.070 3.367 o
-10 0 6 1505.790 1511.990 13.622 0.907 o
-10 0 8 2133.310 2038.010 15.725 0.681 o
-10 0 10 799.040 813.763 10.585 1.502 o
-10 0 12 253.774 260.978 3.342 15.070 o
-10 0 14 706.206 730.600 5.668 5.239 o
-10 0 16 335.721 330.580 4.398 8.700 o
-10 0 18 66.836 66.382 3.037 18.246 o
-10 0 20 108.461 118.503 3.576 13.165 o
-10 0 24 59.499 61.070 4.744 7.480 o
-10 0 26 39.931 35.614 3.007 18.618 o
-10 0 28 16.173 17.268 2.458 27.854 o
-10 1 -9 209.124 216.537 1.757 54.503 o
-10 1 -8 48.950 49.672 1.056 150.816 o
-10 1 -7 345.182 344.994 1.950 44.250 o
-10 1 -6 71.190 71.888 1.351 92.217 o
-10 1 -5 63.178 67.682 1.524 72.499 o
-10 1 -4 151.480 144.070 4.256 9.292 o
-10 1 -3 193.035 196.282 4.876 7.080 o
-10 1 -2 30.336 25.649 2.418 28.798 o
-10 1 -1 10.497 8.269 1.514 73.475 o
-10 1 0 62.842 62.583 2.834 20.956 o
-10 1 1 418.966 407.374 5.262 6.079 o
-10 1 2 6.977 7.151 1.412 84.428 o
-10 1 3 78.899 82.452 3.078 17.768 o
-10 1 4 1422.810 1412.310 9.874 1.727 o
-10 1 5 117.510 115.364 3.393 14.623 o
-10 1 6 605.638 612.687 6.430 4.071 o
-10 1 7 53.949 50.282 2.357 30.307 o
-10 1 8 214.481 210.513 3.921 10.948 o
-10 1 10 47.419 43.486 2.397 29.288 o
-10 1 11 19.388 20.519 1.026 159.909 o
-10 1 12 17.612 14.038 0.924 196.985 o
-10 1 13 50.746 55.727 1.574 67.897 o
-10 1 14 54.022 54.406 1.432 82.050 o
-10 1 15 26.628 30.311 1.463 78.666 o
-10 1 16 56.897 56.763 1.798 52.068 o
-10 1 17 126.877 131.677 2.306 31.657 o
-10 1 18 66.680 72.020 2.143 36.639 o
-10 1 19 47.648 47.377 2.032 40.781 o
-10 1 22 58.041 59.932 3.281 15.635 o
-10 1 23 7.257 6.207 1.859 48.709 o
-10 1 24 6.712 6.593 1.849 49.246 o
-10 1 25 12.717 11.316 1.818 50.911 o
-10 1 26 2.195 1.788 1.646 62.156 o
-10 1 27 22.486 21.261 1.808 51.484 o
-10 1 29 15.579 17.492 1.696 58.490 o
-10 2 -9 318.655 318.665 2.052 39.977 o
-10 2 -8 1149.280 1142.310 3.799 11.662 o
-10 2 -7 482.607 489.298 2.306 31.657 o
-10 2 -6 866.427 874.690 3.372 14.799 o
-10 2 -5 126.314 126.751 1.839 49.792 o
-10 2 -4 222.307 233.125 5.353 5.873 o
-10 2 -3 665.340 664.746 8.258 2.468 o
-10 2 -2 171.803 171.141 4.480 8.388 o
-10 2 -1 57.724 55.605 2.753 22.211 o
-10 2 0 470.830 458.174 5.587 5.392 o
-10 2 1 245.450 230.199 4.124 9.896 o
-10 2 2 777.113 782.141 7.100 3.339 o
-10 2 3 33.337 33.795 2.082 38.816 o
-10 2 4 136.341 128.224 3.291 15.539 o
-10 2 6 40.165 40.977 2.326 31.106 o
-10 2 7 878.633 878.561 7.669 2.862 o
-10 2 8 671.405 687.754 7.080 3.358 o
-10 2 9 489.584 475.829 6.095 4.531 o
-10 2 10 791.956 798.303 7.913 2.688 o
-10 2 11 363.606 389.100 3.058 18.005 o
-10 2 12 469.088 488.607 3.576 13.165 o
-10 2 13 478.903 494.184 2.651 23.946 o
-10 2 14 759.723 770.480 3.301 15.444 o
-10 2 15 396.734 401.716 2.550 25.892 o
-10 2 16 663.743 658.214 3.230 16.131 o
-10 2 17 3.814 2.905 0.782 275.127 o
-10 2 18 43.712 44.207 1.717 57.114 o
-10 2 19 17.235 16.557 1.178 121.227 o
-10 2 20 46.707 43.659 1.828 50.347 o
-10 2 22 27.597 28.249 1.869 48.181 o
-10 2 23 8.516 8.817 1.361 90.846 o
-10 2 24 0.037 0.660 1.270 104.399 o
-10 2 25 20.657 21.403 2.032 40.781 o
-10 2 27 2.581 2.428 1.422 83.226 o
-10 2 28 3.919 2.732 1.453 79.771 o
-10 2 29 23.197 21.941 1.788 52.661 o
-10 3 -9 10.690 10.605 0.742 306.104 o
-10 3 -8 193.358 197.267 1.869 48.181 o
-10 3 -7 14.714 14.607 0.752 297.887 o
-10 3 -6 5.552 3.880 0.630 424.357 o
-10 3 -5 10.210 12.586 0.802 261.373 o
-10 3 -4 350.198 359.906 6.450 4.045 o
-10 3 -3 411.716 421.605 6.735 3.711 o
-10 3 -2 247.363 248.636 5.191 6.247 o
-10 3 -1 453.763 457.595 5.922 4.799 o
-10 3 0 184.629 174.412 4.063 10.195 o
-10 3 1 133.013 131.657 3.484 13.865 o
-10 3 2 0.277 0.203 1.128 132.394 o
-10 3 3 357.304 358.860 5.445 5.678 o
-10 3 4 4.656 0.173 1.219 113.280 o
-10 3 5 412.751 408.898 5.577 5.412 o
-10 3 6 232.823 232.200 4.327 8.989 o
-10 3 7 7.782 7.080 1.483 76.526 o
-10 3 8 5.535 3.890 1.290 101.136 o
-10 3 9 26.209 24.602 2.042 40.376 o
-10 3 10 202.970 204.632 4.764 7.416 o
-10 3 11 105.159 113.647 1.981 42.899 o
-10 3 12 88.768 92.194 1.686 59.197 o
-10 3 13 3.566 3.139 0.691 352.774 o
-10 3 14 98.215 99.020 1.625 63.720 o
-10 3 15 2.114 1.371 0.670 374.479 o
-10 3 16 207.895 212.921 2.072 39.197 o
-10 3 17 4.257 3.901 0.792 268.118 o
-10 3 18 8.989 9.609 0.995 169.849 o
-10 3 19 49.372 49.906 1.625 63.720 o
-10 3 20 61.718 57.788 1.930 45.186 o
-10 3 21 15.457 14.048 1.574 67.897 o
-10 3 22 3.757 4.114 1.300 99.562 o
-10 3 23 13.815 13.612 1.483 76.526 o
-10 3 25 0.685 0.203 1.270 104.399 o
-10 3 26 5.446 4.693 1.341 93.620 o
-10 3 27 4.469 2.793 1.595 66.178 o
-10 3 28 0.005 0.488 1.381 88.194 o
-10 3 29 0.798 1.117 1.361 90.846 o
-10 4 -9 365.280 364.142 2.336 30.836 o
-10 4 -8 2.372 1.828 0.670 374.479 o
-10 4 -7 104.723 103.956 1.412 84.428 o
-10 4 -6 16.858 17.563 0.833 242.598 o
-10 4 -5 26.847 25.882 1.016 163.123 o
-10 4 -4 57.969 61.740 1.808 51.484 o
-10 4 -3 957.234 965.888 10.463 1.538 o
-10 4 -2 1.563 1.473 1.605 65.343 o
-10 4 -1 574.136 572.116 7.497 2.995 o
-10 4 1 41.813 45.721 2.580 25.284 o
-10 4 2 7.422 6.135 1.453 79.771 o
-10 4 3 22.642 21.758 1.981 42.899 o
-10 4 5 240.323 229.895 4.317 9.031 o
-10 4 6 0.064 0.061 1.128 132.394 o
-10 4 7 1690.980 1688.740 11.062 1.375 o
-10 4 8 318.523 315.973 5.353 5.873 o
-10 4 9 175.611 177.957 4.276 9.203 o
-10 4 10 34.852 32.810 1.900 46.648 o
-10 4 11 425.565 437.086 3.017 18.493 o
-10 4 12 19.276 18.193 0.914 201.386 o
-10 4 13 44.833 47.255 1.310 98.025 o
-10 4 14 13.707 13.530 0.863 225.776 o
-10 4 15 227.922 228.371 2.214 34.324 o
-10 4 18 6.642 7.425 0.894 210.644 o
-10 4 19 130.616 139.509 2.093 38.440 o
-10 4 20 26.998 25.151 1.178 121.227 o
-10 4 21 14.233 13.947 1.229 111.415 o
-10 4 25 1.875 1.432 1.290 101.136 o
-10 4 26 1.388 1.067 1.249 107.821 o
-10 4 28 0.086 0.447 1.219 113.280 o
-10 4 29 23.395 25.822 2.265 32.802 o
-10 5 -9 92.527 89.684 1.483 76.526 o
-10 5 -8 2.130 2.367 0.681 363.384 o
-10 5 -7 4.068 4.490 0.650 398.249 o
-10 5 -6 10.928 10.778 0.691 352.774 o
-10 5 -5 144.506 152.958 1.574 67.897 o
-10 5 -4 219.981 219.726 2.174 35.620 o
-10 5 -3 141.630 147.067 4.967 6.822 o
-10 5 -2 0.066 0.416 1.534 71.542 o
-10 5 -1 453.404 455.777 7.111 3.329 o
-10 5 0 9.252 8.492 1.574 67.897 o
-10 5 1 186.738 188.613 4.287 9.160 o
-10 5 2 266.745 264.259 4.896 7.021 o
-10 5 3 307.866 311.920 5.262 6.079 o
-10 5 4 91.215 85.327 3.240 16.030 o
-10 5 5 76.564 85.459 3.210 16.336 o
-10 5 6 3.832 4.043 1.371 89.505 o
-10 5 7 213.928 208.289 4.744 7.480 o
-10 5 8 4.205 2.712 1.442 80.898 o
-10 5 9 376.745 375.905 5.912 4.816 o
-10 5 10 1.451 0.945 0.863 225.776 o
-10 5 11 2.623 3.494 0.640 410.992 o
-10 5 12 0.017 0.244 0.589 484.908 o
-10 5 13 10.277 9.102 0.762 289.996 o
-10 5 14 44.381 45.142 1.351 92.217 o
-10 5 15 21.054 20.011 1.026 159.909 o
-10 5 17 172.033 166.550 1.971 43.342 o
-10 5 18 7.083 6.247 0.843 236.787 o
-10 5 19 69.380 69.937 1.696 58.490 o
-10 5 20 12.674 10.514 0.965 180.746 o
-10 5 21 41.652 40.469 1.737 55.786 o
-10 5 22 12.954 10.747 1.249 107.821 o
-10 5 23 9.913 8.858 1.402 85.656 o
-10 5 24 2.953 1.798 1.280 102.748 o
-10 5 25 3.727 2.286 1.321 96.522 o
-10 5 26 1.915 1.453 1.290 101.136 o
-10 5 28 6.174 6.857 1.635 62.931 o
-10 6 -9 425.036 420.519 2.611 24.697 o
-10 6 -8 158.134 160.363 1.666 60.650 o
-10 6 -7 179.711 175.285 1.635 62.931 o
-10 6 -6 167.331 166.448 1.727 56.444 o
-10 6 -5 388.096 382.873 2.235 33.703 o
-10 6 -4 132.668 134.593 1.574 67.897 o
-10 6 -3 164.406 167.545 2.103 38.069 o
-10 6 -2 93.896 93.626 4.439 8.542 o
-10 6 -1 422.117 412.484 6.674 3.779 o
-10 6 0 179.470 184.092 4.327 8.989 o
-10 6 2 3.839 4.216 1.442 80.898 o
-10 6 3 308.526 311.879 5.201 6.223 o
-10 6 4 74.473 75.352 3.210 16.336 o
-10 6 5 14.250 10.392 1.737 55.786 o
-10 6 6 0.388 0.071 1.300 99.562 o
-10 6 7 535.215 528.030 7.212 3.236 o
-10 6 8 96.811 101.315 4.043 10.298 o
-10 6 9 550.445 556.970 4.307 9.074 o
-10 6 10 0.877 1.036 0.650 398.249 o
-10 6 11 12.640 15.765 0.772 282.415 o
-10 6 12 13.323 16.527 0.772 282.415 o
-10 6 13 456.044 459.291 2.357 30.307 o
-10 6 15 261.362 260.470 2.062 39.584 o
-10 6 16 58.103 59.333 1.351 92.217 o
-10 6 17 3.873 3.992 0.762 289.996 o
-10 6 18 6.632 5.434 0.782 275.127 o
-10 6 19 46.938 49.103 1.503 74.472 o
-10 6 20 0.502 0.427 0.823 248.625 o
-10 6 21 4.295 4.073 0.975 177.000 o
-10 6 22 43.017 42.663 1.940 44.715 o
-10 6 23 11.548 10.656 1.249 107.821 o
-10 6 24 9.088 9.416 1.260 106.089 o
-10 6 25 6.590 6.105 1.392 86.911 o
-10 6 26 31.221 33.044 2.397 29.288 o
-10 6 27 0.421 1.646 1.503 74.472 o
-10 6 28 3.727 4.551 1.534 71.542 o
-10 7 -9 35.182 36.447 1.270 104.399 o
-10 7 -8 82.358 75.209 1.341 93.620 o
-10 7 -7 93.883 93.880 1.381 88.194 o
-10 7 -5 6.902 5.638 0.630 424.357 o
-10 7 -4 121.358 120.270 1.503 74.472 o
-10 7 -3 40.134 39.332 1.290 101.136 o
-10 7 -2 93.471 94.682 1.849 49.246 o
-10 7 -1 397.303 392.798 6.948 3.487 o
-10 7 0 127.911 125.755 4.094 10.044 o
-10 7 1 306.516 314.419 5.455 5.657 o
-10 7 2 491.358 485.316 6.593 3.873 o
-10 7 3 1306.320 1294.880 10.940 1.406 o
-10 7 4 687.196 675.249 7.933 2.674 o
-10 7 5 971.263 965.431 9.488 1.870 o
-10 7 6 108.012 118.777 4.144 9.799 o
-10 7 7 781.812 774.909 8.807 2.170 o
-10 7 8 130.660 124.841 2.235 33.703 o
-10 7 9 540.645 545.705 3.515 13.626 o
-10 7 10 13.911 14.505 0.894 210.644 o
-10 7 11 99.770 103.804 1.463 78.666 o
-10 7 12 34.706 35.644 1.026 159.909 o
-10 7 13 266.336 271.288 1.910 46.153 o
-10 7 14 0.332 0.173 0.579 502.071 o
-10 7 15 22.862 20.936 0.863 225.776 o
-10 7 16 32.526 31.672 1.270 104.399 o
-10 7 17 250.822 247.773 2.275 32.510 o
-10 7 18 1.908 1.574 0.762 289.996 o
-10 7 19 178.862 176.850 2.011 41.609 o
-10 7 21 96.475 93.291 1.910 46.153 o
-10 7 22 5.259 4.845 1.036 156.789 o
-10 7 23 21.294 21.068 1.300 99.562 o
-10 7 24 19.370 19.828 1.646 62.156 o
-10 7 25 26.241 26.207 1.767 53.879 o
-10 7 26 12.586 12.372 1.828 50.347 o
-10 7 27 1.024 0.782 1.514 73.475 o
-10 7 28 0.765 2.225 1.524 72.499 o
-10 8 -9 13.542 11.682 0.833 242.598 o
-10 8 -8 52.444 50.962 1.270 104.399 o
-10 8 -7 49.698 51.470 1.219 113.280 o
-10 8 -6 146.719 150.297 1.635 62.931 o
-10 8 -5 26.089 29.966 1.128 132.394 o
-10 8 -4 324.619 322.281 2.093 38.440 o
-10 8 -3 5.451 4.764 0.609 453.119 o
-10 8 -2 76.831 80.410 1.453 79.771 o
-10 8 -1 157.479 164.010 1.960 43.793 o
-10 8 0 586.504 578.312 7.639 2.885 o
-10 8 1 863.138 857.463 9.630 1.815 o
-10 8 2 16.808 17.980 2.336 30.836 o
-10 8 3 4.135 2.814 1.483 76.526 o
-10 8 4 64.784 60.358 3.200 16.440 o
-10 8 5 0.636 0.823 1.402 85.656 o
-10 8 6 85.260 81.365 2.651 23.946 o
-10 8 7 31.388 33.247 1.290 101.136 o
-10 8 8 135.006 133.414 2.306 31.657 o
-10 8 9 11.791 10.717 0.884 215.514 o
-10 8 10 125.937 129.006 1.442 80.898 o
-10 8 11 0.873 1.219 0.518 627.155 o
-10 8 12 22.636 21.149 0.924 196.985 o
-10 8 13 121.855 129.179 1.493 75.488 o
-10 8 14 48.718 51.155 1.209 115.192 o
-10 8 15 62.351 63.802 1.310 98.025 o
-10 8 16 19.854 16.994 0.935 192.726 o
-10 8 17 6.155 4.612 0.782 275.127 o
-10 8 18 0.093 0.030 0.762 289.996 o
-10 8 19 18.347 17.096 0.975 177.000 o
-10 8 20 0.585 0.955 0.792 268.118 o
-10 8 21 40.354 42.186 1.615 64.524 o
-10 8 22 4.451 2.539 1.117 134.812 o
-10 8 24 0.578 0.142 1.128 132.394 o
-10 8 25 7.953 7.893 1.270 104.399 o
-10 8 26 12.805 12.992 1.493 75.488 o
-10 8 27 9.979 12.718 1.798 52.068 o
-10 8 28 3.031 3.880 1.564 68.782 o
-10 9 -8 493.198 488.414 2.773 21.887 o
-10 9 -7 25.128 26.654 1.087 142.478 o
-10 9 -6 80.626 78.186 1.392 86.911 o
-10 9 -5 31.966 28.960 1.107 137.297 o
-10 9 -4 182.868 185.972 1.717 57.114 o
-10 9 -3 2.240 1.981 0.559 539.249 o
-10 9 -2 312.579 316.542 2.153 36.295 o
-10 9 -1 0.157 0.345 0.589 484.908 o
-10 9 0 298.810 305.084 2.245 33.399 o
-10 9 1 14.246 15.013 0.874 220.556 o
-10 9 2 542.354 546.548 3.444 14.194 o
-10 9 3 170.258 169.973 2.204 34.641 o
-10 9 4 142.317 141.317 2.021 41.192 o
-10 9 5 67.970 66.270 1.585 67.029 o
-10 9 6 362.717 357.742 2.580 25.284 o
-10 9 7 182.896 185.840 2.021 41.192 o
-10 9 8 433.193 429.295 3.819 11.538 o
-10 9 9 190.537 179.145 1.900 46.648 o
-10 9 10 448.602 463.832 2.580 25.284 o
-10 9 11 0.060 0.325 0.518 627.155 o
-10 9 12 242.964 242.683 1.910 46.153 o
-10 9 13 7.038 7.761 0.670 374.479 o
-10 9 14 23.712 23.831 0.924 196.985 o
-10 9 15 8.123 8.563 0.772 282.415 o
-10 9 16 480.978 490.629 2.844 20.806 o
-10 9 17 4.701 3.647 0.802 261.373 o
-10 9 18 281.172 283.021 2.509 26.738 o
-10 9 19 22.502 18.162 1.158 125.518 o
-10 9 20 163.872 159.957 2.214 34.324 o
-10 9 21 0.933 1.402 0.975 177.000 o
-10 9 22 12.230 9.955 1.260 106.089 o
-10 9 23 3.153 2.468 1.158 125.518 o
-10 9 24 23.854 22.845 1.544 70.604 o
-10 9 26 0.259 0.081 1.107 137.297 o
-10 9 27 0.468 0.589 1.219 113.280 o
-10 9 28 0.298 0.457 1.473 77.585 o
-10 10 -9 51.704 46.696 1.463 78.666 o
-10 10 -8 50.049 46.788 1.351 92.217 o
-10 10 -7 300.283 311.524 2.296 31.937 o
-10 10 -6 64.791 68.322 1.361 90.846 o
-10 10 -5 226.312 221.738 1.910 46.153 o
-10 10 -4 351.825 350.459 2.255 33.099 o
-10 10 -3 280.575 280.816 2.011 41.609 o
-10 10 -2 112.237 119.244 1.473 77.585 o
-10 10 -1 20.518 22.469 0.995 169.849 o
-10 10 0 30.384 30.748 1.056 150.816 o
-10 10 1 230.924 230.006 1.859 48.709 o
-10 10 2 109.049 109.767 1.727 56.444 o
-10 10 3 12.251 11.072 0.823 248.625 o
-10 10 4 2.377 1.859 0.660 386.090 o
-10 10 5 0.446 0.772 0.559 539.249 o
-10 10 6 17.139 17.350 0.762 289.996 o
-10 10 7 77.304 78.805 1.310 98.025 o
-10 10 8 87.330 89.227 1.503 74.472 o
-10 10 9 7.759 7.944 0.701 342.623 o
-10 10 10 34.657 43.679 1.229 111.415 o
-10 10 11 146.083 140.037 1.503 74.472 o
-10 10 12 334.275 331.951 2.255 33.099 o
-10 10 13 15.186 16.243 0.792 268.118 o
-10 10 14 106.052 105.368 1.514 73.475 o
-10 10 15 102.320 96.978 1.574 67.897 o
-10 10 16 145.576 139.916 1.960 43.793 o
-10 10 17 6.172 5.191 0.863 225.776 o
-10 10 18 96.991 95.281 1.960 43.793 o
-10 10 19 14.462 15.115 1.117 134.812 o
-10 10 20 3.569 5.526 1.016 163.123 o
-10 10 21 25.291 24.877 1.351 92.217 o
-10 10 22 20.148 19.077 1.412 84.428 o
-10 10 23 0.528 0.650 1.148 127.749 o
-10 10 24 1.552 1.859 1.209 115.192 o
-10 10 25 10.465 10.554 1.331 95.054 o
-10 10 26 0.117 0.213 1.107 137.297 o
-10 10 27 3.254 2.367 1.138 130.041 o
-10 11 -9 76.082 74.143 1.625 63.720 o
-10 11 -7 47.265 47.722 1.321 96.522 o
-10 11 -5 142.799 147.890 1.727 56.444 o
-10 11 -4 9.264 9.376 0.742 306.104 o
-10 11 -3 7.841 7.883 0.701 342.623 o
-10 11 -2 582.223 580.171 2.763 22.048 o
-10 11 -1 25.357 24.592 0.995 169.849 o
-10 11 0 41.950 42.389 1.148 127.749 o
-10 11 1 18.589 18.041 0.762 289.996 o
-10 11 2 552.425 549.362 2.712 22.882 o
-10 11 3 3.421 2.804 0.549 559.406 o
-10 11 4 937.819 940.097 3.210 16.336 o
-10 11 5 28.697 27.843 1.056 150.816 o
-10 11 6 478.836 482.187 2.448 28.085 o
-10 11 7 33.482 33.420 1.107 137.297 o
-10 11 8 108.375 102.676 1.635 62.931 o
-10 11 9 2.180 3.962 0.670 374.479 o
-10 11 10 100.393 96.937 1.442 80.898 o
-10 11 11 2.267 0.985 0.630 424.357 o
-10 11 12 0.678 1.351 0.650 398.249 o
-10 11 13 20.858 21.088 0.945 188.603 o
-10 11 14 122.381 119.427 1.778 53.265 o
-10 11 15 12.503 13.744 0.935 192.726 o
-10 11 16 10.574 9.132 0.904 205.937 o
-10 11 17 5.460 3.779 0.833 242.598 o
-10 11 18 61.185 63.660 1.808 51.484 o
-10 11 20 133.132 135.334 2.316 31.379 o
-10 11 21 23.751 22.591 1.290 101.136 o
-10 11 22 30.928 33.745 1.696 58.490 o
-10 11 24 18.951 20.499 1.483 76.526 o
-10 11 25 0.406 0.538 1.138 130.041 o
-10 11 26 8.276 8.360 1.270 104.399 o
-10 11 27 0.116 0.213 1.107 137.297 o
-10 12 -8 6.767 4.419 0.792 268.118 o
-10 12 -7 0.842 0.213 0.762 289.996 o
-10 12 -6 0.033 0.274 0.711 332.904 o
-10 12 -5 137.988 143.979 1.737 55.786 o
-10 12 -4 51.617 57.667 1.321 96.522 o
-10 12 -3 139.863 139.926 1.656 61.396 o
-10 12 -2 122.023 124.272 1.574 67.897 o
-10 12 0 219.464 225.862 1.818 50.911 o
-10 12 1 23.131 25.964 0.924 196.985 o
-10 12 2 254.842 257.870 1.869 48.181 o
-10 12 3 37.943 40.855 1.026 159.909 o
-10 12 4 0.419 0.467 0.508 652.492 o
-10 12 5 0.004 0.152 0.508 652.492 o
-10 12 6 154.392 154.736 1.605 65.343 o
-10 12 7 4.075 2.814 0.609 453.119 o
-10 12 8 91.138 95.586 1.646 62.156 o
-10 12 9 158.840 154.512 1.839 49.792 o
-10 12 10 3.691 3.951 0.721 323.592 o
-10 12 11 142.206 142.242 1.991 42.462 o
-10 12 12 13.382 10.838 0.853 231.183 o
-10 12 13 24.448 27.223 1.260 106.089 o
-10 12 14 2.351 1.351 0.813 254.880 o
-10 12 15 25.884 21.433 1.056 150.816 o
-10 12 16 0.907 0.386 0.792 268.118 o
-10 12 17 6.442 5.749 0.894 210.644 o
-10 12 18 21.956 21.880 1.158 125.518 o
-10 12 19 11.444 10.727 1.097 139.852 o
-10 12 20 0.159 1.087 0.985 173.369 o
-10 12 21 4.123 2.611 1.016 163.123 o
-10 12 22 0.721 0.335 1.107 137.297 o
-10 12 23 2.255 1.148 1.168 123.344 o
-10 12 24 0.696 0.681 1.128 132.394 o
-10 12 26 4.802 4.307 1.188 119.163 o
-10 12 27 1.853 1.168 1.117 134.812 o
-10 13 -9 6.226 6.013 0.935 192.726 o
-10 13 -8 47.723 49.764 1.839 49.792 o
-10 13 -7 0.288 0.599 0.863 225.776 o
-10 13 -6 8.642 6.064 0.843 236.787 o
-10 13 -5 103.391 104.708 1.615 64.524 o
-10 13 -3 61.303 59.129 1.331 95.054 o
-10 13 -2 166.101 163.177 1.767 53.879 o
-10 13 -1 129.368 133.963 1.574 67.897 o
-10 13 0 68.528 70.496 1.300 99.562 o
-10 13 1 5.113 4.246 0.569 520.162 o
-10 13 2 53.231 51.105 1.097 139.852 o
-10 13 3 20.031 19.097 0.752 297.887 o
-10 13 4 96.865 96.592 1.310 98.025 o
-10 13 5 82.276 81.335 1.239 109.596 o
-10 13 6 8.891 7.121 0.660 386.090 o
-10 13 7 68.504 66.524 1.351 92.217 o
-10 13 8 27.643 27.112 1.239 109.596 o
-10 13 9 49.660 54.406 1.392 86.911 o
-10 13 10 144.410 141.612 1.879 47.662 o
-10 13 12 1.344 0.264 0.742 306.104 o
-10 13 13 56.502 54.010 1.788 52.661 o
-10 13 15 100.046 100.452 2.021 41.192 o
-10 13 16 5.970 4.693 0.904 205.937 o
-10 13 17 53.645 58.764 1.696 58.490 o
-10 13 18 43.818 44.593 1.635 62.931 o
-10 13 19 34.244 35.177 1.707 57.796 o
-10 13 20 47.525 47.275 1.869 48.181 o
-10 13 21 8.671 6.379 1.077 145.179 o
-10 13 23 2.643 1.920 1.168 123.344 o
-10 13 24 0.071 0.488 1.117 134.812 o
-10 14 -9 2.793 2.682 0.995 169.849 o
-10 14 -8 75.579 70.913 1.991 42.462 o
-10 14 -7 97.305 90.324 2.052 39.977 o
-10 14 -6 145.945 147.686 2.316 31.379 o
-10 14 -5 31.549 34.364 1.473 77.585 o
-10 14 -4 253.755 246.381 2.204 34.641 o
-10 14 -3 72.609 67.754 1.402 85.656 o
-10 14 -2 36.059 33.806 1.239 109.596 o
-10 14 -1 0.974 1.006 0.620 438.385 o
-10 14 0 114.062 115.415 1.544 70.604 o
-10 14 1 55.463 52.608 1.229 111.415 o
-10 14 2 64.459 61.709 1.178 121.227 o
-10 14 3 8.008 8.451 0.660 386.090 o
-10 14 4 0.459 0.325 0.549 559.406 o
-10 14 5 46.239 47.427 1.209 115.192 o
-10 14 6 14.908 12.555 0.762 289.996 o
-10 14 7 12.292 10.453 0.802 261.373 o
-10 14 8 57.291 54.680 1.422 83.226 o
-10 14 9 44.397 46.940 1.402 85.656 o
-10 14 10 105.417 107.390 1.859 48.709 o
-10 14 11 135.208 132.602 2.011 41.609 o
-10 14 12 175.114 168.500 2.204 34.641 o
-10 14 13 70.131 66.098 1.747 55.139 o
-10 14 14 98.010 96.125 1.991 42.462 o
-10 14 15 86.940 91.665 2.001 42.032 o
-10 14 16 3.834 2.001 0.935 192.726 o
-10 14 17 79.028 79.770 2.052 39.977 o
-10 14 18 13.275 13.124 1.188 119.163 o
-10 14 19 8.955 6.440 1.046 153.759 o
-10 14 20 1.579 1.300 0.975 177.000 o
-10 14 22 5.602 5.231 1.209 115.192 o
-10 14 23 0.621 0.477 1.107 137.297 o
-10 14 24 1.473 1.077 1.148 127.749 o
-10 14 26 0.496 0.122 1.117 134.812 o
-10 15 -9 14.473 14.749 1.229 111.415 o
-10 15 -8 421.720 428.482 3.921 10.948 o
-10 15 -7 5.934 5.963 1.046 153.759 o
-10 15 -6 5.845 4.652 0.975 177.000 o
-10 15 -5 0.577 0.345 0.802 261.373 o
-10 15 -4 103.312 101.935 1.869 48.181 o
-10 15 -3 19.358 20.397 0.985 173.369 o
-10 15 -2 0.048 0.132 0.701 342.623 o
-10 15 -1 19.662 19.351 0.884 215.514 o
-10 15 0 12.672 10.249 0.752 297.887 o
-10 15 1 2.330 1.442 0.579 502.071 o
-10 15 2 6.529 5.881 0.650 398.249 o
-10 15 3 329.241 327.065 2.143 36.639 o
-10 15 4 253.375 252.140 1.960 43.793 o
-10 15 5 216.832 219.828 1.960 43.793 o
-10 15 6 10.730 11.082 0.772 282.415 o
-10 15 7 105.810 103.784 1.696 58.490 o
-10 15 8 79.283 76.388 1.625 63.720 o
-10 15 9 75.985 72.314 1.696 58.490 o
-10 15 10 5.124 5.272 0.853 231.183 o
-10 15 11 1.617 2.732 0.833 242.598 o
-10 15 12 129.053 135.639 2.143 36.639 o
-10 15 13 206.718 211.570 2.519 26.522 o
-10 15 14 5.575 5.181 0.965 180.746 o
-10 15 15 71.948 76.032 1.950 44.250 o
-10 15 16 66.490 65.417 1.981 42.899 o
-10 15 17 66.466 67.134 2.001 42.032 o
-10 15 18 2.437 1.798 1.036 156.789 o
-10 15 19 98.058 100.279 2.245 33.399 o
-10 15 21 27.070 25.161 1.524 72.499 o
-10 15 22 0.422 0.213 1.087 142.478 o
-10 15 23 1.308 0.721 1.128 132.394 o
-10 15 24 3.390 3.352 1.199 117.152 o
-10 15 25 5.900 4.866 1.219 113.280 o
-10 16 -9 8.008 6.013 1.107 137.297 o
-10 16 -8 2.268 2.702 1.026 159.909 o
-10 16 -7 391.800 386.378 3.433 14.278 o
-10 16 -6 30.762 27.112 1.361 90.846 o
-10 16 -5 264.238 261.943 2.651 23.946 o
-10 16 -4 81.198 82.432 1.839 49.792 o
-10 16 -3 439.289 449.977 3.504 13.705 o
-10 16 -2 10.612 10.605 1.056 150.816 o
-10 16 -1 209.211 207.750 2.143 36.639 o
-10 16 0 98.339 95.901 1.625 63.720 o
-10 16 1 415.968 414.464 2.509 26.738 o
-10 16 2 35.968 35.695 1.128 132.394 o
-10 16 3 203.691 204.459 1.849 49.246 o
-10 16 4 10.738 10.798 0.782 275.127 o
-10 16 5 12.536 11.072 0.833 242.598 o
-10 16 6 0.479 0.356 0.660 386.090 o
-10 16 7 244.989 247.996 2.479 27.399 o
-10 16 8 0.782 0.183 0.721 323.592 o
-10 16 9 247.916 252.750 2.580 25.284 o
-10 16 10 9.030 7.354 0.935 192.726 o
-10 16 11 298.630 291.858 2.814 21.260 o
-10 16 13 134.662 132.206 2.174 35.620 o
-10 16 14 43.395 46.767 1.808 51.484 o
-10 16 15 340.329 341.205 3.179 16.651 o
-10 16 16 1.357 1.087 0.985 173.369 o
-10 16 17 124.260 126.802 2.377 29.791 o
-10 16 18 3.591 3.078 1.046 153.759 o
-10 16 19 49.031 53.187 2.001 42.032 o
-10 16 20 5.191 5.648 1.219 113.280 o
-10 16 21 1.011 0.538 1.138 130.041 o
-10 16 22 0.150 0.183 1.260 106.089 o
-10 16 23 1.711 0.569 1.270 104.399 o
-10 16 24 2.815 3.535 1.361 90.846 o
-10 16 25 21.398 24.013 1.717 57.114 o
-10 17 -9 64.343 67.733 2.123 37.344 o
-10 17 -8 169.919 173.579 2.682 23.405 o
-10 17 -7 0.006 0.376 0.985 173.369 o
-10 17 -5 24.906 23.668 1.229 111.415 o
-10 17 -2 2.942 1.595 1.046 153.759 o
-10 17 -1 3.688 3.078 0.833 242.598 o
-10 17 0 0.586 0.284 0.762 289.996 o
-10 17 2 15.198 14.475 0.833 242.598 o
-10 17 3 118.478 118.696 1.737 55.786 o
-10 17 4 42.583 43.964 1.381 88.194 o
-10 17 5 18.285 17.512 0.935 192.726 o
-10 17 6 7.531 6.430 0.863 225.776 o
-10 17 7 3.107 2.783 0.782 275.127 o
-10 17 8 12.120 11.123 0.924 196.985 o
-10 17 9 5.747 6.532 0.935 192.726 o
-10 17 10 0.347 0.477 0.843 236.787 o
-10 17 11 2.448 2.509 0.884 215.514 o
-10 17 12 20.895 19.067 1.168 123.344 o
-10 17 13 5.955 6.085 0.975 177.000 o
-10 17 14 0.022 0.163 1.006 166.435 o
-10 17 15 39.913 43.994 1.879 47.662 o
-10 17 16 47.480 50.069 1.940 44.715 o
-10 17 17 0.398 0.081 0.975 177.000 o
-10 17 18 27.902 28.838 1.463 78.666 o
-10 17 19 5.208 5.394 1.128 132.394 o
-10 17 20 12.060 11.113 1.331 95.054 o
-10 17 22 4.072 3.332 1.351 92.217 o
-10 17 24 2.796 3.027 1.331 95.054 o
-10 18 -9 53.461 50.851 2.021 41.192 o
-10 18 -8 11.768 10.920 1.209 115.192 o
-10 18 -7 42.314 41.119 1.879 47.662 o
-10 18 -6 1.334 1.402 0.995 169.849 o
-10 18 -5 153.355 145.472 2.509 26.738 o
-10 18 -4 7.156 5.221 1.087 142.478 o
-10 18 -3 30.343 30.616 1.767 53.879 o
-10 18 -2 109.844 112.205 2.062 39.584 o
-10 18 -1 45.380 46.696 1.625 63.720 o
-10 18 0 5.705 4.916 0.884 215.514 o
-10 18 1 31.148 30.464 1.432 82.050 o
-10 18 2 91.169 95.129 1.676 59.917 o
-10 18 3 4.091 3.515 0.752 297.887 o
-10 18 5 44.525 45.924 1.453 79.771 o
-10 18 6 140.638 142.039 2.123 37.344 o
-10 18 7 37.415 33.928 1.412 84.428 o
-10 18 8 273.538 277.901 2.590 25.086 o
-10 18 9 60.885 61.212 1.808 51.484 o
-10 18 10 98.633 99.639 2.042 40.376 o
-10 18 11 75.286 77.678 1.930 45.186 o
-10 18 12 196.043 191.599 2.529 26.310 o
-10 18 13 31.314 27.081 1.331 95.054 o
-10 18 14 76.733 79.222 2.245 33.399 o
-10 18 15 22.633 23.221 1.341 93.620 o
-10 18 16 11.777 10.290 1.138 130.041 o
-10 18 17 15.581 14.800 1.239 109.596 o
-10 18 18 10.111 9.965 1.199 117.152 o
-10 18 19 2.295 2.499 1.097 139.852 o
-10 18 20 0.413 0.081 1.087 142.478 o
-10 18 21 0.283 0.030 1.087 142.478 o
-10 18 22 9.188 9.234 1.453 79.771 o
-10 19 -9 14.632 12.098 1.260 106.089 o
-10 19 -8 4.157 3.494 1.117 134.812 o
-10 19 -7 2.564 1.960 1.199 117.152 o
-10 19 -5 24.917 23.160 1.381 88.194 o
-10 19 -4 14.293 14.140 1.371 89.505 o
-10 19 -3 74.064 74.123 2.306 31.657 o
-10 19 -2 1.990 1.950 0.863 225.776 o
-10 19 -1 18.267 18.030 1.128 132.394 o
-10 19 0 37.734 38.509 1.747 55.139 o
-10 19 1 18.264 20.123 1.117 134.812 o
-10 19 2 35.872 36.701 1.574 67.897 o
-10 19 3 24.904 23.191 1.178 121.227 o
-10 19 4 3.517 3.129 0.792 268.118 o
-10 19 5 94.974 93.260 1.920 45.666 o
-10 19 6 43.657 41.993 1.625 63.720 o
-10 19 7 107.496 107.837 1.900 46.648 o
-10 19 8 0.074 0.091 0.792 268.118 o
-10 19 9 11.750 10.971 1.067 147.957 o
-10 19 10 6.782 5.770 0.985 173.369 o
-10 19 12 16.526 14.008 1.148 127.749 o
-10 19 13 10.080 10.331 1.107 137.297 o
-10 19 14 16.711 17.990 1.392 86.911 o
-10 19 15 7.149 6.176 1.168 123.344 o
-10 19 16 4.699 3.799 1.067 147.957 o
-10 19 17 6.399 6.237 1.138 130.041 o
-10 19 18 19.916 20.103 1.371 89.505 o
-10 19 19 12.214 13.561 1.229 111.415 o
-10 19 20 1.574 1.331 1.107 137.297 o
-10 19 21 14.993 14.363 1.361 90.846 o
-10 19 22 2.072 2.509 1.300 99.562 o
-10 19 23 2.935 3.037 1.331 95.054 o
-10 20 -9 4.492 3.352 1.260 106.089 o
-10 20 -8 83.787 74.498 2.438 28.320 o
-10 20 -6 58.415 53.969 2.286 32.222 o
-10 20 -5 57.995 55.513 2.357 30.307 o
-10 20 -4 79.399 81.975 2.479 27.399 o
-10 20 -3 0.080 0.142 1.067 147.957 o
-10 20 -2 115.050 113.738 2.286 32.222 o
-10 20 -1 0.364 0.792 0.945 188.603 o
-10 20 0 25.738 27.152 1.442 80.898 o
-10 20 1 0.923 2.225 0.884 215.514 o
-10 20 2 0.090 0.874 0.843 236.787 o
-10 20 3 13.231 14.526 1.087 142.478 o
-10 20 4 10.975 10.239 1.026 159.909 o
-10 20 5 12.658 10.585 1.016 163.123 o
-10 20 6 10.814 8.776 0.955 184.612 o
-10 20 7 2.777 2.997 0.874 220.556 o
-10 20 8 133.960 132.063 2.103 38.069 o
-10 20 9 6.482 5.404 0.985 173.369 o
-10 20 10 16.375 16.872 1.188 119.163 o
-10 20 11 8.568 7.558 1.067 147.957 o
-10 20 12 99.053 100.391 2.164 35.955 o
-10 20 13 2.663 1.473 0.965 180.746 o
-10 20 14 81.609 83.051 2.103 38.069 o
-10 20 15 0.057 0.609 1.087 142.478 o
-10 20 16 47.988 45.660 1.950 44.250 o
-10 20 17 4.110 3.545 1.087 142.478 o
-10 20 18 8.484 8.756 1.178 121.227 o
-10 20 19 3.726 3.037 1.067 147.957 o
-10 20 20 13.709 13.043 1.321 96.522 o
-10 20 21 3.110 3.240 1.138 130.041 o
-10 21 -9 37.246 34.496 2.336 30.836 o
-10 21 -8 26.067 27.589 1.940 44.715 o
-10 21 -7 0.009 0.559 1.321 96.522 o
-10 21 -5 9.224 9.802 1.798 52.068 o
-10 21 -4 19.764 18.965 1.717 57.114 o
-10 21 -3 23.298 20.925 1.544 70.604 o
-10 21 -2 77.949 80.756 2.153 36.295 o
-10 21 -1 0.229 0.051 0.975 177.000 o
-10 21 0 26.844 24.481 1.392 86.911 o
-10 21 1 22.878 23.536 1.239 109.596 o
-10 21 2 3.438 1.818 0.935 192.726 o
-10 21 3 100.301 96.246 2.072 39.197 o
-10 21 4 82.830 90.294 2.275 32.510 o
-10 21 5 2.200 0.630 0.945 188.603 o
-10 21 7 0.941 1.280 0.884 215.514 o
-10 21 8 4.418 5.120 0.945 188.603 o
-10 21 9 13.604 12.423 1.138 130.041 o
-10 21 10 12.644 11.509 1.148 127.749 o
-10 21 12 7.877 8.462 1.097 139.852 o
-10 21 13 1.860 1.564 0.985 173.369 o
-10 21 14 0.379 0.589 0.975 177.000 o
-10 21 15 13.483 13.368 1.331 95.054 o
-10 21 16 20.657 21.118 1.483 76.526 o
-10 21 17 8.974 8.167 1.148 127.749 o
-10 21 19 1.453 2.153 1.056 150.816 o
-10 21 20 3.319 4.175 1.158 125.518 o
-10 21 21 1.416 1.239 1.138 130.041 o
-10 22 -9 8.528 7.293 1.574 67.897 o
-10 22 -8 31.516 30.393 2.123 37.344 o
-10 22 -7 12.845 11.560 1.605 65.343 o
-10 22 -6 4.233 3.504 1.656 61.396 o
-10 22 -5 4.503 3.697 1.635 62.931 o
-10 22 -4 75.999 82.350 2.509 26.738 o
-10 22 -3 10.102 8.289 1.300 99.562 o
-10 22 -2 37.471 37.981 1.920 45.666 o
-10 22 -1 0.006 0.010 0.995 169.849 o
-10 22 0 1.677 2.072 1.026 159.909 o
-10 22 1 3.219 3.362 0.975 177.000 o
-10 22 2 0.534 0.183 0.924 196.985 o
-10 22 3 23.273 23.069 1.453 79.771 o
-10 22 4 2.940 1.595 1.067 147.957 o
-10 22 5 10.876 9.985 1.168 123.344 o
-10 22 6 122.177 125.837 2.387 29.538 o
-10 22 7 37.856 39.433 1.767 53.879 o
-10 22 8 80.419 80.999 1.991 42.462 o
-10 22 9 21.077 18.894 1.249 107.821 o
-10 22 10 29.572 28.930 1.442 80.898 o
-10 22 11 35.370 33.135 1.615 64.524 o
-10 22 12 43.617 41.770 1.818 50.911 o
-10 22 13 23.191 22.063 1.351 92.217 o
-10 22 14 29.025 32.333 1.635 62.931 o
-10 22 15 37.056 37.320 1.920 45.666 o
-10 22 16 0.228 0.752 1.087 142.478 o
-10 22 17 5.631 4.012 1.148 127.749 o
-10 22 18 8.231 7.781 1.158 125.518 o
-10 22 19 1.429 2.773 1.056 150.816 o
-10 22 20 2.020 2.722 1.097 139.852 o
-10 23 -8 51.649 46.848 3.413 14.449 o
-10 23 -5 4.669 4.409 1.707 57.796 o
-10 23 -4 11.859 11.915 1.392 86.911 o
-10 23 -1 0.960 0.609 1.006 166.435 o
-10 23 0 65.591 72.030 2.143 36.639 o
-10 23 1 28.859 28.930 1.392 86.911 o
-10 23 2 136.195 141.724 2.611 24.697 o
-10 23 3 6.252 7.629 1.199 117.152 o
-10 23 4 47.986 48.535 1.960 43.793 o
-10 23 6 142.916 144.558 2.529 26.310 o
-10 23 7 10.044 8.624 1.178 121.227 o
-10 23 8 29.385 26.015 1.432 82.050 o
-10 23 9 1.495 0.549 1.128 132.394 o
-10 23 11 2.835 2.590 1.026 159.909 o
-10 23 12 4.938 5.181 1.077 145.179 o
-10 23 14 5.703 6.267 1.117 134.812 o
-10 23 15 3.680 3.322 1.128 132.394 o
-10 23 16 11.274 12.159 1.300 99.562 o
-10 23 17 1.333 1.879 1.107 137.297 o
-10 23 18 0.554 0.853 1.077 145.179 o
-10 23 19 8.484 8.807 1.209 115.192 o
-10 24 -9 0.171 0.742 1.798 52.068 o
-10 24 -8 3.128 2.245 1.981 42.899 o
-10 24 -7 52.574 47.874 4.642 7.811 o
-10 24 -6 14.049 11.631 2.854 20.659 o
-10 24 -5 5.364 3.139 2.560 25.687 o
-10 24 -4 23.845 24.917 2.011 41.609 o
-10 24 -3 31.407 32.800 2.316 31.379 o
-10 24 -1 36.299 34.994 1.940 44.715 o
-10 24 0 11.280 11.448 1.270 104.399 o
-10 24 1 29.489 28.523 1.605 65.343 o
-10 24 2 42.765 45.437 2.113 37.704 o
-10 24 3 23.935 22.866 1.381 88.194 o
-10 24 4 11.775 11.174 1.209 115.192 o
-10 24 6 3.224 2.672 1.067 147.957 o
-10 24 7 26.220 23.668 1.412 84.428 o
-10 24 8 0.834 1.168 1.087 142.478 o
-10 24 9 47.779 46.432 2.194 34.963 o
-10 24 11 13.842 10.879 1.371 89.505 o
-10 24 13 5.458 5.810 1.067 147.957 o
-10 24 14 5.358 5.688 1.067 147.957 o
-10 24 15 26.470 24.399 1.463 78.666 o
-10 24 16 1.787 1.808 1.087 142.478 o
-10 24 17 2.017 2.529 1.077 145.179 o
-10 24 18 4.695 4.764 1.117 134.812 o
-10 25 -9 11.453 11.235 2.326 31.106 o
-10 25 -8 20.953 21.962 3.108 17.421 o
-10 25 -6 12.386 13.195 2.854 20.659 o
-10 25 -4 6.687 6.999 1.554 69.684 o
-10 25 -3 32.148 37.371 2.387 29.538 o
-10 25 -1 31.983 33.481 1.879 47.662 o
-10 25 0 0.982 1.381 1.280 102.748 o
-10 25 1 21.124 24.115 1.524 72.499 o
-10 25 2 7.425 8.096 1.188 119.163 o
-10 25 3 10.773 11.082 1.209 115.192 o
-10 25 4 3.258 3.118 1.077 145.179 o
-10 25 5 35.704 36.243 1.686 59.197 o
-10 25 6 48.560 51.663 2.032 40.781 o
-10 25 7 18.188 19.280 1.381 88.194 o
-10 25 8 21.368 20.407 1.534 71.542 o
-10 25 9 5.845 5.445 1.249 107.821 o
-10 25 10 3.621 2.326 1.158 125.518 o
-10 25 11 0.826 0.234 1.128 132.394 o
-10 25 12 0.059 0.142 1.117 134.812 o
-10 25 13 6.106 6.521 1.229 111.415 o
-10 25 14 1.605 2.773 1.148 127.749 o
-10 25 15 20.297 21.403 1.412 84.428 o
-10 25 16 19.387 18.528 1.341 93.620 o
-10 25 17 9.839 12.088 1.260 106.089 o
-10 26 -9 2.578 1.778 2.418 28.798 o
-10 26 -8 6.452 5.932 2.570 25.484 o
-10 26 -7 2.515 2.336 2.468 27.625 o
-10 26 -6 8.271 4.693 2.560 25.687 o
-10 26 -5 0.453 2.245 2.387 29.538 o
-10 26 -4 25.278 23.698 2.397 29.288 o
-10 26 -3 0.994 0.650 1.381 88.194 o
-10 26 -2 16.995 16.822 1.554 69.684 o
-10 26 -1 3.530 2.672 1.280 102.748 o
-10 26 0 12.622 11.956 1.493 75.488 o
-10 26 1 0.411 0.437 1.188 119.163 o
-10 26 2 11.663 12.342 1.351 92.217 o
-10 26 3 4.880 4.459 1.209 115.192 o
-10 26 4 0.935 0.457 1.148 127.749 o
-10 26 6 1.880 2.793 1.188 119.163 o
-10 26 7 3.360 3.515 1.219 113.280 o
-10 26 8 3.531 3.047 1.239 109.596 o
-10 26 9 3.850 3.088 1.199 117.152 o
-10 26 10 10.804 11.164 1.321 96.522 o
-10 26 11 1.392 1.321 1.107 137.297 o
-10 26 12 21.174 18.650 1.422 83.226 o
-10 26 14 20.637 23.160 1.463 78.666 o
-10 26 15 0.021 0.051 1.178 121.227 o
-10 27 -8 14.656 13.988 2.773 21.887 o
-10 27 -7 1.348 1.006 2.286 32.222 o
-10 27 -6 8.642 6.714 2.600 24.891 o
-10 27 -2 22.514 24.257 1.686 59.197 o
-10 27 -1 23.550 26.116 1.737 55.786 o
-10 27 0 7.287 6.877 1.392 86.911 o
-10 27 1 25.515 27.172 1.778 53.265 o
-10 27 2 17.061 17.360 1.412 84.428 o
-10 27 3 0.959 0.884 1.117 134.812 o
-10 27 4 1.278 1.168 1.128 132.394 o
-10 27 5 8.675 8.218 1.280 102.748 o
-10 27 6 3.038 3.921 1.219 113.280 o
-10 27 7 3.088 3.921 1.321 96.522 o
-10 27 8 2.193 1.849 1.290 101.136 o
-10 27 10 3.165 4.652 1.371 89.505 o
-10 27 13 0.127 0.833 1.260 106.089 o
-10 28 -6 1.434 2.722 2.326 31.106 o
-10 28 -4 3.041 3.880 1.737 55.786 o
-10 28 -3 16.569 16.497 1.767 53.879 o
-10 28 -2 14.687 14.404 1.524 72.499 o
-10 28 -1 5.604 6.095 1.351 92.217 o
-10 28 0 0.197 1.310 1.249 107.821 o
-10 28 1 13.335 14.465 1.544 70.604 o
-10 28 2 3.607 4.073 1.158 125.518 o
-10 28 3 2.934 2.550 1.158 125.518 o
-10 28 4 6.063 5.902 1.239 109.596 o
-10 28 5 5.785 6.775 1.270 104.399 o
-10 28 6 4.543 4.155 1.310 98.025 o
-10 28 8 12.178 13.195 1.534 71.542 o
-10 28 9 9.984 10.646 1.483 76.526 o
-10 28 10 1.931 1.402 1.290 101.136 o
-10 28 11 10.401 11.570 1.493 75.488 o
-10 28 12 0.047 0.467 1.249 107.821 o
-10 29 -3 3.015 3.890 1.737 55.786 o
-10 29 -2 25.515 27.416 1.991 42.462 o
-10 29 -1 21.451 23.089 1.686 59.197 o
-10 29 0 1.978 0.945 1.270 104.399 o
-10 29 1 3.260 2.367 1.300 99.562 o
-10 29 2 5.462 7.111 1.229 111.415 o
-10 29 3 3.695 3.271 1.178 121.227 o
-10 29 4 2.594 3.525 1.199 117.152 o
-10 29 5 19.493 20.722 1.625 63.720 o
-10 29 6 11.764 13.662 1.534 71.542 o
-10 29 7 13.441 15.511 1.574 67.897 o
-10 29 8 2.607 2.885 1.300 99.562 o
-10 29 9 0.605 0.030 1.239 109.596 o
-9 0 -7 159.516 155.356 2.743 22.376 o
-9 0 -5 115.697 119.112 5.089 6.499 o
-9 0 -3 51.928 54.975 4.256 9.292 o
-9 0 -1 852.753 840.824 9.477 1.874 o
-9 0 1 4010.910 3961.690 19.808 0.429 o
-9 0 3 319.575 306.719 5.749 5.092 o
-9 0 5 1539.640 1517.230 12.118 1.146 o
-9 0 7 296.774 290.771 5.851 4.917 o
-9 0 9 11.054 10.666 1.981 42.899 o
-9 0 11 968.011 992.898 12.108 1.148 o
-9 0 13 193.344 208.278 3.037 18.246 o
-9 0 15 465.748 482.015 4.652 7.777 o
-9 0 17 19.550 19.706 1.666 60.650 o
-9 0 19 342.924 347.757 4.845 7.169 o
-9 0 21 3.708 5.780 2.336 30.836 o
-9 0 23 68.226 73.462 4.967 6.822 o
-9 0 27 7.353 8.472 2.204 34.641 o
-9 0 29 13.658 11.854 2.245 33.399 o
-9 1 -8 793.536 816.353 3.200 16.440 o
-9 1 -7 191.219 201.767 2.387 29.538 o
-9 1 -6 1140.970 1132.290 9.701 1.789 o
-9 1 -5 47.180 47.824 2.621 24.506 o
-9 1 -4 1145.200 1165.360 9.569 1.838 o
-9 1 -3 13.770 16.212 1.737 55.786 o
-9 1 -2 1836.950 1823.900 10.290 1.590 o
-9 1 -1 308.571 311.727 4.226 9.426 o
-9 1 0 856.039 870.922 6.735 3.711 o
-9 1 2 335.897 329.138 4.470 8.426 o
-9 1 3 69.296 70.059 2.418 28.798 o
-9 1 4 154.655 151.292 2.905 19.943 o
-9 1 5 58.051 53.390 2.093 38.440 o
-9 1 6 181.455 181.908 3.200 16.440 o
-9 1 7 193.679 210.208 3.494 13.785 o
-9 1 8 58.383 63.619 2.397 29.288 o
-9 1 9 440.763 437.157 5.069 6.551 o
-9 1 10 407.984 401.411 5.150 6.346 o
-9 1 11 447.845 438.295 5.851 4.917 o
-9 1 12 109.251 116.461 2.468 27.625 o
-9 1 13 25.122 24.755 1.158 125.518 o
-9 1 14 775.485 775.468 3.921 10.948 o
-9 1 15 2.793 1.981 0.670 374.479 o
-9 1 16 115.935 116.664 1.828 50.347 o
-9 1 18 133.165 128.386 2.072 39.197 o
-9 1 19 9.544 8.462 1.006 166.435 o
-9 1 20 19.206 17.015 1.524 72.499 o
-9 1 21 25.070 25.567 1.707 57.796 o
-9 1 22 5.385 3.464 1.310 98.025 o
-9 1 23 11.842 12.037 1.554 69.684 o
-9 1 24 38.815 39.606 2.397 29.288 o
-9 1 25 30.766 29.529 2.174 35.620 o
-9 1 26 12.097 9.924 1.778 53.265 o
-9 1 27 11.023 11.682 1.666 60.650 o
-9 1 28 15.295 17.045 1.707 57.796 o
-9 1 29 17.088 16.141 1.686 59.197 o
-9 2 -8 81.958 84.900 1.371 89.505 o
-9 2 -7 4.254 8.045 0.904 205.937 o
-9 2 -6 43.134 48.240 2.753 22.211 o
-9 2 -5 43.577 49.682 2.753 22.211 o
-9 2 -4 7.523 8.502 1.605 65.343 o
-9 2 -3 88.741 91.442 3.362 14.889 o
-9 2 -2 17.994 18.376 1.727 56.444 o
-9 2 -1 95.921 84.809 2.753 22.211 o
-9 2 0 9.708 10.666 1.361 90.846 o
-9 2 1 417.582 403.697 4.937 6.906 o
-9 2 2 318.460 320.117 4.429 8.581 o
-9 2 3 0.999 1.686 0.965 180.746 o
-9 2 4 1.277 2.428 1.006 166.435 o
-9 2 5 1136.960 1145.440 7.232 3.218 o
-9 2 6 181.292 176.911 3.190 16.545 o
-9 2 7 302.706 298.207 4.063 10.195 o
-9 2 8 17.966 19.493 1.554 69.684 o
-9 2 9 475.791 485.976 5.302 5.987 o
-9 2 10 15.153 15.481 1.554 69.684 o
-9 2 11 268.244 268.434 4.551 8.128 o
-9 2 12 147.759 152.522 2.570 25.484 o
-9 2 13 361.785 379.948 3.118 17.308 o
-9 2 14 181.289 184.773 1.757 54.503 o
-9 2 15 76.835 81.761 1.442 80.898 o
-9 2 16 257.909 266.402 2.164 35.955 o
-9 2 17 619.860 632.261 3.169 16.757 o
-9 2 18 108.883 110.000 2.021 41.192 o
-9 2 19 32.255 27.833 1.402 85.656 o
-9 2 20 102.656 105.246 2.824 21.107 o
-9 2 21 24.230 20.255 1.625 63.720 o
-9 2 23 2.470 2.570 1.361 90.846 o
-9 2 24 1.241 1.097 1.239 109.596 o
-9 2 25 0.961 1.686 1.280 102.748 o
-9 2 26 11.438 10.930 1.483 76.526 o
-9 2 27 24.486 24.196 1.676 59.917 o
-9 2 28 6.602 6.846 1.514 73.475 o
-9 3 -8 0.028 0.325 0.528 603.265 o
-9 3 -7 943.432 972.806 3.433 14.278 o
-9 3 -6 498.700 517.913 7.253 3.200 o
-9 3 -5 299.545 315.496 5.780 5.038 o
-9 3 -4 10.890 11.519 1.839 49.792 o
-9 3 -3 1401.480 1405.890 11.204 1.341 o
-9 3 -2 227.127 236.700 4.419 8.621 o
-9 3 -1 355.431 365.463 4.805 7.291 o
-9 3 0 68.555 67.378 2.621 24.506 o
-9 3 1 347.045 323.256 4.480 8.388 o
-9 3 2 268.179 270.354 3.941 10.836 o
-9 3 3 4.697 8.096 1.178 121.227 o
-9 3 4 53.962 51.359 2.164 35.955 o
-9 3 5 81.711 76.266 2.448 28.085 o
-9 3 6 436.032 430.504 4.866 7.110 o
-9 3 7 1152.440 1139.520 7.913 2.688 o
-9 3 8 101.151 99.395 3.058 18.005 o
-9 3 9 85.111 82.523 2.976 19.001 o
-9 3 10 138.142 133.912 3.576 13.165 o
-9 3 11 325.187 331.809 5.790 5.021 o
-9 3 12 75.434 72.071 1.717 57.114 o
-9 3 13 988.136 1014.730 4.815 7.260 o
-9 3 14 5.981 4.723 0.711 332.904 o
-9 3 15 358.910 357.641 2.357 30.307 o
-9 3 16 99.493 97.222 1.564 68.782 o
-9 3 17 6.163 6.237 0.772 282.415 o
-9 3 19 103.986 99.975 1.818 50.911 o
-9 3 20 55.557 53.370 2.082 38.816 o
-9 3 21 0.296 5.587 1.310 98.025 o
-9 3 22 25.573 24.460 1.635 62.931 o
-9 3 23 0.828 0.721 1.199 117.152 o
-9 3 24 10.633 10.463 1.422 83.226 o
-9 3 25 3.301 2.804 1.300 99.562 o
-9 3 26 1.829 0.874 1.280 102.748 o
-9 3 27 0.222 1.006 1.249 107.821 o
-9 3 28 7.883 8.289 1.300 99.562 o
-9 3 29 31.808 36.630 2.275 32.510 o
-9 4 -8 68.516 73.676 1.260 106.089 o
-9 4 -7 92.078 91.929 1.371 89.505 o
-9 4 -6 42.297 40.743 2.286 32.222 o
-9 4 -5 130.852 127.411 4.429 8.581 o
-9 4 -4 528.943 528.609 7.253 3.200 o
-9 4 -3 48.219 51.064 2.885 20.224 o
-9 4 -2 37.801 36.437 2.265 32.802 o
-9 4 -1 92.266 85.367 2.854 20.659 o
-9 4 0 211.744 209.985 3.769 11.851 o
-9 4 1 252.099 270.455 4.378 8.781 o
-9 4 2 160.051 162.405 3.393 14.623 o
-9 4 3 365.091 370.481 4.927 6.935 o
-9 4 4 211.177 204.358 3.840 11.416 o
-9 4 5 521.334 532.225 5.719 5.146 o
-9 4 6 1291.530 1277.740 8.573 2.290 o
-9 4 7 101.464 103.438 3.007 18.618 o
-9 4 8 173.002 170.877 3.758 11.915 o
-9 4 9 506.015 493.676 6.267 4.285 o
-9 4 10 56.786 53.471 2.783 21.728 o
-9 4 11 193.565 196.018 4.764 7.416 o
-9 4 12 159.171 170.836 2.214 34.324 o
-9 4 13 153.619 151.668 1.727 56.444 o
-9 4 14 212.756 211.885 2.001 42.032 o
-9 4 15 27.053 26.532 1.148 127.749 o
-9 4 16 232.417 237.168 2.093 38.440 o
-9 4 17 12.537 14.008 0.874 220.556 o
-9 4 18 2.228 2.296 0.742 306.104 o
-9 4 19 17.236 15.227 1.006 166.435 o
-9 4 20 20.472 16.019 1.219 113.280 o
-9 4 21 12.290 11.021 1.158 125.518 o
-9 4 22 5.138 3.972 1.138 130.041 o
-9 4 23 0.487 0.132 1.199 117.152 o
-9 4 24 0.002 0.559 1.229 111.415 o
-9 4 25 3.313 3.423 1.310 98.025 o
-9 4 26 2.296 4.053 1.341 93.620 o
-9 4 27 1.124 0.935 1.249 107.821 o
-9 4 28 0.508 0.904 1.260 106.089 o
-9 4 29 0.002 2.661 1.402 85.656 o
-9 5 -8 112.245 107.816 1.422 83.226 o
-9 5 -7 382.588 392.259 2.174 35.620 o
-9 5 -6 271.804 274.468 2.184 35.289 o
-9 5 -5 76.581 76.987 3.647 12.657 o
-9 5 -4 1.298 0.203 1.321 96.522 o
-9 5 -3 773.091 765.939 8.868 2.140 o
-9 5 -2 331.694 332.297 5.536 5.492 o
-9 5 -1 396.607 402.732 5.587 5.392 o
-9 5 0 116.077 115.872 3.403 14.535 o
-9 5 1 137.297 142.729 3.616 12.871 o
-9 5 2 1407.470 1372.610 9.264 1.961 o
-9 5 3 12.646 13.043 1.503 74.472 o
-9 5 4 787.766 790.156 7.182 3.263 o
-9 5 6 237.272 230.443 3.951 10.780 o
-9 5 7 822.487 799.715 7.690 2.847 o
-9 5 8 100.168 102.646 3.484 13.865 o
-9 5 9 61.773 62.380 2.936 19.531 o
-9 5 10 6.003 4.043 1.432 82.050 o
-9 5 11 74.239 77.210 2.732 22.543 o
-9 5 12 77.836 80.166 1.300 99.562 o
-9 5 13 227.260 232.668 1.930 45.186 o
-9 5 14 5.938 5.089 0.650 398.249 o
-9 5 15 163.959 164.813 1.747 55.139 o
-9 5 16 4.325 3.504 0.681 363.384 o
-9 5 17 0.723 0.061 0.620 438.385 o
-9 5 18 0.548 0.071 0.670 374.479 o
-9 5 19 96.692 95.637 1.646 62.156 o
-9 5 20 96.754 95.353 1.930 45.186 o
-9 5 21 14.208 11.275 1.067 147.957 o
-9 5 22 29.094 27.619 1.341 93.620 o
-9 5 23 14.201 13.764 1.168 123.344 o
-9 5 24 19.738 18.670 1.595 66.178 o
-9 5 25 26.741 27.264 1.767 53.879 o
-9 5 26 31.010 30.413 1.778 53.265 o
-9 5 27 2.474 2.448 1.544 70.604 o
-9 5 28 8.426 10.493 1.747 55.139 o
-9 5 29 45.550 45.863 2.357 30.307 o
-9 6 -8 4.125 4.947 0.640 410.992 o
-9 6 -7 178.886 183.270 1.646 62.156 o
-9 6 -5 6.339 5.556 1.371 89.505 o
-9 6 -4 39.640 31.713 2.986 18.872 o
-9 6 -3 163.231 170.064 4.947 6.878 o
-9 6 -2 173.736 168.216 4.388 8.741 o
-9 6 -1 5.471 5.018 1.402 85.656 o
-9 6 0 0.002 6.999 1.381 88.194 o
-9 6 1 526.702 519.711 5.953 4.750 o
-9 6 2 99.189 93.148 3.068 17.886 o
-9 6 3 1527.450 1535.420 9.985 1.688 o
-9 6 4 3.625 2.854 1.188 119.163 o
-9 6 5 464.341 442.328 5.861 4.900 o
-9 6 7 871.942 883.436 8.248 2.474 o
-9 6 8 31.674 31.236 2.225 34.012 o
-9 6 9 305.009 307.125 5.302 5.987 o
-9 6 10 83.683 84.849 3.626 12.799 o
-9 6 11 147.856 149.322 2.225 34.012 o
-9 6 12 44.768 47.234 1.128 132.394 o
-9 6 13 40.706 39.789 1.016 163.123 o
-9 6 14 52.011 53.837 1.128 132.394 o
-9 6 15 48.368 47.946 1.188 119.163 o
-9 6 16 129.596 129.097 1.605 65.343 o
-9 6 17 1.424 1.585 0.701 342.623 o
-9 6 18 46.254 48.403 1.351 92.217 o
-9 6 19 44.029 41.719 1.371 89.505 o
-9 6 20 24.890 22.317 1.097 139.852 o
-9 6 21 6.784 14.292 1.117 134.812 o
-9 6 22 10.425 8.990 1.097 139.852 o
-9 6 23 1.028 0.416 0.955 184.612 o
-9 6 24 1.672 2.641 1.026 159.909 o
-9 6 26 5.200 4.602 1.635 62.931 o
-9 6 27 9.334 10.737 1.747 55.139 o
-9 6 28 4.277 3.962 1.574 67.897 o
-9 7 -8 70.509 75.545 1.270 104.399 o
-9 7 -7 82.395 78.054 1.290 101.136 o
-9 7 -6 223.069 233.704 1.879 47.662 o
-9 7 -5 120.353 123.835 2.011 41.609 o
-9 7 -4 26.501 23.221 2.722 22.712 o
-9 7 -3 537.675 548.326 8.787 2.180 o
-9 7 -2 369.230 366.925 6.410 4.097 o
-9 7 -1 256.116 251.470 4.896 7.021 o
-9 7 0 433.099 419.777 5.719 5.146 o
-9 7 1 33.621 33.023 2.113 37.704 o
-9 7 2 226.552 232.160 4.287 9.160 o
-9 7 3 113.622 111.971 3.464 14.028 o
-9 7 4 600.049 612.443 7.243 3.209 o
-9 7 5 115.042 118.523 3.789 11.725 o
-9 7 6 897.256 905.256 8.949 2.102 o
-9 7 7 71.416 64.513 2.986 18.872 o
-9 7 8 720.443 725.094 7.811 2.758 o
-9 7 9 85.970 87.247 3.565 13.240 o
-9 7 10 436.333 426.370 3.545 13.393 o
-9 7 11 139.624 139.519 1.859 48.709 o
-9 7 12 316.591 321.367 1.920 45.666 o
-9 7 13 34.164 31.581 1.006 166.435 o
-9 7 14 50.084 51.734 1.138 130.041 o
-9 7 15 108.503 103.936 1.422 83.226 o
-9 7 16 2.665 2.428 0.650 398.249 o
-9 7 17 6.955 6.989 0.792 268.118 o
-9 7 18 72.150 69.186 1.574 67.897 o
-9 7 19 38.011 40.154 1.351 92.217 o
-9 7 20 15.299 14.302 0.995 169.849 o
-9 7 21 28.181 28.554 1.371 89.505 o
-9 7 22 73.468 70.242 1.991 42.462 o
-9 7 23 6.846 5.628 1.188 119.163 o
-9 7 24 64.435 67.561 2.296 31.937 o
-9 7 25 3.049 3.149 1.199 117.152 o
-9 7 26 52.241 51.166 2.153 36.295 o
-9 7 27 9.891 9.904 1.737 55.786 o
-9 7 28 36.809 38.712 2.631 24.317 o
-9 8 -8 119.773 119.630 1.544 70.604 o
-9 8 -7 64.766 61.852 1.239 109.596 o
-9 8 -6 47.137 45.802 1.107 137.297 o
-9 8 -5 160.476 160.942 1.646 62.156 o
-9 8 -4 3.273 3.525 0.762 289.996 o
-9 8 -3 1.167 0.203 1.656 61.396 o
-9 8 0 7.619 7.690 1.493 75.488 o
-9 8 1 47.911 43.994 2.489 27.176 o
-9 8 2 1197.650 1201.480 10.056 1.664 o
-9 8 3 1065.470 1051.030 9.691 1.792 o
-9 8 4 1117.040 1104.550 9.792 1.755 o
-9 8 5 317.771 325.450 5.628 5.315 o
-9 8 6 1367.320 1369.200 11.143 1.356 o
-9 8 7 934.196 915.505 8.909 2.121 o
-9 8 8 706.781 701.050 7.862 2.723 o
-9 8 9 41.062 42.135 1.473 77.585 o
-9 8 10 313.887 313.301 2.753 22.211 o
-9 8 11 54.752 53.309 1.107 137.297 o
-9 8 12 2.764 3.667 0.549 559.406 o
-9 8 13 177.424 178.759 1.605 65.343 o
-9 8 14 8.456 8.675 0.670 374.479 o
-9 8 15 14.675 14.140 0.762 289.996 o
-9 8 17 257.378 261.750 2.286 32.222 o
-9 8 19 38.180 35.035 1.422 83.226 o
-9 8 20 19.995 20.753 1.117 134.812 o
-9 8 21 19.913 15.694 1.310 98.025 o
-9 8 22 3.735 2.336 1.117 134.812 o
-9 8 23 0.493 0.000 1.067 147.957 o
-9 8 24 17.694 19.605 1.453 79.771 o
-9 8 25 2.602 3.027 1.209 115.192 o
-9 8 26 1.728 1.503 1.138 130.041 o
-9 8 27 7.887 8.634 1.392 86.911 o
-9 8 28 0.000 0.569 1.483 76.526 o
-9 9 -8 91.520 86.688 1.442 80.898 o
-9 9 -7 333.985 336.319 2.194 34.963 o
-9 9 -6 183.139 181.441 1.676 59.917 o
-9 9 -5 554.013 574.970 2.824 21.107 o
-9 9 -4 1.046 1.138 0.589 484.908 o
-9 9 -3 112.987 112.601 1.930 45.186 o
-9 9 -2 11.184 10.950 2.011 41.609 o
-9 9 -1 253.436 251.348 5.059 6.577 o
-9 9 0 10.428 9.193 1.676 59.917 o
-9 9 1 94.762 96.419 3.850 11.356 o
-9 9 2 371.906 375.011 6.593 3.873 o
-9 9 3 988.568 981.379 9.874 1.727 o
-9 9 4 40.934 40.713 2.814 21.260 o
-9 9 5 274.435 272.629 5.343 5.896 o
-9 9 6 142.182 152.237 4.348 8.905 o
-9 9 7 200.775 199.014 4.744 7.480 o
-9 9 8 83.546 79.171 1.859 48.709 o
-9 9 9 15.851 23.749 1.229 111.415 o
-9 9 10 300.872 318.502 2.326 31.106 o
-9 9 11 676.746 680.999 2.712 22.882 o
-9 9 12 53.509 59.912 1.138 130.041 o
-9 9 13 80.663 78.216 1.270 104.399 o
-9 9 14 64.265 63.711 1.249 107.821 o
-9 9 15 75.856 77.434 1.341 93.620 o
-9 9 16 10.786 10.869 0.792 268.118 o
-9 9 17 4.052 3.647 0.802 261.373 o
-9 9 18 10.412 12.890 1.016 163.123 o
-9 9 19 52.634 54.690 1.717 57.114 o
-9 9 21 145.635 153.121 2.672 23.583 o
-9 9 22 4.219 2.976 1.117 134.812 o
-9 9 23 19.042 17.238 1.402 85.656 o
-9 9 24 0.647 1.707 1.158 125.518 o
-9 9 25 50.914 50.190 2.123 37.344 o
-9 9 26 2.640 1.696 1.148 127.749 o
-9 9 27 20.021 19.534 1.453 79.771 o
-9 9 28 3.435 3.179 1.280 102.748 o
-9 10 -8 297.462 308.050 2.235 33.703 o
-9 10 -7 47.692 44.421 1.199 117.152 o
-9 10 -6 33.947 34.029 1.107 137.297 o
-9 10 -5 29.586 28.422 0.955 184.612 o
-9 10 -4 0.710 0.051 0.518 627.155 o
-9 10 -3 6.434 6.897 0.670 374.479 o
-9 10 -2 376.504 384.326 2.763 22.048 o
-9 10 -1 1027.010 1008.990 6.643 3.814 o
-9 10 0 4.978 2.245 1.534 71.542 o
-9 10 1 1.182 0.569 1.453 79.771 o
-9 10 2 1348.960 1340.800 11.773 1.214 o
-9 10 3 32.987 30.291 2.621 24.506 o
-9 10 4 528.963 531.047 7.842 2.737 o
-9 10 5 12.877 12.027 1.991 42.462 o
-9 10 6 589.585 585.605 4.073 10.144 o
-9 10 7 7.365 6.704 0.792 268.118 o
-9 10 8 446.403 457.433 3.027 18.369 o
-9 10 9 867.610 887.489 3.403 14.535 o
-9 10 10 476.548 475.971 2.621 24.506 o
-9 10 11 182.646 183.473 1.493 75.488 o
-9 10 12 2.135 1.128 0.549 559.406 o
-9 10 13 58.745 53.197 1.199 117.152 o
-9 10 14 52.344 51.480 1.300 99.562 o
-9 10 15 67.734 66.494 1.514 73.475 o
-9 10 16 16.743 13.673 0.914 201.386 o
-9 10 17 37.144 35.624 1.381 88.194 o
-9 10 18 59.079 56.173 1.717 57.114 o
-9 10 19 9.691 9.223 1.016 163.123 o
-9 10 20 76.824 76.804 1.950 44.250 o
-9 10 21 106.001 102.351 2.448 28.085 o
-9 10 22 0.901 0.244 1.077 145.179 o
-9 10 24 2.714 1.828 1.178 121.227 o
-9 10 25 0.081 0.752 1.158 125.518 o
-9 10 26 2.892 2.712 1.168 123.344 o
-9 10 27 0.403 0.792 1.117 134.812 o
-9 10 28 3.079 2.377 1.554 69.684 o
-9 11 -8 4.181 5.607 0.721 323.592 o
-9 11 -7 0.527 0.030 0.620 438.385 o
-9 11 -6 59.094 61.181 1.280 102.748 o
-9 11 -5 104.572 106.394 1.442 80.898 o
-9 11 -4 162.734 167.911 1.635 62.931 o
-9 11 -3 30.243 27.965 0.955 184.612 o
-9 11 -2 282.723 286.393 2.052 39.977 o
-9 11 -1 93.620 95.434 1.442 80.898 o
-9 11 0 34.869 35.522 1.270 104.399 o
-9 11 1 563.220 572.522 3.423 14.363 o
-9 11 2 99.250 99.426 1.869 48.181 o
-9 11 3 508.956 512.052 3.515 13.626 o
-9 11 4 14.701 16.110 0.833 242.598 o
-9 11 5 711.333 717.395 2.865 20.512 o
-9 11 6 12.770 12.159 0.650 398.249 o
-9 11 7 442.786 443.222 2.306 31.657 o
-9 11 8 206.874 201.432 1.971 43.342 o
-9 11 9 72.325 69.917 1.341 93.620 o
-9 11 10 0.173 1.310 0.620 438.385 o
-9 11 11 42.423 41.282 1.158 125.518 o
-9 11 12 348.969 343.450 2.357 30.307 o
-9 11 13 32.501 30.565 1.128 132.394 o
-9 11 14 2.800 2.316 0.670 374.479 o
-9 11 15 44.085 47.661 1.442 80.898 o
-9 11 16 20.963 21.332 1.067 147.957 o
-9 11 17 76.004 75.362 1.696 58.490 o
-9 11 18 2.362 1.270 0.813 254.880 o
-9 11 19 4.162 2.032 0.914 201.386 o
-9 11 20 1.113 0.264 0.914 201.386 o
-9 11 21 53.119 51.897 2.113 37.704 o
-9 11 22 12.177 10.767 1.270 104.399 o
-9 11 23 30.989 32.891 1.727 56.444 o
-9 11 24 0.444 0.335 1.168 123.344 o
-9 11 25 44.187 44.614 2.113 37.704 o
-9 11 26 7.337 7.994 1.270 104.399 o
-9 11 27 27.996 28.859 1.574 67.897 o
-9 12 -8 4.533 4.094 0.772 282.415 o
-9 12 -7 80.767 80.146 1.493 75.488 o
-9 12 -6 33.295 34.547 1.260 106.089 o
-9 12 -5 28.231 26.492 1.097 139.852 o
-9 12 -4 19.087 18.366 0.813 254.880 o
-9 12 -3 0.493 0.914 0.569 520.162 o
-9 12 -2 135.832 141.236 1.544 70.604 o
-9 12 -1 31.422 30.200 1.056 150.816 o
-9 12 0 29.258 31.043 1.046 153.759 o
-9 12 1 123.718 125.105 1.524 72.499 o
-9 12 2 656.657 659.342 2.885 20.224 o
-9 12 3 524.833 526.821 2.600 24.891 o
-9 12 4 635.116 639.788 2.672 23.583 o
-9 12 5 736.075 719.812 2.885 20.224 o
-9 12 6 370.382 370.013 2.143 36.639 o
-9 12 7 60.969 58.621 1.168 123.344 o
-9 12 8 293.253 287.013 2.316 31.379 o
-9 12 9 159.705 174.270 1.839 49.792 o
-9 12 10 227.984 235.553 2.103 38.069 o
-9 12 11 129.248 135.294 1.757 54.503 o
-9 12 12 53.392 53.492 1.310 98.025 o
-9 12 13 1.791 1.036 0.711 332.904 o
-9 12 14 43.011 38.306 1.361 90.846 o
-9 12 15 16.291 16.080 0.955 184.612 o
-9 12 16 13.448 11.611 0.935 192.726 o
-9 12 17 7.419 8.330 0.904 205.937 o
-9 12 18 0.006 0.792 0.813 254.880 o
-9 12 19 7.229 5.678 0.985 173.369 o
-9 12 20 12.597 9.498 1.107 137.297 o
-9 12 21 8.711 9.640 1.239 109.596 o
-9 12 22 0.878 1.321 1.128 132.394 o
-9 12 23 6.448 6.257 1.249 107.821 o
-9 12 24 0.150 0.884 1.128 132.394 o
-9 12 25 2.200 1.930 1.158 125.518 o
-9 12 26 0.854 0.914 1.158 125.518 o
-9 12 27 3.400 4.652 1.199 117.152 o
-9 13 -8 166.633 171.578 2.255 33.099 o
-9 13 -7 0.580 0.122 0.782 275.127 o
-9 13 -6 117.502 111.209 1.900 46.648 o
-9 13 -5 20.521 21.484 0.894 210.644 o
-9 13 -4 360.490 370.562 2.346 30.570 o
-9 13 -3 2.465 2.722 0.620 438.385 o
-9 13 -2 43.231 41.983 1.128 132.394 o
-9 13 -1 42.853 43.669 1.087 142.478 o
-9 13 0 22.664 22.297 0.833 242.598 o
-9 13 1 352.227 352.095 1.869 48.181 o
-9 13 2 199.569 200.741 1.574 67.897 o
-9 13 3 50.281 51.277 1.046 153.759 o
-9 13 4 8.480 6.918 0.579 502.071 o
-9 13 5 226.822 224.155 1.696 58.490 o
-9 13 6 154.053 161.308 1.595 66.178 o
-9 13 7 50.695 51.724 1.158 125.518 o
-9 13 8 66.091 64.757 1.280 102.748 o
-9 13 9 12.009 11.732 0.802 261.373 o
-9 13 10 319.343 304.728 2.407 29.041 o
-9 13 11 1.207 1.158 0.640 410.992 o
-9 13 12 60.415 66.453 1.412 84.428 o
-9 13 14 56.198 58.672 1.666 60.650 o
-9 13 15 1.612 1.270 0.833 242.598 o
-9 13 16 2.661 1.910 0.802 261.373 o
-9 13 17 3.299 3.169 0.853 231.183 o
-9 13 18 18.758 19.534 1.138 130.041 o
-9 13 19 0.660 0.366 0.924 196.985 o
-9 13 20 41.741 44.807 1.869 48.181 o
-9 13 21 3.980 1.188 1.097 139.852 o
-9 13 23 10.386 9.772 1.321 96.522 o
-9 13 24 7.789 8.827 1.280 102.748 o
-9 13 25 1.659 1.981 1.158 125.518 o
-9 13 26 3.880 4.348 1.209 115.192 o
-9 14 -8 15.082 12.860 1.097 139.852 o
-9 14 -7 0.400 0.051 0.833 242.598 o
-9 14 -6 104.868 100.787 1.940 44.715 o
-9 14 -5 24.879 24.054 1.067 147.957 o
-9 14 -4 32.634 33.247 1.310 98.025 o
-9 14 -3 200.518 203.321 1.869 48.181 o
-9 14 -2 3.089 2.550 0.569 520.162 o
-9 14 -1 4.110 4.652 0.589 484.908 o
-9 14 0 39.559 40.012 0.985 173.369 o
-9 14 1 83.456 81.528 1.199 117.152 o
-9 14 2 34.700 33.227 0.965 180.746 o
-9 14 3 90.638 84.636 1.239 109.596 o
-9 14 4 106.856 104.596 1.331 95.054 o
-9 14 5 177.341 176.911 1.686 59.197 o
-9 14 6 38.196 35.990 1.107 137.297 o
-9 14 7 71.961 70.222 1.412 84.428 o
-9 14 8 138.404 141.561 1.656 61.396 o
-9 14 9 107.944 103.631 1.544 70.604 o
-9 14 10 133.789 129.229 1.818 50.911 o
-9 14 12 26.071 22.449 1.016 163.123 o
-9 14 13 22.392 20.610 1.107 137.297 o
-9 14 14 2.835 3.951 0.894 210.644 o
-9 14 15 133.718 134.390 2.174 35.620 o
-9 14 16 11.773 11.753 1.077 145.179 o
-9 14 17 72.635 74.072 1.940 44.715 o
-9 14 18 1.379 1.778 0.884 215.514 o
-9 14 19 90.648 85.083 1.930 45.186 o
-9 14 20 1.123 0.975 0.955 184.612 o
-9 14 21 4.336 3.860 1.138 130.041 o
-9 14 23 1.311 0.223 1.107 137.297 o
-9 14 25 1.452 0.467 1.138 130.041 o
-9 14 26 1.773 2.235 1.168 123.344 o
-9 15 -8 39.943 37.523 1.717 57.114 o
-9 15 -7 93.962 87.257 1.981 42.899 o
-9 15 -6 74.272 82.198 1.889 47.151 o
-9 15 -5 176.141 173.416 2.143 36.639 o
-9 15 -4 15.278 14.343 0.935 192.726 o
-9 15 -3 327.155 329.554 2.560 25.687 o
-9 15 -2 33.440 32.323 1.117 134.812 o
-9 15 -1 114.347 112.134 1.412 84.428 o
-9 15 0 65.665 70.456 1.209 115.192 o
-9 15 1 269.629 269.907 1.889 47.151 o
-9 15 2 2.181 2.174 0.559 539.249 o
-9 15 3 15.544 14.536 0.721 323.592 o
-9 15 4 33.763 33.602 1.097 139.852 o
-9 15 5 0.180 0.762 0.579 502.071 o
-9 15 6 191.318 188.938 1.808 51.484 o
-9 15 7 6.042 5.739 0.721 323.592 o
-9 15 8 43.880 45.447 1.270 104.399 o
-9 15 9 23.517 20.407 0.914 201.386 o
-9 15 10 112.283 113.190 1.879 47.662 o
-9 15 11 243.305 250.119 2.722 22.712 o
-9 15 12 84.171 80.024 1.666 60.650 o
-9 15 13 12.015 11.509 0.935 192.726 o
-9 15 14 6.316 6.135 0.965 180.746 o
-9 15 15 64.748 65.915 1.849 49.246 o
-9 15 16 2.067 0.670 0.914 201.386 o
-9 15 17 24.739 25.171 1.331 95.054 o
-9 15 18 4.226 3.880 1.046 153.759 o
-9 15 19 2.571 3.139 1.046 153.759 o
-9 15 20 6.076 4.815 1.046 153.759 o
-9 15 21 2.312 1.676 1.117 134.812 o
-9 15 22 16.340 15.633 1.402 85.656 o
-9 15 23 1.677 2.123 1.168 123.344 o
-9 15 24 4.220 4.480 1.209 115.192 o
-9 15 25 6.109 6.186 1.229 111.415 o
-9 15 26 7.752 7.720 1.249 107.821 o
-9 16 -8 93.379 96.013 2.153 36.295 o
-9 16 -7 2.610 2.225 0.935 192.726 o
-9 16 -5 2.452 2.844 0.843 236.787 o
-9 16 -4 8.482 8.401 0.904 205.937 o
-9 16 -3 6.951 6.064 0.782 275.127 o
-9 16 -2 62.156 61.994 1.473 77.585 o
-9 16 -1 0.235 0.488 0.670 374.479 o
-9 16 0 13.095 14.038 0.742 306.104 o
-9 16 1 1.346 1.077 0.569 520.162 o
-9 16 2 552.175 553.618 2.661 23.764 o
-9 16 3 592.480 602.153 2.936 19.531 o
-9 16 4 104.531 99.294 1.493 75.488 o
-9 16 5 88.723 82.675 1.442 80.898 o
-9 16 6 14.042 12.504 0.782 275.127 o
-9 16 7 173.926 171.791 1.981 42.899 o
-9 16 9 91.522 92.031 1.656 61.396 o
-9 16 10 44.089 40.815 1.463 78.666 o
-9 16 11 8.145 7.618 0.914 201.386 o
-9 16 12 240.245 243.425 2.428 28.557 o
-9 16 13 27.259 27.670 1.209 115.192 o
-9 16 14 9.569 8.289 1.016 163.123 o
-9 16 15 8.839 8.655 1.046 153.759 o
-9 16 16 131.451 125.105 2.286 32.222 o
-9 16 17 7.729 7.497 1.087 142.478 o
-9 16 18 67.905 62.786 2.021 41.192 o
-9 16 19 3.551 3.941 1.077 145.179 o
-9 16 20 75.485 78.958 2.326 31.106 o
-9 16 22 9.835 8.482 1.422 83.226 o
-9 16 23 0.608 0.660 1.300 99.562 o
-9 16 24 16.869 18.162 1.635 62.931 o
-9 16 25 2.954 3.393 1.209 115.192 o
-9 17 -8 185.569 177.266 2.580 25.284 o
-9 17 -7 337.930 331.667 3.179 16.651 o
-9 17 -6 1.681 1.361 0.945 188.603 o
-9 17 -5 401.431 408.969 3.098 17.535 o
-9 17 -4 180.420 177.774 2.296 31.937 o
-9 17 -3 240.933 233.551 2.580 25.284 o
-9 17 -2 98.950 101.590 1.828 50.347 o
-9 17 -1 83.249 87.429 1.727 56.444 o
-9 17 0 29.520 24.806 1.056 150.816 o
-9 17 1 117.240 113.312 1.635 62.931 o
-9 17 2 0.008 0.091 0.599 468.609 o
-9 17 3 89.385 88.191 1.483 76.526 o
-9 17 4 86.904 80.136 1.442 80.898 o
-9 17 5 32.802 29.966 1.229 111.415 o
-9 17 7 19.393 19.351 0.965 180.746 o
-9 17 8 5.797 4.348 0.782 275.127 o
-9 17 9 40.298 35.014 1.381 88.194 o
-9 17 10 57.914 59.993 1.595 66.178 o
-9 17 11 241.739 243.730 2.631 24.317 o
-9 17 12 45.113 47.966 1.585 67.029 o
-9 17 13 8.538 7.547 0.924 196.985 o
-9 17 14 200.617 200.477 2.570 25.484 o
-9 17 15 121.333 122.779 2.296 31.937 o
-9 17 16 15.691 17.695 1.249 107.821 o
-9 17 17 55.060 60.704 2.001 42.032 o
-9 17 18 0.462 0.315 0.995 169.849 o
-9 17 19 4.865 4.195 1.107 137.297 o
-9 17 21 3.513 3.911 1.371 89.505 o
-9 17 23 0.040 1.016 1.310 98.025 o
-9 17 24 2.012 1.646 1.331 95.054 o
-9 18 -8 1.599 1.676 1.006 166.435 o
-9 18 -7 102.125 99.507 2.204 34.641 o
-9 18 -5 17.309 16.689 1.188 119.163 o
-9 18 -4 0.456 0.132 0.843 236.787 o
-9 18 -3 20.873 18.873 1.097 139.852 o
-9 18 -2 22.996 25.649 1.239 109.596 o
-9 18 -1 2.484 1.808 0.792 268.118 o
-9 18 0 0.380 1.046 0.701 342.623 o
-9 18 1 1.012 1.442 0.742 306.104 o
-9 18 2 118.196 115.526 1.900 46.648 o
-9 18 3 53.321 52.791 1.422 83.226 o
-9 18 4 10.667 10.290 0.843 236.787 o
-9 18 5 161.238 162.893 1.940 44.715 o
-9 18 6 24.642 23.749 1.178 121.227 o
-9 18 7 3.716 3.494 0.782 275.127 o
-9 18 8 2.015 1.381 0.762 289.996 o
-9 18 9 55.290 59.749 1.595 66.178 o
-9 18 10 0.859 0.549 0.772 282.415 o
-9 18 11 65.395 62.715 1.757 54.503 o
-9 18 12 30.913 29.499 1.432 82.050 o
-9 18 13 0.164 0.386 0.823 248.625 o
-9 18 14 1.378 1.849 0.965 180.746 o
-9 18 15 121.034 127.685 2.499 26.955 o
-9 18 16 40.957 41.302 1.828 50.347 o
-9 18 17 0.106 0.295 0.985 173.369 o
-9 18 18 17.811 15.338 1.270 104.399 o
-9 18 20 12.985 13.175 1.341 93.620 o
-9 18 21 5.378 5.658 1.361 90.846 o
-9 18 22 0.287 0.599 1.270 104.399 o
-9 18 23 3.997 5.008 1.371 89.505 o
-9 18 24 1.466 4.449 1.351 92.217 o
-9 19 -8 21.422 21.230 1.524 72.499 o
-9 19 -7 74.571 68.566 2.336 30.836 o
-9 19 -5 57.330 55.412 1.767 53.879 o
-9 19 -4 30.246 29.742 1.381 88.194 o
-9 19 -3 36.227 35.431 1.514 73.475 o
-9 19 -2 85.033 83.285 1.859 48.709 o
-9 19 -1 0.601 1.635 0.884 215.514 o
-9 19 0 37.275 35.990 1.503 74.472 o
-9 19 1 13.992 13.673 0.985 173.369 o
-9 19 2 16.299 15.217 1.016 163.123 o
-9 19 3 3.329 2.336 0.823 248.625 o
-9 19 4 3.942 5.272 0.874 220.556 o
-9 19 5 6.257 6.328 0.884 215.514 o
-9 19 6 79.962 84.402 1.707 57.796 o
-9 19 7 21.563 19.432 1.036 156.789 o
-9 19 8 260.616 264.807 2.550 25.892 o
-9 19 9 45.413 41.241 1.524 72.499 o
-9 19 10 144.870 137.884 2.042 40.376 o
-9 19 11 0.213 0.366 0.863 225.776 o
-9 19 12 185.466 188.674 2.519 26.522 o
-9 19 13 0.342 0.752 0.853 231.183 o
-9 19 14 42.912 43.639 1.879 47.662 o
-9 19 15 3.322 3.850 1.026 159.909 o
-9 19 17 5.434 5.252 1.087 142.478 o
-9 19 18 2.878 2.763 1.067 147.957 o
-9 19 19 3.862 3.870 1.097 139.852 o
-9 19 20 0.605 0.234 1.016 163.123 o
-9 19 21 0.843 1.249 1.270 104.399 o
-9 19 23 2.436 2.722 1.310 98.025 o
-9 20 -8 16.553 15.054 1.453 79.771 o
-9 20 -7 5.519 4.937 1.229 111.415 o
-9 20 -6 0.156 0.681 1.006 166.435 o
-9 20 -5 4.187 4.012 0.975 177.000 o
-9 20 -4 2.469 1.808 0.975 177.000 o
-9 20 -3 2.452 2.560 0.945 188.603 o
-9 20 -2 3.538 4.144 0.975 177.000 o
-9 20 -1 61.977 62.045 1.889 47.151 o
-9 20 0 70.846 68.546 1.727 56.444 o
-9 20 1 3.646 4.378 0.904 205.937 o
-9 20 2 12.749 12.047 1.026 159.909 o
-9 20 3 9.262 8.411 0.955 184.612 o
-9 20 4 25.395 24.958 1.361 90.846 o
-9 20 5 0.591 0.244 0.945 188.603 o
-9 20 6 60.818 60.369 1.615 64.524 o
-9 20 7 11.979 11.428 0.965 180.746 o
-9 20 8 6.430 5.658 0.894 210.644 o
-9 20 9 53.159 50.709 1.625 63.720 o
-9 20 10 21.021 18.132 1.107 137.297 o
-9 20 11 2.564 2.692 0.945 188.603 o
-9 20 12 48.424 52.446 1.849 49.246 o
-9 20 13 13.858 12.169 1.087 142.478 o
-9 20 14 55.477 56.834 1.950 44.250 o
-9 20 15 39.748 38.783 1.757 54.503 o
-9 20 16 9.798 9.579 1.168 123.344 o
-9 20 17 34.795 33.775 1.635 62.931 o
-9 20 18 15.905 16.740 1.331 95.054 o
-9 20 19 0.096 0.142 1.026 159.909 o
-9 20 21 18.248 19.838 1.635 62.931 o
-9 20 22 4.056 4.276 1.331 95.054 o
-9 21 -8 69.724 62.593 2.651 23.946 o
-9 21 -7 29.419 30.098 2.001 42.032 o
-9 21 -6 98.248 98.309 2.590 25.086 o
-9 21 -5 5.604 4.673 1.128 132.394 o
-9 21 -4 64.517 61.456 2.275 32.510 o
-9 21 -3 95.907 101.234 2.204 34.641 o
-9 21 -2 144.786 153.283 2.509 26.738 o
-9 21 -1 16.072 16.913 1.249 107.821 o
-9 21 0 3.568 10.199 0.995 169.849 o
-9 21 1 39.868 42.552 1.656 61.396 o
-9 21 2 0.617 0.549 0.863 225.776 o
-9 21 3 83.674 83.427 1.920 45.666 o
-9 21 4 6.479 6.430 1.097 139.852 o
-9 21 5 7.219 7.070 1.026 159.909 o
-9 21 6 4.516 5.932 1.016 163.123 o
-9 21 8 42.931 43.273 1.635 62.931 o
-9 21 9 20.109 19.351 1.117 134.812 o
-9 21 10 7.537 6.857 0.965 180.746 o
-9 21 12 86.665 94.195 2.164 35.955 o
-9 21 13 11.752 11.621 1.148 127.749 o
-9 21 14 33.186 32.414 1.422 83.226 o
-9 21 15 53.772 61.070 2.001 42.032 o
-9 21 16 43.832 47.275 1.920 45.666 o
-9 21 18 0.974 1.453 1.036 156.789 o
-9 21 20 10.233 9.792 1.188 119.163 o
-9 21 21 5.749 5.130 1.331 95.054 o
-9 21 22 0.870 0.488 1.239 109.596 o
-9 22 -8 15.882 18.345 2.204 34.641 o
-9 22 -7 17.682 17.868 1.981 42.899 o
-9 22 -6 3.552 4.002 1.453 79.771 o
-9 22 -5 27.990 25.842 1.828 50.347 o
-9 22 -4 21.400 19.859 1.524 72.499 o
-9 22 -3 2.861 2.164 1.016 163.123 o
-9 22 -2 11.521 9.752 1.148 127.749 o
-9 22 -1 8.234 8.766 1.148 127.749 o
-9 22 0 4.649 5.181 0.965 180.746 o
-9 22 1 25.144 25.842 1.321 96.522 o
-9 22 2 1.080 0.620 0.904 205.937 o
-9 22 3 3.714 3.190 1.067 147.957 o
-9 22 4 3.321 3.677 0.995 169.849 o
-9 22 5 77.517 78.704 2.042 40.376 o
-9 22 6 11.889 12.819 1.178 121.227 o
-9 22 7 16.826 15.399 1.219 113.280 o
-9 22 8 23.892 21.809 1.321 96.522 o
-9 22 9 15.702 15.836 1.117 134.812 o
-9 22 10 2.740 2.560 0.945 188.603 o
-9 22 11 1.315 1.442 0.955 184.612 o
-9 22 14 6.663 7.385 1.046 153.759 o
-9 22 15 30.117 30.139 1.524 72.499 o
-9 22 16 9.317 9.234 1.199 117.152 o
-9 22 17 3.823 2.976 1.056 150.816 o
-9 22 18 4.307 3.972 1.087 142.478 o
-9 22 19 0.567 0.508 1.006 166.435 o
-9 22 20 5.842 6.105 1.087 142.478 o
-9 22 21 8.159 6.826 1.331 95.054 o
-9 23 -8 41.865 39.636 3.129 17.195 o
-9 23 -7 21.182 22.093 1.920 45.666 o
-9 23 -6 7.085 6.420 1.849 49.246 o
-9 23 -4 46.363 47.448 2.682 23.405 o
-9 23 -3 16.225 14.485 1.432 82.050 o
-9 23 -2 24.756 22.429 1.574 67.897 o
-9 23 -1 9.010 9.274 1.249 107.821 o
-9 23 0 0.050 0.000 0.904 205.937 o
-9 23 1 24.263 23.810 1.280 102.748 o
-9 23 2 23.163 23.404 1.442 80.898 o
-9 23 3 48.292 49.642 1.859 48.709 o
-9 23 4 28.012 29.621 1.442 80.898 o
-9 23 5 34.523 36.325 1.686 59.197 o
-9 23 6 16.054 14.749 1.229 111.415 o
-9 23 7 164.546 167.139 2.915 19.804 o
-9 23 8 10.177 9.020 1.158 125.518 o
-9 23 9 128.767 127.960 2.418 28.798 o
-9 23 10 13.166 12.494 1.219 113.280 o
-9 23 11 136.139 139.743 2.418 28.798 o
-9 23 12 4.084 4.480 1.056 150.816 o
-9 23 13 4.184 3.657 1.046 153.759 o
-9 23 14 9.416 10.239 1.178 121.227 o
-9 23 15 7.423 7.558 1.117 134.812 o
-9 23 16 0.391 0.356 1.006 166.435 o
-9 23 18 11.859 12.565 1.199 117.152 o
-9 23 19 2.740 3.098 1.026 159.909 o
-9 23 20 1.686 2.712 1.107 137.297 o
-9 24 -8 21.954 17.807 2.153 36.295 o
-9 24 -7 1.322 1.971 1.483 76.526 o
-9 24 -6 0.572 0.112 1.696 58.490 o
-9 24 -5 6.109 5.109 1.828 50.347 o
-9 24 -3 3.504 4.023 1.260 106.089 o
-9 24 -2 0.033 0.051 1.148 127.749 o
-9 24 0 5.822 5.434 1.128 132.394 o
-9 24 1 4.509 4.906 1.138 130.041 o
-9 24 2 69.520 69.308 2.214 34.324 o
-9 24 3 34.301 32.465 1.524 72.499 o
-9 24 4 18.494 19.524 1.300 99.562 o
-9 24 5 41.246 39.362 1.788 52.661 o
-9 24 6 42.070 41.150 1.900 46.648 o
-9 24 7 54.110 55.310 2.001 42.032 o
-9 24 8 19.023 19.249 1.351 92.217 o
-9 24 9 8.266 8.827 1.168 123.344 o
-9 24 10 1.893 1.686 1.138 130.041 o
-9 24 11 4.818 4.348 1.209 115.192 o
-9 24 12 7.248 7.933 1.270 104.399 o
-9 24 13 1.817 1.788 1.016 163.123 o
-9 24 15 8.342 8.096 1.199 117.152 o
-9 24 16 20.695 23.892 1.361 90.846 o
-9 24 17 2.084 1.270 1.006 166.435 o
-9 24 18 4.955 5.831 1.056 150.816 o
-9 24 19 2.209 1.341 0.985 173.369 o
-9 25 -8 10.531 10.432 1.960 43.793 o
-9 25 -7 69.309 71.126 3.555 13.316 o
-9 25 -6 0.386 0.193 1.717 57.114 o
-9 25 -5 18.322 19.209 2.286 32.222 o
-9 25 -4 11.239 11.042 1.707 57.796 o
-9 25 -3 6.982 6.674 1.331 95.054 o
-9 25 -2 0.311 0.823 1.199 117.152 o
-9 25 -1 6.169 6.907 1.341 93.620 o
-9 25 0 4.442 4.023 1.128 132.394 o
-9 25 1 0.370 0.823 1.067 147.957 o
-9 25 2 27.299 26.675 1.534 71.542 o
-9 25 3 19.984 17.685 1.402 85.656 o
-9 25 4 3.082 2.316 1.138 130.041 o
-9 25 5 1.020 1.991 1.128 132.394 o
-9 25 6 13.526 16.364 1.422 83.226 o
-9 25 7 10.755 11.468 1.280 102.748 o
-9 25 8 19.530 18.071 1.341 93.620 o
-9 25 9 40.423 40.104 1.788 52.661 o
-9 25 10 25.269 24.633 1.585 67.029 o
-9 25 11 45.815 44.989 2.133 36.989 o
-9 25 12 29.503 28.696 1.585 67.029 o
-9 25 13 17.530 18.122 1.412 84.428 o
-9 25 14 22.789 24.836 1.503 74.472 o
-9 25 15 25.731 27.569 1.554 69.684 o
-9 25 16 0.187 0.589 1.026 159.909 o
-9 25 17 3.334 3.484 1.067 147.957 o
-9 25 18 6.081 6.298 1.168 123.344 o
-9 26 -8 0.209 0.061 2.346 30.570 o
-9 26 -7 0.366 0.030 1.666 60.650 o
-9 26 -6 1.091 1.077 1.707 57.796 o
-9 26 -5 7.877 8.421 1.910 46.153 o
-9 26 -4 4.505 5.140 1.564 68.782 o
-9 26 -3 8.146 7.060 1.351 92.217 o
-9 26 -2 8.886 7.629 1.381 88.194 o
-9 26 -1 24.979 24.206 1.727 56.444 o
-9 26 0 2.895 3.586 1.178 121.227 o
-9 26 1 42.867 45.772 2.113 37.704 o
-9 26 2 6.219 6.339 1.219 113.280 o
-9 26 3 11.649 11.092 1.310 98.025 o
-9 26 4 12.828 13.571 1.371 89.505 o
-9 26 5 92.305 97.140 2.519 26.522 o
-9 26 6 4.783 4.205 1.249 107.821 o
-9 26 7 13.709 12.982 1.422 83.226 o
-9 26 8 3.757 4.063 1.270 104.399 o
-9 26 9 16.588 18.203 1.473 77.585 o
-9 26 10 0.682 0.874 1.280 102.748 o
-9 26 11 5.973 4.774 1.371 89.505 o
-9 26 12 1.471 0.833 1.290 101.136 o
-9 26 13 13.029 13.703 1.534 71.542 o
-9 26 15 6.509 6.877 1.585 67.029 o
-9 26 16 7.378 8.665 1.625 63.720 o
-9 27 -8 2.365 1.392 2.346 30.570 o
-9 27 -7 1.066 0.660 1.656 61.396 o
-9 27 -4 8.358 9.193 1.960 43.793 o
-9 27 -3 18.418 23.627 1.625 63.720 o
-9 27 -1 2.494 1.757 1.270 104.399 o
-9 27 1 14.337 12.281 1.300 99.562 o
-9 27 2 21.902 20.661 1.453 79.771 o
-9 27 3 0.015 4.429 1.168 123.344 o
-9 27 4 4.141 4.541 1.188 119.163 o
-9 27 5 0.631 1.788 1.158 125.518 o
-9 27 6 28.184 30.819 1.696 58.490 o
-9 27 7 1.081 0.833 1.158 125.518 o
-9 27 8 6.051 6.918 1.290 101.136 o
-9 27 9 0.569 3.504 1.331 95.054 o
-9 27 10 8.847 7.385 1.412 84.428 o
-9 27 11 7.474 8.807 1.442 80.898 o
-9 27 12 2.170 4.256 1.341 93.620 o
-9 27 13 2.514 2.976 1.300 99.562 o
-9 27 14 1.874 1.514 1.280 102.748 o
-9 27 15 0.166 4.033 1.453 79.771 o
-9 28 -7 0.983 0.904 1.625 63.720 o
-9 28 -6 1.342 1.117 1.656 61.396 o
-9 28 -5 2.476 1.260 1.666 60.650 o
-9 28 -2 19.927 19.381 1.605 65.343 o
-9 28 -1 3.361 2.204 1.260 106.089 o
-9 28 0 2.595 1.625 1.249 107.821 o
-9 28 1 14.357 12.779 1.310 98.025 o
-9 28 2 2.571 1.981 1.117 134.812 o
-9 28 3 2.946 2.011 1.128 132.394 o
-9 28 4 0.433 0.132 1.107 137.297 o
-9 28 5 15.542 16.588 1.442 80.898 o
-9 28 6 1.263 0.295 1.148 127.749 o
-9 28 7 1.887 2.590 1.199 117.152 o
-9 28 8 4.736 4.754 1.341 93.620 o
-9 28 9 2.688 1.920 1.290 101.136 o
-9 28 10 1.896 2.286 1.300 99.562 o
-9 28 13 4.810 5.221 1.341 93.620 o
-9 29 -5 0.210 0.061 1.554 69.684 o
-9 29 -4 0.766 2.367 1.666 60.650 o
-9 29 -3 9.030 9.650 1.625 63.720 o
-9 29 -2 9.856 9.975 1.392 86.911 o
-9 29 -1 4.158 3.545 1.280 102.748 o
-9 29 0 6.970 7.212 1.371 89.505 o
-9 29 1 0.299 0.102 1.077 145.179 o
-9 29 2 8.348 7.679 1.219 113.280 o
-9 29 3 1.284 0.569 1.107 137.297 o
-9 29 4 3.804 3.525 1.178 121.227 o
-9 29 5 0.100 0.447 1.148 127.749 o
-9 29 6 14.517 14.759 1.432 82.050 o
-9 29 7 17.510 19.544 1.503 74.472 o
-9 29 8 24.639 25.334 1.757 54.503 o
-9 29 9 1.194 0.518 1.280 102.748 o
-9 30 -2 3.135 4.236 1.727 56.444 o
-9 30 -1 36.785 40.093 2.265 32.802 o
-9 30 0 0.582 0.315 1.209 115.192 o
-9 30 2 10.981 10.707 1.280 102.748 o
-9 30 3 2.015 2.793 1.138 130.041 o
-9 30 4 16.950 18.467 1.453 79.771 o
-9 30 5 0.335 0.152 1.117 134.812 o
-9 30 6 27.896 28.889 1.757 54.503 o
-9 30 7 7.454 10.097 1.432 82.050 o
-8 0 -6 49.842 52.882 3.799 11.662 o
-8 0 -4 675.723 687.490 9.609 1.823 o
-8 0 -2 94.286 95.241 3.525 13.547 o
-8 0 0 119.164 117.375 3.677 12.448 o
-8 0 2 416.487 412.900 5.211 6.198 o
-8 0 4 309.452 282.523 4.622 7.879 o
-8 0 6 297.508 303.489 5.069 6.551 o
-8 0 8 888.590 874.010 8.837 2.155 o
-8 0 10 262.756 260.003 5.109 6.447 o
-8 0 12 2.814 1.239 1.717 57.114 o
-8 0 14 57.535 52.476 1.900 46.648 o
-8 0 16 100.028 106.679 2.214 34.324 o
-8 0 18 46.200 45.680 1.930 45.186 o
-8 0 20 0.155 0.477 1.331 95.054 o
-8 0 22 28.968 31.266 2.407 29.041 o
-8 0 24 102.399 100.239 3.565 13.240 o
-8 0 26 51.090 58.581 4.002 10.508 o
-8 0 28 37.027 36.233 3.220 16.233 o
-8 1 -7 62.284 64.259 2.997 18.744 o
-8 1 -6 37.991 31.388 2.194 34.963 o
-8 1 -5 48.487 48.139 2.458 27.854 o
-8 1 -4 68.705 67.134 2.854 20.659 o
-8 1 -3 1624.170 1606.250 9.802 1.752 o
-8 1 -2 1244.000 1209.660 7.497 2.995 o
-8 1 -1 676.357 694.681 5.699 5.183 o
-8 1 0 2.110 2.570 0.935 192.726 o
-8 1 1 5351.500 5286.880 14.099 0.847 o
-8 1 2 1041.750 1026.680 5.821 4.968 o
-8 1 3 967.529 952.907 5.628 5.315 o
-8 1 4 1266.000 1266.030 6.623 3.837 o
-8 1 5 598.495 601.543 4.744 7.480 o
-8 1 6 718.401 709.299 5.292 6.010 o
-8 1 7 0.424 0.274 0.792 268.118 o
-8 1 8 68.278 63.579 2.286 32.222 o
-8 1 9 38.099 38.681 1.788 52.661 o
-8 1 10 44.074 44.888 2.062 39.584 o
-8 1 11 779.317 777.631 7.039 3.397 o
-8 1 12 52.028 49.236 2.499 26.955 o
-8 1 13 375.285 382.264 3.677 12.448 o
-8 1 15 649.957 665.000 3.220 16.233 o
-8 1 16 261.052 269.064 2.296 31.937 o
-8 1 17 871.406 870.109 3.941 10.836 o
-8 1 18 11.727 13.409 0.975 177.000 o
-8 1 19 211.129 213.266 3.230 16.131 o
-8 1 20 22.289 20.732 1.544 70.604 o
-8 1 21 61.575 58.520 2.407 29.041 o
-8 1 23 50.377 50.414 2.519 26.522 o
-8 1 25 1.878 1.696 1.249 107.821 o
-8 1 27 7.570 7.710 1.300 99.562 o
-8 1 28 0.182 0.731 1.361 90.846 o
-8 2 -7 346.679 342.638 5.485 5.594 o
-8 2 -6 330.321 336.959 5.272 6.056 o
-8 2 -5 308.514 308.751 5.059 6.577 o
-8 2 -4 530.289 537.518 6.267 4.285 o
-8 2 -3 684.682 699.192 6.481 4.008 o
-8 2 -2 355.639 373.812 4.175 9.657 o
-8 2 -1 228.802 225.994 3.291 15.539 o
-8 2 0 60.267 59.221 2.113 37.704 o
-8 2 1 48.156 50.790 1.879 47.662 o
-8 2 2 288.776 290.863 3.494 13.785 o
-8 2 3 30.800 33.023 1.534 71.542 o
-8 2 4 57.691 58.439 1.950 44.250 o
-8 2 5 0.044 0.437 0.782 275.127 o
-8 2 6 735.958 721.488 5.739 5.110 o
-8 2 7 274.630 259.017 3.677 12.448 o
-8 2 8 1060.770 1042.630 7.070 3.367 o
-8 2 10 276.662 275.910 3.951 10.780 o
-8 2 11 28.548 29.936 1.920 45.666 o
-8 2 12 257.876 252.516 4.470 8.426 o
-8 2 13 103.688 106.364 2.560 25.687 o
-8 2 14 2.238 2.986 0.711 332.904 o
-8 2 15 31.719 28.879 1.046 153.759 o
-8 2 16 0.591 0.183 0.620 438.385 o
-8 2 17 18.418 16.090 0.874 220.556 o
-8 2 18 40.587 41.262 1.321 96.522 o
-8 2 19 0.042 0.782 1.117 134.812 o
-8 2 21 28.286 27.264 1.798 52.068 o
-8 2 23 98.233 102.483 2.956 19.263 o
-8 2 24 8.406 7.944 1.361 90.846 o
-8 2 25 24.944 24.511 1.707 57.796 o
-8 2 26 2.008 2.590 1.300 99.562 o
-8 2 27 8.871 9.670 1.341 93.620 o
-8 2 28 1.909 1.453 1.199 117.152 o
-8 2 29 10.894 10.646 1.422 83.226 o
-8 3 -7 40.031 40.804 2.529 26.310 o
-8 3 -6 161.593 160.435 3.972 10.670 o
-8 3 -5 450.653 462.552 6.064 4.577 o
-8 3 -4 568.042 556.970 6.359 4.163 o
-8 3 -3 33.461 36.609 2.042 40.376 o
-8 3 -2 212.237 239.595 3.454 14.111 o
-8 3 -1 256.497 253.116 3.677 12.448 o
-8 3 0 3115.290 3113.000 11.286 1.322 o
-8 3 1 320.874 319.417 3.870 11.237 o
-8 3 2 1285.740 1236.140 7.304 3.155 o
-8 3 3 263.084 258.388 3.271 15.733 o
-8 3 4 134.034 139.631 2.611 24.697 o
-8 3 5 8.892 6.491 1.026 159.909 o
-8 3 6 681.663 677.555 5.485 5.594 o
-8 3 7 8.726 10.879 1.219 113.280 o
-8 3 8 22.524 23.800 1.564 68.782 o
-8 3 9 2.216 1.798 0.985 173.369 o
-8 3 10 3.699 3.748 1.056 150.816 o
-8 3 11 83.875 85.926 3.068 17.886 o
-8 3 12 128.215 135.588 3.972 10.670 o
-8 3 13 125.463 122.698 2.580 25.284 o
-8 3 14 370.212 383.483 2.519 26.522 o
-8 3 15 48.526 49.083 1.107 137.297 o
-8 3 16 822.343 839.056 3.149 16.974 o
-8 3 17 44.416 39.007 1.178 121.227 o
-8 3 18 406.479 406.531 2.468 27.625 o
-8 3 19 66.049 64.066 1.737 55.786 o
-8 3 20 50.891 49.967 1.747 55.139 o
-8 3 21 1.626 1.605 1.036 156.789 o
-8 3 22 30.308 26.086 1.442 80.898 o
-8 3 23 11.798 11.052 1.260 106.089 o
-8 3 24 1.915 1.798 1.229 111.415 o
-8 3 25 5.906 4.571 1.310 98.025 o
-8 3 26 0.870 0.579 1.260 106.089 o
-8 3 27 1.432 1.016 1.249 107.821 o
-8 3 28 8.109 8.004 1.321 96.522 o
-8 3 29 4.266 3.982 1.321 96.522 o
-8 4 -7 472.947 470.465 6.562 3.909 o
-8 4 -6 19.962 20.387 1.960 43.793 o
-8 4 -5 620.851 611.315 6.877 3.559 o
-8 4 -4 389.118 378.668 5.333 5.918 o
-8 4 -3 310.821 305.134 4.541 8.164 o
-8 4 -2 161.531 154.401 3.179 16.651 o
-8 4 -1 134.398 135.141 2.895 20.083 o
-8 4 0 3.284 7.629 1.077 145.179 o
-8 4 2 339.591 324.709 4.063 10.195 o
-8 4 3 195.072 196.353 3.037 18.246 o
-8 4 4 1022.090 1036.710 6.440 4.058 o
-8 4 5 87.855 88.892 2.448 28.085 o
-8 4 6 866.734 864.949 6.440 4.058 o
-8 4 7 12.284 12.840 1.341 93.620 o
-8 4 8 233.030 242.013 3.921 10.948 o
-8 4 9 448.065 438.915 5.455 5.657 o
-8 4 10 692.202 703.793 7.070 3.367 o
-8 4 11 15.227 15.531 1.849 49.246 o
-8 4 12 96.240 93.920 4.155 9.751 o
-8 4 13 25.214 26.776 1.361 90.846 o
-8 4 14 58.556 57.788 1.280 102.748 o
-8 4 15 8.597 7.598 0.670 374.479 o
-8 4 16 40.018 42.206 1.168 123.344 o
-8 4 17 263.684 265.295 2.021 41.192 o
-8 4 18 0.797 0.569 0.670 374.479 o
-8 4 19 9.190 7.954 0.945 188.603 o
-8 4 20 3.099 1.371 0.863 225.776 o
-8 4 21 8.064 7.375 0.975 177.000 o
-8 4 22 12.996 12.322 1.107 137.297 o
-8 4 23 50.965 53.421 2.103 38.069 o
-8 4 24 6.897 5.353 1.178 121.227 o
-8 4 25 8.304 5.607 1.331 95.054 o
-8 4 26 6.202 6.349 1.392 86.911 o
-8 4 28 4.307 6.369 1.625 63.720 o
-8 4 29 26.492 27.630 1.869 48.181 o
-8 5 -7 448.705 457.453 6.714 3.733 o
-8 5 -6 318.407 321.001 5.556 5.452 o
-8 5 -5 662.604 663.182 7.598 2.915 o
-8 5 -3 3.492 4.642 1.239 109.596 o
-8 5 -2 503.161 488.059 5.201 6.223 o
-8 5 -1 18.524 22.104 1.503 74.472 o
-8 5 0 893.226 913.758 6.603 3.861 o
-8 5 1 215.750 220.346 3.738 12.045 o
-8 5 2 1163.830 1145.060 8.147 2.536 o
-8 5 3 281.719 281.761 4.083 10.094 o
-8 5 4 86.213 85.703 2.560 25.687 o
-8 5 5 4.047 3.210 1.036 156.789 o
-8 5 6 986.318 966.864 7.212 3.236 o
-8 5 7 82.549 78.368 2.773 21.887 o
-8 5 8 126.719 128.732 3.444 14.194 o
-8 5 9 116.262 117.324 3.474 13.946 o
-8 5 10 35.128 40.550 2.418 28.798 o
-8 5 11 9.651 10.635 1.727 56.444 o
-8 5 12 470.361 459.708 7.131 3.310 o
-8 5 13 47.645 46.016 1.117 134.812 o
-8 5 14 92.399 97.557 1.300 99.562 o
-8 5 15 40.624 37.686 1.107 137.297 o
-8 5 16 667.406 676.560 3.118 17.308 o
-8 5 17 32.483 33.217 1.107 137.297 o
-8 5 18 2.992 3.860 0.701 342.623 o
-8 5 19 14.331 14.770 1.016 163.123 o
-8 5 20 65.487 67.144 1.798 52.068 o
-8 5 21 0.579 0.376 0.863 225.776 o
-8 5 22 1.963 1.585 0.935 192.726 o
-8 5 24 9.570 8.756 1.097 139.852 o
-8 5 25 0.210 0.457 1.107 137.297 o
-8 5 26 16.168 19.107 1.981 42.899 o
-8 5 28 3.151 5.993 1.646 62.156 o
-8 5 29 2.366 3.423 1.422 83.226 o
-8 6 -7 150.638 151.038 2.093 38.440 o
-8 6 -6 208.608 215.501 5.414 5.742 o
-8 6 -5 20.266 19.280 2.153 36.295 o
-8 6 -4 246.018 262.116 5.059 6.577 o
-8 6 -3 790.679 813.834 7.883 2.709 o
-8 6 -2 22.195 25.354 1.808 51.484 o
-8 6 -1 274.570 280.491 4.246 9.336 o
-8 6 0 527.818 540.860 5.739 5.110 o
-8 6 1 28.627 26.685 1.798 52.068 o
-8 6 2 233.379 242.338 4.002 10.508 o
-8 6 3 170.005 165.828 3.423 14.363 o
-8 6 4 1665.770 1626.040 9.112 2.027 o
-8 6 5 158.459 150.927 3.149 16.974 o
-8 6 6 1505.280 1485.880 9.904 1.716 o
-8 6 7 307.928 295.606 4.764 7.416 o
-8 6 8 685.564 672.750 7.080 3.358 o
-8 6 9 240.455 242.744 4.622 7.879 o
-8 6 10 993.515 989.719 9.284 1.953 o
-8 6 11 37.262 36.883 2.570 25.484 o
-8 6 12 149.488 159.358 2.143 36.639 o
-8 6 13 81.020 79.872 1.260 106.089 o
-8 6 14 97.990 98.248 1.280 102.748 o
-8 6 15 10.772 11.113 0.681 363.384 o
-8 6 16 17.775 16.811 0.813 254.880 o
-8 6 17 1.472 1.707 0.640 410.992 o
-8 6 18 90.420 89.796 1.524 72.499 o
-8 6 19 50.786 49.845 1.625 63.720 o
-8 6 20 3.251 3.078 0.904 205.937 o
-8 6 21 0.636 0.792 0.874 220.556 o
-8 6 22 25.527 25.730 1.310 98.025 o
-8 6 23 23.030 23.048 1.321 96.522 o
-8 6 24 69.142 73.340 2.265 32.802 o
-8 6 25 9.865 9.203 1.260 106.089 o
-8 6 26 48.274 46.970 2.925 19.667 o
-8 6 28 47.304 53.959 2.905 19.943 o
-8 6 29 13.608 15.816 1.849 49.246 o
-8 7 -7 357.379 368.124 2.438 28.320 o
-8 7 -6 13.955 15.745 2.397 29.288 o
-8 7 -5 2.249 2.306 1.666 60.650 o
-8 7 -4 21.882 18.193 2.346 30.570 o
-8 7 -3 7.524 5.770 1.564 68.782 o
-8 7 -2 45.410 46.513 2.397 29.288 o
-8 7 0 687.464 670.790 6.481 4.008 o
-8 7 1 1864.510 1857.720 10.981 1.396 o
-8 7 2 1.275 0.183 0.995 169.849 o
-8 7 3 776.319 767.057 6.887 3.549 o
-8 7 4 7.542 5.038 1.199 117.152 o
-8 7 5 452.673 449.387 5.638 5.296 o
-8 7 6 84.934 80.410 3.037 18.246 o
-8 7 7 396.359 392.716 5.526 5.512 o
-8 7 8 208.449 212.707 4.368 8.822 o
-8 7 9 349.815 344.243 5.465 5.636 o
-8 7 10 336.722 349.626 6.013 4.654 o
-8 7 11 39.883 39.007 2.753 22.211 o
-8 7 13 18.689 19.879 0.772 282.415 o
-8 7 14 135.997 135.466 1.453 79.771 o
-8 7 15 36.368 35.604 1.067 147.957 o
-8 7 16 41.467 42.044 1.188 119.163 o
-8 7 17 91.124 89.004 1.483 76.526 o
-8 7 18 74.751 66.900 1.514 73.475 o
-8 7 19 34.114 32.841 1.351 92.217 o
-8 7 20 19.764 17.868 1.117 134.812 o
-8 7 21 14.086 14.069 1.107 137.297 o
-8 7 22 58.150 59.048 2.164 35.955 o
-8 7 23 0.436 0.538 1.067 147.957 o
-8 7 24 0.002 0.142 1.117 134.812 o
-8 7 25 1.422 1.737 1.138 130.041 o
-8 7 27 3.542 1.574 1.554 69.684 o
-8 7 28 0.325 0.935 1.524 72.499 o
-8 8 -7 128.244 123.480 1.503 74.472 o
-8 8 -6 368.465 377.286 2.641 24.131 o
-8 8 -5 1.996 1.463 1.727 56.444 o
-8 8 -4 0.430 0.213 1.524 72.499 o
-8 8 -3 261.497 254.832 5.089 6.499 o
-8 8 -2 0.772 0.122 1.097 139.852 o
-8 8 -1 545.575 560.424 6.420 4.084 o
-8 8 0 153.336 147.402 3.586 13.091 o
-8 8 1 0.432 0.142 1.016 163.123 o
-8 8 2 80.158 87.633 3.088 17.651 o
-8 8 3 710.303 719.914 7.568 2.939 o
-8 8 4 298.852 304.261 4.967 6.822 o
-8 8 5 744.948 755.700 7.385 3.086 o
-8 8 6 125.179 126.954 3.545 13.393 o
-8 8 7 927.322 904.341 8.390 2.391 o
-8 8 8 409.929 403.301 5.871 4.883 o
-8 8 9 840.194 841.738 8.441 2.362 o
-8 8 10 538.766 539.214 7.466 3.020 o
-8 8 11 1875.200 1915.350 5.709 5.165 o
-8 8 12 192.593 200.406 1.676 59.917 o
-8 8 13 2.575 2.021 0.528 603.265 o
-8 8 14 123.316 124.343 1.432 82.050 o
-8 8 15 0.448 0.325 0.559 539.249 o
-8 8 16 0.510 0.782 0.579 502.071 o
-8 8 17 11.521 10.849 0.833 242.598 o
-8 8 18 3.744 3.494 0.772 282.415 o
-8 8 19 69.205 67.906 1.737 55.786 o
-8 8 20 98.677 99.131 2.174 35.620 o
-8 8 21 178.629 186.297 2.773 21.887 o
-8 8 22 56.439 61.049 2.164 35.955 o
-8 8 23 3.536 3.555 1.148 127.749 o
-8 8 24 56.651 55.361 2.235 33.703 o
-8 8 25 52.443 52.019 2.235 33.703 o
-8 8 26 15.755 12.230 1.321 96.522 o
-8 8 27 17.190 16.872 1.554 69.684 o
-8 8 28 19.204 18.995 1.930 45.186 o
-8 9 -7 9.811 10.615 0.681 363.384 o
-8 9 -6 349.591 354.431 2.448 28.085 o
-8 9 -5 26.058 29.113 1.321 96.522 o
-8 9 -4 24.800 24.257 2.621 24.506 o
-8 9 -3 131.652 127.868 3.982 10.616 o
-8 9 -2 365.044 360.993 5.577 5.412 o
-8 9 -1 86.380 85.926 3.240 16.030 o
-8 9 0 275.937 275.504 4.774 7.384 o
-8 9 1 247.509 257.859 5.059 6.577 o
-8 9 2 1295.180 1295.500 10.808 1.441 o
-8 9 3 2.045 1.087 1.300 99.562 o
-8 9 4 355.787 347.046 5.597 5.373 o
-8 9 5 100.724 102.585 3.474 13.946 o
-8 9 6 30.103 27.741 2.133 36.989 o
-8 9 7 15.499 13.348 1.757 54.503 o
-8 9 8 193.925 190.086 4.378 8.781 o
-8 9 9 36.646 32.719 2.418 28.798 o
-8 9 10 179.709 187.414 2.164 35.955 o
-8 9 11 3.854 3.799 0.650 398.249 o
-8 9 12 4.533 3.484 0.579 502.071 o
-8 9 13 120.092 119.793 1.381 88.194 o
-8 9 14 8.884 7.903 0.650 398.249 o
-8 9 15 31.791 33.887 1.178 121.227 o
-8 9 16 45.777 44.482 1.280 102.748 o
-8 9 17 96.282 94.042 1.676 59.917 o
-8 9 18 158.067 153.019 2.133 36.989 o
-8 9 19 16.284 14.394 1.067 147.957 o
-8 9 20 122.267 123.866 2.387 29.538 o
-8 9 21 10.049 10.239 1.229 111.415 o
-8 9 22 4.183 3.403 1.148 127.749 o
-8 9 23 2.500 2.438 1.158 125.518 o
-8 9 24 0.673 0.802 1.138 130.041 o
-8 9 25 2.477 2.814 1.209 115.192 o
-8 9 26 0.937 0.406 1.138 130.041 o
-8 9 27 4.284 5.688 1.351 92.217 o
-8 9 28 4.177 2.682 1.270 104.399 o
-8 10 -7 503.257 517.811 2.570 25.484 o
-8 10 -6 214.215 213.408 2.062 39.584 o
-8 10 -5 441.219 452.039 2.702 23.054 o
-8 10 -4 38.822 39.657 1.422 83.226 o
-8 10 -3 233.402 234.466 5.120 6.422 o
-8 10 -2 407.100 397.744 5.871 4.883 o
-8 10 -1 326.996 322.027 5.516 5.532 o
-8 10 0 188.058 189.649 4.612 7.914 o
-8 10 1 96.501 102.687 3.799 11.662 o
-8 10 2 2.889 1.910 1.392 86.911 o
-8 10 3 649.268 638.061 7.964 2.654 o
-8 10 4 5.916 4.774 1.574 67.897 o
-8 10 5 1521.060 1500.430 11.814 1.206 o
-8 10 6 121.997 123.917 3.809 11.600 o
-8 10 7 503.168 515.262 6.796 3.645 o
-8 10 8 21.345 21.362 2.123 37.344 o
-8 10 9 702.203 696.825 3.830 11.477 o
-8 10 11 440.806 442.084 2.550 25.892 o
-8 10 12 79.802 76.235 1.300 99.562 o
-8 10 13 118.071 118.452 1.524 72.499 o
-8 10 14 4.194 3.819 0.650 398.249 o
-8 10 15 101.252 98.441 1.544 70.604 o
-8 10 16 2.782 2.316 0.721 323.592 o
-8 10 17 48.195 43.953 1.453 79.771 o
-8 10 18 4.450 4.449 0.884 215.514 o
-8 10 19 5.420 3.220 0.904 205.937 o
-8 10 20 3.340 3.271 1.036 156.789 o
-8 10 21 40.214 36.335 1.818 50.911 o
-8 10 23 40.962 45.822 2.113 37.704 o
-8 10 24 5.191 5.445 1.249 107.821 o
-8 10 25 48.145 46.798 2.184 35.289 o
-8 10 27 39.369 40.144 1.920 45.666 o
-8 10 28 1.722 3.535 1.290 101.136 o
-8 11 -7 24.809 22.551 0.874 220.556 o
-8 11 -6 299.811 301.071 1.991 42.462 o
-8 11 -5 13.056 12.342 0.823 248.625 o
-8 11 -4 191.923 184.255 1.910 46.153 o
-8 11 -3 1.595 1.544 0.701 342.623 o
-8 11 -2 416.215 414.830 5.272 6.056 o
-8 11 -1 399.868 401.340 6.572 3.897 o
-8 11 0 16.452 14.028 1.981 42.899 o
-8 11 1 114.589 115.557 4.246 9.336 o
-8 11 2 282.335 284.951 5.912 4.816 o
-8 11 3 195.086 192.524 4.937 6.906 o
-8 11 4 92.996 85.814 3.850 11.356 o
-8 11 5 169.175 180.750 4.805 7.291 o
-8 11 6 957.813 958.260 9.569 1.838 o
-8 11 7 39.180 37.757 1.219 113.280 o
-8 11 8 5.731 6.156 0.620 438.385 o
-8 11 9 9.496 9.843 0.711 332.904 o
-8 11 10 157.336 153.375 1.635 62.931 o
-8 11 11 0.489 0.985 0.559 539.249 o
-8 11 12 1.050 1.351 0.579 502.071 o
-8 11 13 12.863 12.525 0.762 289.996 o
-8 11 14 42.797 45.965 1.260 106.089 o
-8 11 15 167.928 167.108 1.940 44.715 o
-8 11 16 20.682 19.280 0.985 173.369 o
-8 11 17 11.995 10.981 0.914 201.386 o
-8 11 18 28.008 24.836 1.178 121.227 o
-8 11 19 42.272 40.469 1.605 65.343 o
-8 11 20 21.184 21.880 1.371 89.505 o
-8 11 21 23.484 17.299 1.341 93.620 o
-8 11 22 17.085 15.653 1.361 90.846 o
-8 11 23 4.729 4.134 1.188 119.163 o
-8 11 24 3.991 5.709 1.249 107.821 o
-8 11 25 0.402 1.270 1.158 125.518 o
-8 11 26 2.439 2.631 1.188 119.163 o
-8 11 27 4.043 4.144 1.209 115.192 o
-8 12 -7 96.672 99.355 1.554 69.684 o
-8 12 -6 111.744 110.417 1.737 55.786 o
-8 12 -5 35.274 33.785 1.067 147.957 o
-8 12 -4 0.052 1.554 0.589 484.908 o
-8 12 -3 0.068 0.223 0.579 502.071 o
-8 12 -2 413.686 412.270 2.824 21.107 o
-8 12 -1 297.415 294.296 2.428 28.557 o
-8 12 0 29.980 31.459 1.239 109.596 o
-8 12 1 513.307 524.719 4.693 7.642 o
-8 12 2 5.969 5.302 1.128 132.394 o
-8 12 3 388.866 386.459 5.018 6.684 o
-8 12 4 1.500 1.300 0.772 282.415 o
-8 12 5 444.418 450.830 2.468 27.625 o
-8 12 6 511.546 503.032 2.479 27.399 o
-8 12 7 721.805 706.353 3.007 18.618 o
-8 12 8 236.536 237.127 1.900 46.648 o
-8 12 9 158.451 166.763 1.625 63.720 o
-8 12 10 319.640 320.625 2.164 35.955 o
-8 12 11 72.857 74.112 1.341 93.620 o
-8 12 12 44.823 40.530 1.280 102.748 o
-8 12 13 97.486 93.138 1.493 75.488 o
-8 12 14 17.037 15.369 0.853 231.183 o
-8 12 15 6.374 6.135 0.782 275.127 o
-8 12 16 67.316 63.934 1.585 67.029 o
-8 12 17 5.377 4.683 0.833 242.598 o
-8 12 18 32.723 33.582 1.381 88.194 o
-8 12 19 16.055 13.733 1.107 137.297 o
-8 12 20 19.006 15.349 1.280 102.748 o
-8 12 21 5.477 5.079 1.148 127.749 o
-8 12 22 21.330 18.772 1.412 84.428 o
-8 12 23 15.869 14.759 1.381 88.194 o
-8 12 24 10.782 12.768 1.392 86.911 o
-8 12 25 12.917 13.033 1.371 89.505 o
-8 12 26 16.875 17.543 1.453 79.771 o
-8 12 27 15.714 17.462 1.432 82.050 o
-8 13 -7 0.566 0.081 0.742 306.104 o
-8 13 -6 226.283 219.300 2.265 32.802 o
-8 13 -5 7.322 7.639 0.731 314.666 o
-8 13 -4 23.141 25.618 1.077 145.179 o
-8 13 -3 659.410 682.817 2.885 20.224 o
-8 13 -2 51.443 48.758 1.290 101.136 o
-8 13 -1 309.150 308.040 2.539 26.100 o
-8 13 0 1.417 1.483 0.660 386.090 o
-8 13 1 843.249 864.614 3.596 13.017 o
-8 13 3 285.097 285.652 2.143 36.639 o
-8 13 5 558.162 540.413 2.479 27.399 o
-8 13 6 13.862 15.572 0.711 332.904 o
-8 13 7 4.822 4.764 0.620 438.385 o
-8 13 8 7.904 8.604 0.650 398.249 o
-8 13 9 133.725 131.393 1.463 78.666 o
-8 13 10 4.479 3.758 0.630 424.357 o
-8 13 11 72.179 69.176 1.361 90.846 o
-8 13 13 4.577 3.342 0.742 306.104 o
-8 13 15 48.613 45.365 1.453 79.771 o
-8 13 17 16.985 16.425 1.026 159.909 o
-8 13 19 70.111 69.267 1.788 52.661 o
-8 13 20 2.272 0.457 1.056 150.816 o
-8 13 21 8.207 5.414 1.148 127.749 o
-8 13 22 6.387 6.552 1.219 113.280 o
-8 13 24 6.522 6.796 1.270 104.399 o
-8 13 25 0.569 0.132 1.138 130.041 o
-8 13 26 0.611 0.681 1.148 127.749 o
-8 13 27 0.544 0.772 1.128 132.394 o
-8 14 -7 38.685 43.080 1.554 69.684 o
-8 14 -6 80.753 80.299 1.696 58.490 o
-8 14 -5 10.311 9.091 0.792 268.118 o
-8 14 -4 171.279 162.751 1.971 43.342 o
-8 14 -3 0.853 0.549 0.559 539.249 o
-8 14 -2 45.765 40.439 1.036 156.789 o
-8 14 -1 40.002 38.844 0.975 177.000 o
-8 14 0 24.121 24.288 0.863 225.776 o
-8 14 1 179.331 182.945 1.514 73.475 o
-8 14 2 140.844 136.472 1.351 92.217 o
-8 14 3 18.983 16.811 0.681 363.384 o
[truncated: 450,523 more chars]
