# Supplementary material for: Hirshfeld atom like refinement with alternative electron density partitions
Source: IUCrJ. 2020 Oct 29;7(Pt 6):1199–215. doi: 10.1107/S2052252520013603 (PMC7642787; doi:10.1107/S2052252520013603)
Supplement: Supplementary file 2 [file m-07-01199-sup2.zip › cifs/UREA_H_B3LYP_cc-pVQZ.cif]

data_UREA_H_B3LYP_cc-pVQZ
_audit_creation_date               2019-12-18
_audit_creation_method
;
Olex2 1.2
(compiled 2018.05.29 svn.r3508 for OlexSys, GUI svn.r5506)
with development version of DiSCaMB library integrated with
the olex2.refine module
Chodkiewicz, M. L., Migacz, S., Rudnicki, W., Makal, A., Kalinowski,
J. A., Moriarty, N. W., Grosse-Kunstleve, R. W., Afonine, P. V., Adams,
P. D. & Dominiak, P. M. (2018). J. Appl. Cryst. 51, 193-199.
;

_publ_section_references
;
Bourhis, L.J., Dolomanov, O.V., Gildea, R.J., Howard, J.A.K., Puschmann, H.
 (2015). Acta Cryst. A71, 59-75.

Dolomanov, O.V., Bourhis, L.J., Gildea, R.J, Howard, J.A.K. & Puschmann, H.
 (2009), J. Appl. Cryst. 42, 339-341.
;
_chemical_formula_moiety           '2(C0.5 H2 N O0.5)'
_chemical_formula_sum              'C H4 N2 O'
_chemical_formula_weight           60.06
_chemical_absolute_configuration   unk
loop_
  _atom_type_symbol
  _atom_type_scat_dispersion_real
  _atom_type_scat_dispersion_imag
  _atom_type_scat_Cromer_Mann_a1
  _atom_type_scat_Cromer_Mann_a2
  _atom_type_scat_Cromer_Mann_a3
  _atom_type_scat_Cromer_Mann_a4
  _atom_type_scat_Cromer_Mann_b1
  _atom_type_scat_Cromer_Mann_b2
  _atom_type_scat_Cromer_Mann_b3
  _atom_type_scat_Cromer_Mann_b4
  _atom_type_scat_Cromer_Mann_c
  _atom_type_scat_source
  _atom_type_scat_dispersion_source
 H 0.00000 0.00000 0.49300 0.32291 0.14019 0.04081 10.51090 26.12570 3.14236
 57.79970 0.0030380000826
 'International Tables Volume C Table 6.1.1.4 (pp. 500-502)'
 'Henke, Gullikson and Davis, At. Data and Nucl. Data Tables, 1993, 54, 2'
 C 0.00347 0.00161 2.31000 1.02000 1.58860 0.86500 20.84390 10.20750 0.56870
 51.65120 0.215599998832
 'International Tables Volume C Table 6.1.1.4 (pp. 500-502)'
 'Henke, Gullikson and Davis, At. Data and Nucl. Data Tables, 1993, 54, 2'
 O 0.01158 0.00611 3.04850 2.28680 1.54630 0.86700 13.27710 5.70110 0.32390
 32.90890 0.250800013542
 'International Tables Volume C Table 6.1.1.4 (pp. 500-502)'
 'Henke, Gullikson and Davis, At. Data and Nucl. Data Tables, 1993, 54, 2'
 N 0.00653 0.00323 12.21260 3.13220 2.01250 1.16630 0.00570 9.89330 28.99750
 0.58260 -11.5290002823
 'International Tables Volume C Table 6.1.1.4 (pp. 500-502)'
 'Henke, Gullikson and Davis, At. Data and Nucl. Data Tables, 1993, 54, 2'

_space_group_crystal_system        'tetragonal'
_space_group_IT_number             113
_space_group_name_H-M_alt          'P -4 21 m'
_space_group_name_Hall             ' P -4 2ab'
loop_
  _space_group_symop_id
  _space_group_symop_operation_xyz
 1 x,y,z
 2 y,-x,-z
 3 -y,x,-z
 4 x+1/2,-y+1/2,-z
 5 -x+1/2,y+1/2,-z
 6 -x,-y,z
 7 -y+1/2,-x+1/2,z
 8 y+1/2,x+1/2,z

_symmetry_Int_Tables_number        113
_cell_length_a                     5.5780(6)
_cell_length_b                     5.5780(6)
_cell_length_c                     4.6860(7)
_cell_angle_alpha                  90
_cell_angle_beta                   90
_cell_angle_gamma                  90
_cell_volume                       145.80(3)
_cell_formula_units_Z              2
_cell_measurement_reflns_used     17
_cell_measurement_temperature     123(2)
_exptl_absorpt_coefficient_mu      0.118
_exptl_absorpt_correction_type     none
_exptl_crystal_colour              colourless
_exptl_crystal_colour_primary      colourless
_exptl_crystal_density_diffrn      1.3679
_exptl_crystal_density_method      'not measured'
_exptl_crystal_description         block
_exptl_crystal_F_000               64.0315
_exptl_crystal_size_max            0.23
_exptl_crystal_size_mid            0.13
_exptl_crystal_size_min            0.09
_diffrn_reflns_av_R_equivalents    0.0000
_diffrn_reflns_av_unetI/netI       0.0153
_diffrn_reflns_limit_h_max         15
_diffrn_reflns_limit_h_min         -15
_diffrn_reflns_limit_k_max         0
_diffrn_reflns_limit_k_min         -15
_diffrn_reflns_limit_l_max         0
_diffrn_reflns_limit_l_min         -13
_diffrn_reflns_number              1045
_diffrn_reflns_theta_full          59.82
_diffrn_reflns_theta_max           86.97
_diffrn_reflns_theta_min           4.35
_diffrn_ambient_temperature        123(2)
_diffrn_measured_fraction_theta_full  0.938
_diffrn_measured_fraction_theta_max  0.9817
_diffrn_radiation_type     'synchrotron'
_diffrn_radiation_wavelength     0.59960(10)
_diffrn_radiation_source     'bending magnet'
_diffrn_radiation_monochromator     'Si(111) double crystal monochromator'
_diffrn_measurement_device_type
;
KM6-CH six-circle \k diffractometer operated as standard four-circle
\k diffractometer with detector circle in the vertical plane to profit
from the linear polarization of the synchrotron beam.
;
_diffrn_measurement_method     \w-scan
_reflns_Friedel_coverage           0.0
_reflns_limit_h_max                15
_reflns_limit_h_min                0
_reflns_limit_k_max                10
_reflns_limit_k_min                0
_reflns_limit_l_max                13
_reflns_limit_l_min                0
_reflns_number_gt                  803
_reflns_number_total               1022
_reflns_threshold_expression       I>=2u(I)
_computing_molecular_graphics      'Olex2 (Dolomanov et al., 2009)'
_computing_publication_material    'Olex2 (Dolomanov et al., 2009)'
_computing_structure_refinement    'olex2.refine (Bourhis et al., 2015)'
_refine_diff_density_max           0.1926
_refine_diff_density_min           -0.3322
_refine_diff_density_rms           0.0368
_refine_ls_d_res_high              0.3559
_refine_ls_d_res_low               4.6860
_refine_ls_goodness_of_fit_ref     1.8087
_refine_ls_hydrogen_treatment      refall
_refine_ls_matrix_type             full
_refine_ls_number_constraints      0
_refine_ls_number_parameters       27
_refine_ls_number_reflns           1022
_refine_ls_number_restraints       0
_refine_ls_R_factor_all            0.0242
_refine_ls_R_factor_gt             0.0137
_refine_ls_restrained_S_all        1.8087
_refine_ls_shift/su_max            0.0000
_refine_ls_shift/su_mean           0.0000
_refine_ls_structure_factor_coef   Fsqd
_refine_ls_weighting_details      
 'w=1/[\s^2^(Fo^2^)+(0.0000P)^2^] where P=(Fo^2^+2Fc^2^)/3'
_refine_ls_weighting_scheme        calc
_refine_ls_wR_factor_gt            0.0169
_refine_ls_wR_factor_ref           0.0169
_refine_special_details          
;
Electron Density Partition Based Refinement (EDPBR):
  .  Aspherical atomic scattering factors obtained from 
     selected partitioning of molecular electron density
     derived from molecular wavefunction. Crystal field
     effect is modelled in the course of wavefunction
     calculations by embedding the system in a cluster of
	 Hirshfeld partition derived atomic multipoles for
	 molecules within certain radius from the system or
	 performing wave function calculations for a cluster of
	 molecules surrounding the system. Software used for
	 quantum mechanical calculations: Gaussian16. Software
	 used to partition electron density: HORTON.
  .  Partitioning of molecular electron density: Hirshfeld
     (Hirshfeld atom refinement, HAR)
  .  Level of theory: DFT(B3LYP)/cc-pVQZ 
  .  Cluster of multipoles: radius=8.0 angstrom, lmax=1
  .  Cluster of molecules: no
  .  H thermal motions refined anisotropically.
  .  Refinement based on Fsqd as implemented in olex2.refine
     with no use of additional ShelX type parameters in the
	 weighting scheme. DiSCaMB library used to obtain
	 aspherical atomic scattering factors.
;
loop_
  _atom_site_label
  _atom_site_type_symbol
  _atom_site_fract_x
  _atom_site_fract_y
  _atom_site_fract_z
  _atom_site_U_iso_or_equiv
  _atom_site_adp_type
  _atom_site_occupancy
  _atom_site_site_symmetry_order
  _atom_site_refinement_flags_posn
  _atom_site_refinement_flags_adp
  _atom_site_refinement_flags_occupancy
 C C 0.0 0.5 0.32828(4) 0.01197(3) Uani 1.000000 4 S T P
 O O 0.0 0.5 0.59627(3) 0.01522(3) Uani 1.000000 4 S T P
 N N 0.14478(2) 0.64478(2) 0.17854(3) 0.02243(3) Uani 1.000000 2 S T P
 H1 H 0.2544(3) 0.7544(3) 0.2855(5) 0.0427(11) Uani 1.000000 2 S T P
 H2 H 0.1430(4) 0.6430(4) -0.0344(6) 0.0376(8) Uani 1.000000 2 S T P

loop_
  _atom_site_aniso_label
  _atom_site_aniso_U_11
  _atom_site_aniso_U_22
  _atom_site_aniso_U_33
  _atom_site_aniso_U_12
  _atom_site_aniso_U_13
  _atom_site_aniso_U_23
 C 0.01465(4) 0.01465(4) 0.00662(4) -0.00007(7) -0.000000 0.000000
 O 0.01951(4) 0.01951(4) 0.00663(4) 0.00170(7) -0.000000 0.000000
 N 0.02894(5) 0.02894(5) 0.00939(4) -0.01509(7) 0.00004(3) 0.00004(3)
 H1 0.0543(18) 0.0543(18) 0.0195(19) -0.035(2) -0.0019(11) -0.0019(11)
 H2 0.0444(13) 0.0444(13) 0.0241(17) -0.018(2) -0.0015(12) -0.0015(12)

loop_
  _geom_bond_atom_site_label_1
  _geom_bond_atom_site_label_2
  _geom_bond_distance
  _geom_bond_site_symmetry_2
  _geom_bond_publ_flag
 C O 1.2558(3) . ?
 C N 1.3404(2) 6_565 ?
 C N 1.3404(2) . ?

loop_
  _geom_angle_atom_site_label_1
  _geom_angle_atom_site_label_2
  _geom_angle_atom_site_label_3
  _geom_angle
  _geom_angle_site_symmetry_1
  _geom_angle_site_symmetry_3
  _geom_angle_publ_flag
 N C O 121.567(10) . . ?
 N C O 121.567(10) 6_565 . ?
 N C N 116.866(19) 6_565 . ?


loop_
  _refln_index_h
  _refln_index_k
  _refln_index_l
  _refln_F_squared_calc
  _refln_F_squared_meas
  _refln_F_squared_sigma
  _refln_F_squared_weight
  _refln_observed_status
0 0 1 12.964 13.403 0.049 25.108 o
0 0 2 128.991 134.555 0.825 0.090 o
0 0 3 13.498 13.603 0.081 9.419 o
0 0 4 29.881 29.770 0.179 1.903 o
0 0 5 48.074 48.970 0.363 0.465 o
0 0 6 15.503 15.766 0.187 1.743 o
0 0 7 0.269 0.266 0.026 89.178 o
0 0 8 15.094 14.718 0.253 0.957 o
0 0 9 3.733 3.649 0.097 6.541 o
0 0 10 2.882 2.897 0.091 7.443 o
0 0 11 0.079 0.073 0.258 0.920 o
0 0 12 3.857 3.802 0.106 5.468 o
0 0 13 0.196 0.179 0.024 104.661 o
1 0 1 147.472 149.610 0.178 1.924 o
1 0 2 152.998 152.881 0.272 0.827 o
1 0 3 86.940 87.554 0.189 1.706 o
1 0 4 2.260 2.215 0.028 76.893 o
1 0 5 19.082 19.045 0.098 6.407 o
1 0 6 0.504 0.533 0.028 76.893 o
1 0 7 43.368 43.193 0.339 0.531 o
1 0 8 5.951 6.133 0.072 11.959 o
1 0 9 0.008 -0.015 0.316 0.611 o
1 0 10 0.211 0.187 0.015 267.931 o
1 0 11 1.487 1.431 0.040 37.678 o
1 0 12 1.255 1.258 0.038 41.748 o
1 0 13 0.050 0.005 0.309 0.640 o
1 1 0 1037.100 1006.240 1.913 0.017 o
1 1 1 280.040 282.876 0.511 0.235 o
1 1 2 52.713 52.817 0.119 4.330 o
1 1 3 11.614 11.582 0.055 19.929 o
1 1 4 43.330 43.393 0.183 1.820 o
1 1 5 16.914 16.971 0.112 4.893 o
1 1 6 2.965 2.965 0.033 55.358 o
1 1 7 5.750 5.691 0.075 11.009 o
1 1 8 4.401 4.488 0.072 11.959 o
1 1 9 1.293 1.310 0.046 28.490 o
1 1 10 3.279 3.252 0.067 13.429 o
1 1 11 1.594 1.647 0.051 23.177 o
1 1 12 2.403 2.468 0.059 17.318 o
1 1 13 0.258 0.231 0.018 186.063 o
2 0 0 153.719 155.614 0.299 0.683 o
2 0 1 195.337 197.304 0.262 0.892 o
2 0 2 8.237 8.286 0.033 55.358 o
2 0 3 49.658 49.566 0.132 3.513 o
2 0 4 20.163 20.103 0.085 8.544 o
2 0 5 0.608 0.563 0.026 89.178 o
2 0 6 1.456 1.466 0.023 113.959 o
2 0 7 0.236 0.270 0.013 356.713 o
2 0 8 0.039 0.045 0.202 1.492 o
2 0 9 0.377 0.362 0.019 166.993 o
2 0 10 1.094 1.073 0.038 41.748 o
2 0 11 4.388 4.336 0.067 13.429 o
2 0 12 0.968 1.065 0.036 46.516 o
2 0 13 0.001 -0.027 0.301 0.674 o
2 1 0 228.134 226.439 0.282 0.769 o
2 1 1 49.443 49.475 0.076 10.717 o
2 1 2 29.921 30.174 0.072 11.959 o
2 1 3 68.708 68.512 0.155 2.542 o
2 1 4 45.393 45.258 0.144 2.948 o
2 1 5 13.562 13.565 0.073 11.629 o
2 1 6 13.825 13.902 0.090 7.611 o
2 1 7 10.713 10.779 0.087 8.151 o
2 1 8 15.207 14.910 0.131 3.567 o
2 1 9 3.306 3.305 0.046 28.490 o
2 1 10 1.210 1.201 0.033 55.358 o
2 1 11 1.959 1.906 0.039 39.635 o
2 1 12 0.410 0.419 0.020 150.711 o
2 1 13 0.211 0.212 0.012 418.642 o
2 2 0 228.299 226.925 0.416 0.353 o
2 2 1 201.455 199.440 0.393 0.396 o
2 2 2 55.568 54.678 0.158 2.446 o
2 2 3 27.818 27.486 0.115 4.639 o
2 2 4 43.486 43.380 0.213 1.354 o
2 2 5 9.859 9.767 0.084 8.751 o
2 2 6 2.889 2.758 0.048 26.165 o
2 2 7 10.249 10.076 0.118 4.404 o
2 2 8 1.806 1.841 0.049 25.108 o
2 2 9 1.704 1.665 0.051 23.177 o
2 2 10 3.760 3.659 0.074 11.312 o
2 2 11 2.836 2.777 0.063 15.189 o
2 2 12 1.736 1.748 0.050 24.114 o
3 0 1 93.256 93.223 0.174 2.014 o
3 0 2 17.956 17.798 0.057 18.555 o
3 0 3 11.628 11.598 0.054 20.674 o
3 0 4 104.277 104.738 0.378 0.429 o
3 0 5 0.316 0.369 0.017 208.597 o
3 0 6 11.014 10.865 0.089 7.785 o
3 0 7 0.465 0.500 0.023 113.959 o
3 0 8 15.677 15.552 0.161 2.355 o
3 0 9 4.221 4.257 0.063 15.189 o
3 0 10 4.920 4.828 0.073 11.629 o
3 0 11 0.401 0.409 0.021 136.699 o
3 0 12 0.051 0.043 0.166 2.214 o
3 1 0 29.054 29.061 0.068 13.037 o
3 1 1 142.336 142.062 0.227 1.191 o
3 1 2 15.069 14.852 0.046 28.490 o
3 1 3 66.611 66.067 0.176 1.968 o
3 1 4 14.357 14.489 0.067 13.429 o
3 1 5 1.695 1.671 0.028 76.893 o
3 1 6 5.229 5.224 0.046 28.490 o
3 1 7 1.530 1.534 0.031 62.731 o
3 1 8 0.477 0.473 0.018 186.063 o
3 1 9 1.452 1.486 0.034 52.149 o
3 1 10 1.029 1.075 0.032 58.871 o
3 1 11 5.457 5.413 0.067 13.429 o
3 1 12 0.573 0.589 0.025 96.455 o
3 2 0 17.169 17.371 0.048 26.165 o
3 2 1 5.213 5.122 0.032 58.871 o
3 2 2 10.955 10.987 0.042 34.175 o
3 2 3 25.877 25.596 0.088 7.965 o
3 2 4 13.680 13.639 0.067 13.429 o
3 2 5 7.613 7.621 0.053 21.461 o
3 2 6 2.952 3.039 0.036 46.516 o
3 2 7 16.070 16.111 0.130 3.623 o
3 2 8 7.205 7.041 0.073 11.629 o
3 2 9 0.614 0.683 0.029 71.682 o
3 2 10 0.161 0.120 0.017 208.597 o
3 2 11 0.986 0.951 0.032 58.871 o
3 2 12 0.397 0.410 0.018 186.063 o
3 3 0 223.903 219.055 0.614 0.162 o
3 3 1 8.064 8.111 0.052 22.295 o
3 3 2 7.816 7.941 0.055 19.929 o
3 3 3 0.548 0.512 0.030 66.983 o
3 3 4 16.008 15.759 0.117 4.480 o
3 3 5 13.595 13.356 0.085 8.544 o
3 3 6 5.403 5.574 0.073 11.629 o
3 3 7 0.129 0.153 0.022 124.555 o
3 3 8 5.747 5.621 0.090 7.611 o
3 3 9 1.000 0.991 0.046 28.490 o
3 3 10 1.424 1.502 0.049 25.108 o
3 3 11 0.308 0.312 0.023 113.959 o
3 3 12 1.894 1.975 0.052 22.295 o
4 0 0 5.159 5.503 0.057 18.555 o
4 0 1 96.021 97.410 0.239 1.073 o
4 0 2 7.793 7.669 0.042 34.175 o
4 0 3 71.594 71.771 0.254 0.949 o
4 0 4 5.939 5.911 0.047 27.290 o
4 0 5 2.546 2.601 0.036 46.516 o
4 0 6 7.785 7.778 0.074 11.312 o
4 0 7 0.173 0.158 0.013 356.713 o
4 0 8 1.189 1.118 0.037 44.035 o
4 0 9 2.063 2.131 0.045 29.770 o
4 0 10 0.454 0.422 0.023 113.959 o
4 0 11 5.989 5.999 0.085 8.544 o
4 0 12 0.256 0.230 0.015 267.931 o
4 1 0 7.088 7.124 0.038 41.748 o
4 1 1 11.527 11.637 0.043 32.604 o
4 1 2 2.859 2.744 0.026 89.178 o
4 1 3 13.144 13.099 0.059 17.318 o
4 1 4 42.569 42.932 0.176 1.968 o
4 1 5 1.509 1.514 0.028 76.893 o
4 1 6 5.812 5.740 0.052 22.295 o
4 1 7 3.434 3.398 0.035 49.212 o
4 1 8 10.026 10.103 0.100 6.151 o
4 1 9 1.896 1.865 0.037 44.035 o
4 1 10 1.822 1.810 0.038 41.748 o
4 1 11 0.601 0.569 0.024 104.661 o
4 1 12 0.038 0.028 0.274 0.815 o
4 2 0 94.431 93.205 0.219 1.280 o
4 2 1 25.401 25.666 0.079 9.909 o
4 2 2 5.527 5.430 0.033 55.358 o
4 2 3 4.137 4.220 0.033 55.358 o
4 2 4 16.920 16.573 0.089 7.785 o
4 2 5 5.311 5.299 0.032 58.871 o
4 2 6 1.117 1.131 0.029 71.682 o
4 2 7 1.721 1.692 0.033 55.358 o
4 2 8 1.878 1.859 0.036 46.516 o
4 2 9 0.371 0.390 0.016 235.486 o
4 2 10 1.411 1.431 0.035 49.212 o
4 2 11 1.215 1.198 0.034 52.149 o
4 2 12 1.237 1.228 0.032 58.871 o
4 3 0 3.335 3.257 0.028 76.893 o
4 3 1 20.748 20.559 0.076 10.717 o
4 3 2 18.985 18.704 0.077 10.437 o
4 3 3 16.737 16.780 0.080 9.659 o
4 3 4 0.375 0.308 0.016 235.486 o
4 3 5 13.242 13.243 0.092 7.280 o
4 3 6 1.137 1.147 0.029 71.682 o
4 3 7 24.204 24.061 0.203 1.477 o
4 3 8 2.960 3.038 0.044 31.139 o
4 3 9 0.246 0.209 0.013 356.713 o
4 3 10 0.231 0.253 0.014 307.574 o
4 3 11 0.967 1.051 0.032 58.871 o
4 3 12 0.777 0.733 0.030 66.983 o
4 4 0 83.445 82.857 0.388 0.407 o
4 4 1 4.872 4.750 0.050 24.114 o
4 4 2 4.027 4.002 0.048 26.165 o
4 4 3 0.166 0.160 0.015 267.931 o
4 4 4 8.606 8.680 0.062 15.683 o
4 4 5 5.733 5.571 0.073 11.629 o
4 4 6 2.525 2.576 0.054 20.674 o
4 4 7 0.095 0.117 0.023 113.959 o
4 4 8 2.962 2.974 0.062 15.683 o
4 4 9 0.391 0.453 0.022 124.555 o
4 4 10 0.851 0.737 0.045 29.770 o
4 4 11 0.353 0.354 0.024 104.661 o
4 4 12 1.157 1.176 0.045 29.770 o
5 0 1 0.097 0.105 0.011 498.219 o
5 0 2 0.071 0.090 0.016 235.486 o
5 0 3 8.636 8.510 0.057 18.555 o
5 0 4 17.962 17.946 0.114 4.721 o
5 0 5 1.911 1.882 0.035 49.212 o
5 0 6 2.086 1.984 0.039 39.635 o
5 0 7 6.332 6.351 0.076 10.717 o
5 0 8 5.989 5.960 0.079 9.909 o
5 0 9 0.606 0.547 0.029 71.682 o
5 0 10 0.578 0.530 0.030 66.983 o
5 0 11 0.472 0.449 0.022 124.555 o
5 0 12 0.086 0.085 0.016 235.486 o
5 1 0 41.732 42.204 0.149 2.752 o
5 1 1 30.134 30.289 0.104 5.682 o
5 1 2 8.172 8.250 0.045 29.770 o
5 1 3 10.167 10.212 0.057 18.555 o
5 1 4 15.531 15.444 0.091 7.443 o
5 1 5 3.228 3.391 0.037 44.035 o
5 1 6 0.876 0.764 0.028 76.893 o
5 1 7 3.120 3.031 0.042 34.175 o
5 1 8 0.798 0.834 0.031 62.731 o
5 1 9 0.589 0.593 0.022 124.555 o
5 1 10 1.471 1.563 0.036 46.516 o
5 1 11 1.725 1.763 0.037 44.035 o
5 1 12 0.885 0.814 0.027 82.695 o
5 2 0 21.353 21.396 0.083 8.966 o
5 2 1 7.172 7.193 0.042 34.175 o
5 2 2 7.615 7.407 0.044 31.139 o
5 2 3 21.227 21.325 0.103 5.794 o
5 2 4 7.580 7.570 0.055 19.929 o
5 2 5 9.397 9.156 0.071 12.303 o
5 2 6 6.125 6.177 0.059 17.318 o
5 2 7 10.366 10.227 0.097 6.541 o
5 2 8 6.439 6.612 0.074 11.312 o
5 2 9 1.305 1.359 0.034 52.149 o
5 2 10 0.134 0.119 0.014 307.574 o
5 2 11 1.251 1.253 0.033 55.358 o
5 2 12 0.379 0.409 0.015 267.931 o
5 3 0 43.643 43.109 0.162 2.326 o
5 3 1 11.831 11.837 0.061 16.201 o
5 3 2 2.236 2.250 0.029 71.682 o
5 3 3 3.385 3.376 0.034 52.149 o
5 3 4 8.543 8.501 0.062 15.683 o
5 3 5 2.345 2.418 0.034 52.149 o
5 3 6 0.561 0.570 0.023 113.959 o
5 3 7 0.765 0.804 0.029 71.682 o
5 3 8 1.122 1.066 0.033 55.358 o
5 3 9 0.170 0.180 0.013 356.713 o
5 3 10 0.815 0.858 0.032 58.871 o
5 3 11 0.890 0.817 0.032 58.871 o
5 3 12 0.797 0.710 0.026 89.178 o
5 4 0 2.987 2.884 0.032 58.871 o
5 4 1 0.506 0.477 0.021 136.699 o
5 4 2 0.730 0.694 0.025 96.455 o
5 4 3 6.003 5.732 0.033 55.358 o
5 4 4 8.641 8.441 0.067 13.429 o
5 4 5 2.563 2.594 0.037 44.035 o
5 4 6 1.510 1.581 0.033 55.358 o
5 4 7 5.027 5.090 0.060 16.746 o
5 4 8 3.730 3.615 0.050 24.114 o
5 4 9 0.434 0.459 0.016 235.486 o
5 4 10 0.256 0.252 0.014 307.574 o
5 4 11 0.412 0.479 0.021 136.699 o
5 4 12 0.105 0.114 0.011 498.219 o
5 5 0 6.780 6.753 0.074 11.312 o
5 5 1 15.955 15.616 0.137 3.259 o
5 5 2 5.033 4.995 0.044 31.139 o
5 5 3 10.345 10.254 0.109 5.168 o
5 5 4 6.841 6.951 0.088 7.965 o
5 5 5 1.588 1.668 0.047 27.290 o
5 5 6 0.844 0.816 0.040 37.678 o
5 5 7 2.339 2.433 0.057 18.555 o
5 5 8 0.223 0.252 0.019 166.993 o
5 5 9 0.548 0.506 0.032 58.871 o
5 5 10 0.839 0.815 0.045 29.770 o
5 5 11 1.386 1.411 0.048 26.165 o
6 0 0 59.743 61.435 0.411 0.362 o
6 0 1 4.576 4.465 0.041 35.862 o
6 0 2 2.557 2.558 0.034 52.149 o
6 0 3 0.257 0.232 0.013 356.713 o
6 0 4 7.515 7.757 0.068 13.037 o
6 0 5 4.462 4.381 0.053 21.461 o
6 0 6 1.858 1.954 0.040 37.678 o
6 0 7 0.066 0.032 0.325 0.578 o
6 0 8 2.316 2.351 0.047 27.290 o
6 0 9 0.246 0.267 0.015 267.931 o
6 0 10 0.732 0.737 0.035 49.212 o
6 0 11 0.385 0.441 0.020 150.711 o
6 0 12 0.975 1.018 0.030 66.983 o
6 1 0 5.248 5.315 0.044 31.139 o
6 1 1 5.625 5.677 0.040 37.678 o
6 1 2 4.616 4.695 0.038 41.748 o
6 1 3 10.494 10.510 0.067 13.429 o
6 1 4 2.968 2.914 0.035 49.212 o
6 1 5 6.425 6.442 0.058 17.921 o
6 1 6 1.884 1.916 0.034 52.149 o
6 1 7 10.913 10.896 0.106 5.468 o
6 1 8 3.374 3.304 0.048 26.165 o
6 1 9 0.367 0.377 0.016 235.486 o
6 1 10 0.016 -0.008 0.281 0.774 o
6 1 11 0.695 0.723 0.030 66.983 o
6 1 12 0.325 0.317 0.013 356.713 o
6 2 0 23.069 23.427 0.108 5.265 o
6 2 1 13.730 13.743 0.076 10.717 o
6 2 2 2.826 2.842 0.032 58.871 o
6 2 3 6.185 6.196 0.040 37.678 o
6 2 4 7.793 7.564 0.061 16.201 o
6 2 5 1.448 1.549 0.031 62.731 o
6 2 6 0.366 0.310 0.014 307.574 o
6 2 7 1.341 1.297 0.033 55.358 o
6 2 8 0.518 0.604 0.024 104.661 o
6 2 9 0.277 0.253 0.013 356.713 o
6 2 10 0.793 0.838 0.032 58.871 o
6 2 11 1.133 1.174 0.033 55.358 o
6 2 12 0.575 0.550 0.026 89.178 o
6 3 0 0.015 0.043 0.228 1.180 o
6 3 1 0.885 0.884 0.025 96.455 o
6 3 2 0.851 0.917 0.025 96.455 o
6 3 3 2.917 2.870 0.035 49.212 o
6 3 4 15.369 15.182 0.111 4.982 o
6 3 5 0.387 0.326 0.014 307.574 o
6 3 6 1.832 1.760 0.035 49.212 o
6 3 7 1.778 1.785 0.033 55.358 o
6 3 8 4.134 4.334 0.057 18.555 o
6 3 9 0.662 0.596 0.023 113.959 o
6 3 10 0.766 0.781 0.032 58.871 o
6 3 11 0.237 0.226 0.013 356.713 o
6 4 0 2.502 2.467 0.033 55.358 o
6 4 1 13.720 13.460 0.061 16.201 o
6 4 2 2.674 2.624 0.034 52.149 o
6 4 3 14.673 14.771 0.105 5.574 o
6 4 4 3.433 3.438 0.042 34.175 o
6 4 5 0.948 0.870 0.030 66.983 o
6 4 6 1.334 1.304 0.033 55.358 o
6 4 7 0.908 0.917 0.031 62.731 o
6 4 8 0.172 0.159 0.013 356.713 o
6 4 9 0.610 0.623 0.028 76.893 o
6 4 10 0.401 0.395 0.018 186.063 o
6 4 11 1.771 1.713 0.036 46.516 o
6 5 0 4.324 4.163 0.043 32.604 o
6 5 1 0.841 0.858 0.027 82.695 o
6 5 2 1.645 1.565 0.031 62.731 o
6 5 3 4.171 4.036 0.045 29.770 o
6 5 4 9.344 9.312 0.084 8.751 o
6 5 5 1.546 1.534 0.033 55.358 o
6 5 6 2.000 2.093 0.038 41.748 o
6 5 7 1.245 1.279 0.034 52.149 o
6 5 8 3.124 3.135 0.048 26.165 o
6 5 9 0.681 0.758 0.030 66.983 o
6 5 10 0.491 0.489 0.023 113.959 o
6 5 11 0.284 0.278 0.013 356.713 o
6 6 0 9.100 8.496 0.104 5.682 o
6 6 1 2.826 2.722 0.054 20.674 o
6 6 2 0.461 0.431 0.025 96.455 o
6 6 3 1.790 1.763 0.049 25.108 o
6 6 4 1.879 1.940 0.051 23.177 o
6 6 5 0.329 0.286 0.018 186.063 o
6 6 6 0.063 0.037 0.230 1.160 o
6 6 7 0.134 0.161 0.018 186.063 o
6 6 8 0.244 0.230 0.019 166.993 o
6 6 9 0.008 0.050 0.393 0.396 o
6 6 10 0.214 0.200 0.018 186.063 o
6 6 11 0.389 0.374 0.028 76.893 o
7 0 1 8.228 8.514 0.067 13.429 o
7 0 2 4.978 5.132 0.036 46.516 o
7 0 3 5.422 5.255 0.054 20.674 o
7 0 4 0.198 0.180 0.013 356.713 o
7 0 5 5.996 6.278 0.072 11.959 o
7 0 6 0.025 0.047 0.310 0.635 o
7 0 7 11.739 11.957 0.139 3.166 o
7 0 8 1.304 1.234 0.038 41.748 o
7 0 9 0.022 0.052 0.321 0.592 o
7 0 10 0.086 0.095 0.021 136.699 o
7 0 11 0.426 0.479 0.025 96.455 o
7 1 0 30.715 31.429 0.178 1.924 o
7 1 1 3.199 3.184 0.035 49.212 o
7 1 2 1.446 1.443 0.020 150.711 o
7 1 3 0.588 0.606 0.024 104.661 o
7 1 4 4.398 4.597 0.047 27.290 o
7 1 5 2.055 2.060 0.034 52.149 o
7 1 6 0.895 1.019 0.030 66.983 o
7 1 7 0.046 0.079 0.020 150.711 o
7 1 8 1.246 1.239 0.034 52.149 o
7 1 9 0.087 0.102 0.013 356.713 o
7 1 10 0.448 0.410 0.021 136.699 o
7 1 11 0.347 0.358 0.014 307.574 o
7 2 0 0.232 0.276 0.009 744.253 o
7 2 1 0.014 0.014 0.170 2.111 o
7 2 2 0.134 0.165 0.011 498.219 o
7 2 3 2.689 2.718 0.035 49.212 o
7 2 4 8.346 8.319 0.072 11.959 o
7 2 5 0.861 0.864 0.029 71.682 o
7 2 6 0.991 0.953 0.031 62.731 o
7 2 7 2.510 2.590 0.041 35.862 o
7 2 8 2.822 2.937 0.045 29.770 o
7 2 9 0.320 0.279 0.015 267.931 o
7 2 10 0.343 0.387 0.015 267.931 o
7 2 11 0.222 0.222 0.012 418.642 o
7 3 0 1.356 1.378 0.029 71.682 o
7 3 1 10.714 10.701 0.077 10.437 o
7 3 2 1.465 1.449 0.030 66.983 o
7 3 3 13.984 13.999 0.106 5.468 o
7 3 4 1.873 1.835 0.034 52.149 o
7 3 5 0.711 0.649 0.027 82.695 o
7 3 6 1.358 1.358 0.034 52.149 o
7 3 7 0.302 0.316 0.014 307.574 o
7 3 8 0.180 0.183 0.013 356.713 o
7 3 9 0.574 0.576 0.026 89.178 o
7 3 10 0.205 0.267 0.013 356.713 o
7 3 11 1.654 1.629 0.034 52.149 o
7 4 0 1.015 1.001 0.028 76.893 o
7 4 1 1.362 1.351 0.029 71.682 o
7 4 2 1.793 1.814 0.033 55.358 o
7 4 3 1.666 1.693 0.033 55.358 o
7 4 4 11.790 11.564 0.103 5.794 o
7 4 5 0.328 0.343 0.013 356.713 o
7 4 6 1.514 1.469 0.034 52.149 o
7 4 7 0.447 0.449 0.020 150.711 o
7 4 8 2.867 3.044 0.048 26.165 o
7 4 9 0.619 0.546 0.025 96.455 o
7 4 10 0.732 0.776 0.030 66.983 o
7 4 11 0.133 0.142 0.012 418.642 o
7 5 0 5.975 5.818 0.056 19.223 o
7 5 1 3.206 3.179 0.041 35.862 o
7 5 2 0.045 0.099 0.025 96.455 o
7 5 3 2.863 2.850 0.041 35.862 o
7 5 4 1.459 1.427 0.033 55.358 o
7 5 5 0.054 0.077 0.019 166.993 o
7 5 6 0.003 0.009 0.195 1.602 o
7 5 7 0.023 0.008 0.285 0.753 o
7 5 8 0.085 0.088 0.016 235.486 o
7 5 9 0.035 0.036 0.276 0.803 o
7 5 10 0.153 0.156 0.013 356.713 o
7 5 11 0.503 0.478 0.022 124.555 o
7 6 0 0.527 0.518 0.021 136.699 o
7 6 1 2.309 2.204 0.037 44.035 o
7 6 2 1.072 1.100 0.031 62.731 o
7 6 3 2.186 2.146 0.038 41.748 o
7 6 4 0.349 0.358 0.013 356.713 o
7 6 5 1.862 1.865 0.038 41.748 o
7 6 6 0.328 0.322 0.015 267.931 o
7 6 7 3.469 3.547 0.052 22.295 o
7 6 8 0.710 0.709 0.031 62.731 o
7 6 9 0.041 -0.013 0.286 0.747 o
7 6 10 0.003 -0.033 0.273 0.821 o
7 7 1 1.200 1.292 0.046 28.490 o
7 7 2 1.383 1.383 0.048 26.165 o
7 7 3 0.013 0.002 0.390 0.403 o
7 7 4 1.989 1.931 0.056 19.223 o
7 7 5 1.157 1.108 0.048 26.165 o
7 7 6 0.798 0.877 0.046 28.490 o
7 7 7 0.231 0.285 0.020 150.711 o
7 7 8 0.716 0.700 0.039 39.635 o
7 7 9 0.141 0.166 0.018 186.063 o
7 7 10 0.202 0.208 0.017 208.597 o
8 0 0 17.134 17.176 0.136 3.308 o
8 0 1 2.285 2.273 0.038 41.748 o
8 0 2 0.787 0.815 0.030 66.983 o
8 0 3 0.713 0.795 0.032 58.871 o
8 0 4 2.705 2.733 0.045 29.770 o
8 0 5 0.994 0.901 0.034 52.149 o
8 0 6 0.443 0.505 0.023 113.959 o
8 0 7 0.029 0.062 0.325 0.578 o
8 0 8 0.687 0.662 0.032 58.871 o
8 0 9 0.026 0.008 0.329 0.564 o
8 0 10 0.277 0.250 0.015 267.931 o
8 0 11 0.290 0.291 0.015 267.931 o
8 1 0 1.415 1.501 0.030 66.983 o
8 1 1 0.999 0.964 0.028 76.893 o
8 1 2 0.595 0.622 0.022 124.555 o
8 1 3 3.194 3.171 0.040 37.678 o
8 1 4 2.756 2.911 0.040 37.678 o
8 1 5 1.923 1.972 0.035 49.212 o
8 1 6 0.702 0.782 0.031 62.731 o
8 1 7 3.485 3.524 0.050 24.114 o
8 1 8 1.701 1.655 0.037 44.035 o
8 1 9 0.165 0.217 0.013 356.713 o
8 1 10 0.058 0.019 0.283 0.763 o
8 1 11 0.257 0.278 0.013 356.713 o
8 2 0 4.779 4.669 0.047 27.290 o
8 2 1 6.500 6.549 0.058 17.921 o
8 2 2 1.458 1.557 0.031 62.731 o
8 2 3 5.042 5.133 0.053 21.461 o
8 2 4 2.950 3.059 0.041 35.862 o
8 2 5 0.501 0.564 0.023 113.959 o
8 2 6 0.254 0.258 0.013 356.713 o
8 2 7 0.749 0.828 0.031 62.731 o
8 2 8 0.089 0.120 0.014 307.574 o
8 2 9 0.211 0.192 0.013 356.713 o
8 2 10 0.346 0.387 0.016 235.486 o
8 2 11 0.756 0.785 0.029 71.682 o
8 3 0 1.141 1.127 0.030 66.983 o
8 3 1 0.399 0.386 0.014 307.574 o
8 3 2 0.866 0.870 0.029 71.682 o
8 3 3 1.750 1.836 0.034 52.149 o
8 3 4 7.090 7.023 0.072 11.959 o
8 3 5 0.514 0.520 0.021 136.699 o
8 3 6 1.044 1.101 0.032 58.871 o
8 3 7 0.756 0.807 0.031 62.731 o
8 3 8 2.068 2.085 0.040 37.678 o
8 3 9 0.381 0.371 0.016 235.486 o
8 3 10 0.400 0.402 0.018 186.063 o
8 3 11 0.140 0.144 0.012 418.642 o
8 4 0 4.063 4.151 0.047 27.290 o
8 4 1 3.031 2.922 0.040 37.678 o
8 4 2 0.006 0.031 0.257 0.927 o
8 4 3 3.024 2.948 0.042 34.175 o
8 4 4 1.186 1.124 0.032 58.871 o
8 4 5 0.013 0.021 0.278 0.791 o
8 4 6 0.032 0.086 0.027 82.695 o
8 4 7 0.020 0.032 0.161 2.355 o
8 4 8 0.040 0.050 0.016 235.486 o
8 4 9 0.063 0.050 0.199 1.538 o
8 4 10 0.121 0.168 0.012 418.642 o
8 5 0 1.025 0.985 0.031 62.731 o
8 5 1 1.280 1.347 0.032 58.871 o
8 5 2 0.717 0.719 0.026 89.178 o
8 5 3 2.203 2.205 0.039 39.635 o
8 5 4 0.843 0.787 0.029 71.682 o
8 5 5 1.381 1.342 0.034 52.149 o
8 5 6 0.570 0.594 0.026 89.178 o
8 5 7 2.313 2.358 0.042 34.175 o
8 5 8 0.871 0.883 0.032 58.871 o
8 5 9 0.089 0.085 0.016 235.486 o
8 5 10 0.008 0.021 0.263 0.885 o
8 6 0 8.160 8.403 0.086 8.344 o
8 6 1 1.568 1.500 0.035 49.212 o
8 6 2 1.230 1.194 0.034 52.149 o
8 6 3 0.036 0.017 0.282 0.769 o
8 6 4 2.021 1.977 0.039 39.635 o
8 6 5 0.913 1.021 0.032 58.871 o
8 6 6 0.573 0.588 0.025 96.455 o
8 6 7 0.315 0.314 0.016 235.486 o
8 6 8 0.545 0.556 0.024 104.661 o
8 6 9 0.121 0.129 0.014 307.574 o
8 6 10 0.208 0.244 0.018 186.063 o
8 7 0 0.090 0.144 0.016 235.486 o
8 7 1 0.663 0.558 0.025 96.455 o
8 7 2 0.214 0.217 0.013 356.713 o
8 7 3 0.762 0.782 0.031 62.731 o
8 7 4 0.366 0.349 0.016 235.486 o
8 7 5 0.634 0.650 0.028 76.893 o
8 7 6 0.120 0.146 0.017 208.597 o
8 7 7 1.280 1.261 0.035 49.212 o
8 7 8 0.350 0.360 0.015 267.931 o
8 7 9 0.009 -0.001 0.267 0.858 o
8 8 0 0.938 0.885 0.046 28.490 o
8 8 1 0.874 0.863 0.042 34.175 o
8 8 2 0.140 0.156 0.018 186.063 o
8 8 3 0.927 0.954 0.047 27.290 o
8 8 4 0.360 0.347 0.022 124.555 o
8 8 5 0.036 0.006 0.409 0.366 o
8 8 6 0.013 0.000 0.404 0.375 o
8 8 7 0.072 0.028 0.405 0.373 o
8 8 8 0.008 0.009 0.385 0.413 o
9 0 1 0.003 -0.016 0.302 0.670 o
9 0 2 0.077 0.093 0.016 235.486 o
9 0 3 1.049 1.017 0.036 46.516 o
9 0 4 3.698 3.877 0.056 19.223 o
9 0 5 0.398 0.347 0.017 208.597 o
9 0 6 0.421 0.445 0.021 136.699 o
9 0 7 1.166 1.151 0.038 41.748 o
9 0 8 1.273 1.333 0.040 37.678 o
9 0 9 0.130 0.118 0.017 208.597 o
9 0 10 0.165 0.193 0.014 307.574 o
9 1 0 3.660 3.589 0.043 32.604 o
9 1 1 3.592 3.623 0.044 31.139 o
9 1 2 0.594 0.640 0.023 113.959 o
9 1 3 2.966 3.123 0.042 34.175 o
9 1 4 1.687 1.665 0.035 49.212 o
9 1 5 0.219 0.258 0.013 356.713 o
9 1 6 0.095 0.052 0.202 1.492 o
9 1 7 0.322 0.324 0.015 267.931 o
9 1 8 0.061 0.033 0.292 0.717 o
9 1 9 0.104 0.071 0.014 307.574 o
9 1 10 0.189 0.199 0.013 356.713 o
9 2 0 1.408 1.394 0.031 62.731 o
9 2 1 0.231 0.232 0.012 418.642 o
9 2 2 0.440 0.414 0.015 267.931 o
9 2 3 1.911 1.908 0.035 49.212 o
9 2 4 3.043 3.123 0.044 31.139 o
9 2 5 0.871 0.786 0.031 62.731 o
9 2 6 0.713 0.826 0.031 62.731 o
9 2 7 1.177 1.183 0.034 52.149 o
9 2 8 1.301 1.246 0.035 49.212 o
9 2 9 0.209 0.225 0.013 356.713 o
9 2 10 0.133 0.110 0.014 307.574 o
9 3 0 4.999 5.262 0.057 18.555 o
9 3 1 1.645 1.630 0.034 52.149 o
9 3 2 0.183 0.192 0.012 418.642 o
9 3 3 1.179 1.141 0.032 58.871 o
9 3 4 1.064 1.055 0.033 55.358 o
9 3 5 0.137 0.116 0.013 356.713 o
9 3 6 0.031 0.036 0.199 1.538 o
9 3 7 0.046 0.026 0.202 1.492 o
9 3 8 0.134 0.126 0.014 307.574 o
9 3 9 0.006 0.019 0.275 0.809 o
9 3 10 0.115 0.088 0.016 235.486 o
9 4 0 0.414 0.417 0.019 166.993 o
9 4 1 1.035 1.068 0.032 58.871 o
9 4 2 0.437 0.482 0.018 186.063 o
9 4 3 1.417 1.397 0.034 52.149 o
9 4 4 0.581 0.540 0.022 124.555 o
9 4 5 1.045 1.039 0.033 55.358 o
9 4 6 0.272 0.288 0.013 356.713 o
9 4 7 1.959 2.031 0.040 37.678 o
9 4 8 0.601 0.620 0.026 89.178 o
9 4 9 0.036 0.050 0.275 0.809 o
9 4 10 0.004 -0.026 0.267 0.858 o
9 5 0 5.881 6.280 0.071 12.303 o
9 5 1 1.440 1.357 0.034 52.149 o
9 5 2 0.898 0.978 0.031 62.731 o
9 5 3 0.111 0.064 0.020 150.711 o
9 5 4 1.630 1.592 0.037 44.035 o
9 5 5 0.611 0.647 0.029 71.682 o
9 5 6 0.361 0.380 0.015 267.931 o
9 5 7 0.274 0.277 0.014 307.574 o
9 5 8 0.369 0.376 0.018 186.063 o
9 5 9 0.084 0.048 0.196 1.585 o
9 6 0 0.176 0.176 0.014 307.574 o
9 6 1 0.407 0.417 0.018 186.063 o
9 6 2 0.151 0.150 0.013 356.713 o
9 6 3 0.714 0.764 0.029 71.682 o
9 6 4 0.527 0.499 0.022 124.555 o
9 6 5 0.476 0.452 0.020 150.711 o
9 6 6 0.175 0.161 0.013 356.713 o
9 6 7 0.936 0.942 0.033 55.358 o
9 6 8 0.376 0.395 0.015 267.931 o
9 6 9 0.022 0.027 0.266 0.865 o
9 7 0 0.754 0.809 0.029 71.682 o
9 7 1 0.839 0.901 0.032 58.871 o
9 7 2 0.087 0.054 0.203 1.477 o
9 7 3 0.994 0.992 0.033 55.358 o
9 7 4 0.293 0.295 0.014 307.574 o
9 7 5 0.024 -0.041 0.291 0.722 o
9 7 6 0.017 0.038 0.280 0.780 o
9 7 7 0.044 0.034 0.282 0.769 o
9 7 8 0.003 0.011 0.273 0.821 o
9 8 0 0.553 0.575 0.024 104.661 o
9 8 1 0.166 0.167 0.013 356.713 o
9 8 2 0.373 0.401 0.017 208.597 o
9 8 3 0.425 0.384 0.020 150.711 o
9 8 4 1.369 1.422 0.037 44.035 o
9 8 5 0.199 0.198 0.013 356.713 o
9 8 6 0.265 0.286 0.014 307.574 o
9 8 7 0.046 0.033 0.195 1.602 o
9 8 8 0.387 0.373 0.017 208.597 o
9 9 0 0.129 0.112 0.018 186.063 o
9 9 1 0.570 0.657 0.037 44.035 o
9 9 2 0.177 0.160 0.019 166.993 o
9 9 3 0.687 0.787 0.044 31.139 o
9 9 4 0.191 0.221 0.018 186.063 o
9 9 5 0.073 0.058 0.403 0.377 o
9 9 6 0.042 0.063 0.225 1.212 o
9 9 7 0.082 0.071 0.380 0.424 o
10 0 0 0.975 0.928 0.036 46.516 o
10 0 1 2.238 2.259 0.044 31.139 o
10 0 2 0.069 0.051 0.317 0.608 o
10 0 3 3.083 3.126 0.052 22.295 o
10 0 4 0.502 0.467 0.022 124.555 o
10 0 5 0.062 0.066 0.329 0.564 o
10 0 6 0.147 0.185 0.015 267.931 o
10 0 7 0.008 0.000 0.328 0.567 o
10 0 8 0.004 0.041 0.316 0.611 o
10 0 9 0.114 0.101 0.021 136.699 o
10 0 10 0.047 0.094 0.514 0.232 o
10 1 0 0.114 0.100 0.014 307.574 o
10 1 1 0.030 0.018 0.273 0.821 o
10 1 2 0.195 0.204 0.013 356.713 o
10 1 3 0.588 0.612 0.023 113.959 o
10 1 4 2.674 2.706 0.043 32.604 o
10 1 5 0.184 0.128 0.013 356.713 o
10 1 6 0.328 0.332 0.013 356.713 o
10 1 7 0.490 0.503 0.022 124.555 o
10 1 8 0.826 0.892 0.032 58.871 o
10 1 9 0.110 0.072 0.016 235.486 o
10 1 10 0.146 0.177 0.017 208.597 o
10 2 0 3.279 3.367 0.046 28.490 o
10 2 1 1.096 1.064 0.032 58.871 o
10 2 2 0.103 0.086 0.028 76.893 o
10 2 3 0.829 0.850 0.030 66.983 o
10 2 4 0.702 0.765 0.029 71.682 o
10 2 5 0.076 0.057 0.016 235.486 o
10 2 6 0.021 0.012 0.283 0.763 o
10 2 7 0.022 0.018 0.282 0.769 o
10 2 8 0.089 0.085 0.014 307.574 o
10 2 9 0.006 -0.020 0.276 0.803 o
10 2 10 0.073 0.044 0.373 0.440 o
10 3 0 0.048 0.067 0.020 150.711 o
10 3 1 0.867 0.872 0.031 62.731 o
10 3 2 0.269 0.321 0.013 356.713 o
10 3 3 0.809 0.850 0.030 66.983 o
10 3 4 0.297 0.311 0.013 356.713 o
10 3 5 0.776 0.775 0.032 58.871 o
10 3 6 0.065 0.107 0.020 150.711 o
10 3 7 1.573 1.546 0.037 44.035 o
10 3 8 0.351 0.291 0.014 307.574 o
10 3 9 0.004 0.051 0.267 0.858 o
10 4 0 4.840 5.080 0.071 12.303 o
10 4 1 0.621 0.609 0.024 104.661 o
10 4 2 0.516 0.501 0.019 166.993 o
10 4 3 0.039 0.025 0.281 0.774 o
10 4 4 0.912 1.010 0.032 58.871 o
10 4 5 0.413 0.400 0.018 186.063 o
10 4 6 0.292 0.309 0.015 267.931 o
10 4 7 0.078 0.078 0.016 235.486 o
10 4 8 0.299 0.262 0.013 356.713 o
10 4 9 0.039 -0.018 0.194 1.618 o
10 5 0 0.070 0.059 0.016 235.486 o
10 5 1 0.329 0.341 0.014 307.574 o
10 5 2 0.089 0.099 0.020 150.711 o
10 5 3 0.502 0.480 0.020 150.711 o
10 5 4 0.397 0.379 0.016 235.486 o
10 5 5 0.377 0.364 0.017 208.597 o
10 5 6 0.098 0.089 0.020 150.711 o
10 5 7 0.776 0.782 0.031 62.731 o
10 5 8 0.281 0.267 0.014 307.574 o
10 5 9 0.010 0.005 0.259 0.913 o
10 6 0 0.619 0.588 0.023 113.959 o
10 6 1 0.697 0.702 0.028 76.893 o
10 6 2 0.047 0.028 0.203 1.477 o
10 6 3 0.860 0.858 0.032 58.871 o
10 6 4 0.230 0.232 0.013 356.713 o
10 6 5 0.014 -0.007 0.285 0.753 o
10 6 6 0.013 -0.002 0.285 0.753 o
10 6 7 0.024 0.027 0.196 1.585 o
10 6 8 0.002 -0.003 0.268 0.852 o
10 7 0 0.360 0.365 0.018 186.063 o
10 7 1 0.142 0.127 0.017 208.597 o
10 7 2 0.313 0.323 0.015 267.931 o
10 7 3 0.292 0.317 0.015 267.931 o
10 7 4 1.256 1.281 0.035 49.212 o
10 7 5 0.131 0.135 0.014 307.574 o
10 7 6 0.209 0.187 0.014 307.574 o
10 7 7 0.036 0.023 0.196 1.585 o
10 7 8 0.331 0.335 0.014 307.574 o
10 8 0 0.113 0.101 0.017 208.597 o
10 8 1 0.522 0.510 0.024 104.661 o
10 8 2 0.145 0.163 0.013 356.713 o
10 8 3 0.671 0.736 0.030 66.983 o
10 8 4 0.158 0.167 0.013 356.713 o
10 8 5 0.064 0.033 0.201 1.507 o
10 8 6 0.041 0.054 0.194 1.618 o
10 8 7 0.064 0.052 0.013 356.713 o
10 9 0 0.003 0.011 0.200 1.522 o
10 9 1 0.025 0.037 0.281 0.774 o
10 9 2 0.001 0.003 0.280 0.780 o
10 9 3 0.072 0.072 0.016 235.486 o
10 9 4 0.163 0.177 0.014 307.574 o
10 9 5 0.053 0.021 0.278 0.791 o
10 9 6 0.017 0.033 0.187 1.743 o
10 10 0 0.571 0.591 0.036 46.516 o
10 10 1 0.099 0.124 0.023 113.959 o
10 10 2 0.085 0.072 0.401 0.381 o
10 10 3 0.001 -0.018 0.397 0.388 o
10 10 4 0.131 0.134 0.018 186.063 o
10 10 5 0.055 0.055 0.378 0.429 o
11 0 1 0.015 -0.005 0.326 0.574 o
11 0 2 0.133 0.082 0.017 208.597 o
11 0 3 0.276 0.325 0.016 235.486 o
11 0 4 1.642 1.544 0.041 35.862 o
11 0 5 0.074 0.018 0.331 0.557 o
11 0 6 0.182 0.136 0.017 208.597 o
11 0 7 0.255 0.270 0.015 267.931 o
11 0 8 0.482 0.500 0.025 96.455 o
11 0 9 0.061 -0.015 0.312 0.627 o
11 1 0 1.198 1.322 0.033 55.358 o
11 1 1 0.902 0.920 0.032 58.871 o
11 1 2 0.015 0.027 0.198 1.553 o
11 1 3 0.966 0.961 0.032 58.871 o
11 1 4 0.365 0.375 0.014 307.574 o
11 1 5 0.006 0.024 0.281 0.774 o
11 1 6 0.006 0.027 0.279 0.786 o
11 1 7 0.012 0.040 0.278 0.791 o
11 1 8 0.014 0.035 0.275 0.809 o
11 1 9 0.026 0.051 0.263 0.885 o
11 2 0 0.096 0.118 0.016 235.486 o
11 2 1 0.258 0.243 0.013 356.713 o
11 2 2 0.067 0.030 0.203 1.477 o
11 2 3 0.483 0.507 0.022 124.555 o
11 2 4 0.465 0.416 0.022 124.555 o
11 2 5 0.350 0.373 0.015 267.931 o
11 2 6 0.095 0.102 0.016 235.486 o
11 2 7 0.710 0.738 0.031 62.731 o
11 2 8 0.297 0.283 0.014 307.574 o
11 2 9 0.014 0.035 0.260 0.906 o
11 3 0 2.825 2.785 0.045 29.770 o
11 3 1 0.401 0.435 0.017 208.597 o
11 3 2 0.249 0.229 0.013 356.713 o
11 3 3 0.076 0.091 0.016 235.486 o
11 3 4 0.523 0.538 0.028 76.893 o
11 3 5 0.190 0.181 0.013 356.713 o
11 3 6 0.142 0.153 0.013 356.713 o
11 3 7 0.033 0.034 0.283 0.763 o
11 3 8 0.159 0.115 0.014 307.574 o
11 4 0 0.007 0.024 0.281 0.774 o
11 4 1 0.264 0.230 0.013 356.713 o
11 4 2 0.049 0.041 0.164 2.269 o
11 4 3 0.316 0.320 0.014 307.574 o
11 4 4 0.247 0.273 0.013 356.713 o
11 4 5 0.286 0.256 0.014 307.574 o
11 4 6 0.038 0.054 0.201 1.507 o
11 4 7 0.601 0.538 0.026 89.178 o
11 4 8 0.184 0.151 0.014 307.574 o
11 5 0 0.649 0.627 0.028 76.893 o
11 5 1 0.468 0.517 0.021 136.699 o
11 5 2 0.049 0.076 0.284 0.758 o
11 5 3 0.499 0.520 0.024 104.661 o
11 5 4 0.203 0.225 0.013 356.713 o
11 5 5 0.012 -0.014 0.285 0.753 o
11 5 6 0.003 0.036 0.279 0.786 o
11 5 7 0.025 0.046 0.272 0.827 o
11 5 8 0.008 -0.024 0.265 0.872 o
11 6 0 0.244 0.254 0.014 307.574 o
11 6 1 0.066 0.086 0.014 307.574 o
11 6 2 0.190 0.205 0.013 356.713 o
11 6 3 0.217 0.236 0.013 356.713 o
11 6 4 0.868 0.875 0.033 55.358 o
11 6 5 0.097 0.096 0.016 235.486 o
11 6 6 0.142 0.161 0.013 356.713 o
11 6 7 0.049 0.042 0.191 1.670 o
11 7 0 0.111 0.124 0.016 235.486 o
11 7 1 0.406 0.408 0.019 166.993 o
11 7 2 0.095 0.091 0.014 307.574 o
11 7 3 0.540 0.515 0.025 96.455 o
11 7 4 0.117 0.125 0.013 356.713 o
11 7 5 0.044 0.083 0.019 166.993 o
11 7 6 0.028 0.058 0.267 0.858 o
11 7 7 0.042 0.061 0.261 0.899 o
11 8 0 0.001 0.002 0.281 0.774 o
11 8 1 0.018 -0.006 0.289 0.732 o
11 8 2 0.002 -0.023 0.285 0.753 o
11 8 3 0.063 0.066 0.020 150.711 o
11 8 4 0.158 0.161 0.014 307.574 o
11 8 5 0.043 0.056 0.191 1.670 o
11 8 6 0.017 0.031 0.261 0.899 o
11 9 0 0.508 0.532 0.024 104.661 o
11 9 1 0.097 0.098 0.014 307.574 o
11 9 2 0.076 0.061 0.020 150.711 o
11 9 3 0.002 -0.024 0.276 0.803 o
11 9 4 0.123 0.132 0.016 235.486 o
11 9 5 0.048 0.049 0.187 1.743 o
11 10 0 0.054 0.049 0.279 0.786 o
11 10 1 0.130 0.110 0.014 307.574 o
11 10 2 0.060 0.056 0.016 235.486 o
11 10 3 0.099 0.080 0.019 166.993 o
12 0 0 0.908 0.993 0.037 44.035 o
12 0 1 0.389 0.371 0.022 124.555 o
12 0 2 0.014 0.004 0.216 1.316 o
12 0 3 0.367 0.338 0.017 208.597 o
12 0 4 0.207 0.198 0.015 267.931 o
12 0 5 0.006 0.014 0.325 0.578 o
12 0 6 0.003 0.037 0.319 0.600 o
12 0 7 0.001 0.028 0.314 0.619 o
12 0 8 0.021 0.052 0.306 0.652 o
12 1 0 0.064 0.054 0.288 0.737 o
12 1 1 0.082 0.081 0.016 235.486 o
12 1 2 0.026 0.045 0.283 0.763 o
12 1 3 0.251 0.281 0.013 356.713 o
12 1 4 0.392 0.373 0.016 235.486 o
12 1 5 0.160 0.161 0.014 307.574 o
12 1 6 0.067 0.009 0.291 0.722 o
12 1 7 0.326 0.364 0.016 235.486 o
12 1 8 0.194 0.186 0.012 418.642 o
12 2 0 1.164 1.170 0.034 52.149 o
12 2 1 0.361 0.357 0.015 267.931 o
12 2 2 0.100 0.123 0.020 150.711 o
12 2 3 0.179 0.170 0.013 356.713 o
12 2 4 0.295 0.290 0.014 307.574 o
12 2 5 0.053 0.010 0.289 0.732 o
12 2 6 0.034 -0.004 0.284 0.758 o
12 2 7 0.031 0.046 0.275 0.809 o
12 2 8 0.051 0.063 0.015 267.931 o
12 3 0 0.015 0.034 0.283 0.763 o
12 3 1 0.096 0.090 0.014 307.574 o
12 3 2 0.013 0.030 0.198 1.553 o
12 3 3 0.188 0.177 0.013 356.713 o
12 3 4 0.256 0.273 0.014 307.574 o
12 3 5 0.142 0.143 0.016 235.486 o
12 3 6 0.039 0.071 0.019 166.993 o
12 3 7 0.305 0.287 0.015 267.931 o
12 4 0 0.479 0.466 0.016 235.486 o
12 4 1 0.296 0.287 0.015 267.931 o
12 4 2 0.024 0.013 0.286 0.747 o
12 4 3 0.314 0.319 0.015 267.931 o
12 4 4 0.135 0.143 0.013 356.713 o
12 4 5 0.005 0.000 0.280 0.780 o
12 4 6 0.001 -0.009 0.276 0.803 o
12 4 7 0.011 0.033 0.267 0.858 o
12 5 0 0.144 0.120 0.017 208.597 o
12 5 1 0.019 0.016 0.288 0.737 o
12 5 2 0.090 0.096 0.016 235.486 o
12 5 3 0.148 0.132 0.014 307.574 o
12 5 4 0.498 0.550 0.022 124.555 o
12 5 5 0.070 0.063 0.279 0.786 o
12 5 6 0.082 0.082 0.274 0.815 o
12 5 7 0.061 0.033 0.263 0.885 o
12 6 0 0.135 0.147 0.013 356.713 o
12 6 1 0.270 0.272 0.013 356.713 o
12 6 2 0.058 0.048 0.205 1.449 o
12 6 3 0.332 0.375 0.016 235.486 o
12 6 4 0.092 0.076 0.016 235.486 o
12 6 5 0.023 0.029 0.196 1.585 o
12 6 6 0.010 0.010 0.269 0.846 o
12 7 0 0.001 -0.006 0.282 0.769 o
12 7 1 0.017 0.009 0.200 1.522 o
12 7 2 0.001 -0.001 0.282 0.769 o
12 7 3 0.050 0.060 0.014 307.574 o
12 7 4 0.123 0.129 0.012 418.642 o
12 7 5 0.037 0.004 0.194 1.618 o
12 8 0 0.397 0.431 0.018 186.063 o
12 8 1 0.077 0.059 0.016 235.486 o
12 8 2 0.055 0.087 0.019 166.993 o
12 8 3 0.005 0.004 0.273 0.821 o
12 8 4 0.095 0.096 0.016 235.486 o
12 9 0 0.044 0.052 0.276 0.803 o
12 9 1 0.104 0.062 0.020 150.711 o
12 9 2 0.046 -0.005 0.276 0.803 o
12 9 3 0.082 0.068 0.019 166.993 o
13 0 1 0.089 0.082 0.022 124.555 o
13 0 2 0.006 0.029 0.213 1.354 o
13 0 3 0.114 0.119 0.017 208.597 o
13 0 4 0.130 0.109 0.015 267.931 o
13 0 5 0.107 0.095 0.017 208.597 o
13 0 6 0.013 0.004 0.317 0.608 o
13 0 7 0.228 0.201 0.015 267.931 o
13 1 0 0.647 0.671 0.029 71.682 o
13 1 1 0.156 0.153 0.013 356.713 o
13 1 2 0.037 0.002 0.287 0.742 o
13 1 3 0.097 0.097 0.014 307.574 o
13 1 4 0.130 0.128 0.013 356.713 o
13 1 5 0.019 0.011 0.196 1.585 o
13 1 6 0.018 0.007 0.193 1.635 o
13 1 7 0.005 0.028 0.259 0.913 o
13 2 0 0.010 0.007 0.284 0.758 o
13 2 1 0.037 0.022 0.284 0.758 o
13 2 2 0.006 0.003 0.280 0.780 o
13 2 3 0.099 0.092 0.016 235.486 o
13 2 4 0.188 0.160 0.015 267.931 o
13 2 5 0.070 0.023 0.285 0.753 o
13 2 6 0.026 0.054 0.267 0.858 o
13 3 0 0.260 0.237 0.014 307.574 o
13 3 1 0.184 0.190 0.013 356.713 o
13 3 2 0.003 -0.005 0.286 0.747 o
13 3 3 0.219 0.218 0.013 356.713 o
13 3 4 0.073 0.052 0.288 0.737 o
13 3 5 0.000 0.010 0.275 0.809 o
13 3 6 0.000 0.008 0.267 0.858 o
13 4 0 0.043 0.017 0.202 1.492 o
13 4 1 0.004 0.029 0.281 0.774 o
13 4 2 0.041 0.041 0.282 0.769 o
13 4 3 0.066 0.066 0.016 235.486 o
13 4 4 0.299 0.302 0.015 267.931 o
13 4 5 0.031 -0.025 0.324 0.581 o
13 4 6 0.039 0.048 0.186 1.761 o
13 5 0 0.120 0.125 0.014 307.574 o
13 5 1 0.158 0.165 0.013 356.713 o
13 5 2 0.025 -0.015 0.284 0.758 o
13 5 3 0.194 0.183 0.013 356.713 o
13 5 4 0.056 0.001 0.283 0.763 o
13 5 5 0.009 0.044 0.263 0.885 o
13 6 0 0.002 0.008 0.280 0.780 o
13 6 1 0.015 0.013 0.277 0.797 o
13 6 2 0.000 -0.001 0.276 0.803 o
13 6 3 0.036 0.057 0.273 0.821 o
13 6 4 0.084 0.084 0.016 235.486 o
13 6 5 0.029 -0.010 0.266 0.865 o
13 7 0 0.280 0.262 0.014 307.574 o
13 7 1 0.048 0.049 0.016 235.486 o
13 7 2 0.032 0.023 0.159 2.415 o
13 7 3 0.006 -0.001 0.189 1.706 o
13 7 4 0.060 0.041 0.266 0.865 o
13 8 0 0.025 0.014 0.271 0.833 o
13 8 1 0.071 0.057 0.016 235.486 o
13 8 2 0.027 0.052 0.260 0.906 o
14 0 0 0.354 0.333 0.016 235.486 o
14 0 1 0.063 0.013 0.333 0.550 o
14 0 2 0.020 0.008 0.210 1.380 o
14 0 3 0.039 -0.007 0.330 0.560 o
14 0 4 0.060 0.078 0.021 136.699 o
14 0 5 0.009 0.000 0.310 0.635 o
14 1 0 0.000 0.008 0.279 0.786 o
14 1 1 0.033 0.027 0.279 0.786 o
14 1 2 0.000 -0.047 0.287 0.742 o
14 1 3 0.048 0.022 0.278 0.791 o
14 1 4 0.077 0.057 0.280 0.780 o
14 1 5 0.045 0.022 0.271 0.833 o
14 2 0 0.176 0.174 0.013 356.713 o
14 2 1 0.090 0.098 0.016 235.486 o
14 2 2 0.004 -0.012 0.281 0.774 o
14 2 3 0.099 0.090 0.016 235.486 o
14 2 4 0.043 0.043 0.272 0.827 o
14 2 5 0.000 -0.017 0.266 0.865 o
14 3 0 0.010 0.013 0.280 0.780 o
14 3 1 0.001 0.003 0.277 0.797 o
14 3 2 0.016 0.024 0.276 0.803 o
14 3 3 0.031 0.036 0.275 0.809 o
14 3 4 0.155 0.109 0.019 166.993 o
14 3 5 0.016 -0.018 0.260 0.906 o
14 4 0 0.081 0.073 0.014 307.574 o
14 4 1 0.086 0.073 0.020 150.711 o
14 4 2 0.006 -0.011 0.275 0.809 o
14 4 3 0.112 0.110 0.016 235.486 o
14 4 4 0.029 -0.006 0.188 1.724 o
14 5 0 0.000 -0.030 0.278 0.791 o
14 5 1 0.009 -0.022 0.197 1.569 o
14 5 2 0.001 -0.004 0.272 0.827 o
14 5 3 0.022 0.039 0.266 0.865 o
14 6 0 0.168 0.167 0.012 418.642 o
14 6 1 0.030 -0.007 0.192 1.652 o
14 6 2 0.016 -0.004 0.266 0.865 o
15 0 1 0.013 -0.010 0.318 0.604 o
15 0 2 0.000 -0.044 0.315 0.615 o
15 0 3 0.021 0.043 0.302 0.670 o
15 1 0 0.109 0.076 0.277 0.797 o
15 1 1 0.039 0.033 0.191 1.670 o
15 1 2 0.004 0.026 0.265 0.872 o
15 1 3 0.038 0.030 0.187 1.743 o
15 2 0 0.005 0.021 0.272 0.827 o
15 2 1 0.003 -0.001 0.270 0.839 o
15 2 2 0.004 -0.009 0.271 0.833 o
15 3 0 0.059 0.060 0.266 0.865 o
15 3 1 0.041 -0.021 0.272 0.827 o
15 3 2 0.003 0.014 0.257 0.927 o
15 4 0 0.000 0.007 0.185 1.781 o

_iucr_refine_instructions_details
;
TITL UREA OLEX2: imported from CIF
CELL 0.71073 5.578 5.578 4.686 90 90 90
ZERR 2 0.0006 0.0006 0.0007 0 0 0
LATT -1
SYMM +Y,-X,-Z
SYMM -X,-Y,+Z
SYMM -Y,+X,-Z
SYMM 0.5+X,0.5-Y,-Z
SYMM 0.5-X,0.5+Y,-Z
SYMM 0.5-Y,0.5-X,+Z
SYMM 0.5+Y,0.5+X,+Z
SFAC C H N O
UNIT 2 8 4 2

SIZE 0.23 0.13 0.09
TEMP -150(2)
ACTA 
WGHT 0 0
FVAR 3.150992
REM <olex2.extras>
REM </olex2.extras>

C     1     0.00000  0.50000  0.32828  10.25000  0.01465  0.01465  0.00662 =
 0.00000 -0.00000 -0.00007 
O     4     0.00000  0.50000  0.59627  10.25000  0.01951  0.01951  0.00663 =
 0.00000 -0.00000  0.00170 
N     3     0.14478  0.64478  0.17854  10.50000  0.02894  0.02894  0.00939 =
 0.00004  0.00004 -0.01509 
H1    2     0.25439  0.75439  0.28547  10.50000  0.05434  0.05434  0.01953 =
 -0.00190 -0.00190 -0.03496 
H2    2     0.14302  0.64302 -0.03442  10.50000  0.04435  0.04435  0.02415 =
 -0.00146 -0.00146 -0.01761 
HKLF 4

END
Q1 1 0.15 0.65 0.138889 11 0.05 0.19
Q2 1 0.15 0.35 0.138889 11 0.05 0.16
Q3 1 0 0.5 -0.138889 11 0.05 0.15
Q4 1 0 0.5 0.444444 11 0.05 0.15
Q5 1 0.275 0.775 0.277778 11 0.05 0.12
Q6 1 0.225 0.525 0.472222 11 0.05 0.11
Q7 1 0.425 0.6 0.416667 11 0.05 0.11
Q8 1 0.4 0.575 -0.277778 11 0.05 0.09
Q9 1 0.4 0.65 0.194444 11 0.05 0.09
Q10 1 0.2125 0.7125 -0.333333 11 0.05 0.09
Q11 1 0 0.5 0.166667 11 0.05 0.09
Q12 1 -0.1125 0.6125 0.555556 11 0.05 0.09
Q13 1 0.5 0.5 0 11 0.05 0.08
Q14 1 0.2 0.7 -0.111111 11 0.05 0.08
Q15 1 0.2 0.45 -0.055556 11 0.05 0.07

  REM The information below was added by Olex2.
  REM
  REM R1 = 0.0137 for 803 Fo > 4sig(Fo) and 0.0242 for all 1022 data
  REM 27 parameters refined using 0 restraints
  REM Highest difference peak 0.1926, deepest hole -0.3322
  REM Mean Shift 0.0000, Max Shift 0.0000.

  REM +++ Tabular Listing of Refinement Information +++
  REM R1_all = 0.0242
  REM R1_gt = 0.0137
  REM wR_ref = 0.0169
  REM GOOF = 1.8087
  REM Shift_max = 0.0000
  REM Shift_mean = 0.0000
  REM Reflections_all = 1022
  REM Reflections_gt = 803
  REM Parameters = 27
  REM Hole = -0.3322
  REM Peak = 0.1926
  REM Flack = n/a

  
;
_olex2_submission_special_instructions  'No special instructions were received'

# start Validation Reply Form
_vrf_PLAT184_UREA_H_B3LYP_cc-pVQZ
;
PROBLEM: Missing _cell_measurement_theta_min Value ......     Please Do !  
RESPONSE: Refinement was based on the experimental data derived from 
Acta Cryst. (2004). A60, 371-381. The field _cell_measurement_theta_min
is absent in the original CIF file.
;
_vrf_PLAT185_UREA_H_B3LYP_cc-pVQZ
;
PROBLEM: Missing _cell_measurement_theta_max Value ......     Please Do !  
RESPONSE: Refinement was based on the experimental data derived from 
Acta Cryst. (2004). A60, 371-381. The field _cell_measurement_theta_max
is absent in the original CIF file.
;
# end Validation Reply Form
